# Supplementary material for: Do genome-scale models need exact solvers or clearer standards?
Source: Mol Syst Biol. 2015 Oct 14;11(10):831. doi: 10.15252/msb.20156157 (PMC4631202; doi:10.15252/msb.20156157)
Supplement: Supplementary file 1 — Table EV1 [file msb0011-0831-sd1.xlsx]

## Sheet: Results
Organism	Version	Reference	PMID	Mongoose	COBRA
Acinetobacter baumannii	AbyMBEL891	Kim et al.	20094653	EnergyBlocked	Growth
Acinetobacter baylyi	iAbaylyiV4	Durot et al.	18840283	Subset	Growth
Aspergillus nidulans	iHD666	David et al.	18405346	StoichBlocked	Growth
Acinetobacter baylyi	iAbaylyiV4	Durot et al.	18840283	Subset	Growth
Acinetobacter baylyi	iAbaylyiV4	Durot et al.	18840283	Subset	Growth
Acinetobacter baylyi	iAbaylyiV4	Durot et al.	18840283	Subset	Growth
Arabidopsis thaliana	AraGEM	de Oliveira Dal'Molin et al.	20044452	IrrevBlocked	Growth
Arabidopsis thaliana	iRS1597	Saha et al.	21755001	EnergyBlocked	Growth
Aspergillus niger	iMA871	Andersen et al.	18364712	Subset	Growth
Aspergillus oryzae	iWV1314	Vongsangnak et al.	18500999	EnergyBlocked	Growth
Buchnera aphidicola	iGT196	Thomas et al.	19232131	EnergyBlocked	Blocked
Bacillus subtilis	iBsu1103	Henry et al.	19555510	Subset	Growth
Bacillus subtilis	iYO844	Oh et al.	17573341	NA	Growth
Burkholderia cenocepacia	iKF1028	Fang et al.	21609491	Subset	Growth
Chlamydomonas reinhardtii	iRC1080	Chang et al.	21811229	EnergyBlocked	Growth
Clostridium acetobutylicum	iJL432	Lee et al.	18758767	Subset	Growth
Clostridium acetobutylicum	iCac802	Senger and Papoutsakis	18767192	TopBlocked	Growth
Corynebacterium glutamicum	iKK446	Kjeldsen and Nielsen	18985611	EnergyBlocked	Blocked
Corynebacterium glutamicum	iYS277	Shinfuku et al.	19646286	StoichBlocked	Blocked
Clostridium beijerinckii	iCB925	Milne et al.	21846360	Subset	Growth
Clostridium thermocellum	iSR432	Roberts et al.	20307315	EnergyBlocked	Growth
Chromohalobacter salexigens	iOA584	Ates et al.	21251315	StoichBlocked	Blocked
Cryptosporidium hominis	iNV213	Vanee et al.	20491062	TopBlocked	Growth
Dehalococcoides ethenogenes	iAI549	Islam et al.	20811585	EnergyBlocked	Growth
Escherichia coli	iJO1366	Orth et al.	21988831	EnergyBlocked	Growth
Escherichia coli	iAF1260	Feist et al.	17593909	IrrevBlocked	Growth
Escherichia coli	iCA1273	Archer et al.	21208457	EnergyBlocked	Growth
Escherichia coli	iJR904	Reed et al.	12952533	EnergyBlocked	Growth
Escherichia coli	textbook			Subset	Growth
Francisella tularensis	iRS605	Raghunathan et al.	20731870	TopBlocked	Growth
Geobacter metallireducens	iJS747	Sun et al.	19175927	EnergyBlocked	Growth
Geobacter sulfurreducens	iRM588	Mahadevan et al.	16461711	EnergyBlocked	Growth
Halobacterium salinarum		Gonzalez et al.	18213408	NA	NA
Haemophilus influenzae	iCS400	Schilling and Palsson	10716908	NA	Growth
Helicobacter pylori	iCS291	Schilling et al.		NA	Growth
Helicobacter pylori	iIT341	Thiele et al.	16077130	IrrevBlocked	Growth
Homo sapiens	Recon 1	Duarte et al.	17267599	NA	NA
Ketogulonicigenium vulgare	iWZ663	Zou et al.	12142428	Subset	Growth
Klebsiella pneumoniae	iYL1228	Liao et al.	21296962	Subset	Growth
Lactococcus lactis	iAO358	Oliveira et al.	15982422	IrrevBlocked	Growth
Leishmania major	iAC560	Chavali et al.	18364711	IrrevBlocked	Growth
Lactobacillus plantarum	iBT721	Teusink et al.	17062565	TopBlocked	Growth
Mannheimia succiniciproducens	iSH335	Hong et al.	15378067	TopBlocked	Growth
Mannheimia succiniciproducens	iTY425	Kim et al.	17405177	Subset	Growth
Methanosarcina acetivorans	iMB745	Benedict et al.	22139506	StoichBlocked	Growth
Methanosarcina acetivorans	iVS941	Satish Kumar et al.	21324125	NA	Growth
Mus musculus		Sheikh et al.	15903248	NA	NA
Methanosarcina barkeri	iAF692	Feist et al.	16738551	EnergyBlocked	Growth
Mus musculus	iMM1415	Sigurdsson et al.	20959003	Subset	Growth
Mus musculus	iSS724	Selvarasu et al.	20024077	EnergyBlocked	Growth
Mus musculus	mus_musculus	Quek and Nielsen	19425150	Subset	Growth
Mycobacterium tuberculosis	GSMN-TB	Beste et al.	17521419	Subset	Growth
Mycobacterium tuberculosis	iNJ661	Jamshidi and Palsson	17555602	IrrevBlocked	Growth
Mycobacterium tuberculosis	iNJ661m	Fang et al.	21092312	Subset	Growth
Mycoplasma genitalium	iPS189	Suthers et al.	19214212	StoichBlocked	Growth
Neisseria meningitidis	iGB555	Baart et al.	17617894	IrrevBlocked	Growth
Natronomonas pharaonis	iOG654	Gonzalez et al.	20543878	EnergyBlocked	Growth
Pichia pastoris	PpaMBEL1254	Sohn et al.	20503221	StoichBlocked	Growth
Plasmodium falciparum	PlasmoNet	Huthmacher et al.	20807400	TopBlocked	Blocked
Pichia pastoris	iLC915	Caspeta et al.	22472172	Unblocked	Growth
Pichia pastoris	iPP668	Chung et al.	20594333	EnergyBlocked	Growth
Pichia stipitis	iSS884	Caspeta et al.	22472172	EnergyBlocked	Growth
Plasmodium falciparum	iTH366	Plata et al.	20823846	EnergyBlocked	Growth
Porphyromonas gingivalis	iVM679	Mazumdar et al.	18931137	Subset	Growth
Pseudomonas aeruginosa	iMO1056	Oberhardt et al.	18192387	EnergyBlocked	Growth
Pseudomonas putida	iJN746	Nogales et al.	18793442	StoichBlocked	Growth
Pseudomonas putida	iJP815	Puchalka et al.	18974823	NA	Growth
Pseudomonas putida	PpuMBEL1071	Sohn et al.	20540110	Subset	Growth
Rhizobium etli	iOR363	Resendis-Antonio et al.	17922569	Unblocked	Growth
Rhodobacter sphaeroides	iRsp1095	Imam et al.	21777427	IrrevBlocked	Growth
Rhodoferax ferrireducens	iCR744	Risso et al.	19772637	EnergyBlocked	Growth
Saccharomyces cerevisiae	iFF708	Forster et al.	12566402	EnergyBlocked	Growth
Staphylococcus aureus	iMH551	Heinemann et al.	16155945	EnergyBlocked	Growth
Staphylococcus aureus	S_aureus	Lee et al.	19376871	TopBlocked	NA
Saccharomyces cerevisiae	iMM904	Mo et al.	19321003	EnergyBlocked	Growth
Saccharomyces cerevisiae	iND750	Duarte et al.	15197165	Subset	Growth
Saccharomyces cerevisiae	iLL672	Kuepfer et al.	16204195	Subset	Growth
Saccharomyces cerevisiae	iIN800	Nookaew et al.	18687109	IrrevBlocked	Blocked
Saccharomyces cerevisiae	iMH805/775	Herrgård et al.	18846089	NA	NA
Saccharomyces pombe	SpoMBEL1693	Sohn et al.	22631437	EnergyBlocked	Growth
Streptococcus thermophilus	iMP429	Pastink et al.	19346354	Subset	Growth
Salmonella typhimurium	iMA945	AbuOun et al.	19690172	EnergyBlocked	Growth
Salmonella typhimurium	iRR1083	Raghunathan et al.	19356237	NA	Growth
Salmonella typhimurium	STM_v1_0	Thiele et al.	21244678	EnergyBlocked	Growth
Scheffersomyces stipitis	iTL885	Liu et al.	22998943	Subset	Growth
Shewanella oneidensis	iSO783	Pinchuck et al.	20589080	Subset	Growth
Synechocystis sp. PCC6803	iPF633	Fu		TopBlocked	NA
Staphylococcus aureus	iSB619	Becker and Palsson	15752426	Subset	Growth
Streptomyces coelicolor	iIB711	Borodina et al.	15930493	Subset	Growth
Streptomyces coelicolor	S_coilicolor	Alam et al.	20338070	TopBlocked	Growth
Synechocystis sp. PCC6803	iJN678	Nogales et al.	22308420	EnergyBlocked	Growth
Synechocystis sp. PCC6803	iSyn669	Montagud et al.	21083885	StoichBlocked	Growth
Thermotoga maritima	T_Maritima	Zhang et al.	19762644	EnergyBlocked	Growth
Vibrio vulnificus	VvuMBEL943	Kim et al.	21245845	Subset	Growth
Yersinia pestis	iAN818m	Navid and Almaas	19396373	IrrevBlocked	Growth
Zea mays	iRS1563	Saha et al.	21755001	EnergyBlocked	Growth
Zymomonas mobilis	ZmobMBEL601	Lee et al.	21092328	TopBlocked	Growth
Zymomonas mobilis	iZM363	Widiastuti et al.	20967753	IrrevBlocked	Growth

## Sheet: Summary
Models attempted by MONGOOSE	88
Models attempted by COBRA	92
Models solved by COBRA	86
Models solved by MONGOOSE	29
Models attempted by MONGOOSE solved by COBRA	80
Models attempted by MONGOOSE not solved by COBRA	6
Models attempted by MONGOOSE not attempted by COBRA	2
Models incorrectly claimed by MOGNOOSE to be blocked in any way	51
Models claimed by MONGOOSE to be blocked in any way	59
Models incorrectly claimed by MONGOOSE to be blocked in FBA	23
Models claimed by MONGOOSE to be blocked in FBA	29
