# Supplementary material for: Do genome-scale models need exact solvers or clearer standards?
Source: Mol Syst Biol. 2015 Oct 14;11(10):831. doi: 10.15252/msb.20156157 (PMC4631202; doi:10.15252/msb.20156157)
Supplement: Supplementary file 2 — Dataset EV1 [file msb0011-0831-sd2.zip]

Archive with 193 entries (187 files):
- m_model_collection-master/
- m_model_collection-master/.DS_Store
- m_model_collection-master/.gitignore
- m_model_collection-master/exact_solving_models.ipynb
- m_model_collection-master/failed/
- m_model_collection-master/failed/iGT196.xls
- m_model_collection-master/failed/iIN800.xml
- m_model_collection-master/failed/iKK446.xls
- m_model_collection-master/failed/iMH805.xml
- m_model_collection-master/failed/iOA584.xls
- m_model_collection-master/failed/iPF633.doc
- m_model_collection-master/failed/iYS277.xls
- m_model_collection-master/failed/PlasmoNet.xml
- m_model_collection-master/failed/README.md
- m_model_collection-master/failed/S_aureus.xls
- m_model_collection-master/failed_models.ipynb
- m_model_collection-master/load_models.ipynb
- m_model_collection-master/load_models.py
- m_model_collection-master/loopless_m_models.ipynb
- m_model_collection-master/mat/
- m_model_collection-master/mat/create_iGB555.m
- m_model_collection-master/mat/iBT721_fixed.mat
- m_model_collection-master/mat/iGB555_fixed.mat
- m_model_collection-master/mat/iMP429_fixed.mat
- m_model_collection-master/mat/iRS605_fixed.mat
- m_model_collection-master/mat/iZM363.mat
- m_model_collection-master/read_excel.py
- m_model_collection-master/README.md
- m_model_collection-master/sbml/
- m_model_collection-master/sbml/AbyMBEL891.xml
- m_model_collection-master/sbml/AraGEM.xml
- m_model_collection-master/sbml/GSMN_TB.xml
- m_model_collection-master/sbml/iAbaylyiV4.xml
- m_model_collection-master/sbml/iAC560.xml
- m_model_collection-master/sbml/iAF1260.xml
- m_model_collection-master/sbml/iAF692.xml
- m_model_collection-master/sbml/iAI549.xml
- m_model_collection-master/sbml/iAN840m.xml
- m_model_collection-master/sbml/iAO358.xml
- m_model_collection-master/sbml/iBsu1103.xml
- m_model_collection-master/sbml/iCA1273.xml
- m_model_collection-master/sbml/iCac802.xml
- m_model_collection-master/sbml/iCB925.xml
- m_model_collection-master/sbml/iFF708.xml
- m_model_collection-master/sbml/iHD666_fixed.xml
- m_model_collection-master/sbml/iIB711.xml
- m_model_collection-master/sbml/iIT341.xml
- m_model_collection-master/sbml/iJL432.xml
- m_model_collection-master/sbml/iJN678.xml
- m_model_collection-master/sbml/iJN746.xml
- m_model_collection-master/sbml/iJO1366.xml
- m_model_collection-master/sbml/iJP815.xml
- m_model_collection-master/sbml/iJR904.xml
- m_model_collection-master/sbml/iKF1028.xml
- m_model_collection-master/sbml/iLC915.xml
- m_model_collection-master/sbml/iMA871.xml
- m_model_collection-master/sbml/iMB745.xml
- m_model_collection-master/sbml/iMM1415.xml
- m_model_collection-master/sbml/iMM904.xml
- m_model_collection-master/sbml/iMO1056.xml
- m_model_collection-master/sbml/iND750.xml
- m_model_collection-master/sbml/iNJ661.xml
- m_model_collection-master/sbml/iNJ661m.xml
- m_model_collection-master/sbml/iOG654.xml
- m_model_collection-master/sbml/iPS189_fixed.xml
- m_model_collection-master/sbml/iRC1080.xml
- m_model_collection-master/sbml/iRR1083.xml
- m_model_collection-master/sbml/iRS1563.xml
- m_model_collection-master/sbml/iRS1597.xml
- m_model_collection-master/sbml/iRsp1095.xml
- m_model_collection-master/sbml/iSB619.xml
- m_model_collection-master/sbml/iSH335.xml
- m_model_collection-master/sbml/iSR432.xml
- m_model_collection-master/sbml/iSS884.xml
- m_model_collection-master/sbml/iSyn669.xml
- m_model_collection-master/sbml/iTH366.xml
- m_model_collection-master/sbml/iVS941_fixed.xml
- m_model_collection-master/sbml/iWV1314.xml
- m_model_collection-master/sbml/iYL1228.xml
- m_model_collection-master/sbml/iZmobMBEL601.xml
- m_model_collection-master/sbml/mus_musculus.xml
- m_model_collection-master/sbml/PpaMBEL1254.xml
- m_model_collection-master/sbml/PpuMBEL1071.xml
- m_model_collection-master/sbml/S_coilicolor_fixed.xml
- m_model_collection-master/sbml/SpoMBEL1693.xml
- m_model_collection-master/sbml/STM_v1.0.xml
- m_model_collection-master/sbml/T_Maritima.xml
- m_model_collection-master/sbml/textbook.xml
- m_model_collection-master/sbml/VvuMBEL943.xml
- m_model_collection-master/sbml3/
- m_model_collection-master/sbml3/AbyMBEL891.xml
- m_model_collection-master/sbml3/AraGEM.xml
- m_model_collection-master/sbml3/GSMN_TB.xml
- m_model_collection-master/sbml3/iAbaylyiV4.xml
- m_model_collection-master/sbml3/iAC560.xml
- m_model_collection-master/sbml3/iAF1260.xml
- m_model_collection-master/sbml3/iAF692.xml
- m_model_collection-master/sbml3/iAI549.xml
- m_model_collection-master/sbml3/iAN840m.xml
- m_model_collection-master/sbml3/iAO358.xml
- m_model_collection-master/sbml3/iBsu1103.xml
- m_model_collection-master/sbml3/iBT721_fixed.xml
- m_model_collection-master/sbml3/iCA1273.xml
- m_model_collection-master/sbml3/iCac802.xml
- m_model_collection-master/sbml3/iCB925.xml
- m_model_collection-master/sbml3/iCR744.xml
- m_model_collection-master/sbml3/iCS291.xml
- m_model_collection-master/sbml3/iCS400.xml
- m_model_collection-master/sbml3/iFF708.xml
- m_model_collection-master/sbml3/iGB555_fixed.xml
- m_model_collection-master/sbml3/iHD666_fixed.xml
- m_model_collection-master/sbml3/iIB711.xml
- m_model_collection-master/sbml3/iIT341.xml
- m_model_collection-master/sbml3/iJL432.xml
- m_model_collection-master/sbml3/iJN678.xml
- m_model_collection-master/sbml3/iJN746.xml
- m_model_collection-master/sbml3/iJO1366.xml
- m_model_collection-master/sbml3/iJP815.xml
- m_model_collection-master/sbml3/iJR904.xml
- m_model_collection-master/sbml3/iJS747.xml
- m_model_collection-master/sbml3/iKF1028.xml
- m_model_collection-master/sbml3/iLC915.xml
- m_model_collection-master/sbml3/iLL672.xml
- m_model_collection-master/sbml3/iMA871.xml
- m_model_collection-master/sbml3/iMA945.xml
- m_model_collection-master/sbml3/iMB745.xml
- m_model_collection-master/sbml3/iMH551.xml
- m_model_collection-master/sbml3/iMM1415.xml
- m_model_collection-master/sbml3/iMM904.xml
- m_model_collection-master/sbml3/iMO1056.xml
- m_model_collection-master/sbml3/iMP429_fixed.xml
- m_model_collection-master/sbml3/iND750.xml
- m_model_collection-master/sbml3/iNJ661.xml
- m_model_collection-master/sbml3/iNJ661m.xml
- m_model_collection-master/sbml3/iNV213.xml
- m_model_collection-master/sbml3/iOG654.xml
- m_model_collection-master/sbml3/iOR363.xml
- m_model_collection-master/sbml3/iPP668.xml
- m_model_collection-master/sbml3/iPS189_fixed.xml
- m_model_collection-master/sbml3/iRC1080.xml
- m_model_collection-master/sbml3/iRM588.xml
- m_model_collection-master/sbml3/iRR1083.xml
- m_model_collection-master/sbml3/iRS1563.xml
- m_model_collection-master/sbml3/iRS1597.xml
- m_model_collection-master/sbml3/iRS605_fixed.xml
- m_model_collection-master/sbml3/iRsp1095.xml
- m_model_collection-master/sbml3/iSB619.xml
- m_model_collection-master/sbml3/iSH335.xml
- m_model_collection-master/sbml3/iSO783.xml
- m_model_collection-master/sbml3/iSR432.xml
- m_model_collection-master/sbml3/iSS724.xml
- m_model_collection-master/sbml3/iSS884.xml
- m_model_collection-master/sbml3/iSyn669.xml
- m_model_collection-master/sbml3/iTH366.xml
- m_model_collection-master/sbml3/iTL885.xml
- m_model_collection-master/sbml3/iTY425_fixed.xml
- m_model_collection-master/sbml3/iVM679.xml
- m_model_collection-master/sbml3/iVS941_fixed.xml
- m_model_collection-master/sbml3/iWV1314.xml
- m_model_collection-master/sbml3/iWZ663.xml
- m_model_collection-master/sbml3/iYL1228.xml
- m_model_collection-master/sbml3/iYO844.xml
- m_model_collection-master/sbml3/iZM363.xml
- m_model_collection-master/sbml3/iZmobMBEL601.xml
- m_model_collection-master/sbml3/mus_musculus.xml
- m_model_collection-master/sbml3/PpaMBEL1254.xml
- m_model_collection-master/sbml3/PpuMBEL1071.xml
- m_model_collection-master/sbml3/S_coilicolor_fixed.xml
- m_model_collection-master/sbml3/SpoMBEL1693.xml
- m_model_collection-master/sbml3/STM_v1_0.xml
- m_model_collection-master/sbml3/T_Maritima.xml
- m_model_collection-master/sbml3/textbook.xml
- m_model_collection-master/sbml3/VvuMBEL943.xml
- m_model_collection-master/solve_in_matlab_cobra_toolbox.ipynb
- m_model_collection-master/xls/
- m_model_collection-master/xls/iCR744.xls
- m_model_collection-master/xls/iCS291.xls
- m_model_collection-master/xls/iCS400.xls
- m_model_collection-master/xls/iJS747.xls
- m_model_collection-master/xls/iLL672.xls
- m_model_collection-master/xls/iMA945.xls
- m_model_collection-master/xls/iMH551.xls
- m_model_collection-master/xls/iNV213.xls
- m_model_collection-master/xls/iOR363.xls
- m_model_collection-master/xls/iPP668.xls
- m_model_collection-master/xls/iRM588.xls
- m_model_collection-master/xls/iSO783.xls
- m_model_collection-master/xls/iSS724.xls
- m_model_collection-master/xls/iTL885.xls
- m_model_collection-master/xls/iTY425.xls
- m_model_collection-master/xls/iVM679.xls
- m_model_collection-master/xls/iWZ663.xls
- m_model_collection-master/xls/iYO844.xls
