# Supplementary material for: Do genome-scale models need exact solvers or clearer standards?
Source: Mol Syst Biol. 2015 Oct 14;11(10):831. doi: 10.15252/msb.20156157 (PMC4631202; doi:10.15252/msb.20156157)
Supplement: Supplementary file 2 — Dataset EV1 [file msb0011-0831-sd2.zip › m_model_collection-master/failed/iGT196.xls]

## Sheet: Reactions
Abbreviation	BB number	Isoenymes or Enzyme complexes	E. coli gene name	Official Name (IRJ904)	Equation	Subsystem	ProteinClassDescription	Cofactors	Note
ACGK	BB0013		argB	acetylglutamate kinase	[c]acglu + atp --> acg5p + adp	Arginine and Proline Metabolism	EC-2.7.2.8
ACGS	BB0012		argA	N-acetylglutamate synthase	[c]accoa + glu-L --> acglu + coa + h	Arginine and Proline Metabolism	EC-2.3.1.1
ACHBS	BB0211 BB0212	Enzyme complex	ilvHI	2-aceto-2-hydroxybutanoate synthase	[c]2obut + h + pyr --> 2ahbut + co2	Valine, leucine, and isoleucine metabolism
ACKr	BB0003		ackA	acetate kinase	[c]ac + atp <==> actp + adp	Pyruvate metabolism	EC-2.7.2.1
ACLS	BB0211 BB0212	Enzyme complex	ilvHI	acetolactate synthase	[c]h + (2) pyr --> alac-S + co2	Valine, leucine, and isoleucine metabolism	EC-4.1.3.18
ACODA	BB0016		argE	acetylornithine deacetylase	[c]acorn + h2o --> ac + orn	Arginine and Proline Metabolism	EC-3.5.1.16
ACOTA	BB0015		argD	acetylornithine transaminase	[c]acorn + akg <==> acg5sa + glu-L	Arginine and Proline Metabolism	EC-2.6.1.11
ACPS1	BB0005		acpS	acyl-carrier protein synthase	[c]apoACP + coa --> ACP + h + pap	Cofactor and Prosthetic Group Biosynthesis	EC-2.7.8.7
ADK1	BB0006		adk	adenylate kinase	[c]amp + atp <==> (2) adp	Nucleotide Salvage Pathways	EC-2.7.4.3
ADMDCr	BB0440		speD	Adenosylmethionine decarboxylase	[c]amet + h <==> ametam + co2	Arginine and Proline Metabolism	EC-4.1.1.50
ADSK	BB0062		cysC	adenylyl-sulfate kinase	[c]aps + atp --> adp + h + paps	Cysteine Metabolism	EC-2.7.1.25
ADSL1r	BB0324		purB	adenylsuccinate lyase	[c]dcamp <==> amp + fum	Purine and Pyrimidine Biosynthesis	EC-4.3.2.2
ADSL2r	BB0324		purB	adenylosuccinate lyase	[c]25aics <==> aicar + fum	Purine and Pyrimidine Biosynthesis	EC-4.3.2.2
ADSS	BB0323		purA	adenylosuccinate synthase	[c]asp-L + gtp + imp --> dcamp + gdp + (2) h + pi	Purine and Pyrimidine Biosynthesis	EC-6.3.4.4
AGPR	BB0014		argC	N-acetyl-g-glutamyl-phosphate reductase	[c]acg5sa + nadp + pi <==> acg5p + h + nadph	Arginine and Proline Metabolism	EC-1.2.1.38
AHCYSNS	BB0298		mtn	S-adenosylhomocysteine nucleosidase	[c]ahcys + h2o --> ade + rhcys	Methionine Metabolism	EC-3.2.2.9
AICART	BB0325		purH	phosphoribosylaminoimidazolecarboxamide formyltransferase	[c]10fthf + aicar <==> fprica + thf	Purine and Pyrimidine Biosynthesis	EC-2.1.2.3
AMAOTr	BB0040		bioA	adenosylmethionine-8-amino-7-oxononanoate transaminase	[c]8aonn + amet <==> amob + dann	Cofactor and Prosthetic Group Biosynthesis	EC-2.6.1.62
ANPRT	BB0499		trpD	anthranilate phosphoribosyltransferase	[c]anth + prpp --> ppi + pran	Tyrosine, Tryptophan, and Phenylalanine Metabolism	EC-2.4.2.18
ANS	BB0499		trpD	anthranilate synthase	[c]chor + gln-L --> anth + glu-L + h + pyr	Tyrosine, Tryptophan, and Phenylalanine Metabolism	EC-4.1.3.27
APRAUR	BB0344		ribD2	5-amino-6-(5-phosphoribosylamino)uracil reductase	[c]5apru + h + nadph --> 5aprbu + nadp	Cofactor and Prosthetic Group Biosynthesis	EC-1.1.1.193
ARGSL	BB0019		argH	argininosuccinate lyase	[c]argsuc <==> arg-L + fum	Arginine and Proline Metabolism	EC-4.3.2.1
ARGSS	BB0018		argG	argininosuccinate synthase	[c]asp-L + atp + citr-L --> amp + argsuc + h + ppi	Arginine and Proline Metabolism	EC-6.3.4.5
ASAD	BB0028		asd	aspartate-semialdehyde dehydrogenase	[c]aspsa + nadp + pi <==> 4pasp + h + nadph	Threonine and Lysine Metabolism	EC-1.2.1.11
ASPCT	BB0327 BB0334	Enzyme complex	pyrBI	aspartate carbamoyltransferase	[c]asp-L + cbp --> cbasp + h + pi	Purine and Pyrimidine Biosynthesis	EC-2.1.3.2
ASPK	BB0483		thrA	aspartate kinase	[c]asp-L + atp <==> 4pasp + adp	Threonine and Lysine Metabolism	EC-2.7.2.4
ATPPRT	BB0191		hisG	ATP phosphoribosyltransferase	[c]atp + prpp --> ppi + prbatp	Histidine Metabolism	EC-2.4.2.17
ATPS4rpp	BB0031 BB0032 BB0033 BB0034 BB0035 BB0036 BB0037 BB0038	Enzyme complex	atpABCDEFGH	ATP synthase (four protons for one ATP)	adp[c] + (4) h[p] + pi[c] <==> atp[c] + (3) h[c] + h2o[c]	Oxidative phosphorylation	EC-3.6.3.14		In iJR904 this reaction was called ATPS4r and has been updated in iAF1237 to include the periplasmic location of the substrates using the designation of h[p] rather than h[e]. The reaction is now called ATPS4rpp.
BPNT	BB0070		cysQ	3',5'-bisphosphate nucleotidase	[c]h2o + pap --> amp + pi	Cysteine Metabolism	EC-3.1.3.7
BTS2	BB0041		bioB	biotin synthase (ala-L producing)	[c]cys-L + dtbt <==> ala-L + btn + (2) h	Cofactor and Prosthetic Group Biosynthesis
CBPS	BB0044 BB0045	Enzyme complex	carAB	carbamoyl-phosphate synthase (glutamine-hydrolysing)	[c](2) atp + gln-L + h2o + hco3 --> (2) adp + cbp + glu-L + (2) h + pi	Arginine and Proline Metabolism	EC-6.3.5.5
CDPMEK	BB0546		ispE	4-(cytidine 5'-diphospho)-2-C-methyl-D-erythritol kinase	[c]4c2me + atp --> 2p4c2me + adp + h	Cofactor and Prosthetic Group Biosynthesis
CHORM	BB0301		pheA	chorismate mutase	[c]chor --> pphn	Tyrosine, Tryptophan, and Phenylalanine Metabolism	EC-5.4.99.5
CHORS	BB0023		aroC	chorismate synthase	[c]3psme --> chor + pi	Tyrosine, Tryptophan, and Phenylalanine Metabolism	EC-4.2.3.5
CLPNS_EC	BB0049		cls	Cardiolipin Synthase (E.coli)	[c](0.04) pg_EC <==> (0.02) clpn_EC + glyc	Membrane Lipid Metabolism
CTPS2	BB0332		pyrG	CTP synthase (glutamine)	[c]atp + gln-L + h2o + utp --> adp + ctp + glu-L + (2) h + pi	Purine and Pyrimidine Biosynthesis	EC-6.3.4.2
CYSS	BB0069		cysK	cysteine synthase	[c]acser + h2s --> ac + cys-L + h	Cysteine Metabolism	EC-4.2.99.8
CYTBO3pp	BB0057 BB0058 BB0059 BB0060	Enzyme complex	cyoABCD	cytochrome oxidase bo3 (ubiquinol-8: 2.5 protons)	(2.5) h[c] + (0.5) o2[c] + q8h2[c] --> (2.5) h[e] + h2o[c] + q8[c]	Oxidative phosphorylation			In iJR904 this reaction was called CYTBO3 and has been updated in iAF1237 to include the periplasmic location of the substrates using the designation of h[p] rather than h[e]. The reaction is now called CYTBO3pp. The stoichiometry of the reaction has also been increased ten fold, i.e. 2.5 h[c] is now 25 h[c].
DAPDC	BB0231		lysA	diaminopimelate decarboxylase	[c]26dap-M + h --> co2 + lys-L	Threonine and Lysine Metabolism	EC-4.1.1.20
DAPE	BB0077		dapF	diaminopimelate epimerase	[c]26dap-LL <==> 26dap-M	Threonine and Lysine Metabolism	EC-5.1.1.7
DB4PS	BB0343		ribB	3,4-Dihydroxy-2-butanone-4-phosphate	[c]ru5p-D --> db4p + for + h	Cofactor and Prosthetic Group Biosynthesis
DBTS	BB0042		bioD	dethiobiotin synthase	[c] : atp + co2 + dann --> adp + dtbt + (3) h + pi	Cofactor and Prosthetic Group Biosynthesis	EC-6.3.3.3		In iJR904 this reaction was reversible but in iAF1237 this only goes in the forward direction. The reaction was called DBTSr and is not DBTS.
DCTPD	BB0078		dcd	dCTP deaminase	[c]dctp + h + h2o --> dutp + nh4	Nucleotide Salvage Pathways	EC-3.5.4.13
DDPA	BB0026		aroH	3-deoxy-D-arabino-heptulosonate 7-phosphate synthetase	[c]e4p + h2o + pep --> 2dda7p + pi	Tyrosine, Tryptophan, and Phenylalanine Metabolism	EC-4.1.2.15
DHAD1	BB0210		ilvD	dihydroxy-acid dehydratase (2,3-dihydroxy-3-methylbutanoate)	[c]23dhmb --> 3mob + h2o	Valine, leucine, and isoleucine metabolism	EC-4.2.1.9
DHAD2	BB0210		ilvD	Dihydroxy-acid dehydratase (2,3-dihydroxy-3-methylpentanoate)	[c]23dhmp --> 3mop + h2o	Valine, leucine, and isoleucine metabolism
DHDPRy	BB0074		dapB	dihydrodipicolinate reductase (NADPH)	[c]23dhdp + h + nadph --> nadp + thdp	Threonine and Lysine Metabolism	EC-1.3.1.26
DHDPS	BB0073		dapA	dihydrodipicolinate synthase	[c]aspsa + pyr --> 23dhdp + h + (2) h2o	Threonine and Lysine Metabolism	EC-4.2.1.52
DHFR	BB0141		folA	dihydrofolate reductase	[c]dhf + h + nadph <==> nadp + thf	Cofactor and Prosthetic Group Biosynthesis	EC-1.5.1.3
DHFS	BB0142		folC	dihydrofolate synthase	[c]atp + dhpt + glu-L --> adp + dhf + pi	Cofactor and Prosthetic Group Biosynthesis	EC-6.3.2.12
DHORD2	BB0329		pyrD	dihydoorotic acid dehydrogenase (quinone8)	[c]dhor-S + q8 --> orot + q8h2	Purine and Pyrimidine Biosynthesis	EC-1.3.3.1
DHORTS	BB0328		pyrC	dihydroorotase	[c]dhor-S + h2o <==> cbasp + h	Purine and Pyrimidine Biosynthesis	EC-3.5.2.3
DHPPDA2	BB0345		ribD1	diaminohydroxyphosphoribosylaminopryrimidine deaminase (25drapp)	[c]25drapp + h + h2o --> 5apru + nh4	Cofactor and Prosthetic Group Biosynthesis	EC-3.5.4.26
DHQD	BB0024		aroQ	3-dehydroquinate dehydratase	[c]3dhq <==> 3dhsk + h2o	Tyrosine, Tryptophan, and Phenylalanine Metabolism	EC-4.2.1.10
DHQS	BB0022		aroB	3-dehydroquinate synthase	[c]2dda7p --> 3dhq + pi	Tyrosine, Tryptophan, and Phenylalanine Metabolism
DMATT	BB0217		ispA	dimethylallyltranstransferase	[c]dmpp + ipdp --> grdp + ppi	Cofactor and Prosthetic Group Biosynthesis	EC-2.5.1.1
DMPPS	BB0233		ispH	1-hydroxy-2-methyl-2-(E)-butenyl 4-diphosphate reductase (dmpp)	[c]h + h2mb4p + nadh --> dmpp + h2o + nad	Cofactor and Prosthetic Group Biosynthesis
DPCOAK	BB0516		yacE	dephospho-CoA kinase	[c]atp + dpcoa --> adp + coa + h	Cofactor and Prosthetic Group Biosynthesis	EC-2.7.1.24
DPR	BB0209		ilvC	2-dehydropantoate 2-reductase	[c]2dhp + h + nadph --> nadp + pant-R	Cofactor and Prosthetic Group Biosynthesis	EC-1.1.1.169
DTMPK	BB0491		tmk	dTMP kinase	[c]atp + dtmp <==> adp + dtdp	Nucleotide Salvage Pathways	EC-2.7.4.9
DUTPDP	BB0097		dut	dUTP diphosphatase	[c]dutp + h2o --> dump + h + ppi	Nucleotide Salvage Pathways	EC-3.6.1.23
DXPRIi	BB0098		dxr	1-deoxy-D-xylulose reductoisomerase	[c]dxyl5p + h + nadph --> 2me4p + nadp	Cofactor and Prosthetic Group Biosynthesis
DXPS	BB0099		dxs	1-deoxy-D-xylulose 5-phosphate synthase	[c]g3p + h + pyr --> co2 + dxyl5p	Cofactor and Prosthetic Group Biosynthesis
ENO	BB0102		eno	enolase	[c]2pg <==> h2o + pep	Glycolysis/Gluconeogenesis	EC-4.2.1.11
FBA	BB0108		fba	fructose-bisphosphate aldolase	[c]fdp <==> dhap + g3p	Glycolysis/Gluconeogenesis	EC-4.1.2.13
FMNAT	BB0347		ribF	FMN adenylyltransferase	[c]atp + fmn + h --> fad + ppi	Cofactor and Prosthetic Group Biosynthesis	EC-2.7.7.2
FMNRED	BB0068		cysJ	FMN reductase	[c]fmn + nadph <==> fmnh2 + nadp				This reaction is not present in iJR904 and we have added it as AroC has a requirement for reduced FMNH2 as a cofactor. CysJ will catalyse this reaction which was taken from EcoCyc and we called it FMN reductase.
G1PACT	BB0158		glmU	glucosamine-1-phosphate N-acetyltransferase	[c]accoa + gam1p --> acgam1p + coa + h	Cell Envelope Biosynthesis	EC-2.3.1.157
G6PDH2r	BB0606		zwf	glucose 6-phosphate dehydrogenase	[c]g6p + nadp <==> 6pgl + h + nadph	Pentose Phosphate Cycle	EC-1.1.1.49
GAPD	BB0154		gapA	glyceraldehyde-3-phosphate dehydrogenase	[c]g3p + nad + pi <==> 13dpg + h + nadh	Glycolysis/Gluconeogenesis	EC-1.2.1.12
GF6PTA	BB0157		glmS	glutamine-fructose-6-phosphate transaminase	[c]f6p + gln-L --> gam6p + glu-L	Cell Envelope Biosynthesis	EC-2.6.1.16
GHMT2r	BB0163		glyA	glycine hydroxymethyltransferase	[c] : ser-L + thf <==> gly + h2o + mlthf	Glycine and Serine Metabolism	EC-2.1.2.1		In iHR904 this reaction was called GHMT2 was no only in the forwards direction. This reaction is now reversible in iAF1237 and is called GHMT2r
GK1	BB0166		gmk	guanylate kinase (GMP:ATP)	[c]atp + gmp <==> adp + gdp	Nucleotide Salvage Pathways	EC-2.7.4.8
GLCptspp	BB0320 BB0052	Enzyme complex	ptsG crr	D-glucose transport via PEP:Pyr PTS	glc-D[p] + pep[c] --> g6p[c] + pyr[c]	Transport, Extracellular			In iJR904 this reaction was called GLCpts and has been updates in iAF1237 to include the periplasmic location of the substrates using the designation of h[p] rather than h[e]. The reaction is now called GLCptspp
GLUCYS	BB0173		gshA	gamma-glutamylcysteine synthetase	[c]atp + cys-L + glu-L --> adp + glucys + h + pi	Cofactor and Prosthetic Group Biosynthesis	EC-6.3.2.2
GLUR	BB0263		murI	glutamate racemase	[c]glu-D <==> glu-L	Cell Envelope Biosynthesis	EC-5.1.1.3
GMHEPAT	BB0523		rfaE	D-glycero-D-manno-hepose 1-phosphate adenyltransferase	[c]atp + gmhep1p + h --> adphep-D,D + ppi	Cell Envelope Biosynthesis
GMHEPK	BB0523		rfaE	D-glycero-D-manno-heptose 7-phosphate kinase	[c]atp + gmhep7p --> adp + gmhep17bp + h	Cell Envelope Biosynthesis
GMPR	BB0175		guaC	GMP reductase	[c]gmp + (2) h + nadph <==> imp + nadp + nh4	Purine and Pyrimidine Biosynthesis	EC-1.6.6.8
GND	BB0167		gnd	phosphogluconate dehydrogenase	[c]6pgc + nadp --> co2 + nadph + ru5p-D	Pentose Phosphate Cycle	EC-1.1.1.44
GRTT	BB0217		ispA	geranyltranstransferase	[c]grdp + ipdp --> frdp + ppi	Cofactor and Prosthetic Group Biosynthesis	EC-2.5.1.10
GTHS	BB0174		gshB	glutathione synthetase	[c]atp + glucys + gly --> adp + gthrd + h + pi	Cofactor and Prosthetic Group Biosynthesis	EC-6.3.2.3
GTPCII2	BB0342		ribA	GTP cyclohydrolase II (25drapp)	[c]gtp + (3) h2o --> 25drapp + for + (2) h + ppi	Cofactor and Prosthetic Group Biosynthesis
GUAPRT	BB0198 BB0169	Isoenzyme	hpt gpt	guanine phosphoribosyltransferase	[c]gua + prpp --> gmp + ppi	Nucleotide Salvage Pathways
HCO3E	SPONTANEOUS			HCO3 equilibration reaction	[c]co2 + h2o <==> h + hco3	Unassigned
HEMEOS	BB0061		cyoE	Heme O synthase	[c]frdp + h2o + pheme --> hemeO + ppi	Cofactor and Prosthetic Group Biosynthesis
HISTD	BB0189		hisD	histidinol dehydrogenase	[c]h2o + histd + (2) nad --> (3) h + his-L + (2) nadh	Histidine Metabolism	EC-1.1.1.23
HISTP	BB0187		hisB	histidinol-phosphatase	[c]h2o + hisp --> histd + pi	Histidine Metabolism	EC-3.1.3.15
HSDy	BB0483		thrA	homoserine dehydrogenase (NADPH)	[c]hom-L + nadp <==> aspsa + h + nadph	Threonine and Lysine Metabolism	EC-1.1.1.3
HSK	BB0484		thrB	homoserine kinase	[c]atp + hom-L --> adp + h + phom	Threonine and Lysine Metabolism	EC-2.7.1.39
HSTPT	BB0188		hisC	histidinol-phosphatase	[c]glu-L + imacp --> akg + hisp	Histidine Metabolism	EC-2.6.1.9
HXPRT	BB0198 BB0169	Isoenzyme	hpt gpt	hypoxanthine phosphoribosyltransferase (Hypoxanthine)	[c]hxan + prpp --> imp + ppi	Nucleotide Salvage Pathways	EC-2.4.2.8
IG3PS	BB0190 BB0192	Enzyme complex	hisF hisH	Imidazole-glycerol-3-phosphate synthase	[c]gln-L + prlp --> aicar + eig3p + glu-L + h	Histidine Metabolism
IGPDH	BB0187		hisB	imidazoleglycerol-phosphate dehydratase	[c]eig3p --> h2o + imacp	Histidine Metabolism	EC-4.2.1.19
IGPS	BB0498		trpC	indole-3-glycerol-phosphate synthase	[c]2cpr5p + h --> 3ig3p + co2 + h2o	Tyrosine, Tryptophan, and Phenylalanine Metabolism	EC-4.1.1.48
ILETA	ORPHAN		Inferred	isoleucine transaminase	[c]akg + ile-L <==> 3mop + glu-L	Valine, leucine, and isoleucine metabolism	EC-2.6.1.42
IMPC	BB0325		purH	IMP cyclohydrolase	[c]h2o + imp <==> fprica	Purine and Pyrimidine Biosynthesis	EC-3.5.4.10
IPDPS	BB0233		ispH	1-hydroxy-2-methyl-2-(E)-butenyl 4-diphosphate reductase (ipdp)	[c]h + h2mb4p + nadh --> h2o + ipdp + nad	Cofactor and Prosthetic Group Biosynthesis
IPMD	BB0610		leuB	3-isopropylmalate dehydrogenase	[c]3c2hmp + nad --> 3c4mop + h + nadh	Valine, leucine, and isoleucine metabolism	EC-1.1.1.85
IPPMIa	BB0611 BB0612	Enzyme complex	leuC leuD	3-isopropylmalate dehydratase	[c]3c2hmp <==> 2ippm + h2o	Valine, leucine, and isoleucine metabolism	EC-4.2.1.33
IPPMIb	BB0611 BB0612	Enzyme complex	leuC leuD	2-isopropylmalate hydratase	[c]2ippm + h2o <==> 3c3hmp	Valine, leucine, and isoleucine metabolism	EC-4.2.1.33
IPPS	BB0609		leuA	2-isopropylmalate synthase	[c]3mob + accoa + h2o --> 3c3hmp + coa + h	Valine, leucine, and isoleucine metabolism	EC-4.1.3.12
KARA1	BB0209		ilvC	acetohydroxy acid isomeroreductase	[c] : alac-S + h + nadph <==> 23dhmb + nadp	Valine, leucine, and isoleucine metabolism	EC-1.1.1.86		In iJR904 this reaction was only in the forward direction. In iAF1237 it is reversible and is called KARA1.
KARA2	BB0209		ilvC	ketol-acid reductoisomerase (2-Aceto-2-hydroxybutanoate)	[c] : 2ahbut + h + nadph <==> 23dhmp + nadp	Valine, leucine, and isoleucine metabolism	EC-1.1.1.86		In iJR904 this reaction was only in the forward direction. In iAF1237 it is reversible and is called KARA2.
LEUTAi	ORPHAN		Inferred	leucine transaminase (irreversible)	[c]4mop + glu-L --> akg + leu-L	Valine, leucine, and isoleucine metabolism	EC-2.6.1.42
M1PD	BB0255		mtlD	mannitol-1-phosphate 5-dehydrogenase	[c]mnl1p + nad <==> f6p + h + nadh	Alternate Carbon Metabolism	EC-1.1.1.17
MECDPDH	BB0155		ispG	2C-methyl-D-erythritol 2,4 cyclodiphosphate dehydratase	[c]2mecdp + h --> h2mb4p + h2o	Cofactor and Prosthetic Group Biosynthesis
MECDPS	BB0568		ispF	2-C-methyl-D-erythritol 2,4-cyclodiphosphate synthase	[c]2p4c2me --> 2mecdp + cmp	Cofactor and Prosthetic Group Biosynthesis
MEPCT	BB0569		ispD	2-C-methyl-D-erythritol 4-phosphate cytidylyltransferase	[c]2me4p + ctp + h --> 4c2me + ppi	Cofactor and Prosthetic Group Biosynthesis
METAT	BB0241		metK	methionine adenosyltransferase	[c]atp + h2o + met-L --> amet + pi + ppi	Methionine Metabolism	EC-2.5.1.6
METS	BB0238		metE	methionine synthase	[c]5mthf + hcys-L --> met-L + thf	Methionine Metabolism	EC-2.1.1.13
MNLptspp	BB0254		mtlA	mannitol transport via PEP:Pyr PTS	mnl[p] + pep[c] --> mnl1p[c] + pyr[c]	Transport, Extracellular			In iJR904 this reaction was called MNLpts and has been updates in iAF1237 to include the periplasmic location of the substrates using the designation of h[p] rather than h[e]. The reaction is now called MNLptspp
MOHMT	BB0294		panB	3-methyl-2-oxobutanoate hydroxymethyltransferase	[c]3mob + h2o + mlthf --> 2dhp + thf	Cofactor and Prosthetic Group Biosynthesis	EC-2.1.2.11
MTAN	BB0298		mtn	methylthioadenosine nucleosidase	[c]5mta + h2o --> 5mtr + ade	Arginine and Proline Metabolism	EC-3.2.2.16
MTHFC	BB0143		folD	methenyltetrahydrofolate cyclohydrolase	[c]h2o + methf <==> 10fthf	Folate Metabolism	EC-3.5.4.9
MTHFD	BB0143		folD	methylenetetrahydrofolate dehydrogenase (NADP)	[c]mlthf + nadp <==> h + methf + nadph	Folate Metabolism	EC-1.5.1.5
MTHFR2	BB0239		metF	5,10-methylenetetrahydrofolate reductase (NADH)	[c]h + mlthf + nadh --> 5mthf + nad	Folate Metabolism
NADH6pp	BB0275 BB0276 BB0277 BB0278 BB0279 BB0280 BB0281 BB0282 BB0283 BB0284 BB0285 BB0286 BB0287	Enzyme complex	nuo genes	NADH dehydrogenase (ubiquinone-8 & 3.5 protons)	(45) h[c] + (10) nadh[c] + (10) q8[c] --> (35) h[p] + (10) nad[c] + (10) q8h2[c]	Oxidative phosphorylation	EC-1.6.5.3		In iJR904 this reaction was called NADH6 and has been updated in iAF1237 to include the periplasmic location of the substrates using the designation of h[p] rather than h[e]. The reaction is now called NADH6pp. The stoichiometry of the reaction has also been increased ten fold, i.e. 4.5 h[c] is now 45 h[c].
NADK	BB0566		nadK	NAD kinase	[c]atp + nad --> adp + h + nadp	Cofactor and Prosthetic Group Biosynthesis	EC-2.7.1.23
NADS1	BB0269		nadE	NAD synthase (nh3)	[c]atp + dnad + nh4 --> amp + h + nad + ppi	Cofactor and Prosthetic Group Biosynthesis	EC-6.3.1.5
NAMNPP	BB0307		pncB	nicotinic acid mononucleotide pyrophosphorylase	[c]atp + h2o + nac + prpp --> adp + nicrnt + pi + ppi	Cofactor and Prosthetic Group Biosynthesis
NDPK1	BB0006		adk	nucleoside-diphosphate kinase (ATP:GDP)	[c]atp + gdp <==> adp + gtp	Nucleotide Salvage Pathways	EC-2.7.4.6
NDPK2	BB0006		adk	nucleoside-diphosphate kinase (ATP:UDP)	[c]atp + udp <==> adp + utp	Nucleotide Salvage Pathways	EC-2.7.4.6
NDPK3	BB0006		adk	nucleoside-diphosphate kinase (ATP:CDP)	[c]atp + cdp <==> adp + ctp	Nucleotide Salvage Pathways	EC-2.7.4.6
NDPK4	BB0006		adk	nucleoside-diphosphate kinase (ATP:dTDP)	[c]atp + dtdp <==> adp + dttp	Nucleotide Salvage Pathways	EC-2.7.4.6
NDPK5	BB0006		adk	nucleoside-diphosphate kinase (ATP:dGDP)	[c]atp + dgdp <==> adp + dgtp	Nucleotide Salvage Pathways	EC-2.7.4.6
NDPK6	BB0006		adk	nucleoside-diphosphate kinase (ATP:dUDP)	[c]atp + dudp <==> adp + dutp	Nucleotide Salvage Pathways	EC-2.7.4.6
NDPK7	BB0006		adk	nucleoside-diphosphate kinase (ATP:dCDP)	[c]atp + dcdp <==> adp + dctp	Nucleotide Salvage Pathways	EC-2.7.4.6
NDPK8	BB0006		adk	nucleoside-diphosphate kinase (ATP:dADP)	[c]atp + dadp <==> adp + datp	Nucleotide Salvage Pathways	EC-2.7.4.6
NNATr	BB0530		nadD	nicotinate-nucleotide adenylyltransferase	[c] : atp + h + nicrnt <==> dnad + ppi	Cofactor and Prosthetic Group Biosynthesis	EC-2.7.7.18		In iJR904 this reactions, NNAT, was not reversible and in iAF1237 it is (NNATr)
OCBT	BB0017		argF	ornithine carbamoyltransferase	[c]cbp + orn <==> citr-L + h + pi	Arginine and Proline Metabolism	EC-2.1.3.3
OMCDC	BB0610		leuB	2-Oxo-4-methyl-3-carboxypentanoate decarboxylation	[c]3c4mop + h --> 4mop + co2	Valine, leucine, and isoleucine metabolism
OMPDC	BB0331		pyrF	orotidine-5'-phosphate decarboxylase	[c]h + orot5p --> co2 + ump	Purine and Pyrimidine Biosynthesis	EC-4.1.1.23
ORPT	BB0330		pyrE	orotate phosphoribosyltransferase	[c]orot5p + ppi <==> orot + prpp	Purine and Pyrimidine Biosynthesis	EC-2.4.2.10
PANTS	BB0295		panC	pantothenate synthase	[c]ala-B + atp + pant-R --> amp + h + pnto-R + ppi	Cofactor and Prosthetic Group Biosynthesis	EC-6.3.2.1
PAPPT3	BB0251		mraY	phospho-N-acetylmuramoyl-pentapeptide-transferase (meso-2,6-diaminopimelate)	[c]udcpp + ugmda --> uagmda + ump	Cell Envelope Biosynthesis	EC-2.7.8.13
PAPSR	BB0066		cysH	phosphoadenylyl-sulfate reductase (thioredoxin)	[c]paps + trdrd --> (2) h + pap + so3 + trdox	Cysteine Metabolism	EC-1.8.4.8
PDH	BB0001 BB0002 BB0229	Enzyme complex	aceE, aceF, lpdA	pyruvate dehydrogenase	[c]coa + nad + pyr --> accoa + co2 + nadh	Glycolysis/Gluconeogenesis
PFK	BB0297		pfkA	phosphofructokinase	[c]atp + f6p --> adp + fdp + h	Glycolysis/Gluconeogenesis	EC-2.7.1.11
PGAMT	BB0253		glmM	phosphoglucosamine mutase	[c]gam1p <==> gam6p	Cell Envelope Biosynthesis	EC-5.4.2.10
PGI	BB0299		pgi	glucose-6-phosphate isomerase	[c]g6p <==> f6p	Glycolysis/Gluconeogenesis	EC-5.3.1.9
PGK	BB0300		pgk	phosphoglycerate kinase	[c]3pg + atp <==> 13dpg + adp	Glycolysis/Gluconeogenesis	EC-2.7.2.3
PGL	BB0534		ybhE	6-phosphogluconolactonase	[c]6pgl + h2o --> 6pgc + h	Pentose Phosphate Cycle	EC-3.1.1.31
PGM	BB0168		gpmA	phosphoglycerate mutase	[c]2pg <==> 3pg	Glycolysis/Gluconeogenesis	EC-5.4.2.1
PHETA1	ORPHAN		inferred	phenylalanine transaminase	[c]akg + phe-L <==> glu-L + phpyr	Tyrosine, Tryptophan, and Phenylalanine Metabolism	EC-2.6.1.58
PIt2rpp	BB0305		pitA	phosphate reversible transport via symport	h[e] + pi[p] <==> h[c] + pi[c]	Transport, Extracellular			In iJR904 this reaction was called Plt2r and has been updates in iAF1237 to include the periplasmic location of the substrates using the designation of h[p] rather than h[e]. The reaction is now called Plt2rpp
PMDPHT	ORPHAN		orphan	pyrimidine phosphatase	[c]5aprbu + h2o --> 4r5au + pi	Cofactor and Prosthetic Group Biosynthesis
PPA	BB0310		ppa	inorganic diphosphatase	[c]h2o + ppi --> h + (2) pi	Anaplerotic reactions	EC-3.6.1.1
PPNDH	BB0301		pheA	prephenate dehydratase	[c]h + pphn --> co2 + h2o + phpyr	Tyrosine, Tryptophan, and Phenylalanine Metabolism	EC-4.2.1.51
MPTG	BB0252		mrcB	Peptidoglycan subunit synthesis	(2) uaagmda[c] --> (2) h[c] + murein5p5p[p] + (2) udcpdp[c]	Cell Envelope Biosynthesis			In iJR904 this reaction was called PPTGS and is now MPTG in iAF1237
PRAIi	BB0498		trpC	phosphoribosylanthranilate isomerase (irreversible)	[c]pran --> 2cpr5p	Tyrosine, Tryptophan, and Phenylalanine Metabolism	EC-5.3.1.24
PRAMPC	BB0193		hisI	phosphoribosyl-AMP cyclohydrolase	[c]h2o + prbamp --> prfp	Histidine Metabolism	EC-3.5.4.19
PRATPP	BB0193		hisI	phosphoribosyl-ATP pyrophosphatase	[c]h2o + prbatp --> h + ppi + prbamp	Histidine Metabolism	EC-3.6.1.31
PRMICI	BB0186		hisA	1-(5-phosphoribosyl)-5-[(5-phosphoribosylamino)methylideneamino)imidazole-4-carboxamide isomerase (irreversible)	[c] : prfp <==> prlp	Histidine Metabolism	EC-5.3.1.16		In iJR904 this reaction was only in the forward direction and called PRMICIi and now in iAF1237 is reversible and called PRMICI
PRPPS	BB0317		prsA	phosphoribosylpyrophosphate synthetase	[c]atp + r5p <==> amp + h + prpp	Histidine Metabolism	EC-2.7.6.1
PSCVT	BB0021		aroA	3-phosphoshikimate 1-carboxyvinyltransferase	[c]pep + skm5p <==> 3psme + pi	Tyrosine, Tryptophan, and Phenylalanine Metabolism	EC-2.5.1.19
PTAr	BB0318		pta	phosphotransacetylase	[c]accoa + pi <==> actp + coa	Pyruvate metabolism	EC-2.3.1.8
PTPATi	BB0218		kdtB	pantetheine-phosphate adenylyltransferase	[c]atp + h + pan4p --> dpcoa + ppi	Cofactor and Prosthetic Group Biosynthesis	EC-2.7.7.3
PUNP1	BB0083		deoD	purine-nucleoside phosphorylase (Adenosine)	[c]adn + pi <==> ade + r1p	Nucleotide Salvage Pathways	EC-2.4.2.1
PUNP2	BB0083		deoD	purine-nucleoside phosphorylase (Deoxyadenosine)	[c]dad-2 + pi <==> 2dr1p + ade	Nucleotide Salvage Pathways	EC-2.4.2.1
PUNP3	BB0083		deoD	purine-nucleoside phosphorylase (Guanosine)	[c]gsn + pi <==> gua + r1p	Nucleotide Salvage Pathways	EC-2.4.2.1
PUNP4	BB0083		deoD	purine-nucleoside phosphorylase (Deoxyguanosine)	[c]dgsn + pi <==> 2dr1p + gua	Nucleotide Salvage Pathways	EC-2.4.2.1
PUNP5	BB0083		deoD	purine-nucleoside phosphorylase (Inosine)	[c]ins + pi <==> hxan + r1p	Nucleotide Salvage Pathways	EC-2.4.2.1
PUNP6	BB0083		deoD	purine-nucleoside phosphorylase (Deoxyinosine)	[c]din + pi <==> 2dr1p + hxan	Nucleotide Salvage Pathways	EC-2.4.2.1
PYK	BB0326		pykA	pyruvate kinase	[c]adp + h + pep --> atp + pyr	Glycolysis/Gluconeogenesis	EC-2.7.1.40
RBFK	BB0347		ribF	riboflavin kinase	[c]atp + ribflv --> adp + fmn + h	Cofactor and Prosthetic Group Biosynthesis	EC-2.7.1.26
RBFSa	BB0348		ribE	riboflavin synthase	[c]4r5au + db4p --> dmlz + (2) h2o + pi	Cofactor and Prosthetic Group Biosynthesis	EC-2.5.1.9
RBFSb	BB0346		ribC	riboflavin synthase	[c](2) dmlz --> 4r5au + ribflv	Cofactor and Prosthetic Group Biosynthesis	EC-2.5.1.9
RNDR1	BB0272 BB0273	Enzyme complex	nrdAB	ribonucleoside-diphosphate reductase (ADP)	[c]adp + trdrd --> dadp + h2o + trdox	Nucleotide Salvage Pathways	EC-1.17.4.1
RNDR2	BB0272 BB0273	Enzyme complex	nrdAB	ribonucleoside-diphosphate reductase (GDP)	[c]gdp + trdrd --> dgdp + h2o + trdox	Nucleotide Salvage Pathways	EC-1.17.4.1
RNDR3	BB0272 BB0273	Enzyme complex	nrdAB	ribonucleoside-diphosphate reductase (CDP)	[c]cdp + trdrd --> dcdp + h2o + trdox	Nucleotide Salvage Pathways	EC-1.17.4.1
RNDR4	BB0272 BB0273	Enzyme complex	nrdAB	ribonucleoside-diphosphate reductase (UDP)	[c]trdrd + udp --> dudp + h2o + trdox	Nucleotide Salvage Pathways	EC-1.17.4.1
RPE	BB0363		rpe	ribulose 5-phosphate 3-epimerase	[c]ru5p-D <==> xu5p-D	Pentose Phosphate Cycle	EC-5.1.3.1
RPI	BB0364		rpiA	ribose-5-phosphate isomerase	[c]r5p <==> ru5p-D	Pentose Phosphate Cycle	EC-5.3.1.6
S7PI	BB0228		lpcA	sedoheptulose 7-phosphate isomerase	[c]s7p --> gmhep7p	Cell Envelope Biosynthesis
SADT2	BB0063 BB0070	Enzyme complex	cysD cysN	Sulfate adenyltransferase	[c]atp + gtp + h2o + so4 --> aps + gdp + pi + ppi	Cysteine Metabolism
SDPDS	BB0076		dapE	succinyl-diaminopimelate desuccinylase	[c]h2o + sl26da --> 26dap-LL + succ	Threonine and Lysine Metabolism	EC-3.5.1.18
SDPTA	BB0015		argD	succinyldiaminopimelate transaminase	[c]akg + sl26da <==> glu-L + sl2a6o	Threonine and Lysine Metabolism	EC-2.6.1.17
SERAT	BB0064		cysE	serine O-acetyltransferase	[c]accoa + ser-L <==> acser + coa	Cysteine Metabolism	EC-2.3.1.30
SHCHD2	BB0065		cysG	sirohydrochlorin dehydrogenase (NAD)	[c]nad + dscl --> h + nadh + scl	Cofactor and Prosthetic Group Biosynthesis			In iJR904 dscl was called shcl and scl was called srch
SHCHF	BB0065		cysG	sirohydrochlorin ferrochetalase	[c]fe2 + scl --> (3) h + sheme	Cofactor and Prosthetic Group Biosynthesis			In iJR904 scl was called srch
SHK3Dr	BB0025		aroE	shikimate dehydrogenase	[c]3dhsk + h + nadph <==> nadp + skm	Tyrosine, Tryptophan, and Phenylalanine Metabolism	EC-1.1.1.25
SHKK	BB0027		aroK	shikimate kinase	[c]atp + skm --> adp + h + skm5p	Tyrosine, Tryptophan, and Phenylalanine Metabolism	EC-2.7.1.71
SPMS	BB0441		speE	spermidine synthase	[c]ametam + ptrc --> 5mta + h + spmd	Arginine and Proline Metabolism	EC-2.5.1.16
SULR	BB0067 BB0068	Enzyme complex	cysJ cysI	sulfite reductase (NADPH2)	[c](3) h2o + h2s + (3) nadp <==> (5) h + (3) nadph + so3	Cysteine Metabolism	EC-1.8.2.2
TALA	BB0479		talA	transaldolase	[c]g3p + s7p <==> e4p + f6p	Pentose Phosphate Cycle	EC-2.2.1.2
TEST_AKGDH	BB0443 BB0444	Enzyme complex	sucA sucB	2-Oxogluterate dehydrogenase	[c]akg + coa + nad --> co2 + nadh + succoa	Citrate Cycle (TCA)	EC-Undetermined
THDPS	BB0075		dapD	tetrahydropicolinate succinylase	[c]h2o + succoa + thdp --> coa + sl2a6o	Threonine and Lysine Metabolism	EC-2.3.1.117
THRD_L	ORPHAN		Inferred	L-threonine deaminase	[c]thr-L --> 2obut + nh4	Valine, leucine, and isoleucine metabolism
THRS	BB0485		thrC	threonine synthase	[c]h2o + phom --> pi + thr-L	Threonine and Lysine Metabolism	EC-4.2.3.1
TKT1	BB0489		tktB	transketolase	[c]r5p + xu5p-D <==> g3p + s7p	Pentose Phosphate Cycle	EC-2.2.1.1
TKT2	BB0489		tktB	transketolase	[c]e4p + xu5p-D <==> f6p + g3p	Pentose Phosphate Cycle	EC-2.2.1.1
TMDS	BB0487		thyA	thymidylate synthase	[c]dump + mlthf --> dhf + dtmp	Nucleotide Salvage Pathways	EC-2.1.1.45
TMPK	BB0482		thiL	thiamine-phosphate kinase	[c] : atp + thmmp --> adp + thmpp	Cofactor and Prosthetic Group Biosynthesis	EC-2.7.4.16		In iJR904 this was reversible and called TMPKr
TPI	BB0493		tpiA	triose-phosphate isomerase	[c]dhap <==> g3p	Glycolysis/Gluconeogenesis	EC-5.3.1.1
TRDR	BB0504		trxB	thioredoxin reductase (NADPH)	[c]h + nadph + trdox --> nadp + trdrd	Oxidative phosphorylation	EC-1.6.4.5
TRPS1	BB0497 BB0496		trpAB	tryptophan synthase (indole)	[c] : 3ig3p + ser-L --> g3p + h2o + trp-L	Tyrosine, Tryptophan, and Phenylalanine Metabolism	EC-4.2.1.20		In iJR904 these were split into 2 subreactions called TRPS2 and TRPS3, merged into TRPS1 in iAF1237
UAAGDS	BB0260		murE	UDP-N-acetylmuramoyl-L-alanyl-D-glutamyl-meso-2,6-diaminopimelate synthetase	[c]26dap-M + atp + uamag --> adp + h + pi + ugmd	Cell Envelope Biosynthesis	EC-6.3.2.13
UAGCVT	BB0256		murA	UDP-N-acetylglucosamine 1-carboxyvinyltransferase	[c]pep + uacgam --> pi + uaccg	Cell Envelope Biosynthesis	EC-2.5.1.7
UAGDP	BB0158		glmU	UDP-N-acetylglucosamine diphosphorylase	[c]acgam1p + h + utp --> ppi + uacgam	Cell Envelope Biosynthesis	EC-2.7.7.23
UAGPT3	BB0262		murG	UDP-N-acetylglucosamine-N-acetylmuramyl-(pentapeptide)pyrophosphoryl-undecaprenol N-acetylglucosamine transferase	[c]uacgam + uagmda --> h + uaagmda + udp	Cell Envelope Biosynthesis
UAMAGS	BB0259		murD	UDP-N-acetylmuramoyl-L-alanyl-D-glutamate synthetase	[c]atp + glu-D + uama --> adp + h + pi + uamag	Cell Envelope Biosynthesis	EC-6.3.2.9
UAMAS	BB0258		murC	UDP-N-acetylmuramoyl-L-alanine synthetase	[c]ala-L + atp + uamr --> adp + h + pi + uama	Cell Envelope Biosynthesis	EC-6.3.2.8
UAPGR	BB0257		murB	UDP-N-acetylenolpyruvoylglucosamine reductase	[c]h + nadph + uaccg --> nadp + uamr	Cell Envelope Biosynthesis	EC-1.1.1.158
UDCPDP	BB0039		bacA	undecaprenyl-diphosphatase	[c]h2o + udcpdp --> h + pi + udcpp	Cell Envelope Biosynthesis	EC-3.6.1.27
UDCPDPS	BB0510		upps	Undecaprenyl diphosphate synthase	[c]frdp + (8) ipdp --> (8) ppi + udcpdp	Cofactor and Prosthetic Group Biosynthesis
UGMDDS	BB0261		murF	UDP-N-acetylmuramoyl-L-alanyl-D-glutamyl-meso-2,6-diaminopimeloyl-D-alanyl-D-alanine synthetase	[c]alaala + atp + ugmd --> adp + h + pi + ugmda	Cell Envelope Biosynthesis	EC-6.3.2.15
UMPK	BB0333		pyrH	UMP kinase	[c]atp + ump <==> adp + udp	Nucleotide Salvage Pathways
UPP3MT	BB0065		cysG	uroporphyrinogen methyltransferase	[c](2) amet + uppg3 --> (2) ahcys + h + dscl	Cofactor and Prosthetic Group Biosynthesis	EC-2.1.1.107		In iJR904 the metabolite dscl was called shcl
VALTA	ORPHAN		Inferred	valine transaminase	[c]akg + val-L <==> 3mob + glu-L	Valine, leucine, and isoleucine metabolism	EC-2.6.1.42
EF_5mtr(c)					[c] : 5mtr --> Nothing
EF_Biomass(c)					[c] : Biomass --> Nothing
EF_ac(c)					[c] : ac --> Nothing
EF_akg(c)					[c] : akg --> Nothing
EF_amob(c)					[c] : amob --> Nothing
EF_arg-L(c)					[c] : arg-L --> Nothing
EF_cmp(c)					[c] : cmp --> Nothing
EF_cys-L(c)					[c] : cys-L --> Nothing
EF_for(c)					[c] : for --> Nothing
EF_fum(c)					[c] : fum --> Nothing
EF_gly(c)					[c] : gly --> Nothing
EF_his-L(c)					his-L[c] --> Nothing
EF_ile-L(c)					ile-L[c] --> Nothing
EF_leu-L(c)					leu-L[c] --> Nothing
EF_lys-L(c)					lys-L[c] --> Nothing
EF_met-L(c)					met-L[c] --> Nothing
EF_phe-L(c)					[c] : phe-L --> Nothing
EF_rhcys(c)					[c] : rhcys --> Nothing
EF_thr-L(c)					thr-L[c]--> Nothing
EF_trp-L(c)					trp-L[c] --> Nothing
EF_val-L(c)					[c] : val-L --> Nothing
EN_apoACP					[c] : Nothing --> apoACP
EX_ade(c)					[c] : Nothing <==> ade
EX_adn(c)					[c] : Nothing <==> adn
EX_dhpt(c)					[c] : Nothing <==> dhpt
EX_glyc_EC(c)					[c] : glyc <==> Nothing
EX_nh4(c)					[c] : Nothing <==> nh4
EX_pi(p)					[p] : Nothing <==> pi
EX_succ(c)					[c] : Nothing <==> succ
UP_8aonn					[c] : Nothing --> 8aonn
UP_ala-B					[c] : Nothing --> ala-B
UP_ala-L(c)					[c] : Nothing --> ala-L
UP_alaala					[c] : Nothing --> alaala
UP_asp-L(c)					[c] : Nothing --> asp-L
UP_fe2					[c] : Nothing --> fe2
UP_glc-D(p)					[p] : Nothing --> glc-D
UP_gln-L(c)					[c] : Nothing --> gln-L
UP_glu-L(c)					[c] : Nothing --> glu-L
UP_gsn(c)					[c] : Nothing --> gsn
UP_hcys-L(c)					[c] : Nothing --> hcys-L
UP_mnl(p)					[p] : Nothing --> mnl
UP_nac					[c] : Nothing --> nac
UP_pan4p					[c] : Nothing --> pan4p
UP_pg_EC(c)					[c] : Nothing --> pg_EC
UP_pheme					[c] : Nothing --> pheme
UP_ptrc					[c] : Nothing --> ptrc
UP_ser-L(c)					[c] : Nothing --> ser-L
UP_so4(c)					[c] : Nothing --> so4
UP_thmmp					[c] : Nothing --> thmmp
UP_uppg3					[c] : Nothing --> uppg3
DF_co2(c)					[c] : Nothing <==> co2
DF_h2o(c)					[c] : Nothing <==> h2o
DF_o2(c)					[c] : Nothing <==> o2
VGRO					[c] : (0.001000) ribflv + (0.000050) ACP + (0.000050) udcpdp + (0.000050) thf + (0.000050) fmnh2 + (0.006450) clpn_EC + (0.000050) pnto-R + (0.000050) gthrd + (0.000050) thmpp + (0.000050) sheme + (0.000050) btn + (0.000050) hemeO + (0.203000) gtp + (0.126000) ctp + (0.136000) utp + (0.013297) dctp + (0.332000) phe-L + (0.468000) ile-L + (0.115384) his-L + (0.571929) lys-L + (0.239000) met-L + (0…

## Sheet: 5.21 model
lower	flux prediction	upper	reaction	equation
0	86.2959	INF	ACGK	[c] : acglu + atp --> acg5p + adp
0	86.2959	INF	ACGS	[c] : accoa + glu-L --> acglu + coa + h
0	2.43985	INF	ACHBS	[c] : 2obut + h + pyr --> 2ahbut + co2
#NAME?	-55.9838	INF	ACKr	[c] : ac + atp <==> actp + adp
0	7.38569	INF	ACLS	[c] : h + (2) pyr --> alac-S + co2
0	86.2959	INF	ACODA	[c] : acorn + h2o --> ac + orn
#NAME?	86.2959	INF	ACOTA	[c] : acg5sa + glu-L <==> acorn + akg
0	0.000260668	INF	ACPS1	[c] : apoACP + coa --> ACP + h + pap
#NAME?	97.5997	INF	ADK1	[c] : amp + atp <==> (2) adp
#NAME?	0.0364935	INF	ADMDCr	[c] : amet + h <==> ametam + co2
0	0.454083	INF	ADSK	[c] : aps + atp --> adp + h + paps
#NAME?	3.85118	INF	ADSL1r	[c] : dcamp <==> amp + fum
#NAME?	0	INF	ADSL2r	[c] : 25aics <==> aicar + fum
0	3.85118	INF	ADSS	[c] : asp-L + gtp + imp --> dcamp + gdp + (2) h + pi
#NAME?	86.2959	INF	AGPR	[c] : acg5p + h + nadph <==> acg5sa + nadp + pi
0	0.000521336	INF	AHCYSNS	[c] : ahcys + h2o --> ade + rhcys
#NAME?	2.7108	INF	AICART	[c] : 10fthf + aicar <==> fprica + thf
#NAME?	0.000260668	INF	AMAOTr	[c] : 8aonn + amet <==> amob + dann
0	0.359721	INF	ANPRT	[c] : anth + prpp --> ppi + pran
0	0.359721	INF	ANS	[c] : chor + gln-L --> anth + glu-L + h + pyr
0	0.00547402	INF	APRAUR	[c] : 5apru + h + nadph --> 5aprbu + nadp
#NAME?	86.2959	INF	ARGSL	[c] : argsuc <==> arg-L + fum
0	86.2959	INF	ARGSS	[c] : asp-L + atp + citr-L --> amp + argsuc + h + ppi
#NAME?	8.22213	INF	ASAD	[c] : 4pasp + h + nadph <==> aspsa + nadp + pi
0	1.63074	INF	ASPCT	[c] : asp-L + cbp --> cbasp + h + pi
#NAME?	8.22213	INF	ASPK	[c] : asp-L + atp <==> 4pasp + adp
0	2.7108	INF	ATPPRT	[c] : atp + prpp --> ppi + prbatp
#NAME?	513.606	INF	ATPS4rpp	adp[c] + (4) h[p] + pi[c] <==> atp[c] + (3) h[c] + h2o[c]
0	0.454344	INF	BPNT	[c] : h2o + pap --> amp + pi
#NAME?	0.000260668	INF	BTS2	[c] : cys-L + dtbt <==> ala-L + btn + (2) h
0	87.9267	INF	CBPS	[c] : (2) atp + gln-L + h2o + hco3 --> (2) adp + cbp + glu-L + (2) h + pi
0	0.00364935	INF	CDPMEK	[c] : 4c2me + atp --> 2p4c2me + adp + h
0	3.80876	INF	CHORM	[c] : chor --> pphn
0	4.16848	INF	CHORS	[c] : 3psme --> chor + pi
#NAME?	0.0336261	INF	CLPNS_EC	[c] : (2) pg_EC <==> clpn_EC + glyc
0	0.921721	INF	CTPS2	[c] : atp + gln-L + h2o + utp --> adp + ctp + glu-L + (2) h + pi
0	0.454083	INF	CYSS	[c] : acser + h2s --> ac + cys-L + h
0	34.4011	INF	CYTBO3pp	(25) h[c] + (5) o2[c] + (10) q8h2[c] --> (25) h[p] + (10) h2o[c] + (10) q8[c]
0	2.98167	INF	DAPDC	[c] : 26dap-M + h --> co2 + lys-L
#NAME?	3.26945	INF	DAPE	[c] : 26dap-LL <==> 26dap-M
0	0.010948	INF	DB4PS	[c] : ru5p-D --> db4p + for + h
0	0.000260668	INF	DBTS	[c] : atp + co2 + dann --> adp + dtbt + (3) h + pi
0	0.191867	INF	DCTPD	[c] : dctp + h + h2o --> dutp + nh4
0	4.16848	INF	DDPA	[c] : e4p + h2o + pep --> 2dda7p + pi
#NAME?	-144.716	INF	DF_co2(c)	[c] : Nothing <==> co2
#NAME?	-613.808	INF	DF_h2o(c)	[c] : Nothing <==> h2o
#NAME?	172.005	INF	DF_o2(c)	[c] : Nothing <==> o2
0	7.38569	INF	DHAD1	[c] : 23dhmb --> 3mob + h2o
0	2.43985	INF	DHAD2	[c] : 23dhmp --> 3mop + h2o
0	3.26945	INF	DHDPRy	[c] : 23dhdp + h + nadph --> nadp + thdp
0	3.26945	INF	DHDPS	[c] : aspsa + pyr --> 23dhdp + h + (2) h2o
#NAME?	0.192128	INF	DHFR	[c] : dhf + h + nadph <==> nadp + thf
0	0.000260668	INF	DHFS	[c] : atp + dhpt + glu-L --> adp + dhf + h + pi
0	1.63074	INF	DHORD2	[c] : dhor-S + q8 --> orot + q8h2
#NAME?	1.63074	INF	DHORTS	[c] : cbasp + h <==> dhor-S + h2o
0	0.00547402	INF	DHPPDA2	[c] : 25drapp + h + h2o --> 5apru + nh4
#NAME?	4.16848	INF	DHQD	[c] : 3dhq <==> 3dhsk + h2o
0	4.16848	INF	DHQS	[c] : 2dda7p --> 3dhq + pi
0	0.000521336	INF	DMATT	[c] : dmpp + ipdp --> grdp + ppi
0	0.000521336	INF	DMPPS	[c] : h + h2mb4p + nadh --> dmpp + h2o + nad
0	0.000568256	INF	DPCOAK	[c] : atp + dpcoa --> adp + coa + h
0	0.000260668	INF	DPR	[c] : 2dhp + h + nadph --> nadp + pant-R
#NAME?	0.191867	INF	DTMPK	[c] : atp + dtmp <==> adp + dtdp
0	0.191867	INF	DUTPDP	[c] : dutp + h2o --> dump + h + ppi
0	0.00364935	INF	DXPRIi	[c] : dxyl5p + h + nadph --> 2me4p + nadp
0	0.00364935	INF	DXPS	[c] : g3p + h + pyr --> co2 + dxyl5p
0	0.0364935	INF	EF_5mtr(c)	[c] : 5mtr --> Nothing
0	1.73777	INF	EF_Biomass(c)	[c] : Biomass --> Nothing
0	142.734	INF	EF_ac(c)	[c] : ac --> Nothing
0	102.641	INF	EF_akg(c)	[c] : akg --> Nothing
0	0.000260668	INF	EF_amob(c)	[c] : amob --> Nothing
0	84.3934	INF	EF_arg-L(c)	[c] : arg-L --> Nothing
0	0.00364935	INF	EF_cmp(c)	[c] : cmp --> Nothing
0	0	INF	EF_cys-L(c)	[c] : cys-L --> Nothing
0	0.0164221	INF	EF_for(c)	[c] : for --> Nothing
0	90.1471	INF	EF_fum(c)	[c] : fum --> Nothing
0	1.15176	INF	EF_gly(c)	[c] : gly --> Nothing
0	2.10926	INF	EF_his-L(c)	his-L --> Nothing
0	0	INF	EF_ile-L(c)	ile-L --> Nothing
0	0	INF	EF_leu-L(c)	leu-L --> Nothing
0	0	INF	EF_lys-L(c)	lys-L --> Nothing
0	0	INF	EF_met-L(c)	met-L --> Nothing
0	2.07793	INF	EF_phe-L(c)	[c] : phe-L --> Nothing
0	0.000521336	INF	EF_rhcys(c)	[c] : rhcys --> Nothing
0	0	INF	EF_thr-L(c)	thr-L --> Nothing
0	5e-10	INF	EF_trp-L(c)	trp-L --> Nothing
0	0	INF	EF_val-L(c)	[c] : val-L --> Nothing
0	176.269	INF	ENO	[c] : 2pg --> h2o + pep
0	0.000260668	INF	EN_apoACP	[c] : Nothing --> apoACP
#NAME?	2.23647	INF	EX_ade(c)	[c] : Nothing <==> ade
#NAME?	-2.27349	INF	EX_adn(c)	[c] : Nothing <==> adn
#NAME?	0.000260668	INF	EX_dhpt(c)	[c] : Nothing <==> dhpt
#NAME?	0.0336261	INF	EX_glyc_EC(c)	[c] : glyc <==> Nothing
#NAME?	-3.76334	INF	EX_nh4(c)	[c] : Nothing <==> nh4
#NAME?	3.93195	INF	EX_pi(p)	[p] : Nothing <==> pi[p]
#NAME?	-3.26945	INF	EX_succ(c)	[c] : Nothing <==> succ
#NAME?	80.6798	INF	FBA	[c] : fdp <==> dhap + g3p
0	5.21335e-05	INF	FMNAT	[c] : atp + fmn + h --> fad + ppi
#NAME?	0.000260668	INF	FMNREDUCT-RXN	[c] : fmn + nadph <==> fmnh2 + nadp
0	0.575554	INF	G1PACT	[c] : accoa + gam1p --> acgam1p + coa + h
#NAME?	58.9971	INF	G6PDH2r	[c] : g6p + nadp <==> 6pgl + h + nadph
#NAME?	176.269	INF	GAPD	[c] : g3p + nad + pi <==> 13dpg + h + nadh
0	0.575554	INF	GF6PTA	[c] : f6p + gln-L --> gam6p + glu-L
#NAME?	4.1862	INF	GHMT2r	[c] : ser-L + thf <==> gly + h2o + mlthf
#NAME?	1.13311	INF	GK1	[c] : atp + gmp <==> adp + gdp
0	100	INF	GLCptspp	glc-D[p] + pep[c] --> g6p[c] + pyr[c]
0	0.000260668	INF	GLUCYS	[c] : atp + cys-L + glu-L --> adp + glucys + h + pi
#NAME?	-0.287777	INF	GLUR	[c] : glu-D <==> glu-L
0	0	INF	GMHEPAT	[c] : atp + gmhep1p + h --> adphep-D,D + ppi
0	0	INF	GMHEPK	[c] : atp + gmhep7p --> adp + gmhep17bp + h
0	1.14038	INF	GMPR	[c] : gmp + (2) h + nadph --> imp + nadp + nh4
0	58.9971	INF	GND	[c] : 6pgc + nadp --> co2 + nadph + ru5p-D
0	0.000521336	INF	GRTT	[c] : grdp + ipdp --> frdp + ppi
0	0.000260668	INF	GTHS	[c] : atp + glucys + gly --> adp + gthrd + h + pi
0	0.00547402	INF	GTPCII2	[c] : gtp + (3) h2o --> 25drapp + for + (2) h + ppi
0	2.27349	INF	GUAPRT	[c] : gua + prpp --> gmp + ppi
#NAME?	87.9267	INF	HCO3E	[c] : co2 + h2o <==> h + hco3
0	0.000260668	INF	HEMEOS	[c] : frdp + h2o + pheme --> hemeO + ppi
0	2.7108	INF	HISTD	[c] : h2o + histd + (2) nad --> (3) h + his-L + (2) nadh
0	2.7108	INF	HISTP	[c] : h2o + hisp --> histd + pi
#NAME?	4.95269	INF	HSDy	[c] : aspsa + h + nadph <==> hom-L + nadp
0	4.95269	INF	HSK	[c] : atp + hom-L --> adp + h + phom
0	2.7108	INF	HSTPT	[c] : glu-L + imacp --> akg + hisp
0	0	INF	HXPRT	[c] : hxan + prpp --> imp + ppi
0	2.7108	INF	IG3PS	[c] : gln-L + prlp --> aicar + eig3p + glu-L + h
0	2.7108	INF	IGPDH	[c] : eig3p --> h2o + imacp
0	0.359721	INF	IGPS	[c] : 2cpr5p + h --> 3ig3p + co2 + h2o
#NAME?	2.43985	INF	ILETA	[c] : 3mop + glu-L <==> akg + ile-L
#NAME?	2.7108	INF	IMPC	[c] : fprica <==> h2o + imp
0	0.00312801	INF	IPDPS	[c] : h + h2mb4p + nadh --> h2o + ipdp + nad
0	4.21003	INF	IPMD	[c] : 3c2hmp + nad --> 3c4mop + h + nadh
#NAME?	4.21003	INF	IPPMIa	[c] : 2ippm + h2o <==> 3c2hmp
#NAME?	4.21003	INF	IPPMIb	[c] : 3c3hmp <==> 2ippm + h2o
0	4.21003	INF	IPPS	[c] : 3mob + accoa + h2o --> 3c3hmp + coa + h
#NAME?	7.38569	INF	KARA1	[c] : alac-S + h + nadph <==> 23dhmb + nadp
#NAME?	2.43985	INF	KARA2	[c] : 2ahbut + h + nadph <==> 23dhmp + nadp
0	4.21003	INF	LEUTAi	[c] : 4mop + glu-L --> akg + leu-L
#NAME?	6.97713	INF	M1PD	[c] : mnl1p + nad <==> f6p + h + nadh
0	0.00364935	INF	MECDPDH	[c] : 2mecdp + h --> h2mb4p + h2o
0	0.00364935	INF	MECDPS	[c] : 2p4c2me --> 2mecdp + cmp
0	0.00364935	INF	MEPCT	[c] : 2me4p + ctp + h --> 4c2me + ppi
0	0.0372755	INF	METAT	[c] : atp + h2o + met-L --> amet + pi + ppi
0	1.28327	INF	METS	[c] : 5mthf + hcys-L --> h + met-L + thf
0	6.97713	INF	MNLptspp	mnl[p] + pep[c] --> mnl1p[c] + pyr[c]
0	0.000260668	INF	MOHMT	[c] : 3mob + h2o + mlthf --> 2dhp + thf
0	0.143889	INF	MPTG	(2) uaagmda[c] --> (2) h[c] + murein5p5p[p] + (2) udcpdp[c]
0	0.0364935	INF	MTAN	[c] : 5mta + h2o --> 5mtr + ade
#NAME?	2.7108	INF	MTHFC	[c] : h2o + methf <==> 10fthf + h
#NAME?	2.7108	INF	MTHFD	[c] : mlthf + nadp <==> methf + nadph
0	1.28327	INF	MTHFR2	[c] : (2) h + mlthf + nadh --> 5mthf + nad
0	34.238	INF	NADH6pp	(45) h[c] + (10) nadh[c] + (10) q8[c] --> (35) h[p] + (10) nad[c] + (10) q8h2[c]
0	0.00276308	INF	NADK	[c] : atp + nad --> adp + h + nadp
0	0.0142325	INF	NADS1	[c] : atp + dnad + nh4 --> amp + h + nad + ppi
0	0.0142325	INF	NAMNPP	[c] : atp + h2o + nac + prpp --> adp + nicrnt + pi + ppi
#NAME?	5.36905	INF	NDPK1	[c] : atp + gdp <==> adp + gtp
#NAME?	2.20629	INF	NDPK2	[c] : atp + udp <==> adp + utp
#NAME?	-0.261189	INF	NDPK3	[c] : atp + cdp <==> adp + ctp
#NAME?	0.191867	INF	NDPK4	[c] : atp + dtdp <==> adp + dttp
#NAME?	0.069322	INF	NDPK5	[c] : atp + dgdp <==> adp + dgtp
#NAME?	0	INF	NDPK6	[c] : atp + dudp <==> adp + dutp
#NAME?	0.261189	INF	NDPK7	[c] : atp + dcdp <==> adp + dctp
#NAME?	0.191867	INF	NDPK8	[c] : atp + dadp <==> adp + datp
#NAME?	0.0142325	INF	NNATr	[c] : atp + h + nicrnt <==> dnad + ppi
#NAME?	86.2959	INF	OCBT	[c] : cbp + orn <==> citr-L + h + pi
0	4.21003	INF	OMCDC	[c] : 3c4mop + h --> 4mop + co2
0	1.63074	INF	OMPDC	[c] : h + orot5p --> co2 + ump
#NAME?	1.63074	INF	ORPT	[c] : orot + prpp <==> orot5p + ppi
0	0.000260668	INF	PANTS	[c] : ala-B + atp + pant-R --> amp + h + pnto-R + ppi
0	0.287777	INF	PAPPT3	[c] : udcpp + ugmda --> uagmda + ump
0	0.454083	INF	PAPSR	[c] : paps + trdrd --> (2) h + pap + so3 + trdox
0	147.52	INF	PDH	[c] : coa + nad + pyr --> accoa + co2 + nadh
0	80.6798	INF	PFK	[c] : atp + f6p --> adp + fdp + h
#NAME?	-0.575554	INF	PGAMT	[c] : gam1p <==> gam6p
#NAME?	41.0029	INF	PGI	[c] : g6p <==> f6p
#NAME?	176.269	INF	PGK	[c] : 13dpg + adp <==> 3pg + atp
0	58.9971	INF	PGL	[c] : 6pgl + h2o --> 6pgc + h
#NAME?	176.269	INF	PGM	[c] : 3pg <==> 2pg
#NAME?	-3.80876	INF	PHETA1	[c] : akg + phe-L <==> glu-L + phpyr
#NAME?	3.93195	INF	PIt2rpp	h[p] + pi[p] <==> h[c] + pi[c]
0	0.00547402	INF	PMDPHT	[c] : 5aprbu + h2o --> 4r5au + pi
0	101.103	INF	PPA	[c] : h2o + ppi --> h + (2) pi
0	3.80876	INF	PPNDH	[c] : h + pphn --> co2 + h2o + phpyr
0	0.359721	INF	PRAIi	[c] : pran --> 2cpr5p
0	2.7108	INF	PRAMPC	[c] : h2o + prbamp --> prfp
0	2.7108	INF	PRATPP	[c] : h2o + prbatp --> h + ppi + prbamp
#NAME?	2.7108	INF	PRMICI	[c] : prfp <==> prlp
0	6.98898	INF	PRPPS	[c] : atp + r5p --> amp + h + prpp
#NAME?	4.16848	INF	PSCVT	[c] : pep + skm5p <==> 3psme + pi
#NAME?	55.9838	INF	PTAr	[c] : accoa + pi <==> actp + coa
0	0.000568256	INF	PTPATi	[c] : atp + h + pan4p --> dpcoa + ppi
#NAME?	-2.27349	INF	PUNP1	[c] : adn + pi <==> ade + r1p
#NAME?	0	INF	PUNP2	[c] : dad-2 + pi <==> 2dr1p + ade
#NAME?	2.27349	INF	PUNP3	[c] : gsn + pi <==> gua + r1p
#NAME?	0	INF	PUNP4	[c] : dgsn + pi <==> 2dr1p + gua
#NAME?	0	INF	PUNP5	[c] : ins + pi <==> hxan + r1p
#NAME?	0	INF	PUNP6	[c] : din + pi <==> 2dr1p + hxan
0	60.6671	INF	PYK	[c] : adp + h + pep --> atp + pyr
0	0.000260668	INF	RBFK	[c] : atp + ribflv --> adp + fmn + h
0	0.010948	INF	RBFSa	[c] : 4r5au + db4p --> dmlz + (2) h2o + pi
0	0.00547402	INF	RBFSb	[c] : (2) dmlz --> 4r5au + ribflv
0	0.191867	INF	RNDR1	[c] : adp + trdrd --> dadp + h2o + trdox
0	0.069322	INF	RNDR2	[c] : gdp + trdrd --> dgdp + h2o + trdox
0	0.261189	INF	RNDR3	[c] : cdp + trdrd --> dcdp + h2o + trdox
0	0	INF	RNDR4	[c] : trdrd + udp --> dudp + h2o + trdox
#NAME?	33.2753	INF	RPE	[c] : ru5p-D <==> xu5p-D
#NAME?	25.7109	INF	RPI	[c] : ru5p-D <==> r5p
0	0	INF	S7PI	[c] : s7p --> gmhep7p
0	0.454083	INF	SADT2	[c] : atp + gtp + h2o + so4 --> aps + gdp + pi + ppi
0	3.26945	INF	SDPDS	[c] : h2o + sl26da --> 26dap-LL + succ
#NAME?	3.26945	INF	SDPTA	[c] : glu-L + sl2a6o <==> akg + sl26da
#NAME?	0.454083	INF	SERAT	[c] : accoa + ser-L <==> acser + coa
0	0.000260668	INF	SHCHD2	[c] : dscl + nad --> h + nadh + scl
0	0.000260668	INF	SHCHF	[c] : fe2 + scl --> (3) h + sheme
#NAME?	4.16848	INF	SHK3Dr	[c] : 3dhsk + h + nadph <==> nadp + skm
0	4.16848	INF	SHKK	[c] : atp + skm --> adp + h + skm5p
0	0.0364935	INF	SPMS	[c] : ametam + ptrc --> 5mta + h + spmd
#NAME?	0.454083	INF	SULR	[c] : (5) h + (3) nadph + so3 <==> (3) h2o + h2s + (3) nadp
#NAME?	18.7219	INF	TALA	[c] : g3p + s7p <==> e4p + f6p
0	3.26946	INF	TEST_AKGDH	[c] : akg + coa + nad --> co2 + nadh + succoa
0	3.26945	INF	THDPS	[c] : h2o + succoa + thdp --> coa + sl2a6o
0	2.43985	INF	THRD_L	[c] : thr-L --> 2obut + nh4
0	4.95269	INF	THRS	[c] : h2o + phom --> pi + thr-L
#NAME?	18.7219	INF	TKT1	[c] : r5p + xu5p-D <==> g3p + s7p
#NAME?	14.5534	INF	TKT2	[c] : e4p + xu5p-D <==> f6p + g3p
0	0.191867	INF	TMDS	[c] : dump + mlthf --> dhf + dtmp
0	0.000260668	INF	TMPK	[c] : atp + thmmp --> adp + thmpp
#NAME?	80.6798	INF	TPI	[c] : dhap <==> g3p
0	0.976461	INF	TRDR	[c] : h + nadph + trdox --> nadp + trdrd
0	0.359721	INF	TRPS1	[c] : 3ig3p + ser-L --> g3p + h2o + trp-L
0	0.287777	INF	UAAGDS	[c] : 26dap-M + atp + uamag --> adp + h + pi + ugmd
0	0.287777	INF	UAGCVT	[c] : pep + uacgam --> pi + uaccg
0	0.575554	INF	UAGDP	[c] : acgam1p + h + utp --> ppi + uacgam
0	0.287777	INF	UAGPT3	[c] : uacgam + uagmda --> h + uaagmda + udp
0	0.287777	INF	UAMAGS	[c] : atp + glu-D + uama --> adp + h + pi + uamag
0	0.287777	INF	UAMAS	[c] : ala-L + atp + uamr --> adp + h + pi + uama
0	0.287777	INF	UAPGR	[c] : h + nadph + uaccg --> nadp + uamr
0	0.287777	INF	UDCPDP	[c] : h2o + udcpdp --> h + pi + udcpp
0	0.000260668	INF	UDCPDPS	[c] : frdp + (8) ipdp --> (8) ppi + udcpdp
0	0.287777	INF	UGMDDS	[c] : alaala + atp + ugmd --> adp + h + pi + ugmda
#NAME?	1.91851	INF	UMPK	[c] : atp + ump <==> adp + udp
0	0.000260668	INF	UPP3MT	[c] : (2) amet + uppg3 --> (2) ahcys + dscl + h
0	0.000260668	5	UP_8aonn	[c] : Nothing --> 8aonn
0	0.000260668	5	UP_ala-B	[c] : Nothing --> ala-B
0	0.287517	5	UP_ala-L(c)	[c] : Nothing --> ala-L
0	0.287777	5	UP_alaala	[c] : Nothing --> alaala
0	100	100	UP_asp-L(c)	[c] : Nothing --> asp-L
0	0.000260668	5	UP_fe2	[c] : Nothing --> fe2
0	100	100	UP_glc-D(p)	[p] : Nothing --> glc-D[p]
0	92.4945	100	UP_gln-L(c)	[c] : Nothing --> gln-L
0	100	100	UP_glu-L(c)	[c] : Nothing --> glu-L
0	2.27349	5	UP_gsn(c)	[c] : Nothing --> gsn
0	1.28327	5	UP_hcys-L(c)	[c] : Nothing --> hcys-L
0	6.97713	50	UP_mnl(p)	[p] : Nothing --> mnl[p]
0	0.0142325	5	UP_nac	[c] : Nothing --> nac
0	0.000568256	5	UP_pan4p	[c] : Nothing --> pan4p
0	0.0672523	5	UP_pg_EC(c)	[c] : Nothing --> pg_EC
0	0.000260668	5	UP_pheme	[c] : Nothing --> pheme
0	0.0364935	5	UP_ptrc	[c] : Nothing --> ptrc
0	5	5	UP_ser-L(c)	[c] : Nothing --> ser-L
0	0.454083	5	UP_so4(c)	[c] : Nothing --> so4
0	0.000260668	5	UP_thmmp	[c] : Nothing --> thmmp
0	0.000260668	5	UP_uppg3	[c] : Nothing --> uppg3
#NAME?	3.1754	INF	VALTA	[c] : 3mob + glu-L <==> akg + val-L
0	5.21335	INF	VGRO	(0.001000) ribflv + (0.000050) ACP + (0.000050) udcpdp + (0.000050) thf + (0.000050) fmnh2 + (0.006450) clpn_EC + (0.000050) pnto-R + (0.000050) gthrd + (0.000050) thmpp + (0.000050) sheme + (0.000050) btn + (0.000050) hemeO + (0.203000) gtp + (0.126000) ctp + (0.136000) utp + (0.027600) murein5p5p[p] + (0.013297) dctp + (0.332000) phe-L + (0.468000) ile-L + (0.115384) his-L + (0.571929) lys-L + …
	This is the cooperative model
