# Supplementary material for: Do genome-scale models need exact solvers or clearer standards?
Source: Mol Syst Biol. 2015 Oct 14;11(10):831. doi: 10.15252/msb.20156157 (PMC4631202; doi:10.15252/msb.20156157)
Supplement: Supplementary file 2 — Dataset EV1 [file msb0011-0831-sd2.zip › m_model_collection-master/failed/iIN800.xml]

<?xml version="1.0" encoding="UTF-8"?><sbml xmlns="http://www.sbml.org/sbml/level2" level="2" version="1" xmlns:html="http://www.w3.org/1999/xhtml"><model id="iIN800" name="S. cerevisiae genome-scale model"><listOfUnitDefinitions><unitDefinition id="mmol_per_gDW_per_hr"><listOfUnits><unit kind="mole" scale="-3"/><unit kind="second" multiplier="0.00027778" exponent="-1"/></listOfUnits></unitDefinition></listOfUnitDefinitions>
<listOfCompartments><compartment id="C_m" name="Mitochondria" outside="C_c" spatialDimensions="3"></compartment><compartment id="C_c" name="Cytosol" outside="C_e" spatialDimensions="3"></compartment><compartment id="C_e" name="Extracellular" outside="C_b" spatialDimensions="3"></compartment><compartment id="C_b" name="Boundary" spatialDimensions="3"></compartment></listOfCompartments>
<listOfSpecies><species id="M_m1" name="alpha-D-mannosyl-beta-D-mannosyl-diacetylchitobiosyldiphosphodolichol_C53H92N2O27P2" compartment="C_c" boundaryCondition="false"></species>
<species id="M_m2" name="5-[(5-phospho-1-deoxy-D-ribulos-1-ylamino)methylideneamino]-1-(5-phospho-D-ribosyl)imidazole-4-carboxamide_C15H25N5O15P2" compartment="C_c" boundaryCondition="false"></species>
<species id="M_m3" name="(-)-ureidoglycolate_C3H6N2O4" compartment="C_c" boundaryCondition="false"></species>
<species id="M_m4" name="(R)-2,3-dihydroxy-3-methylbutanoate_C5H10O4" compartment="C_m" boundaryCondition="false"></species>
<species id="M_m5" name="(2R,3R)-2,3-dihydroxy-3-methylpentanoate_C6H12O4" compartment="C_m" boundaryCondition="false"></species>
<species id="M_m6" name="(R)-3-methyl-2-oxobutanoate_C5H8O3" compartment="C_c" boundaryCondition="false"></species>
<species id="M_m7" name="(R)-3-methyl-2-oxobutanoate_C5H8O3" compartment="C_m" boundaryCondition="false"></species>
<species id="M_m8" name="(R)-3-hydroxy-3-methyl-2-oxobutanoate_C5H8O4" compartment="C_m" boundaryCondition="false"></species>
<species id="M_m9" name="N-((R)-4'-phosphopantothenoyl)-L-cysteine_C12H23N2O8PS" compartment="C_c" boundaryCondition="false"></species>
<species id="M_m10" name="(R)-5-diphosphomevalonate_C6H14O10P2" compartment="C_c" boundaryCondition="false"></species>
<species id="M_m11" name="(R)-5-phosphomevalonate_C6H13O7P" compartment="C_c" boundaryCondition="false"></species>
<species id="M_m12" name="(R)-lactate_C3H6O3" compartment="C_c" boundaryCondition="false"></species>
<species id="M_m13" name="(R)-lactate_C3H6O3" compartment="C_m" boundaryCondition="false"></species>
<species id="M_m14" name="(R)-mevalonate_C6H12O4" compartment="C_c" boundaryCondition="false"></species>
<species id="M_m15" name="(R)-mevalonate_C6H12O4" compartment="C_m" boundaryCondition="false"></species>
<species id="M_m16" name="(R)-pantoate_C6H12O4" compartment="C_c" boundaryCondition="false"></species>
<species id="M_m17" name="(R)-pantoate_C6H12O4" compartment="C_m" boundaryCondition="false"></species>
<species id="M_m18" name="(R)-pantothenate_C9H17NO5" compartment="C_c" boundaryCondition="false"></species>
<species id="M_m19" name="(R)-S-lactoylglutathione_C13H21N3O8S" compartment="C_c" boundaryCondition="false"></species>
<species id="M_m20" name="(R)-S-lactoylglutathione_C13H21N3O8S" compartment="C_m" boundaryCondition="false"></species>
<species id="M_m21" name="(S)-1-pyrroline-5-carboxylate_C5H7NO2" compartment="C_c" boundaryCondition="false"></species>
<species id="M_m22" name="(S)-1-pyrroline-5-carboxylate_C5H7NO2" compartment="C_m" boundaryCondition="false"></species>
<species id="M_m23" name="(S)-2,3-epoxysqualene_C30H50O" compartment="C_c" boundaryCondition="false"></species>
<species id="M_m24" name="(S)-3-hydroxy-3-methylglutaryl-CoA_C27H44N7O20P3S" compartment="C_c" boundaryCondition="false"></species>
<species id="M_m25" name="(S)-3-hydroxy-3-methylglutaryl-CoA_C27H44N7O20P3S" compartment="C_m" boundaryCondition="false"></species>
<species id="M_m26" name="(S)-dihydroorotate_C5H6N2O4" compartment="C_c" boundaryCondition="false"></species>
<species id="M_m27" name="(S)-lactaldehyde_C3H6O2" compartment="C_m" boundaryCondition="false"></species>
<species id="M_m28" name="(S)-lactate_C3H6O3" compartment="C_m" boundaryCondition="false"></species>
<species id="M_m29" name="1,3-beta-D-glucan_" compartment="C_c" boundaryCondition="false"></species>
<species id="M_m30" name="trimethylenediamine_C3H10N2" compartment="C_c" boundaryCondition="false"></species>
<species id="M_m31" name="1-(2-carboxyphenylamino)-1-deoxy-D-ribulose 5-phosphate_C12H16NO9P" compartment="C_c" boundaryCondition="false"></species>
<species id="M_m32" name="1-(5-phospho-D-ribosyl)-5-amino-4-imidazolecarboxylate_C9H14N3O9P" compartment="C_c" boundaryCondition="false"></species>
<species id="M_m33" name="(2S)-2-[5-amino-1-(5-phospho-beta-D-ribosyl)imidazole-4-carboxamido]succinic acid_C13H19N4O12P" compartment="C_c" boundaryCondition="false"></species>
<species id="M_m34" name="5-amino-1-(5-phospho-D-ribosyl)imidazole-4-carboxamide_C9H15N4O8P" compartment="C_c" boundaryCondition="false"></species>
<species id="M_m35" name="5-formamido-1-(5-phospho-D-ribosyl)imidazole-4-carboxamide_C10H15N4O9P" compartment="C_c" boundaryCondition="false"></species>
<species id="M_m36" name="1-alpha-D-galactosyl-myo-inositol_C12H22O11" compartment="C_c" boundaryCondition="false"></species>
<species id="M_m37" name="1-deoxy-D-xylulose_C5H10O4" compartment="C_c" boundaryCondition="false"></species>
<species id="M_m38" name="1-phosphatidyl-1D-myo-inositols_C11H17O13PR2" compartment="C_c" boundaryCondition="false"></species>
<species id="M_m39" name="1-phosphatidyl-1D-myo-inositol 3,5-bisphosphates_C11H19O19P3R2" compartment="C_c" boundaryCondition="false"></species>
<species id="M_m40" name="1-phosphatidyl-1D-myo-inositol 3-phosphates_C11H18O16P2R2" compartment="C_c" boundaryCondition="false"></species>
<species id="M_m41" name="1-phosphatidyl-1D-myo-inositol 4,5-bisphosphates_C11H19O19P3R2" compartment="C_c" boundaryCondition="false"></species>
<species id="M_m42" name="1-phosphatidyl-1D-myo-inositol 4-phosphates_C11H18O16P2R2" compartment="C_c" boundaryCondition="false"></species>
<species id="M_m43" name="1-phosphatidyl-P-myo-inositol_" compartment="C_c" boundaryCondition="false"></species>
<species id="M_m44" name="10-formyltetrahydrofolate_C20H23N7O7" compartment="C_c" boundaryCondition="false"></species>
<species id="M_m45" name="10-formyltetrahydrofolate_C20H23N7O7" compartment="C_m" boundaryCondition="false"></species>
<species id="M_m46" name="1D-myo-inositol 3-phosphate_C6H13O9P" compartment="C_c" boundaryCondition="false"></species>
<species id="M_m47" name="2,3-bisphospho-D-glycerate_C3H8O10P2" compartment="C_c" boundaryCondition="false"></species>
<species id="M_m48" name="2,5-diamino-6-hydroxy-4-(5'-phosphoribosylamino)-pyrimidine_C9H16N5O8P" compartment="C_c" boundaryCondition="false"></species>
<species id="M_m49" name="2-(3-amino-3-carboxypropyl)-L-histidine_C10H16N4O4" compartment="C_c" boundaryCondition="false"></species>
<species id="M_m50" name="2-formamido-N(1)-(5-phospho-D-ribosyl)acetamidine_C8H16N3O8P" compartment="C_c" boundaryCondition="false"></species>
<species id="M_m51" name="2-[3-carboxy-3-(methylammonio)propyl]-L-histidine_C11H18N4O4" compartment="C_c" boundaryCondition="false"></species>
<species id="M_m52" name="acetohydroxybutyrate_C6H10O4" compartment="C_m" boundaryCondition="false"></species>
<species id="M_m53" name="2-acetolactate_C5H8O4" compartment="C_c" boundaryCondition="false"></species>
<species id="M_m54" name="2-acetolactate_C5H8O4" compartment="C_m" boundaryCondition="false"></species>
<species id="M_m55" name="2-amino-3-carboxymuconate semialdehyde_C7H7NO5" compartment="C_c" boundaryCondition="false"></species>
<species id="M_m56" name="7,8-dihydroneopterin_C9H13N5O4" compartment="C_c" boundaryCondition="false"></species>
<species id="M_m57" name="7,8-dihydroneopterin 3'-triphosphate_C9H16N5O13P3" compartment="C_c" boundaryCondition="false"></species>
<species id="M_m58" name="2-amino-6-(hydroxymethyl)-7,8-dihydropteridin-4-ol_C7H9N5O2" compartment="C_c" boundaryCondition="false"></species>
<species id="M_m59" name="(2-amino-4-hydroxy-7,8-dihydropteridin-6-yl)methyl trihydrogen diphosphate_C7H11N5O8P2" compartment="C_c" boundaryCondition="false"></species>
<species id="M_m60" name="2-aminomuconate_C6H7NO4" compartment="C_c" boundaryCondition="false"></species>
<species id="M_m61" name="2-aminomuconic 6-semialdehyde_C6H7NO3" compartment="C_c" boundaryCondition="false"></species>
<species id="M_m62" name="2-dehydro-3-deoxy-D-arabino-heptonate 7-phosphate_C7H13O10P" compartment="C_c" boundaryCondition="false"></species>
<species id="M_m63" name="2-dehydropantoate_C6H10O4" compartment="C_c" boundaryCondition="false"></species>
<species id="M_m64" name="2-dehydropantoate_C6H10O4" compartment="C_m" boundaryCondition="false"></species>
<species id="M_m65" name="2-deoxy-D-ribose 5-phosphate_C5H11O7P" compartment="C_c" boundaryCondition="false"></species>
<species id="M_m66" name="homocitrate_C7H10O7" compartment="C_c" boundaryCondition="false"></species>
<species id="M_m67" name="homocitrate_C7H10O7" compartment="C_m" boundaryCondition="false"></species>
<species id="M_m68" name="2-isopropylmalate_C7H12O5" compartment="C_c" boundaryCondition="false"></species>
<species id="M_m69" name="2-isopropylmalate_C7H12O5" compartment="C_m" boundaryCondition="false"></species>
<species id="M_m70" name="2-isopropylmaleate_C7H10O4" compartment="C_c" boundaryCondition="false"></species>
<species id="M_m71" name="4-amino-2-methyl-5-diphosphomethylpyrimidine_C6H11N3O7P2" compartment="C_c" boundaryCondition="false"></species>
<species id="M_m72" name="2-nonaprenyl-3-methyl-6-methoxy-1,4-benzoquinone_" compartment="C_m" boundaryCondition="false"></species>
<species id="M_m73" name="2-nonaprenyl-6-hydroxyphenol_" compartment="C_c" boundaryCondition="false"></species>
<species id="M_m74" name="2-nonaprenyl-6-methoxy-1,4-benzoquinone_" compartment="C_m" boundaryCondition="false"></species>
<species id="M_m75" name="2-nonaprenyl-6-methoxyphenol_C52H80O2" compartment="C_c" boundaryCondition="false"></species>
<species id="M_m76" name="2-nonaprenyl-6-methoxyphenol_C52H80O2" compartment="C_m" boundaryCondition="false"></species>
<species id="M_m77" name="2-nonaprenylphenol_" compartment="C_c" boundaryCondition="false"></species>
<species id="M_m78" name="2-oxo-3-hydroxy-4-phosphobutanoate_C4H7O8P" compartment="C_c" boundaryCondition="false"></species>
<species id="M_m79" name="2-oxoadipate_C6H8O5" compartment="C_c" boundaryCondition="false"></species>
<species id="M_m80" name="2-oxoadipate_C6H8O5" compartment="C_m" boundaryCondition="false"></species>
<species id="M_m81" name="2-oxobutanoate_C4H6O3" compartment="C_c" boundaryCondition="false"></species>
<species id="M_m82" name="2-oxobutanoate_C4H6O3" compartment="C_m" boundaryCondition="false"></species>
<species id="M_m83" name="2-oxoglutarate_C5H6O5" compartment="C_c" boundaryCondition="false"></species>
<species id="M_m84" name="2-oxoglutarate_C5H6O5" compartment="C_m" boundaryCondition="false"></species>
<species id="M_m85" name="2-phenylacetamide_C8H9NO" compartment="C_c" boundaryCondition="false"></species>
<species id="M_m86" name="2-phospho-D-glycerate_C3H7O7P" compartment="C_c" boundaryCondition="false"></species>
<species id="M_m87" name="3',5'-cyclic AMP_C10H12N5O6P" compartment="C_c" boundaryCondition="false"></species>
<species id="M_m88" name="3',5'-cyclic CMP_C9H12N3O7P" compartment="C_c" boundaryCondition="false"></species>
<species id="M_m89" name="3',5'-cyclic dAMP_C10H12N5O5P" compartment="C_c" boundaryCondition="false"></species>
<species id="M_m90" name="3',5'-cyclic GMP_C10H12N5O7P" compartment="C_c" boundaryCondition="false"></species>
<species id="M_m91" name="3',5'-cyclic IMP_C10H11N4O7P" compartment="C_c" boundaryCondition="false"></species>
<species id="M_m92" name="3-(4-hydroxyphenyl)pyruvate_C9H8O4" compartment="C_c" boundaryCondition="false"></species>
<species id="M_m93" name="3-(imidazol-4-yl)-2-oxopropyl phosphate_C6H9N2O5P" compartment="C_c" boundaryCondition="false"></species>
<species id="M_m94" name="3-aminopropanal_C3H7NO" compartment="C_c" boundaryCondition="false"></species>
<species id="M_m95" name="3-dehydroquinate_C7H10O6" compartment="C_c" boundaryCondition="false"></species>
<species id="M_m96" name="3-dehydroshikimate_C7H8O5" compartment="C_c" boundaryCondition="false"></species>
<species id="M_m97" name="3-dehydrosphinganine_C18H37NO2" compartment="C_c" boundaryCondition="false"></species>
<species id="M_m98" name="3-demethylubiquinone-9_C53H80O4" compartment="C_m" boundaryCondition="false"></species>
<species id="M_m99" name="3-hydroxybutanoyl-CoA_C25H42N7O18P3S" compartment="C_c" boundaryCondition="false"></species>
<species id="M_m100" name="3-hydroxy-C14-CoA_" compartment="C_c" boundaryCondition="false"></species>
<species id="M_m101" name="3-hydroxy-C16-CoA_" compartment="C_c" boundaryCondition="false"></species>
<species id="M_m102" name="3-hydroxy-C18-CoA_" compartment="C_c" boundaryCondition="false"></species>
<species id="M_m103" name="3-hydroxy-C20-CoA_" compartment="C_c" boundaryCondition="false"></species>
<species id="M_m104" name="3-hydroxy-C22-CoA_" compartment="C_c" boundaryCondition="false"></species>
<species id="M_m105" name="3-hydroxy-C24-CoA_" compartment="C_c" boundaryCondition="false"></species>
<species id="M_m106" name="3-hydroxy-C26-CoA_" compartment="C_c" boundaryCondition="false"></species>
<species id="M_m107" name="3-hydroxydecanoyl-CoA_C31H54N7O18P3S" compartment="C_c" boundaryCondition="false"></species>
<species id="M_m108" name="3-hydroxylauroyl-CoA_C33H58N7O18P3S" compartment="C_c" boundaryCondition="false"></species>
<species id="M_m109" name="3-hydroxyhexanoyl-CoA_C27H46N7O18P3S" compartment="C_c" boundaryCondition="false"></species>
<species id="M_m110" name="3-hydroxyoctanoyl-CoA_C29H50N7O18P3S" compartment="C_c" boundaryCondition="false"></species>
<species id="M_m111" name="3-hydroxyanthranilate_C7H7NO3" compartment="C_c" boundaryCondition="false"></species>
<species id="M_m112" name="3-hydroxykynurenine_C10H12N2O4" compartment="C_c" boundaryCondition="false"></species>
<species id="M_m113" name="indole-3-acetonitrile_C10H8N2" compartment="C_c" boundaryCondition="false"></species>
<species id="M_m114" name="3-isopropylmalate_C7H12O5" compartment="C_c" boundaryCondition="false"></species>
<species id="M_m115" name="3-isopropylmalate_C7H12O5" compartment="C_m" boundaryCondition="false"></species>
<species id="M_m116" name="3-keto-butanoyl-CoA_" compartment="C_c" boundaryCondition="false"></species>
<species id="M_m117" name="3-keto-C14-CoA_" compartment="C_c" boundaryCondition="false"></species>
<species id="M_m118" name="3-keto-C16-CoA_" compartment="C_c" boundaryCondition="false"></species>
<species id="M_m119" name="3-keto-C18-CoA_" compartment="C_c" boundaryCondition="false"></species>
<species id="M_m120" name="3-keto-C20-CoA_" compartment="C_c" boundaryCondition="false"></species>
<species id="M_m121" name="3-keto-C22-CoA_" compartment="C_c" boundaryCondition="false"></species>
<species id="M_m122" name="3-keto-C24-CoA_" compartment="C_c" boundaryCondition="false"></species>
<species id="M_m123" name="3-keto-C26-CoA_" compartment="C_c" boundaryCondition="false"></species>
<species id="M_m124" name="3-keto-decanoyl-CoA_" compartment="C_c" boundaryCondition="false"></species>
<species id="M_m125" name="3-keto-dodecanoyl-CoA_" compartment="C_c" boundaryCondition="false"></species>
<species id="M_m126" name="3-oxohexanoyl-CoA_C27H44N7O18P3S" compartment="C_c" boundaryCondition="false"></species>
<species id="M_m127" name="3-keto-octanoyl-CoA_" compartment="C_c" boundaryCondition="false"></species>
<species id="M_m128" name="3-methyl-2-oxobutanoate_C5H8O3" compartment="C_c" boundaryCondition="false"></species>
<species id="M_m129" name="3-methyl-2-oxobutanoate_C5H8O3" compartment="C_m" boundaryCondition="false"></species>
<species id="M_m130" name="3-methyl-2-oxopentanoate_C6H10O3" compartment="C_c" boundaryCondition="false"></species>
<species id="M_m131" name="3-methyl-2-oxopentanoate_C6H10O3" compartment="C_m" boundaryCondition="false"></species>
<species id="M_m132" name="3-nonaprenyl-4-hydroxybenzoate_C52H78O3" compartment="C_c" boundaryCondition="false"></species>
<species id="M_m133" name="3-oxodecanoyl-[acp]_C10H17O2SR" compartment="C_c" boundaryCondition="false"></species>
<species id="M_m134" name="3-oxodecanoyl-[acp]_C10H17O2SR" compartment="C_m" boundaryCondition="false"></species>
<species id="M_m135" name="3-oxododecanoyl-[acp]_C12H21O2SR" compartment="C_c" boundaryCondition="false"></species>
<species id="M_m136" name="3-oxododecanoyl-[acp]_C12H21O2SR" compartment="C_m" boundaryCondition="false"></species>
<species id="M_m137" name="3-oxohexadecanoyl-[acp]_C16H29O2SR" compartment="C_c" boundaryCondition="false"></species>
<species id="M_m138" name="3-oxohexadecanoyl-[acp]_C16H29O2SR" compartment="C_m" boundaryCondition="false"></species>
<species id="M_m139" name="3-oxohexanoyl-[acp]_C6H9O2SR" compartment="C_c" boundaryCondition="false"></species>
<species id="M_m140" name="3-oxohexanoyl-[acp]_C6H9O2SR" compartment="C_m" boundaryCondition="false"></species>
<species id="M_m141" name="3-oxostearoyl-[acp]_C18H33O2SR" compartment="C_c" boundaryCondition="false"></species>
<species id="M_m142" name="3-oxostearoyl-[acp]_C18H33O2SR" compartment="C_m" boundaryCondition="false"></species>
<species id="M_m143" name="3-oxooctanoyl-[acp]_C8H13O2SR" compartment="C_c" boundaryCondition="false"></species>
<species id="M_m144" name="3-oxooctanoyl-[acp]_C8H13O2SR" compartment="C_m" boundaryCondition="false"></species>
<species id="M_m145" name="3-oxotetradecanoyl-[acp]_C14H25O2SR" compartment="C_c" boundaryCondition="false"></species>
<species id="M_m146" name="3-oxotetradecanoyl-[acp]_C14H25O2SR" compartment="C_m" boundaryCondition="false"></species>
<species id="M_m147" name="3-phospho-D-glycerate_C3H7O7P" compartment="C_c" boundaryCondition="false"></species>
<species id="M_m148" name="3-phospho-D-glyceroyl phosphate_C3H8O10P2" compartment="C_c" boundaryCondition="false"></species>
<species id="M_m149" name="3'-phospho-5'-adenylyl sulfate_C10H15N5O13P2S" compartment="C_c" boundaryCondition="false"></species>
<species id="M_m150" name="3-phosphonooxypyruvate_C3H5O7P" compartment="C_c" boundaryCondition="false"></species>
<species id="M_m151" name="O-phosphoserine_C3H8NO6P" compartment="C_c" boundaryCondition="false"></species>
<species id="M_m152" name="4,4-dimethylcholesta-8,14,24-trienol_C29H46O" compartment="C_c" boundaryCondition="false"></species>
<species id="M_m153" name="4,4-dimethylzymosterol_C29H48O" compartment="C_c" boundaryCondition="false"></species>
<species id="M_m154" name="4-amino-2-methyl-5-phosphomethylpyrimidine_C6H10N3O4P" compartment="C_c" boundaryCondition="false"></species>
<species id="M_m155" name="4-amino-4-deoxychorismate_C10H11NO5" compartment="C_c" boundaryCondition="false"></species>
<species id="M_m156" name="4-amino-5-hydroxymethyl-2-methylpyrimidine_C6H9N3O" compartment="C_c" boundaryCondition="false"></species>
<species id="M_m157" name="4-aminobenzoate_C7H7NO2" compartment="C_c" boundaryCondition="false"></species>
<species id="M_m158" name="gamma-aminobutyrate_C4H9NO2" compartment="C_c" boundaryCondition="false"></species>
<species id="M_m159" name="gamma-aminobutyrate_C4H9NO2" compartment="C_m" boundaryCondition="false"></species>
<species id="M_m160" name="4-aminobutanal_C4H9NO" compartment="C_c" boundaryCondition="false"></species>
<species id="M_m161" name="4-aminobutanal_C4H9NO" compartment="C_m" boundaryCondition="false"></species>
<species id="M_m162" name="4-fumarylacetoacetate_C8H8O6" compartment="C_c" boundaryCondition="false"></species>
<species id="M_m163" name="4-guanidinobutanamide_C5H12N4O" compartment="C_c" boundaryCondition="false"></species>
<species id="M_m164" name="4-guanidinobutanoate_C5H11N3O2" compartment="C_c" boundaryCondition="false"></species>
<species id="M_m165" name="p-methylolphenol_C7H8O2" compartment="C_c" boundaryCondition="false"></species>
<species id="M_m166" name="4-hydroxy-L-threonine_C4H9NO4" compartment="C_c" boundaryCondition="false"></species>
<species id="M_m167" name="4-hydroxybenzoate_C7H6O3" compartment="C_c" boundaryCondition="false"></species>
<species id="M_m168" name="4-maleylacetoacetate_C8H8O6" compartment="C_c" boundaryCondition="false"></species>
<species id="M_m169" name="4-methyl-2-oxopentanoate_C6H10O3" compartment="C_c" boundaryCondition="false"></species>
<species id="M_m170" name="4-methyl-2-oxopentanoate_C6H10O3" compartment="C_m" boundaryCondition="false"></species>
<species id="M_m171" name="4-methyl-5-(2-phosphoethyl)-thiazole_C6H10NO4PS" compartment="C_c" boundaryCondition="false"></species>
<species id="M_m172" name="4alpha-methylzymosterol_C28H46O" compartment="C_c" boundaryCondition="false"></species>
<species id="M_m173" name="4-phospho-L-aspartate_C4H8NO7P" compartment="C_c" boundaryCondition="false"></species>
<species id="M_m174" name="4,4-dimethylzymosterol_C29H48O" compartment="C_e" boundaryCondition="false"></species>
<species id="M_m175" name="5,10-methenyltetrahydrofolate_C20H21N7O6" compartment="C_c" boundaryCondition="false"></species>
<species id="M_m176" name="5,10-methenyltetrahydrofolate_C20H21N7O6" compartment="C_m" boundaryCondition="false"></species>
<species id="M_m177" name="5,10-methylenetetrahydrofolate_C20H23N7O6" compartment="C_c" boundaryCondition="false"></species>
<species id="M_m178" name="5,10-methylenetetrahydrofolate_C20H23N7O6" compartment="C_m" boundaryCondition="false"></species>
<species id="M_m179" name="5-(2-hydroxyethyl)-4-methylthiazole_C6H9NOS" compartment="C_c" boundaryCondition="false"></species>
<species id="M_m180" name="1-(5-phospho-D-ribosyl)-5-[(5-phospho-D-ribosylamino)methylideneamino]imidazole-4-carboxamide_C15H25N5O15P2" compartment="C_c" boundaryCondition="false"></species>
<species id="M_m181" name="5-amino-6-(5'-phosphoribitylamino)uracil_C9H17N4O9P" compartment="C_c" boundaryCondition="false"></species>
<species id="M_m182" name="5-amino-6-(5-phosphoribosylamino)uracil_C9H15N4O9P" compartment="C_c" boundaryCondition="false"></species>
<species id="M_m183" name="4-(1-D-ribitylamino)-5-amino-2,6-dihydroxypyrimidine_C9H16N4O6" compartment="C_c" boundaryCondition="false"></species>
<species id="M_m184" name="5-aminolevulinate_C5H9NO3" compartment="C_c" boundaryCondition="false"></species>
<species id="M_m185" name="5-aminolevulinate_C5H9NO3" compartment="C_m" boundaryCondition="false"></species>
<species id="M_m186" name="5-methyltetrahydrofolate_C20H25N7O6" compartment="C_c" boundaryCondition="false"></species>
<species id="M_m187" name="5-methyltetrahydrofolate_C20H25N7O6" compartment="C_m" boundaryCondition="false"></species>
<species id="M_m188" name="5-methyltetrahydropteroyltri-L-glutamate_C30H39N9O12" compartment="C_c" boundaryCondition="false"></species>
<species id="M_m189" name="5'-S-methyl-5'-thioadenosine_C11H15N5O3S" compartment="C_c" boundaryCondition="false"></species>
<species id="M_m190" name="5-O-(1-carboxyvinyl)-3-phosphoshikimate_C10H13O10P" compartment="C_c" boundaryCondition="false"></species>
<species id="M_m191" name="5-phospho-alpha-D-ribose 1-diphosphate_C5H13O14P3" compartment="C_c" boundaryCondition="false"></species>
<species id="M_m192" name="5-phospho-alpha-D-ribose 1-diphosphate_C5H13O14P3" compartment="C_m" boundaryCondition="false"></species>
<species id="M_m193" name="N(2)-formyl-N(1)-(5-phospho-D-ribosyl)glycinamide_C8H15N2O9P" compartment="C_c" boundaryCondition="false"></species>
<species id="M_m194" name="5-phospho-D-ribosylamine_C5H12NO7P" compartment="C_c" boundaryCondition="false"></species>
<species id="M_m195" name="N(1)-(5-phospho-D-ribosyl)glycinamide_C7H15N2O8P" compartment="C_c" boundaryCondition="false"></species>
<species id="M_m196" name="6,7-dimethyl-8-(1-D-ribityl)lumazine_C13H18N4O6" compartment="C_c" boundaryCondition="false"></species>
<species id="M_m197" name="pimeloyl-CoA_C28H46N7O19P3S" compartment="C_c" boundaryCondition="false"></species>
<species id="M_m198" name="6-phospho-D-gluconate_C6H13O10P" compartment="C_c" boundaryCondition="false"></species>
<species id="M_m199" name="7,8-diaminononanoate_C9H20N2O2" compartment="C_c" boundaryCondition="false"></species>
<species id="M_m200" name="8-amino-7-oxononanoate_C9H17NO3" compartment="C_c" boundaryCondition="false"></species>
<species id="M_m201" name="iminoaspartate_C4H5NO4" compartment="C_c" boundaryCondition="false"></species>
<species id="M_m202" name="acetaldehyde_C2H4O" compartment="C_e" boundaryCondition="false"></species>
<species id="M_m203" name="acetaldehyde_C2H4O" compartment="C_c" boundaryCondition="false"></species>
<species id="M_m204" name="acetaldehyde_C2H4O" compartment="C_m" boundaryCondition="false"></species>
<species id="M_m205" name="acetate_C2H4O2" compartment="C_c" boundaryCondition="false"></species>
<species id="M_m206" name="acetate_C2H4O2" compartment="C_m" boundaryCondition="false"></species>
<species id="M_m207" name="acetoacetate_C4H6O3" compartment="C_c" boundaryCondition="false"></species>
<species id="M_m208" name="acetoacetate_C4H6O3" compartment="C_m" boundaryCondition="false"></species>
<species id="M_m209" name="acetoacetyl-[acp]_C4H5O2SR" compartment="C_c" boundaryCondition="false"></species>
<species id="M_m210" name="acetoacetyl-[acp]_C4H5O2SR" compartment="C_m" boundaryCondition="false"></species>
<species id="M_m211" name="acetoacetyl-CoA_C25H40N7O18P3S" compartment="C_c" boundaryCondition="false"></species>
<species id="M_m212" name="acetyl-[acp]_C2H3OSR" compartment="C_c" boundaryCondition="false"></species>
<species id="M_m213" name="acetyl-[acp]_C2H3OSR" compartment="C_m" boundaryCondition="false"></species>
<species id="M_m214" name="acetyl-CoA_C23H38N7O17P3S" compartment="C_c" boundaryCondition="false"></species>
<species id="M_m215" name="acetyl-CoA_C23H38N7O17P3S" compartment="C_m" boundaryCondition="false"></species>
<species id="M_m216" name="acetate_C2H4O2" compartment="C_e" boundaryCondition="false"></species>
<species id="M_m217" name="acyl acids_" compartment="C_c" boundaryCondition="false"></species>
<species id="M_m218" name="acyl-carrier protein_HSR" compartment="C_c" boundaryCondition="false"></species>
<species id="M_m219" name="acyl-carrier protein_HSR" compartment="C_m" boundaryCondition="false"></species>
<species id="M_m220" name="acyl-sn-glycerol 3-phosphates_C4H8O7PR" compartment="C_c" boundaryCondition="false"></species>
<species id="M_m221" name="acyl CoAs_" compartment="C_c" boundaryCondition="false"></species>
<species id="M_m222" name="acylglycerone phosphates_" compartment="C_c" boundaryCondition="false"></species>
<species id="M_m223" name="adenine_C5H5N5" compartment="C_c" boundaryCondition="false"></species>
<species id="M_m224" name="adenine_C5H5N5" compartment="C_m" boundaryCondition="false"></species>
<species id="M_m225" name="adenosine_C10H13N5O4" compartment="C_c" boundaryCondition="false"></species>
<species id="M_m226" name="adenosine 3',5'-bisphosphate_C10H15N5O10P2" compartment="C_c" boundaryCondition="false"></species>
<species id="M_m227" name="adenosine_C10H13N5O4" compartment="C_m" boundaryCondition="false"></species>
<species id="M_m228" name="5'-adenylyl sulfate_C10H14N5O10PS" compartment="C_c" boundaryCondition="false"></species>
<species id="M_m229" name="adenosine_C10H13N5O4" compartment="C_e" boundaryCondition="false"></species>
<species id="M_m230" name="ADP_C10H15N5O10P2" compartment="C_c" boundaryCondition="false"></species>
<species id="M_m231" name="ADP_C10H15N5O10P2" compartment="C_m" boundaryCondition="false"></species>
<species id="M_m232" name="5-deoxy-D-ribofuranos-5-yl-ADP_C15H23N5O14P2" compartment="C_c" boundaryCondition="false"></species>
<species id="M_m233" name="5-deoxy-D-ribofuranos-5-yl-ADP_C15H23N5O14P2" compartment="C_m" boundaryCondition="false"></species>
<species id="M_m234" name="adenine_C5H5N5" compartment="C_e" boundaryCondition="false"></species>
<species id="M_m235" name="2-oxoglutarate_C5H6O5" compartment="C_e" boundaryCondition="false"></species>
<species id="M_m236" name="5-aminolevulinate_C5H9NO3" compartment="C_e" boundaryCondition="false"></species>
<species id="M_m237" name="L-alanine_C3H7NO2" compartment="C_e" boundaryCondition="false"></species>
<species id="M_m238" name="all-trans-nonaprenyl diphosphate_C45H76O7P2" compartment="C_c" boundaryCondition="false"></species>
<species id="M_m239" name="allantoate_C4H8N4O4" compartment="C_c" boundaryCondition="false"></species>
<species id="M_m240" name="allantoin_C4H6N4O3" compartment="C_c" boundaryCondition="false"></species>
<species id="M_m241" name="alpha,alpha-trehalose_C12H22O11" compartment="C_c" boundaryCondition="false"></species>
<species id="M_m242" name="alpha,alpha'-trehalose 6-phosphate_C12H23O14P" compartment="C_c" boundaryCondition="false"></species>
<species id="M_m243" name="alpha-aminopropiononitrile_C3H6N2" compartment="C_c" boundaryCondition="false"></species>
<species id="M_m244" name="alpha-D-fucosides_C6H11O5R" compartment="C_c" boundaryCondition="false"></species>
<species id="M_m245" name="alpha-D-glucose_C6H12O6" compartment="C_c" boundaryCondition="false"></species>
<species id="M_m246" name="alpha-D-glucose 6-phosphate_C6H13O9P" compartment="C_c" boundaryCondition="false"></species>
<species id="M_m247" name="D-alpha-glutamyl phosphate_C5H10NO7P" compartment="C_c" boundaryCondition="false"></species>
<species id="M_m248" name="alpha-D-mannose_C6H12O6" compartment="C_c" boundaryCondition="false"></species>
<species id="M_m249" name="D-mannose 1-phosphate_C6H13O9P" compartment="C_c" boundaryCondition="false"></species>
<species id="M_m250" name="alpha-D-ribose 1-phosphate_C5H11O8P" compartment="C_m" boundaryCondition="false"></species>
<species id="M_m251" name="methylglucoside_C7H14O6" compartment="C_e" boundaryCondition="false"></species>
<species id="M_m252" name="5-amino-1-(5-phospho-D-ribosyl)imidazole_C8H14N3O7P" compartment="C_c" boundaryCondition="false"></species>
<species id="M_m253" name="AMP_C10H14N5O7P" compartment="C_c" boundaryCondition="false"></species>
<species id="M_m254" name="AMP_C10H14N5O7P" compartment="C_m" boundaryCondition="false"></species>
<species id="M_m255" name="anthranilate_C7H7NO2" compartment="C_c" boundaryCondition="false"></species>
<species id="M_m256" name="8-amino-7-oxononanoate_C9H17NO3" compartment="C_e" boundaryCondition="false"></species>
<species id="M_m257" name="D-arabinose_C5H10O5" compartment="C_e" boundaryCondition="false"></species>
<species id="M_m258" name="L-arginine_C6H14N4O2" compartment="C_e" boundaryCondition="false"></species>
<species id="M_m259" name="L-asparagine_C4H8N2O3" compartment="C_e" boundaryCondition="false"></species>
<species id="M_m260" name="L-aspartate_C4H7NO4" compartment="C_e" boundaryCondition="false"></species>
<species id="M_m261" name="allantoin_C4H6N4O3" compartment="C_e" boundaryCondition="false"></species>
<species id="M_m262" name="ATP_C10H16N5O13P3" compartment="C_c" boundaryCondition="false"></species>
<species id="M_m263" name="ATP_C10H16N5O13P3" compartment="C_m" boundaryCondition="false"></species>
<species id="M_m264" name="allantoate_C4H8N4O4" compartment="C_e" boundaryCondition="false"></species>
<species id="M_m265" name="beta-alanine_C3H7NO2" compartment="C_c" boundaryCondition="false"></species>
<species id="M_m266" name="beta-D-fructofuranose 1,6-bisphosphate_C6H14O12P2" compartment="C_c" boundaryCondition="false"></species>
<species id="M_m267" name="beta-D-fructofuranose 6-phosphate_C6H13O9P" compartment="C_c" boundaryCondition="false"></species>
<species id="M_m268" name="beta-D-fucose_C6H12O5" compartment="C_c" boundaryCondition="false"></species>
<species id="M_m269" name="beta-D-glucose_C6H12O6" compartment="C_c" boundaryCondition="false"></species>
<species id="M_m270" name="beta-D-glucose 6-phosphate_C6H13O9P" compartment="C_c" boundaryCondition="false"></species>
<species id="M_m271" name="beta-D-mannosyldiacetylchitobiosyldiphosphodolichol_C37H66N2O22P2" compartment="C_c" boundaryCondition="false"></species>
<species id="M_m272" name="biomass_" compartment="C_c" boundaryCondition="false"></species>
<species id="M_m273" name="biotin_C10H16N2O3S" compartment="C_c" boundaryCondition="false"></species>
<species id="M_m274" name="biomass_" compartment="C_e" boundaryCondition="false"></species>
<species id="M_m275" name="biotin_C10H16N2O3S" compartment="C_e" boundaryCondition="false"></species>
<species id="M_m276" name="but-1-ene-1,2,4-tricarboxylate_C7H8O6" compartment="C_m" boundaryCondition="false"></species>
<species id="M_m277" name="butyryl-CoA_C25H42N7O17P3S" compartment="C_c" boundaryCondition="false"></species>
<species id="M_m278" name="butyryl-[acp]_C4H7OSR" compartment="C_c" boundaryCondition="false"></species>
<species id="M_m279" name="butyryl-[acp]_C4H7OSR" compartment="C_m" boundaryCondition="false"></species>
<species id="M_m280" name="decanoic acid_C10H20O2" compartment="C_e" boundaryCondition="false"></species>
<species id="M_m281" name="lauric acid_C12H24O2" compartment="C_e" boundaryCondition="false"></species>
<species id="M_m282" name="myristic acid_C14H28O2" compartment="C_e" boundaryCondition="false"></species>
<species id="M_m283" name="tetradecanoyl-9-ene acid_" compartment="C_e" boundaryCondition="false"></species>
<species id="M_m284" name="C16 aldehydes_" compartment="C_c" boundaryCondition="false"></species>
<species id="M_m285" name="palmitic acid_C16H32O2" compartment="C_e" boundaryCondition="false"></species>
<species id="M_m286" name="hexadecanoyl-9-ene acid_" compartment="C_e" boundaryCondition="false"></species>
<species id="M_m287" name="stearic acid_C18H36O2" compartment="C_e" boundaryCondition="false"></species>
<species id="M_m288" name="octadecanoyl-9-ene acid_" compartment="C_e" boundaryCondition="false"></species>
<species id="M_m289" name="C20-CoA_" compartment="C_c" boundaryCondition="false"></species>
<species id="M_m290" name="C22-CoA_" compartment="C_c" boundaryCondition="false"></species>
<species id="M_m291" name="C24 acid_" compartment="C_c" boundaryCondition="false"></species>
<species id="M_m292" name="C24-CoA_" compartment="C_c" boundaryCondition="false"></species>
<species id="M_m293" name="C24 acid_" compartment="C_e" boundaryCondition="false"></species>
<species id="M_m294" name="C26 acid_" compartment="C_c" boundaryCondition="false"></species>
<species id="M_m295" name="C26-CoA_" compartment="C_c" boundaryCondition="false"></species>
<species id="M_m296" name="C26 acid_" compartment="C_e" boundaryCondition="false"></species>
<species id="M_m297" name="carbamoyl phosphate_CH4NO5P" compartment="C_c" boundaryCondition="false"></species>
<species id="M_m298" name="cardiolipin_C13H18O17P2R4" compartment="C_m" boundaryCondition="false"></species>
<species id="M_m299" name="carnitinium_C7H15NO3" compartment="C_c" boundaryCondition="false"></species>
<species id="M_m300" name="carnitinium_C7H15NO3" compartment="C_m" boundaryCondition="false"></species>
<species id="M_m301" name="carnitinium_C7H15NO3" compartment="C_e" boundaryCondition="false"></species>
<species id="M_m302" name="CDP_C9H15N3O11P2" compartment="C_c" boundaryCondition="false"></species>
<species id="M_m303" name="CDP-choline_C14H26N4O11P2" compartment="C_c" boundaryCondition="false"></species>
<species id="M_m304" name="CDP-diacylglycerol_C14H19N3O15P2R2" compartment="C_c" boundaryCondition="false"></species>
<species id="M_m305" name="CDP-diacylglycerol_C14H19N3O15P2R2" compartment="C_m" boundaryCondition="false"></species>
<species id="M_m306" name="CDP-ethanolamine_C11H20N4O11P2" compartment="C_c" boundaryCondition="false"></species>
<species id="M_m307" name="chitin_" compartment="C_c" boundaryCondition="false"></species>
<species id="M_m308" name="chitosan_" compartment="C_c" boundaryCondition="false"></species>
<species id="M_m309" name="choline_C5H14NO" compartment="C_c" boundaryCondition="false"></species>
<species id="M_m310" name="choline phosphate_C5H14NO4P" compartment="C_c" boundaryCondition="false"></species>
<species id="M_m311" name="chorismate_C10H10O6" compartment="C_c" boundaryCondition="false"></species>
<species id="M_m312" name="choline_C5H14NO" compartment="C_e" boundaryCondition="false"></species>
<species id="M_m313" name="citrate_C6H8O7" compartment="C_c" boundaryCondition="false"></species>
<species id="M_m314" name="citrate_C6H8O7" compartment="C_m" boundaryCondition="false"></species>
<species id="M_m315" name="citrate_C6H8O7" compartment="C_e" boundaryCondition="false"></species>
<species id="M_m316" name="CMP_C9H14N3O8P" compartment="C_c" boundaryCondition="false"></species>
<species id="M_m317" name="CMP_C9H14N3O8P" compartment="C_m" boundaryCondition="false"></species>
<species id="M_m318" name="CO2_CO2" compartment="C_c" boundaryCondition="false"></species>
<species id="M_m319" name="CO2_CO2" compartment="C_m" boundaryCondition="false"></species>
<species id="M_m320" name="CO2_CO2" compartment="C_e" boundaryCondition="false"></species>
<species id="M_m321" name="coenzyme A_C21H36N7O16P3S" compartment="C_c" boundaryCondition="false"></species>
<species id="M_m322" name="coenzyme A_C21H36N7O16P3S" compartment="C_m" boundaryCondition="false"></species>
<species id="M_m323" name="coproporphyrinogen_C36H44N4O8" compartment="C_c" boundaryCondition="false"></species>
<species id="M_m324" name="CTP_C9H16N3O14P3" compartment="C_c" boundaryCondition="false"></species>
<species id="M_m325" name="CTP_C9H16N3O14P3" compartment="C_m" boundaryCondition="false"></species>
<species id="M_m326" name="L-cysteinylglycine_C5H10N2O3S" compartment="C_c" boundaryCondition="false"></species>
<species id="M_m327" name="L-cysteine_C3H7NO2S" compartment="C_e" boundaryCondition="false"></species>
<species id="M_m328" name="cytidine_C9H13N3O5" compartment="C_e" boundaryCondition="false"></species>
<species id="M_m329" name="cytidine_C9H13N3O5" compartment="C_c" boundaryCondition="false"></species>
<species id="M_m330" name="cytosine_C4H5N3O" compartment="C_c" boundaryCondition="false"></species>
<species id="M_m331" name="cytosine_C4H5N3O" compartment="C_e" boundaryCondition="false"></species>
<species id="M_m332" name="(R)-4'-phosphopantothenate_C9H18NO8P" compartment="C_c" boundaryCondition="false"></species>
<species id="M_m333" name="D-arabinono-1,4-lactone_C5H8O5" compartment="C_c" boundaryCondition="false"></species>
<species id="M_m334" name="D-arabinose_C5H10O5" compartment="C_c" boundaryCondition="false"></species>
<species id="M_m335" name="D-ceramide_" compartment="C_c" boundaryCondition="false"></species>
<species id="M_m336" name="D-erythro-1-(imidazol-4-yl)glycerol 3-phosphate_C6H11N2O6P" compartment="C_c" boundaryCondition="false"></species>
<species id="M_m337" name="D-erythrose 4-phosphate_C4H9O7P" compartment="C_c" boundaryCondition="false"></species>
<species id="M_m338" name="D-fructose_C6H12O6" compartment="C_c" boundaryCondition="false"></species>
<species id="M_m339" name="D-fructose 1-phosphate_C6H13O9P" compartment="C_c" boundaryCondition="false"></species>
<species id="M_m340" name="D-fructose 2,6-bisphosphate_C6H14O12P2" compartment="C_c" boundaryCondition="false"></species>
<species id="M_m341" name="D-galactose_C6H12O6" compartment="C_c" boundaryCondition="false"></species>
<species id="M_m342" name="D-galactose 1-phosphate_C6H13O9P" compartment="C_c" boundaryCondition="false"></species>
<species id="M_m343" name="6-O-(alpha-D-Galactopyranosyl)-D-glucopyranose_C12H22O11" compartment="C_c" boundaryCondition="false"></species>
<species id="M_m344" name="6-O-phosphono-D-glucono-1,5-lactone_C6H11O9P" compartment="C_c" boundaryCondition="false"></species>
<species id="M_m345" name="D-glucosamine 1-phosphate_C6H14NO8P" compartment="C_c" boundaryCondition="false"></species>
<species id="M_m346" name="D-glucosamine 6-phosphate_C6H14NO8P" compartment="C_c" boundaryCondition="false"></species>
<species id="M_m347" name="D-glucose 1-phosphate_C6H13O9P" compartment="C_c" boundaryCondition="false"></species>
<species id="M_m348" name="D-glyceraldehyde 3-phosphate_C3H7O6P" compartment="C_c" boundaryCondition="false"></species>
<species id="M_m349" name="D-mannitol_C6H14O6" compartment="C_c" boundaryCondition="false"></species>
<species id="M_m350" name="D-mannitol 1-phosphate_C6H15O9P" compartment="C_c" boundaryCondition="false"></species>
<species id="M_m351" name="D-mannose 6-phosphate_C6H13O9P" compartment="C_c" boundaryCondition="false"></species>
<species id="M_m352" name="1D-myo-inositol 1,4,5-trisphosphate_C6H15O15P3" compartment="C_c" boundaryCondition="false"></species>
<species id="M_m353" name="D-rhamnose_C6H12O5" compartment="C_c" boundaryCondition="false"></species>
<species id="M_m354" name="D-ribose_C5H10O5" compartment="C_c" boundaryCondition="false"></species>
<species id="M_m355" name="D-ribose 1-phosphate_C5H11O8P" compartment="C_c" boundaryCondition="false"></species>
<species id="M_m356" name="D-ribose 5-phosphate_C5H11O8P" compartment="C_c" boundaryCondition="false"></species>
<species id="M_m357" name="D-ribulose 5-phosphate_C5H11O8P" compartment="C_c" boundaryCondition="false"></species>
<species id="M_m358" name="D-sorbitol_C6H14O6" compartment="C_c" boundaryCondition="false"></species>
<species id="M_m359" name="D-tagatofuranose 1,6-bisphosphate_C6H14O12P2" compartment="C_c" boundaryCondition="false"></species>
<species id="M_m360" name="D-tagatofuranose 6-phosphate_C6H13O9P" compartment="C_c" boundaryCondition="false"></species>
<species id="M_m361" name="D-xylose_C5H10O5" compartment="C_c" boundaryCondition="false"></species>
<species id="M_m362" name="D-xylulose_C5H10O5" compartment="C_c" boundaryCondition="false"></species>
<species id="M_m363" name="D-xylulose 5-phosphate_C5H11O8P" compartment="C_c" boundaryCondition="false"></species>
<species id="M_m364" name="dADP_C10H15N5O9P2" compartment="C_c" boundaryCondition="false"></species>
<species id="M_m365" name="dAMP_C10H14N5O6P" compartment="C_c" boundaryCondition="false"></species>
<species id="M_m366" name="7,8-diaminononanoate_C9H20N2O2" compartment="C_e" boundaryCondition="false"></species>
<species id="M_m367" name="dATP_C10H16N5O12P3" compartment="C_c" boundaryCondition="false"></species>
<species id="M_m368" name="deoxyadenosine_C10H13N5O3" compartment="C_e" boundaryCondition="false"></species>
<species id="M_m369" name="dCDP_C9H15N3O10P2" compartment="C_c" boundaryCondition="false"></species>
<species id="M_m370" name="dCMP_C9H14N3O7P" compartment="C_c" boundaryCondition="false"></species>
<species id="M_m371" name="dCTP_C9H16N3O13P3" compartment="C_c" boundaryCondition="false"></species>
<species id="M_m372" name="deoxycytidine_C9H13N3O4" compartment="C_e" boundaryCondition="false"></species>
<species id="M_m373" name="deamido-NAD(+)_C21H26N6O15P2" compartment="C_c" boundaryCondition="false"></species>
<species id="M_m374" name="deamido-NAD(+)_C21H26N6O15P2" compartment="C_m" boundaryCondition="false"></species>
<species id="M_m375" name="decanoic acid_C10H20O2" compartment="C_c" boundaryCondition="false"></species>
<species id="M_m376" name="decanoyl-[acp]_C10H19OSR" compartment="C_c" boundaryCondition="false"></species>
<species id="M_m377" name="decanoyl-[acp]_C10H19OSR" compartment="C_m" boundaryCondition="false"></species>
<species id="M_m378" name="decanoyl-CoA_C31H54N7O17P3S" compartment="C_c" boundaryCondition="false"></species>
<species id="M_m379" name="2-deoxyribose 1-phosphate_C5H11O7P" compartment="C_c" boundaryCondition="false"></species>
<species id="M_m380" name="deoxyadenosine_C10H13N5O3" compartment="C_c" boundaryCondition="false"></species>
<species id="M_m381" name="deoxycytidine_C9H13N3O4" compartment="C_c" boundaryCondition="false"></species>
<species id="M_m382" name="deoxyguanosine_C10H13N5O4" compartment="C_c" boundaryCondition="false"></species>
<species id="M_m383" name="deoxyinosine_C10H12N4O4" compartment="C_c" boundaryCondition="false"></species>
<species id="M_m384" name="deoxyribose_C5H10O4" compartment="C_c" boundaryCondition="false"></species>
<species id="M_m385" name="deoxyuridine_C9H12N2O5" compartment="C_c" boundaryCondition="false"></species>
<species id="M_m386" name="dephospho-CoA_C21H35N7O13P2S" compartment="C_c" boundaryCondition="false"></species>
<species id="M_m387" name="dephospho-CoA_C21H35N7O13P2S" compartment="C_m" boundaryCondition="false"></species>
<species id="M_m388" name="dethiobiotin_C10H18N2O3" compartment="C_c" boundaryCondition="false"></species>
<species id="M_m389" name="dethiobiotin_C10H18N2O3" compartment="C_m" boundaryCondition="false"></species>
<species id="M_m390" name="dGDP_C10H15N5O10P2" compartment="C_c" boundaryCondition="false"></species>
<species id="M_m391" name="dGMP_C10H14N5O7P" compartment="C_c" boundaryCondition="false"></species>
<species id="M_m392" name="dGTP_C10H16N5O13P3" compartment="C_c" boundaryCondition="false"></species>
<species id="M_m393" name="deoxyguanosine_C10H13N5O4" compartment="C_e" boundaryCondition="false"></species>
<species id="M_m394" name="diglycerides_C5H6O5R2" compartment="C_c" boundaryCondition="false"></species>
<species id="M_m395" name="diacylglycerol pyrophosphate_" compartment="C_c" boundaryCondition="false"></species>
<species id="M_m396" name="dihydrofolate_C19H21N7O6" compartment="C_c" boundaryCondition="false"></species>
<species id="M_m397" name="dihydrofolate_C19H21N7O6" compartment="C_m" boundaryCondition="false"></species>
<species id="M_m398" name="dihydrolipoamide_C8H17NOS2" compartment="C_m" boundaryCondition="false"></species>
<species id="M_m399" name="7,8-dihydroneopterin 3'-phosphate_C9H14N5O7P" compartment="C_c" boundaryCondition="false"></species>
<species id="M_m400" name="dihydropteroate_C14H14N6O3" compartment="C_c" boundaryCondition="false"></species>
<species id="M_m401" name="dimethylallyl diphosphate_C5H12O7P2" compartment="C_c" boundaryCondition="false"></species>
<species id="M_m402" name="deoxyinosine_C10H12N4O4" compartment="C_e" boundaryCondition="false"></species>
<species id="M_m403" name="dipeptide_C4H6N2O3R2" compartment="C_c" boundaryCondition="false"></species>
<species id="M_m404" name="dipeptide_C4H6N2O3R2" compartment="C_e" boundaryCondition="false"></species>
<species id="M_m405" name="lauric acid_C12H24O2" compartment="C_c" boundaryCondition="false"></species>
<species id="M_m406" name="dodecanoyl-[acp]_C12H23OSR" compartment="C_c" boundaryCondition="false"></species>
<species id="M_m407" name="dodecanoyl-[acp]_C12H23OSR" compartment="C_m" boundaryCondition="false"></species>
<species id="M_m408" name="lauroyl-CoA_C33H58N7O17P3S" compartment="C_c" boundaryCondition="false"></species>
<species id="M_m409" name="dolichol_C15H28O" compartment="C_c" boundaryCondition="false"></species>
<species id="M_m410" name="dolichyl phosphate D-mannose_C31H55O9P" compartment="C_c" boundaryCondition="false"></species>
<species id="M_m411" name="dolichyl phosphate_" compartment="C_c" boundaryCondition="false"></species>
<species id="M_m412" name="dTDP_C10H16N2O11P2" compartment="C_c" boundaryCondition="false"></species>
<species id="M_m413" name="dTMP_C10H15N2O8P" compartment="C_c" boundaryCondition="false"></species>
<species id="M_m414" name="dTTP_C10H17N2O14P3" compartment="C_c" boundaryCondition="false"></species>
<species id="M_m415" name="dTTP_C10H17N2O14P3" compartment="C_e" boundaryCondition="false"></species>
<species id="M_m416" name="thymidine_C10H14N2O5" compartment="C_e" boundaryCondition="false"></species>
<species id="M_m417" name="dUDP_C9H14N2O11P2" compartment="C_c" boundaryCondition="false"></species>
<species id="M_m418" name="dUMP_C9H13N2O8P" compartment="C_c" boundaryCondition="false"></species>
<species id="M_m419" name="dUTP_C9H15N2O14P3" compartment="C_c" boundaryCondition="false"></species>
<species id="M_m420" name="deoxyuridine_C9H12N2O5" compartment="C_e" boundaryCondition="false"></species>
<species id="M_m421" name="epimelibiose_C12H22O11" compartment="C_c" boundaryCondition="false"></species>
<species id="M_m422" name="episterol_C28H46O" compartment="C_c" boundaryCondition="false"></species>
<species id="M_m423" name="episterol_C28H46O" compartment="C_e" boundaryCondition="false"></species>
<species id="M_m424" name="ergosta-5,7,22,24(28)-tetraen-3beta-ol_C28H42O" compartment="C_e" boundaryCondition="false"></species>
<species id="M_m425" name="5alpha-ergosta-7,22-dien-3beta-ol_C28H46O" compartment="C_e" boundaryCondition="false"></species>
<species id="M_m426" name="ergosta-5,7,22,24(28)-tetraen-3beta-ol_C28H42O" compartment="C_c" boundaryCondition="false"></species>
<species id="M_m427" name="5,7,24(28)-ergostatrienol_C28H45O" compartment="C_c" boundaryCondition="false"></species>
<species id="M_m428" name="5alpha-ergosta-7,22-dien-3beta-ol_C28H46O" compartment="C_c" boundaryCondition="false"></species>
<species id="M_m429" name="ergosterol_C28H44O" compartment="C_c" boundaryCondition="false"></species>
<species id="M_m430" name="ergosterol ester_C29H43O2R" compartment="C_c" boundaryCondition="false"></species>
<species id="M_m431" name="ergosterol_C28H44O" compartment="C_e" boundaryCondition="false"></species>
<species id="M_m432" name="ethanol_C2H6O" compartment="C_c" boundaryCondition="false"></species>
<species id="M_m433" name="ethanolamine_C2H7NO" compartment="C_c" boundaryCondition="false"></species>
<species id="M_m434" name="ethanolamine phosphate_C2H8NO4P" compartment="C_c" boundaryCondition="false"></species>
<species id="M_m435" name="ethanol_C2H6O" compartment="C_m" boundaryCondition="false"></species>
<species id="M_m436" name="ethanol_C2H6O" compartment="C_e" boundaryCondition="false"></species>
<species id="M_m437" name="FAD_C27H33N9O15P2" compartment="C_c" boundaryCondition="false"></species>
<species id="M_m438" name="FADH2_C27H35N9O15P2" compartment="C_m" boundaryCondition="false"></species>
<species id="M_m439" name="FAD_C27H33N9O15P2" compartment="C_m" boundaryCondition="false"></species>
<species id="M_m440" name="fecosterol_C28H46O" compartment="C_e" boundaryCondition="false"></species>
<species id="M_m441" name="fecosterol_C28H46O" compartment="C_c" boundaryCondition="false"></species>
<species id="M_m442" name="ferricytochrome c_" compartment="C_m" boundaryCondition="false"></species>
<species id="M_m443" name="ferrocytochrome c_" compartment="C_m" boundaryCondition="false"></species>
<species id="M_m444" name="free fatty acids diene even-CoA_" compartment="C_c" boundaryCondition="false"></species>
<species id="M_m445" name="FMN_C17H21N4O9P" compartment="C_c" boundaryCondition="false"></species>
<species id="M_m446" name="FMN_C17H21N4O9P" compartment="C_m" boundaryCondition="false"></species>
<species id="M_m447" name="formaldehyde_CH2O" compartment="C_c" boundaryCondition="false"></species>
<species id="M_m448" name="formate_CH2O2" compartment="C_c" boundaryCondition="false"></species>
<species id="M_m449" name="formate_CH2O2" compartment="C_m" boundaryCondition="false"></species>
<species id="M_m450" name="formate_CH2O2" compartment="C_e" boundaryCondition="false"></species>
<species id="M_m451" name="D-fructose_C6H12O6" compartment="C_e" boundaryCondition="false"></species>
<species id="M_m452" name="beta-D-fucose_C6H12O5" compartment="C_e" boundaryCondition="false"></species>
<species id="M_m453" name="fumarate_C4H4O4" compartment="C_c" boundaryCondition="false"></species>
<species id="M_m454" name="fumarate_C4H4O4" compartment="C_m" boundaryCondition="false"></species>
<species id="M_m455" name="fumarate_C4H4O4" compartment="C_e" boundaryCondition="false"></species>
<species id="M_m456" name="D-glucosamine 6-phosphate_C6H14NO8P" compartment="C_e" boundaryCondition="false"></species>
<species id="M_m457" name="gamma-aminobutyrate_C4H9NO2" compartment="C_e" boundaryCondition="false"></species>
<species id="M_m458" name="3-O-beta-D-galactosyl-sn-glycerol_C9H18O8" compartment="C_c" boundaryCondition="false"></species>
<species id="M_m459" name="gamma-amino-gamma-cyanobutanoate_C5H8N2O2" compartment="C_c" boundaryCondition="false"></species>
<species id="M_m460" name="gamma-L-glutamyl-L-cysteine_C8H14N2O5S" compartment="C_c" boundaryCondition="false"></species>
<species id="M_m461" name="GDP_C10H15N5O11P2" compartment="C_c" boundaryCondition="false"></species>
<species id="M_m462" name="GDP_C10H15N5O11P2" compartment="C_m" boundaryCondition="false"></species>
<species id="M_m463" name="GDP-mannose_C16H25N5O16P2" compartment="C_c" boundaryCondition="false"></species>
<species id="M_m464" name="geranyl diphosphate_C10H20O7P2" compartment="C_c" boundaryCondition="false"></species>
<species id="M_m465" name="D-galactose_C6H12O6" compartment="C_e" boundaryCondition="false"></species>
<species id="M_m466" name="glycolaldehyde_C2H4O2" compartment="C_e" boundaryCondition="false"></species>
<species id="M_m467" name="glucosamine_C6H13NO5" compartment="C_e" boundaryCondition="false"></species>
<species id="M_m468" name="alpha-D-glucose_C6H12O6" compartment="C_e" boundaryCondition="false"></species>
<species id="M_m469" name="L-glutamine_C5H10N2O3" compartment="C_e" boundaryCondition="false"></species>
<species id="M_m470" name="L-glucitol_C6H14O6" compartment="C_e" boundaryCondition="false"></species>
<species id="M_m471" name="glucosamine_C6H13NO5" compartment="C_c" boundaryCondition="false"></species>
<species id="M_m472" name="glutamate_C5H9NO4" compartment="C_m" boundaryCondition="false"></species>
<species id="M_m473" name="glutathione_C10H17N3O6S" compartment="C_c" boundaryCondition="false"></species>
<species id="M_m474" name="glutathione_C10H17N3O6S" compartment="C_m" boundaryCondition="false"></species>
<species id="M_m475" name="L-glutamate_C5H9NO4" compartment="C_e" boundaryCondition="false"></species>
<species id="M_m476" name="glycerol_C3H8O3" compartment="C_e" boundaryCondition="false"></species>
<species id="M_m477" name="glycerol_C3H8O3" compartment="C_c" boundaryCondition="false"></species>
<species id="M_m478" name="glycerone_C3H6O3" compartment="C_c" boundaryCondition="false"></species>
<species id="M_m479" name="glycerone phosphate_C3H7O6P" compartment="C_c" boundaryCondition="false"></species>
<species id="M_m480" name="glycerone phosphate_C3H7O6P" compartment="C_m" boundaryCondition="false"></species>
<species id="M_m481" name="glycerophosphatidyl-D-myo-inositol_" compartment="C_c" boundaryCondition="false"></species>
<species id="M_m482" name="glycerophosphatidylcholine_" compartment="C_c" boundaryCondition="false"></species>
<species id="M_m483" name="glycine_C2H5NO2" compartment="C_c" boundaryCondition="false"></species>
<species id="M_m484" name="glycine_C2H5NO2" compartment="C_m" boundaryCondition="false"></species>
<species id="M_m485" name="glycogen_" compartment="C_c" boundaryCondition="false"></species>
<species id="M_m486" name="glycolaldehyde_C2H4O2" compartment="C_c" boundaryCondition="false"></species>
<species id="M_m487" name="glycylpeptide_C4H7N2O3R" compartment="C_c" boundaryCondition="false"></species>
<species id="M_m488" name="glyoxylate_C2H2O3" compartment="C_c" boundaryCondition="false"></species>
<species id="M_m489" name="glycine_C2H5NO2" compartment="C_e" boundaryCondition="false"></species>
<species id="M_m490" name="GMP_C10H14N5O8P" compartment="C_c" boundaryCondition="false"></species>
<species id="M_m491" name="guanine_C5H5N5O" compartment="C_e" boundaryCondition="false"></species>
<species id="M_m492" name="glycerophosphatidylcholine_" compartment="C_e" boundaryCondition="false"></species>
<species id="M_m493" name="glycerophosphatidyl-D-myo-inositol_" compartment="C_e" boundaryCondition="false"></species>
<species id="M_m494" name="guanosine_C10H13N5O5" compartment="C_e" boundaryCondition="false"></species>
<species id="M_m495" name="GTP_C10H16N5O14P3" compartment="C_c" boundaryCondition="false"></species>
<species id="M_m496" name="GTP_C10H16N5O14P3" compartment="C_m" boundaryCondition="false"></species>
<species id="M_m497" name="guanine_C5H5N5O" compartment="C_c" boundaryCondition="false"></species>
<species id="M_m498" name="guanine_C5H5N5O" compartment="C_m" boundaryCondition="false"></species>
<species id="M_m499" name="guanosine_C10H13N5O5" compartment="C_c" boundaryCondition="false"></species>
<species id="M_m500" name="guanosine_C10H13N5O5" compartment="C_m" boundaryCondition="false"></species>
<species id="M_m501" name="H(+)_" compartment="C_e" boundaryCondition="false"></species>
<species id="M_m502" name="H(+)_" compartment="C_m" boundaryCondition="false"></species>
<species id="M_m503" name="hydrogen peroxide_H2O2" compartment="C_c" boundaryCondition="false"></species>
<species id="M_m504" name="heme_" compartment="C_m" boundaryCondition="false"></species>
<species id="M_m505" name="palmitic acid_C16H32O2" compartment="C_c" boundaryCondition="false"></species>
<species id="M_m506" name="hexadecanoyl-9-ene acid_" compartment="C_c" boundaryCondition="false"></species>
<species id="M_m507" name="hexadecanoyl-9-ene-CoA_" compartment="C_c" boundaryCondition="false"></species>
<species id="M_m508" name="hexadecanoyl-[acp]_C16H31OSR" compartment="C_c" boundaryCondition="false"></species>
<species id="M_m509" name="hexadecanoyl-[acp]_C16H31OSR" compartment="C_m" boundaryCondition="false"></species>
<species id="M_m510" name="palmitoyl-CoA_C37H66N7O17P3S" compartment="C_c" boundaryCondition="false"></species>
<species id="M_m511" name="hexanoyl-[acp]_C6H11OSR" compartment="C_c" boundaryCondition="false"></species>
<species id="M_m512" name="hexanoyl-[acp]_C6H11OSR" compartment="C_m" boundaryCondition="false"></species>
<species id="M_m513" name="hexanoyl-CoA_C27H46N7O17P3S" compartment="C_c" boundaryCondition="false"></species>
<species id="M_m514" name="L-histidine_C6H9N3O2" compartment="C_e" boundaryCondition="false"></species>
<species id="M_m515" name="hydroxide_H2O" compartment="C_m" boundaryCondition="false"></species>
<species id="M_m516" name="homocysteine_C4H9NO2S" compartment="C_c" boundaryCondition="false"></species>
<species id="M_m517" name="homogentisate_C8H8O4" compartment="C_c" boundaryCondition="false"></species>
<species id="M_m518" name="homoisocitrate_C7H10O7" compartment="C_m" boundaryCondition="false"></species>
<species id="M_m519" name="H2S_H2S" compartment="C_c" boundaryCondition="false"></species>
<species id="M_m520" name="hydroxymethylbilane_C40H46N4O17" compartment="C_c" boundaryCondition="false"></species>
<species id="M_m521" name="hypoxanthine_C5H4N4O" compartment="C_c" boundaryCondition="false"></species>
<species id="M_m522" name="hypoxanthine_C5H4N4O" compartment="C_e" boundaryCondition="false"></species>
<species id="M_m523" name="IDP_C10H14N4O11P2" compartment="C_c" boundaryCondition="false"></species>
<species id="M_m524" name="IDP_C10H14N4O11P2" compartment="C_m" boundaryCondition="false"></species>
<species id="M_m525" name="L-isoleucine_C6H13NO2" compartment="C_e" boundaryCondition="false"></species>
<species id="M_m526" name="IMP_C10H13N4O8P" compartment="C_c" boundaryCondition="false"></species>
<species id="M_m527" name="indole-3-acetamide_C10H10N2O" compartment="C_c" boundaryCondition="false"></species>
<species id="M_m528" name="indole-3-acetate_C10H9NO2" compartment="C_c" boundaryCondition="false"></species>
<species id="M_m529" name="indoleacetate_C10H9NO2" compartment="C_c" boundaryCondition="false"></species>
<species id="M_m530" name="1-(indol-3-yl)glycerol 3-phosphate_C11H14NO6P" compartment="C_c" boundaryCondition="false"></species>
<species id="M_m531" name="inosine_C10H12N4O5" compartment="C_c" boundaryCondition="false"></species>
<species id="M_m532" name="inositol-mannose-P-inositol-P-D-ceramide_" compartment="C_c" boundaryCondition="false"></species>
<species id="M_m533" name="inositol-mannose-P-inositol-P-P-ceramide_" compartment="C_c" boundaryCondition="false"></species>
<species id="M_m534" name="inositol-phosphoryl-D-ceramide_" compartment="C_c" boundaryCondition="false"></species>
<species id="M_m535" name="inositol-phosphoryl-P-ceramide_" compartment="C_c" boundaryCondition="false"></species>
<species id="M_m536" name="inosine_C10H12N4O5" compartment="C_e" boundaryCondition="false"></species>
<species id="M_m537" name="intermediate methylzymosterol I_" compartment="C_c" boundaryCondition="false"></species>
<species id="M_m538" name="intermediate methylzymosterol II_" compartment="C_c" boundaryCondition="false"></species>
<species id="M_m539" name="intermediate zymosterol I_" compartment="C_c" boundaryCondition="false"></species>
<species id="M_m540" name="intermediate zymosterol II_" compartment="C_c" boundaryCondition="false"></species>
<species id="M_m541" name="myo-inositol hexakisphosphate_C6H18O24P6" compartment="C_c" boundaryCondition="false"></species>
<species id="M_m542" name="isocitrate_C6H8O7" compartment="C_c" boundaryCondition="false"></species>
<species id="M_m543" name="isocitrate_C6H8O7" compartment="C_m" boundaryCondition="false"></species>
<species id="M_m544" name="isopentenyl diphosphate_C5H12O7P2" compartment="C_c" boundaryCondition="false"></species>
<species id="M_m545" name="itaconate_C5H6O4" compartment="C_m" boundaryCondition="false"></species>
<species id="M_m546" name="itaconyl-CoA_C26H40N7O19P3S" compartment="C_m" boundaryCondition="false"></species>
<species id="M_m547" name="ITP_C10H15N4O14P3" compartment="C_c" boundaryCondition="false"></species>
<species id="M_m548" name="ITP_C10H15N4O14P3" compartment="C_m" boundaryCondition="false"></species>
<species id="M_m549" name="potassium_" compartment="C_e" boundaryCondition="false"></species>
<species id="M_m550" name="L-1-pyrroline-3-hydroxy-5-carboxylate_C5H7NO3" compartment="C_c" boundaryCondition="false"></species>
<species id="M_m551" name="L-2-aminoadipate_C6H11NO4" compartment="C_c" boundaryCondition="false"></species>
<species id="M_m552" name="L-2-aminoadipate 6-semialdehyde_C6H11NO3" compartment="C_c" boundaryCondition="false"></species>
<species id="M_m553" name="3,4-dihydroxy-2-butanone 4-phosphate_C4H9O6P" compartment="C_c" boundaryCondition="false"></species>
<species id="M_m554" name="L-alanine_C3H7NO2" compartment="C_c" boundaryCondition="false"></species>
<species id="M_m555" name="L-alanine_C3H7NO2" compartment="C_m" boundaryCondition="false"></species>
<species id="M_m556" name="L-alanyl-tRNA(Ala)_" compartment="C_c" boundaryCondition="false"></species>
<species id="M_m557" name="L-arginine_C6H14N4O2" compartment="C_c" boundaryCondition="false"></species>
<species id="M_m558" name="L-arginyl-tRNA(Arg)_" compartment="C_c" boundaryCondition="false"></species>
<species id="M_m559" name="L-asparagine_C4H8N2O3" compartment="C_c" boundaryCondition="false"></species>
<species id="M_m560" name="L-asparaginyl-tRNA(Asn)_" compartment="C_c" boundaryCondition="false"></species>
<species id="M_m561" name="L-asparaginyl-tRNA(Asn)_" compartment="C_m" boundaryCondition="false"></species>
<species id="M_m562" name="L-aspartate_C4H7NO4" compartment="C_c" boundaryCondition="false"></species>
<species id="M_m563" name="L-aspartate 4-semialdehyde_C4H7NO3" compartment="C_c" boundaryCondition="false"></species>
<species id="M_m564" name="L-aspartate_C4H7NO4" compartment="C_m" boundaryCondition="false"></species>
<species id="M_m565" name="L-aspartyl-tRNA(Asp)_" compartment="C_c" boundaryCondition="false"></species>
<species id="M_m566" name="L-aspartyl-tRNA(Asp)_" compartment="C_m" boundaryCondition="false"></species>
<species id="M_m567" name="L-citrulline_C6H13N3O3" compartment="C_c" boundaryCondition="false"></species>
<species id="M_m568" name="L-cystathionine_C7H14N2O4S" compartment="C_c" boundaryCondition="false"></species>
<species id="M_m569" name="L-cysteine_C3H7NO2S" compartment="C_c" boundaryCondition="false"></species>
<species id="M_m570" name="L-cysteine_C3H7NO2S" compartment="C_m" boundaryCondition="false"></species>
<species id="M_m571" name="L-cysteinyl-tRNA(Cys)_" compartment="C_c" boundaryCondition="false"></species>
<species id="M_m572" name="L-cysteinyl-tRNA(Cys)_" compartment="C_m" boundaryCondition="false"></species>
<species id="M_m573" name="L-formylkynurenine_C11H12N2O4" compartment="C_c" boundaryCondition="false"></species>
<species id="M_m574" name="L-glucitol_C6H14O6" compartment="C_c" boundaryCondition="false"></species>
<species id="M_m575" name="L-glutamate_C5H9NO4" compartment="C_c" boundaryCondition="false"></species>
<species id="M_m576" name="L-glutamate 5-semialdehyde_C5H9NO3" compartment="C_c" boundaryCondition="false"></species>
<species id="M_m577" name="L-glutamate 5-semialdehyde_C5H9NO3" compartment="C_m" boundaryCondition="false"></species>
<species id="M_m578" name="L-glutamine_C5H10N2O3" compartment="C_c" boundaryCondition="false"></species>
<species id="M_m579" name="L-glutaminyl-tRNA(Gln)_" compartment="C_c" boundaryCondition="false"></species>
<species id="M_m580" name="L-glutamyl-tRNA(Glu)_" compartment="C_c" boundaryCondition="false"></species>
<species id="M_m581" name="L-glutamyl-tRNA(Glu)_" compartment="C_m" boundaryCondition="false"></species>
<species id="M_m582" name="glycyl-tRNA(Gly)_" compartment="C_c" boundaryCondition="false"></species>
<species id="M_m583" name="L-histidine_C6H9N3O2" compartment="C_c" boundaryCondition="false"></species>
<species id="M_m584" name="L-histidinol_C6H11N3O" compartment="C_c" boundaryCondition="false"></species>
<species id="M_m585" name="L-histidinol phosphate_C6H12N3O4P" compartment="C_c" boundaryCondition="false"></species>
<species id="M_m586" name="L-histidyl-tRNA(His)_" compartment="C_c" boundaryCondition="false"></species>
<species id="M_m587" name="L-homoserine_C4H9NO3" compartment="C_c" boundaryCondition="false"></species>
<species id="M_m588" name="L-isoleucine_C6H13NO2" compartment="C_c" boundaryCondition="false"></species>
<species id="M_m589" name="L-isoleucine_C6H13NO2" compartment="C_m" boundaryCondition="false"></species>
<species id="M_m590" name="L-isoleucyl-tRNA(Ile)_" compartment="C_c" boundaryCondition="false"></species>
<species id="M_m591" name="L-isoleucyl-tRNA(Ile)_" compartment="C_m" boundaryCondition="false"></species>
<species id="M_m592" name="L-kynurenine_C10H12N2O3" compartment="C_c" boundaryCondition="false"></species>
<species id="M_m593" name="L-leucine_C6H13NO2" compartment="C_c" boundaryCondition="false"></species>
<species id="M_m594" name="L-leucine_C6H13NO2" compartment="C_m" boundaryCondition="false"></species>
<species id="M_m595" name="L-leucyl-tRNA(Leu)_" compartment="C_c" boundaryCondition="false"></species>
<species id="M_m596" name="L-leucyl-tRNA(Leu)_" compartment="C_m" boundaryCondition="false"></species>
<species id="M_m597" name="L-lysine_C6H14N2O2" compartment="C_c" boundaryCondition="false"></species>
<species id="M_m598" name="L-lysine_C6H14N2O2" compartment="C_m" boundaryCondition="false"></species>
<species id="M_m599" name="L-lysyl-tRNA(Lys)_" compartment="C_c" boundaryCondition="false"></species>
<species id="M_m600" name="L-lysyl-tRNA(Lys)_" compartment="C_m" boundaryCondition="false"></species>
<species id="M_m601" name="L-methionine_C5H11NO2S" compartment="C_c" boundaryCondition="false"></species>
<species id="M_m602" name="L-methionyl-tRNA(Met)_" compartment="C_c" boundaryCondition="false"></species>
<species id="M_m603" name="L-methionyl-tRNA(Met)_" compartment="C_m" boundaryCondition="false"></species>
<species id="M_m604" name="L-ornithine_C5H12N2O2" compartment="C_c" boundaryCondition="false"></species>
<species id="M_m605" name="L-ornithine_C5H12N2O2" compartment="C_m" boundaryCondition="false"></species>
<species id="M_m606" name="L-phenylalanine_C9H11NO2" compartment="C_c" boundaryCondition="false"></species>
<species id="M_m607" name="L-phenylalanyl-tRNA(Phe)_" compartment="C_c" boundaryCondition="false"></species>
<species id="M_m608" name="L-phenylalanyl-tRNA(Phe)_" compartment="C_m" boundaryCondition="false"></species>
<species id="M_m609" name="L-proline_C5H9NO2" compartment="C_c" boundaryCondition="false"></species>
<species id="M_m610" name="L-proline_C5H9NO2" compartment="C_m" boundaryCondition="false"></species>
<species id="M_m611" name="L-prolyl-tRNA(Pro)_" compartment="C_c" boundaryCondition="false"></species>
<species id="M_m612" name="L-prolyl-tRNA(Pro)_" compartment="C_m" boundaryCondition="false"></species>
<species id="M_m613" name="L-serine_C3H7NO3" compartment="C_c" boundaryCondition="false"></species>
<species id="M_m614" name="L-serine_C3H7NO3" compartment="C_m" boundaryCondition="false"></species>
<species id="M_m615" name="L-seryl-tRNA(Ser)_" compartment="C_c" boundaryCondition="false"></species>
<species id="M_m616" name="L-threonine_C4H9NO3" compartment="C_c" boundaryCondition="false"></species>
<species id="M_m617" name="L-threonine_C4H9NO3" compartment="C_m" boundaryCondition="false"></species>
<species id="M_m618" name="L-threonyl-tRNA(Thr)_" compartment="C_c" boundaryCondition="false"></species>
<species id="M_m619" name="L-threonyl-tRNA(Thr)_" compartment="C_m" boundaryCondition="false"></species>
<species id="M_m620" name="L-tryptophan_C11H12N2O2" compartment="C_c" boundaryCondition="false"></species>
<species id="M_m621" name="L-tryptophan_C11H12N2O2" compartment="C_m" boundaryCondition="false"></species>
<species id="M_m622" name="L-tryptophanyl-tRNA(Trp)_" compartment="C_c" boundaryCondition="false"></species>
<species id="M_m623" name="L-tryptophanyl-tRNA(Trp)_" compartment="C_m" boundaryCondition="false"></species>
<species id="M_m624" name="L-tyrosine_C9H11NO3" compartment="C_c" boundaryCondition="false"></species>
<species id="M_m625" name="L-tyrosyl-tRNA(Tyr)_" compartment="C_c" boundaryCondition="false"></species>
<species id="M_m626" name="L-tyrosyl-tRNA(Tyr)_" compartment="C_m" boundaryCondition="false"></species>
<species id="M_m627" name="L-valine_C5H11NO2" compartment="C_c" boundaryCondition="false"></species>
<species id="M_m628" name="L-valyl-tRNA(Val)_" compartment="C_c" boundaryCondition="false"></species>
<species id="M_m629" name="(R)-lactate_C3H6O3" compartment="C_e" boundaryCondition="false"></species>
<species id="M_m630" name="lanosterol_C30H50O" compartment="C_c" boundaryCondition="false"></species>
<species id="M_m631" name="lanosterol_C30H50O" compartment="C_e" boundaryCondition="false"></species>
<species id="M_m632" name="L-leucine_C6H13NO2" compartment="C_e" boundaryCondition="false"></species>
<species id="M_m633" name="lipids_" compartment="C_c" boundaryCondition="false"></species>
<species id="M_m634" name="lipoamide_C8H15NOS2" compartment="C_m" boundaryCondition="false"></species>
<species id="M_m635" name="long-chain acyl-CoAs_" compartment="C_c" boundaryCondition="false"></species>
<species id="M_m636" name="lysophosphatidylcholine_C10H22NO7P" compartment="C_c" boundaryCondition="false"></species>
<species id="M_m637" name="L-lysine_C6H14N2O2" compartment="C_e" boundaryCondition="false"></species>
<species id="M_m638" name="malate_C4H6O5" compartment="C_c" boundaryCondition="false"></species>
<species id="M_m639" name="malate_C4H6O5" compartment="C_m" boundaryCondition="false"></species>
<species id="M_m640" name="malonate_C3H4O4" compartment="C_c" boundaryCondition="false"></species>
<species id="M_m641" name="malonate_C3H4O4" compartment="C_m" boundaryCondition="false"></species>
<species id="M_m642" name="malonyl-[acp]_C3H3O3SR" compartment="C_c" boundaryCondition="false"></species>
<species id="M_m643" name="malonyl-[acp]_C3H3O3SR" compartment="C_m" boundaryCondition="false"></species>
<species id="M_m644" name="malonyl-CoA_C24H38N7O19P3S" compartment="C_c" boundaryCondition="false"></species>
<species id="M_m645" name="malonyl-CoA_C24H38N7O19P3S" compartment="C_m" boundaryCondition="false"></species>
<species id="M_m646" name="maltose_C12H22O11" compartment="C_c" boundaryCondition="false"></species>
<species id="M_m647" name="malate_C4H6O5" compartment="C_e" boundaryCondition="false"></species>
<species id="M_m648" name="mannan_C6H10O5" compartment="C_c" boundaryCondition="false"></species>
<species id="M_m649" name="mannose-inositol-P-D-ceramide_" compartment="C_c" boundaryCondition="false"></species>
<species id="M_m650" name="mannose-inositol-P-P-ceramide_" compartment="C_c" boundaryCondition="false"></species>
<species id="M_m651" name="alpha-D-mannose_C6H12O6" compartment="C_e" boundaryCondition="false"></species>
<species id="M_m652" name="melibiitol_C12H24O11" compartment="C_c" boundaryCondition="false"></species>
<species id="M_m653" name="melibiose_C12H22O11" compartment="C_c" boundaryCondition="false"></species>
<species id="M_m654" name="melibiose_C12H22O11" compartment="C_e" boundaryCondition="false"></species>
<species id="M_m655" name="methane_CH4" compartment="C_c" boundaryCondition="false"></species>
<species id="M_m656" name="methane_CH4" compartment="C_m" boundaryCondition="false"></species>
<species id="M_m657" name="methanethiol_CH4S" compartment="C_c" boundaryCondition="false"></species>
<species id="M_m658" name="methylglucoside_C7H14O6" compartment="C_c" boundaryCondition="false"></species>
<species id="M_m659" name="methylglyoxal_C3H4O2" compartment="C_c" boundaryCondition="false"></species>
<species id="M_m660" name="L-methionine_C5H11NO2S" compartment="C_e" boundaryCondition="false"></species>
<species id="M_m661" name="myo-inositol_C6H12O6" compartment="C_e" boundaryCondition="false"></species>
<species id="M_m662" name="maltose_C12H22O11" compartment="C_e" boundaryCondition="false"></species>
<species id="M_m663" name="S-methyl-L-methionine_C6H13NO2S" compartment="C_e" boundaryCondition="false"></species>
<species id="M_m664" name="D-mannitol_C6H14O6" compartment="C_e" boundaryCondition="false"></species>
<species id="M_m665" name="methane_CH4" compartment="C_e" boundaryCondition="false"></species>
<species id="M_m666" name="myo-inositol_C6H12O6" compartment="C_c" boundaryCondition="false"></species>
<species id="M_m667" name="N(pi)-methyl-L-histidine_C7H11N3O2" compartment="C_c" boundaryCondition="false"></species>
<species id="M_m668" name="N-(5-phospho-D-ribosyl)anthranilate_C12H16NO9P" compartment="C_c" boundaryCondition="false"></species>
<species id="M_m669" name="N-(L-arginino)succinate_C10H18N4O6" compartment="C_c" boundaryCondition="false"></species>
<species id="M_m670" name="N-acetyl-D-glucosamine 1-phosphate_C8H16NO9P" compartment="C_c" boundaryCondition="false"></species>
<species id="M_m671" name="N-acetyl-D-glucosamine 6-phosphate_C8H16NO9P" compartment="C_c" boundaryCondition="false"></species>
<species id="M_m672" name="N-acetyl-L-gamma-glutamyl phosphate_C7H12NO8P" compartment="C_m" boundaryCondition="false"></species>
<species id="M_m673" name="N-acetyl-L-glutamate 5-semialdehyde_C7H11NO4" compartment="C_m" boundaryCondition="false"></species>
<species id="M_m674" name="N-acetyl-L-glutamate_C7H11NO5" compartment="C_m" boundaryCondition="false"></species>
<species id="M_m675" name="N-acetyl-D-glucosamine_C8H15NO6" compartment="C_c" boundaryCondition="false"></species>
<species id="M_m676" name="N-acetylputrescine_C6H14N2O" compartment="C_c" boundaryCondition="false"></species>
<species id="M_m677" name="N-carbamoyl-L-aspartate_C5H8N2O5" compartment="C_c" boundaryCondition="false"></species>
<species id="M_m678" name="N-formylmethionyl-tRNA(fMet)_" compartment="C_m" boundaryCondition="false"></species>
<species id="M_m679" name="N-tetradecanoylglycylpeptide_C18H33N2O4R" compartment="C_c" boundaryCondition="false"></species>
<species id="M_m680" name="phosphoribosyl-AMP_C15H23N5O14P2" compartment="C_c" boundaryCondition="false"></species>
<species id="M_m681" name="1-(5-phospho-D-ribosyl)-ATP_C15H25N5O20P4" compartment="C_c" boundaryCondition="false"></species>
<species id="M_m682" name="N1-acetylspermidine_C9H21N3O" compartment="C_c" boundaryCondition="false"></species>
<species id="M_m683" name="N1-acetylspermine_C12H28N4O" compartment="C_c" boundaryCondition="false"></species>
<species id="M_m684" name="N2-acetyl-L-ornithine_C7H14N2O3" compartment="C_m" boundaryCondition="false"></species>
<species id="M_m685" name="N6-(1,2-dicarboxyethyl)-AMP_C14H18N5O11P" compartment="C_c" boundaryCondition="false"></species>
<species id="M_m686" name="L-saccharopine_C11H20N2O6" compartment="C_c" boundaryCondition="false"></species>
<species id="M_m687" name="NAD(+)_C21H27N7O14P2" compartment="C_c" boundaryCondition="false"></species>
<species id="M_m688" name="NAD(+)_C21H27N7O14P2" compartment="C_m" boundaryCondition="false"></species>
<species id="M_m689" name="NADH_C21H29N7O14P2" compartment="C_c" boundaryCondition="false"></species>
<species id="M_m690" name="NADH_C21H29N7O14P2" compartment="C_m" boundaryCondition="false"></species>
<species id="M_m691" name="NADP(+)_C21H28N7O17P3" compartment="C_c" boundaryCondition="false"></species>
<species id="M_m692" name="NADP(+)_C21H28N7O17P3" compartment="C_m" boundaryCondition="false"></species>
<species id="M_m693" name="NADPH_C21H30N7O17P3" compartment="C_c" boundaryCondition="false"></species>
<species id="M_m694" name="NADPH_C21H30N7O17P3" compartment="C_m" boundaryCondition="false"></species>
<species id="M_m695" name="N-acetyl-D-glucosamine_C8H15NO6" compartment="C_e" boundaryCondition="false"></species>
<species id="M_m696" name="Nalpha-acetylpeptide_" compartment="C_c" boundaryCondition="false"></species>
<species id="M_m697" name="sodium_" compartment="C_e" boundaryCondition="false"></species>
<species id="M_m698" name="NH3_H3N" compartment="C_c" boundaryCondition="false"></species>
<species id="M_m699" name="NH3_H3N" compartment="C_m" boundaryCondition="false"></species>
<species id="M_m700" name="NH3_H3N" compartment="C_e" boundaryCondition="false"></species>
<species id="M_m701" name="nicotinamide_C6H6N2O" compartment="C_c" boundaryCondition="false"></species>
<species id="M_m702" name="nicotinamide_C6H6N2O" compartment="C_m" boundaryCondition="false"></species>
<species id="M_m703" name="nicotinate_C6H5NO2" compartment="C_c" boundaryCondition="false"></species>
<species id="M_m704" name="nicotinate D-ribonucleotide_C11H14NO9P" compartment="C_c" boundaryCondition="false"></species>
<species id="M_m705" name="nicotinate D-ribonucleotide_C11H14NO9P" compartment="C_m" boundaryCondition="false"></species>
<species id="M_m706" name="nicotinate_C6H5NO2" compartment="C_m" boundaryCondition="false"></species>
<species id="M_m707" name="NMN_C11H15N2O8P" compartment="C_c" boundaryCondition="false"></species>
<species id="M_m708" name="nicotinamide mononucleotide_C11H15N2O8P" compartment="C_m" boundaryCondition="false"></species>
<species id="M_m709" name="nicotinamide mononucleotide_C11H15N2O8P" compartment="C_e" boundaryCondition="false"></species>
<species id="M_m710" name="O-acetyl-L-homoserine_C6H11NO4" compartment="C_c" boundaryCondition="false"></species>
<species id="M_m711" name="O-acetyl-L-serine_C5H9NO4" compartment="C_c" boundaryCondition="false"></species>
<species id="M_m712" name="O-acetylcarnitine_C9H17NO4" compartment="C_c" boundaryCondition="false"></species>
<species id="M_m713" name="O-acetylcarnitine_C9H17NO4" compartment="C_m" boundaryCondition="false"></species>
<species id="M_m714" name="O-phospho-4-hydroxy-L-threonine_C4H10NO7P" compartment="C_c" boundaryCondition="false"></species>
<species id="M_m715" name="O-phospho-L-homoserine_C4H10NO6P" compartment="C_c" boundaryCondition="false"></species>
<species id="M_m716" name="O-succinyl-L-homoserine_C8H13NO6" compartment="C_c" boundaryCondition="false"></species>
<species id="M_m717" name="oxygen_" compartment="C_e" boundaryCondition="false"></species>
<species id="M_m718" name="stearic acid_C18H36O2" compartment="C_c" boundaryCondition="false"></species>
<species id="M_m719" name="oleic acid_C18H34O2" compartment="C_c" boundaryCondition="false"></species>
<species id="M_m720" name="octadecanoyl-9-ene-CoA_" compartment="C_c" boundaryCondition="false"></species>
<species id="M_m721" name="stearoyl-[acp]_C18H35OSR" compartment="C_c" boundaryCondition="false"></species>
<species id="M_m722" name="stearoyl-[acp]_C18H35OSR" compartment="C_m" boundaryCondition="false"></species>
<species id="M_m723" name="octadecanoyl-CoA_C39H70N7O17P3S" compartment="C_c" boundaryCondition="false"></species>
<species id="M_m724" name="octanoyl-[acp]_C8H15OSR" compartment="C_c" boundaryCondition="false"></species>
<species id="M_m725" name="octanoyl-[acp]_C8H15OSR" compartment="C_m" boundaryCondition="false"></species>
<species id="M_m726" name="octanoyl-CoA_C29H50N7O17P3S" compartment="C_c" boundaryCondition="false"></species>
<species id="M_m727" name="oxidized glutathione_C20H32N6O12S2" compartment="C_e" boundaryCondition="false"></species>
<species id="M_m728" name="oligopeptide_" compartment="C_c" boundaryCondition="false"></species>
<species id="M_m729" name="oligopeptide_" compartment="C_e" boundaryCondition="false"></species>
<species id="M_m730" name="L-ornithine_C5H12N2O2" compartment="C_e" boundaryCondition="false"></species>
<species id="M_m731" name="orotate_C5H4N2O4" compartment="C_c" boundaryCondition="false"></species>
<species id="M_m732" name="orotidine 5'-phosphate_C10H13N2O11P" compartment="C_c" boundaryCondition="false"></species>
<species id="M_m733" name="phosphate_H3O4P" compartment="C_c" boundaryCondition="false"></species>
<species id="M_m734" name="phosphate_H3O4P" compartment="C_m" boundaryCondition="false"></species>
<species id="M_m735" name="oxaloacetate_C4H4O5" compartment="C_c" boundaryCondition="false"></species>
<species id="M_m736" name="oxaloacetate_C4H4O5" compartment="C_m" boundaryCondition="false"></species>
<species id="M_m737" name="oxaloglutarate_C7H8O7" compartment="C_c" boundaryCondition="false"></species>
<species id="M_m738" name="oxaloglutarate_C7H8O7" compartment="C_m" boundaryCondition="false"></species>
<species id="M_m739" name="oxalosuccinate_C6H6O7" compartment="C_c" boundaryCondition="false"></species>
<species id="M_m740" name="oxalosuccinate_C6H6O7" compartment="C_m" boundaryCondition="false"></species>
<species id="M_m741" name="oxidized glutathione_C20H32N6O12S2" compartment="C_c" boundaryCondition="false"></species>
<species id="M_m742" name="thioredoxin disulfide_C6H7NO2S2R2" compartment="C_c" boundaryCondition="false"></species>
<species id="M_m743" name="thioredoxin disulfide_C6H7NO2S2R2" compartment="C_m" boundaryCondition="false"></species>
<species id="M_m744" name="oxygen_" compartment="C_c" boundaryCondition="false"></species>
<species id="M_m745" name="oxygen_" compartment="C_m" boundaryCondition="false"></species>
<species id="M_m746" name="P-ceramide_" compartment="C_c" boundaryCondition="false"></species>
<species id="M_m747" name="P1,P4-bis(5'-adenosyl) tetraphosphate_C20H28N10O19P4" compartment="C_c" boundaryCondition="false"></species>
<species id="M_m748" name="P1,P4-bis(5'-guanosyl) tetraphosphate_C20H28N10O21P4" compartment="C_c" boundaryCondition="false"></species>
<species id="M_m749" name="pantetheine 4'-phosphate_C11H23N2O7PS" compartment="C_c" boundaryCondition="false"></species>
<species id="M_m750" name="pantetheine 4'-phosphate_C11H23N2O7PS" compartment="C_m" boundaryCondition="false"></species>
<species id="M_m751" name="adenosine 3',5'-bisphosphate_C10H15N5O10P2" compartment="C_e" boundaryCondition="false"></species>
<species id="M_m752" name="peptide_" compartment="C_c" boundaryCondition="false"></species>
<species id="M_m753" name="peptide_" compartment="C_e" boundaryCondition="false"></species>
<species id="M_m754" name="phenylacetic acid_C8H8O2" compartment="C_c" boundaryCondition="false"></species>
<species id="M_m755" name="phenylpyruvate_C9H8O3" compartment="C_c" boundaryCondition="false"></species>
<species id="M_m756" name="L-phenylalanine_C9H11NO2" compartment="C_e" boundaryCondition="false"></species>
<species id="M_m757" name="phosphatidate_C5H7O8PR2" compartment="C_c" boundaryCondition="false"></species>
<species id="M_m758" name="phosphatidate_C5H7O8PR2" compartment="C_m" boundaryCondition="false"></species>
<species id="M_m759" name="phosphatidyl-N-dimethylethanolamine_C9H16NO8PR2" compartment="C_c" boundaryCondition="false"></species>
<species id="M_m760" name="phosphatidyl-N-methylethanolamine_C8H14NO8PR2" compartment="C_c" boundaryCondition="false"></species>
<species id="M_m761" name="phosphatidylcholines_C10H19NO8PR2" compartment="C_c" boundaryCondition="false"></species>
<species id="M_m762" name="phosphatidylethanolamines_C7H12NO8PR2" compartment="C_c" boundaryCondition="false"></species>
<species id="M_m763" name="phosphatidylethanolamines_C7H12NO8PR2" compartment="C_m" boundaryCondition="false"></species>
<species id="M_m764" name="phosphatidylglycerol_C8H13O10PR2" compartment="C_m" boundaryCondition="false"></species>
<species id="M_m765" name="phosphatidylglycerophosphate_C8H14O13P2R2" compartment="C_m" boundaryCondition="false"></species>
<species id="M_m766" name="phosphatidylserine_C8H12NO10PR2" compartment="C_c" boundaryCondition="false"></species>
<species id="M_m767" name="phosphatidylserine_C8H12NO10PR2" compartment="C_m" boundaryCondition="false"></species>
<species id="M_m768" name="phosphoenolpyruvate_C3H5O6P" compartment="C_c" boundaryCondition="false"></species>
<species id="M_m769" name="phosphoenolpyruvate_C3H5O6P" compartment="C_m" boundaryCondition="false"></species>
<species id="M_m770" name="phytosphingosine_C18H39NO3" compartment="C_c" boundaryCondition="false"></species>
<species id="M_m771" name="phytosphingosine 1-phosphate_C18H40NO6P" compartment="C_c" boundaryCondition="false"></species>
<species id="M_m772" name="pimelic acid_C7H12O4" compartment="C_c" boundaryCondition="false"></species>
<species id="M_m773" name="pimelic acid_C7H12O4" compartment="C_e" boundaryCondition="false"></species>
<species id="M_m774" name="phosphate_H3O4P" compartment="C_e" boundaryCondition="false"></species>
<species id="M_m775" name="(R)-pantothenate_C9H17NO5" compartment="C_e" boundaryCondition="false"></species>
<species id="M_m776" name="porphobilinogen_C10H14N2O4" compartment="C_c" boundaryCondition="false"></species>
<species id="M_m777" name="potassium_" compartment="C_c" boundaryCondition="false"></species>
<species id="M_m778" name="presqualene diphosphate_C30H52O7P2" compartment="C_c" boundaryCondition="false"></species>
<species id="M_m779" name="prephenate_C10H10O6" compartment="C_c" boundaryCondition="false"></species>
<species id="M_m780" name="protoporphyrin_C34H34N4O4" compartment="C_m" boundaryCondition="false"></species>
<species id="M_m781" name="protoporphyrinogen_C34H40N4O4" compartment="C_c" boundaryCondition="false"></species>
<species id="M_m782" name="protoporphyrinogen_C34H40N4O4" compartment="C_m" boundaryCondition="false"></species>
<species id="M_m783" name="L-proline_C5H9NO2" compartment="C_e" boundaryCondition="false"></species>
<species id="M_m784" name="pseudouridine 5'-phosphate_C9H13N2O9P" compartment="C_c" boundaryCondition="false"></species>
<species id="M_m785" name="putrescine_C4H12N2" compartment="C_e" boundaryCondition="false"></species>
<species id="M_m786" name="putrescine_C4H12N2" compartment="C_c" boundaryCondition="false"></species>
<species id="M_m787" name="quinolinate_C7H5NO4" compartment="C_c" boundaryCondition="false"></species>
<species id="M_m788" name="quinolinate_C7H5NO4" compartment="C_m" boundaryCondition="false"></species>
<species id="M_m789" name="pyridoxal_C8H9NO3" compartment="C_c" boundaryCondition="false"></species>
<species id="M_m790" name="pyridoxal 5'-phosphate_C8H10NO6P" compartment="C_c" boundaryCondition="false"></species>
<species id="M_m791" name="pyridoxamine_C8H12N2O2" compartment="C_c" boundaryCondition="false"></species>
<species id="M_m792" name="pyridoxamine 5'-phosphate_C8H13N2O5P" compartment="C_c" boundaryCondition="false"></species>
<species id="M_m793" name="pyridoxine_C8H11NO3" compartment="C_c" boundaryCondition="false"></species>
<species id="M_m794" name="pyridoxine 5'-phosphate_C8H12NO6P" compartment="C_c" boundaryCondition="false"></species>
<species id="M_m795" name="diphosphate_H4O7P2" compartment="C_c" boundaryCondition="false"></species>
<species id="M_m796" name="diphosphate_H4O7P2" compartment="C_m" boundaryCondition="false"></species>
<species id="M_m797" name="pyruvate_C3H4O3" compartment="C_c" boundaryCondition="false"></species>
<species id="M_m798" name="pyruvate_C3H4O3" compartment="C_m" boundaryCondition="false"></species>
<species id="M_m799" name="pyruvate_C3H4O3" compartment="C_e" boundaryCondition="false"></species>
<species id="M_m800" name="(R)-3-hydroxybutanoyl-[acp]_C4H7O2SR" compartment="C_c" boundaryCondition="false"></species>
<species id="M_m801" name="(R)-3-hydroxybutanoyl-[acp]_C4H7O2SR" compartment="C_m" boundaryCondition="false"></species>
<species id="M_m802" name="(R)-3-hydroxydecanoyl-[acp]_C10H19O2SR" compartment="C_c" boundaryCondition="false"></species>
<species id="M_m803" name="(R)-3-hydroxydecanoyl-[acp]_C10H19O2SR" compartment="C_m" boundaryCondition="false"></species>
<species id="M_m804" name="(R)-3-hydroxydodecanoyl-[acp]_C12H23O2SR" compartment="C_c" boundaryCondition="false"></species>
<species id="M_m805" name="(R)-3-hydroxydodecanoyl-[acp]_C12H23O2SR" compartment="C_m" boundaryCondition="false"></species>
<species id="M_m806" name="R-3-hydroxylhe 3-Keto-C22-CoA_" compartment="C_c" boundaryCondition="false"></species>
<species id="M_m807" name="(R)-3-hydroxypalmitoyl-[acp]_C16H31O2SR" compartment="C_c" boundaryCondition="false"></species>
<species id="M_m808" name="(R)-3-hydroxypalmitoyl-[acp]_C16H31O2SR" compartment="C_m" boundaryCondition="false"></species>
<species id="M_m809" name="(R)-3-hydroxyhexanoyl-[acp]_C6H11O2SR" compartment="C_c" boundaryCondition="false"></species>
<species id="M_m810" name="(R)-3-hydroxyhexanoyl-[acp]_C6H11O2SR" compartment="C_m" boundaryCondition="false"></species>
<species id="M_m811" name="3-hydroxyoctadecanoyl-[acp]_C18H35O2SR" compartment="C_c" boundaryCondition="false"></species>
<species id="M_m812" name="3-hydroxyoctadecanoyl-[acp]_C18H35O2SR" compartment="C_m" boundaryCondition="false"></species>
<species id="M_m813" name="(R)-3-hydroxyoctanoyl-[acp]_C8H15O2SR" compartment="C_c" boundaryCondition="false"></species>
<species id="M_m814" name="(R)-3-hydroxyoctanoyl-[acp]_C8H15O2SR" compartment="C_m" boundaryCondition="false"></species>
<species id="M_m815" name="(R)-3-hydroxytetradecanoyl-[acp]_C14H27O2SR" compartment="C_c" boundaryCondition="false"></species>
<species id="M_m816" name="(R)-3-hydroxytetradecanoyl-[acp]_C14H27O2SR" compartment="C_m" boundaryCondition="false"></species>
<species id="M_m817" name="R-S-alanylglycine_C5H9N2O3SR" compartment="C_c" boundaryCondition="false"></species>
<species id="M_m818" name="raffinose_C18H32O16" compartment="C_c" boundaryCondition="false"></species>
<species id="M_m819" name="thioredoxin dithiol_C6H9NO2S2R2" compartment="C_c" boundaryCondition="false"></species>
<species id="M_m820" name="thioredoxin dithiol_C6H9NO2S2R2" compartment="C_m" boundaryCondition="false"></species>
<species id="M_m821" name="riboflavin_C17H20N4O6" compartment="C_e" boundaryCondition="false"></species>
<species id="M_m822" name="riboflavin_C17H20N4O6" compartment="C_c" boundaryCondition="false"></species>
<species id="M_m823" name="riboflavin_C17H20N4O6" compartment="C_m" boundaryCondition="false"></species>
<species id="M_m824" name="D-ribose_C5H10O5" compartment="C_e" boundaryCondition="false"></species>
<species id="M_m825" name="alpha-D-ribose 1-phosphate_C5H11O8P" compartment="C_c" boundaryCondition="false"></species>
<species id="M_m826" name="D-rhamnose_C6H12O5" compartment="C_e" boundaryCondition="false"></species>
<species id="M_m827" name="S-acetyldihydrolipoamide_C10H19NO2S2" compartment="C_m" boundaryCondition="false"></species>
<species id="M_m828" name="S-adenosyl-4-methylthio-2-oxobutanoate_C15H19N5O6S" compartment="C_c" boundaryCondition="false"></species>
<species id="M_m829" name="S-adenosyl-L-homocysteine_C14H20N6O5S" compartment="C_c" boundaryCondition="false"></species>
<species id="M_m830" name="S-adenosyl-L-homocysteine_C14H20N6O5S" compartment="C_m" boundaryCondition="false"></species>
<species id="M_m831" name="S-adenosyl-L-methionine_C15H22N6O5S" compartment="C_c" boundaryCondition="false"></species>
<species id="M_m832" name="S-adenosyl-L-methionine_C15H22N6O5S" compartment="C_m" boundaryCondition="false"></species>
<species id="M_m833" name="S-adenosylmethioninamine_C14H23N6O3S" compartment="C_c" boundaryCondition="false"></species>
<species id="M_m834" name="S-aminomethyldihydrolipoylprotein_C9H19N2OS2R" compartment="C_m" boundaryCondition="false"></species>
<species id="M_m835" name="S-formylglutathione_C11H17N3O7S" compartment="C_c" boundaryCondition="false"></species>
<species id="M_m836" name="S-methyl-L-methionine_C6H13NO2S" compartment="C_c" boundaryCondition="false"></species>
<species id="M_m837" name="S-adenosyl-L-methionine_C15H22N6O5S" compartment="C_e" boundaryCondition="false"></species>
<species id="M_m838" name="sedoheptulose 1,7-bisphosphate_C7H16O13P2" compartment="C_c" boundaryCondition="false"></species>
<species id="M_m839" name="sedoheptulose 7-phosphate_C7H15O10P" compartment="C_c" boundaryCondition="false"></species>
<species id="M_m840" name="L-serine_C3H7NO3" compartment="C_e" boundaryCondition="false"></species>
<species id="M_m841" name="shikimate_C7H10O5" compartment="C_c" boundaryCondition="false"></species>
<species id="M_m842" name="shikimate 3-phosphate_C7H11O8P" compartment="C_c" boundaryCondition="false"></species>
<species id="M_m843" name="sirohydrochlorin_C42H46N4O16" compartment="C_c" boundaryCondition="false"></species>
<species id="M_m844" name="sulfate_H2O4S" compartment="C_e" boundaryCondition="false"></species>
<species id="M_m845" name="sn-glycerol 3-phosphate_C3H9O6P" compartment="C_c" boundaryCondition="false"></species>
<species id="M_m846" name="sn-glycerol 3-phosphate_C3H9O6P" compartment="C_m" boundaryCondition="false"></species>
<species id="M_m847" name="sodium_" compartment="C_c" boundaryCondition="false"></species>
<species id="M_m848" name="sorbose_C6H12O6" compartment="C_c" boundaryCondition="false"></species>
<species id="M_m849" name="sorbose_C6H12O6" compartment="C_e" boundaryCondition="false"></species>
<species id="M_m850" name="spermidine_C7H19N3" compartment="C_c" boundaryCondition="false"></species>
<species id="M_m851" name="spermine_C10H26N4" compartment="C_c" boundaryCondition="false"></species>
<species id="M_m852" name="sphinganine_C18H39NO2" compartment="C_c" boundaryCondition="false"></species>
<species id="M_m853" name="sphinganine 1-phosphate_C18H40NO5P" compartment="C_c" boundaryCondition="false"></species>
<species id="M_m854" name="spermidine_C7H19N3" compartment="C_e" boundaryCondition="false"></species>
<species id="M_m855" name="spermine_C10H26N4" compartment="C_e" boundaryCondition="false"></species>
<species id="M_m856" name="squalene_C30H50" compartment="C_c" boundaryCondition="false"></species>
<species id="M_m857" name="succinate_C4H6O4" compartment="C_c" boundaryCondition="false"></species>
<species id="M_m858" name="succinate semialdehyde_C4H6O3" compartment="C_c" boundaryCondition="false"></species>
<species id="M_m859" name="succinate_C4H6O4" compartment="C_m" boundaryCondition="false"></species>
<species id="M_m860" name="succinyl-CoA_C25H40N7O19P3S" compartment="C_m" boundaryCondition="false"></species>
<species id="M_m861" name="succinate_C4H6O4" compartment="C_e" boundaryCondition="false"></species>
<species id="M_m862" name="sucrose_C12H22O11" compartment="C_c" boundaryCondition="false"></species>
<species id="M_m863" name="sucrose_C12H22O11" compartment="C_e" boundaryCondition="false"></species>
<species id="M_m864" name="sulfate_H2O4S" compartment="C_c" boundaryCondition="false"></species>
<species id="M_m865" name="sulfate_H2O4S" compartment="C_m" boundaryCondition="false"></species>
<species id="M_m866" name="sulfite_H2O3S" compartment="C_c" boundaryCondition="false"></species>
<species id="M_m867" name="myristic acid_C14H28O2" compartment="C_c" boundaryCondition="false"></species>
<species id="M_m868" name="tetradecanoyl-9-ene acid_" compartment="C_c" boundaryCondition="false"></species>
<species id="M_m869" name="tetradecanoyl-9-ene-CoA_" compartment="C_c" boundaryCondition="false"></species>
<species id="M_m870" name="tetradecanoyl-[acp]_C14H27OSR" compartment="C_c" boundaryCondition="false"></species>
<species id="M_m871" name="tetradecanoyl-[acp]_C14H27OSR" compartment="C_m" boundaryCondition="false"></species>
<species id="M_m872" name="myristoyl-CoA_C35H62N7O17P3S" compartment="C_c" boundaryCondition="false"></species>
<species id="M_m873" name="tetrahydrofolate_C19H23N7O6" compartment="C_c" boundaryCondition="false"></species>
<species id="M_m874" name="tetrahydrofolate_C19H23N7O6" compartment="C_m" boundaryCondition="false"></species>
<species id="M_m875" name="tetrahydrofolyl-(Glu)n_C24H30N8O9" compartment="C_c" boundaryCondition="false"></species>
<species id="M_m876" name="tetrahydropteroyltri-L-glutamate_C29H37N9O12" compartment="C_c" boundaryCondition="false"></species>
<species id="M_m877" name="thiamin_C12H17N4OS" compartment="C_c" boundaryCondition="false"></species>
<species id="M_m878" name="thiamin monophosphate_C12H17N4O4PS" compartment="C_c" boundaryCondition="false"></species>
<species id="M_m879" name="thiamin triphosphate_C12H19N4O10P3S" compartment="C_c" boundaryCondition="false"></species>
<species id="M_m880" name="thiamin diphosphate_C12H18N4O7P2S" compartment="C_c" boundaryCondition="false"></species>
<species id="M_m881" name="thiamin diphosphate_C12H18N4O7P2S" compartment="C_m" boundaryCondition="false"></species>
<species id="M_m882" name="thiamin_C12H17N4OS" compartment="C_e" boundaryCondition="false"></species>
<species id="M_m883" name="L-threonine_C4H9NO3" compartment="C_e" boundaryCondition="false"></species>
<species id="M_m884" name="thymidine_C10H14N2O5" compartment="C_c" boundaryCondition="false"></species>
<species id="M_m885" name="thymine_C5H6N2O2" compartment="C_c" boundaryCondition="false"></species>
<species id="M_m886" name="thymine_C5H6N2O2" compartment="C_e" boundaryCondition="false"></species>
<species id="M_m887" name="2-trans,6-trans-farnesyl diphosphate_C15H28O7P2" compartment="C_c" boundaryCondition="false"></species>
<species id="M_m888" name="trans-2-4-diene-CoA_" compartment="C_c" boundaryCondition="false"></species>
<species id="M_m889" name="trans-2-C14-CoA_" compartment="C_c" boundaryCondition="false"></species>
<species id="M_m890" name="trans-2-C141-CoA_" compartment="C_c" boundaryCondition="false"></species>
<species id="M_m891" name="trans-2-C16-CoA_" compartment="C_c" boundaryCondition="false"></species>
<species id="M_m892" name="trans-2-C161-CoA_" compartment="C_c" boundaryCondition="false"></species>
<species id="M_m893" name="trans-2-C18-CoA_" compartment="C_c" boundaryCondition="false"></species>
<species id="M_m894" name="trans-2-C181-CoA_" compartment="C_c" boundaryCondition="false"></species>
<species id="M_m895" name="trans-2-C20-CoA_" compartment="C_c" boundaryCondition="false"></species>
<species id="M_m896" name="trans-2-C22-CoA_" compartment="C_c" boundaryCondition="false"></species>
<species id="M_m897" name="trans-2-C24-CoA_" compartment="C_c" boundaryCondition="false"></species>
<species id="M_m898" name="trans-2-C26-CoA_" compartment="C_c" boundaryCondition="false"></species>
<species id="M_m899" name="trans-2-decaenoyl-CoA_" compartment="C_c" boundaryCondition="false"></species>
<species id="M_m900" name="trans-2-dodecaenoyl-CoA_" compartment="C_c" boundaryCondition="false"></species>
<species id="M_m901" name="trans-3-5-diene-CoA_" compartment="C_c" boundaryCondition="false"></species>
<species id="M_m902" name="trans-3-C14-CoA_" compartment="C_c" boundaryCondition="false"></species>
<species id="M_m903" name="trans-3-C16-CoA_" compartment="C_c" boundaryCondition="false"></species>
<species id="M_m904" name="trans-3-C18-CoA_" compartment="C_c" boundaryCondition="false"></species>
<species id="M_m905" name="trans-4-hydroxy-L-proline_C5H9NO3" compartment="C_c" boundaryCondition="false"></species>
<species id="M_m906" name="trans-but-2-enoyl-[acp]_" compartment="C_c" boundaryCondition="false"></species>
<species id="M_m907" name="trans-but-2-enoyl-[acp]_" compartment="C_m" boundaryCondition="false"></species>
<species id="M_m908" name="trans-dec-2-enoyl-[acp]_C10H17OSR" compartment="C_c" boundaryCondition="false"></species>
<species id="M_m909" name="trans-dec-2-enoyl-[acp]_C10H17OSR" compartment="C_m" boundaryCondition="false"></species>
<species id="M_m910" name="trans-delta2-butaenoyl-CoA_" compartment="C_c" boundaryCondition="false"></species>
<species id="M_m911" name="trans-delta2-decaenoyl-CoA_" compartment="C_c" boundaryCondition="false"></species>
<species id="M_m912" name="trans-delta2-dodecaenoyl-CoA_" compartment="C_c" boundaryCondition="false"></species>
<species id="M_m913" name="trans-delta2-hexaenoyl-CoA_" compartment="C_c" boundaryCondition="false"></species>
<species id="M_m914" name="trans-delta2-octaenoyl-CoA_" compartment="C_c" boundaryCondition="false"></species>
<species id="M_m915" name="trans-dodec-2-enoyl-[acp]_C12H21OSR" compartment="C_c" boundaryCondition="false"></species>
<species id="M_m916" name="trans-dodec-2-enoyl-[acp]_C12H21OSR" compartment="C_m" boundaryCondition="false"></species>
<species id="M_m917" name="trans-hex-2-enoyl-[acp]_C6H9OSR" compartment="C_c" boundaryCondition="false"></species>
<species id="M_m918" name="trans-hex-2-enoyl-[acp]_C6H9OSR" compartment="C_m" boundaryCondition="false"></species>
<species id="M_m919" name="trans-hexadec-2-enoyl-[acp]_C16H29OSR" compartment="C_c" boundaryCondition="false"></species>
<species id="M_m920" name="trans-hexadec-2-enoyl-[acp]_C16H29OSR" compartment="C_m" boundaryCondition="false"></species>
<species id="M_m921" name="trans-oct-2-enoyl-[acp]_C8H13OSR" compartment="C_c" boundaryCondition="false"></species>
<species id="M_m922" name="trans-oct-2-enoyl-[acp]_C8H13OSR" compartment="C_m" boundaryCondition="false"></species>
<species id="M_m923" name="trans-octadec-2-enoyl-[acp]_C18H33OSR" compartment="C_c" boundaryCondition="false"></species>
<species id="M_m924" name="trans-octadec-2-enoyl-[acp]_C18H33OSR" compartment="C_m" boundaryCondition="false"></species>
<species id="M_m925" name="trans-tetradec-2-enoyl-[acp]_C14H25OSR" compartment="C_c" boundaryCondition="false"></species>
<species id="M_m926" name="trans-tetradec-2-enoyl-[acp]_C14H25OSR" compartment="C_m" boundaryCondition="false"></species>
<species id="M_m927" name="alpha,alpha-trehalose_C12H22O11" compartment="C_e" boundaryCondition="false"></species>
<species id="M_m928" name="triglycerides_C6H5O6R3" compartment="C_c" boundaryCondition="false"></species>
<species id="M_m929" name="transfer RNA_" compartment="C_c" boundaryCondition="false"></species>
<species id="M_m930" name="tRNA(Ala)_" compartment="C_c" boundaryCondition="false"></species>
<species id="M_m931" name="tRNA(Arg)_" compartment="C_c" boundaryCondition="false"></species>
<species id="M_m932" name="tRNA(Asp)_" compartment="C_c" boundaryCondition="false"></species>
<species id="M_m933" name="tRNA(Asp)_" compartment="C_m" boundaryCondition="false"></species>
<species id="M_m934" name="tRNA(Cys)_" compartment="C_c" boundaryCondition="false"></species>
<species id="M_m935" name="tRNA(Cys)_" compartment="C_m" boundaryCondition="false"></species>
<species id="M_m936" name="tRNA(Gly)_" compartment="C_c" boundaryCondition="false"></species>
<species id="M_m937" name="tRNA(His)_" compartment="C_c" boundaryCondition="false"></species>
<species id="M_m938" name="tRNA(Ile)_" compartment="C_c" boundaryCondition="false"></species>
<species id="M_m939" name="tRNA(Ile)_" compartment="C_m" boundaryCondition="false"></species>
<species id="M_m940" name="tRNA(Leu)_" compartment="C_c" boundaryCondition="false"></species>
<species id="M_m941" name="tRNA(Leu)_" compartment="C_m" boundaryCondition="false"></species>
<species id="M_m942" name="tRNA(Lys)_" compartment="C_c" boundaryCondition="false"></species>
<species id="M_m943" name="tRNA(Lys)_" compartment="C_m" boundaryCondition="false"></species>
<species id="M_m944" name="tRNA(Met)_" compartment="C_c" boundaryCondition="false"></species>
<species id="M_m945" name="tRNA(Met)_" compartment="C_m" boundaryCondition="false"></species>
<species id="M_m946" name="tRNA(Phe)_" compartment="C_c" boundaryCondition="false"></species>
<species id="M_m947" name="tRNA(Phe)_" compartment="C_m" boundaryCondition="false"></species>
<species id="M_m948" name="tRNA(Pro)_" compartment="C_c" boundaryCondition="false"></species>
<species id="M_m949" name="tRNA(Pro)_" compartment="C_m" boundaryCondition="false"></species>
<species id="M_m950" name="tRNA(Ser)_" compartment="C_c" boundaryCondition="false"></species>
<species id="M_m951" name="tRNA(Thr)_" compartment="C_c" boundaryCondition="false"></species>
<species id="M_m952" name="tRNA(Thr)_" compartment="C_m" boundaryCondition="false"></species>
<species id="M_m953" name="tRNA(Trp)_" compartment="C_c" boundaryCondition="false"></species>
<species id="M_m954" name="tRNA(Tyr)_" compartment="C_c" boundaryCondition="false"></species>
<species id="M_m955" name="tRNA(Tyr)_" compartment="C_m" boundaryCondition="false"></species>
<species id="M_m956" name="tRNA(Val)_" compartment="C_c" boundaryCondition="false"></species>
<species id="M_m957" name="transfer RNA_" compartment="C_m" boundaryCondition="false"></species>
<species id="M_m958" name="L-tryptophan_C11H12N2O2" compartment="C_e" boundaryCondition="false"></species>
<species id="M_m959" name="L-tyrosine_C9H11NO3" compartment="C_e" boundaryCondition="false"></species>
<species id="M_m960" name="ubiquinol_" compartment="C_m" boundaryCondition="false"></species>
<species id="M_m961" name="ubiquinone-9_C54H82O4" compartment="C_m" boundaryCondition="false"></species>
<species id="M_m962" name="UDP_C9H14N2O12P2" compartment="C_c" boundaryCondition="false"></species>
<species id="M_m963" name="UDP-D-galactose_C15H24N2O17P2" compartment="C_c" boundaryCondition="false"></species>
<species id="M_m964" name="UDP-N-acetyl-D-galactosamine_C17H27N3O17P2" compartment="C_c" boundaryCondition="false"></species>
<species id="M_m965" name="UDP-glucose_C15H24N2O17P2" compartment="C_c" boundaryCondition="false"></species>
<species id="M_m966" name="UMP_C9H13N2O9P" compartment="C_c" boundaryCondition="false"></species>
<species id="M_m967" name="uracil_C4H4N2O2" compartment="C_c" boundaryCondition="false"></species>
<species id="M_m968" name="uracil_C4H4N2O2" compartment="C_e" boundaryCondition="false"></species>
<species id="M_m969" name="urea_CH4N2O" compartment="C_c" boundaryCondition="false"></species>
<species id="M_m970" name="urea-1-carboxylate_C2H4N2O3" compartment="C_c" boundaryCondition="false"></species>
<species id="M_m971" name="urea_CH4N2O" compartment="C_e" boundaryCondition="false"></species>
<species id="M_m972" name="uridine_C9H12N2O6" compartment="C_c" boundaryCondition="false"></species>
<species id="M_m973" name="uridine_C9H12N2O6" compartment="C_e" boundaryCondition="false"></species>
<species id="M_m974" name="uroporphyrinogen III_C40H44N4O16" compartment="C_c" boundaryCondition="false"></species>
<species id="M_m975" name="UTP_C9H15N2O15P3" compartment="C_c" boundaryCondition="false"></species>
<species id="M_m976" name="L-valine_C5H11NO2" compartment="C_e" boundaryCondition="false"></species>
<species id="M_m977" name="pyridoxine_C8H11NO3" compartment="C_e" boundaryCondition="false"></species>
<species id="M_m978" name="xanthine_C5H4N4O2" compartment="C_c" boundaryCondition="false"></species>
<species id="M_m979" name="xanthosine_C10H12N4O6" compartment="C_c" boundaryCondition="false"></species>
<species id="M_m980" name="xanthosine 5'-phosphate_C10H13N4O9P" compartment="C_c" boundaryCondition="false"></species>
<species id="M_m981" name="xanthine_C5H4N4O2" compartment="C_e" boundaryCondition="false"></species>
<species id="M_m982" name="xanthosine_C10H12N4O6" compartment="C_e" boundaryCondition="false"></species>
<species id="M_m983" name="D-xylose_C5H10O5" compartment="C_e" boundaryCondition="false"></species>
<species id="M_m984" name="zymosterol_C27H44O" compartment="C_c" boundaryCondition="false"></species>
<species id="M_m985" name="zymosterol_C27H44O" compartment="C_e" boundaryCondition="false"></species>
<species id="M_m986" name="4,4-dimethylzymosterol_C29H48O" compartment="C_b" boundaryCondition="true"></species>
<species id="M_m987" name="acetaldehyde_C2H4O" compartment="C_b" boundaryCondition="true"></species>
<species id="M_m988" name="acetate_C2H4O2" compartment="C_b" boundaryCondition="true"></species>
<species id="M_m989" name="adenosine_C10H13N5O4" compartment="C_b" boundaryCondition="true"></species>
<species id="M_m990" name="adenine_C5H5N5" compartment="C_b" boundaryCondition="true"></species>
<species id="M_m991" name="2-oxoglutarate_C5H6O5" compartment="C_b" boundaryCondition="true"></species>
<species id="M_m992" name="5-aminolevulinate_C5H9NO3" compartment="C_b" boundaryCondition="true"></species>
<species id="M_m993" name="L-alanine_C3H7NO2" compartment="C_b" boundaryCondition="true"></species>
<species id="M_m994" name="methylglucoside_C7H14O6" compartment="C_b" boundaryCondition="true"></species>
<species id="M_m995" name="8-amino-7-oxononanoate_C9H17NO3" compartment="C_b" boundaryCondition="true"></species>
<species id="M_m996" name="D-arabinose_C5H10O5" compartment="C_b" boundaryCondition="true"></species>
<species id="M_m997" name="L-arginine_C6H14N4O2" compartment="C_b" boundaryCondition="true"></species>
<species id="M_m998" name="L-asparagine_C4H8N2O3" compartment="C_b" boundaryCondition="true"></species>
<species id="M_m999" name="L-aspartate_C4H7NO4" compartment="C_b" boundaryCondition="true"></species>
<species id="M_m1000" name="allantoin_C4H6N4O3" compartment="C_b" boundaryCondition="true"></species>
<species id="M_m1001" name="allantoate_C4H8N4O4" compartment="C_b" boundaryCondition="true"></species>
<species id="M_m1002" name="biomass_" compartment="C_b" boundaryCondition="true"></species>
<species id="M_m1003" name="biotin_C10H16N2O3S" compartment="C_b" boundaryCondition="true"></species>
<species id="M_m1004" name="decanoic acid_C10H20O2" compartment="C_b" boundaryCondition="true"></species>
<species id="M_m1005" name="lauric acid_C12H24O2" compartment="C_b" boundaryCondition="true"></species>
<species id="M_m1006" name="myristic acid_C14H28O2" compartment="C_b" boundaryCondition="true"></species>
<species id="M_m1007" name="tetradecanoyl-9-ene acid_" compartment="C_b" boundaryCondition="true"></species>
<species id="M_m1008" name="palmitic acid_C16H32O2" compartment="C_b" boundaryCondition="true"></species>
<species id="M_m1009" name="hexadecanoyl-9-ene acid_" compartment="C_b" boundaryCondition="true"></species>
<species id="M_m1010" name="stearic acid_C18H36O2" compartment="C_b" boundaryCondition="true"></species>
<species id="M_m1011" name="octadecanoyl-9-ene acid_" compartment="C_b" boundaryCondition="true"></species>
<species id="M_m1012" name="C24 acid_" compartment="C_b" boundaryCondition="true"></species>
<species id="M_m1013" name="C26 acid_" compartment="C_b" boundaryCondition="true"></species>
<species id="M_m1014" name="carnitinium_C7H15NO3" compartment="C_b" boundaryCondition="true"></species>
<species id="M_m1015" name="choline_C5H14NO" compartment="C_b" boundaryCondition="true"></species>
<species id="M_m1016" name="citrate_C6H8O7" compartment="C_b" boundaryCondition="true"></species>
<species id="M_m1017" name="CO2_CO2" compartment="C_b" boundaryCondition="true"></species>
<species id="M_m1018" name="L-cysteine_C3H7NO2S" compartment="C_b" boundaryCondition="true"></species>
<species id="M_m1019" name="cytidine_C9H13N3O5" compartment="C_b" boundaryCondition="true"></species>
<species id="M_m1020" name="cytosine_C4H5N3O" compartment="C_b" boundaryCondition="true"></species>
<species id="M_m1021" name="7,8-diaminononanoate_C9H20N2O2" compartment="C_b" boundaryCondition="true"></species>
<species id="M_m1022" name="deoxyadenosine_C10H13N5O3" compartment="C_b" boundaryCondition="true"></species>
<species id="M_m1023" name="deoxycytidine_C9H13N3O4" compartment="C_b" boundaryCondition="true"></species>
<species id="M_m1024" name="deoxyguanosine_C10H13N5O4" compartment="C_b" boundaryCondition="true"></species>
<species id="M_m1025" name="deoxyinosine_C10H12N4O4" compartment="C_b" boundaryCondition="true"></species>
<species id="M_m1026" name="dipeptide_C4H6N2O3R2" compartment="C_b" boundaryCondition="true"></species>
<species id="M_m1027" name="dTTP_C10H17N2O14P3" compartment="C_b" boundaryCondition="true"></species>
<species id="M_m1028" name="thymidine_C10H14N2O5" compartment="C_b" boundaryCondition="true"></species>
<species id="M_m1029" name="deoxyuridine_C9H12N2O5" compartment="C_b" boundaryCondition="true"></species>
<species id="M_m1030" name="episterol_C28H46O" compartment="C_b" boundaryCondition="true"></species>
<species id="M_m1031" name="ergosta-5,7,22,24(28)-tetraen-3beta-ol_C28H42O" compartment="C_b" boundaryCondition="true"></species>
<species id="M_m1032" name="5alpha-ergosta-7,22-dien-3beta-ol_C28H46O" compartment="C_b" boundaryCondition="true"></species>
<species id="M_m1033" name="ergosterol_C28H44O" compartment="C_b" boundaryCondition="true"></species>
<species id="M_m1034" name="ethanol_C2H6O" compartment="C_b" boundaryCondition="true"></species>
<species id="M_m1035" name="fecosterol_C28H46O" compartment="C_b" boundaryCondition="true"></species>
<species id="M_m1036" name="formate_CH2O2" compartment="C_b" boundaryCondition="true"></species>
<species id="M_m1037" name="D-fructose_C6H12O6" compartment="C_b" boundaryCondition="true"></species>
<species id="M_m1038" name="beta-D-fucose_C6H12O5" compartment="C_b" boundaryCondition="true"></species>
<species id="M_m1039" name="fumarate_C4H4O4" compartment="C_b" boundaryCondition="true"></species>
<species id="M_m1040" name="D-glucosamine 6-phosphate_C6H14NO8P" compartment="C_b" boundaryCondition="true"></species>
<species id="M_m1041" name="gamma-aminobutyrate_C4H9NO2" compartment="C_b" boundaryCondition="true"></species>
<species id="M_m1042" name="D-galactose_C6H12O6" compartment="C_b" boundaryCondition="true"></species>
<species id="M_m1043" name="glycolaldehyde_C2H4O2" compartment="C_b" boundaryCondition="true"></species>
<species id="M_m1044" name="glucosamine_C6H13NO5" compartment="C_b" boundaryCondition="true"></species>
<species id="M_m1045" name="alpha-D-glucose_C6H12O6" compartment="C_b" boundaryCondition="true"></species>
<species id="M_m1046" name="L-glutamine_C5H10N2O3" compartment="C_b" boundaryCondition="true"></species>
<species id="M_m1047" name="L-glucitol_C6H14O6" compartment="C_b" boundaryCondition="true"></species>
<species id="M_m1048" name="L-glutamate_C5H9NO4" compartment="C_b" boundaryCondition="true"></species>
<species id="M_m1049" name="glycerol_C3H8O3" compartment="C_b" boundaryCondition="true"></species>
<species id="M_m1050" name="glycine_C2H5NO2" compartment="C_b" boundaryCondition="true"></species>
<species id="M_m1051" name="guanine_C5H5N5O" compartment="C_b" boundaryCondition="true"></species>
<species id="M_m1052" name="glycerophosphatidylcholine_" compartment="C_b" boundaryCondition="true"></species>
<species id="M_m1053" name="glycerophosphatidyl-D-myo-inositol_" compartment="C_b" boundaryCondition="true"></species>
<species id="M_m1054" name="guanosine_C10H13N5O5" compartment="C_b" boundaryCondition="true"></species>
<species id="M_m1055" name="H(+)_" compartment="C_b" boundaryCondition="true"></species>
<species id="M_m1056" name="L-histidine_C6H9N3O2" compartment="C_b" boundaryCondition="true"></species>
<species id="M_m1057" name="hypoxanthine_C5H4N4O" compartment="C_b" boundaryCondition="true"></species>
<species id="M_m1058" name="L-isoleucine_C6H13NO2" compartment="C_b" boundaryCondition="true"></species>
<species id="M_m1059" name="inosine_C10H12N4O5" compartment="C_b" boundaryCondition="true"></species>
<species id="M_m1060" name="potassium_" compartment="C_b" boundaryCondition="true"></species>
<species id="M_m1061" name="(R)-lactate_C3H6O3" compartment="C_b" boundaryCondition="true"></species>
<species id="M_m1062" name="lanosterol_C30H50O" compartment="C_b" boundaryCondition="true"></species>
<species id="M_m1063" name="L-leucine_C6H13NO2" compartment="C_b" boundaryCondition="true"></species>
<species id="M_m1064" name="L-lysine_C6H14N2O2" compartment="C_b" boundaryCondition="true"></species>
<species id="M_m1065" name="malate_C4H6O5" compartment="C_b" boundaryCondition="true"></species>
<species id="M_m1066" name="alpha-D-mannose_C6H12O6" compartment="C_b" boundaryCondition="true"></species>
<species id="M_m1067" name="melibiose_C12H22O11" compartment="C_b" boundaryCondition="true"></species>
<species id="M_m1068" name="L-methionine_C5H11NO2S" compartment="C_b" boundaryCondition="true"></species>
<species id="M_m1069" name="myo-inositol_C6H12O6" compartment="C_b" boundaryCondition="true"></species>
<species id="M_m1070" name="maltose_C12H22O11" compartment="C_b" boundaryCondition="true"></species>
<species id="M_m1071" name="S-methyl-L-methionine_C6H13NO2S" compartment="C_b" boundaryCondition="true"></species>
<species id="M_m1072" name="D-mannitol_C6H14O6" compartment="C_b" boundaryCondition="true"></species>
<species id="M_m1073" name="methane_CH4" compartment="C_b" boundaryCondition="true"></species>
<species id="M_m1074" name="N-acetyl-D-glucosamine_C8H15NO6" compartment="C_b" boundaryCondition="true"></species>
<species id="M_m1075" name="sodium_" compartment="C_b" boundaryCondition="true"></species>
<species id="M_m1076" name="NH3_H3N" compartment="C_b" boundaryCondition="true"></species>
<species id="M_m1077" name="nicotinamide mononucleotide_C11H15N2O8P" compartment="C_b" boundaryCondition="true"></species>
<species id="M_m1078" name="oxygen_" compartment="C_b" boundaryCondition="true"></species>
<species id="M_m1079" name="oxidized glutathione_C20H32N6O12S2" compartment="C_b" boundaryCondition="true"></species>
<species id="M_m1080" name="oligopeptide_" compartment="C_b" boundaryCondition="true"></species>
<species id="M_m1081" name="L-ornithine_C5H12N2O2" compartment="C_b" boundaryCondition="true"></species>
<species id="M_m1082" name="adenosine 3',5'-bisphosphate_C10H15N5O10P2" compartment="C_b" boundaryCondition="true"></species>
<species id="M_m1083" name="peptide_" compartment="C_b" boundaryCondition="true"></species>
<species id="M_m1084" name="L-phenylalanine_C9H11NO2" compartment="C_b" boundaryCondition="true"></species>
<species id="M_m1085" name="pimelic acid_C7H12O4" compartment="C_b" boundaryCondition="true"></species>
<species id="M_m1086" name="phosphate_H3O4P" compartment="C_b" boundaryCondition="true"></species>
<species id="M_m1087" name="(R)-pantothenate_C9H17NO5" compartment="C_b" boundaryCondition="true"></species>
<species id="M_m1088" name="L-proline_C5H9NO2" compartment="C_b" boundaryCondition="true"></species>
<species id="M_m1089" name="putrescine_C4H12N2" compartment="C_b" boundaryCondition="true"></species>
<species id="M_m1090" name="pyruvate_C3H4O3" compartment="C_b" boundaryCondition="true"></species>
<species id="M_m1091" name="riboflavin_C17H20N4O6" compartment="C_b" boundaryCondition="true"></species>
<species id="M_m1092" name="D-ribose_C5H10O5" compartment="C_b" boundaryCondition="true"></species>
<species id="M_m1093" name="D-rhamnose_C6H12O5" compartment="C_b" boundaryCondition="true"></species>
<species id="M_m1094" name="S-adenosyl-L-methionine_C15H22N6O5S" compartment="C_b" boundaryCondition="true"></species>
<species id="M_m1095" name="L-serine_C3H7NO3" compartment="C_b" boundaryCondition="true"></species>
<species id="M_m1096" name="sulfate_H2O4S" compartment="C_b" boundaryCondition="true"></species>
<species id="M_m1097" name="sorbose_C6H12O6" compartment="C_b" boundaryCondition="true"></species>
<species id="M_m1098" name="spermidine_C7H19N3" compartment="C_b" boundaryCondition="true"></species>
<species id="M_m1099" name="spermine_C10H26N4" compartment="C_b" boundaryCondition="true"></species>
<species id="M_m1100" name="succinate_C4H6O4" compartment="C_b" boundaryCondition="true"></species>
<species id="M_m1101" name="sucrose_C12H22O11" compartment="C_b" boundaryCondition="true"></species>
<species id="M_m1102" name="thiamin_C12H17N4OS" compartment="C_b" boundaryCondition="true"></species>
<species id="M_m1103" name="L-threonine_C4H9NO3" compartment="C_b" boundaryCondition="true"></species>
<species id="M_m1104" name="thymine_C5H6N2O2" compartment="C_b" boundaryCondition="true"></species>
<species id="M_m1105" name="alpha,alpha-trehalose_C12H22O11" compartment="C_b" boundaryCondition="true"></species>
<species id="M_m1106" name="L-tryptophan_C11H12N2O2" compartment="C_b" boundaryCondition="true"></species>
<species id="M_m1107" name="L-tyrosine_C9H11NO3" compartment="C_b" boundaryCondition="true"></species>
<species id="M_m1108" name="uracil_C4H4N2O2" compartment="C_b" boundaryCondition="true"></species>
<species id="M_m1109" name="urea_CH4N2O" compartment="C_b" boundaryCondition="true"></species>
<species id="M_m1110" name="uridine_C9H12N2O6" compartment="C_b" boundaryCondition="true"></species>
<species id="M_m1111" name="L-valine_C5H11NO2" compartment="C_b" boundaryCondition="true"></species>
<species id="M_m1112" name="pyridoxine_C8H11NO3" compartment="C_b" boundaryCondition="true"></species>
<species id="M_m1113" name="xanthine_C5H4N4O2" compartment="C_b" boundaryCondition="true"></species>
<species id="M_m1114" name="xanthosine_C10H12N4O6" compartment="C_b" boundaryCondition="true"></species>
<species id="M_m1115" name="D-xylose_C5H10O5" compartment="C_b" boundaryCondition="true"></species>
<species id="M_m1116" name="zymosterol_C27H44O" compartment="C_b" boundaryCondition="true"></species>
</listOfSpecies><listOfReactions><reaction id="R_AAC1" name="ADP,ATP carrier protein 1" reversible="false"><notes><html:p>GENE_ASSOCIATION: YMR056C</html:p><html:p>SUBSYSTEM: Transport, mitochondrial</html:p></notes><listOfReactants><speciesReference species="M_m230" stoichiometry="1"/><speciesReference species="M_m263" stoichiometry="1"/><speciesReference species="M_m733" stoichiometry="1"/></listOfReactants><listOfProducts><speciesReference species="M_m231" stoichiometry="1"></speciesReference><speciesReference species="M_m262" stoichiometry="1"></speciesReference><speciesReference species="M_m502" stoichiometry="1"></speciesReference><speciesReference species="M_m734" stoichiometry="1"></speciesReference></listOfProducts><kineticLaw><math xmlns="http://www.w3.org/1998/Math/MathML"><apply><ci> LOWER_BOUND </ci><ci> UPPER_BOUND </ci><ci> OBJECTIVE_COEFFICIENT </ci></apply></math><listOfParameters><parameter id="LOWER_BOUND" value="     0.00000000"/><parameter id="UPPER_BOUND" value="  1000.00000000"/><parameter id="OBJECTIVE_COEFFICIENT" value="     0.00000000"/></listOfParameters></kineticLaw></reaction>
<reaction id="R_AAC3" name="ADP,ATP carrier protein 3" reversible="false"><notes><html:p>GENE_ASSOCIATION: YBR085W</html:p><html:p>SUBSYSTEM: Transport, mitochondrial</html:p></notes><listOfReactants><speciesReference species="M_m230" stoichiometry="1"/><speciesReference species="M_m263" stoichiometry="1"/><speciesReference species="M_m733" stoichiometry="1"/></listOfReactants><listOfProducts><speciesReference species="M_m231" stoichiometry="1"></speciesReference><speciesReference species="M_m262" stoichiometry="1"></speciesReference><speciesReference species="M_m502" stoichiometry="1"></speciesReference><speciesReference species="M_m734" stoichiometry="1"></speciesReference></listOfProducts><kineticLaw><math xmlns="http://www.w3.org/1998/Math/MathML"><apply><ci> LOWER_BOUND </ci><ci> UPPER_BOUND </ci><ci> OBJECTIVE_COEFFICIENT </ci></apply></math><listOfParameters><parameter id="LOWER_BOUND" value="     0.00000000"/><parameter id="UPPER_BOUND" value="  1000.00000000"/><parameter id="OBJECTIVE_COEFFICIENT" value="     0.00000000"/></listOfParameters></kineticLaw></reaction>
<reaction id="R_AAH1_1" name="Adenosine deaminase" reversible="false"><notes><html:p>GENE_ASSOCIATION: YNL141W</html:p><html:p>SUBSYSTEM: Salvage pathways</html:p><html:p>PROTEIN_CLASS: 3.5.4.4</html:p></notes><listOfReactants><speciesReference species="M_m225" stoichiometry="1"/></listOfReactants><listOfProducts><speciesReference species="M_m531" stoichiometry="1"></speciesReference><speciesReference species="M_m698" stoichiometry="1"></speciesReference></listOfProducts><kineticLaw><math xmlns="http://www.w3.org/1998/Math/MathML"><apply><ci> LOWER_BOUND </ci><ci> UPPER_BOUND </ci><ci> OBJECTIVE_COEFFICIENT </ci></apply></math><listOfParameters><parameter id="LOWER_BOUND" value="     0.00000000"/><parameter id="UPPER_BOUND" value="  1000.00000000"/><parameter id="OBJECTIVE_COEFFICIENT" value="     0.00000000"/></listOfParameters></kineticLaw></reaction>
<reaction id="R_AAH1_2" name="Adenosine deaminase" reversible="false"><notes><html:p>GENE_ASSOCIATION: YNL141W</html:p><html:p>SUBSYSTEM: Salvage pathways</html:p><html:p>PROTEIN_CLASS: 3.5.4.4</html:p></notes><listOfReactants><speciesReference species="M_m380" stoichiometry="1"/></listOfReactants><listOfProducts><speciesReference species="M_m383" stoichiometry="1"></speciesReference><speciesReference species="M_m698" stoichiometry="1"></speciesReference></listOfProducts><kineticLaw><math xmlns="http://www.w3.org/1998/Math/MathML"><apply><ci> LOWER_BOUND </ci><ci> UPPER_BOUND </ci><ci> OBJECTIVE_COEFFICIENT </ci></apply></math><listOfParameters><parameter id="LOWER_BOUND" value="     0.00000000"/><parameter id="UPPER_BOUND" value="  1000.00000000"/><parameter id="OBJECTIVE_COEFFICIENT" value="     0.00000000"/></listOfParameters></kineticLaw></reaction>
<reaction id="R_AAH1_3" name="Adenosine deaminase" reversible="false"><notes><html:p>GENE_ASSOCIATION: YNL141W</html:p><html:p>SUBSYSTEM: Salvage pathways</html:p><html:p>PROTEIN_CLASS: 3.5.4.4</html:p></notes><listOfReactants><speciesReference species="M_m223" stoichiometry="1"/></listOfReactants><listOfProducts><speciesReference species="M_m521" stoichiometry="1"></speciesReference><speciesReference species="M_m698" stoichiometry="1"></speciesReference></listOfProducts><kineticLaw><math xmlns="http://www.w3.org/1998/Math/MathML"><apply><ci> LOWER_BOUND </ci><ci> UPPER_BOUND </ci><ci> OBJECTIVE_COEFFICIENT </ci></apply></math><listOfParameters><parameter id="LOWER_BOUND" value="     0.00000000"/><parameter id="UPPER_BOUND" value="  1000.00000000"/><parameter id="OBJECTIVE_COEFFICIENT" value="     0.00000000"/></listOfParameters></kineticLaw></reaction>
<reaction id="R_AAT1_1" name="Aspartate aminotransferase, mitochondrial" reversible="true"><notes><html:p>GENE_ASSOCIATION: YKL106W</html:p><html:p>SUBSYSTEM: Alanine and aspartate metabolism</html:p><html:p>PROTEIN_CLASS: 2.6.1.1</html:p></notes><listOfReactants><speciesReference species="M_m472" stoichiometry="1"/><speciesReference species="M_m736" stoichiometry="1"/></listOfReactants><listOfProducts><speciesReference species="M_m84" stoichiometry="1"></speciesReference><speciesReference species="M_m564" stoichiometry="1"></speciesReference></listOfProducts><kineticLaw><math xmlns="http://www.w3.org/1998/Math/MathML"><apply><ci> LOWER_BOUND </ci><ci> UPPER_BOUND </ci><ci> OBJECTIVE_COEFFICIENT </ci></apply></math><listOfParameters><parameter id="LOWER_BOUND" value=" -1000.00000000"/><parameter id="UPPER_BOUND" value="  1000.00000000"/><parameter id="OBJECTIVE_COEFFICIENT" value="     0.00000000"/></listOfParameters></kineticLaw></reaction>
<reaction id="R_AAT1_2" name="Aspartate aminotransferase, mitochondrial" reversible="true"><notes><html:p>GENE_ASSOCIATION: YKL106W</html:p><html:p>SUBSYSTEM: Phenylalanine, tyrosine, and tryptophan biosynthesis (aromatic amino acids)</html:p><html:p>PROTEIN_CLASS: 2.6.1.1</html:p></notes><listOfReactants><speciesReference species="M_m92" stoichiometry="1"/><speciesReference species="M_m575" stoichiometry="1"/></listOfReactants><listOfProducts><speciesReference species="M_m83" stoichiometry="1"></speciesReference><speciesReference species="M_m624" stoichiometry="1"></speciesReference></listOfProducts><kineticLaw><math xmlns="http://www.w3.org/1998/Math/MathML"><apply><ci> LOWER_BOUND </ci><ci> UPPER_BOUND </ci><ci> OBJECTIVE_COEFFICIENT </ci></apply></math><listOfParameters><parameter id="LOWER_BOUND" value=" -1000.00000000"/><parameter id="UPPER_BOUND" value="  1000.00000000"/><parameter id="OBJECTIVE_COEFFICIENT" value="     0.00000000"/></listOfParameters></kineticLaw></reaction>
<reaction id="R_AAT2_1" name="Aspartate aminotransferase, cytoplasmic" reversible="true"><notes><html:p>GENE_ASSOCIATION: YLR027C</html:p><html:p>SUBSYSTEM: Alanine and aspartate metabolism</html:p><html:p>PROTEIN_CLASS: 2.6.1.1</html:p></notes><listOfReactants><speciesReference species="M_m575" stoichiometry="1"/><speciesReference species="M_m735" stoichiometry="1"/></listOfReactants><listOfProducts><speciesReference species="M_m83" stoichiometry="1"></speciesReference><speciesReference species="M_m562" stoichiometry="1"></speciesReference></listOfProducts><kineticLaw><math xmlns="http://www.w3.org/1998/Math/MathML"><apply><ci> LOWER_BOUND </ci><ci> UPPER_BOUND </ci><ci> OBJECTIVE_COEFFICIENT </ci></apply></math><listOfParameters><parameter id="LOWER_BOUND" value=" -1000.00000000"/><parameter id="UPPER_BOUND" value="  1000.00000000"/><parameter id="OBJECTIVE_COEFFICIENT" value="     0.00000000"/></listOfParameters></kineticLaw></reaction>
<reaction id="R_AAT2_2" name="Aspartate aminotransferase, cytoplasmic" reversible="true"><notes><html:p>GENE_ASSOCIATION: YLR027C</html:p><html:p>SUBSYSTEM: Phenylalanine, tyrosine, and tryptophan biosynthesis (aromatic amino acids)</html:p><html:p>PROTEIN_CLASS: 2.6.1.1</html:p></notes><listOfReactants><speciesReference species="M_m92" stoichiometry="1"/><speciesReference species="M_m575" stoichiometry="1"/></listOfReactants><listOfProducts><speciesReference species="M_m83" stoichiometry="1"></speciesReference><speciesReference species="M_m624" stoichiometry="1"></speciesReference></listOfProducts><kineticLaw><math xmlns="http://www.w3.org/1998/Math/MathML"><apply><ci> LOWER_BOUND </ci><ci> UPPER_BOUND </ci><ci> OBJECTIVE_COEFFICIENT </ci></apply></math><listOfParameters><parameter id="LOWER_BOUND" value=" -1000.00000000"/><parameter id="UPPER_BOUND" value="  1000.00000000"/><parameter id="OBJECTIVE_COEFFICIENT" value="     0.00000000"/></listOfParameters></kineticLaw></reaction>
<reaction id="R_ABZ1" name="Aminodeoxychorismate synthase" reversible="false"><notes><html:p>GENE_ASSOCIATION: YNR033W</html:p><html:p>SUBSYSTEM: Folate metabolism</html:p><html:p>PROTEIN_CLASS: 2.6.1.85</html:p></notes><listOfReactants><speciesReference species="M_m311" stoichiometry="1"/><speciesReference species="M_m578" stoichiometry="1"/></listOfReactants><listOfProducts><speciesReference species="M_m155" stoichiometry="1"></speciesReference><speciesReference species="M_m575" stoichiometry="1"></speciesReference></listOfProducts><kineticLaw><math xmlns="http://www.w3.org/1998/Math/MathML"><apply><ci> LOWER_BOUND </ci><ci> UPPER_BOUND </ci><ci> OBJECTIVE_COEFFICIENT </ci></apply></math><listOfParameters><parameter id="LOWER_BOUND" value="     0.00000000"/><parameter id="UPPER_BOUND" value="  1000.00000000"/><parameter id="OBJECTIVE_COEFFICIENT" value="     0.00000000"/></listOfParameters></kineticLaw></reaction>
<reaction id="R_ACC1" name="Acetyl-CoA carboxylase" reversible="true"><notes><html:p>GENE_ASSOCIATION: YNR016C</html:p><html:p>SUBSYSTEM: Cytosolic fatty acid synthesis</html:p><html:p>PROTEIN_CLASS: 6.4.1.2</html:p></notes><listOfReactants><speciesReference species="M_m214" stoichiometry="1"/><speciesReference species="M_m262" stoichiometry="1"/><speciesReference species="M_m318" stoichiometry="1"/></listOfReactants><listOfProducts><speciesReference species="M_m230" stoichiometry="1"></speciesReference><speciesReference species="M_m644" stoichiometry="1"></speciesReference><speciesReference species="M_m733" stoichiometry="1"></speciesReference></listOfProducts><kineticLaw><math xmlns="http://www.w3.org/1998/Math/MathML"><apply><ci> LOWER_BOUND </ci><ci> UPPER_BOUND </ci><ci> OBJECTIVE_COEFFICIENT </ci></apply></math><listOfParameters><parameter id="LOWER_BOUND" value=" -1000.00000000"/><parameter id="UPPER_BOUND" value="  1000.00000000"/><parameter id="OBJECTIVE_COEFFICIENT" value="     0.00000000"/></listOfParameters></kineticLaw></reaction>
<reaction id="R_ACH1" name="Acetyl-CoA hydrolase" reversible="false"><notes><html:p>GENE_ASSOCIATION: YBL015W</html:p><html:p>SUBSYSTEM: Pyruvate metabolism</html:p><html:p>PROTEIN_CLASS: 3.1.2.1</html:p></notes><listOfReactants><speciesReference species="M_m214" stoichiometry="1"/></listOfReactants><listOfProducts><speciesReference species="M_m205" stoichiometry="1"></speciesReference><speciesReference species="M_m321" stoichiometry="1"></speciesReference></listOfProducts><kineticLaw><math xmlns="http://www.w3.org/1998/Math/MathML"><apply><ci> LOWER_BOUND </ci><ci> UPPER_BOUND </ci><ci> OBJECTIVE_COEFFICIENT </ci></apply></math><listOfParameters><parameter id="LOWER_BOUND" value="     0.00000000"/><parameter id="UPPER_BOUND" value="  1000.00000000"/><parameter id="OBJECTIVE_COEFFICIENT" value="     0.00000000"/></listOfParameters></kineticLaw></reaction>
<reaction id="R_ACO1" name="Aconitate hydratase, mitochondrial" reversible="true"><notes><html:p>GENE_ASSOCIATION: YLR304C</html:p><html:p>SUBSYSTEM: Citrate cycle (TCA cycle)</html:p><html:p>PROTEIN_CLASS: 4.2.1.3</html:p></notes><listOfReactants><speciesReference species="M_m314" stoichiometry="1"/></listOfReactants><listOfProducts><speciesReference species="M_m543" stoichiometry="1"></speciesReference></listOfProducts><kineticLaw><math xmlns="http://www.w3.org/1998/Math/MathML"><apply><ci> LOWER_BOUND </ci><ci> UPPER_BOUND </ci><ci> OBJECTIVE_COEFFICIENT </ci></apply></math><listOfParameters><parameter id="LOWER_BOUND" value=" -1000.00000000"/><parameter id="UPPER_BOUND" value="  1000.00000000"/><parameter id="OBJECTIVE_COEFFICIENT" value="     0.00000000"/></listOfParameters></kineticLaw></reaction>
<reaction id="R_ACP1" name="Acyl carrier protein, mitochondrial" reversible="false"><notes><html:p>GENE_ASSOCIATION: YKL192C</html:p><html:p>SUBSYSTEM: Mitochondrial type II fatty acid synthase</html:p></notes><listOfReactants><speciesReference species="M_m690" stoichiometry="1"/><speciesReference species="M_m961" stoichiometry="1"/></listOfReactants><listOfProducts><speciesReference species="M_m688" stoichiometry="1"></speciesReference><speciesReference species="M_m960" stoichiometry="1"></speciesReference></listOfProducts><kineticLaw><math xmlns="http://www.w3.org/1998/Math/MathML"><apply><ci> LOWER_BOUND </ci><ci> UPPER_BOUND </ci><ci> OBJECTIVE_COEFFICIENT </ci></apply></math><listOfParameters><parameter id="LOWER_BOUND" value="     0.00000000"/><parameter id="UPPER_BOUND" value="  1000.00000000"/><parameter id="OBJECTIVE_COEFFICIENT" value="     0.00000000"/></listOfParameters></kineticLaw></reaction>
<reaction id="R_ACS1" name="Acetyl-coenzyme A synthetase 1" reversible="false"><notes><html:p>GENE_ASSOCIATION: YAL054C</html:p><html:p>SUBSYSTEM: Pyruvate metabolism</html:p><html:p>PROTEIN_CLASS: 6.2.1.1</html:p></notes><listOfReactants><speciesReference species="M_m205" stoichiometry="1"/><speciesReference species="M_m262" stoichiometry="1"/><speciesReference species="M_m321" stoichiometry="1"/></listOfReactants><listOfProducts><speciesReference species="M_m214" stoichiometry="1"></speciesReference><speciesReference species="M_m253" stoichiometry="1"></speciesReference><speciesReference species="M_m795" stoichiometry="1"></speciesReference></listOfProducts><kineticLaw><math xmlns="http://www.w3.org/1998/Math/MathML"><apply><ci> LOWER_BOUND </ci><ci> UPPER_BOUND </ci><ci> OBJECTIVE_COEFFICIENT </ci></apply></math><listOfParameters><parameter id="LOWER_BOUND" value="     0.00000000"/><parameter id="UPPER_BOUND" value="  1000.00000000"/><parameter id="OBJECTIVE_COEFFICIENT" value="     0.00000000"/></listOfParameters></kineticLaw></reaction>
<reaction id="R_ACS2" name="Acetyl-coenzyme A synthetase 2" reversible="false"><notes><html:p>GENE_ASSOCIATION: YLR153C</html:p><html:p>SUBSYSTEM: Pyruvate metabolism</html:p><html:p>PROTEIN_CLASS: 6.2.1.1</html:p></notes><listOfReactants><speciesReference species="M_m205" stoichiometry="1"/><speciesReference species="M_m262" stoichiometry="1"/><speciesReference species="M_m321" stoichiometry="1"/></listOfReactants><listOfProducts><speciesReference species="M_m214" stoichiometry="1"></speciesReference><speciesReference species="M_m253" stoichiometry="1"></speciesReference><speciesReference species="M_m795" stoichiometry="1"></speciesReference></listOfProducts><kineticLaw><math xmlns="http://www.w3.org/1998/Math/MathML"><apply><ci> LOWER_BOUND </ci><ci> UPPER_BOUND </ci><ci> OBJECTIVE_COEFFICIENT </ci></apply></math><listOfParameters><parameter id="LOWER_BOUND" value="     0.00000000"/><parameter id="UPPER_BOUND" value="  1000.00000000"/><parameter id="OBJECTIVE_COEFFICIENT" value="     0.00000000"/></listOfParameters></kineticLaw></reaction>
<reaction id="R_ADE1" name="Phosphoribosylaminoimidazole-succinocarboxamide synthase" reversible="true"><notes><html:p>GENE_ASSOCIATION: YAR015W</html:p><html:p>SUBSYSTEM: Purine metabolism</html:p><html:p>PROTEIN_CLASS: 6.3.2.6</html:p></notes><listOfReactants><speciesReference species="M_m32" stoichiometry="1"/><speciesReference species="M_m262" stoichiometry="1"/><speciesReference species="M_m562" stoichiometry="1"/></listOfReactants><listOfProducts><speciesReference species="M_m33" stoichiometry="1"></speciesReference><speciesReference species="M_m230" stoichiometry="1"></speciesReference><speciesReference species="M_m733" stoichiometry="1"></speciesReference></listOfProducts><kineticLaw><math xmlns="http://www.w3.org/1998/Math/MathML"><apply><ci> LOWER_BOUND </ci><ci> UPPER_BOUND </ci><ci> OBJECTIVE_COEFFICIENT </ci></apply></math><listOfParameters><parameter id="LOWER_BOUND" value=" -1000.00000000"/><parameter id="UPPER_BOUND" value="  1000.00000000"/><parameter id="OBJECTIVE_COEFFICIENT" value="     0.00000000"/></listOfParameters></kineticLaw></reaction>
<reaction id="R_ADE12" name="Adenylosuccinate synthetase" reversible="false"><notes><html:p>GENE_ASSOCIATION: YNL220W</html:p><html:p>SUBSYSTEM: Purine metabolism</html:p><html:p>PROTEIN_CLASS: 6.3.4.4</html:p></notes><listOfReactants><speciesReference species="M_m495" stoichiometry="1"/><speciesReference species="M_m526" stoichiometry="1"/><speciesReference species="M_m562" stoichiometry="1"/></listOfReactants><listOfProducts><speciesReference species="M_m461" stoichiometry="1"></speciesReference><speciesReference species="M_m685" stoichiometry="1"></speciesReference><speciesReference species="M_m733" stoichiometry="1"></speciesReference></listOfProducts><kineticLaw><math xmlns="http://www.w3.org/1998/Math/MathML"><apply><ci> LOWER_BOUND </ci><ci> UPPER_BOUND </ci><ci> OBJECTIVE_COEFFICIENT </ci></apply></math><listOfParameters><parameter id="LOWER_BOUND" value="     0.00000000"/><parameter id="UPPER_BOUND" value="  1000.00000000"/><parameter id="OBJECTIVE_COEFFICIENT" value="     0.00000000"/></listOfParameters></kineticLaw></reaction>
<reaction id="R_ADE13_1" name="Adenylosuccinate lyase" reversible="true"><notes><html:p>GENE_ASSOCIATION: YLR359W</html:p><html:p>SUBSYSTEM: Purine metabolism</html:p><html:p>PROTEIN_CLASS: 4.3.2.2</html:p></notes><listOfReactants><speciesReference species="M_m33" stoichiometry="1"/></listOfReactants><listOfProducts><speciesReference species="M_m34" stoichiometry="1"></speciesReference><speciesReference species="M_m453" stoichiometry="1"></speciesReference></listOfProducts><kineticLaw><math xmlns="http://www.w3.org/1998/Math/MathML"><apply><ci> LOWER_BOUND </ci><ci> UPPER_BOUND </ci><ci> OBJECTIVE_COEFFICIENT </ci></apply></math><listOfParameters><parameter id="LOWER_BOUND" value=" -1000.00000000"/><parameter id="UPPER_BOUND" value="  1000.00000000"/><parameter id="OBJECTIVE_COEFFICIENT" value="     0.00000000"/></listOfParameters></kineticLaw></reaction>
<reaction id="R_ADE13_2" name="Adenylosuccinate lyase" reversible="true"><notes><html:p>GENE_ASSOCIATION: YLR359W</html:p><html:p>SUBSYSTEM: Purine metabolism</html:p><html:p>PROTEIN_CLASS: 4.3.2.2</html:p></notes><listOfReactants><speciesReference species="M_m685" stoichiometry="1"/></listOfReactants><listOfProducts><speciesReference species="M_m253" stoichiometry="1"></speciesReference><speciesReference species="M_m453" stoichiometry="1"></speciesReference></listOfProducts><kineticLaw><math xmlns="http://www.w3.org/1998/Math/MathML"><apply><ci> LOWER_BOUND </ci><ci> UPPER_BOUND </ci><ci> OBJECTIVE_COEFFICIENT </ci></apply></math><listOfParameters><parameter id="LOWER_BOUND" value=" -1000.00000000"/><parameter id="UPPER_BOUND" value="  1000.00000000"/><parameter id="OBJECTIVE_COEFFICIENT" value="     0.00000000"/></listOfParameters></kineticLaw></reaction>
<reaction id="R_ADE16_1" name="Phosphoribosylaminoimidazolecarboxamide formyltransferase" reversible="true"><notes><html:p>GENE_ASSOCIATION: YLR028C</html:p><html:p>SUBSYSTEM: Purine metabolism</html:p><html:p>PROTEIN_CLASS: 2.1.2.3</html:p></notes><listOfReactants><speciesReference species="M_m34" stoichiometry="1"/><speciesReference species="M_m44" stoichiometry="1"/></listOfReactants><listOfProducts><speciesReference species="M_m35" stoichiometry="1"></speciesReference><speciesReference species="M_m873" stoichiometry="1"></speciesReference></listOfProducts><kineticLaw><math xmlns="http://www.w3.org/1998/Math/MathML"><apply><ci> LOWER_BOUND </ci><ci> UPPER_BOUND </ci><ci> OBJECTIVE_COEFFICIENT </ci></apply></math><listOfParameters><parameter id="LOWER_BOUND" value=" -1000.00000000"/><parameter id="UPPER_BOUND" value="  1000.00000000"/><parameter id="OBJECTIVE_COEFFICIENT" value="     0.00000000"/></listOfParameters></kineticLaw></reaction>
<reaction id="R_ADE16_2" name="IMP cyclohydrolase" reversible="true"><notes><html:p>GENE_ASSOCIATION: YLR028C</html:p><html:p>SUBSYSTEM: Purine metabolism</html:p><html:p>PROTEIN_CLASS: 3.5.4.10</html:p></notes><listOfReactants><speciesReference species="M_m35" stoichiometry="1"/></listOfReactants><listOfProducts><speciesReference species="M_m526" stoichiometry="1"></speciesReference></listOfProducts><kineticLaw><math xmlns="http://www.w3.org/1998/Math/MathML"><apply><ci> LOWER_BOUND </ci><ci> UPPER_BOUND </ci><ci> OBJECTIVE_COEFFICIENT </ci></apply></math><listOfParameters><parameter id="LOWER_BOUND" value=" -1000.00000000"/><parameter id="UPPER_BOUND" value="  1000.00000000"/><parameter id="OBJECTIVE_COEFFICIENT" value="     0.00000000"/></listOfParameters></kineticLaw></reaction>
<reaction id="R_ADE17_1" name="Phosphoribosylaminoimidazolecarboxamide formyltransferase" reversible="true"><notes><html:p>GENE_ASSOCIATION: YMR120C</html:p><html:p>SUBSYSTEM: Purine metabolism</html:p><html:p>PROTEIN_CLASS: 2.1.2.3</html:p></notes><listOfReactants><speciesReference species="M_m34" stoichiometry="1"/><speciesReference species="M_m44" stoichiometry="1"/></listOfReactants><listOfProducts><speciesReference species="M_m35" stoichiometry="1"></speciesReference><speciesReference species="M_m873" stoichiometry="1"></speciesReference></listOfProducts><kineticLaw><math xmlns="http://www.w3.org/1998/Math/MathML"><apply><ci> LOWER_BOUND </ci><ci> UPPER_BOUND </ci><ci> OBJECTIVE_COEFFICIENT </ci></apply></math><listOfParameters><parameter id="LOWER_BOUND" value=" -1000.00000000"/><parameter id="UPPER_BOUND" value="  1000.00000000"/><parameter id="OBJECTIVE_COEFFICIENT" value="     0.00000000"/></listOfParameters></kineticLaw></reaction>
<reaction id="R_ADE17_2" name="IMP cyclohydrolase" reversible="true"><notes><html:p>GENE_ASSOCIATION: YMR120C</html:p><html:p>SUBSYSTEM: Purine metabolism</html:p><html:p>PROTEIN_CLASS: 3.5.4.10</html:p></notes><listOfReactants><speciesReference species="M_m35" stoichiometry="1"/></listOfReactants><listOfProducts><speciesReference species="M_m526" stoichiometry="1"></speciesReference></listOfProducts><kineticLaw><math xmlns="http://www.w3.org/1998/Math/MathML"><apply><ci> LOWER_BOUND </ci><ci> UPPER_BOUND </ci><ci> OBJECTIVE_COEFFICIENT </ci></apply></math><listOfParameters><parameter id="LOWER_BOUND" value=" -1000.00000000"/><parameter id="UPPER_BOUND" value="  1000.00000000"/><parameter id="OBJECTIVE_COEFFICIENT" value="     0.00000000"/></listOfParameters></kineticLaw></reaction>
<reaction id="R_ADE2" name="Phosphoribosylaminoimidazole carboxylase" reversible="true"><notes><html:p>GENE_ASSOCIATION: YOR128C</html:p><html:p>SUBSYSTEM: Purine metabolism</html:p><html:p>PROTEIN_CLASS: 4.1.1.21</html:p></notes><listOfReactants><speciesReference species="M_m32" stoichiometry="1"/></listOfReactants><listOfProducts><speciesReference species="M_m252" stoichiometry="1"></speciesReference><speciesReference species="M_m318" stoichiometry="1"></speciesReference></listOfProducts><kineticLaw><math xmlns="http://www.w3.org/1998/Math/MathML"><apply><ci> LOWER_BOUND </ci><ci> UPPER_BOUND </ci><ci> OBJECTIVE_COEFFICIENT </ci></apply></math><listOfParameters><parameter id="LOWER_BOUND" value=" -1000.00000000"/><parameter id="UPPER_BOUND" value="  1000.00000000"/><parameter id="OBJECTIVE_COEFFICIENT" value="     0.00000000"/></listOfParameters></kineticLaw></reaction>
<reaction id="R_ADE3_1" name="Methylenetetrahydrofolate dehydrogenase" reversible="true"><notes><html:p>GENE_ASSOCIATION: YGR204W</html:p><html:p>SUBSYSTEM: One carbon pool by folate</html:p><html:p>PROTEIN_CLASS: 1.5.1.5</html:p></notes><listOfReactants><speciesReference species="M_m177" stoichiometry="1"/><speciesReference species="M_m691" stoichiometry="1"/></listOfReactants><listOfProducts><speciesReference species="M_m175" stoichiometry="1"></speciesReference><speciesReference species="M_m693" stoichiometry="1"></speciesReference></listOfProducts><kineticLaw><math xmlns="http://www.w3.org/1998/Math/MathML"><apply><ci> LOWER_BOUND </ci><ci> UPPER_BOUND </ci><ci> OBJECTIVE_COEFFICIENT </ci></apply></math><listOfParameters><parameter id="LOWER_BOUND" value=" -1000.00000000"/><parameter id="UPPER_BOUND" value="  1000.00000000"/><parameter id="OBJECTIVE_COEFFICIENT" value="     0.00000000"/></listOfParameters></kineticLaw></reaction>
<reaction id="R_ADE3_2" name="Formyltetrahydrofolate synthetase" reversible="false"><notes><html:p>GENE_ASSOCIATION: YGR204W</html:p><html:p>SUBSYSTEM: One carbon pool by folate</html:p><html:p>PROTEIN_CLASS: 6.3.4.3</html:p></notes><listOfReactants><speciesReference species="M_m262" stoichiometry="1"/><speciesReference species="M_m448" stoichiometry="1"/><speciesReference species="M_m873" stoichiometry="1"/></listOfReactants><listOfProducts><speciesReference species="M_m44" stoichiometry="1"></speciesReference><speciesReference species="M_m230" stoichiometry="1"></speciesReference><speciesReference species="M_m733" stoichiometry="1"></speciesReference></listOfProducts><kineticLaw><math xmlns="http://www.w3.org/1998/Math/MathML"><apply><ci> LOWER_BOUND </ci><ci> UPPER_BOUND </ci><ci> OBJECTIVE_COEFFICIENT </ci></apply></math><listOfParameters><parameter id="LOWER_BOUND" value="     0.00000000"/><parameter id="UPPER_BOUND" value="  1000.00000000"/><parameter id="OBJECTIVE_COEFFICIENT" value="     0.00000000"/></listOfParameters></kineticLaw></reaction>
<reaction id="R_ADE3_3" name="Methenyltetrahydrofolate cyclohydrolase" reversible="true"><notes><html:p>GENE_ASSOCIATION: YGR204W</html:p><html:p>SUBSYSTEM: One carbon pool by folate</html:p><html:p>PROTEIN_CLASS: 3.5.4.9</html:p></notes><listOfReactants><speciesReference species="M_m175" stoichiometry="1"/></listOfReactants><listOfProducts><speciesReference species="M_m44" stoichiometry="1"></speciesReference></listOfProducts><kineticLaw><math xmlns="http://www.w3.org/1998/Math/MathML"><apply><ci> LOWER_BOUND </ci><ci> UPPER_BOUND </ci><ci> OBJECTIVE_COEFFICIENT </ci></apply></math><listOfParameters><parameter id="LOWER_BOUND" value=" -1000.00000000"/><parameter id="UPPER_BOUND" value="  1000.00000000"/><parameter id="OBJECTIVE_COEFFICIENT" value="     0.00000000"/></listOfParameters></kineticLaw></reaction>
<reaction id="R_ADE4" name="Amidophosphoribosyltransferase" reversible="false"><notes><html:p>GENE_ASSOCIATION: YMR300C</html:p><html:p>SUBSYSTEM: Purine metabolism</html:p><html:p>PROTEIN_CLASS: 2.4.2.14</html:p></notes><listOfReactants><speciesReference species="M_m191" stoichiometry="1"/><speciesReference species="M_m578" stoichiometry="1"/></listOfReactants><listOfProducts><speciesReference species="M_m194" stoichiometry="1"></speciesReference><speciesReference species="M_m575" stoichiometry="1"></speciesReference><speciesReference species="M_m795" stoichiometry="1"></speciesReference></listOfProducts><kineticLaw><math xmlns="http://www.w3.org/1998/Math/MathML"><apply><ci> LOWER_BOUND </ci><ci> UPPER_BOUND </ci><ci> OBJECTIVE_COEFFICIENT </ci></apply></math><listOfParameters><parameter id="LOWER_BOUND" value="     0.00000000"/><parameter id="UPPER_BOUND" value="  1000.00000000"/><parameter id="OBJECTIVE_COEFFICIENT" value="     0.00000000"/></listOfParameters></kineticLaw></reaction>
<reaction id="R_ADE5_7_1" name="Phosphoribosylamine--glycine ligase" reversible="true"><notes><html:p>GENE_ASSOCIATION: YGL234W</html:p><html:p>SUBSYSTEM: Purine metabolism</html:p><html:p>PROTEIN_CLASS: 6.3.4.13</html:p></notes><listOfReactants><speciesReference species="M_m194" stoichiometry="1"/><speciesReference species="M_m262" stoichiometry="1"/><speciesReference species="M_m483" stoichiometry="1"/></listOfReactants><listOfProducts><speciesReference species="M_m195" stoichiometry="1"></speciesReference><speciesReference species="M_m230" stoichiometry="1"></speciesReference><speciesReference species="M_m733" stoichiometry="1"></speciesReference></listOfProducts><kineticLaw><math xmlns="http://www.w3.org/1998/Math/MathML"><apply><ci> LOWER_BOUND </ci><ci> UPPER_BOUND </ci><ci> OBJECTIVE_COEFFICIENT </ci></apply></math><listOfParameters><parameter id="LOWER_BOUND" value=" -1000.00000000"/><parameter id="UPPER_BOUND" value="  1000.00000000"/><parameter id="OBJECTIVE_COEFFICIENT" value="     0.00000000"/></listOfParameters></kineticLaw></reaction>
<reaction id="R_ADE5_7_2" name="Phosphoribosylformylglycinamidine cyclo-ligase" reversible="false"><notes><html:p>GENE_ASSOCIATION: YGL234W</html:p><html:p>SUBSYSTEM: Purine metabolism</html:p><html:p>PROTEIN_CLASS: 6.3.3.1</html:p></notes><listOfReactants><speciesReference species="M_m50" stoichiometry="1"/><speciesReference species="M_m262" stoichiometry="1"/></listOfReactants><listOfProducts><speciesReference species="M_m230" stoichiometry="1"></speciesReference><speciesReference species="M_m252" stoichiometry="1"></speciesReference><speciesReference species="M_m733" stoichiometry="1"></speciesReference></listOfProducts><kineticLaw><math xmlns="http://www.w3.org/1998/Math/MathML"><apply><ci> LOWER_BOUND </ci><ci> UPPER_BOUND </ci><ci> OBJECTIVE_COEFFICIENT </ci></apply></math><listOfParameters><parameter id="LOWER_BOUND" value="     0.00000000"/><parameter id="UPPER_BOUND" value="  1000.00000000"/><parameter id="OBJECTIVE_COEFFICIENT" value="     0.00000000"/></listOfParameters></kineticLaw></reaction>
<reaction id="R_ADE6" name="Phosphoribosylformylglycinamidine synthase" reversible="false"><notes><html:p>GENE_ASSOCIATION: YGR061C</html:p><html:p>SUBSYSTEM: Purine metabolism</html:p><html:p>PROTEIN_CLASS: 6.3.5.3</html:p></notes><listOfReactants><speciesReference species="M_m193" stoichiometry="1"/><speciesReference species="M_m262" stoichiometry="1"/><speciesReference species="M_m578" stoichiometry="1"/></listOfReactants><listOfProducts><speciesReference species="M_m50" stoichiometry="1"></speciesReference><speciesReference species="M_m230" stoichiometry="1"></speciesReference><speciesReference species="M_m575" stoichiometry="1"></speciesReference><speciesReference species="M_m733" stoichiometry="1"></speciesReference></listOfProducts><kineticLaw><math xmlns="http://www.w3.org/1998/Math/MathML"><apply><ci> LOWER_BOUND </ci><ci> UPPER_BOUND </ci><ci> OBJECTIVE_COEFFICIENT </ci></apply></math><listOfParameters><parameter id="LOWER_BOUND" value="     0.00000000"/><parameter id="UPPER_BOUND" value="  1000.00000000"/><parameter id="OBJECTIVE_COEFFICIENT" value="     0.00000000"/></listOfParameters></kineticLaw></reaction>
<reaction id="R_ADE8" name="Phosphoribosylglycinamide formyltransferase" reversible="false"><notes><html:p>GENE_ASSOCIATION: YDR408C</html:p><html:p>SUBSYSTEM: Purine metabolism</html:p><html:p>PROTEIN_CLASS: 2.1.2.2</html:p></notes><listOfReactants><speciesReference species="M_m44" stoichiometry="1"/><speciesReference species="M_m195" stoichiometry="1"/></listOfReactants><listOfProducts><speciesReference species="M_m193" stoichiometry="1"></speciesReference><speciesReference species="M_m873" stoichiometry="1"></speciesReference></listOfProducts><kineticLaw><math xmlns="http://www.w3.org/1998/Math/MathML"><apply><ci> LOWER_BOUND </ci><ci> UPPER_BOUND </ci><ci> OBJECTIVE_COEFFICIENT </ci></apply></math><listOfParameters><parameter id="LOWER_BOUND" value="     0.00000000"/><parameter id="UPPER_BOUND" value="  1000.00000000"/><parameter id="OBJECTIVE_COEFFICIENT" value="     0.00000000"/></listOfParameters></kineticLaw></reaction>
<reaction id="R_ADH1" name="Alcohol dehydrogenase 1" reversible="true"><notes><html:p>GENE_ASSOCIATION: YOL086C</html:p><html:p>SUBSYSTEM: Pyruvate metabolism</html:p><html:p>PROTEIN_CLASS: 1.1.1.1</html:p></notes><listOfReactants><speciesReference species="M_m432" stoichiometry="1"/><speciesReference species="M_m687" stoichiometry="1"/></listOfReactants><listOfProducts><speciesReference species="M_m203" stoichiometry="1"></speciesReference><speciesReference species="M_m689" stoichiometry="1"></speciesReference></listOfProducts><kineticLaw><math xmlns="http://www.w3.org/1998/Math/MathML"><apply><ci> LOWER_BOUND </ci><ci> UPPER_BOUND </ci><ci> OBJECTIVE_COEFFICIENT </ci></apply></math><listOfParameters><parameter id="LOWER_BOUND" value=" -1000.00000000"/><parameter id="UPPER_BOUND" value="  1000.00000000"/><parameter id="OBJECTIVE_COEFFICIENT" value="     0.00000000"/></listOfParameters></kineticLaw></reaction>
<reaction id="R_ADH2" name="Alcohol dehydrogenase 2" reversible="true"><notes><html:p>GENE_ASSOCIATION: YMR303C</html:p><html:p>SUBSYSTEM: Pyruvate metabolism</html:p><html:p>PROTEIN_CLASS: 1.1.1.1</html:p></notes><listOfReactants><speciesReference species="M_m432" stoichiometry="1"/><speciesReference species="M_m687" stoichiometry="1"/></listOfReactants><listOfProducts><speciesReference species="M_m203" stoichiometry="1"></speciesReference><speciesReference species="M_m689" stoichiometry="1"></speciesReference></listOfProducts><kineticLaw><math xmlns="http://www.w3.org/1998/Math/MathML"><apply><ci> LOWER_BOUND </ci><ci> UPPER_BOUND </ci><ci> OBJECTIVE_COEFFICIENT </ci></apply></math><listOfParameters><parameter id="LOWER_BOUND" value=" -1000.00000000"/><parameter id="UPPER_BOUND" value="  1000.00000000"/><parameter id="OBJECTIVE_COEFFICIENT" value="     0.00000000"/></listOfParameters></kineticLaw></reaction>
<reaction id="R_ADH3" name="Alcohol dehydrogenase 3, mitochondrial" reversible="true"><notes><html:p>GENE_ASSOCIATION: YMR083W</html:p><html:p>SUBSYSTEM: Pyruvate metabolism</html:p><html:p>PROTEIN_CLASS: 1.1.1.1</html:p></notes><listOfReactants><speciesReference species="M_m435" stoichiometry="1"/><speciesReference species="M_m688" stoichiometry="1"/></listOfReactants><listOfProducts><speciesReference species="M_m204" stoichiometry="1"></speciesReference><speciesReference species="M_m690" stoichiometry="1"></speciesReference></listOfProducts><kineticLaw><math xmlns="http://www.w3.org/1998/Math/MathML"><apply><ci> LOWER_BOUND </ci><ci> UPPER_BOUND </ci><ci> OBJECTIVE_COEFFICIENT </ci></apply></math><listOfParameters><parameter id="LOWER_BOUND" value=" -1000.00000000"/><parameter id="UPPER_BOUND" value="  1000.00000000"/><parameter id="OBJECTIVE_COEFFICIENT" value="     0.00000000"/></listOfParameters></kineticLaw></reaction>
<reaction id="R_ADH4" name="Alcohol dehydrogenase 4" reversible="true"><notes><html:p>GENE_ASSOCIATION: YGL256W</html:p><html:p>SUBSYSTEM: Pyruvate metabolism</html:p><html:p>PROTEIN_CLASS: 1.1.1.1</html:p></notes><listOfReactants><speciesReference species="M_m432" stoichiometry="1"/><speciesReference species="M_m687" stoichiometry="1"/></listOfReactants><listOfProducts><speciesReference species="M_m203" stoichiometry="1"></speciesReference><speciesReference species="M_m689" stoichiometry="1"></speciesReference></listOfProducts><kineticLaw><math xmlns="http://www.w3.org/1998/Math/MathML"><apply><ci> LOWER_BOUND </ci><ci> UPPER_BOUND </ci><ci> OBJECTIVE_COEFFICIENT </ci></apply></math><listOfParameters><parameter id="LOWER_BOUND" value=" -1000.00000000"/><parameter id="UPPER_BOUND" value="  1000.00000000"/><parameter id="OBJECTIVE_COEFFICIENT" value="     0.00000000"/></listOfParameters></kineticLaw></reaction>
<reaction id="R_ADH5" name="Alcohol dehydrogenase 5" reversible="true"><notes><html:p>GENE_ASSOCIATION: YBR145W</html:p><html:p>SUBSYSTEM: Pyruvate metabolism</html:p><html:p>PROTEIN_CLASS: 1.1.1.1</html:p></notes><listOfReactants><speciesReference species="M_m432" stoichiometry="1"/><speciesReference species="M_m687" stoichiometry="1"/></listOfReactants><listOfProducts><speciesReference species="M_m203" stoichiometry="1"></speciesReference><speciesReference species="M_m689" stoichiometry="1"></speciesReference></listOfProducts><kineticLaw><math xmlns="http://www.w3.org/1998/Math/MathML"><apply><ci> LOWER_BOUND </ci><ci> UPPER_BOUND </ci><ci> OBJECTIVE_COEFFICIENT </ci></apply></math><listOfParameters><parameter id="LOWER_BOUND" value=" -1000.00000000"/><parameter id="UPPER_BOUND" value="  1000.00000000"/><parameter id="OBJECTIVE_COEFFICIENT" value="     0.00000000"/></listOfParameters></kineticLaw></reaction>
<reaction id="R_ADK1_1" name="Adenylate kinase cytosolic" reversible="true"><notes><html:p>GENE_ASSOCIATION: YDR226W</html:p><html:p>SUBSYSTEM: Salvage pathways</html:p><html:p>PROTEIN_CLASS: 2.7.4.3</html:p></notes><listOfReactants><speciesReference species="M_m253" stoichiometry="1"/><speciesReference species="M_m262" stoichiometry="1"/></listOfReactants><listOfProducts><speciesReference species="M_m230" stoichiometry="2"></speciesReference></listOfProducts><kineticLaw><math xmlns="http://www.w3.org/1998/Math/MathML"><apply><ci> LOWER_BOUND </ci><ci> UPPER_BOUND </ci><ci> OBJECTIVE_COEFFICIENT </ci></apply></math><listOfParameters><parameter id="LOWER_BOUND" value=" -1000.00000000"/><parameter id="UPPER_BOUND" value="  1000.00000000"/><parameter id="OBJECTIVE_COEFFICIENT" value="     0.00000000"/></listOfParameters></kineticLaw></reaction>
<reaction id="R_ADK1_2" name="Adenylate kinase cytosolic" reversible="true"><notes><html:p>GENE_ASSOCIATION: YDR226W</html:p><html:p>SUBSYSTEM: Salvage pathways</html:p><html:p>PROTEIN_CLASS: 2.7.4.3</html:p></notes><listOfReactants><speciesReference species="M_m253" stoichiometry="1"/><speciesReference species="M_m495" stoichiometry="1"/></listOfReactants><listOfProducts><speciesReference species="M_m230" stoichiometry="1"></speciesReference><speciesReference species="M_m461" stoichiometry="1"></speciesReference></listOfProducts><kineticLaw><math xmlns="http://www.w3.org/1998/Math/MathML"><apply><ci> LOWER_BOUND </ci><ci> UPPER_BOUND </ci><ci> OBJECTIVE_COEFFICIENT </ci></apply></math><listOfParameters><parameter id="LOWER_BOUND" value=" -1000.00000000"/><parameter id="UPPER_BOUND" value="  1000.00000000"/><parameter id="OBJECTIVE_COEFFICIENT" value="     0.00000000"/></listOfParameters></kineticLaw></reaction>
<reaction id="R_ADK1_3" name="Adenylate kinase cytosolic" reversible="true"><notes><html:p>GENE_ASSOCIATION: YDR226W</html:p><html:p>SUBSYSTEM: Salvage pathways</html:p><html:p>PROTEIN_CLASS: 2.7.4.3</html:p></notes><listOfReactants><speciesReference species="M_m253" stoichiometry="1"/><speciesReference species="M_m547" stoichiometry="1"/></listOfReactants><listOfProducts><speciesReference species="M_m230" stoichiometry="1"></speciesReference><speciesReference species="M_m523" stoichiometry="1"></speciesReference></listOfProducts><kineticLaw><math xmlns="http://www.w3.org/1998/Math/MathML"><apply><ci> LOWER_BOUND </ci><ci> UPPER_BOUND </ci><ci> OBJECTIVE_COEFFICIENT </ci></apply></math><listOfParameters><parameter id="LOWER_BOUND" value=" -1000.00000000"/><parameter id="UPPER_BOUND" value="  1000.00000000"/><parameter id="OBJECTIVE_COEFFICIENT" value="     0.00000000"/></listOfParameters></kineticLaw></reaction>
<reaction id="R_ADK2_1" name="Adenylate kinase 2" reversible="true"><notes><html:p>GENE_ASSOCIATION: YER170W</html:p><html:p>SUBSYSTEM: Salvage pathways</html:p><html:p>PROTEIN_CLASS: 2.7.4.3</html:p></notes><listOfReactants><speciesReference species="M_m254" stoichiometry="1"/><speciesReference species="M_m263" stoichiometry="1"/></listOfReactants><listOfProducts><speciesReference species="M_m231" stoichiometry="2"></speciesReference></listOfProducts><kineticLaw><math xmlns="http://www.w3.org/1998/Math/MathML"><apply><ci> LOWER_BOUND </ci><ci> UPPER_BOUND </ci><ci> OBJECTIVE_COEFFICIENT </ci></apply></math><listOfParameters><parameter id="LOWER_BOUND" value=" -1000.00000000"/><parameter id="UPPER_BOUND" value="  1000.00000000"/><parameter id="OBJECTIVE_COEFFICIENT" value="     0.00000000"/></listOfParameters></kineticLaw></reaction>
<reaction id="R_ADK2_2" name="Adenylate kinase 2" reversible="true"><notes><html:p>GENE_ASSOCIATION: YER170W</html:p><html:p>SUBSYSTEM: Salvage pathways</html:p><html:p>PROTEIN_CLASS: 2.7.4.3</html:p></notes><listOfReactants><speciesReference species="M_m254" stoichiometry="1"/><speciesReference species="M_m496" stoichiometry="1"/></listOfReactants><listOfProducts><speciesReference species="M_m231" stoichiometry="1"></speciesReference><speciesReference species="M_m462" stoichiometry="1"></speciesReference></listOfProducts><kineticLaw><math xmlns="http://www.w3.org/1998/Math/MathML"><apply><ci> LOWER_BOUND </ci><ci> UPPER_BOUND </ci><ci> OBJECTIVE_COEFFICIENT </ci></apply></math><listOfParameters><parameter id="LOWER_BOUND" value=" -1000.00000000"/><parameter id="UPPER_BOUND" value="  1000.00000000"/><parameter id="OBJECTIVE_COEFFICIENT" value="     0.00000000"/></listOfParameters></kineticLaw></reaction>
<reaction id="R_ADK2_3" name="Adenylate kinase 2" reversible="true"><notes><html:p>GENE_ASSOCIATION: YER170W</html:p><html:p>SUBSYSTEM: Salvage pathways</html:p><html:p>PROTEIN_CLASS: 2.7.4.3</html:p></notes><listOfReactants><speciesReference species="M_m254" stoichiometry="1"/><speciesReference species="M_m548" stoichiometry="1"/></listOfReactants><listOfProducts><speciesReference species="M_m231" stoichiometry="1"></speciesReference><speciesReference species="M_m524" stoichiometry="1"></speciesReference></listOfProducts><kineticLaw><math xmlns="http://www.w3.org/1998/Math/MathML"><apply><ci> LOWER_BOUND </ci><ci> UPPER_BOUND </ci><ci> OBJECTIVE_COEFFICIENT </ci></apply></math><listOfParameters><parameter id="LOWER_BOUND" value=" -1000.00000000"/><parameter id="UPPER_BOUND" value="  1000.00000000"/><parameter id="OBJECTIVE_COEFFICIENT" value="     0.00000000"/></listOfParameters></kineticLaw></reaction>
<reaction id="R_ADY2" name="Acetate transporter" reversible="true"><notes><html:p>GENE_ASSOCIATION: YCR010C</html:p><html:p>SUBSYSTEM: Transport, extracellular</html:p></notes><listOfReactants><speciesReference species="M_m216" stoichiometry="1"/><speciesReference species="M_m501" stoichiometry="1"/></listOfReactants><listOfProducts><speciesReference species="M_m205" stoichiometry="1"></speciesReference></listOfProducts><kineticLaw><math xmlns="http://www.w3.org/1998/Math/MathML"><apply><ci> LOWER_BOUND </ci><ci> UPPER_BOUND </ci><ci> OBJECTIVE_COEFFICIENT </ci></apply></math><listOfParameters><parameter id="LOWER_BOUND" value=" -1000.00000000"/><parameter id="UPPER_BOUND" value="  1000.00000000"/><parameter id="OBJECTIVE_COEFFICIENT" value="     0.00000000"/></listOfParameters></kineticLaw></reaction>
<reaction id="R_AGC1_1" name="Mitochondrial aspartate-glutamate transporter AGC1" reversible="true"><notes><html:p>GENE_ASSOCIATION: YPR021C</html:p><html:p>SUBSYSTEM: Transport, mitochondrial</html:p></notes><listOfReactants><speciesReference species="M_m575" stoichiometry="1"/></listOfReactants><listOfProducts><speciesReference species="M_m472" stoichiometry="1"></speciesReference><speciesReference species="M_m502" stoichiometry="1"></speciesReference></listOfProducts><kineticLaw><math xmlns="http://www.w3.org/1998/Math/MathML"><apply><ci> LOWER_BOUND </ci><ci> UPPER_BOUND </ci><ci> OBJECTIVE_COEFFICIENT </ci></apply></math><listOfParameters><parameter id="LOWER_BOUND" value=" -1000.00000000"/><parameter id="UPPER_BOUND" value="  1000.00000000"/><parameter id="OBJECTIVE_COEFFICIENT" value="     0.00000000"/></listOfParameters></kineticLaw></reaction>
<reaction id="R_AGC1_2" name="Mitochondrial aspartate-glutamate transporter AGC1" reversible="true"><notes><html:p>GENE_ASSOCIATION: YPR021C</html:p><html:p>SUBSYSTEM: Transport, mitochondrial</html:p></notes><listOfReactants><speciesReference species="M_m562" stoichiometry="1"/></listOfReactants><listOfProducts><speciesReference species="M_m502" stoichiometry="1"></speciesReference><speciesReference species="M_m564" stoichiometry="1"></speciesReference></listOfProducts><kineticLaw><math xmlns="http://www.w3.org/1998/Math/MathML"><apply><ci> LOWER_BOUND </ci><ci> UPPER_BOUND </ci><ci> OBJECTIVE_COEFFICIENT </ci></apply></math><listOfParameters><parameter id="LOWER_BOUND" value=" -1000.00000000"/><parameter id="UPPER_BOUND" value="  1000.00000000"/><parameter id="OBJECTIVE_COEFFICIENT" value="     0.00000000"/></listOfParameters></kineticLaw></reaction>
<reaction id="R_AGP1_1" name="General amino acid permease AGP1" reversible="true"><notes><html:p>GENE_ASSOCIATION: YCL025C</html:p><html:p>SUBSYSTEM: Transport, extracellular</html:p></notes><listOfReactants><speciesReference species="M_m475" stoichiometry="1"/></listOfReactants><listOfProducts><speciesReference species="M_m575" stoichiometry="1"></speciesReference></listOfProducts><kineticLaw><math xmlns="http://www.w3.org/1998/Math/MathML"><apply><ci> LOWER_BOUND </ci><ci> UPPER_BOUND </ci><ci> OBJECTIVE_COEFFICIENT </ci></apply></math><listOfParameters><parameter id="LOWER_BOUND" value=" -1000.00000000"/><parameter id="UPPER_BOUND" value="  1000.00000000"/><parameter id="OBJECTIVE_COEFFICIENT" value="     0.00000000"/></listOfParameters></kineticLaw></reaction>
<reaction id="R_AGP1_10" name="General amino acid permease AGP1" reversible="true"><notes><html:p>GENE_ASSOCIATION: YCL025C</html:p><html:p>SUBSYSTEM: Transport, extracellular</html:p></notes><listOfReactants><speciesReference species="M_m501" stoichiometry="1"/><speciesReference species="M_m959" stoichiometry="1"/></listOfReactants><listOfProducts><speciesReference species="M_m624" stoichiometry="1"></speciesReference></listOfProducts><kineticLaw><math xmlns="http://www.w3.org/1998/Math/MathML"><apply><ci> LOWER_BOUND </ci><ci> UPPER_BOUND </ci><ci> OBJECTIVE_COEFFICIENT </ci></apply></math><listOfParameters><parameter id="LOWER_BOUND" value=" -1000.00000000"/><parameter id="UPPER_BOUND" value="  1000.00000000"/><parameter id="OBJECTIVE_COEFFICIENT" value="     0.00000000"/></listOfParameters></kineticLaw></reaction>
<reaction id="R_AGP1_11" name="General amino acid permease AGP1" reversible="true"><notes><html:p>GENE_ASSOCIATION: YCL025C</html:p><html:p>SUBSYSTEM: Transport, extracellular</html:p></notes><listOfReactants><speciesReference species="M_m501" stoichiometry="1"/><speciesReference species="M_m976" stoichiometry="1"/></listOfReactants><listOfProducts><speciesReference species="M_m627" stoichiometry="1"></speciesReference></listOfProducts><kineticLaw><math xmlns="http://www.w3.org/1998/Math/MathML"><apply><ci> LOWER_BOUND </ci><ci> UPPER_BOUND </ci><ci> OBJECTIVE_COEFFICIENT </ci></apply></math><listOfParameters><parameter id="LOWER_BOUND" value=" -1000.00000000"/><parameter id="UPPER_BOUND" value="  1000.00000000"/><parameter id="OBJECTIVE_COEFFICIENT" value="     0.00000000"/></listOfParameters></kineticLaw></reaction>
<reaction id="R_AGP1_12" name="General amino acid permease AGP1" reversible="true"><notes><html:p>GENE_ASSOCIATION: YCL025C</html:p><html:p>SUBSYSTEM: Transport, extracellular</html:p></notes><listOfReactants><speciesReference species="M_m501" stoichiometry="1"/><speciesReference species="M_m840" stoichiometry="1"/></listOfReactants><listOfProducts><speciesReference species="M_m613" stoichiometry="1"></speciesReference></listOfProducts><kineticLaw><math xmlns="http://www.w3.org/1998/Math/MathML"><apply><ci> LOWER_BOUND </ci><ci> UPPER_BOUND </ci><ci> OBJECTIVE_COEFFICIENT </ci></apply></math><listOfParameters><parameter id="LOWER_BOUND" value=" -1000.00000000"/><parameter id="UPPER_BOUND" value="  1000.00000000"/><parameter id="OBJECTIVE_COEFFICIENT" value="     0.00000000"/></listOfParameters></kineticLaw></reaction>
<reaction id="R_AGP1_13" name="General amino acid permease AGP1" reversible="true"><notes><html:p>GENE_ASSOCIATION: YCL025C</html:p><html:p>SUBSYSTEM: Transport, extracellular</html:p></notes><listOfReactants><speciesReference species="M_m501" stoichiometry="1"/><speciesReference species="M_m883" stoichiometry="1"/></listOfReactants><listOfProducts><speciesReference species="M_m616" stoichiometry="1"></speciesReference></listOfProducts><kineticLaw><math xmlns="http://www.w3.org/1998/Math/MathML"><apply><ci> LOWER_BOUND </ci><ci> UPPER_BOUND </ci><ci> OBJECTIVE_COEFFICIENT </ci></apply></math><listOfParameters><parameter id="LOWER_BOUND" value=" -1000.00000000"/><parameter id="UPPER_BOUND" value="  1000.00000000"/><parameter id="OBJECTIVE_COEFFICIENT" value="     0.00000000"/></listOfParameters></kineticLaw></reaction>
<reaction id="R_AGP1_2" name="General amino acid permease AGP1" reversible="true"><notes><html:p>GENE_ASSOCIATION: YCL025C</html:p><html:p>SUBSYSTEM: Transport, extracellular</html:p></notes><listOfReactants><speciesReference species="M_m237" stoichiometry="1"/><speciesReference species="M_m501" stoichiometry="1"/></listOfReactants><listOfProducts><speciesReference species="M_m554" stoichiometry="1"></speciesReference></listOfProducts><kineticLaw><math xmlns="http://www.w3.org/1998/Math/MathML"><apply><ci> LOWER_BOUND </ci><ci> UPPER_BOUND </ci><ci> OBJECTIVE_COEFFICIENT </ci></apply></math><listOfParameters><parameter id="LOWER_BOUND" value=" -1000.00000000"/><parameter id="UPPER_BOUND" value="  1000.00000000"/><parameter id="OBJECTIVE_COEFFICIENT" value="     0.00000000"/></listOfParameters></kineticLaw></reaction>
<reaction id="R_AGP1_3" name="General amino acid permease AGP1" reversible="true"><notes><html:p>GENE_ASSOCIATION: YCL025C</html:p><html:p>SUBSYSTEM: Transport, extracellular</html:p></notes><listOfReactants><speciesReference species="M_m259" stoichiometry="1"/><speciesReference species="M_m501" stoichiometry="1"/></listOfReactants><listOfProducts><speciesReference species="M_m559" stoichiometry="1"></speciesReference></listOfProducts><kineticLaw><math xmlns="http://www.w3.org/1998/Math/MathML"><apply><ci> LOWER_BOUND </ci><ci> UPPER_BOUND </ci><ci> OBJECTIVE_COEFFICIENT </ci></apply></math><listOfParameters><parameter id="LOWER_BOUND" value=" -1000.00000000"/><parameter id="UPPER_BOUND" value="  1000.00000000"/><parameter id="OBJECTIVE_COEFFICIENT" value="     0.00000000"/></listOfParameters></kineticLaw></reaction>
<reaction id="R_AGP1_4" name="General amino acid permease AGP1" reversible="true"><notes><html:p>GENE_ASSOCIATION: YCL025C</html:p><html:p>SUBSYSTEM: Transport, extracellular</html:p></notes><listOfReactants><speciesReference species="M_m469" stoichiometry="1"/><speciesReference species="M_m501" stoichiometry="1"/></listOfReactants><listOfProducts><speciesReference species="M_m578" stoichiometry="1"></speciesReference></listOfProducts><kineticLaw><math xmlns="http://www.w3.org/1998/Math/MathML"><apply><ci> LOWER_BOUND </ci><ci> UPPER_BOUND </ci><ci> OBJECTIVE_COEFFICIENT </ci></apply></math><listOfParameters><parameter id="LOWER_BOUND" value=" -1000.00000000"/><parameter id="UPPER_BOUND" value="  1000.00000000"/><parameter id="OBJECTIVE_COEFFICIENT" value="     0.00000000"/></listOfParameters></kineticLaw></reaction>
<reaction id="R_AGP1_5" name="General amino acid permease AGP1" reversible="true"><notes><html:p>GENE_ASSOCIATION: YCL025C</html:p><html:p>SUBSYSTEM: Transport, extracellular</html:p></notes><listOfReactants><speciesReference species="M_m501" stoichiometry="1"/><speciesReference species="M_m514" stoichiometry="1"/></listOfReactants><listOfProducts><speciesReference species="M_m583" stoichiometry="1"></speciesReference></listOfProducts><kineticLaw><math xmlns="http://www.w3.org/1998/Math/MathML"><apply><ci> LOWER_BOUND </ci><ci> UPPER_BOUND </ci><ci> OBJECTIVE_COEFFICIENT </ci></apply></math><listOfParameters><parameter id="LOWER_BOUND" value=" -1000.00000000"/><parameter id="UPPER_BOUND" value="  1000.00000000"/><parameter id="OBJECTIVE_COEFFICIENT" value="     0.00000000"/></listOfParameters></kineticLaw></reaction>
<reaction id="R_AGP1_6" name="General amino acid permease AGP1" reversible="true"><notes><html:p>GENE_ASSOCIATION: YCL025C</html:p><html:p>SUBSYSTEM: Transport, extracellular</html:p></notes><listOfReactants><speciesReference species="M_m501" stoichiometry="1"/><speciesReference species="M_m525" stoichiometry="1"/></listOfReactants><listOfProducts><speciesReference species="M_m588" stoichiometry="1"></speciesReference></listOfProducts><kineticLaw><math xmlns="http://www.w3.org/1998/Math/MathML"><apply><ci> LOWER_BOUND </ci><ci> UPPER_BOUND </ci><ci> OBJECTIVE_COEFFICIENT </ci></apply></math><listOfParameters><parameter id="LOWER_BOUND" value=" -1000.00000000"/><parameter id="UPPER_BOUND" value="  1000.00000000"/><parameter id="OBJECTIVE_COEFFICIENT" value="     0.00000000"/></listOfParameters></kineticLaw></reaction>
<reaction id="R_AGP1_7" name="General amino acid permease AGP1" reversible="true"><notes><html:p>GENE_ASSOCIATION: YCL025C</html:p><html:p>SUBSYSTEM: Transport, extracellular</html:p></notes><listOfReactants><speciesReference species="M_m501" stoichiometry="1"/><speciesReference species="M_m632" stoichiometry="1"/></listOfReactants><listOfProducts><speciesReference species="M_m593" stoichiometry="1"></speciesReference></listOfProducts><kineticLaw><math xmlns="http://www.w3.org/1998/Math/MathML"><apply><ci> LOWER_BOUND </ci><ci> UPPER_BOUND </ci><ci> OBJECTIVE_COEFFICIENT </ci></apply></math><listOfParameters><parameter id="LOWER_BOUND" value=" -1000.00000000"/><parameter id="UPPER_BOUND" value="  1000.00000000"/><parameter id="OBJECTIVE_COEFFICIENT" value="     0.00000000"/></listOfParameters></kineticLaw></reaction>
<reaction id="R_AGP1_8" name="General amino acid permease AGP1" reversible="true"><notes><html:p>GENE_ASSOCIATION: YCL025C</html:p><html:p>SUBSYSTEM: Transport, extracellular</html:p></notes><listOfReactants><speciesReference species="M_m501" stoichiometry="1"/><speciesReference species="M_m660" stoichiometry="1"/></listOfReactants><listOfProducts><speciesReference species="M_m601" stoichiometry="1"></speciesReference></listOfProducts><kineticLaw><math xmlns="http://www.w3.org/1998/Math/MathML"><apply><ci> LOWER_BOUND </ci><ci> UPPER_BOUND </ci><ci> OBJECTIVE_COEFFICIENT </ci></apply></math><listOfParameters><parameter id="LOWER_BOUND" value=" -1000.00000000"/><parameter id="UPPER_BOUND" value="  1000.00000000"/><parameter id="OBJECTIVE_COEFFICIENT" value="     0.00000000"/></listOfParameters></kineticLaw></reaction>
<reaction id="R_AGP1_9" name="General amino acid permease AGP1" reversible="true"><notes><html:p>GENE_ASSOCIATION: YCL025C</html:p><html:p>SUBSYSTEM: Transport, extracellular</html:p></notes><listOfReactants><speciesReference species="M_m501" stoichiometry="1"/><speciesReference species="M_m756" stoichiometry="1"/></listOfReactants><listOfProducts><speciesReference species="M_m606" stoichiometry="1"></speciesReference></listOfProducts><kineticLaw><math xmlns="http://www.w3.org/1998/Math/MathML"><apply><ci> LOWER_BOUND </ci><ci> UPPER_BOUND </ci><ci> OBJECTIVE_COEFFICIENT </ci></apply></math><listOfParameters><parameter id="LOWER_BOUND" value=" -1000.00000000"/><parameter id="UPPER_BOUND" value="  1000.00000000"/><parameter id="OBJECTIVE_COEFFICIENT" value="     0.00000000"/></listOfParameters></kineticLaw></reaction>
<reaction id="R_AGP2" name="General amino acid permease AGP2" reversible="true"><notes><html:p>GENE_ASSOCIATION: YBR132C</html:p><html:p>SUBSYSTEM: Transport, extracellular</html:p></notes><listOfReactants><speciesReference species="M_m301" stoichiometry="1"/></listOfReactants><listOfProducts><speciesReference species="M_m299" stoichiometry="1"></speciesReference></listOfProducts><kineticLaw><math xmlns="http://www.w3.org/1998/Math/MathML"><apply><ci> LOWER_BOUND </ci><ci> UPPER_BOUND </ci><ci> OBJECTIVE_COEFFICIENT </ci></apply></math><listOfParameters><parameter id="LOWER_BOUND" value=" -1000.00000000"/><parameter id="UPPER_BOUND" value="  1000.00000000"/><parameter id="OBJECTIVE_COEFFICIENT" value="     0.00000000"/></listOfParameters></kineticLaw></reaction>
<reaction id="R_AGP3_1" name="General amino acid permease AGP3" reversible="true"><notes><html:p>GENE_ASSOCIATION: YFL055W</html:p><html:p>SUBSYSTEM: Transport, extracellular</html:p></notes><listOfReactants><speciesReference species="M_m475" stoichiometry="1"/></listOfReactants><listOfProducts><speciesReference species="M_m575" stoichiometry="1"></speciesReference></listOfProducts><kineticLaw><math xmlns="http://www.w3.org/1998/Math/MathML"><apply><ci> LOWER_BOUND </ci><ci> UPPER_BOUND </ci><ci> OBJECTIVE_COEFFICIENT </ci></apply></math><listOfParameters><parameter id="LOWER_BOUND" value=" -1000.00000000"/><parameter id="UPPER_BOUND" value="  1000.00000000"/><parameter id="OBJECTIVE_COEFFICIENT" value="     0.00000000"/></listOfParameters></kineticLaw></reaction>
<reaction id="R_AGP3_2" name="General amino acid permease AGP3" reversible="true"><notes><html:p>GENE_ASSOCIATION: YFL055W</html:p><html:p>SUBSYSTEM: Transport, extracellular</html:p></notes><listOfReactants><speciesReference species="M_m260" stoichiometry="1"/><speciesReference species="M_m501" stoichiometry="1"/></listOfReactants><listOfProducts><speciesReference species="M_m562" stoichiometry="1"></speciesReference></listOfProducts><kineticLaw><math xmlns="http://www.w3.org/1998/Math/MathML"><apply><ci> LOWER_BOUND </ci><ci> UPPER_BOUND </ci><ci> OBJECTIVE_COEFFICIENT </ci></apply></math><listOfParameters><parameter id="LOWER_BOUND" value=" -1000.00000000"/><parameter id="UPPER_BOUND" value="  1000.00000000"/><parameter id="OBJECTIVE_COEFFICIENT" value="     0.00000000"/></listOfParameters></kineticLaw></reaction>
<reaction id="R_AGP3_3" name="General amino acid permease AGP3" reversible="true"><notes><html:p>GENE_ASSOCIATION: YFL055W</html:p><html:p>SUBSYSTEM: Transport, extracellular</html:p></notes><listOfReactants><speciesReference species="M_m501" stoichiometry="1"/><speciesReference species="M_m840" stoichiometry="1"/></listOfReactants><listOfProducts><speciesReference species="M_m613" stoichiometry="1"></speciesReference></listOfProducts><kineticLaw><math xmlns="http://www.w3.org/1998/Math/MathML"><apply><ci> LOWER_BOUND </ci><ci> UPPER_BOUND </ci><ci> OBJECTIVE_COEFFICIENT </ci></apply></math><listOfParameters><parameter id="LOWER_BOUND" value=" -1000.00000000"/><parameter id="UPPER_BOUND" value="  1000.00000000"/><parameter id="OBJECTIVE_COEFFICIENT" value="     0.00000000"/></listOfParameters></kineticLaw></reaction>
<reaction id="R_ALA1" name="Alanyl-tRNA synthetase, cytoplasmic" reversible="false"><notes><html:p>GENE_ASSOCIATION: YOR335C</html:p><html:p>SUBSYSTEM: tRNA synthesis</html:p><html:p>PROTEIN_CLASS: 6.1.1.7</html:p></notes><listOfReactants><speciesReference species="M_m262" stoichiometry="1"/><speciesReference species="M_m554" stoichiometry="1"/><speciesReference species="M_m930" stoichiometry="1"/></listOfReactants><listOfProducts><speciesReference species="M_m253" stoichiometry="1"></speciesReference><speciesReference species="M_m556" stoichiometry="1"></speciesReference><speciesReference species="M_m795" stoichiometry="1"></speciesReference></listOfProducts><kineticLaw><math xmlns="http://www.w3.org/1998/Math/MathML"><apply><ci> LOWER_BOUND </ci><ci> UPPER_BOUND </ci><ci> OBJECTIVE_COEFFICIENT </ci></apply></math><listOfParameters><parameter id="LOWER_BOUND" value="     0.00000000"/><parameter id="UPPER_BOUND" value="  1000.00000000"/><parameter id="OBJECTIVE_COEFFICIENT" value="     0.00000000"/></listOfParameters></kineticLaw></reaction>
<reaction id="R_ALD2" name="Aldehyde dehydrogenase [NAD(P)+] 1" reversible="false"><notes><html:p>GENE_ASSOCIATION: YMR170C</html:p><html:p>SUBSYSTEM: Phenylalanine, tyrosine, and tryptophan biosynthesis (aromatic amino acids)</html:p><html:p>PROTEIN_CLASS: 1.2.1.5</html:p></notes><listOfReactants><speciesReference species="M_m203" stoichiometry="1"/><speciesReference species="M_m687" stoichiometry="1"/></listOfReactants><listOfProducts><speciesReference species="M_m205" stoichiometry="1"></speciesReference><speciesReference species="M_m689" stoichiometry="1"></speciesReference></listOfProducts><kineticLaw><math xmlns="http://www.w3.org/1998/Math/MathML"><apply><ci> LOWER_BOUND </ci><ci> UPPER_BOUND </ci><ci> OBJECTIVE_COEFFICIENT </ci></apply></math><listOfParameters><parameter id="LOWER_BOUND" value="     0.00000000"/><parameter id="UPPER_BOUND" value="  1000.00000000"/><parameter id="OBJECTIVE_COEFFICIENT" value="     0.00000000"/></listOfParameters></kineticLaw></reaction>
<reaction id="R_ALD3" name="Aldehyde dehydrogenase [NAD(P)+] 2" reversible="false"><notes><html:p>GENE_ASSOCIATION: YMR169C</html:p><html:p>SUBSYSTEM: Phenylalanine, tyrosine, and tryptophan biosynthesis (aromatic amino acids)</html:p><html:p>PROTEIN_CLASS: 1.2.1.5</html:p></notes><listOfReactants><speciesReference species="M_m203" stoichiometry="1"/><speciesReference species="M_m687" stoichiometry="1"/></listOfReactants><listOfProducts><speciesReference species="M_m205" stoichiometry="1"></speciesReference><speciesReference species="M_m689" stoichiometry="1"></speciesReference></listOfProducts><kineticLaw><math xmlns="http://www.w3.org/1998/Math/MathML"><apply><ci> LOWER_BOUND </ci><ci> UPPER_BOUND </ci><ci> OBJECTIVE_COEFFICIENT </ci></apply></math><listOfParameters><parameter id="LOWER_BOUND" value="     0.00000000"/><parameter id="UPPER_BOUND" value="  1000.00000000"/><parameter id="OBJECTIVE_COEFFICIENT" value="     0.00000000"/></listOfParameters></kineticLaw></reaction>
<reaction id="R_ALD4_1" name="Potassium-activated aldehyde dehydrogenase, mitochondrial" reversible="false"><notes><html:p>GENE_ASSOCIATION: YOR374W</html:p><html:p>SUBSYSTEM: Phenylalanine, tyrosine, and tryptophan biosynthesis (aromatic amino acids)</html:p><html:p>PROTEIN_CLASS: 1.2.1.3</html:p></notes><listOfReactants><speciesReference species="M_m204" stoichiometry="1"/><speciesReference species="M_m688" stoichiometry="1"/></listOfReactants><listOfProducts><speciesReference species="M_m206" stoichiometry="1"></speciesReference><speciesReference species="M_m690" stoichiometry="1"></speciesReference></listOfProducts><kineticLaw><math xmlns="http://www.w3.org/1998/Math/MathML"><apply><ci> LOWER_BOUND </ci><ci> UPPER_BOUND </ci><ci> OBJECTIVE_COEFFICIENT </ci></apply></math><listOfParameters><parameter id="LOWER_BOUND" value="     0.00000000"/><parameter id="UPPER_BOUND" value="  1000.00000000"/><parameter id="OBJECTIVE_COEFFICIENT" value="     0.00000000"/></listOfParameters></kineticLaw></reaction>
<reaction id="R_ALD4_2" name="Potassium-activated aldehyde dehydrogenase, mitochondrial" reversible="false"><notes><html:p>GENE_ASSOCIATION: YOR374W</html:p><html:p>SUBSYSTEM: Phenylalanine, tyrosine, and tryptophan biosynthesis (aromatic amino acids)</html:p><html:p>PROTEIN_CLASS: 1.2.1.3</html:p></notes><listOfReactants><speciesReference species="M_m204" stoichiometry="1"/><speciesReference species="M_m692" stoichiometry="1"/></listOfReactants><listOfProducts><speciesReference species="M_m206" stoichiometry="1"></speciesReference><speciesReference species="M_m694" stoichiometry="1"></speciesReference></listOfProducts><kineticLaw><math xmlns="http://www.w3.org/1998/Math/MathML"><apply><ci> LOWER_BOUND </ci><ci> UPPER_BOUND </ci><ci> OBJECTIVE_COEFFICIENT </ci></apply></math><listOfParameters><parameter id="LOWER_BOUND" value="     0.00000000"/><parameter id="UPPER_BOUND" value="  1000.00000000"/><parameter id="OBJECTIVE_COEFFICIENT" value="     0.00000000"/></listOfParameters></kineticLaw></reaction>
<reaction id="R_ALD5_1" name="Aldehyde dehydrogenase 5, mitochondrial" reversible="false"><notes><html:p>GENE_ASSOCIATION: YER073W</html:p><html:p>SUBSYSTEM: Phenylalanine, tyrosine, and tryptophan biosynthesis (aromatic amino acids)</html:p><html:p>PROTEIN_CLASS: 1.2.1.3</html:p></notes><listOfReactants><speciesReference species="M_m204" stoichiometry="1"/><speciesReference species="M_m692" stoichiometry="1"/></listOfReactants><listOfProducts><speciesReference species="M_m206" stoichiometry="1"></speciesReference><speciesReference species="M_m694" stoichiometry="1"></speciesReference></listOfProducts><kineticLaw><math xmlns="http://www.w3.org/1998/Math/MathML"><apply><ci> LOWER_BOUND </ci><ci> UPPER_BOUND </ci><ci> OBJECTIVE_COEFFICIENT </ci></apply></math><listOfParameters><parameter id="LOWER_BOUND" value="     0.00000000"/><parameter id="UPPER_BOUND" value="  1000.00000000"/><parameter id="OBJECTIVE_COEFFICIENT" value="     0.00000000"/></listOfParameters></kineticLaw></reaction>
<reaction id="R_ALD5_2" name="Aldehyde dehydrogenase 5, mitochondrial" reversible="true"><notes><html:p>GENE_ASSOCIATION: YER073W</html:p><html:p>SUBSYSTEM: Beta-alanine metabolism</html:p><html:p>PROTEIN_CLASS: 1.2.1.3</html:p></notes><listOfReactants><speciesReference species="M_m27" stoichiometry="1"/><speciesReference species="M_m688" stoichiometry="1"/></listOfReactants><listOfProducts><speciesReference species="M_m28" stoichiometry="1"></speciesReference><speciesReference species="M_m690" stoichiometry="1"></speciesReference></listOfProducts><kineticLaw><math xmlns="http://www.w3.org/1998/Math/MathML"><apply><ci> LOWER_BOUND </ci><ci> UPPER_BOUND </ci><ci> OBJECTIVE_COEFFICIENT </ci></apply></math><listOfParameters><parameter id="LOWER_BOUND" value=" -1000.00000000"/><parameter id="UPPER_BOUND" value="  1000.00000000"/><parameter id="OBJECTIVE_COEFFICIENT" value="     0.00000000"/></listOfParameters></kineticLaw></reaction>
<reaction id="R_ALD6" name="Magnesium-activated aldehyde dehydrogenase, cytosolic" reversible="false"><notes><html:p>GENE_ASSOCIATION: YPL061W</html:p><html:p>SUBSYSTEM: Phenylalanine, tyrosine, and tryptophan biosynthesis (aromatic amino acids)</html:p><html:p>PROTEIN_CLASS: 1.2.1.3</html:p></notes><listOfReactants><speciesReference species="M_m203" stoichiometry="1"/><speciesReference species="M_m691" stoichiometry="1"/></listOfReactants><listOfProducts><speciesReference species="M_m205" stoichiometry="1"></speciesReference><speciesReference species="M_m693" stoichiometry="1"></speciesReference></listOfProducts><kineticLaw><math xmlns="http://www.w3.org/1998/Math/MathML"><apply><ci> LOWER_BOUND </ci><ci> UPPER_BOUND </ci><ci> OBJECTIVE_COEFFICIENT </ci></apply></math><listOfParameters><parameter id="LOWER_BOUND" value="     0.00000000"/><parameter id="UPPER_BOUND" value="  1000.00000000"/><parameter id="OBJECTIVE_COEFFICIENT" value="     0.00000000"/></listOfParameters></kineticLaw></reaction>
<reaction id="R_ALP1" name="Basic amino-acid permease" reversible="true"><notes><html:p>GENE_ASSOCIATION: YNL270C</html:p><html:p>SUBSYSTEM: Transport, extracellular</html:p></notes><listOfReactants><speciesReference species="M_m258" stoichiometry="1"/><speciesReference species="M_m501" stoichiometry="1"/></listOfReactants><listOfProducts><speciesReference species="M_m557" stoichiometry="1"></speciesReference></listOfProducts><kineticLaw><math xmlns="http://www.w3.org/1998/Math/MathML"><apply><ci> LOWER_BOUND </ci><ci> UPPER_BOUND </ci><ci> OBJECTIVE_COEFFICIENT </ci></apply></math><listOfParameters><parameter id="LOWER_BOUND" value=" -1000.00000000"/><parameter id="UPPER_BOUND" value="  1000.00000000"/><parameter id="OBJECTIVE_COEFFICIENT" value="     0.00000000"/></listOfParameters></kineticLaw></reaction>
<reaction id="R_AMD1_1" name="AMP deaminase" reversible="false"><notes><html:p>GENE_ASSOCIATION: YML035C</html:p><html:p>SUBSYSTEM: Purine metabolism</html:p><html:p>PROTEIN_CLASS: 3.5.4.6</html:p></notes><listOfReactants><speciesReference species="M_m253" stoichiometry="1"/></listOfReactants><listOfProducts><speciesReference species="M_m526" stoichiometry="1"></speciesReference><speciesReference species="M_m698" stoichiometry="1"></speciesReference></listOfProducts><kineticLaw><math xmlns="http://www.w3.org/1998/Math/MathML"><apply><ci> LOWER_BOUND </ci><ci> UPPER_BOUND </ci><ci> OBJECTIVE_COEFFICIENT </ci></apply></math><listOfParameters><parameter id="LOWER_BOUND" value="     0.00000000"/><parameter id="UPPER_BOUND" value="  1000.00000000"/><parameter id="OBJECTIVE_COEFFICIENT" value="     0.00000000"/></listOfParameters></kineticLaw></reaction>
<reaction id="R_AMD1_2" name="AMP deaminase" reversible="false"><notes><html:p>GENE_ASSOCIATION: YML035C</html:p><html:p>SUBSYSTEM: Salvage pathways</html:p><html:p>PROTEIN_CLASS: 3.5.4.6</html:p></notes><listOfReactants><speciesReference species="M_m253" stoichiometry="1"/></listOfReactants><listOfProducts><speciesReference species="M_m223" stoichiometry="1"></speciesReference><speciesReference species="M_m356" stoichiometry="1"></speciesReference></listOfProducts><kineticLaw><math xmlns="http://www.w3.org/1998/Math/MathML"><apply><ci> LOWER_BOUND </ci><ci> UPPER_BOUND </ci><ci> OBJECTIVE_COEFFICIENT </ci></apply></math><listOfParameters><parameter id="LOWER_BOUND" value="     0.00000000"/><parameter id="UPPER_BOUND" value="  1000.00000000"/><parameter id="OBJECTIVE_COEFFICIENT" value="     0.00000000"/></listOfParameters></kineticLaw></reaction>
<reaction id="R_AMD2_1" name="Probable amidase" reversible="false"><notes><html:p>GENE_ASSOCIATION: YDR242W</html:p><html:p>SUBSYSTEM: Arginine metabolism</html:p><html:p>PROTEIN_CLASS: 3.5.1.4</html:p></notes><listOfReactants><speciesReference species="M_m163" stoichiometry="1"/></listOfReactants><listOfProducts><speciesReference species="M_m164" stoichiometry="1"></speciesReference><speciesReference species="M_m698" stoichiometry="1"></speciesReference></listOfProducts><kineticLaw><math xmlns="http://www.w3.org/1998/Math/MathML"><apply><ci> LOWER_BOUND </ci><ci> UPPER_BOUND </ci><ci> OBJECTIVE_COEFFICIENT </ci></apply></math><listOfParameters><parameter id="LOWER_BOUND" value="     0.00000000"/><parameter id="UPPER_BOUND" value="  1000.00000000"/><parameter id="OBJECTIVE_COEFFICIENT" value="     0.00000000"/></listOfParameters></kineticLaw></reaction>
<reaction id="R_AMD2_2" name="Probable amidase" reversible="false"><notes><html:p>GENE_ASSOCIATION: YDR242W</html:p><html:p>SUBSYSTEM: Phenylalanine, tyrosine, and tryptophan biosynthesis (aromatic amino acids)</html:p><html:p>PROTEIN_CLASS: 3.5.1.4</html:p></notes><listOfReactants><speciesReference species="M_m85" stoichiometry="1"/></listOfReactants><listOfProducts><speciesReference species="M_m698" stoichiometry="1"></speciesReference><speciesReference species="M_m754" stoichiometry="1"></speciesReference></listOfProducts><kineticLaw><math xmlns="http://www.w3.org/1998/Math/MathML"><apply><ci> LOWER_BOUND </ci><ci> UPPER_BOUND </ci><ci> OBJECTIVE_COEFFICIENT </ci></apply></math><listOfParameters><parameter id="LOWER_BOUND" value="     0.00000000"/><parameter id="UPPER_BOUND" value="  1000.00000000"/><parameter id="OBJECTIVE_COEFFICIENT" value="     0.00000000"/></listOfParameters></kineticLaw></reaction>
<reaction id="R_AMD2_3" name="Probable amidase" reversible="false"><notes><html:p>GENE_ASSOCIATION: YDR242W</html:p><html:p>SUBSYSTEM: Phenylalanine, tyrosine, and tryptophan biosynthesis (aromatic amino acids)</html:p><html:p>PROTEIN_CLASS: 3.5.1.4</html:p></notes><listOfReactants><speciesReference species="M_m527" stoichiometry="1"/></listOfReactants><listOfProducts><speciesReference species="M_m528" stoichiometry="1"></speciesReference><speciesReference species="M_m698" stoichiometry="1"></speciesReference></listOfProducts><kineticLaw><math xmlns="http://www.w3.org/1998/Math/MathML"><apply><ci> LOWER_BOUND </ci><ci> UPPER_BOUND </ci><ci> OBJECTIVE_COEFFICIENT </ci></apply></math><listOfParameters><parameter id="LOWER_BOUND" value="     0.00000000"/><parameter id="UPPER_BOUND" value="  1000.00000000"/><parameter id="OBJECTIVE_COEFFICIENT" value="     0.00000000"/></listOfParameters></kineticLaw></reaction>
<reaction id="R_APA1_1" name="5',5'''-P-1,P-4-tetraphosphate phosphorylase" reversible="false"><notes><html:p>GENE_ASSOCIATION: YCL050C</html:p><html:p>SUBSYSTEM: Purine metabolism</html:p><html:p>PROTEIN_CLASS: 2.7.7.53</html:p></notes><listOfReactants><speciesReference species="M_m230" stoichiometry="1"/><speciesReference species="M_m495" stoichiometry="1"/></listOfReactants><listOfProducts><speciesReference species="M_m733" stoichiometry="1"></speciesReference><speciesReference species="M_m747" stoichiometry="1"></speciesReference></listOfProducts><kineticLaw><math xmlns="http://www.w3.org/1998/Math/MathML"><apply><ci> LOWER_BOUND </ci><ci> UPPER_BOUND </ci><ci> OBJECTIVE_COEFFICIENT </ci></apply></math><listOfParameters><parameter id="LOWER_BOUND" value="     0.00000000"/><parameter id="UPPER_BOUND" value="  1000.00000000"/><parameter id="OBJECTIVE_COEFFICIENT" value="     0.00000000"/></listOfParameters></kineticLaw></reaction>
<reaction id="R_APA1_2" name="5',5'''-P-1,P-4-tetraphosphate phosphorylase" reversible="false"><notes><html:p>GENE_ASSOCIATION: YCL050C</html:p><html:p>SUBSYSTEM: Purine metabolism</html:p><html:p>PROTEIN_CLASS: 2.7.7.53</html:p></notes><listOfReactants><speciesReference species="M_m461" stoichiometry="1"/><speciesReference species="M_m495" stoichiometry="1"/></listOfReactants><listOfProducts><speciesReference species="M_m733" stoichiometry="1"></speciesReference><speciesReference species="M_m748" stoichiometry="1"></speciesReference></listOfProducts><kineticLaw><math xmlns="http://www.w3.org/1998/Math/MathML"><apply><ci> LOWER_BOUND </ci><ci> UPPER_BOUND </ci><ci> OBJECTIVE_COEFFICIENT </ci></apply></math><listOfParameters><parameter id="LOWER_BOUND" value="     0.00000000"/><parameter id="UPPER_BOUND" value="  1000.00000000"/><parameter id="OBJECTIVE_COEFFICIENT" value="     0.00000000"/></listOfParameters></kineticLaw></reaction>
<reaction id="R_APA1_3" name="ADP-sulfurylase" reversible="true"><notes><html:p>GENE_ASSOCIATION: YCL050C</html:p><html:p>SUBSYSTEM: Cysteine metabolism</html:p><html:p>PROTEIN_CLASS: 2.7.7.5</html:p></notes><listOfReactants><speciesReference species="M_m230" stoichiometry="1"/><speciesReference species="M_m864" stoichiometry="1"/></listOfReactants><listOfProducts><speciesReference species="M_m228" stoichiometry="1"></speciesReference><speciesReference species="M_m733" stoichiometry="1"></speciesReference></listOfProducts><kineticLaw><math xmlns="http://www.w3.org/1998/Math/MathML"><apply><ci> LOWER_BOUND </ci><ci> UPPER_BOUND </ci><ci> OBJECTIVE_COEFFICIENT </ci></apply></math><listOfParameters><parameter id="LOWER_BOUND" value=" -1000.00000000"/><parameter id="UPPER_BOUND" value="  1000.00000000"/><parameter id="OBJECTIVE_COEFFICIENT" value="     0.00000000"/></listOfParameters></kineticLaw></reaction>
<reaction id="R_APA2" name="ATP adenylyltransferase" reversible="false"><notes><html:p>GENE_ASSOCIATION: YDR530C</html:p><html:p>SUBSYSTEM: Purine metabolism</html:p><html:p>PROTEIN_CLASS: 2.7.7.53</html:p></notes><listOfReactants><speciesReference species="M_m230" stoichiometry="1"/><speciesReference species="M_m262" stoichiometry="1"/></listOfReactants><listOfProducts><speciesReference species="M_m733" stoichiometry="1"></speciesReference><speciesReference species="M_m747" stoichiometry="1"></speciesReference></listOfProducts><kineticLaw><math xmlns="http://www.w3.org/1998/Math/MathML"><apply><ci> LOWER_BOUND </ci><ci> UPPER_BOUND </ci><ci> OBJECTIVE_COEFFICIENT </ci></apply></math><listOfParameters><parameter id="LOWER_BOUND" value="     0.00000000"/><parameter id="UPPER_BOUND" value="  1000.00000000"/><parameter id="OBJECTIVE_COEFFICIENT" value="     0.00000000"/></listOfParameters></kineticLaw></reaction>
<reaction id="R_APT1" name="Adenine phosphoribosyltransferase 1" reversible="false"><notes><html:p>GENE_ASSOCIATION: YML022W</html:p><html:p>SUBSYSTEM: Salvage pathways</html:p><html:p>PROTEIN_CLASS: 2.4.2.7</html:p></notes><listOfReactants><speciesReference species="M_m191" stoichiometry="1"/><speciesReference species="M_m223" stoichiometry="1"/></listOfReactants><listOfProducts><speciesReference species="M_m253" stoichiometry="1"></speciesReference><speciesReference species="M_m795" stoichiometry="1"></speciesReference></listOfProducts><kineticLaw><math xmlns="http://www.w3.org/1998/Math/MathML"><apply><ci> LOWER_BOUND </ci><ci> UPPER_BOUND </ci><ci> OBJECTIVE_COEFFICIENT </ci></apply></math><listOfParameters><parameter id="LOWER_BOUND" value="     0.00000000"/><parameter id="UPPER_BOUND" value="  1000.00000000"/><parameter id="OBJECTIVE_COEFFICIENT" value="     0.00000000"/></listOfParameters></kineticLaw></reaction>
<reaction id="R_APT2" name="Adenine phosphoribosyltransferase 2" reversible="false"><notes><html:p>GENE_ASSOCIATION: YDR441C</html:p><html:p>SUBSYSTEM: Salvage pathways</html:p><html:p>PROTEIN_CLASS: 2.4.2.7</html:p></notes><listOfReactants><speciesReference species="M_m191" stoichiometry="1"/><speciesReference species="M_m223" stoichiometry="1"/></listOfReactants><listOfProducts><speciesReference species="M_m253" stoichiometry="1"></speciesReference><speciesReference species="M_m795" stoichiometry="1"></speciesReference></listOfProducts><kineticLaw><math xmlns="http://www.w3.org/1998/Math/MathML"><apply><ci> LOWER_BOUND </ci><ci> UPPER_BOUND </ci><ci> OBJECTIVE_COEFFICIENT </ci></apply></math><listOfParameters><parameter id="LOWER_BOUND" value="     0.00000000"/><parameter id="UPPER_BOUND" value="  1000.00000000"/><parameter id="OBJECTIVE_COEFFICIENT" value="     0.00000000"/></listOfParameters></kineticLaw></reaction>
<reaction id="R_ARA1_1" name="D-arabinose dehydrogenase [NAD(P)+] heavy chain" reversible="false"><notes><html:p>GENE_ASSOCIATION: YBR149W</html:p><html:p>SUBSYSTEM: Arabinose metabolism</html:p><html:p>PROTEIN_CLASS: 1.1.1.117</html:p></notes><listOfReactants><speciesReference species="M_m334" stoichiometry="1"/><speciesReference species="M_m687" stoichiometry="1"/></listOfReactants><listOfProducts><speciesReference species="M_m333" stoichiometry="1"></speciesReference><speciesReference species="M_m689" stoichiometry="1"></speciesReference></listOfProducts><kineticLaw><math xmlns="http://www.w3.org/1998/Math/MathML"><apply><ci> LOWER_BOUND </ci><ci> UPPER_BOUND </ci><ci> OBJECTIVE_COEFFICIENT </ci></apply></math><listOfParameters><parameter id="LOWER_BOUND" value="     0.00000000"/><parameter id="UPPER_BOUND" value="  1000.00000000"/><parameter id="OBJECTIVE_COEFFICIENT" value="     0.00000000"/></listOfParameters></kineticLaw></reaction>
<reaction id="R_ARA1_2" name="D-arabinose dehydrogenase [NAD(P)+] heavy chain" reversible="false"><notes><html:p>GENE_ASSOCIATION: YBR149W</html:p><html:p>SUBSYSTEM: Arabinose metabolism</html:p><html:p>PROTEIN_CLASS: 1.1.1.117</html:p></notes><listOfReactants><speciesReference species="M_m334" stoichiometry="1"/><speciesReference species="M_m691" stoichiometry="1"/></listOfReactants><listOfProducts><speciesReference species="M_m333" stoichiometry="1"></speciesReference><speciesReference species="M_m693" stoichiometry="1"></speciesReference></listOfProducts><kineticLaw><math xmlns="http://www.w3.org/1998/Math/MathML"><apply><ci> LOWER_BOUND </ci><ci> UPPER_BOUND </ci><ci> OBJECTIVE_COEFFICIENT </ci></apply></math><listOfParameters><parameter id="LOWER_BOUND" value="     0.00000000"/><parameter id="UPPER_BOUND" value="  1000.00000000"/><parameter id="OBJECTIVE_COEFFICIENT" value="     0.00000000"/></listOfParameters></kineticLaw></reaction>
<reaction id="R_ARE1" name="Sterol O-acyltransferase 1" reversible="false"><notes><html:p>GENE_ASSOCIATION: YCR048W</html:p><html:p>SUBSYSTEM: Sterol biosynthesis</html:p><html:p>PROTEIN_CLASS: 2.3.1.26</html:p></notes><listOfReactants><speciesReference species="M_m221" stoichiometry="1"/><speciesReference species="M_m429" stoichiometry="1"/></listOfReactants><listOfProducts><speciesReference species="M_m321" stoichiometry="1"></speciesReference><speciesReference species="M_m430" stoichiometry="1"></speciesReference></listOfProducts><kineticLaw><math xmlns="http://www.w3.org/1998/Math/MathML"><apply><ci> LOWER_BOUND </ci><ci> UPPER_BOUND </ci><ci> OBJECTIVE_COEFFICIENT </ci></apply></math><listOfParameters><parameter id="LOWER_BOUND" value="     0.00000000"/><parameter id="UPPER_BOUND" value="  1000.00000000"/><parameter id="OBJECTIVE_COEFFICIENT" value="     0.00000000"/></listOfParameters></kineticLaw></reaction>
<reaction id="R_ARE2" name="Sterol O-acyltransferase 2" reversible="false"><notes><html:p>GENE_ASSOCIATION: YNR019W</html:p><html:p>SUBSYSTEM: Sterol biosynthesis</html:p><html:p>PROTEIN_CLASS: 2.3.1.26</html:p></notes><listOfReactants><speciesReference species="M_m221" stoichiometry="1"/><speciesReference species="M_m429" stoichiometry="1"/></listOfReactants><listOfProducts><speciesReference species="M_m321" stoichiometry="1"></speciesReference><speciesReference species="M_m430" stoichiometry="1"></speciesReference></listOfProducts><kineticLaw><math xmlns="http://www.w3.org/1998/Math/MathML"><apply><ci> LOWER_BOUND </ci><ci> UPPER_BOUND </ci><ci> OBJECTIVE_COEFFICIENT </ci></apply></math><listOfParameters><parameter id="LOWER_BOUND" value="     0.00000000"/><parameter id="UPPER_BOUND" value="  1000.00000000"/><parameter id="OBJECTIVE_COEFFICIENT" value="     0.00000000"/></listOfParameters></kineticLaw></reaction>
<reaction id="R_ARG1" name="Argininosuccinate synthase" reversible="true"><notes><html:p>GENE_ASSOCIATION: YOL058W</html:p><html:p>SUBSYSTEM: Arginine metabolism</html:p><html:p>PROTEIN_CLASS: 6.3.4.5</html:p></notes><listOfReactants><speciesReference species="M_m262" stoichiometry="1"/><speciesReference species="M_m562" stoichiometry="1"/><speciesReference species="M_m567" stoichiometry="1"/></listOfReactants><listOfProducts><speciesReference species="M_m253" stoichiometry="1"></speciesReference><speciesReference species="M_m669" stoichiometry="1"></speciesReference><speciesReference species="M_m795" stoichiometry="1"></speciesReference></listOfProducts><kineticLaw><math xmlns="http://www.w3.org/1998/Math/MathML"><apply><ci> LOWER_BOUND </ci><ci> UPPER_BOUND </ci><ci> OBJECTIVE_COEFFICIENT </ci></apply></math><listOfParameters><parameter id="LOWER_BOUND" value=" -1000.00000000"/><parameter id="UPPER_BOUND" value="  1000.00000000"/><parameter id="OBJECTIVE_COEFFICIENT" value="     0.00000000"/></listOfParameters></kineticLaw></reaction>
<reaction id="R_ARG3" name="Ornithine carbamoyltransferase" reversible="false"><notes><html:p>GENE_ASSOCIATION: YJL088W</html:p><html:p>SUBSYSTEM: Arginine metabolism</html:p><html:p>PROTEIN_CLASS: 2.1.3.3</html:p></notes><listOfReactants><speciesReference species="M_m297" stoichiometry="1"/><speciesReference species="M_m604" stoichiometry="1"/></listOfReactants><listOfProducts><speciesReference species="M_m567" stoichiometry="1"></speciesReference><speciesReference species="M_m733" stoichiometry="1"></speciesReference></listOfProducts><kineticLaw><math xmlns="http://www.w3.org/1998/Math/MathML"><apply><ci> LOWER_BOUND </ci><ci> UPPER_BOUND </ci><ci> OBJECTIVE_COEFFICIENT </ci></apply></math><listOfParameters><parameter id="LOWER_BOUND" value="     0.00000000"/><parameter id="UPPER_BOUND" value="  1000.00000000"/><parameter id="OBJECTIVE_COEFFICIENT" value="     0.00000000"/></listOfParameters></kineticLaw></reaction>
<reaction id="R_ARG4" name="Argininosuccinate lyase" reversible="true"><notes><html:p>GENE_ASSOCIATION: YHR018C</html:p><html:p>SUBSYSTEM: Arginine metabolism</html:p><html:p>PROTEIN_CLASS: 4.3.2.1</html:p></notes><listOfReactants><speciesReference species="M_m669" stoichiometry="1"/></listOfReactants><listOfProducts><speciesReference species="M_m453" stoichiometry="1"></speciesReference><speciesReference species="M_m557" stoichiometry="1"></speciesReference></listOfProducts><kineticLaw><math xmlns="http://www.w3.org/1998/Math/MathML"><apply><ci> LOWER_BOUND </ci><ci> UPPER_BOUND </ci><ci> OBJECTIVE_COEFFICIENT </ci></apply></math><listOfParameters><parameter id="LOWER_BOUND" value=" -1000.00000000"/><parameter id="UPPER_BOUND" value="  1000.00000000"/><parameter id="OBJECTIVE_COEFFICIENT" value="     0.00000000"/></listOfParameters></kineticLaw></reaction>
<reaction id="R_ARG5_1" name="Acetylglutamate kinase" reversible="false"><notes><html:p>GENE_ASSOCIATION: YER069W</html:p><html:p>SUBSYSTEM: Arginine metabolism</html:p><html:p>PROTEIN_CLASS: 2.7.2.8</html:p></notes><listOfReactants><speciesReference species="M_m263" stoichiometry="1"/><speciesReference species="M_m674" stoichiometry="1"/></listOfReactants><listOfProducts><speciesReference species="M_m231" stoichiometry="1"></speciesReference><speciesReference species="M_m672" stoichiometry="1"></speciesReference></listOfProducts><kineticLaw><math xmlns="http://www.w3.org/1998/Math/MathML"><apply><ci> LOWER_BOUND </ci><ci> UPPER_BOUND </ci><ci> OBJECTIVE_COEFFICIENT </ci></apply></math><listOfParameters><parameter id="LOWER_BOUND" value="     0.00000000"/><parameter id="UPPER_BOUND" value="  1000.00000000"/><parameter id="OBJECTIVE_COEFFICIENT" value="     0.00000000"/></listOfParameters></kineticLaw></reaction>
<reaction id="R_ARG5_2" name="N-acetyl-gamma-glutamyl-phosphate reductase" reversible="false"><notes><html:p>GENE_ASSOCIATION: YER069W</html:p><html:p>SUBSYSTEM: Arginine metabolism</html:p><html:p>PROTEIN_CLASS: 1.2.1.38</html:p></notes><listOfReactants><speciesReference species="M_m672" stoichiometry="1"/><speciesReference species="M_m694" stoichiometry="1"/></listOfReactants><listOfProducts><speciesReference species="M_m673" stoichiometry="1"></speciesReference><speciesReference species="M_m692" stoichiometry="1"></speciesReference><speciesReference species="M_m734" stoichiometry="1"></speciesReference></listOfProducts><kineticLaw><math xmlns="http://www.w3.org/1998/Math/MathML"><apply><ci> LOWER_BOUND </ci><ci> UPPER_BOUND </ci><ci> OBJECTIVE_COEFFICIENT </ci></apply></math><listOfParameters><parameter id="LOWER_BOUND" value="     0.00000000"/><parameter id="UPPER_BOUND" value="  1000.00000000"/><parameter id="OBJECTIVE_COEFFICIENT" value="     0.00000000"/></listOfParameters></kineticLaw></reaction>
<reaction id="R_ARG8" name="Acetylornithine aminotransferase, mitochondrial" reversible="false"><notes><html:p>GENE_ASSOCIATION: YOL140W</html:p><html:p>SUBSYSTEM: Arginine metabolism</html:p><html:p>PROTEIN_CLASS: 2.6.1.11</html:p></notes><listOfReactants><speciesReference species="M_m472" stoichiometry="1"/><speciesReference species="M_m673" stoichiometry="1"/></listOfReactants><listOfProducts><speciesReference species="M_m84" stoichiometry="1"></speciesReference><speciesReference species="M_m684" stoichiometry="1"></speciesReference></listOfProducts><kineticLaw><math xmlns="http://www.w3.org/1998/Math/MathML"><apply><ci> LOWER_BOUND </ci><ci> UPPER_BOUND </ci><ci> OBJECTIVE_COEFFICIENT </ci></apply></math><listOfParameters><parameter id="LOWER_BOUND" value="     0.00000000"/><parameter id="UPPER_BOUND" value="  1000.00000000"/><parameter id="OBJECTIVE_COEFFICIENT" value="     0.00000000"/></listOfParameters></kineticLaw></reaction>
<reaction id="R_ARO1_1" name="3-dehydroquinate synthase" reversible="false"><notes><html:p>GENE_ASSOCIATION: YDR127W</html:p><html:p>SUBSYSTEM: Phenylalanine, tyrosine, and tryptophan biosynthesis (aromatic amino acids)</html:p><html:p>PROTEIN_CLASS: 4.2.3.4</html:p></notes><listOfReactants><speciesReference species="M_m62" stoichiometry="1"/></listOfReactants><listOfProducts><speciesReference species="M_m95" stoichiometry="1"></speciesReference><speciesReference species="M_m733" stoichiometry="1"></speciesReference></listOfProducts><kineticLaw><math xmlns="http://www.w3.org/1998/Math/MathML"><apply><ci> LOWER_BOUND </ci><ci> UPPER_BOUND </ci><ci> OBJECTIVE_COEFFICIENT </ci></apply></math><listOfParameters><parameter id="LOWER_BOUND" value="     0.00000000"/><parameter id="UPPER_BOUND" value="  1000.00000000"/><parameter id="OBJECTIVE_COEFFICIENT" value="     0.00000000"/></listOfParameters></kineticLaw></reaction>
<reaction id="R_ARO1_2" name="3-dehydroquinate dehydratase" reversible="false"><notes><html:p>GENE_ASSOCIATION: YDR127W</html:p><html:p>SUBSYSTEM: Phenylalanine, tyrosine, and tryptophan biosynthesis (aromatic amino acids)</html:p><html:p>PROTEIN_CLASS: 4.2.1.10</html:p></notes><listOfReactants><speciesReference species="M_m95" stoichiometry="1"/></listOfReactants><listOfProducts><speciesReference species="M_m96" stoichiometry="1"></speciesReference></listOfProducts><kineticLaw><math xmlns="http://www.w3.org/1998/Math/MathML"><apply><ci> LOWER_BOUND </ci><ci> UPPER_BOUND </ci><ci> OBJECTIVE_COEFFICIENT </ci></apply></math><listOfParameters><parameter id="LOWER_BOUND" value="     0.00000000"/><parameter id="UPPER_BOUND" value="  1000.00000000"/><parameter id="OBJECTIVE_COEFFICIENT" value="     0.00000000"/></listOfParameters></kineticLaw></reaction>
<reaction id="R_ARO1_3" name="Shikimate dehydrogenase" reversible="false"><notes><html:p>GENE_ASSOCIATION: YDR127W</html:p><html:p>SUBSYSTEM: Phenylalanine, tyrosine, and tryptophan biosynthesis (aromatic amino acids)</html:p><html:p>PROTEIN_CLASS: 1.1.1.25</html:p></notes><listOfReactants><speciesReference species="M_m96" stoichiometry="1"/><speciesReference species="M_m693" stoichiometry="1"/></listOfReactants><listOfProducts><speciesReference species="M_m691" stoichiometry="1"></speciesReference><speciesReference species="M_m841" stoichiometry="1"></speciesReference></listOfProducts><kineticLaw><math xmlns="http://www.w3.org/1998/Math/MathML"><apply><ci> LOWER_BOUND </ci><ci> UPPER_BOUND </ci><ci> OBJECTIVE_COEFFICIENT </ci></apply></math><listOfParameters><parameter id="LOWER_BOUND" value="     0.00000000"/><parameter id="UPPER_BOUND" value="  1000.00000000"/><parameter id="OBJECTIVE_COEFFICIENT" value="     0.00000000"/></listOfParameters></kineticLaw></reaction>
<reaction id="R_ARO1_4" name="Shikimate kinase" reversible="false"><notes><html:p>GENE_ASSOCIATION: YDR127W</html:p><html:p>SUBSYSTEM: Phenylalanine, tyrosine, and tryptophan biosynthesis (aromatic amino acids)</html:p><html:p>PROTEIN_CLASS: 2.7.1.71</html:p></notes><listOfReactants><speciesReference species="M_m262" stoichiometry="1"/><speciesReference species="M_m841" stoichiometry="1"/></listOfReactants><listOfProducts><speciesReference species="M_m230" stoichiometry="1"></speciesReference><speciesReference species="M_m842" stoichiometry="1"></speciesReference></listOfProducts><kineticLaw><math xmlns="http://www.w3.org/1998/Math/MathML"><apply><ci> LOWER_BOUND </ci><ci> UPPER_BOUND </ci><ci> OBJECTIVE_COEFFICIENT </ci></apply></math><listOfParameters><parameter id="LOWER_BOUND" value="     0.00000000"/><parameter id="UPPER_BOUND" value="  1000.00000000"/><parameter id="OBJECTIVE_COEFFICIENT" value="     0.00000000"/></listOfParameters></kineticLaw></reaction>
<reaction id="R_ARO1_5" name="3-phosphoshikimate 1-carboxyvinyltransferase" reversible="false"><notes><html:p>GENE_ASSOCIATION: YDR127W</html:p><html:p>SUBSYSTEM: Phenylalanine, tyrosine, and tryptophan biosynthesis (aromatic amino acids)</html:p><html:p>PROTEIN_CLASS: 2.5.1.19</html:p></notes><listOfReactants><speciesReference species="M_m768" stoichiometry="1"/><speciesReference species="M_m842" stoichiometry="1"/></listOfReactants><listOfProducts><speciesReference species="M_m190" stoichiometry="1"></speciesReference><speciesReference species="M_m733" stoichiometry="1"></speciesReference></listOfProducts><kineticLaw><math xmlns="http://www.w3.org/1998/Math/MathML"><apply><ci> LOWER_BOUND </ci><ci> UPPER_BOUND </ci><ci> OBJECTIVE_COEFFICIENT </ci></apply></math><listOfParameters><parameter id="LOWER_BOUND" value="     0.00000000"/><parameter id="UPPER_BOUND" value="  1000.00000000"/><parameter id="OBJECTIVE_COEFFICIENT" value="     0.00000000"/></listOfParameters></kineticLaw></reaction>
<reaction id="R_ARO2" name="Chorismate synthase" reversible="false"><notes><html:p>GENE_ASSOCIATION: YGL148W</html:p><html:p>SUBSYSTEM: Phenylalanine, tyrosine, and tryptophan biosynthesis (aromatic amino acids)</html:p><html:p>PROTEIN_CLASS: 4.2.3.5</html:p></notes><listOfReactants><speciesReference species="M_m190" stoichiometry="1"/></listOfReactants><listOfProducts><speciesReference species="M_m311" stoichiometry="1"></speciesReference><speciesReference species="M_m733" stoichiometry="1"></speciesReference></listOfProducts><kineticLaw><math xmlns="http://www.w3.org/1998/Math/MathML"><apply><ci> LOWER_BOUND </ci><ci> UPPER_BOUND </ci><ci> OBJECTIVE_COEFFICIENT </ci></apply></math><listOfParameters><parameter id="LOWER_BOUND" value="     0.00000000"/><parameter id="UPPER_BOUND" value="  1000.00000000"/><parameter id="OBJECTIVE_COEFFICIENT" value="     0.00000000"/></listOfParameters></kineticLaw></reaction>
<reaction id="R_ARO3" name="Phospho-2-keto-3-deoxyheptonate aldolase" reversible="false"><notes><html:p>GENE_ASSOCIATION: YDR035W</html:p><html:p>SUBSYSTEM: Phenylalanine, tyrosine, and tryptophan biosynthesis (aromatic amino acids)</html:p><html:p>PROTEIN_CLASS: 2.5.1.54</html:p></notes><listOfReactants><speciesReference species="M_m337" stoichiometry="1"/><speciesReference species="M_m768" stoichiometry="1"/></listOfReactants><listOfProducts><speciesReference species="M_m62" stoichiometry="1"></speciesReference><speciesReference species="M_m733" stoichiometry="1"></speciesReference></listOfProducts><kineticLaw><math xmlns="http://www.w3.org/1998/Math/MathML"><apply><ci> LOWER_BOUND </ci><ci> UPPER_BOUND </ci><ci> OBJECTIVE_COEFFICIENT </ci></apply></math><listOfParameters><parameter id="LOWER_BOUND" value="     0.00000000"/><parameter id="UPPER_BOUND" value="  1000.00000000"/><parameter id="OBJECTIVE_COEFFICIENT" value="     0.00000000"/></listOfParameters></kineticLaw></reaction>
<reaction id="R_ARO4" name="Phospho-2-keto-3-deoxyheptonate aldolase" reversible="false"><notes><html:p>GENE_ASSOCIATION: YBR249C</html:p><html:p>SUBSYSTEM: Phenylalanine, tyrosine, and tryptophan biosynthesis (aromatic amino acids)</html:p><html:p>PROTEIN_CLASS: 2.5.1.54</html:p></notes><listOfReactants><speciesReference species="M_m337" stoichiometry="1"/><speciesReference species="M_m768" stoichiometry="1"/></listOfReactants><listOfProducts><speciesReference species="M_m62" stoichiometry="1"></speciesReference><speciesReference species="M_m733" stoichiometry="1"></speciesReference></listOfProducts><kineticLaw><math xmlns="http://www.w3.org/1998/Math/MathML"><apply><ci> LOWER_BOUND </ci><ci> UPPER_BOUND </ci><ci> OBJECTIVE_COEFFICIENT </ci></apply></math><listOfParameters><parameter id="LOWER_BOUND" value="     0.00000000"/><parameter id="UPPER_BOUND" value="  1000.00000000"/><parameter id="OBJECTIVE_COEFFICIENT" value="     0.00000000"/></listOfParameters></kineticLaw></reaction>
<reaction id="R_ARO7" name="Chorismate mutase" reversible="false"><notes><html:p>GENE_ASSOCIATION: YPR060C</html:p><html:p>SUBSYSTEM: Phenylalanine, tyrosine, and tryptophan biosynthesis (aromatic amino acids)</html:p><html:p>PROTEIN_CLASS: 5.4.99.5</html:p></notes><listOfReactants><speciesReference species="M_m311" stoichiometry="1"/></listOfReactants><listOfProducts><speciesReference species="M_m779" stoichiometry="1"></speciesReference></listOfProducts><kineticLaw><math xmlns="http://www.w3.org/1998/Math/MathML"><apply><ci> LOWER_BOUND </ci><ci> UPPER_BOUND </ci><ci> OBJECTIVE_COEFFICIENT </ci></apply></math><listOfParameters><parameter id="LOWER_BOUND" value="     0.00000000"/><parameter id="UPPER_BOUND" value="  1000.00000000"/><parameter id="OBJECTIVE_COEFFICIENT" value="     0.00000000"/></listOfParameters></kineticLaw></reaction>
<reaction id="R_ARO8" name="Aromatic amino acid aminotransferase 1" reversible="false"><notes><html:p>GENE_ASSOCIATION: YGL202W</html:p><html:p>SUBSYSTEM: Phenylalanine, tyrosine, and tryptophan biosynthesis (aromatic amino acids)</html:p><html:p>PROTEIN_CLASS: 2.6.1.-</html:p></notes><listOfReactants><speciesReference species="M_m92" stoichiometry="1"/><speciesReference species="M_m575" stoichiometry="1"/></listOfReactants><listOfProducts><speciesReference species="M_m83" stoichiometry="1"></speciesReference><speciesReference species="M_m624" stoichiometry="1"></speciesReference></listOfProducts><kineticLaw><math xmlns="http://www.w3.org/1998/Math/MathML"><apply><ci> LOWER_BOUND </ci><ci> UPPER_BOUND </ci><ci> OBJECTIVE_COEFFICIENT </ci></apply></math><listOfParameters><parameter id="LOWER_BOUND" value="     0.00000000"/><parameter id="UPPER_BOUND" value="  1000.00000000"/><parameter id="OBJECTIVE_COEFFICIENT" value="     0.00000000"/></listOfParameters></kineticLaw></reaction>
<reaction id="R_ARO9_1" name="Aromatic amino acid aminotransferase 2" reversible="true"><notes><html:p>GENE_ASSOCIATION: YHR137W</html:p><html:p>SUBSYSTEM: Phenylalanine, tyrosine, and tryptophan biosynthesis (aromatic amino acids)</html:p><html:p>PROTEIN_CLASS: 2.6.1.-</html:p></notes><listOfReactants><speciesReference species="M_m575" stoichiometry="1"/><speciesReference species="M_m755" stoichiometry="1"/></listOfReactants><listOfProducts><speciesReference species="M_m83" stoichiometry="1"></speciesReference><speciesReference species="M_m606" stoichiometry="1"></speciesReference></listOfProducts><kineticLaw><math xmlns="http://www.w3.org/1998/Math/MathML"><apply><ci> LOWER_BOUND </ci><ci> UPPER_BOUND </ci><ci> OBJECTIVE_COEFFICIENT </ci></apply></math><listOfParameters><parameter id="LOWER_BOUND" value=" -1000.00000000"/><parameter id="UPPER_BOUND" value="  1000.00000000"/><parameter id="OBJECTIVE_COEFFICIENT" value="     0.00000000"/></listOfParameters></kineticLaw></reaction>
<reaction id="R_ARO9_2" name="Aromatic amino acid aminotransferase 2" reversible="false"><notes><html:p>GENE_ASSOCIATION: YHR137W</html:p><html:p>SUBSYSTEM: Phenylalanine, tyrosine, and tryptophan biosynthesis (aromatic amino acids)</html:p><html:p>PROTEIN_CLASS: 2.6.1.-</html:p></notes><listOfReactants><speciesReference species="M_m92" stoichiometry="1"/><speciesReference species="M_m575" stoichiometry="1"/></listOfReactants><listOfProducts><speciesReference species="M_m83" stoichiometry="1"></speciesReference><speciesReference species="M_m624" stoichiometry="1"></speciesReference></listOfProducts><kineticLaw><math xmlns="http://www.w3.org/1998/Math/MathML"><apply><ci> LOWER_BOUND </ci><ci> UPPER_BOUND </ci><ci> OBJECTIVE_COEFFICIENT </ci></apply></math><listOfParameters><parameter id="LOWER_BOUND" value="     0.00000000"/><parameter id="UPPER_BOUND" value="  1000.00000000"/><parameter id="OBJECTIVE_COEFFICIENT" value="     0.00000000"/></listOfParameters></kineticLaw></reaction>
<reaction id="R_ASN1" name="Asparagine synthetase [glutamine-hydrolyzing] 1" reversible="false"><notes><html:p>GENE_ASSOCIATION: YPR145W</html:p><html:p>SUBSYSTEM: Alanine and aspartate metabolism</html:p><html:p>PROTEIN_CLASS: 6.3.5.4</html:p></notes><listOfReactants><speciesReference species="M_m262" stoichiometry="1"/><speciesReference species="M_m562" stoichiometry="1"/><speciesReference species="M_m578" stoichiometry="1"/></listOfReactants><listOfProducts><speciesReference species="M_m253" stoichiometry="1"></speciesReference><speciesReference species="M_m559" stoichiometry="1"></speciesReference><speciesReference species="M_m575" stoichiometry="1"></speciesReference><speciesReference species="M_m795" stoichiometry="1"></speciesReference></listOfProducts><kineticLaw><math xmlns="http://www.w3.org/1998/Math/MathML"><apply><ci> LOWER_BOUND </ci><ci> UPPER_BOUND </ci><ci> OBJECTIVE_COEFFICIENT </ci></apply></math><listOfParameters><parameter id="LOWER_BOUND" value="     0.00000000"/><parameter id="UPPER_BOUND" value="  1000.00000000"/><parameter id="OBJECTIVE_COEFFICIENT" value="     0.00000000"/></listOfParameters></kineticLaw></reaction>
<reaction id="R_ASN2" name="Asparagine synthetase [glutamine-hydrolyzing] 2" reversible="false"><notes><html:p>GENE_ASSOCIATION: YGR124W</html:p><html:p>SUBSYSTEM: Alanine and aspartate metabolism</html:p><html:p>PROTEIN_CLASS: 6.3.5.4</html:p></notes><listOfReactants><speciesReference species="M_m262" stoichiometry="1"/><speciesReference species="M_m562" stoichiometry="1"/><speciesReference species="M_m578" stoichiometry="1"/></listOfReactants><listOfProducts><speciesReference species="M_m253" stoichiometry="1"></speciesReference><speciesReference species="M_m559" stoichiometry="1"></speciesReference><speciesReference species="M_m575" stoichiometry="1"></speciesReference><speciesReference species="M_m795" stoichiometry="1"></speciesReference></listOfProducts><kineticLaw><math xmlns="http://www.w3.org/1998/Math/MathML"><apply><ci> LOWER_BOUND </ci><ci> UPPER_BOUND </ci><ci> OBJECTIVE_COEFFICIENT </ci></apply></math><listOfParameters><parameter id="LOWER_BOUND" value="     0.00000000"/><parameter id="UPPER_BOUND" value="  1000.00000000"/><parameter id="OBJECTIVE_COEFFICIENT" value="     0.00000000"/></listOfParameters></kineticLaw></reaction>
<reaction id="R_ASP1" name="L-asparaginase 1" reversible="false"><notes><html:p>GENE_ASSOCIATION: YDR321W</html:p><html:p>SUBSYSTEM: Asparagine metabolism</html:p><html:p>PROTEIN_CLASS: 3.5.1.1</html:p></notes><listOfReactants><speciesReference species="M_m559" stoichiometry="1"/></listOfReactants><listOfProducts><speciesReference species="M_m562" stoichiometry="1"></speciesReference><speciesReference species="M_m698" stoichiometry="1"></speciesReference></listOfProducts><kineticLaw><math xmlns="http://www.w3.org/1998/Math/MathML"><apply><ci> LOWER_BOUND </ci><ci> UPPER_BOUND </ci><ci> OBJECTIVE_COEFFICIENT </ci></apply></math><listOfParameters><parameter id="LOWER_BOUND" value="     0.00000000"/><parameter id="UPPER_BOUND" value="  1000.00000000"/><parameter id="OBJECTIVE_COEFFICIENT" value="     0.00000000"/></listOfParameters></kineticLaw></reaction>
<reaction id="R_ASP31" name="L-asparaginase 2" reversible="false"><notes><html:p>GENE_ASSOCIATION: YLR155C</html:p><html:p>SUBSYSTEM: Asparagine metabolism</html:p><html:p>PROTEIN_CLASS: 3.5.1.1</html:p></notes><listOfReactants><speciesReference species="M_m559" stoichiometry="1"/></listOfReactants><listOfProducts><speciesReference species="M_m562" stoichiometry="1"></speciesReference><speciesReference species="M_m698" stoichiometry="1"></speciesReference></listOfProducts><kineticLaw><math xmlns="http://www.w3.org/1998/Math/MathML"><apply><ci> LOWER_BOUND </ci><ci> UPPER_BOUND </ci><ci> OBJECTIVE_COEFFICIENT </ci></apply></math><listOfParameters><parameter id="LOWER_BOUND" value="     0.00000000"/><parameter id="UPPER_BOUND" value="  1000.00000000"/><parameter id="OBJECTIVE_COEFFICIENT" value="     0.00000000"/></listOfParameters></kineticLaw></reaction>
<reaction id="R_ASP32" name="L-asparaginase 2" reversible="false"><notes><html:p>GENE_ASSOCIATION: YLR157C</html:p><html:p>SUBSYSTEM: Arginine metabolism</html:p><html:p>PROTEIN_CLASS: 3.5.1.1</html:p></notes><listOfReactants><speciesReference species="M_m559" stoichiometry="1"/></listOfReactants><listOfProducts><speciesReference species="M_m562" stoichiometry="1"></speciesReference><speciesReference species="M_m698" stoichiometry="1"></speciesReference></listOfProducts><kineticLaw><math xmlns="http://www.w3.org/1998/Math/MathML"><apply><ci> LOWER_BOUND </ci><ci> UPPER_BOUND </ci><ci> OBJECTIVE_COEFFICIENT </ci></apply></math><listOfParameters><parameter id="LOWER_BOUND" value="     0.00000000"/><parameter id="UPPER_BOUND" value="  1000.00000000"/><parameter id="OBJECTIVE_COEFFICIENT" value="     0.00000000"/></listOfParameters></kineticLaw></reaction>
<reaction id="R_ASP33" name="L-asparaginase 2" reversible="false"><notes><html:p>GENE_ASSOCIATION: YLR158C</html:p><html:p>SUBSYSTEM: Asparagine metabolism</html:p><html:p>PROTEIN_CLASS: 3.5.1.1</html:p></notes><listOfReactants><speciesReference species="M_m559" stoichiometry="1"/></listOfReactants><listOfProducts><speciesReference species="M_m562" stoichiometry="1"></speciesReference><speciesReference species="M_m698" stoichiometry="1"></speciesReference></listOfProducts><kineticLaw><math xmlns="http://www.w3.org/1998/Math/MathML"><apply><ci> LOWER_BOUND </ci><ci> UPPER_BOUND </ci><ci> OBJECTIVE_COEFFICIENT </ci></apply></math><listOfParameters><parameter id="LOWER_BOUND" value="     0.00000000"/><parameter id="UPPER_BOUND" value="  1000.00000000"/><parameter id="OBJECTIVE_COEFFICIENT" value="     0.00000000"/></listOfParameters></kineticLaw></reaction>
<reaction id="R_ASP34" name="L-asparaginase 2" reversible="false"><notes><html:p>GENE_ASSOCIATION: YLR160C</html:p><html:p>SUBSYSTEM: Asparagine metabolism</html:p><html:p>PROTEIN_CLASS: 3.5.1.1</html:p></notes><listOfReactants><speciesReference species="M_m559" stoichiometry="1"/></listOfReactants><listOfProducts><speciesReference species="M_m562" stoichiometry="1"></speciesReference><speciesReference species="M_m698" stoichiometry="1"></speciesReference></listOfProducts><kineticLaw><math xmlns="http://www.w3.org/1998/Math/MathML"><apply><ci> LOWER_BOUND </ci><ci> UPPER_BOUND </ci><ci> OBJECTIVE_COEFFICIENT </ci></apply></math><listOfParameters><parameter id="LOWER_BOUND" value="     0.00000000"/><parameter id="UPPER_BOUND" value="  1000.00000000"/><parameter id="OBJECTIVE_COEFFICIENT" value="     0.00000000"/></listOfParameters></kineticLaw></reaction>
<reaction id="R_ATH1" name="Vacuolar acid trehalase" reversible="false"><notes><html:p>GENE_ASSOCIATION: YPR026W</html:p><html:p>SUBSYSTEM: Trehalose metabolism</html:p><html:p>PROTEIN_CLASS: 3.2.1.28</html:p></notes><listOfReactants><speciesReference species="M_m241" stoichiometry="1"/></listOfReactants><listOfProducts><speciesReference species="M_m245" stoichiometry="2"></speciesReference></listOfProducts><kineticLaw><math xmlns="http://www.w3.org/1998/Math/MathML"><apply><ci> LOWER_BOUND </ci><ci> UPPER_BOUND </ci><ci> OBJECTIVE_COEFFICIENT </ci></apply></math><listOfParameters><parameter id="LOWER_BOUND" value="     0.00000000"/><parameter id="UPPER_BOUND" value="  1000.00000000"/><parameter id="OBJECTIVE_COEFFICIENT" value="     0.00000000"/></listOfParameters></kineticLaw></reaction>
<reaction id="R_ATP1" name="ATP synthase subunit alpha, mitochondrial" reversible="false"><notes><html:p>GENE_ASSOCIATION: YBL099W</html:p><html:p>SUBSYSTEM: Oxidative phosphorylation</html:p></notes><listOfReactants><speciesReference species="M_m231" stoichiometry="1"/><speciesReference species="M_m734" stoichiometry="1"/></listOfReactants><listOfProducts><speciesReference species="M_m263" stoichiometry="1"></speciesReference><speciesReference species="M_m502" stoichiometry="3"></speciesReference></listOfProducts><kineticLaw><math xmlns="http://www.w3.org/1998/Math/MathML"><apply><ci> LOWER_BOUND </ci><ci> UPPER_BOUND </ci><ci> OBJECTIVE_COEFFICIENT </ci></apply></math><listOfParameters><parameter id="LOWER_BOUND" value="     0.00000000"/><parameter id="UPPER_BOUND" value="  1000.00000000"/><parameter id="OBJECTIVE_COEFFICIENT" value="     0.00000000"/></listOfParameters></kineticLaw></reaction>
<reaction id="R_AUR1_1" name="Aureobasidin A resistance protein" reversible="false"><notes><html:p>GENE_ASSOCIATION: YKL004W</html:p><html:p>SUBSYSTEM: Sphingoglycolipid metabolism</html:p></notes><listOfReactants><speciesReference species="M_m38" stoichiometry="1"/><speciesReference species="M_m335" stoichiometry="1"/></listOfReactants><listOfProducts><speciesReference species="M_m534" stoichiometry="1"></speciesReference></listOfProducts><kineticLaw><math xmlns="http://www.w3.org/1998/Math/MathML"><apply><ci> LOWER_BOUND </ci><ci> UPPER_BOUND </ci><ci> OBJECTIVE_COEFFICIENT </ci></apply></math><listOfParameters><parameter id="LOWER_BOUND" value="     0.00000000"/><parameter id="UPPER_BOUND" value="  1000.00000000"/><parameter id="OBJECTIVE_COEFFICIENT" value="     0.00000000"/></listOfParameters></kineticLaw></reaction>
<reaction id="R_AUR1_2" name="Aureobasidin A resistance protein" reversible="false"><notes><html:p>GENE_ASSOCIATION: YKL004W</html:p><html:p>SUBSYSTEM: Sphingoglycolipid metabolism</html:p></notes><listOfReactants><speciesReference species="M_m38" stoichiometry="1"/><speciesReference species="M_m746" stoichiometry="1"/></listOfReactants><listOfProducts><speciesReference species="M_m535" stoichiometry="1"></speciesReference></listOfProducts><kineticLaw><math xmlns="http://www.w3.org/1998/Math/MathML"><apply><ci> LOWER_BOUND </ci><ci> UPPER_BOUND </ci><ci> OBJECTIVE_COEFFICIENT </ci></apply></math><listOfParameters><parameter id="LOWER_BOUND" value="     0.00000000"/><parameter id="UPPER_BOUND" value="  1000.00000000"/><parameter id="OBJECTIVE_COEFFICIENT" value="     0.00000000"/></listOfParameters></kineticLaw></reaction>
<reaction id="R_AUS1_1" name="ATP-dependent permease AUS1" reversible="true"><notes><html:p>GENE_ASSOCIATION: YOR011W</html:p><html:p>SUBSYSTEM: Transport, extracellular</html:p></notes><listOfReactants><speciesReference species="M_m431" stoichiometry="1"/></listOfReactants><listOfProducts><speciesReference species="M_m429" stoichiometry="1"></speciesReference></listOfProducts><kineticLaw><math xmlns="http://www.w3.org/1998/Math/MathML"><apply><ci> LOWER_BOUND </ci><ci> UPPER_BOUND </ci><ci> OBJECTIVE_COEFFICIENT </ci></apply></math><listOfParameters><parameter id="LOWER_BOUND" value=" -1000.00000000"/><parameter id="UPPER_BOUND" value="  1000.00000000"/><parameter id="OBJECTIVE_COEFFICIENT" value="     0.00000000"/></listOfParameters></kineticLaw></reaction>
<reaction id="R_AUS1_2" name="ATP-dependent permease AUS1" reversible="true"><notes><html:p>GENE_ASSOCIATION: YOR011W</html:p><html:p>SUBSYSTEM: Transport, extracellular</html:p></notes><listOfReactants><speciesReference species="M_m985" stoichiometry="1"/></listOfReactants><listOfProducts><speciesReference species="M_m984" stoichiometry="1"></speciesReference></listOfProducts><kineticLaw><math xmlns="http://www.w3.org/1998/Math/MathML"><apply><ci> LOWER_BOUND </ci><ci> UPPER_BOUND </ci><ci> OBJECTIVE_COEFFICIENT </ci></apply></math><listOfParameters><parameter id="LOWER_BOUND" value=" -1000.00000000"/><parameter id="UPPER_BOUND" value="  1000.00000000"/><parameter id="OBJECTIVE_COEFFICIENT" value="     0.00000000"/></listOfParameters></kineticLaw></reaction>
<reaction id="R_AUS1_3" name="ATP-dependent permease AUS1" reversible="true"><notes><html:p>GENE_ASSOCIATION: YOR011W</html:p><html:p>SUBSYSTEM: Transport, extracellular</html:p></notes><listOfReactants><speciesReference species="M_m631" stoichiometry="1"/></listOfReactants><listOfProducts><speciesReference species="M_m630" stoichiometry="1"></speciesReference></listOfProducts><kineticLaw><math xmlns="http://www.w3.org/1998/Math/MathML"><apply><ci> LOWER_BOUND </ci><ci> UPPER_BOUND </ci><ci> OBJECTIVE_COEFFICIENT </ci></apply></math><listOfParameters><parameter id="LOWER_BOUND" value=" -1000.00000000"/><parameter id="UPPER_BOUND" value="  1000.00000000"/><parameter id="OBJECTIVE_COEFFICIENT" value="     0.00000000"/></listOfParameters></kineticLaw></reaction>
<reaction id="R_AUS1_4" name="ATP-dependent permease AUS1" reversible="true"><notes><html:p>GENE_ASSOCIATION: YOR011W</html:p><html:p>SUBSYSTEM: Transport, extracellular</html:p></notes><listOfReactants><speciesReference species="M_m174" stoichiometry="1"/></listOfReactants><listOfProducts><speciesReference species="M_m153" stoichiometry="1"></speciesReference></listOfProducts><kineticLaw><math xmlns="http://www.w3.org/1998/Math/MathML"><apply><ci> LOWER_BOUND </ci><ci> UPPER_BOUND </ci><ci> OBJECTIVE_COEFFICIENT </ci></apply></math><listOfParameters><parameter id="LOWER_BOUND" value=" -1000.00000000"/><parameter id="UPPER_BOUND" value="  1000.00000000"/><parameter id="OBJECTIVE_COEFFICIENT" value="     0.00000000"/></listOfParameters></kineticLaw></reaction>
<reaction id="R_AUS1_5" name="ATP-dependent permease AUS1" reversible="true"><notes><html:p>GENE_ASSOCIATION: YOR011W</html:p><html:p>SUBSYSTEM: Transport, extracellular</html:p></notes><listOfReactants><speciesReference species="M_m440" stoichiometry="1"/></listOfReactants><listOfProducts><speciesReference species="M_m441" stoichiometry="1"></speciesReference></listOfProducts><kineticLaw><math xmlns="http://www.w3.org/1998/Math/MathML"><apply><ci> LOWER_BOUND </ci><ci> UPPER_BOUND </ci><ci> OBJECTIVE_COEFFICIENT </ci></apply></math><listOfParameters><parameter id="LOWER_BOUND" value=" -1000.00000000"/><parameter id="UPPER_BOUND" value="  1000.00000000"/><parameter id="OBJECTIVE_COEFFICIENT" value="     0.00000000"/></listOfParameters></kineticLaw></reaction>
<reaction id="R_AUS1_6" name="ATP-dependent permease AUS1" reversible="true"><notes><html:p>GENE_ASSOCIATION: YOR011W</html:p><html:p>SUBSYSTEM: Transport, extracellular</html:p></notes><listOfReactants><speciesReference species="M_m423" stoichiometry="1"/></listOfReactants><listOfProducts><speciesReference species="M_m422" stoichiometry="1"></speciesReference></listOfProducts><kineticLaw><math xmlns="http://www.w3.org/1998/Math/MathML"><apply><ci> LOWER_BOUND </ci><ci> UPPER_BOUND </ci><ci> OBJECTIVE_COEFFICIENT </ci></apply></math><listOfParameters><parameter id="LOWER_BOUND" value=" -1000.00000000"/><parameter id="UPPER_BOUND" value="  1000.00000000"/><parameter id="OBJECTIVE_COEFFICIENT" value="     0.00000000"/></listOfParameters></kineticLaw></reaction>
<reaction id="R_AUS1_7" name="ATP-dependent permease AUS1" reversible="true"><notes><html:p>GENE_ASSOCIATION: YOR011W</html:p><html:p>SUBSYSTEM: Transport, extracellular</html:p></notes><listOfReactants><speciesReference species="M_m425" stoichiometry="1"/></listOfReactants><listOfProducts><speciesReference species="M_m428" stoichiometry="1"></speciesReference></listOfProducts><kineticLaw><math xmlns="http://www.w3.org/1998/Math/MathML"><apply><ci> LOWER_BOUND </ci><ci> UPPER_BOUND </ci><ci> OBJECTIVE_COEFFICIENT </ci></apply></math><listOfParameters><parameter id="LOWER_BOUND" value=" -1000.00000000"/><parameter id="UPPER_BOUND" value="  1000.00000000"/><parameter id="OBJECTIVE_COEFFICIENT" value="     0.00000000"/></listOfParameters></kineticLaw></reaction>
<reaction id="R_AUS1_8" name="ATP-dependent permease AUS1" reversible="true"><notes><html:p>GENE_ASSOCIATION: YOR011W</html:p><html:p>SUBSYSTEM: Transport, extracellular</html:p></notes><listOfReactants><speciesReference species="M_m424" stoichiometry="1"/></listOfReactants><listOfProducts><speciesReference species="M_m426" stoichiometry="1"></speciesReference></listOfProducts><kineticLaw><math xmlns="http://www.w3.org/1998/Math/MathML"><apply><ci> LOWER_BOUND </ci><ci> UPPER_BOUND </ci><ci> OBJECTIVE_COEFFICIENT </ci></apply></math><listOfParameters><parameter id="LOWER_BOUND" value=" -1000.00000000"/><parameter id="UPPER_BOUND" value="  1000.00000000"/><parameter id="OBJECTIVE_COEFFICIENT" value="     0.00000000"/></listOfParameters></kineticLaw></reaction>
<reaction id="R_AYR1" name="NADPH-dependent 1-acyldihydroxyacetone phosphate reductase" reversible="false"><notes><html:p>GENE_ASSOCIATION: YIL124W</html:p><html:p>SUBSYSTEM: Glycerol metabolism (glycerolipid metabolism)</html:p><html:p>PROTEIN_CLASS: 1.1.1.101</html:p></notes><listOfReactants><speciesReference species="M_m222" stoichiometry="1"/><speciesReference species="M_m691" stoichiometry="1"/></listOfReactants><listOfProducts><speciesReference species="M_m220" stoichiometry="1"></speciesReference><speciesReference species="M_m693" stoichiometry="1"></speciesReference></listOfProducts><kineticLaw><math xmlns="http://www.w3.org/1998/Math/MathML"><apply><ci> LOWER_BOUND </ci><ci> UPPER_BOUND </ci><ci> OBJECTIVE_COEFFICIENT </ci></apply></math><listOfParameters><parameter id="LOWER_BOUND" value="     0.00000000"/><parameter id="UPPER_BOUND" value="  1000.00000000"/><parameter id="OBJECTIVE_COEFFICIENT" value="     0.00000000"/></listOfParameters></kineticLaw></reaction>
<reaction id="R_BAP2_1" name="Leu/Val/Ile amino-acid permease" reversible="true"><notes><html:p>GENE_ASSOCIATION: YBR068C</html:p><html:p>SUBSYSTEM: Transport, extracellular</html:p></notes><listOfReactants><speciesReference species="M_m327" stoichiometry="1"/><speciesReference species="M_m501" stoichiometry="1"/></listOfReactants><listOfProducts><speciesReference species="M_m569" stoichiometry="1"></speciesReference></listOfProducts><kineticLaw><math xmlns="http://www.w3.org/1998/Math/MathML"><apply><ci> LOWER_BOUND </ci><ci> UPPER_BOUND </ci><ci> OBJECTIVE_COEFFICIENT </ci></apply></math><listOfParameters><parameter id="LOWER_BOUND" value=" -1000.00000000"/><parameter id="UPPER_BOUND" value="  1000.00000000"/><parameter id="OBJECTIVE_COEFFICIENT" value="     0.00000000"/></listOfParameters></kineticLaw></reaction>
<reaction id="R_BAP2_2" name="Leu/Val/Ile amino-acid permease" reversible="true"><notes><html:p>GENE_ASSOCIATION: YBR068C</html:p><html:p>SUBSYSTEM: Transport, extracellular</html:p></notes><listOfReactants><speciesReference species="M_m501" stoichiometry="1"/><speciesReference species="M_m525" stoichiometry="1"/></listOfReactants><listOfProducts><speciesReference species="M_m588" stoichiometry="1"></speciesReference></listOfProducts><kineticLaw><math xmlns="http://www.w3.org/1998/Math/MathML"><apply><ci> LOWER_BOUND </ci><ci> UPPER_BOUND </ci><ci> OBJECTIVE_COEFFICIENT </ci></apply></math><listOfParameters><parameter id="LOWER_BOUND" value=" -1000.00000000"/><parameter id="UPPER_BOUND" value="  1000.00000000"/><parameter id="OBJECTIVE_COEFFICIENT" value="     0.00000000"/></listOfParameters></kineticLaw></reaction>
<reaction id="R_BAP2_3" name="Leu/Val/Ile amino-acid permease" reversible="true"><notes><html:p>GENE_ASSOCIATION: YBR068C</html:p><html:p>SUBSYSTEM: Transport, extracellular</html:p></notes><listOfReactants><speciesReference species="M_m501" stoichiometry="1"/><speciesReference species="M_m632" stoichiometry="1"/></listOfReactants><listOfProducts><speciesReference species="M_m593" stoichiometry="1"></speciesReference></listOfProducts><kineticLaw><math xmlns="http://www.w3.org/1998/Math/MathML"><apply><ci> LOWER_BOUND </ci><ci> UPPER_BOUND </ci><ci> OBJECTIVE_COEFFICIENT </ci></apply></math><listOfParameters><parameter id="LOWER_BOUND" value=" -1000.00000000"/><parameter id="UPPER_BOUND" value="  1000.00000000"/><parameter id="OBJECTIVE_COEFFICIENT" value="     0.00000000"/></listOfParameters></kineticLaw></reaction>
<reaction id="R_BAP2_4" name="Leu/Val/Ile amino-acid permease" reversible="true"><notes><html:p>GENE_ASSOCIATION: YBR068C</html:p><html:p>SUBSYSTEM: Transport, extracellular</html:p></notes><listOfReactants><speciesReference species="M_m501" stoichiometry="1"/><speciesReference species="M_m660" stoichiometry="1"/></listOfReactants><listOfProducts><speciesReference species="M_m601" stoichiometry="1"></speciesReference></listOfProducts><kineticLaw><math xmlns="http://www.w3.org/1998/Math/MathML"><apply><ci> LOWER_BOUND </ci><ci> UPPER_BOUND </ci><ci> OBJECTIVE_COEFFICIENT </ci></apply></math><listOfParameters><parameter id="LOWER_BOUND" value=" -1000.00000000"/><parameter id="UPPER_BOUND" value="  1000.00000000"/><parameter id="OBJECTIVE_COEFFICIENT" value="     0.00000000"/></listOfParameters></kineticLaw></reaction>
<reaction id="R_BAP2_5" name="Leu/Val/Ile amino-acid permease" reversible="true"><notes><html:p>GENE_ASSOCIATION: YBR068C</html:p><html:p>SUBSYSTEM: Transport, extracellular</html:p></notes><listOfReactants><speciesReference species="M_m501" stoichiometry="1"/><speciesReference species="M_m756" stoichiometry="1"/></listOfReactants><listOfProducts><speciesReference species="M_m606" stoichiometry="1"></speciesReference></listOfProducts><kineticLaw><math xmlns="http://www.w3.org/1998/Math/MathML"><apply><ci> LOWER_BOUND </ci><ci> UPPER_BOUND </ci><ci> OBJECTIVE_COEFFICIENT </ci></apply></math><listOfParameters><parameter id="LOWER_BOUND" value=" -1000.00000000"/><parameter id="UPPER_BOUND" value="  1000.00000000"/><parameter id="OBJECTIVE_COEFFICIENT" value="     0.00000000"/></listOfParameters></kineticLaw></reaction>
<reaction id="R_BAP2_6" name="Leu/Val/Ile amino-acid permease" reversible="true"><notes><html:p>GENE_ASSOCIATION: YBR068C</html:p><html:p>SUBSYSTEM: Transport, extracellular</html:p></notes><listOfReactants><speciesReference species="M_m501" stoichiometry="1"/><speciesReference species="M_m958" stoichiometry="1"/></listOfReactants><listOfProducts><speciesReference species="M_m620" stoichiometry="1"></speciesReference></listOfProducts><kineticLaw><math xmlns="http://www.w3.org/1998/Math/MathML"><apply><ci> LOWER_BOUND </ci><ci> UPPER_BOUND </ci><ci> OBJECTIVE_COEFFICIENT </ci></apply></math><listOfParameters><parameter id="LOWER_BOUND" value=" -1000.00000000"/><parameter id="UPPER_BOUND" value="  1000.00000000"/><parameter id="OBJECTIVE_COEFFICIENT" value="     0.00000000"/></listOfParameters></kineticLaw></reaction>
<reaction id="R_BAP2_7" name="Leu/Val/Ile amino-acid permease" reversible="true"><notes><html:p>GENE_ASSOCIATION: YBR068C</html:p><html:p>SUBSYSTEM: Transport, extracellular</html:p></notes><listOfReactants><speciesReference species="M_m501" stoichiometry="1"/><speciesReference species="M_m959" stoichiometry="1"/></listOfReactants><listOfProducts><speciesReference species="M_m624" stoichiometry="1"></speciesReference></listOfProducts><kineticLaw><math xmlns="http://www.w3.org/1998/Math/MathML"><apply><ci> LOWER_BOUND </ci><ci> UPPER_BOUND </ci><ci> OBJECTIVE_COEFFICIENT </ci></apply></math><listOfParameters><parameter id="LOWER_BOUND" value=" -1000.00000000"/><parameter id="UPPER_BOUND" value="  1000.00000000"/><parameter id="OBJECTIVE_COEFFICIENT" value="     0.00000000"/></listOfParameters></kineticLaw></reaction>
<reaction id="R_BAP2_8" name="Leu/Val/Ile amino-acid permease" reversible="true"><notes><html:p>GENE_ASSOCIATION: YBR068C</html:p><html:p>SUBSYSTEM: Transport, extracellular</html:p></notes><listOfReactants><speciesReference species="M_m501" stoichiometry="1"/><speciesReference species="M_m976" stoichiometry="1"/></listOfReactants><listOfProducts><speciesReference species="M_m627" stoichiometry="1"></speciesReference></listOfProducts><kineticLaw><math xmlns="http://www.w3.org/1998/Math/MathML"><apply><ci> LOWER_BOUND </ci><ci> UPPER_BOUND </ci><ci> OBJECTIVE_COEFFICIENT </ci></apply></math><listOfParameters><parameter id="LOWER_BOUND" value=" -1000.00000000"/><parameter id="UPPER_BOUND" value="  1000.00000000"/><parameter id="OBJECTIVE_COEFFICIENT" value="     0.00000000"/></listOfParameters></kineticLaw></reaction>
<reaction id="R_BAP3_1" name="Valine amino-acid permease" reversible="true"><notes><html:p>GENE_ASSOCIATION: YDR046C</html:p><html:p>SUBSYSTEM: Transport, extracellular</html:p></notes><listOfReactants><speciesReference species="M_m327" stoichiometry="1"/><speciesReference species="M_m501" stoichiometry="1"/></listOfReactants><listOfProducts><speciesReference species="M_m569" stoichiometry="1"></speciesReference></listOfProducts><kineticLaw><math xmlns="http://www.w3.org/1998/Math/MathML"><apply><ci> LOWER_BOUND </ci><ci> UPPER_BOUND </ci><ci> OBJECTIVE_COEFFICIENT </ci></apply></math><listOfParameters><parameter id="LOWER_BOUND" value=" -1000.00000000"/><parameter id="UPPER_BOUND" value="  1000.00000000"/><parameter id="OBJECTIVE_COEFFICIENT" value="     0.00000000"/></listOfParameters></kineticLaw></reaction>
<reaction id="R_BAP3_2" name="Valine amino-acid permease" reversible="true"><notes><html:p>GENE_ASSOCIATION: YDR046C</html:p><html:p>SUBSYSTEM: Transport, extracellular</html:p></notes><listOfReactants><speciesReference species="M_m501" stoichiometry="1"/><speciesReference species="M_m525" stoichiometry="1"/></listOfReactants><listOfProducts><speciesReference species="M_m588" stoichiometry="1"></speciesReference></listOfProducts><kineticLaw><math xmlns="http://www.w3.org/1998/Math/MathML"><apply><ci> LOWER_BOUND </ci><ci> UPPER_BOUND </ci><ci> OBJECTIVE_COEFFICIENT </ci></apply></math><listOfParameters><parameter id="LOWER_BOUND" value=" -1000.00000000"/><parameter id="UPPER_BOUND" value="  1000.00000000"/><parameter id="OBJECTIVE_COEFFICIENT" value="     0.00000000"/></listOfParameters></kineticLaw></reaction>
<reaction id="R_BAP3_3" name="Valine amino-acid permease" reversible="true"><notes><html:p>GENE_ASSOCIATION: YDR046C</html:p><html:p>SUBSYSTEM: Transport, extracellular</html:p></notes><listOfReactants><speciesReference species="M_m501" stoichiometry="1"/><speciesReference species="M_m632" stoichiometry="1"/></listOfReactants><listOfProducts><speciesReference species="M_m593" stoichiometry="1"></speciesReference></listOfProducts><kineticLaw><math xmlns="http://www.w3.org/1998/Math/MathML"><apply><ci> LOWER_BOUND </ci><ci> UPPER_BOUND </ci><ci> OBJECTIVE_COEFFICIENT </ci></apply></math><listOfParameters><parameter id="LOWER_BOUND" value=" -1000.00000000"/><parameter id="UPPER_BOUND" value="  1000.00000000"/><parameter id="OBJECTIVE_COEFFICIENT" value="     0.00000000"/></listOfParameters></kineticLaw></reaction>
<reaction id="R_BAP3_4" name="Valine amino-acid permease" reversible="true"><notes><html:p>GENE_ASSOCIATION: YDR046C</html:p><html:p>SUBSYSTEM: Transport, extracellular</html:p></notes><listOfReactants><speciesReference species="M_m501" stoichiometry="1"/><speciesReference species="M_m660" stoichiometry="1"/></listOfReactants><listOfProducts><speciesReference species="M_m601" stoichiometry="1"></speciesReference></listOfProducts><kineticLaw><math xmlns="http://www.w3.org/1998/Math/MathML"><apply><ci> LOWER_BOUND </ci><ci> UPPER_BOUND </ci><ci> OBJECTIVE_COEFFICIENT </ci></apply></math><listOfParameters><parameter id="LOWER_BOUND" value=" -1000.00000000"/><parameter id="UPPER_BOUND" value="  1000.00000000"/><parameter id="OBJECTIVE_COEFFICIENT" value="     0.00000000"/></listOfParameters></kineticLaw></reaction>
<reaction id="R_BAP3_5" name="Valine amino-acid permease" reversible="true"><notes><html:p>GENE_ASSOCIATION: YDR046C</html:p><html:p>SUBSYSTEM: Transport, extracellular</html:p></notes><listOfReactants><speciesReference species="M_m501" stoichiometry="1"/><speciesReference species="M_m756" stoichiometry="1"/></listOfReactants><listOfProducts><speciesReference species="M_m606" stoichiometry="1"></speciesReference></listOfProducts><kineticLaw><math xmlns="http://www.w3.org/1998/Math/MathML"><apply><ci> LOWER_BOUND </ci><ci> UPPER_BOUND </ci><ci> OBJECTIVE_COEFFICIENT </ci></apply></math><listOfParameters><parameter id="LOWER_BOUND" value=" -1000.00000000"/><parameter id="UPPER_BOUND" value="  1000.00000000"/><parameter id="OBJECTIVE_COEFFICIENT" value="     0.00000000"/></listOfParameters></kineticLaw></reaction>
<reaction id="R_BAP3_6" name="Valine amino-acid permease" reversible="true"><notes><html:p>GENE_ASSOCIATION: YDR046C</html:p><html:p>SUBSYSTEM: Transport, extracellular</html:p></notes><listOfReactants><speciesReference species="M_m501" stoichiometry="1"/><speciesReference species="M_m958" stoichiometry="1"/></listOfReactants><listOfProducts><speciesReference species="M_m620" stoichiometry="1"></speciesReference></listOfProducts><kineticLaw><math xmlns="http://www.w3.org/1998/Math/MathML"><apply><ci> LOWER_BOUND </ci><ci> UPPER_BOUND </ci><ci> OBJECTIVE_COEFFICIENT </ci></apply></math><listOfParameters><parameter id="LOWER_BOUND" value=" -1000.00000000"/><parameter id="UPPER_BOUND" value="  1000.00000000"/><parameter id="OBJECTIVE_COEFFICIENT" value="     0.00000000"/></listOfParameters></kineticLaw></reaction>
<reaction id="R_BAP3_7" name="Valine amino-acid permease" reversible="true"><notes><html:p>GENE_ASSOCIATION: YDR046C</html:p><html:p>SUBSYSTEM: Transport, extracellular</html:p></notes><listOfReactants><speciesReference species="M_m501" stoichiometry="1"/><speciesReference species="M_m959" stoichiometry="1"/></listOfReactants><listOfProducts><speciesReference species="M_m624" stoichiometry="1"></speciesReference></listOfProducts><kineticLaw><math xmlns="http://www.w3.org/1998/Math/MathML"><apply><ci> LOWER_BOUND </ci><ci> UPPER_BOUND </ci><ci> OBJECTIVE_COEFFICIENT </ci></apply></math><listOfParameters><parameter id="LOWER_BOUND" value=" -1000.00000000"/><parameter id="UPPER_BOUND" value="  1000.00000000"/><parameter id="OBJECTIVE_COEFFICIENT" value="     0.00000000"/></listOfParameters></kineticLaw></reaction>
<reaction id="R_BAP3_8" name="Valine amino-acid permease" reversible="true"><notes><html:p>GENE_ASSOCIATION: YDR046C</html:p><html:p>SUBSYSTEM: Transport, extracellular</html:p></notes><listOfReactants><speciesReference species="M_m501" stoichiometry="1"/><speciesReference species="M_m976" stoichiometry="1"/></listOfReactants><listOfProducts><speciesReference species="M_m627" stoichiometry="1"></speciesReference></listOfProducts><kineticLaw><math xmlns="http://www.w3.org/1998/Math/MathML"><apply><ci> LOWER_BOUND </ci><ci> UPPER_BOUND </ci><ci> OBJECTIVE_COEFFICIENT </ci></apply></math><listOfParameters><parameter id="LOWER_BOUND" value=" -1000.00000000"/><parameter id="UPPER_BOUND" value="  1000.00000000"/><parameter id="OBJECTIVE_COEFFICIENT" value="     0.00000000"/></listOfParameters></kineticLaw></reaction>
<reaction id="R_BAT1_1" name="Branched-chain-amino-acid aminotransferase, mitochondrial" reversible="true"><notes><html:p>GENE_ASSOCIATION: YHR208W</html:p><html:p>SUBSYSTEM: Branched chain amino acid metabolism (valine, leucine, and isoleucine)</html:p><html:p>PROTEIN_CLASS: 2.6.1.42</html:p></notes><listOfReactants><speciesReference species="M_m170" stoichiometry="1"/><speciesReference species="M_m472" stoichiometry="1"/></listOfReactants><listOfProducts><speciesReference species="M_m84" stoichiometry="1"></speciesReference><speciesReference species="M_m594" stoichiometry="1"></speciesReference></listOfProducts><kineticLaw><math xmlns="http://www.w3.org/1998/Math/MathML"><apply><ci> LOWER_BOUND </ci><ci> UPPER_BOUND </ci><ci> OBJECTIVE_COEFFICIENT </ci></apply></math><listOfParameters><parameter id="LOWER_BOUND" value=" -1000.00000000"/><parameter id="UPPER_BOUND" value="  1000.00000000"/><parameter id="OBJECTIVE_COEFFICIENT" value="     0.00000000"/></listOfParameters></kineticLaw></reaction>
<reaction id="R_BAT1_2" name="Branched-chain-amino-acid aminotransferase, mitochondrial" reversible="true"><notes><html:p>GENE_ASSOCIATION: YHR208W</html:p><html:p>SUBSYSTEM: Branched chain amino acid metabolism (valine, leucine, and isoleucine)</html:p><html:p>PROTEIN_CLASS: 2.6.1.42</html:p></notes><listOfReactants><speciesReference species="M_m131" stoichiometry="1"/><speciesReference species="M_m472" stoichiometry="1"/></listOfReactants><listOfProducts><speciesReference species="M_m84" stoichiometry="1"></speciesReference><speciesReference species="M_m589" stoichiometry="1"></speciesReference></listOfProducts><kineticLaw><math xmlns="http://www.w3.org/1998/Math/MathML"><apply><ci> LOWER_BOUND </ci><ci> UPPER_BOUND </ci><ci> OBJECTIVE_COEFFICIENT </ci></apply></math><listOfParameters><parameter id="LOWER_BOUND" value=" -1000.00000000"/><parameter id="UPPER_BOUND" value="  1000.00000000"/><parameter id="OBJECTIVE_COEFFICIENT" value="     0.00000000"/></listOfParameters></kineticLaw></reaction>
<reaction id="R_BAT2_1" name="Branched-chain-amino-acid aminotransferase, cytosolic" reversible="true"><notes><html:p>GENE_ASSOCIATION: YJR148W</html:p><html:p>SUBSYSTEM: Branched chain amino acid metabolism (valine, leucine, and isoleucine)</html:p><html:p>PROTEIN_CLASS: 2.6.1.42</html:p></notes><listOfReactants><speciesReference species="M_m130" stoichiometry="1"/><speciesReference species="M_m575" stoichiometry="1"/></listOfReactants><listOfProducts><speciesReference species="M_m83" stoichiometry="1"></speciesReference><speciesReference species="M_m588" stoichiometry="1"></speciesReference></listOfProducts><kineticLaw><math xmlns="http://www.w3.org/1998/Math/MathML"><apply><ci> LOWER_BOUND </ci><ci> UPPER_BOUND </ci><ci> OBJECTIVE_COEFFICIENT </ci></apply></math><listOfParameters><parameter id="LOWER_BOUND" value=" -1000.00000000"/><parameter id="UPPER_BOUND" value="  1000.00000000"/><parameter id="OBJECTIVE_COEFFICIENT" value="     0.00000000"/></listOfParameters></kineticLaw></reaction>
<reaction id="R_BAT2_2" name="Branched-chain-amino-acid aminotransferase, cytosolic" reversible="true"><notes><html:p>GENE_ASSOCIATION: YJR148W</html:p><html:p>SUBSYSTEM: Branched chain amino acid metabolism (valine, leucine, and isoleucine)</html:p><html:p>PROTEIN_CLASS: 2.6.1.42</html:p></notes><listOfReactants><speciesReference species="M_m6" stoichiometry="1"/><speciesReference species="M_m575" stoichiometry="1"/></listOfReactants><listOfProducts><speciesReference species="M_m83" stoichiometry="1"></speciesReference><speciesReference species="M_m627" stoichiometry="1"></speciesReference></listOfProducts><kineticLaw><math xmlns="http://www.w3.org/1998/Math/MathML"><apply><ci> LOWER_BOUND </ci><ci> UPPER_BOUND </ci><ci> OBJECTIVE_COEFFICIENT </ci></apply></math><listOfParameters><parameter id="LOWER_BOUND" value=" -1000.00000000"/><parameter id="UPPER_BOUND" value="  1000.00000000"/><parameter id="OBJECTIVE_COEFFICIENT" value="     0.00000000"/></listOfParameters></kineticLaw></reaction>
<reaction id="R_BAT2_3" name="Branched-chain-amino-acid aminotransferase, cytosolic" reversible="true"><notes><html:p>GENE_ASSOCIATION: YJR148W</html:p><html:p>SUBSYSTEM: Branched chain amino acid metabolism (valine, leucine, and isoleucine)</html:p><html:p>PROTEIN_CLASS: 2.6.1.42</html:p></notes><listOfReactants><speciesReference species="M_m169" stoichiometry="1"/><speciesReference species="M_m575" stoichiometry="1"/></listOfReactants><listOfProducts><speciesReference species="M_m83" stoichiometry="1"></speciesReference><speciesReference species="M_m593" stoichiometry="1"></speciesReference></listOfProducts><kineticLaw><math xmlns="http://www.w3.org/1998/Math/MathML"><apply><ci> LOWER_BOUND </ci><ci> UPPER_BOUND </ci><ci> OBJECTIVE_COEFFICIENT </ci></apply></math><listOfParameters><parameter id="LOWER_BOUND" value=" -1000.00000000"/><parameter id="UPPER_BOUND" value="  1000.00000000"/><parameter id="OBJECTIVE_COEFFICIENT" value="     0.00000000"/></listOfParameters></kineticLaw></reaction>
<reaction id="R_BET2" name="Geranylgeranyl transferase type-2 subunit beta" reversible="false"><notes><html:p>GENE_ASSOCIATION: YPR176C</html:p><html:p>SUBSYSTEM: Quinone biosynthesis</html:p><html:p>PROTEIN_CLASS: 2.5.1.60</html:p></notes><listOfReactants><speciesReference species="M_m167" stoichiometry="1"/><speciesReference species="M_m238" stoichiometry="1"/></listOfReactants><listOfProducts><speciesReference species="M_m132" stoichiometry="1"></speciesReference><speciesReference species="M_m795" stoichiometry="1"></speciesReference></listOfProducts><kineticLaw><math xmlns="http://www.w3.org/1998/Math/MathML"><apply><ci> LOWER_BOUND </ci><ci> UPPER_BOUND </ci><ci> OBJECTIVE_COEFFICIENT </ci></apply></math><listOfParameters><parameter id="LOWER_BOUND" value="     0.00000000"/><parameter id="UPPER_BOUND" value="  1000.00000000"/><parameter id="OBJECTIVE_COEFFICIENT" value="     0.00000000"/></listOfParameters></kineticLaw></reaction>
<reaction id="R_BGL2" name="Glucan 1,3-beta-glucosidase" reversible="false"><notes><html:p>GENE_ASSOCIATION: YGR282C</html:p><html:p>SUBSYSTEM: Starch and sucrose metabolism</html:p><html:p>PROTEIN_CLASS: 3.2.1.58</html:p></notes><listOfReactants><speciesReference species="M_m29" stoichiometry="1"/></listOfReactants><listOfProducts><speciesReference species="M_m245" stoichiometry="1"></speciesReference></listOfProducts><kineticLaw><math xmlns="http://www.w3.org/1998/Math/MathML"><apply><ci> LOWER_BOUND </ci><ci> UPPER_BOUND </ci><ci> OBJECTIVE_COEFFICIENT </ci></apply></math><listOfParameters><parameter id="LOWER_BOUND" value="     0.00000000"/><parameter id="UPPER_BOUND" value="  1000.00000000"/><parameter id="OBJECTIVE_COEFFICIENT" value="     0.00000000"/></listOfParameters></kineticLaw></reaction>
<reaction id="R_BIO2" name="Biotin synthase" reversible="true"><notes><html:p>GENE_ASSOCIATION: YGR286C</html:p><html:p>SUBSYSTEM: Pantothenate and CoA metabolism</html:p><html:p>PROTEIN_CLASS: 2.8.1.6</html:p></notes><listOfReactants><speciesReference species="M_m262" stoichiometry="1"/><speciesReference species="M_m388" stoichiometry="1"/><speciesReference species="M_m519" stoichiometry="1"/><speciesReference species="M_m687" stoichiometry="2"/></listOfReactants><listOfProducts><speciesReference species="M_m253" stoichiometry="1"></speciesReference><speciesReference species="M_m273" stoichiometry="1"></speciesReference><speciesReference species="M_m689" stoichiometry="2"></speciesReference><speciesReference species="M_m795" stoichiometry="1"></speciesReference></listOfProducts><kineticLaw><math xmlns="http://www.w3.org/1998/Math/MathML"><apply><ci> LOWER_BOUND </ci><ci> UPPER_BOUND </ci><ci> OBJECTIVE_COEFFICIENT </ci></apply></math><listOfParameters><parameter id="LOWER_BOUND" value=" -1000.00000000"/><parameter id="UPPER_BOUND" value="  1000.00000000"/><parameter id="OBJECTIVE_COEFFICIENT" value="     0.00000000"/></listOfParameters></kineticLaw></reaction>
<reaction id="R_BIO3" name="Adenosylmethionine-8-amino-7-oxononanoate aminotransferase" reversible="true"><notes><html:p>GENE_ASSOCIATION: YNR058W</html:p><html:p>SUBSYSTEM: Pantothenate and CoA metabolism</html:p><html:p>PROTEIN_CLASS: 2.6.1.62</html:p></notes><listOfReactants><speciesReference species="M_m200" stoichiometry="1"/><speciesReference species="M_m831" stoichiometry="1"/></listOfReactants><listOfProducts><speciesReference species="M_m199" stoichiometry="1"></speciesReference><speciesReference species="M_m828" stoichiometry="1"></speciesReference></listOfProducts><kineticLaw><math xmlns="http://www.w3.org/1998/Math/MathML"><apply><ci> LOWER_BOUND </ci><ci> UPPER_BOUND </ci><ci> OBJECTIVE_COEFFICIENT </ci></apply></math><listOfParameters><parameter id="LOWER_BOUND" value=" -1000.00000000"/><parameter id="UPPER_BOUND" value="  1000.00000000"/><parameter id="OBJECTIVE_COEFFICIENT" value="     0.00000000"/></listOfParameters></kineticLaw></reaction>
<reaction id="R_BIO4" name="Dethiobiotin synthetase" reversible="true"><notes><html:p>GENE_ASSOCIATION: YNR057C</html:p><html:p>SUBSYSTEM: Pantothenate and CoA metabolism</html:p><html:p>PROTEIN_CLASS: 6.3.3.3</html:p></notes><listOfReactants><speciesReference species="M_m199" stoichiometry="1"/><speciesReference species="M_m262" stoichiometry="1"/><speciesReference species="M_m318" stoichiometry="1"/></listOfReactants><listOfProducts><speciesReference species="M_m230" stoichiometry="1"></speciesReference><speciesReference species="M_m388" stoichiometry="1"></speciesReference><speciesReference species="M_m733" stoichiometry="1"></speciesReference></listOfProducts><kineticLaw><math xmlns="http://www.w3.org/1998/Math/MathML"><apply><ci> LOWER_BOUND </ci><ci> UPPER_BOUND </ci><ci> OBJECTIVE_COEFFICIENT </ci></apply></math><listOfParameters><parameter id="LOWER_BOUND" value=" -1000.00000000"/><parameter id="UPPER_BOUND" value="  1000.00000000"/><parameter id="OBJECTIVE_COEFFICIENT" value="     0.00000000"/></listOfParameters></kineticLaw></reaction>
<reaction id="R_BIO5" name="7-keto 8-aminopelargonic acid transporter" reversible="false"><notes><html:p>GENE_ASSOCIATION: YNR056C</html:p><html:p>SUBSYSTEM: Transport, extracellular</html:p></notes><listOfReactants><speciesReference species="M_m275" stoichiometry="1"/><speciesReference species="M_m501" stoichiometry="1"/></listOfReactants><listOfProducts><speciesReference species="M_m273" stoichiometry="1"></speciesReference></listOfProducts><kineticLaw><math xmlns="http://www.w3.org/1998/Math/MathML"><apply><ci> LOWER_BOUND </ci><ci> UPPER_BOUND </ci><ci> OBJECTIVE_COEFFICIENT </ci></apply></math><listOfParameters><parameter id="LOWER_BOUND" value="     0.00000000"/><parameter id="UPPER_BOUND" value="  1000.00000000"/><parameter id="OBJECTIVE_COEFFICIENT" value="     0.00000000"/></listOfParameters></kineticLaw></reaction>
<reaction id="R_BNA1" name="3-hydroxyanthranilate 3,4-dioxygenase" reversible="false"><notes><html:p>GENE_ASSOCIATION: YJR025C</html:p><html:p>SUBSYSTEM: Phenylalanine, tyrosine, and tryptophan biosynthesis (aromatic amino acids)</html:p><html:p>PROTEIN_CLASS: 1.13.11.6</html:p></notes><listOfReactants><speciesReference species="M_m111" stoichiometry="1"/><speciesReference species="M_m744" stoichiometry="1"/></listOfReactants><listOfProducts><speciesReference species="M_m55" stoichiometry="1"></speciesReference></listOfProducts><kineticLaw><math xmlns="http://www.w3.org/1998/Math/MathML"><apply><ci> LOWER_BOUND </ci><ci> UPPER_BOUND </ci><ci> OBJECTIVE_COEFFICIENT </ci></apply></math><listOfParameters><parameter id="LOWER_BOUND" value="     0.00000000"/><parameter id="UPPER_BOUND" value="  1000.00000000"/><parameter id="OBJECTIVE_COEFFICIENT" value="     0.00000000"/></listOfParameters></kineticLaw></reaction>
<reaction id="R_BPH1" name="acetate transport via proton symport" reversible="true"><notes><html:p>GENE_ASSOCIATION: YCR032W</html:p><html:p>SUBSYSTEM: Transport, extracellular</html:p></notes><listOfReactants><speciesReference species="M_m216" stoichiometry="1"/><speciesReference species="M_m501" stoichiometry="1"/></listOfReactants><listOfProducts><speciesReference species="M_m205" stoichiometry="1"></speciesReference></listOfProducts><kineticLaw><math xmlns="http://www.w3.org/1998/Math/MathML"><apply><ci> LOWER_BOUND </ci><ci> UPPER_BOUND </ci><ci> OBJECTIVE_COEFFICIENT </ci></apply></math><listOfParameters><parameter id="LOWER_BOUND" value=" -1000.00000000"/><parameter id="UPPER_BOUND" value="  1000.00000000"/><parameter id="OBJECTIVE_COEFFICIENT" value="     0.00000000"/></listOfParameters></kineticLaw></reaction>
<reaction id="R_CAN1_1" name="Arginine permease" reversible="true"><notes><html:p>GENE_ASSOCIATION: YEL063C</html:p><html:p>SUBSYSTEM: Transport, extracellular</html:p></notes><listOfReactants><speciesReference species="M_m258" stoichiometry="1"/><speciesReference species="M_m501" stoichiometry="1"/></listOfReactants><listOfProducts><speciesReference species="M_m557" stoichiometry="1"></speciesReference></listOfProducts><kineticLaw><math xmlns="http://www.w3.org/1998/Math/MathML"><apply><ci> LOWER_BOUND </ci><ci> UPPER_BOUND </ci><ci> OBJECTIVE_COEFFICIENT </ci></apply></math><listOfParameters><parameter id="LOWER_BOUND" value=" -1000.00000000"/><parameter id="UPPER_BOUND" value="  1000.00000000"/><parameter id="OBJECTIVE_COEFFICIENT" value="     0.00000000"/></listOfParameters></kineticLaw></reaction>
<reaction id="R_CAN1_2" name="Arginine permease" reversible="true"><notes><html:p>GENE_ASSOCIATION: YEL063C</html:p><html:p>SUBSYSTEM: Transport, extracellular</html:p></notes><listOfReactants><speciesReference species="M_m501" stoichiometry="1"/><speciesReference species="M_m730" stoichiometry="1"/></listOfReactants><listOfProducts><speciesReference species="M_m604" stoichiometry="1"></speciesReference></listOfProducts><kineticLaw><math xmlns="http://www.w3.org/1998/Math/MathML"><apply><ci> LOWER_BOUND </ci><ci> UPPER_BOUND </ci><ci> OBJECTIVE_COEFFICIENT </ci></apply></math><listOfParameters><parameter id="LOWER_BOUND" value=" -1000.00000000"/><parameter id="UPPER_BOUND" value="  1000.00000000"/><parameter id="OBJECTIVE_COEFFICIENT" value="     0.00000000"/></listOfParameters></kineticLaw></reaction>
<reaction id="R_CAR1" name="Arginase" reversible="false"><notes><html:p>GENE_ASSOCIATION: YPL111W</html:p><html:p>SUBSYSTEM: Arginine metabolism</html:p><html:p>PROTEIN_CLASS: 3.5.3.1</html:p></notes><listOfReactants><speciesReference species="M_m557" stoichiometry="1"/></listOfReactants><listOfProducts><speciesReference species="M_m604" stoichiometry="1"></speciesReference><speciesReference species="M_m969" stoichiometry="1"></speciesReference></listOfProducts><kineticLaw><math xmlns="http://www.w3.org/1998/Math/MathML"><apply><ci> LOWER_BOUND </ci><ci> UPPER_BOUND </ci><ci> OBJECTIVE_COEFFICIENT </ci></apply></math><listOfParameters><parameter id="LOWER_BOUND" value="     0.00000000"/><parameter id="UPPER_BOUND" value="  1000.00000000"/><parameter id="OBJECTIVE_COEFFICIENT" value="     0.00000000"/></listOfParameters></kineticLaw></reaction>
<reaction id="R_CAR2" name="Ornithine aminotransferase" reversible="false"><notes><html:p>GENE_ASSOCIATION: YLR438W</html:p><html:p>SUBSYSTEM: Arginine metabolism</html:p><html:p>PROTEIN_CLASS: 2.6.1.13</html:p></notes><listOfReactants><speciesReference species="M_m83" stoichiometry="1"/><speciesReference species="M_m604" stoichiometry="1"/></listOfReactants><listOfProducts><speciesReference species="M_m575" stoichiometry="1"></speciesReference><speciesReference species="M_m576" stoichiometry="1"></speciesReference></listOfProducts><kineticLaw><math xmlns="http://www.w3.org/1998/Math/MathML"><apply><ci> LOWER_BOUND </ci><ci> UPPER_BOUND </ci><ci> OBJECTIVE_COEFFICIENT </ci></apply></math><listOfParameters><parameter id="LOWER_BOUND" value="     0.00000000"/><parameter id="UPPER_BOUND" value="  1000.00000000"/><parameter id="OBJECTIVE_COEFFICIENT" value="     0.00000000"/></listOfParameters></kineticLaw></reaction>
<reaction id="R_CAT2" name="Carnitine O-acetyltransferase, mitochondrial" reversible="false"><notes><html:p>GENE_ASSOCIATION: YML042W</html:p><html:p>SUBSYSTEM: Alanine and aspartate metabolism</html:p><html:p>PROTEIN_CLASS: 2.3.1.7</html:p></notes><listOfReactants><speciesReference species="M_m214" stoichiometry="1"/><speciesReference species="M_m299" stoichiometry="1"/></listOfReactants><listOfProducts><speciesReference species="M_m321" stoichiometry="1"></speciesReference><speciesReference species="M_m712" stoichiometry="1"></speciesReference></listOfProducts><kineticLaw><math xmlns="http://www.w3.org/1998/Math/MathML"><apply><ci> LOWER_BOUND </ci><ci> UPPER_BOUND </ci><ci> OBJECTIVE_COEFFICIENT </ci></apply></math><listOfParameters><parameter id="LOWER_BOUND" value="     0.00000000"/><parameter id="UPPER_BOUND" value="  1000.00000000"/><parameter id="OBJECTIVE_COEFFICIENT" value="     0.00000000"/></listOfParameters></kineticLaw></reaction>
<reaction id="R_CDA1" name="Chitin deacetylase 1" reversible="false"><notes><html:p>GENE_ASSOCIATION: YLR307W</html:p><html:p>SUBSYSTEM: Aminosugars metabolism</html:p><html:p>PROTEIN_CLASS: 3.5.1.41</html:p></notes><listOfReactants><speciesReference species="M_m307" stoichiometry="1"/></listOfReactants><listOfProducts><speciesReference species="M_m205" stoichiometry="1"></speciesReference><speciesReference species="M_m308" stoichiometry="1"></speciesReference></listOfProducts><kineticLaw><math xmlns="http://www.w3.org/1998/Math/MathML"><apply><ci> LOWER_BOUND </ci><ci> UPPER_BOUND </ci><ci> OBJECTIVE_COEFFICIENT </ci></apply></math><listOfParameters><parameter id="LOWER_BOUND" value="     0.00000000"/><parameter id="UPPER_BOUND" value="  1000.00000000"/><parameter id="OBJECTIVE_COEFFICIENT" value="     0.00000000"/></listOfParameters></kineticLaw></reaction>
<reaction id="R_CDA2" name="Chitin deacetylase 2" reversible="false"><notes><html:p>GENE_ASSOCIATION: YLR308W</html:p><html:p>SUBSYSTEM: Aminosugars metabolism</html:p><html:p>PROTEIN_CLASS: 3.5.1.41</html:p></notes><listOfReactants><speciesReference species="M_m307" stoichiometry="1"/></listOfReactants><listOfProducts><speciesReference species="M_m205" stoichiometry="1"></speciesReference><speciesReference species="M_m308" stoichiometry="1"></speciesReference></listOfProducts><kineticLaw><math xmlns="http://www.w3.org/1998/Math/MathML"><apply><ci> LOWER_BOUND </ci><ci> UPPER_BOUND </ci><ci> OBJECTIVE_COEFFICIENT </ci></apply></math><listOfParameters><parameter id="LOWER_BOUND" value="     0.00000000"/><parameter id="UPPER_BOUND" value="  1000.00000000"/><parameter id="OBJECTIVE_COEFFICIENT" value="     0.00000000"/></listOfParameters></kineticLaw></reaction>
<reaction id="R_CDC19" name="Pyruvate kinase 1" reversible="false"><notes><html:p>GENE_ASSOCIATION: YAL038W</html:p><html:p>SUBSYSTEM: Glycolysis / Gluconeogenesis</html:p><html:p>PROTEIN_CLASS: 2.7.1.40</html:p></notes><listOfReactants><speciesReference species="M_m230" stoichiometry="1"/><speciesReference species="M_m768" stoichiometry="1"/></listOfReactants><listOfProducts><speciesReference species="M_m262" stoichiometry="1"></speciesReference><speciesReference species="M_m797" stoichiometry="1"></speciesReference></listOfProducts><kineticLaw><math xmlns="http://www.w3.org/1998/Math/MathML"><apply><ci> LOWER_BOUND </ci><ci> UPPER_BOUND </ci><ci> OBJECTIVE_COEFFICIENT </ci></apply></math><listOfParameters><parameter id="LOWER_BOUND" value="     0.00000000"/><parameter id="UPPER_BOUND" value="  1000.00000000"/><parameter id="OBJECTIVE_COEFFICIENT" value="     0.00000000"/></listOfParameters></kineticLaw></reaction>
<reaction id="R_CDC21" name="Thymidylate synthase" reversible="false"><notes><html:p>GENE_ASSOCIATION: YOR074C</html:p><html:p>SUBSYSTEM: Pyrimidine metabolism</html:p><html:p>PROTEIN_CLASS: 2.1.1.45</html:p></notes><listOfReactants><speciesReference species="M_m177" stoichiometry="1"/><speciesReference species="M_m418" stoichiometry="1"/></listOfReactants><listOfProducts><speciesReference species="M_m396" stoichiometry="1"></speciesReference><speciesReference species="M_m413" stoichiometry="1"></speciesReference></listOfProducts><kineticLaw><math xmlns="http://www.w3.org/1998/Math/MathML"><apply><ci> LOWER_BOUND </ci><ci> UPPER_BOUND </ci><ci> OBJECTIVE_COEFFICIENT </ci></apply></math><listOfParameters><parameter id="LOWER_BOUND" value="     0.00000000"/><parameter id="UPPER_BOUND" value="  1000.00000000"/><parameter id="OBJECTIVE_COEFFICIENT" value="     0.00000000"/></listOfParameters></kineticLaw></reaction>
<reaction id="R_CDC60" name="Leucyl-tRNA synthetase, cytoplasmic" reversible="false"><notes><html:p>GENE_ASSOCIATION: YPL160W</html:p><html:p>SUBSYSTEM: tRNA synthesis</html:p><html:p>PROTEIN_CLASS: 6.1.1.4</html:p></notes><listOfReactants><speciesReference species="M_m262" stoichiometry="1"/><speciesReference species="M_m593" stoichiometry="1"/><speciesReference species="M_m940" stoichiometry="1"/></listOfReactants><listOfProducts><speciesReference species="M_m253" stoichiometry="1"></speciesReference><speciesReference species="M_m595" stoichiometry="1"></speciesReference><speciesReference species="M_m795" stoichiometry="1"></speciesReference></listOfProducts><kineticLaw><math xmlns="http://www.w3.org/1998/Math/MathML"><apply><ci> LOWER_BOUND </ci><ci> UPPER_BOUND </ci><ci> OBJECTIVE_COEFFICIENT </ci></apply></math><listOfParameters><parameter id="LOWER_BOUND" value="     0.00000000"/><parameter id="UPPER_BOUND" value="  1000.00000000"/><parameter id="OBJECTIVE_COEFFICIENT" value="     0.00000000"/></listOfParameters></kineticLaw></reaction>
<reaction id="R_CDC8" name="Thymidylate kinase" reversible="true"><notes><html:p>GENE_ASSOCIATION: YJR057W</html:p><html:p>SUBSYSTEM: Pyrimidine metabolism</html:p><html:p>PROTEIN_CLASS: 2.7.4.9</html:p></notes><listOfReactants><speciesReference species="M_m262" stoichiometry="1"/><speciesReference species="M_m413" stoichiometry="1"/></listOfReactants><listOfProducts><speciesReference species="M_m230" stoichiometry="1"></speciesReference><speciesReference species="M_m412" stoichiometry="1"></speciesReference></listOfProducts><kineticLaw><math xmlns="http://www.w3.org/1998/Math/MathML"><apply><ci> LOWER_BOUND </ci><ci> UPPER_BOUND </ci><ci> OBJECTIVE_COEFFICIENT </ci></apply></math><listOfParameters><parameter id="LOWER_BOUND" value=" -1000.00000000"/><parameter id="UPPER_BOUND" value="  1000.00000000"/><parameter id="OBJECTIVE_COEFFICIENT" value="     0.00000000"/></listOfParameters></kineticLaw></reaction>
<reaction id="R_CDD1_1" name="Cytidine deaminase" reversible="false"><notes><html:p>GENE_ASSOCIATION: YLR245C</html:p><html:p>SUBSYSTEM: Pyrimidine metabolism</html:p><html:p>PROTEIN_CLASS: 3.5.4.5</html:p></notes><listOfReactants><speciesReference species="M_m329" stoichiometry="1"/></listOfReactants><listOfProducts><speciesReference species="M_m698" stoichiometry="1"></speciesReference><speciesReference species="M_m972" stoichiometry="1"></speciesReference></listOfProducts><kineticLaw><math xmlns="http://www.w3.org/1998/Math/MathML"><apply><ci> LOWER_BOUND </ci><ci> UPPER_BOUND </ci><ci> OBJECTIVE_COEFFICIENT </ci></apply></math><listOfParameters><parameter id="LOWER_BOUND" value="     0.00000000"/><parameter id="UPPER_BOUND" value="  1000.00000000"/><parameter id="OBJECTIVE_COEFFICIENT" value="     0.00000000"/></listOfParameters></kineticLaw></reaction>
<reaction id="R_CDD1_2" name="Cytidine deaminase" reversible="false"><notes><html:p>GENE_ASSOCIATION: YLR245C</html:p><html:p>SUBSYSTEM: Pyrimidine metabolism</html:p><html:p>PROTEIN_CLASS: 3.5.4.5</html:p></notes><listOfReactants><speciesReference species="M_m381" stoichiometry="1"/></listOfReactants><listOfProducts><speciesReference species="M_m385" stoichiometry="1"></speciesReference><speciesReference species="M_m698" stoichiometry="1"></speciesReference></listOfProducts><kineticLaw><math xmlns="http://www.w3.org/1998/Math/MathML"><apply><ci> LOWER_BOUND </ci><ci> UPPER_BOUND </ci><ci> OBJECTIVE_COEFFICIENT </ci></apply></math><listOfParameters><parameter id="LOWER_BOUND" value="     0.00000000"/><parameter id="UPPER_BOUND" value="  1000.00000000"/><parameter id="OBJECTIVE_COEFFICIENT" value="     0.00000000"/></listOfParameters></kineticLaw></reaction>
<reaction id="R_CDS1_1" name="Phosphatidate cytidylyltransferase" reversible="true"><notes><html:p>GENE_ASSOCIATION: YBR029C</html:p><html:p>SUBSYSTEM: Phospholipid biosynthesis</html:p><html:p>PROTEIN_CLASS: 2.7.7.41</html:p></notes><listOfReactants><speciesReference species="M_m325" stoichiometry="1"/><speciesReference species="M_m758" stoichiometry="1"/></listOfReactants><listOfProducts><speciesReference species="M_m305" stoichiometry="1"></speciesReference><speciesReference species="M_m796" stoichiometry="1"></speciesReference></listOfProducts><kineticLaw><math xmlns="http://www.w3.org/1998/Math/MathML"><apply><ci> LOWER_BOUND </ci><ci> UPPER_BOUND </ci><ci> OBJECTIVE_COEFFICIENT </ci></apply></math><listOfParameters><parameter id="LOWER_BOUND" value=" -1000.00000000"/><parameter id="UPPER_BOUND" value="  1000.00000000"/><parameter id="OBJECTIVE_COEFFICIENT" value="     0.00000000"/></listOfParameters></kineticLaw></reaction>
<reaction id="R_CDS1_2" name="Phosphatidate cytidylyltransferase" reversible="true"><notes><html:p>GENE_ASSOCIATION: YBR029C</html:p><html:p>SUBSYSTEM: Phospholipid biosynthesis</html:p><html:p>PROTEIN_CLASS: 2.7.7.41</html:p></notes><listOfReactants><speciesReference species="M_m324" stoichiometry="1"/><speciesReference species="M_m757" stoichiometry="1"/></listOfReactants><listOfProducts><speciesReference species="M_m304" stoichiometry="1"></speciesReference><speciesReference species="M_m795" stoichiometry="1"></speciesReference></listOfProducts><kineticLaw><math xmlns="http://www.w3.org/1998/Math/MathML"><apply><ci> LOWER_BOUND </ci><ci> UPPER_BOUND </ci><ci> OBJECTIVE_COEFFICIENT </ci></apply></math><listOfParameters><parameter id="LOWER_BOUND" value=" -1000.00000000"/><parameter id="UPPER_BOUND" value="  1000.00000000"/><parameter id="OBJECTIVE_COEFFICIENT" value="     0.00000000"/></listOfParameters></kineticLaw></reaction>
<reaction id="R_CEM1_1" name="3-oxoacyl-[acyl-carrier-protein] synthase homolog" reversible="false"><notes><html:p>GENE_ASSOCIATION: YER061C</html:p><html:p>SUBSYSTEM: Mitochondrial type II fatty acid synthase</html:p><html:p>PROTEIN_CLASS: 2.3.1.41</html:p></notes><listOfReactants><speciesReference species="M_m213" stoichiometry="1"/><speciesReference species="M_m643" stoichiometry="1"/></listOfReactants><listOfProducts><speciesReference species="M_m210" stoichiometry="1"></speciesReference><speciesReference species="M_m219" stoichiometry="1"></speciesReference><speciesReference species="M_m319" stoichiometry="1"></speciesReference></listOfProducts><kineticLaw><math xmlns="http://www.w3.org/1998/Math/MathML"><apply><ci> LOWER_BOUND </ci><ci> UPPER_BOUND </ci><ci> OBJECTIVE_COEFFICIENT </ci></apply></math><listOfParameters><parameter id="LOWER_BOUND" value="     0.00000000"/><parameter id="UPPER_BOUND" value="  1000.00000000"/><parameter id="OBJECTIVE_COEFFICIENT" value="     0.00000000"/></listOfParameters></kineticLaw></reaction>
<reaction id="R_CEM1_2" name="3-oxoacyl-[acyl-carrier-protein] synthase homolog" reversible="false"><notes><html:p>GENE_ASSOCIATION: YER061C</html:p><html:p>SUBSYSTEM: Mitochondrial type II fatty acid synthase</html:p><html:p>PROTEIN_CLASS: 2.3.1.41</html:p></notes><listOfReactants><speciesReference species="M_m279" stoichiometry="1"/><speciesReference species="M_m643" stoichiometry="1"/></listOfReactants><listOfProducts><speciesReference species="M_m140" stoichiometry="1"></speciesReference><speciesReference species="M_m219" stoichiometry="1"></speciesReference><speciesReference species="M_m319" stoichiometry="1"></speciesReference></listOfProducts><kineticLaw><math xmlns="http://www.w3.org/1998/Math/MathML"><apply><ci> LOWER_BOUND </ci><ci> UPPER_BOUND </ci><ci> OBJECTIVE_COEFFICIENT </ci></apply></math><listOfParameters><parameter id="LOWER_BOUND" value="     0.00000000"/><parameter id="UPPER_BOUND" value="  1000.00000000"/><parameter id="OBJECTIVE_COEFFICIENT" value="     0.00000000"/></listOfParameters></kineticLaw></reaction>
<reaction id="R_CEM1_3" name="3-oxoacyl-[acyl-carrier-protein] synthase homolog" reversible="false"><notes><html:p>GENE_ASSOCIATION: YER061C</html:p><html:p>SUBSYSTEM: Mitochondrial type II fatty acid synthase</html:p><html:p>PROTEIN_CLASS: 2.3.1.41</html:p></notes><listOfReactants><speciesReference species="M_m512" stoichiometry="1"/><speciesReference species="M_m643" stoichiometry="1"/></listOfReactants><listOfProducts><speciesReference species="M_m144" stoichiometry="1"></speciesReference><speciesReference species="M_m219" stoichiometry="1"></speciesReference><speciesReference species="M_m319" stoichiometry="1"></speciesReference></listOfProducts><kineticLaw><math xmlns="http://www.w3.org/1998/Math/MathML"><apply><ci> LOWER_BOUND </ci><ci> UPPER_BOUND </ci><ci> OBJECTIVE_COEFFICIENT </ci></apply></math><listOfParameters><parameter id="LOWER_BOUND" value="     0.00000000"/><parameter id="UPPER_BOUND" value="  1000.00000000"/><parameter id="OBJECTIVE_COEFFICIENT" value="     0.00000000"/></listOfParameters></kineticLaw></reaction>
<reaction id="R_CEM1_4" name="3-oxoacyl-[acyl-carrier-protein] synthase homolog" reversible="false"><notes><html:p>GENE_ASSOCIATION: YER061C</html:p><html:p>SUBSYSTEM: Mitochondrial type II fatty acid synthase</html:p><html:p>PROTEIN_CLASS: 2.3.1.41</html:p></notes><listOfReactants><speciesReference species="M_m643" stoichiometry="1"/><speciesReference species="M_m725" stoichiometry="1"/></listOfReactants><listOfProducts><speciesReference species="M_m134" stoichiometry="1"></speciesReference><speciesReference species="M_m219" stoichiometry="1"></speciesReference><speciesReference species="M_m319" stoichiometry="1"></speciesReference></listOfProducts><kineticLaw><math xmlns="http://www.w3.org/1998/Math/MathML"><apply><ci> LOWER_BOUND </ci><ci> UPPER_BOUND </ci><ci> OBJECTIVE_COEFFICIENT </ci></apply></math><listOfParameters><parameter id="LOWER_BOUND" value="     0.00000000"/><parameter id="UPPER_BOUND" value="  1000.00000000"/><parameter id="OBJECTIVE_COEFFICIENT" value="     0.00000000"/></listOfParameters></kineticLaw></reaction>
<reaction id="R_CEM1_5" name="3-oxoacyl-[acyl-carrier-protein] synthase homolog" reversible="false"><notes><html:p>GENE_ASSOCIATION: YER061C</html:p><html:p>SUBSYSTEM: Mitochondrial type II fatty acid synthase</html:p><html:p>PROTEIN_CLASS: 2.3.1.41</html:p></notes><listOfReactants><speciesReference species="M_m377" stoichiometry="1"/><speciesReference species="M_m643" stoichiometry="1"/></listOfReactants><listOfProducts><speciesReference species="M_m136" stoichiometry="1"></speciesReference><speciesReference species="M_m219" stoichiometry="1"></speciesReference><speciesReference species="M_m319" stoichiometry="1"></speciesReference></listOfProducts><kineticLaw><math xmlns="http://www.w3.org/1998/Math/MathML"><apply><ci> LOWER_BOUND </ci><ci> UPPER_BOUND </ci><ci> OBJECTIVE_COEFFICIENT </ci></apply></math><listOfParameters><parameter id="LOWER_BOUND" value="     0.00000000"/><parameter id="UPPER_BOUND" value="  1000.00000000"/><parameter id="OBJECTIVE_COEFFICIENT" value="     0.00000000"/></listOfParameters></kineticLaw></reaction>
<reaction id="R_CEM1_6" name="3-oxoacyl-[acyl-carrier-protein] synthase homolog" reversible="false"><notes><html:p>GENE_ASSOCIATION: YER061C</html:p><html:p>SUBSYSTEM: Mitochondrial type II fatty acid synthase</html:p><html:p>PROTEIN_CLASS: 2.3.1.41</html:p></notes><listOfReactants><speciesReference species="M_m407" stoichiometry="1"/><speciesReference species="M_m643" stoichiometry="1"/></listOfReactants><listOfProducts><speciesReference species="M_m146" stoichiometry="1"></speciesReference><speciesReference species="M_m219" stoichiometry="1"></speciesReference><speciesReference species="M_m319" stoichiometry="1"></speciesReference></listOfProducts><kineticLaw><math xmlns="http://www.w3.org/1998/Math/MathML"><apply><ci> LOWER_BOUND </ci><ci> UPPER_BOUND </ci><ci> OBJECTIVE_COEFFICIENT </ci></apply></math><listOfParameters><parameter id="LOWER_BOUND" value="     0.00000000"/><parameter id="UPPER_BOUND" value="  1000.00000000"/><parameter id="OBJECTIVE_COEFFICIENT" value="     0.00000000"/></listOfParameters></kineticLaw></reaction>
<reaction id="R_CEM1_7" name="3-oxoacyl-[acyl-carrier-protein] synthase homolog" reversible="false"><notes><html:p>GENE_ASSOCIATION: YER061C</html:p><html:p>SUBSYSTEM: Mitochondrial type II fatty acid synthase</html:p><html:p>PROTEIN_CLASS: 2.3.1.41</html:p></notes><listOfReactants><speciesReference species="M_m643" stoichiometry="1"/><speciesReference species="M_m871" stoichiometry="1"/></listOfReactants><listOfProducts><speciesReference species="M_m138" stoichiometry="1"></speciesReference><speciesReference species="M_m219" stoichiometry="1"></speciesReference><speciesReference species="M_m319" stoichiometry="1"></speciesReference></listOfProducts><kineticLaw><math xmlns="http://www.w3.org/1998/Math/MathML"><apply><ci> LOWER_BOUND </ci><ci> UPPER_BOUND </ci><ci> OBJECTIVE_COEFFICIENT </ci></apply></math><listOfParameters><parameter id="LOWER_BOUND" value="     0.00000000"/><parameter id="UPPER_BOUND" value="  1000.00000000"/><parameter id="OBJECTIVE_COEFFICIENT" value="     0.00000000"/></listOfParameters></kineticLaw></reaction>
<reaction id="R_CEM1_8" name="3-oxoacyl-[acyl-carrier-protein] synthase homolog" reversible="false"><notes><html:p>GENE_ASSOCIATION: YER061C</html:p><html:p>SUBSYSTEM: Mitochondrial type II fatty acid synthase</html:p><html:p>PROTEIN_CLASS: 2.3.1.41</html:p></notes><listOfReactants><speciesReference species="M_m509" stoichiometry="1"/><speciesReference species="M_m643" stoichiometry="1"/></listOfReactants><listOfProducts><speciesReference species="M_m142" stoichiometry="1"></speciesReference><speciesReference species="M_m219" stoichiometry="1"></speciesReference><speciesReference species="M_m319" stoichiometry="1"></speciesReference></listOfProducts><kineticLaw><math xmlns="http://www.w3.org/1998/Math/MathML"><apply><ci> LOWER_BOUND </ci><ci> UPPER_BOUND </ci><ci> OBJECTIVE_COEFFICIENT </ci></apply></math><listOfParameters><parameter id="LOWER_BOUND" value="     0.00000000"/><parameter id="UPPER_BOUND" value="  1000.00000000"/><parameter id="OBJECTIVE_COEFFICIENT" value="     0.00000000"/></listOfParameters></kineticLaw></reaction>
<reaction id="R_CHA1_1" name="L-threonine dehydratase" reversible="false"><notes><html:p>GENE_ASSOCIATION: YCL064C</html:p><html:p>SUBSYSTEM: Glycine, serine, and threonine metabolism</html:p><html:p>PROTEIN_CLASS: 4.3.1.19</html:p></notes><listOfReactants><speciesReference species="M_m616" stoichiometry="1"/></listOfReactants><listOfProducts><speciesReference species="M_m81" stoichiometry="1"></speciesReference><speciesReference species="M_m698" stoichiometry="1"></speciesReference></listOfProducts><kineticLaw><math xmlns="http://www.w3.org/1998/Math/MathML"><apply><ci> LOWER_BOUND </ci><ci> UPPER_BOUND </ci><ci> OBJECTIVE_COEFFICIENT </ci></apply></math><listOfParameters><parameter id="LOWER_BOUND" value="     0.00000000"/><parameter id="UPPER_BOUND" value="  1000.00000000"/><parameter id="OBJECTIVE_COEFFICIENT" value="     0.00000000"/></listOfParameters></kineticLaw></reaction>
<reaction id="R_CHA1_2" name="L-serine dehydratase" reversible="false"><notes><html:p>GENE_ASSOCIATION: YCL064C</html:p><html:p>SUBSYSTEM: Glycine, serine, and threonine metabolism</html:p><html:p>PROTEIN_CLASS: 4.3.1.17</html:p></notes><listOfReactants><speciesReference species="M_m613" stoichiometry="1"/></listOfReactants><listOfProducts><speciesReference species="M_m698" stoichiometry="1"></speciesReference><speciesReference species="M_m797" stoichiometry="1"></speciesReference></listOfProducts><kineticLaw><math xmlns="http://www.w3.org/1998/Math/MathML"><apply><ci> LOWER_BOUND </ci><ci> UPPER_BOUND </ci><ci> OBJECTIVE_COEFFICIENT </ci></apply></math><listOfParameters><parameter id="LOWER_BOUND" value="     0.00000000"/><parameter id="UPPER_BOUND" value="  1000.00000000"/><parameter id="OBJECTIVE_COEFFICIENT" value="     0.00000000"/></listOfParameters></kineticLaw></reaction>
<reaction id="R_CHO1_1" name="CDP-diacylglycerol--serine O-phosphatidyltransferase" reversible="true"><notes><html:p>GENE_ASSOCIATION: YER026C</html:p><html:p>SUBSYSTEM: Phospholipid biosynthesis</html:p><html:p>PROTEIN_CLASS: 2.7.8.8</html:p></notes><listOfReactants><speciesReference species="M_m304" stoichiometry="1"/><speciesReference species="M_m613" stoichiometry="1"/></listOfReactants><listOfProducts><speciesReference species="M_m316" stoichiometry="1"></speciesReference><speciesReference species="M_m766" stoichiometry="1"></speciesReference></listOfProducts><kineticLaw><math xmlns="http://www.w3.org/1998/Math/MathML"><apply><ci> LOWER_BOUND </ci><ci> UPPER_BOUND </ci><ci> OBJECTIVE_COEFFICIENT </ci></apply></math><listOfParameters><parameter id="LOWER_BOUND" value=" -1000.00000000"/><parameter id="UPPER_BOUND" value="  1000.00000000"/><parameter id="OBJECTIVE_COEFFICIENT" value="     0.00000000"/></listOfParameters></kineticLaw></reaction>
<reaction id="R_CHO1_2" name="CDP-diacylglycerol--serine O-phosphatidyltransferase" reversible="true"><notes><html:p>GENE_ASSOCIATION: YER026C</html:p><html:p>SUBSYSTEM: Phospholipid biosynthesis</html:p><html:p>PROTEIN_CLASS: 2.7.8.8</html:p></notes><listOfReactants><speciesReference species="M_m305" stoichiometry="1"/><speciesReference species="M_m614" stoichiometry="1"/></listOfReactants><listOfProducts><speciesReference species="M_m317" stoichiometry="1"></speciesReference><speciesReference species="M_m767" stoichiometry="1"></speciesReference></listOfProducts><kineticLaw><math xmlns="http://www.w3.org/1998/Math/MathML"><apply><ci> LOWER_BOUND </ci><ci> UPPER_BOUND </ci><ci> OBJECTIVE_COEFFICIENT </ci></apply></math><listOfParameters><parameter id="LOWER_BOUND" value=" -1000.00000000"/><parameter id="UPPER_BOUND" value="  1000.00000000"/><parameter id="OBJECTIVE_COEFFICIENT" value="     0.00000000"/></listOfParameters></kineticLaw></reaction>
<reaction id="R_CHO2" name="Phosphatidylethanolamine N-methyltransferase" reversible="false"><notes><html:p>GENE_ASSOCIATION: YGR157W</html:p><html:p>SUBSYSTEM: Phospholipid biosynthesis</html:p><html:p>PROTEIN_CLASS: 2.1.1.17</html:p></notes><listOfReactants><speciesReference species="M_m762" stoichiometry="1"/><speciesReference species="M_m831" stoichiometry="1"/></listOfReactants><listOfProducts><speciesReference species="M_m760" stoichiometry="1"></speciesReference><speciesReference species="M_m829" stoichiometry="1"></speciesReference></listOfProducts><kineticLaw><math xmlns="http://www.w3.org/1998/Math/MathML"><apply><ci> LOWER_BOUND </ci><ci> UPPER_BOUND </ci><ci> OBJECTIVE_COEFFICIENT </ci></apply></math><listOfParameters><parameter id="LOWER_BOUND" value="     0.00000000"/><parameter id="UPPER_BOUND" value="  1000.00000000"/><parameter id="OBJECTIVE_COEFFICIENT" value="     0.00000000"/></listOfParameters></kineticLaw></reaction>
<reaction id="R_CHS1" name="Chitin synthase 1" reversible="false"><notes><html:p>GENE_ASSOCIATION: YNL192W</html:p><html:p>SUBSYSTEM: Glutamate metabolism (aminosugars metabolism)</html:p><html:p>PROTEIN_CLASS: 2.4.1.16</html:p></notes><listOfReactants><speciesReference species="M_m964" stoichiometry="1"/></listOfReactants><listOfProducts><speciesReference species="M_m307" stoichiometry="1"></speciesReference><speciesReference species="M_m962" stoichiometry="1"></speciesReference></listOfProducts><kineticLaw><math xmlns="http://www.w3.org/1998/Math/MathML"><apply><ci> LOWER_BOUND </ci><ci> UPPER_BOUND </ci><ci> OBJECTIVE_COEFFICIENT </ci></apply></math><listOfParameters><parameter id="LOWER_BOUND" value="     0.00000000"/><parameter id="UPPER_BOUND" value="  1000.00000000"/><parameter id="OBJECTIVE_COEFFICIENT" value="     0.00000000"/></listOfParameters></kineticLaw></reaction>
<reaction id="R_CHS2" name="Chitin synthase 2" reversible="false"><notes><html:p>GENE_ASSOCIATION: YBR038W</html:p><html:p>SUBSYSTEM: Glutamate metabolism (aminosugars metabolism)</html:p><html:p>PROTEIN_CLASS: 2.4.1.16</html:p></notes><listOfReactants><speciesReference species="M_m964" stoichiometry="1"/></listOfReactants><listOfProducts><speciesReference species="M_m307" stoichiometry="1"></speciesReference><speciesReference species="M_m962" stoichiometry="1"></speciesReference></listOfProducts><kineticLaw><math xmlns="http://www.w3.org/1998/Math/MathML"><apply><ci> LOWER_BOUND </ci><ci> UPPER_BOUND </ci><ci> OBJECTIVE_COEFFICIENT </ci></apply></math><listOfParameters><parameter id="LOWER_BOUND" value="     0.00000000"/><parameter id="UPPER_BOUND" value="  1000.00000000"/><parameter id="OBJECTIVE_COEFFICIENT" value="     0.00000000"/></listOfParameters></kineticLaw></reaction>
<reaction id="R_CHS3" name="Chitin synthase 3" reversible="false"><notes><html:p>GENE_ASSOCIATION: YBR023C</html:p><html:p>SUBSYSTEM: Glutamate metabolism (aminosugars metabolism)</html:p><html:p>PROTEIN_CLASS: 2.4.1.16</html:p></notes><listOfReactants><speciesReference species="M_m964" stoichiometry="1"/></listOfReactants><listOfProducts><speciesReference species="M_m307" stoichiometry="1"></speciesReference><speciesReference species="M_m962" stoichiometry="1"></speciesReference></listOfProducts><kineticLaw><math xmlns="http://www.w3.org/1998/Math/MathML"><apply><ci> LOWER_BOUND </ci><ci> UPPER_BOUND </ci><ci> OBJECTIVE_COEFFICIENT </ci></apply></math><listOfParameters><parameter id="LOWER_BOUND" value="     0.00000000"/><parameter id="UPPER_BOUND" value="  1000.00000000"/><parameter id="OBJECTIVE_COEFFICIENT" value="     0.00000000"/></listOfParameters></kineticLaw></reaction>
<reaction id="R_CIT1" name="Citrate synthase, mitochondrial" reversible="false"><notes><html:p>GENE_ASSOCIATION: YNR001C</html:p><html:p>SUBSYSTEM: Citrate cycle (TCA cycle)</html:p><html:p>PROTEIN_CLASS: 2.3.3.1</html:p></notes><listOfReactants><speciesReference species="M_m215" stoichiometry="1"/><speciesReference species="M_m736" stoichiometry="1"/></listOfReactants><listOfProducts><speciesReference species="M_m314" stoichiometry="1"></speciesReference><speciesReference species="M_m322" stoichiometry="1"></speciesReference></listOfProducts><kineticLaw><math xmlns="http://www.w3.org/1998/Math/MathML"><apply><ci> LOWER_BOUND </ci><ci> UPPER_BOUND </ci><ci> OBJECTIVE_COEFFICIENT </ci></apply></math><listOfParameters><parameter id="LOWER_BOUND" value="     0.00000000"/><parameter id="UPPER_BOUND" value="  1000.00000000"/><parameter id="OBJECTIVE_COEFFICIENT" value="     0.00000000"/></listOfParameters></kineticLaw></reaction>
<reaction id="R_CIT2" name="Citrate synthase, peroxisomal" reversible="false"><notes><html:p>GENE_ASSOCIATION: YCR005C</html:p><html:p>SUBSYSTEM: Citrate cycle (TCA cycle)</html:p><html:p>PROTEIN_CLASS: 2.3.3.1</html:p></notes><listOfReactants><speciesReference species="M_m214" stoichiometry="1"/><speciesReference species="M_m735" stoichiometry="1"/></listOfReactants><listOfProducts><speciesReference species="M_m313" stoichiometry="1"></speciesReference><speciesReference species="M_m321" stoichiometry="1"></speciesReference></listOfProducts><kineticLaw><math xmlns="http://www.w3.org/1998/Math/MathML"><apply><ci> LOWER_BOUND </ci><ci> UPPER_BOUND </ci><ci> OBJECTIVE_COEFFICIENT </ci></apply></math><listOfParameters><parameter id="LOWER_BOUND" value="     0.00000000"/><parameter id="UPPER_BOUND" value="  1000.00000000"/><parameter id="OBJECTIVE_COEFFICIENT" value="     0.00000000"/></listOfParameters></kineticLaw></reaction>
<reaction id="R_CIT3" name="Citrate synthase 3" reversible="false"><notes><html:p>GENE_ASSOCIATION: YPR001W</html:p><html:p>SUBSYSTEM: Citrate cycle (TCA cycle)</html:p><html:p>PROTEIN_CLASS: 2.3.3.1</html:p></notes><listOfReactants><speciesReference species="M_m215" stoichiometry="1"/><speciesReference species="M_m736" stoichiometry="1"/></listOfReactants><listOfProducts><speciesReference species="M_m314" stoichiometry="1"></speciesReference><speciesReference species="M_m322" stoichiometry="1"></speciesReference></listOfProducts><kineticLaw><math xmlns="http://www.w3.org/1998/Math/MathML"><apply><ci> LOWER_BOUND </ci><ci> UPPER_BOUND </ci><ci> OBJECTIVE_COEFFICIENT </ci></apply></math><listOfParameters><parameter id="LOWER_BOUND" value="     0.00000000"/><parameter id="UPPER_BOUND" value="  1000.00000000"/><parameter id="OBJECTIVE_COEFFICIENT" value="     0.00000000"/></listOfParameters></kineticLaw></reaction>
<reaction id="R_CKI1" name="Choline kinase" reversible="false"><notes><html:p>GENE_ASSOCIATION: YLR133W</html:p><html:p>SUBSYSTEM: Phospholipid biosynthesis</html:p><html:p>PROTEIN_CLASS: 2.7.1.32</html:p></notes><listOfReactants><speciesReference species="M_m262" stoichiometry="1"/><speciesReference species="M_m309" stoichiometry="1"/></listOfReactants><listOfProducts><speciesReference species="M_m230" stoichiometry="1"></speciesReference><speciesReference species="M_m310" stoichiometry="1"></speciesReference></listOfProducts><kineticLaw><math xmlns="http://www.w3.org/1998/Math/MathML"><apply><ci> LOWER_BOUND </ci><ci> UPPER_BOUND </ci><ci> OBJECTIVE_COEFFICIENT </ci></apply></math><listOfParameters><parameter id="LOWER_BOUND" value="     0.00000000"/><parameter id="UPPER_BOUND" value="  1000.00000000"/><parameter id="OBJECTIVE_COEFFICIENT" value="     0.00000000"/></listOfParameters></kineticLaw></reaction>
<reaction id="R_COQ1" name="Hexaprenyl pyrophosphate synthetase, mitochondrial" reversible="false"><notes><html:p>GENE_ASSOCIATION: YBR003W</html:p><html:p>SUBSYSTEM: Quinone biosynthesis</html:p><html:p>PROTEIN_CLASS: 2.5.1.-</html:p></notes><listOfReactants><speciesReference species="M_m167" stoichiometry="1"/><speciesReference species="M_m238" stoichiometry="1"/></listOfReactants><listOfProducts><speciesReference species="M_m132" stoichiometry="1"></speciesReference><speciesReference species="M_m795" stoichiometry="1"></speciesReference></listOfProducts><kineticLaw><math xmlns="http://www.w3.org/1998/Math/MathML"><apply><ci> LOWER_BOUND </ci><ci> UPPER_BOUND </ci><ci> OBJECTIVE_COEFFICIENT </ci></apply></math><listOfParameters><parameter id="LOWER_BOUND" value="     0.00000000"/><parameter id="UPPER_BOUND" value="  1000.00000000"/><parameter id="OBJECTIVE_COEFFICIENT" value="     0.00000000"/></listOfParameters></kineticLaw></reaction>
<reaction id="R_COQ2" name="Para-hydroxybenzoate--polyprenyltransferase, mitochondrial" reversible="false"><notes><html:p>GENE_ASSOCIATION: YNR041C</html:p><html:p>SUBSYSTEM: Quinone biosynthesis</html:p><html:p>PROTEIN_CLASS: 2.5.1.-</html:p></notes><listOfReactants><speciesReference species="M_m167" stoichiometry="1"/><speciesReference species="M_m238" stoichiometry="1"/></listOfReactants><listOfProducts><speciesReference species="M_m132" stoichiometry="1"></speciesReference><speciesReference species="M_m795" stoichiometry="1"></speciesReference></listOfProducts><kineticLaw><math xmlns="http://www.w3.org/1998/Math/MathML"><apply><ci> LOWER_BOUND </ci><ci> UPPER_BOUND </ci><ci> OBJECTIVE_COEFFICIENT </ci></apply></math><listOfParameters><parameter id="LOWER_BOUND" value="     0.00000000"/><parameter id="UPPER_BOUND" value="  1000.00000000"/><parameter id="OBJECTIVE_COEFFICIENT" value="     0.00000000"/></listOfParameters></kineticLaw></reaction>
<reaction id="R_COQ3" name="Hexaprenyldihydroxybenzoate methyltransferase, mitochondrial" reversible="false"><notes><html:p>GENE_ASSOCIATION: YOL096C</html:p><html:p>SUBSYSTEM: Quinone biosynthesis</html:p><html:p>PROTEIN_CLASS: 2.1.1.114</html:p></notes><listOfReactants><speciesReference species="M_m98" stoichiometry="1"/><speciesReference species="M_m832" stoichiometry="1"/></listOfReactants><listOfProducts><speciesReference species="M_m830" stoichiometry="1"></speciesReference><speciesReference species="M_m960" stoichiometry="1"></speciesReference></listOfProducts><kineticLaw><math xmlns="http://www.w3.org/1998/Math/MathML"><apply><ci> LOWER_BOUND </ci><ci> UPPER_BOUND </ci><ci> OBJECTIVE_COEFFICIENT </ci></apply></math><listOfParameters><parameter id="LOWER_BOUND" value="     0.00000000"/><parameter id="UPPER_BOUND" value="  1000.00000000"/><parameter id="OBJECTIVE_COEFFICIENT" value="     0.00000000"/></listOfParameters></kineticLaw></reaction>
<reaction id="R_COQ5" name="Ubiquinone biosynthesis methyltransferase COQ5, mitochondrial" reversible="false"><notes><html:p>GENE_ASSOCIATION: YML110C</html:p><html:p>SUBSYSTEM: Quinone biosynthesis</html:p><html:p>PROTEIN_CLASS: 2.1.1.-</html:p></notes><listOfReactants><speciesReference species="M_m74" stoichiometry="1"/><speciesReference species="M_m832" stoichiometry="1"/></listOfReactants><listOfProducts><speciesReference species="M_m72" stoichiometry="1"></speciesReference><speciesReference species="M_m830" stoichiometry="1"></speciesReference></listOfProducts><kineticLaw><math xmlns="http://www.w3.org/1998/Math/MathML"><apply><ci> LOWER_BOUND </ci><ci> UPPER_BOUND </ci><ci> OBJECTIVE_COEFFICIENT </ci></apply></math><listOfParameters><parameter id="LOWER_BOUND" value="     0.00000000"/><parameter id="UPPER_BOUND" value="  1000.00000000"/><parameter id="OBJECTIVE_COEFFICIENT" value="     0.00000000"/></listOfParameters></kineticLaw></reaction>
<reaction id="R_COQ6" name="Ubiquinone biosynthesis monooxygenase COQ6" reversible="false"><notes><html:p>GENE_ASSOCIATION: YGR255C</html:p><html:p>SUBSYSTEM: Quinone biosynthesis</html:p><html:p>PROTEIN_CLASS: 1.14.13.-</html:p></notes><listOfReactants><speciesReference species="M_m72" stoichiometry="1"/><speciesReference species="M_m745" stoichiometry="1"/></listOfReactants><listOfProducts><speciesReference species="M_m98" stoichiometry="1"></speciesReference></listOfProducts><kineticLaw><math xmlns="http://www.w3.org/1998/Math/MathML"><apply><ci> LOWER_BOUND </ci><ci> UPPER_BOUND </ci><ci> OBJECTIVE_COEFFICIENT </ci></apply></math><listOfParameters><parameter id="LOWER_BOUND" value="     0.00000000"/><parameter id="UPPER_BOUND" value="  1000.00000000"/><parameter id="OBJECTIVE_COEFFICIENT" value="     0.00000000"/></listOfParameters></kineticLaw></reaction>
<reaction id="R_COX1" name="Cytochrome c oxidase subunit 1" reversible="false"><notes><html:p>GENE_ASSOCIATION: Q0045</html:p><html:p>SUBSYSTEM: Oxidative phosphorylation</html:p><html:p>PROTEIN_CLASS: 1.9.3.1</html:p></notes><listOfReactants><speciesReference species="M_m443" stoichiometry="4"/><speciesReference species="M_m502" stoichiometry="6"/><speciesReference species="M_m745" stoichiometry="1"/></listOfReactants><listOfProducts><speciesReference species="M_m442" stoichiometry="4"></speciesReference></listOfProducts><kineticLaw><math xmlns="http://www.w3.org/1998/Math/MathML"><apply><ci> LOWER_BOUND </ci><ci> UPPER_BOUND </ci><ci> OBJECTIVE_COEFFICIENT </ci></apply></math><listOfParameters><parameter id="LOWER_BOUND" value="     0.00000000"/><parameter id="UPPER_BOUND" value="  1000.00000000"/><parameter id="OBJECTIVE_COEFFICIENT" value="     0.00000000"/></listOfParameters></kineticLaw></reaction>
<reaction id="R_COX10" name="Protoheme IX farnesyltransferase, mitochondrial" reversible="false"><notes><html:p>GENE_ASSOCIATION: YPL172C</html:p><html:p>SUBSYSTEM: Quinone biosynthesis</html:p><html:p>PROTEIN_CLASS: 2.5.1.-</html:p></notes><listOfReactants><speciesReference species="M_m167" stoichiometry="1"/><speciesReference species="M_m238" stoichiometry="1"/></listOfReactants><listOfProducts><speciesReference species="M_m132" stoichiometry="1"></speciesReference><speciesReference species="M_m795" stoichiometry="1"></speciesReference></listOfProducts><kineticLaw><math xmlns="http://www.w3.org/1998/Math/MathML"><apply><ci> LOWER_BOUND </ci><ci> UPPER_BOUND </ci><ci> OBJECTIVE_COEFFICIENT </ci></apply></math><listOfParameters><parameter id="LOWER_BOUND" value="     0.00000000"/><parameter id="UPPER_BOUND" value="  1000.00000000"/><parameter id="OBJECTIVE_COEFFICIENT" value="     0.00000000"/></listOfParameters></kineticLaw></reaction>
<reaction id="R_CPA2" name="Carbamoyl-phosphate synthase arginine-specific large chain" reversible="false"><notes><html:p>GENE_ASSOCIATION: YJR109C</html:p><html:p>SUBSYSTEM: Arginine metabolism</html:p><html:p>PROTEIN_CLASS: 6.3.5.5</html:p></notes><listOfReactants><speciesReference species="M_m262" stoichiometry="2"/><speciesReference species="M_m318" stoichiometry="1"/><speciesReference species="M_m578" stoichiometry="1"/></listOfReactants><listOfProducts><speciesReference species="M_m230" stoichiometry="2"></speciesReference><speciesReference species="M_m297" stoichiometry="1"></speciesReference><speciesReference species="M_m575" stoichiometry="1"></speciesReference><speciesReference species="M_m733" stoichiometry="1"></speciesReference></listOfProducts><kineticLaw><math xmlns="http://www.w3.org/1998/Math/MathML"><apply><ci> LOWER_BOUND </ci><ci> UPPER_BOUND </ci><ci> OBJECTIVE_COEFFICIENT </ci></apply></math><listOfParameters><parameter id="LOWER_BOUND" value="     0.00000000"/><parameter id="UPPER_BOUND" value="  1000.00000000"/><parameter id="OBJECTIVE_COEFFICIENT" value="     0.00000000"/></listOfParameters></kineticLaw></reaction>
<reaction id="R_CPT1" name="Cholinephosphotransferase 1" reversible="false"><notes><html:p>GENE_ASSOCIATION: YNL130C</html:p><html:p>SUBSYSTEM: Phospholipid biosynthesis</html:p><html:p>PROTEIN_CLASS: 2.7.8.2</html:p></notes><listOfReactants><speciesReference species="M_m303" stoichiometry="1"/><speciesReference species="M_m394" stoichiometry="1"/></listOfReactants><listOfProducts><speciesReference species="M_m316" stoichiometry="1"></speciesReference><speciesReference species="M_m761" stoichiometry="1"></speciesReference></listOfProducts><kineticLaw><math xmlns="http://www.w3.org/1998/Math/MathML"><apply><ci> LOWER_BOUND </ci><ci> UPPER_BOUND </ci><ci> OBJECTIVE_COEFFICIENT </ci></apply></math><listOfParameters><parameter id="LOWER_BOUND" value="     0.00000000"/><parameter id="UPPER_BOUND" value="  1000.00000000"/><parameter id="OBJECTIVE_COEFFICIENT" value="     0.00000000"/></listOfParameters></kineticLaw></reaction>
<reaction id="R_CRC1" name="Mitochondrial carnitine carrier" reversible="false"><notes><html:p>GENE_ASSOCIATION: YOR100C</html:p><html:p>SUBSYSTEM: Transport, mitochondrial</html:p></notes><listOfReactants><speciesReference species="M_m300" stoichiometry="1"/><speciesReference species="M_m712" stoichiometry="1"/></listOfReactants><listOfProducts><speciesReference species="M_m299" stoichiometry="1"></speciesReference><speciesReference species="M_m713" stoichiometry="1"></speciesReference></listOfProducts><kineticLaw><math xmlns="http://www.w3.org/1998/Math/MathML"><apply><ci> LOWER_BOUND </ci><ci> UPPER_BOUND </ci><ci> OBJECTIVE_COEFFICIENT </ci></apply></math><listOfParameters><parameter id="LOWER_BOUND" value="     0.00000000"/><parameter id="UPPER_BOUND" value="  1000.00000000"/><parameter id="OBJECTIVE_COEFFICIENT" value="     0.00000000"/></listOfParameters></kineticLaw></reaction>
<reaction id="R_CRD1" name="Cardiolipin synthetase" reversible="false"><notes><html:p>GENE_ASSOCIATION: YDL142C</html:p><html:p>SUBSYSTEM: Phospholipid biosynthesis</html:p><html:p>PROTEIN_CLASS: 2.7.8.-</html:p></notes><listOfReactants><speciesReference species="M_m305" stoichiometry="1"/><speciesReference species="M_m764" stoichiometry="1"/></listOfReactants><listOfProducts><speciesReference species="M_m298" stoichiometry="1"></speciesReference><speciesReference species="M_m317" stoichiometry="1"></speciesReference></listOfProducts><kineticLaw><math xmlns="http://www.w3.org/1998/Math/MathML"><apply><ci> LOWER_BOUND </ci><ci> UPPER_BOUND </ci><ci> OBJECTIVE_COEFFICIENT </ci></apply></math><listOfParameters><parameter id="LOWER_BOUND" value="     0.00000000"/><parameter id="UPPER_BOUND" value="  1000.00000000"/><parameter id="OBJECTIVE_COEFFICIENT" value="     0.00000000"/></listOfParameters></kineticLaw></reaction>
<reaction id="R_CSG2_1" name="Mannosyl phosphorylinositol ceramide synthase regulatory protein CSG2" reversible="false"><notes><html:p>GENE_ASSOCIATION: YBR036C</html:p><html:p>SUBSYSTEM: Sphingoglycolipid metabolism</html:p></notes><listOfReactants><speciesReference species="M_m463" stoichiometry="1"/><speciesReference species="M_m534" stoichiometry="1"/></listOfReactants><listOfProducts><speciesReference species="M_m649" stoichiometry="1"></speciesReference></listOfProducts><kineticLaw><math xmlns="http://www.w3.org/1998/Math/MathML"><apply><ci> LOWER_BOUND </ci><ci> UPPER_BOUND </ci><ci> OBJECTIVE_COEFFICIENT </ci></apply></math><listOfParameters><parameter id="LOWER_BOUND" value="     0.00000000"/><parameter id="UPPER_BOUND" value="  1000.00000000"/><parameter id="OBJECTIVE_COEFFICIENT" value="     0.00000000"/></listOfParameters></kineticLaw></reaction>
<reaction id="R_CSG2_2" name="Mannosyl phosphorylinositol ceramide synthase regulatory protein CSG2" reversible="false"><notes><html:p>GENE_ASSOCIATION: YBR036C</html:p><html:p>SUBSYSTEM: Sphingoglycolipid metabolism</html:p></notes><listOfReactants><speciesReference species="M_m463" stoichiometry="1"/><speciesReference species="M_m535" stoichiometry="1"/></listOfReactants><listOfProducts><speciesReference species="M_m650" stoichiometry="1"></speciesReference></listOfProducts><kineticLaw><math xmlns="http://www.w3.org/1998/Math/MathML"><apply><ci> LOWER_BOUND </ci><ci> UPPER_BOUND </ci><ci> OBJECTIVE_COEFFICIENT </ci></apply></math><listOfParameters><parameter id="LOWER_BOUND" value="     0.00000000"/><parameter id="UPPER_BOUND" value="  1000.00000000"/><parameter id="OBJECTIVE_COEFFICIENT" value="     0.00000000"/></listOfParameters></kineticLaw></reaction>
<reaction id="R_CTA1" name="Peroxisomal catalase A" reversible="false"><notes><html:p>GENE_ASSOCIATION: YDR256C</html:p><html:p>SUBSYSTEM: Phenylalanine, tyrosine, and tryptophan biosynthesis (aromatic amino acids)</html:p><html:p>PROTEIN_CLASS: 1.11.1.6</html:p></notes><listOfReactants><speciesReference species="M_m503" stoichiometry="2"/></listOfReactants><listOfProducts><speciesReference species="M_m744" stoichiometry="1"></speciesReference></listOfProducts><kineticLaw><math xmlns="http://www.w3.org/1998/Math/MathML"><apply><ci> LOWER_BOUND </ci><ci> UPPER_BOUND </ci><ci> OBJECTIVE_COEFFICIENT </ci></apply></math><listOfParameters><parameter id="LOWER_BOUND" value="     0.00000000"/><parameter id="UPPER_BOUND" value="  1000.00000000"/><parameter id="OBJECTIVE_COEFFICIENT" value="     0.00000000"/></listOfParameters></kineticLaw></reaction>
<reaction id="R_CTP1_1" name="Tricarboxylate transport protein" reversible="true"><notes><html:p>GENE_ASSOCIATION: YBR291C</html:p><html:p>SUBSYSTEM: Transport, mitochondrial</html:p></notes><listOfReactants><speciesReference species="M_m313" stoichiometry="1"/><speciesReference species="M_m639" stoichiometry="1"/></listOfReactants><listOfProducts><speciesReference species="M_m314" stoichiometry="1"></speciesReference><speciesReference species="M_m638" stoichiometry="1"></speciesReference></listOfProducts><kineticLaw><math xmlns="http://www.w3.org/1998/Math/MathML"><apply><ci> LOWER_BOUND </ci><ci> UPPER_BOUND </ci><ci> OBJECTIVE_COEFFICIENT </ci></apply></math><listOfParameters><parameter id="LOWER_BOUND" value=" -1000.00000000"/><parameter id="UPPER_BOUND" value="  1000.00000000"/><parameter id="OBJECTIVE_COEFFICIENT" value="     0.00000000"/></listOfParameters></kineticLaw></reaction>
<reaction id="R_CTP1_2" name="Tricarboxylate transport protein" reversible="true"><notes><html:p>GENE_ASSOCIATION: YBR291C</html:p><html:p>SUBSYSTEM: Transport, mitochondrial</html:p></notes><listOfReactants><speciesReference species="M_m313" stoichiometry="1"/><speciesReference species="M_m769" stoichiometry="1"/></listOfReactants><listOfProducts><speciesReference species="M_m314" stoichiometry="1"></speciesReference><speciesReference species="M_m768" stoichiometry="1"></speciesReference></listOfProducts><kineticLaw><math xmlns="http://www.w3.org/1998/Math/MathML"><apply><ci> LOWER_BOUND </ci><ci> UPPER_BOUND </ci><ci> OBJECTIVE_COEFFICIENT </ci></apply></math><listOfParameters><parameter id="LOWER_BOUND" value=" -1000.00000000"/><parameter id="UPPER_BOUND" value="  1000.00000000"/><parameter id="OBJECTIVE_COEFFICIENT" value="     0.00000000"/></listOfParameters></kineticLaw></reaction>
<reaction id="R_CTP1_3" name="Tricarboxylate transport protein" reversible="true"><notes><html:p>GENE_ASSOCIATION: YBR291C</html:p><html:p>SUBSYSTEM: Transport, mitochondrial</html:p></notes><listOfReactants><speciesReference species="M_m313" stoichiometry="1"/><speciesReference species="M_m543" stoichiometry="1"/></listOfReactants><listOfProducts><speciesReference species="M_m314" stoichiometry="1"></speciesReference><speciesReference species="M_m542" stoichiometry="1"></speciesReference></listOfProducts><kineticLaw><math xmlns="http://www.w3.org/1998/Math/MathML"><apply><ci> LOWER_BOUND </ci><ci> UPPER_BOUND </ci><ci> OBJECTIVE_COEFFICIENT </ci></apply></math><listOfParameters><parameter id="LOWER_BOUND" value=" -1000.00000000"/><parameter id="UPPER_BOUND" value="  1000.00000000"/><parameter id="OBJECTIVE_COEFFICIENT" value="     0.00000000"/></listOfParameters></kineticLaw></reaction>
<reaction id="R_CTT1" name="Catalase T" reversible="false"><notes><html:p>GENE_ASSOCIATION: YGR088W</html:p><html:p>SUBSYSTEM: Phenylalanine, tyrosine, and tryptophan biosynthesis (aromatic amino acids)</html:p><html:p>PROTEIN_CLASS: 1.11.1.6</html:p></notes><listOfReactants><speciesReference species="M_m503" stoichiometry="2"/></listOfReactants><listOfProducts><speciesReference species="M_m744" stoichiometry="1"></speciesReference></listOfProducts><kineticLaw><math xmlns="http://www.w3.org/1998/Math/MathML"><apply><ci> LOWER_BOUND </ci><ci> UPPER_BOUND </ci><ci> OBJECTIVE_COEFFICIENT </ci></apply></math><listOfParameters><parameter id="LOWER_BOUND" value="     0.00000000"/><parameter id="UPPER_BOUND" value="  1000.00000000"/><parameter id="OBJECTIVE_COEFFICIENT" value="     0.00000000"/></listOfParameters></kineticLaw></reaction>
<reaction id="R_CYB2" name="Cytochrome b2, mitochondrial" reversible="false"><notes><html:p>GENE_ASSOCIATION: YML054C</html:p><html:p>SUBSYSTEM: Pyruvate metabolism</html:p><html:p>PROTEIN_CLASS: 1.1.2.3</html:p></notes><listOfReactants><speciesReference species="M_m28" stoichiometry="1"/><speciesReference species="M_m442" stoichiometry="2"/></listOfReactants><listOfProducts><speciesReference species="M_m443" stoichiometry="2"></speciesReference><speciesReference species="M_m798" stoichiometry="1"></speciesReference></listOfProducts><kineticLaw><math xmlns="http://www.w3.org/1998/Math/MathML"><apply><ci> LOWER_BOUND </ci><ci> UPPER_BOUND </ci><ci> OBJECTIVE_COEFFICIENT </ci></apply></math><listOfParameters><parameter id="LOWER_BOUND" value="     0.00000000"/><parameter id="UPPER_BOUND" value="  1000.00000000"/><parameter id="OBJECTIVE_COEFFICIENT" value="     0.00000000"/></listOfParameters></kineticLaw></reaction>
<reaction id="R_CYR1" name="Adenylate cyclase" reversible="false"><notes><html:p>GENE_ASSOCIATION: YJL005W</html:p><html:p>SUBSYSTEM: Purine metabolism</html:p><html:p>PROTEIN_CLASS: 4.6.1.1</html:p></notes><listOfReactants><speciesReference species="M_m262" stoichiometry="1"/></listOfReactants><listOfProducts><speciesReference species="M_m87" stoichiometry="1"></speciesReference><speciesReference species="M_m795" stoichiometry="1"></speciesReference></listOfProducts><kineticLaw><math xmlns="http://www.w3.org/1998/Math/MathML"><apply><ci> LOWER_BOUND </ci><ci> UPPER_BOUND </ci><ci> OBJECTIVE_COEFFICIENT </ci></apply></math><listOfParameters><parameter id="LOWER_BOUND" value="     0.00000000"/><parameter id="UPPER_BOUND" value="  1000.00000000"/><parameter id="OBJECTIVE_COEFFICIENT" value="     0.00000000"/></listOfParameters></kineticLaw></reaction>
<reaction id="R_CYS3" name="Cystathionine gamma-lyase" reversible="false"><notes><html:p>GENE_ASSOCIATION: YAL012W</html:p><html:p>SUBSYSTEM: Methionine metabolism</html:p><html:p>PROTEIN_CLASS: 4.4.1.1</html:p></notes><listOfReactants><speciesReference species="M_m568" stoichiometry="1"/></listOfReactants><listOfProducts><speciesReference species="M_m81" stoichiometry="1"></speciesReference><speciesReference species="M_m569" stoichiometry="1"></speciesReference><speciesReference species="M_m698" stoichiometry="1"></speciesReference></listOfProducts><kineticLaw><math xmlns="http://www.w3.org/1998/Math/MathML"><apply><ci> LOWER_BOUND </ci><ci> UPPER_BOUND </ci><ci> OBJECTIVE_COEFFICIENT </ci></apply></math><listOfParameters><parameter id="LOWER_BOUND" value="     0.00000000"/><parameter id="UPPER_BOUND" value="  1000.00000000"/><parameter id="OBJECTIVE_COEFFICIENT" value="     0.00000000"/></listOfParameters></kineticLaw></reaction>
<reaction id="R_CYS4" name="Cystathionine beta-synthase" reversible="false"><notes><html:p>GENE_ASSOCIATION: YGR155W</html:p><html:p>SUBSYSTEM: Glycine, serine, and threonine metabolism</html:p><html:p>PROTEIN_CLASS: 4.2.1.22</html:p></notes><listOfReactants><speciesReference species="M_m516" stoichiometry="1"/><speciesReference species="M_m613" stoichiometry="1"/></listOfReactants><listOfProducts><speciesReference species="M_m568" stoichiometry="1"></speciesReference></listOfProducts><kineticLaw><math xmlns="http://www.w3.org/1998/Math/MathML"><apply><ci> LOWER_BOUND </ci><ci> UPPER_BOUND </ci><ci> OBJECTIVE_COEFFICIENT </ci></apply></math><listOfParameters><parameter id="LOWER_BOUND" value="     0.00000000"/><parameter id="UPPER_BOUND" value="  1000.00000000"/><parameter id="OBJECTIVE_COEFFICIENT" value="     0.00000000"/></listOfParameters></kineticLaw></reaction>
<reaction id="R_DAK1" name="Dihydroxyacetone kinase 1" reversible="false"><notes><html:p>GENE_ASSOCIATION: YML070W</html:p><html:p>SUBSYSTEM: Glycerol metabolism (glycerolipid metabolism)</html:p><html:p>PROTEIN_CLASS: 2.7.1.29</html:p></notes><listOfReactants><speciesReference species="M_m262" stoichiometry="1"/><speciesReference species="M_m478" stoichiometry="1"/></listOfReactants><listOfProducts><speciesReference species="M_m230" stoichiometry="1"></speciesReference><speciesReference species="M_m479" stoichiometry="1"></speciesReference></listOfProducts><kineticLaw><math xmlns="http://www.w3.org/1998/Math/MathML"><apply><ci> LOWER_BOUND </ci><ci> UPPER_BOUND </ci><ci> OBJECTIVE_COEFFICIENT </ci></apply></math><listOfParameters><parameter id="LOWER_BOUND" value="     0.00000000"/><parameter id="UPPER_BOUND" value="  1000.00000000"/><parameter id="OBJECTIVE_COEFFICIENT" value="     0.00000000"/></listOfParameters></kineticLaw></reaction>
<reaction id="R_DAK2" name="Dihydroxyacetone kinase 2" reversible="false"><notes><html:p>GENE_ASSOCIATION: YFL053W</html:p><html:p>SUBSYSTEM: Glycerol metabolism (glycerolipid metabolism)</html:p><html:p>PROTEIN_CLASS: 2.7.1.29</html:p></notes><listOfReactants><speciesReference species="M_m262" stoichiometry="1"/><speciesReference species="M_m478" stoichiometry="1"/></listOfReactants><listOfProducts><speciesReference species="M_m230" stoichiometry="1"></speciesReference><speciesReference species="M_m479" stoichiometry="1"></speciesReference></listOfProducts><kineticLaw><math xmlns="http://www.w3.org/1998/Math/MathML"><apply><ci> LOWER_BOUND </ci><ci> UPPER_BOUND </ci><ci> OBJECTIVE_COEFFICIENT </ci></apply></math><listOfParameters><parameter id="LOWER_BOUND" value="     0.00000000"/><parameter id="UPPER_BOUND" value="  1000.00000000"/><parameter id="OBJECTIVE_COEFFICIENT" value="     0.00000000"/></listOfParameters></kineticLaw></reaction>
<reaction id="R_DAL1" name="Allantoinase" reversible="true"><notes><html:p>GENE_ASSOCIATION: YIR027C</html:p><html:p>SUBSYSTEM: Histidine biosynthesis</html:p><html:p>PROTEIN_CLASS: 3.5.2.5</html:p></notes><listOfReactants><speciesReference species="M_m240" stoichiometry="1"/></listOfReactants><listOfProducts><speciesReference species="M_m239" stoichiometry="1"></speciesReference></listOfProducts><kineticLaw><math xmlns="http://www.w3.org/1998/Math/MathML"><apply><ci> LOWER_BOUND </ci><ci> UPPER_BOUND </ci><ci> OBJECTIVE_COEFFICIENT </ci></apply></math><listOfParameters><parameter id="LOWER_BOUND" value=" -1000.00000000"/><parameter id="UPPER_BOUND" value="  1000.00000000"/><parameter id="OBJECTIVE_COEFFICIENT" value="     0.00000000"/></listOfParameters></kineticLaw></reaction>
<reaction id="R_DAL2" name="Allantoicase" reversible="true"><notes><html:p>GENE_ASSOCIATION: YIR029W</html:p><html:p>SUBSYSTEM: Histidine biosynthesis</html:p><html:p>PROTEIN_CLASS: 3.5.3.4</html:p></notes><listOfReactants><speciesReference species="M_m239" stoichiometry="1"/></listOfReactants><listOfProducts><speciesReference species="M_m3" stoichiometry="1"></speciesReference><speciesReference species="M_m969" stoichiometry="1"></speciesReference></listOfProducts><kineticLaw><math xmlns="http://www.w3.org/1998/Math/MathML"><apply><ci> LOWER_BOUND </ci><ci> UPPER_BOUND </ci><ci> OBJECTIVE_COEFFICIENT </ci></apply></math><listOfParameters><parameter id="LOWER_BOUND" value=" -1000.00000000"/><parameter id="UPPER_BOUND" value="  1000.00000000"/><parameter id="OBJECTIVE_COEFFICIENT" value="     0.00000000"/></listOfParameters></kineticLaw></reaction>
<reaction id="R_DAL3" name="Ureidoglycolate hydrolase" reversible="true"><notes><html:p>GENE_ASSOCIATION: YIR032C</html:p><html:p>SUBSYSTEM: Histidine biosynthesis</html:p><html:p>PROTEIN_CLASS: 3.5.3.19</html:p></notes><listOfReactants><speciesReference species="M_m3" stoichiometry="1"/></listOfReactants><listOfProducts><speciesReference species="M_m318" stoichiometry="1"></speciesReference><speciesReference species="M_m488" stoichiometry="1"></speciesReference><speciesReference species="M_m698" stoichiometry="2"></speciesReference></listOfProducts><kineticLaw><math xmlns="http://www.w3.org/1998/Math/MathML"><apply><ci> LOWER_BOUND </ci><ci> UPPER_BOUND </ci><ci> OBJECTIVE_COEFFICIENT </ci></apply></math><listOfParameters><parameter id="LOWER_BOUND" value=" -1000.00000000"/><parameter id="UPPER_BOUND" value="  1000.00000000"/><parameter id="OBJECTIVE_COEFFICIENT" value="     0.00000000"/></listOfParameters></kineticLaw></reaction>
<reaction id="R_DAL4" name="Allantoin permease" reversible="false"><notes><html:p>GENE_ASSOCIATION: YIR028W</html:p><html:p>SUBSYSTEM: Transport, extracellular</html:p></notes><listOfReactants><speciesReference species="M_m261" stoichiometry="1"/></listOfReactants><listOfProducts><speciesReference species="M_m240" stoichiometry="1"></speciesReference></listOfProducts><kineticLaw><math xmlns="http://www.w3.org/1998/Math/MathML"><apply><ci> LOWER_BOUND </ci><ci> UPPER_BOUND </ci><ci> OBJECTIVE_COEFFICIENT </ci></apply></math><listOfParameters><parameter id="LOWER_BOUND" value="     0.00000000"/><parameter id="UPPER_BOUND" value="  1000.00000000"/><parameter id="OBJECTIVE_COEFFICIENT" value="     0.00000000"/></listOfParameters></kineticLaw></reaction>
<reaction id="R_DAL5" name="Allantoate permease" reversible="false"><notes><html:p>GENE_ASSOCIATION: YJR152W</html:p><html:p>SUBSYSTEM: Transport, extracellular</html:p></notes><listOfReactants><speciesReference species="M_m264" stoichiometry="1"/></listOfReactants><listOfProducts><speciesReference species="M_m239" stoichiometry="1"></speciesReference></listOfProducts><kineticLaw><math xmlns="http://www.w3.org/1998/Math/MathML"><apply><ci> LOWER_BOUND </ci><ci> UPPER_BOUND </ci><ci> OBJECTIVE_COEFFICIENT </ci></apply></math><listOfParameters><parameter id="LOWER_BOUND" value="     0.00000000"/><parameter id="UPPER_BOUND" value="  1000.00000000"/><parameter id="OBJECTIVE_COEFFICIENT" value="     0.00000000"/></listOfParameters></kineticLaw></reaction>
<reaction id="R_DAL7" name="Malate synthase 2, glyoxysomal" reversible="false"><notes><html:p>GENE_ASSOCIATION: YIR031C</html:p><html:p>SUBSYSTEM: Anaplerotic reactions </html:p><html:p>PROTEIN_CLASS: 2.3.3.9</html:p></notes><listOfReactants><speciesReference species="M_m214" stoichiometry="1"/><speciesReference species="M_m488" stoichiometry="1"/></listOfReactants><listOfProducts><speciesReference species="M_m321" stoichiometry="1"></speciesReference><speciesReference species="M_m638" stoichiometry="1"></speciesReference></listOfProducts><kineticLaw><math xmlns="http://www.w3.org/1998/Math/MathML"><apply><ci> LOWER_BOUND </ci><ci> UPPER_BOUND </ci><ci> OBJECTIVE_COEFFICIENT </ci></apply></math><listOfParameters><parameter id="LOWER_BOUND" value="     0.00000000"/><parameter id="UPPER_BOUND" value="  1000.00000000"/><parameter id="OBJECTIVE_COEFFICIENT" value="     0.00000000"/></listOfParameters></kineticLaw></reaction>
<reaction id="R_DCD1_1" name="Deoxycytidylate deaminase" reversible="true"><notes><html:p>GENE_ASSOCIATION: YHR144C</html:p><html:p>SUBSYSTEM: Pyrimidine metabolism</html:p><html:p>PROTEIN_CLASS: 3.5.4.12</html:p></notes><listOfReactants><speciesReference species="M_m370" stoichiometry="1"/></listOfReactants><listOfProducts><speciesReference species="M_m418" stoichiometry="1"></speciesReference><speciesReference species="M_m698" stoichiometry="1"></speciesReference></listOfProducts><kineticLaw><math xmlns="http://www.w3.org/1998/Math/MathML"><apply><ci> LOWER_BOUND </ci><ci> UPPER_BOUND </ci><ci> OBJECTIVE_COEFFICIENT </ci></apply></math><listOfParameters><parameter id="LOWER_BOUND" value=" -1000.00000000"/><parameter id="UPPER_BOUND" value="  1000.00000000"/><parameter id="OBJECTIVE_COEFFICIENT" value="     0.00000000"/></listOfParameters></kineticLaw></reaction>
<reaction id="R_DCD1_2" name="Deoxycytidylate deaminase" reversible="false"><notes><html:p>GENE_ASSOCIATION: YHR144C</html:p><html:p>SUBSYSTEM: Salvage pathways</html:p><html:p>PROTEIN_CLASS: 3.5.4.12</html:p></notes><listOfReactants><speciesReference species="M_m371" stoichiometry="1"/></listOfReactants><listOfProducts><speciesReference species="M_m419" stoichiometry="1"></speciesReference><speciesReference species="M_m698" stoichiometry="1"></speciesReference></listOfProducts><kineticLaw><math xmlns="http://www.w3.org/1998/Math/MathML"><apply><ci> LOWER_BOUND </ci><ci> UPPER_BOUND </ci><ci> OBJECTIVE_COEFFICIENT </ci></apply></math><listOfParameters><parameter id="LOWER_BOUND" value="     0.00000000"/><parameter id="UPPER_BOUND" value="  1000.00000000"/><parameter id="OBJECTIVE_COEFFICIENT" value="     0.00000000"/></listOfParameters></kineticLaw></reaction>
<reaction id="R_DCI1_1" name="Delta(3,5)-Delta(2,4)-dienoyl-CoA isomerase" reversible="false"><notes><html:p>GENE_ASSOCIATION: YOR180C</html:p><html:p>SUBSYSTEM: Fatty acid biosynthesis</html:p><html:p>PROTEIN_CLASS: 5.3.3.-</html:p></notes><listOfReactants><speciesReference species="M_m903" stoichiometry="1"/></listOfReactants><listOfProducts><speciesReference species="M_m891" stoichiometry="1"></speciesReference></listOfProducts><kineticLaw><math xmlns="http://www.w3.org/1998/Math/MathML"><apply><ci> LOWER_BOUND </ci><ci> UPPER_BOUND </ci><ci> OBJECTIVE_COEFFICIENT </ci></apply></math><listOfParameters><parameter id="LOWER_BOUND" value="     0.00000000"/><parameter id="UPPER_BOUND" value="  1000.00000000"/><parameter id="OBJECTIVE_COEFFICIENT" value="     0.00000000"/></listOfParameters></kineticLaw></reaction>
<reaction id="R_DCI1_2" name="Delta(3,5)-Delta(2,4)-dienoyl-CoA isomerase" reversible="false"><notes><html:p>GENE_ASSOCIATION: YOR180C</html:p><html:p>SUBSYSTEM: Fatty acid biosynthesis</html:p><html:p>PROTEIN_CLASS: 5.3.3.-</html:p></notes><listOfReactants><speciesReference species="M_m904" stoichiometry="1"/></listOfReactants><listOfProducts><speciesReference species="M_m893" stoichiometry="1"></speciesReference></listOfProducts><kineticLaw><math xmlns="http://www.w3.org/1998/Math/MathML"><apply><ci> LOWER_BOUND </ci><ci> UPPER_BOUND </ci><ci> OBJECTIVE_COEFFICIENT </ci></apply></math><listOfParameters><parameter id="LOWER_BOUND" value="     0.00000000"/><parameter id="UPPER_BOUND" value="  1000.00000000"/><parameter id="OBJECTIVE_COEFFICIENT" value="     0.00000000"/></listOfParameters></kineticLaw></reaction>
<reaction id="R_DCI1_3" name="Delta(3,5)-Delta(2,4)-dienoyl-CoA isomerase" reversible="false"><notes><html:p>GENE_ASSOCIATION: YOR180C</html:p><html:p>SUBSYSTEM: Fatty acid biosynthesis</html:p><html:p>PROTEIN_CLASS: 5.3.3.-</html:p></notes><listOfReactants><speciesReference species="M_m902" stoichiometry="1"/></listOfReactants><listOfProducts><speciesReference species="M_m889" stoichiometry="1"></speciesReference></listOfProducts><kineticLaw><math xmlns="http://www.w3.org/1998/Math/MathML"><apply><ci> LOWER_BOUND </ci><ci> UPPER_BOUND </ci><ci> OBJECTIVE_COEFFICIENT </ci></apply></math><listOfParameters><parameter id="LOWER_BOUND" value="     0.00000000"/><parameter id="UPPER_BOUND" value="  1000.00000000"/><parameter id="OBJECTIVE_COEFFICIENT" value="     0.00000000"/></listOfParameters></kineticLaw></reaction>
<reaction id="R_DCI1_4" name="Delta(3,5)-Delta(2,4)-dienoyl-CoA isomerase" reversible="false"><notes><html:p>GENE_ASSOCIATION: YOR180C</html:p><html:p>SUBSYSTEM: Fatty acid biosynthesis</html:p><html:p>PROTEIN_CLASS: 5.3.3.-</html:p></notes><listOfReactants><speciesReference species="M_m901" stoichiometry="1"/></listOfReactants><listOfProducts><speciesReference species="M_m888" stoichiometry="1"></speciesReference></listOfProducts><kineticLaw><math xmlns="http://www.w3.org/1998/Math/MathML"><apply><ci> LOWER_BOUND </ci><ci> UPPER_BOUND </ci><ci> OBJECTIVE_COEFFICIENT </ci></apply></math><listOfParameters><parameter id="LOWER_BOUND" value="     0.00000000"/><parameter id="UPPER_BOUND" value="  1000.00000000"/><parameter id="OBJECTIVE_COEFFICIENT" value="     0.00000000"/></listOfParameters></kineticLaw></reaction>
<reaction id="R_DED81" name="Asparaginyl-tRNA synthetase, cytoplasmic" reversible="false"><notes><html:p>GENE_ASSOCIATION: YHR019C</html:p><html:p>SUBSYSTEM: tRNA synthesis</html:p><html:p>PROTEIN_CLASS: 6.1.1.22</html:p></notes><listOfReactants><speciesReference species="M_m262" stoichiometry="1"/><speciesReference species="M_m559" stoichiometry="1"/><speciesReference species="M_m929" stoichiometry="1"/></listOfReactants><listOfProducts><speciesReference species="M_m253" stoichiometry="1"></speciesReference><speciesReference species="M_m560" stoichiometry="1"></speciesReference><speciesReference species="M_m795" stoichiometry="1"></speciesReference></listOfProducts><kineticLaw><math xmlns="http://www.w3.org/1998/Math/MathML"><apply><ci> LOWER_BOUND </ci><ci> UPPER_BOUND </ci><ci> OBJECTIVE_COEFFICIENT </ci></apply></math><listOfParameters><parameter id="LOWER_BOUND" value="     0.00000000"/><parameter id="UPPER_BOUND" value="  1000.00000000"/><parameter id="OBJECTIVE_COEFFICIENT" value="     0.00000000"/></listOfParameters></kineticLaw></reaction>
<reaction id="R_DEG1" name="tRNA pseudouridine synthase 3" reversible="true"><notes><html:p>GENE_ASSOCIATION: YFL001W</html:p><html:p>SUBSYSTEM: Pyrimidine metabolism</html:p><html:p>PROTEIN_CLASS: 5.4.99.-</html:p></notes><listOfReactants><speciesReference species="M_m356" stoichiometry="1"/><speciesReference species="M_m967" stoichiometry="1"/></listOfReactants><listOfProducts><speciesReference species="M_m784" stoichiometry="1"></speciesReference></listOfProducts><kineticLaw><math xmlns="http://www.w3.org/1998/Math/MathML"><apply><ci> LOWER_BOUND </ci><ci> UPPER_BOUND </ci><ci> OBJECTIVE_COEFFICIENT </ci></apply></math><listOfParameters><parameter id="LOWER_BOUND" value=" -1000.00000000"/><parameter id="UPPER_BOUND" value="  1000.00000000"/><parameter id="OBJECTIVE_COEFFICIENT" value="     0.00000000"/></listOfParameters></kineticLaw></reaction>
<reaction id="R_DFR1_1" name="Dihydrofolate reductase" reversible="false"><notes><html:p>GENE_ASSOCIATION: YOR236W</html:p><html:p>SUBSYSTEM: Folate metabolism</html:p><html:p>PROTEIN_CLASS: 1.5.1.3</html:p></notes><listOfReactants><speciesReference species="M_m397" stoichiometry="1"/><speciesReference species="M_m694" stoichiometry="1"/></listOfReactants><listOfProducts><speciesReference species="M_m692" stoichiometry="1"></speciesReference><speciesReference species="M_m874" stoichiometry="1"></speciesReference></listOfProducts><kineticLaw><math xmlns="http://www.w3.org/1998/Math/MathML"><apply><ci> LOWER_BOUND </ci><ci> UPPER_BOUND </ci><ci> OBJECTIVE_COEFFICIENT </ci></apply></math><listOfParameters><parameter id="LOWER_BOUND" value="     0.00000000"/><parameter id="UPPER_BOUND" value="  1000.00000000"/><parameter id="OBJECTIVE_COEFFICIENT" value="     0.00000000"/></listOfParameters></kineticLaw></reaction>
<reaction id="R_DFR1_2" name="Dihydrofolate reductase" reversible="false"><notes><html:p>GENE_ASSOCIATION: YOR236W</html:p><html:p>SUBSYSTEM: Folate metabolism</html:p><html:p>PROTEIN_CLASS: 1.5.1.3</html:p></notes><listOfReactants><speciesReference species="M_m396" stoichiometry="1"/><speciesReference species="M_m693" stoichiometry="1"/></listOfReactants><listOfProducts><speciesReference species="M_m691" stoichiometry="1"></speciesReference><speciesReference species="M_m873" stoichiometry="1"></speciesReference></listOfProducts><kineticLaw><math xmlns="http://www.w3.org/1998/Math/MathML"><apply><ci> LOWER_BOUND </ci><ci> UPPER_BOUND </ci><ci> OBJECTIVE_COEFFICIENT </ci></apply></math><listOfParameters><parameter id="LOWER_BOUND" value="     0.00000000"/><parameter id="UPPER_BOUND" value="  1000.00000000"/><parameter id="OBJECTIVE_COEFFICIENT" value="     0.00000000"/></listOfParameters></kineticLaw></reaction>
<reaction id="R_DGA1" name="Diacylglycerol O-acyltransferase 1" reversible="false"><notes><html:p>GENE_ASSOCIATION: YOR245C</html:p><html:p>SUBSYSTEM: Glycerol metabolism (glycerolipid metabolism)</html:p><html:p>PROTEIN_CLASS: 2.3.1.20</html:p></notes><listOfReactants><speciesReference species="M_m221" stoichiometry="1"/><speciesReference species="M_m394" stoichiometry="1"/></listOfReactants><listOfProducts><speciesReference species="M_m321" stoichiometry="1"></speciesReference><speciesReference species="M_m928" stoichiometry="1"></speciesReference></listOfProducts><kineticLaw><math xmlns="http://www.w3.org/1998/Math/MathML"><apply><ci> LOWER_BOUND </ci><ci> UPPER_BOUND </ci><ci> OBJECTIVE_COEFFICIENT </ci></apply></math><listOfParameters><parameter id="LOWER_BOUND" value="     0.00000000"/><parameter id="UPPER_BOUND" value="  1000.00000000"/><parameter id="OBJECTIVE_COEFFICIENT" value="     0.00000000"/></listOfParameters></kineticLaw></reaction>
<reaction id="R_DIA1" name="Uncharacterized seryl-tRNA synthetase, cytoplasmic" reversible="false"><notes><html:p>GENE_ASSOCIATION: YMR316W</html:p><html:p>SUBSYSTEM: tRNA synthesis</html:p></notes><listOfReactants><speciesReference species="M_m262" stoichiometry="1"/><speciesReference species="M_m613" stoichiometry="1"/><speciesReference species="M_m950" stoichiometry="1"/></listOfReactants><listOfProducts><speciesReference species="M_m253" stoichiometry="1"></speciesReference><speciesReference species="M_m615" stoichiometry="1"></speciesReference><speciesReference species="M_m795" stoichiometry="1"></speciesReference></listOfProducts><kineticLaw><math xmlns="http://www.w3.org/1998/Math/MathML"><apply><ci> LOWER_BOUND </ci><ci> UPPER_BOUND </ci><ci> OBJECTIVE_COEFFICIENT </ci></apply></math><listOfParameters><parameter id="LOWER_BOUND" value="     0.00000000"/><parameter id="UPPER_BOUND" value="  1000.00000000"/><parameter id="OBJECTIVE_COEFFICIENT" value="     0.00000000"/></listOfParameters></kineticLaw></reaction>
<reaction id="R_DIC1_1" name="Mitochondrial dicarboxylate transporter" reversible="true"><notes><html:p>GENE_ASSOCIATION: YLR348C</html:p><html:p>SUBSYSTEM: Transport, mitochondrial</html:p></notes><listOfReactants><speciesReference species="M_m638" stoichiometry="1"/><speciesReference species="M_m859" stoichiometry="1"/></listOfReactants><listOfProducts><speciesReference species="M_m639" stoichiometry="1"></speciesReference><speciesReference species="M_m857" stoichiometry="1"></speciesReference></listOfProducts><kineticLaw><math xmlns="http://www.w3.org/1998/Math/MathML"><apply><ci> LOWER_BOUND </ci><ci> UPPER_BOUND </ci><ci> OBJECTIVE_COEFFICIENT </ci></apply></math><listOfParameters><parameter id="LOWER_BOUND" value=" -1000.00000000"/><parameter id="UPPER_BOUND" value="  1000.00000000"/><parameter id="OBJECTIVE_COEFFICIENT" value="     0.00000000"/></listOfParameters></kineticLaw></reaction>
<reaction id="R_DIC1_2" name="Mitochondrial dicarboxylate transporter" reversible="true"><notes><html:p>GENE_ASSOCIATION: YLR348C</html:p><html:p>SUBSYSTEM: Transport, mitochondrial</html:p></notes><listOfReactants><speciesReference species="M_m638" stoichiometry="1"/><speciesReference species="M_m734" stoichiometry="1"/></listOfReactants><listOfProducts><speciesReference species="M_m639" stoichiometry="1"></speciesReference><speciesReference species="M_m733" stoichiometry="1"></speciesReference></listOfProducts><kineticLaw><math xmlns="http://www.w3.org/1998/Math/MathML"><apply><ci> LOWER_BOUND </ci><ci> UPPER_BOUND </ci><ci> OBJECTIVE_COEFFICIENT </ci></apply></math><listOfParameters><parameter id="LOWER_BOUND" value=" -1000.00000000"/><parameter id="UPPER_BOUND" value="  1000.00000000"/><parameter id="OBJECTIVE_COEFFICIENT" value="     0.00000000"/></listOfParameters></kineticLaw></reaction>
<reaction id="R_DIC1_3" name="Mitochondrial dicarboxylate transporter" reversible="false"><notes><html:p>GENE_ASSOCIATION: YLR348C</html:p><html:p>SUBSYSTEM: Transport, mitochondrial</html:p></notes><listOfReactants><speciesReference species="M_m734" stoichiometry="1"/><speciesReference species="M_m857" stoichiometry="1"/></listOfReactants><listOfProducts><speciesReference species="M_m733" stoichiometry="1"></speciesReference><speciesReference species="M_m859" stoichiometry="1"></speciesReference></listOfProducts><kineticLaw><math xmlns="http://www.w3.org/1998/Math/MathML"><apply><ci> LOWER_BOUND </ci><ci> UPPER_BOUND </ci><ci> OBJECTIVE_COEFFICIENT </ci></apply></math><listOfParameters><parameter id="LOWER_BOUND" value="     0.00000000"/><parameter id="UPPER_BOUND" value="  1000.00000000"/><parameter id="OBJECTIVE_COEFFICIENT" value="     0.00000000"/></listOfParameters></kineticLaw></reaction>
<reaction id="R_DIM1" name="Dimethyladenosine transferase" reversible="false"><notes><html:p>GENE_ASSOCIATION: YPL266W</html:p><html:p>SUBSYSTEM: Histidine biosynthesis</html:p><html:p>PROTEIN_CLASS: 2.1.1.-</html:p></notes><listOfReactants><speciesReference species="M_m73" stoichiometry="1"/><speciesReference species="M_m831" stoichiometry="1"/></listOfReactants><listOfProducts><speciesReference species="M_m75" stoichiometry="1"></speciesReference><speciesReference species="M_m829" stoichiometry="1"></speciesReference></listOfProducts><kineticLaw><math xmlns="http://www.w3.org/1998/Math/MathML"><apply><ci> LOWER_BOUND </ci><ci> UPPER_BOUND </ci><ci> OBJECTIVE_COEFFICIENT </ci></apply></math><listOfParameters><parameter id="LOWER_BOUND" value="     0.00000000"/><parameter id="UPPER_BOUND" value="  1000.00000000"/><parameter id="OBJECTIVE_COEFFICIENT" value="     0.00000000"/></listOfParameters></kineticLaw></reaction>
<reaction id="R_DIP5_1" name="Dicarboxylic amino acid permease" reversible="true"><notes><html:p>GENE_ASSOCIATION: YPL265W</html:p><html:p>SUBSYSTEM: Transport, extracellular</html:p></notes><listOfReactants><speciesReference species="M_m475" stoichiometry="1"/></listOfReactants><listOfProducts><speciesReference species="M_m575" stoichiometry="1"></speciesReference></listOfProducts><kineticLaw><math xmlns="http://www.w3.org/1998/Math/MathML"><apply><ci> LOWER_BOUND </ci><ci> UPPER_BOUND </ci><ci> OBJECTIVE_COEFFICIENT </ci></apply></math><listOfParameters><parameter id="LOWER_BOUND" value=" -1000.00000000"/><parameter id="UPPER_BOUND" value="  1000.00000000"/><parameter id="OBJECTIVE_COEFFICIENT" value="     0.00000000"/></listOfParameters></kineticLaw></reaction>
<reaction id="R_DIP5_2" name="Dicarboxylic amino acid permease" reversible="true"><notes><html:p>GENE_ASSOCIATION: YPL265W</html:p><html:p>SUBSYSTEM: Transport, extracellular</html:p></notes><listOfReactants><speciesReference species="M_m237" stoichiometry="1"/><speciesReference species="M_m501" stoichiometry="1"/></listOfReactants><listOfProducts><speciesReference species="M_m554" stoichiometry="1"></speciesReference></listOfProducts><kineticLaw><math xmlns="http://www.w3.org/1998/Math/MathML"><apply><ci> LOWER_BOUND </ci><ci> UPPER_BOUND </ci><ci> OBJECTIVE_COEFFICIENT </ci></apply></math><listOfParameters><parameter id="LOWER_BOUND" value=" -1000.00000000"/><parameter id="UPPER_BOUND" value="  1000.00000000"/><parameter id="OBJECTIVE_COEFFICIENT" value="     0.00000000"/></listOfParameters></kineticLaw></reaction>
<reaction id="R_DIP5_3" name="Dicarboxylic amino acid permease" reversible="true"><notes><html:p>GENE_ASSOCIATION: YPL265W</html:p><html:p>SUBSYSTEM: Transport, extracellular</html:p></notes><listOfReactants><speciesReference species="M_m259" stoichiometry="1"/><speciesReference species="M_m501" stoichiometry="1"/></listOfReactants><listOfProducts><speciesReference species="M_m559" stoichiometry="1"></speciesReference></listOfProducts><kineticLaw><math xmlns="http://www.w3.org/1998/Math/MathML"><apply><ci> LOWER_BOUND </ci><ci> UPPER_BOUND </ci><ci> OBJECTIVE_COEFFICIENT </ci></apply></math><listOfParameters><parameter id="LOWER_BOUND" value=" -1000.00000000"/><parameter id="UPPER_BOUND" value="  1000.00000000"/><parameter id="OBJECTIVE_COEFFICIENT" value="     0.00000000"/></listOfParameters></kineticLaw></reaction>
<reaction id="R_DIP5_4" name="Dicarboxylic amino acid permease" reversible="true"><notes><html:p>GENE_ASSOCIATION: YPL265W</html:p><html:p>SUBSYSTEM: Transport, extracellular</html:p></notes><listOfReactants><speciesReference species="M_m260" stoichiometry="1"/><speciesReference species="M_m501" stoichiometry="1"/></listOfReactants><listOfProducts><speciesReference species="M_m562" stoichiometry="1"></speciesReference></listOfProducts><kineticLaw><math xmlns="http://www.w3.org/1998/Math/MathML"><apply><ci> LOWER_BOUND </ci><ci> UPPER_BOUND </ci><ci> OBJECTIVE_COEFFICIENT </ci></apply></math><listOfParameters><parameter id="LOWER_BOUND" value=" -1000.00000000"/><parameter id="UPPER_BOUND" value="  1000.00000000"/><parameter id="OBJECTIVE_COEFFICIENT" value="     0.00000000"/></listOfParameters></kineticLaw></reaction>
<reaction id="R_DIP5_5" name="Dicarboxylic amino acid permease" reversible="true"><notes><html:p>GENE_ASSOCIATION: YPL265W</html:p><html:p>SUBSYSTEM: Transport, extracellular</html:p></notes><listOfReactants><speciesReference species="M_m489" stoichiometry="1"/><speciesReference species="M_m501" stoichiometry="1"/></listOfReactants><listOfProducts><speciesReference species="M_m483" stoichiometry="1"></speciesReference></listOfProducts><kineticLaw><math xmlns="http://www.w3.org/1998/Math/MathML"><apply><ci> LOWER_BOUND </ci><ci> UPPER_BOUND </ci><ci> OBJECTIVE_COEFFICIENT </ci></apply></math><listOfParameters><parameter id="LOWER_BOUND" value=" -1000.00000000"/><parameter id="UPPER_BOUND" value="  1000.00000000"/><parameter id="OBJECTIVE_COEFFICIENT" value="     0.00000000"/></listOfParameters></kineticLaw></reaction>
<reaction id="R_DIP5_6" name="Dicarboxylic amino acid permease" reversible="true"><notes><html:p>GENE_ASSOCIATION: YPL265W</html:p><html:p>SUBSYSTEM: Transport, extracellular</html:p></notes><listOfReactants><speciesReference species="M_m469" stoichiometry="1"/><speciesReference species="M_m501" stoichiometry="1"/></listOfReactants><listOfProducts><speciesReference species="M_m578" stoichiometry="1"></speciesReference></listOfProducts><kineticLaw><math xmlns="http://www.w3.org/1998/Math/MathML"><apply><ci> LOWER_BOUND </ci><ci> UPPER_BOUND </ci><ci> OBJECTIVE_COEFFICIENT </ci></apply></math><listOfParameters><parameter id="LOWER_BOUND" value=" -1000.00000000"/><parameter id="UPPER_BOUND" value="  1000.00000000"/><parameter id="OBJECTIVE_COEFFICIENT" value="     0.00000000"/></listOfParameters></kineticLaw></reaction>
<reaction id="R_DIP5_7" name="Dicarboxylic amino acid permease" reversible="true"><notes><html:p>GENE_ASSOCIATION: YPL265W</html:p><html:p>SUBSYSTEM: Transport, extracellular</html:p></notes><listOfReactants><speciesReference species="M_m501" stoichiometry="1"/><speciesReference species="M_m840" stoichiometry="1"/></listOfReactants><listOfProducts><speciesReference species="M_m613" stoichiometry="1"></speciesReference></listOfProducts><kineticLaw><math xmlns="http://www.w3.org/1998/Math/MathML"><apply><ci> LOWER_BOUND </ci><ci> UPPER_BOUND </ci><ci> OBJECTIVE_COEFFICIENT </ci></apply></math><listOfParameters><parameter id="LOWER_BOUND" value=" -1000.00000000"/><parameter id="UPPER_BOUND" value="  1000.00000000"/><parameter id="OBJECTIVE_COEFFICIENT" value="     0.00000000"/></listOfParameters></kineticLaw></reaction>
<reaction id="R_DLD1" name="D-lactate dehydrogenase [cytochrome] 1, mitochondrial" reversible="false"><notes><html:p>GENE_ASSOCIATION: YDL174C</html:p><html:p>SUBSYSTEM: Pyruvate metabolism</html:p><html:p>PROTEIN_CLASS: 1.1.2.4</html:p></notes><listOfReactants><speciesReference species="M_m13" stoichiometry="1"/><speciesReference species="M_m442" stoichiometry="2"/></listOfReactants><listOfProducts><speciesReference species="M_m443" stoichiometry="2"></speciesReference><speciesReference species="M_m798" stoichiometry="1"></speciesReference></listOfProducts><kineticLaw><math xmlns="http://www.w3.org/1998/Math/MathML"><apply><ci> LOWER_BOUND </ci><ci> UPPER_BOUND </ci><ci> OBJECTIVE_COEFFICIENT </ci></apply></math><listOfParameters><parameter id="LOWER_BOUND" value="     0.00000000"/><parameter id="UPPER_BOUND" value="  1000.00000000"/><parameter id="OBJECTIVE_COEFFICIENT" value="     0.00000000"/></listOfParameters></kineticLaw></reaction>
<reaction id="R_DPH5" name="Diphthine synthase" reversible="false"><notes><html:p>GENE_ASSOCIATION: YLR172C</html:p><html:p>SUBSYSTEM: Methionine metabolism</html:p><html:p>PROTEIN_CLASS: 2.1.1.98</html:p></notes><listOfReactants><speciesReference species="M_m49" stoichiometry="1"/><speciesReference species="M_m831" stoichiometry="1"/></listOfReactants><listOfProducts><speciesReference species="M_m51" stoichiometry="1"></speciesReference><speciesReference species="M_m829" stoichiometry="1"></speciesReference></listOfProducts><kineticLaw><math xmlns="http://www.w3.org/1998/Math/MathML"><apply><ci> LOWER_BOUND </ci><ci> UPPER_BOUND </ci><ci> OBJECTIVE_COEFFICIENT </ci></apply></math><listOfParameters><parameter id="LOWER_BOUND" value="     0.00000000"/><parameter id="UPPER_BOUND" value="  1000.00000000"/><parameter id="OBJECTIVE_COEFFICIENT" value="     0.00000000"/></listOfParameters></kineticLaw></reaction>
<reaction id="R_DPL1_1" name="Sphingosine-1-phosphate lyase" reversible="false"><notes><html:p>GENE_ASSOCIATION: YDR294C</html:p><html:p>SUBSYSTEM: Sphingoglycolipid metabolism</html:p><html:p>PROTEIN_CLASS: 4.1.2.27</html:p></notes><listOfReactants><speciesReference species="M_m853" stoichiometry="1"/></listOfReactants><listOfProducts><speciesReference species="M_m284" stoichiometry="1"></speciesReference><speciesReference species="M_m434" stoichiometry="1"></speciesReference></listOfProducts><kineticLaw><math xmlns="http://www.w3.org/1998/Math/MathML"><apply><ci> LOWER_BOUND </ci><ci> UPPER_BOUND </ci><ci> OBJECTIVE_COEFFICIENT </ci></apply></math><listOfParameters><parameter id="LOWER_BOUND" value="     0.00000000"/><parameter id="UPPER_BOUND" value="  1000.00000000"/><parameter id="OBJECTIVE_COEFFICIENT" value="     0.00000000"/></listOfParameters></kineticLaw></reaction>
<reaction id="R_DPL1_2" name="Sphingosine-1-phosphate lyase" reversible="false"><notes><html:p>GENE_ASSOCIATION: YDR294C</html:p><html:p>SUBSYSTEM: Sphingoglycolipid metabolism</html:p><html:p>PROTEIN_CLASS: 4.1.2.27</html:p></notes><listOfReactants><speciesReference species="M_m771" stoichiometry="1"/></listOfReactants><listOfProducts><speciesReference species="M_m284" stoichiometry="1"></speciesReference><speciesReference species="M_m434" stoichiometry="1"></speciesReference></listOfProducts><kineticLaw><math xmlns="http://www.w3.org/1998/Math/MathML"><apply><ci> LOWER_BOUND </ci><ci> UPPER_BOUND </ci><ci> OBJECTIVE_COEFFICIENT </ci></apply></math><listOfParameters><parameter id="LOWER_BOUND" value="     0.00000000"/><parameter id="UPPER_BOUND" value="  1000.00000000"/><parameter id="OBJECTIVE_COEFFICIENT" value="     0.00000000"/></listOfParameters></kineticLaw></reaction>
<reaction id="R_DPM1" name="Dolichol-phosphate mannosyltransferase" reversible="false"><notes><html:p>GENE_ASSOCIATION: YPR183W</html:p><html:p>SUBSYSTEM: Glycoprotein metabolism</html:p><html:p>PROTEIN_CLASS: 2.4.1.83</html:p></notes><listOfReactants><speciesReference species="M_m411" stoichiometry="1"/><speciesReference species="M_m463" stoichiometry="1"/></listOfReactants><listOfProducts><speciesReference species="M_m410" stoichiometry="1"></speciesReference><speciesReference species="M_m461" stoichiometry="1"></speciesReference></listOfProducts><kineticLaw><math xmlns="http://www.w3.org/1998/Math/MathML"><apply><ci> LOWER_BOUND </ci><ci> UPPER_BOUND </ci><ci> OBJECTIVE_COEFFICIENT </ci></apply></math><listOfParameters><parameter id="LOWER_BOUND" value="     0.00000000"/><parameter id="UPPER_BOUND" value="  1000.00000000"/><parameter id="OBJECTIVE_COEFFICIENT" value="     0.00000000"/></listOfParameters></kineticLaw></reaction>
<reaction id="R_DPP1" name="Diacylglycerol pyrophosphate phosphatase 1" reversible="false"><notes><html:p>GENE_ASSOCIATION: YDR284C</html:p><html:p>SUBSYSTEM: Phospholipid biosynthesis</html:p><html:p>PROTEIN_CLASS: 3.1.3.-</html:p></notes><listOfReactants><speciesReference species="M_m757" stoichiometry="1"/></listOfReactants><listOfProducts><speciesReference species="M_m394" stoichiometry="1"></speciesReference><speciesReference species="M_m733" stoichiometry="1"></speciesReference></listOfProducts><kineticLaw><math xmlns="http://www.w3.org/1998/Math/MathML"><apply><ci> LOWER_BOUND </ci><ci> UPPER_BOUND </ci><ci> OBJECTIVE_COEFFICIENT </ci></apply></math><listOfParameters><parameter id="LOWER_BOUND" value="     0.00000000"/><parameter id="UPPER_BOUND" value="  1000.00000000"/><parameter id="OBJECTIVE_COEFFICIENT" value="     0.00000000"/></listOfParameters></kineticLaw></reaction>
<reaction id="R_DPS1" name="Aspartyl-tRNA synthetase, cytoplasmic" reversible="false"><notes><html:p>GENE_ASSOCIATION: YLL018C</html:p><html:p>SUBSYSTEM: tRNA synthesis</html:p><html:p>PROTEIN_CLASS: 6.1.1.12</html:p></notes><listOfReactants><speciesReference species="M_m262" stoichiometry="1"/><speciesReference species="M_m562" stoichiometry="1"/><speciesReference species="M_m932" stoichiometry="1"/></listOfReactants><listOfProducts><speciesReference species="M_m253" stoichiometry="1"></speciesReference><speciesReference species="M_m565" stoichiometry="1"></speciesReference><speciesReference species="M_m795" stoichiometry="1"></speciesReference></listOfProducts><kineticLaw><math xmlns="http://www.w3.org/1998/Math/MathML"><apply><ci> LOWER_BOUND </ci><ci> UPPER_BOUND </ci><ci> OBJECTIVE_COEFFICIENT </ci></apply></math><listOfParameters><parameter id="LOWER_BOUND" value="     0.00000000"/><parameter id="UPPER_BOUND" value="  1000.00000000"/><parameter id="OBJECTIVE_COEFFICIENT" value="     0.00000000"/></listOfParameters></kineticLaw></reaction>
<reaction id="R_DUR1_1" name="Urea carboxylase" reversible="true"><notes><html:p>GENE_ASSOCIATION: YBR208C</html:p><html:p>SUBSYSTEM: Nitrogen metabolism</html:p><html:p>PROTEIN_CLASS: 6.3.4.6</html:p></notes><listOfReactants><speciesReference species="M_m262" stoichiometry="1"/><speciesReference species="M_m318" stoichiometry="1"/><speciesReference species="M_m969" stoichiometry="1"/></listOfReactants><listOfProducts><speciesReference species="M_m230" stoichiometry="1"></speciesReference><speciesReference species="M_m733" stoichiometry="1"></speciesReference><speciesReference species="M_m970" stoichiometry="1"></speciesReference></listOfProducts><kineticLaw><math xmlns="http://www.w3.org/1998/Math/MathML"><apply><ci> LOWER_BOUND </ci><ci> UPPER_BOUND </ci><ci> OBJECTIVE_COEFFICIENT </ci></apply></math><listOfParameters><parameter id="LOWER_BOUND" value=" -1000.00000000"/><parameter id="UPPER_BOUND" value="  1000.00000000"/><parameter id="OBJECTIVE_COEFFICIENT" value="     0.00000000"/></listOfParameters></kineticLaw></reaction>
<reaction id="R_DUR1_2" name="Allophanate hydrolase" reversible="false"><notes><html:p>GENE_ASSOCIATION: YBR208C</html:p><html:p>SUBSYSTEM: Nitrogen metabolism</html:p><html:p>PROTEIN_CLASS: 3.5.1.54</html:p></notes><listOfReactants><speciesReference species="M_m970" stoichiometry="1"/></listOfReactants><listOfProducts><speciesReference species="M_m318" stoichiometry="2"></speciesReference><speciesReference species="M_m698" stoichiometry="2"></speciesReference></listOfProducts><kineticLaw><math xmlns="http://www.w3.org/1998/Math/MathML"><apply><ci> LOWER_BOUND </ci><ci> UPPER_BOUND </ci><ci> OBJECTIVE_COEFFICIENT </ci></apply></math><listOfParameters><parameter id="LOWER_BOUND" value="     0.00000000"/><parameter id="UPPER_BOUND" value="  1000.00000000"/><parameter id="OBJECTIVE_COEFFICIENT" value="     0.00000000"/></listOfParameters></kineticLaw></reaction>
<reaction id="R_DUR3" name="Urea active transporter" reversible="true"><notes><html:p>GENE_ASSOCIATION: YHL016C</html:p><html:p>SUBSYSTEM: Transport, extracellular</html:p></notes><listOfReactants><speciesReference species="M_m501" stoichiometry="2"/><speciesReference species="M_m971" stoichiometry="1"/></listOfReactants><listOfProducts><speciesReference species="M_m969" stoichiometry="1"></speciesReference></listOfProducts><kineticLaw><math xmlns="http://www.w3.org/1998/Math/MathML"><apply><ci> LOWER_BOUND </ci><ci> UPPER_BOUND </ci><ci> OBJECTIVE_COEFFICIENT </ci></apply></math><listOfParameters><parameter id="LOWER_BOUND" value=" -1000.00000000"/><parameter id="UPPER_BOUND" value="  1000.00000000"/><parameter id="OBJECTIVE_COEFFICIENT" value="     0.00000000"/></listOfParameters></kineticLaw></reaction>
<reaction id="R_DUT1" name="Deoxyuridine 5'-triphosphate nucleotidohydrolase" reversible="false"><notes><html:p>GENE_ASSOCIATION: YBR252W</html:p><html:p>SUBSYSTEM: Pyrimidine metabolism</html:p><html:p>PROTEIN_CLASS: 3.6.1.23</html:p></notes><listOfReactants><speciesReference species="M_m419" stoichiometry="1"/></listOfReactants><listOfProducts><speciesReference species="M_m418" stoichiometry="1"></speciesReference><speciesReference species="M_m795" stoichiometry="1"></speciesReference></listOfProducts><kineticLaw><math xmlns="http://www.w3.org/1998/Math/MathML"><apply><ci> LOWER_BOUND </ci><ci> UPPER_BOUND </ci><ci> OBJECTIVE_COEFFICIENT </ci></apply></math><listOfParameters><parameter id="LOWER_BOUND" value="     0.00000000"/><parameter id="UPPER_BOUND" value="  1000.00000000"/><parameter id="OBJECTIVE_COEFFICIENT" value="     0.00000000"/></listOfParameters></kineticLaw></reaction>
<reaction id="R_DYS1" name="Deoxyhypusine synthase" reversible="false"><notes><html:p>GENE_ASSOCIATION: YHR068W</html:p><html:p>SUBSYSTEM: Arginine metabolism</html:p><html:p>PROTEIN_CLASS: 2.5.1.46</html:p></notes><listOfReactants><speciesReference species="M_m850" stoichiometry="1"/><speciesReference species="M_m961" stoichiometry="1"/></listOfReactants><listOfProducts><speciesReference species="M_m30" stoichiometry="1"></speciesReference><speciesReference species="M_m960" stoichiometry="1"></speciesReference></listOfProducts><kineticLaw><math xmlns="http://www.w3.org/1998/Math/MathML"><apply><ci> LOWER_BOUND </ci><ci> UPPER_BOUND </ci><ci> OBJECTIVE_COEFFICIENT </ci></apply></math><listOfParameters><parameter id="LOWER_BOUND" value="     0.00000000"/><parameter id="UPPER_BOUND" value="  1000.00000000"/><parameter id="OBJECTIVE_COEFFICIENT" value="     0.00000000"/></listOfParameters></kineticLaw></reaction>
<reaction id="R_ECI1_1" name="3,2-trans-enoyl-CoA isomerase" reversible="false"><notes><html:p>GENE_ASSOCIATION: YLR284C</html:p><html:p>SUBSYSTEM: Fatty acid degradation</html:p><html:p>PROTEIN_CLASS: 5.3.3.8</html:p></notes><listOfReactants><speciesReference species="M_m903" stoichiometry="1"/></listOfReactants><listOfProducts><speciesReference species="M_m891" stoichiometry="1"></speciesReference></listOfProducts><kineticLaw><math xmlns="http://www.w3.org/1998/Math/MathML"><apply><ci> LOWER_BOUND </ci><ci> UPPER_BOUND </ci><ci> OBJECTIVE_COEFFICIENT </ci></apply></math><listOfParameters><parameter id="LOWER_BOUND" value="     0.00000000"/><parameter id="UPPER_BOUND" value="  1000.00000000"/><parameter id="OBJECTIVE_COEFFICIENT" value="     0.00000000"/></listOfParameters></kineticLaw></reaction>
<reaction id="R_ECI1_2" name="3,2-trans-enoyl-CoA isomerase" reversible="false"><notes><html:p>GENE_ASSOCIATION: YLR284C</html:p><html:p>SUBSYSTEM: Fatty acid degradation</html:p><html:p>PROTEIN_CLASS: 5.3.3.8</html:p></notes><listOfReactants><speciesReference species="M_m904" stoichiometry="1"/></listOfReactants><listOfProducts><speciesReference species="M_m893" stoichiometry="1"></speciesReference></listOfProducts><kineticLaw><math xmlns="http://www.w3.org/1998/Math/MathML"><apply><ci> LOWER_BOUND </ci><ci> UPPER_BOUND </ci><ci> OBJECTIVE_COEFFICIENT </ci></apply></math><listOfParameters><parameter id="LOWER_BOUND" value="     0.00000000"/><parameter id="UPPER_BOUND" value="  1000.00000000"/><parameter id="OBJECTIVE_COEFFICIENT" value="     0.00000000"/></listOfParameters></kineticLaw></reaction>
<reaction id="R_ECI1_3" name="3,2-trans-enoyl-CoA isomerase" reversible="false"><notes><html:p>GENE_ASSOCIATION: YLR284C</html:p><html:p>SUBSYSTEM: Fatty acid degradation</html:p><html:p>PROTEIN_CLASS: 5.3.3.8</html:p></notes><listOfReactants><speciesReference species="M_m902" stoichiometry="1"/></listOfReactants><listOfProducts><speciesReference species="M_m889" stoichiometry="1"></speciesReference></listOfProducts><kineticLaw><math xmlns="http://www.w3.org/1998/Math/MathML"><apply><ci> LOWER_BOUND </ci><ci> UPPER_BOUND </ci><ci> OBJECTIVE_COEFFICIENT </ci></apply></math><listOfParameters><parameter id="LOWER_BOUND" value="     0.00000000"/><parameter id="UPPER_BOUND" value="  1000.00000000"/><parameter id="OBJECTIVE_COEFFICIENT" value="     0.00000000"/></listOfParameters></kineticLaw></reaction>
<reaction id="R_ECM17" name="Sulfite reductase [NADPH] subunit beta" reversible="true"><notes><html:p>GENE_ASSOCIATION: YJR137C</html:p><html:p>SUBSYSTEM: Cysteine metabolism</html:p><html:p>PROTEIN_CLASS: 1.8.1.2</html:p></notes><listOfReactants><speciesReference species="M_m693" stoichiometry="3"/><speciesReference species="M_m866" stoichiometry="1"/></listOfReactants><listOfProducts><speciesReference species="M_m519" stoichiometry="1"></speciesReference><speciesReference species="M_m691" stoichiometry="3"></speciesReference></listOfProducts><kineticLaw><math xmlns="http://www.w3.org/1998/Math/MathML"><apply><ci> LOWER_BOUND </ci><ci> UPPER_BOUND </ci><ci> OBJECTIVE_COEFFICIENT </ci></apply></math><listOfParameters><parameter id="LOWER_BOUND" value=" -1000.00000000"/><parameter id="UPPER_BOUND" value="  1000.00000000"/><parameter id="OBJECTIVE_COEFFICIENT" value="     0.00000000"/></listOfParameters></kineticLaw></reaction>
<reaction id="R_ECM31" name="3-methyl-2-oxobutanoate hydroxymethyltransferase" reversible="false"><notes><html:p>GENE_ASSOCIATION: YBR176W</html:p><html:p>SUBSYSTEM: Pantothenate and CoA metabolism</html:p><html:p>PROTEIN_CLASS: 2.1.2.11</html:p></notes><listOfReactants><speciesReference species="M_m6" stoichiometry="1"/><speciesReference species="M_m177" stoichiometry="1"/></listOfReactants><listOfProducts><speciesReference species="M_m63" stoichiometry="1"></speciesReference><speciesReference species="M_m873" stoichiometry="1"></speciesReference></listOfProducts><kineticLaw><math xmlns="http://www.w3.org/1998/Math/MathML"><apply><ci> LOWER_BOUND </ci><ci> UPPER_BOUND </ci><ci> OBJECTIVE_COEFFICIENT </ci></apply></math><listOfParameters><parameter id="LOWER_BOUND" value="     0.00000000"/><parameter id="UPPER_BOUND" value="  1000.00000000"/><parameter id="OBJECTIVE_COEFFICIENT" value="     0.00000000"/></listOfParameters></kineticLaw></reaction>
<reaction id="R_ECM38" name="Gamma-glutamyltransferase" reversible="false"><notes><html:p>GENE_ASSOCIATION: YLR299W</html:p><html:p>SUBSYSTEM: Glutathione metabolism</html:p><html:p>PROTEIN_CLASS: 2.3.2.2</html:p></notes><listOfReactants><speciesReference species="M_m473" stoichiometry="1"/><speciesReference species="M_m554" stoichiometry="1"/></listOfReactants><listOfProducts><speciesReference species="M_m326" stoichiometry="1"></speciesReference><speciesReference species="M_m817" stoichiometry="1"></speciesReference></listOfProducts><kineticLaw><math xmlns="http://www.w3.org/1998/Math/MathML"><apply><ci> LOWER_BOUND </ci><ci> UPPER_BOUND </ci><ci> OBJECTIVE_COEFFICIENT </ci></apply></math><listOfParameters><parameter id="LOWER_BOUND" value="     0.00000000"/><parameter id="UPPER_BOUND" value="  1000.00000000"/><parameter id="OBJECTIVE_COEFFICIENT" value="     0.00000000"/></listOfParameters></kineticLaw></reaction>
<reaction id="R_ECM40_1" name="Amino-acid acetyltransferase" reversible="false"><notes><html:p>GENE_ASSOCIATION: YMR062C</html:p><html:p>SUBSYSTEM: Arginine metabolism</html:p><html:p>PROTEIN_CLASS: 2.3.1.1</html:p></notes><listOfReactants><speciesReference species="M_m215" stoichiometry="1"/><speciesReference species="M_m472" stoichiometry="1"/></listOfReactants><listOfProducts><speciesReference species="M_m322" stoichiometry="1"></speciesReference><speciesReference species="M_m674" stoichiometry="1"></speciesReference></listOfProducts><kineticLaw><math xmlns="http://www.w3.org/1998/Math/MathML"><apply><ci> LOWER_BOUND </ci><ci> UPPER_BOUND </ci><ci> OBJECTIVE_COEFFICIENT </ci></apply></math><listOfParameters><parameter id="LOWER_BOUND" value="     0.00000000"/><parameter id="UPPER_BOUND" value="  1000.00000000"/><parameter id="OBJECTIVE_COEFFICIENT" value="     0.00000000"/></listOfParameters></kineticLaw></reaction>
<reaction id="R_ECM40_2" name="Glutamate N-acetyltransferase" reversible="false"><notes><html:p>GENE_ASSOCIATION: YMR062C</html:p><html:p>SUBSYSTEM: Arginine metabolism</html:p><html:p>PROTEIN_CLASS: 2.3.1.35</html:p></notes><listOfReactants><speciesReference species="M_m472" stoichiometry="1"/><speciesReference species="M_m684" stoichiometry="1"/></listOfReactants><listOfProducts><speciesReference species="M_m605" stoichiometry="1"></speciesReference><speciesReference species="M_m674" stoichiometry="1"></speciesReference></listOfProducts><kineticLaw><math xmlns="http://www.w3.org/1998/Math/MathML"><apply><ci> LOWER_BOUND </ci><ci> UPPER_BOUND </ci><ci> OBJECTIVE_COEFFICIENT </ci></apply></math><listOfParameters><parameter id="LOWER_BOUND" value="     0.00000000"/><parameter id="UPPER_BOUND" value="  1000.00000000"/><parameter id="OBJECTIVE_COEFFICIENT" value="     0.00000000"/></listOfParameters></kineticLaw></reaction>
<reaction id="R_EKI1" name="Ethanolamine kinase" reversible="false"><notes><html:p>GENE_ASSOCIATION: YDR147W</html:p><html:p>SUBSYSTEM: Phospholipid biosynthesis</html:p><html:p>PROTEIN_CLASS: 2.7.1.82</html:p></notes><listOfReactants><speciesReference species="M_m262" stoichiometry="1"/><speciesReference species="M_m433" stoichiometry="1"/></listOfReactants><listOfProducts><speciesReference species="M_m230" stoichiometry="1"></speciesReference><speciesReference species="M_m434" stoichiometry="1"></speciesReference></listOfProducts><kineticLaw><math xmlns="http://www.w3.org/1998/Math/MathML"><apply><ci> LOWER_BOUND </ci><ci> UPPER_BOUND </ci><ci> OBJECTIVE_COEFFICIENT </ci></apply></math><listOfParameters><parameter id="LOWER_BOUND" value="     0.00000000"/><parameter id="UPPER_BOUND" value="  1000.00000000"/><parameter id="OBJECTIVE_COEFFICIENT" value="     0.00000000"/></listOfParameters></kineticLaw></reaction>
<reaction id="R_ELO1_1" name="Elongation of fatty acids protein 1" reversible="false"><notes><html:p>GENE_ASSOCIATION: YJL196C</html:p><html:p>SUBSYSTEM: Fatty acid biosynthesis</html:p></notes><listOfReactants><speciesReference species="M_m408" stoichiometry="1"/><speciesReference species="M_m644" stoichiometry="1"/></listOfReactants><listOfProducts><speciesReference species="M_m117" stoichiometry="1"></speciesReference><speciesReference species="M_m318" stoichiometry="1"></speciesReference><speciesReference species="M_m321" stoichiometry="1"></speciesReference></listOfProducts><kineticLaw><math xmlns="http://www.w3.org/1998/Math/MathML"><apply><ci> LOWER_BOUND </ci><ci> UPPER_BOUND </ci><ci> OBJECTIVE_COEFFICIENT </ci></apply></math><listOfParameters><parameter id="LOWER_BOUND" value="     0.00000000"/><parameter id="UPPER_BOUND" value="  1000.00000000"/><parameter id="OBJECTIVE_COEFFICIENT" value="     0.00000000"/></listOfParameters></kineticLaw></reaction>
<reaction id="R_ELO1_2" name="Elongation of fatty acids protein 1" reversible="false"><notes><html:p>GENE_ASSOCIATION: YJL196C</html:p><html:p>SUBSYSTEM: Fatty acid biosynthesis</html:p></notes><listOfReactants><speciesReference species="M_m644" stoichiometry="1"/><speciesReference species="M_m872" stoichiometry="1"/></listOfReactants><listOfProducts><speciesReference species="M_m118" stoichiometry="1"></speciesReference><speciesReference species="M_m318" stoichiometry="1"></speciesReference><speciesReference species="M_m321" stoichiometry="1"></speciesReference></listOfProducts><kineticLaw><math xmlns="http://www.w3.org/1998/Math/MathML"><apply><ci> LOWER_BOUND </ci><ci> UPPER_BOUND </ci><ci> OBJECTIVE_COEFFICIENT </ci></apply></math><listOfParameters><parameter id="LOWER_BOUND" value="     0.00000000"/><parameter id="UPPER_BOUND" value="  1000.00000000"/><parameter id="OBJECTIVE_COEFFICIENT" value="     0.00000000"/></listOfParameters></kineticLaw></reaction>
<reaction id="R_ELO2_3" name="Elongation of fatty acids protein 2" reversible="false"><notes><html:p>GENE_ASSOCIATION: YCR034W</html:p><html:p>SUBSYSTEM: Fatty acid biosynthesis</html:p></notes><listOfReactants><speciesReference species="M_m510" stoichiometry="1"/><speciesReference species="M_m644" stoichiometry="1"/></listOfReactants><listOfProducts><speciesReference species="M_m119" stoichiometry="1"></speciesReference><speciesReference species="M_m318" stoichiometry="1"></speciesReference><speciesReference species="M_m321" stoichiometry="1"></speciesReference></listOfProducts><kineticLaw><math xmlns="http://www.w3.org/1998/Math/MathML"><apply><ci> LOWER_BOUND </ci><ci> UPPER_BOUND </ci><ci> OBJECTIVE_COEFFICIENT </ci></apply></math><listOfParameters><parameter id="LOWER_BOUND" value="     0.00000000"/><parameter id="UPPER_BOUND" value="  1000.00000000"/><parameter id="OBJECTIVE_COEFFICIENT" value="     0.00000000"/></listOfParameters></kineticLaw></reaction>
<reaction id="R_ELO2_4" name="Elongation of fatty acids protein 2" reversible="false"><notes><html:p>GENE_ASSOCIATION: YCR034W</html:p><html:p>SUBSYSTEM: Fatty acid biosynthesis</html:p></notes><listOfReactants><speciesReference species="M_m644" stoichiometry="1"/><speciesReference species="M_m723" stoichiometry="1"/></listOfReactants><listOfProducts><speciesReference species="M_m120" stoichiometry="1"></speciesReference><speciesReference species="M_m318" stoichiometry="1"></speciesReference><speciesReference species="M_m321" stoichiometry="1"></speciesReference></listOfProducts><kineticLaw><math xmlns="http://www.w3.org/1998/Math/MathML"><apply><ci> LOWER_BOUND </ci><ci> UPPER_BOUND </ci><ci> OBJECTIVE_COEFFICIENT </ci></apply></math><listOfParameters><parameter id="LOWER_BOUND" value="     0.00000000"/><parameter id="UPPER_BOUND" value="  1000.00000000"/><parameter id="OBJECTIVE_COEFFICIENT" value="     0.00000000"/></listOfParameters></kineticLaw></reaction>
<reaction id="R_ELO2_5" name="Elongation of fatty acids protein 2" reversible="false"><notes><html:p>GENE_ASSOCIATION: YCR034W</html:p><html:p>SUBSYSTEM: Fatty acid biosynthesis</html:p></notes><listOfReactants><speciesReference species="M_m289" stoichiometry="1"/><speciesReference species="M_m644" stoichiometry="1"/></listOfReactants><listOfProducts><speciesReference species="M_m121" stoichiometry="1"></speciesReference><speciesReference species="M_m318" stoichiometry="1"></speciesReference><speciesReference species="M_m321" stoichiometry="1"></speciesReference></listOfProducts><kineticLaw><math xmlns="http://www.w3.org/1998/Math/MathML"><apply><ci> LOWER_BOUND </ci><ci> UPPER_BOUND </ci><ci> OBJECTIVE_COEFFICIENT </ci></apply></math><listOfParameters><parameter id="LOWER_BOUND" value="     0.00000000"/><parameter id="UPPER_BOUND" value="  1000.00000000"/><parameter id="OBJECTIVE_COEFFICIENT" value="     0.00000000"/></listOfParameters></kineticLaw></reaction>
<reaction id="R_ELO2_6" name="Elongation of fatty acids protein 2" reversible="false"><notes><html:p>GENE_ASSOCIATION: YCR034W</html:p><html:p>SUBSYSTEM: Fatty acid biosynthesis</html:p></notes><listOfReactants><speciesReference species="M_m290" stoichiometry="1"/><speciesReference species="M_m644" stoichiometry="1"/></listOfReactants><listOfProducts><speciesReference species="M_m122" stoichiometry="1"></speciesReference><speciesReference species="M_m318" stoichiometry="1"></speciesReference><speciesReference species="M_m321" stoichiometry="1"></speciesReference></listOfProducts><kineticLaw><math xmlns="http://www.w3.org/1998/Math/MathML"><apply><ci> LOWER_BOUND </ci><ci> UPPER_BOUND </ci><ci> OBJECTIVE_COEFFICIENT </ci></apply></math><listOfParameters><parameter id="LOWER_BOUND" value="     0.00000000"/><parameter id="UPPER_BOUND" value="  1000.00000000"/><parameter id="OBJECTIVE_COEFFICIENT" value="     0.00000000"/></listOfParameters></kineticLaw></reaction>
<reaction id="R_ELO2_7" name="Elongation of fatty acids protein 2" reversible="false"><notes><html:p>GENE_ASSOCIATION: YCR034W</html:p><html:p>SUBSYSTEM: Fatty acid biosynthesis</html:p></notes><listOfReactants><speciesReference species="M_m292" stoichiometry="1"/><speciesReference species="M_m644" stoichiometry="1"/></listOfReactants><listOfProducts><speciesReference species="M_m123" stoichiometry="1"></speciesReference><speciesReference species="M_m318" stoichiometry="1"></speciesReference><speciesReference species="M_m321" stoichiometry="1"></speciesReference></listOfProducts><kineticLaw><math xmlns="http://www.w3.org/1998/Math/MathML"><apply><ci> LOWER_BOUND </ci><ci> UPPER_BOUND </ci><ci> OBJECTIVE_COEFFICIENT </ci></apply></math><listOfParameters><parameter id="LOWER_BOUND" value="     0.00000000"/><parameter id="UPPER_BOUND" value="  1000.00000000"/><parameter id="OBJECTIVE_COEFFICIENT" value="     0.00000000"/></listOfParameters></kineticLaw></reaction>
<reaction id="R_ELO3_3" name="Elongation of fatty acids protein 3" reversible="false"><notes><html:p>GENE_ASSOCIATION: YLR372W</html:p><html:p>SUBSYSTEM: Fatty acid biosynthesis</html:p><html:p>PROTEIN_CLASS: 2.3.1.-</html:p></notes><listOfReactants><speciesReference species="M_m510" stoichiometry="1"/><speciesReference species="M_m644" stoichiometry="1"/></listOfReactants><listOfProducts><speciesReference species="M_m119" stoichiometry="1"></speciesReference><speciesReference species="M_m318" stoichiometry="1"></speciesReference><speciesReference species="M_m321" stoichiometry="1"></speciesReference></listOfProducts><kineticLaw><math xmlns="http://www.w3.org/1998/Math/MathML"><apply><ci> LOWER_BOUND </ci><ci> UPPER_BOUND </ci><ci> OBJECTIVE_COEFFICIENT </ci></apply></math><listOfParameters><parameter id="LOWER_BOUND" value="     0.00000000"/><parameter id="UPPER_BOUND" value="  1000.00000000"/><parameter id="OBJECTIVE_COEFFICIENT" value="     0.00000000"/></listOfParameters></kineticLaw></reaction>
<reaction id="R_ELO3_4" name="Elongation of fatty acids protein 3" reversible="false"><notes><html:p>GENE_ASSOCIATION: YLR372W</html:p><html:p>SUBSYSTEM: Fatty acid biosynthesis</html:p><html:p>PROTEIN_CLASS: 2.3.1.-</html:p></notes><listOfReactants><speciesReference species="M_m644" stoichiometry="1"/><speciesReference species="M_m723" stoichiometry="1"/></listOfReactants><listOfProducts><speciesReference species="M_m120" stoichiometry="1"></speciesReference><speciesReference species="M_m318" stoichiometry="1"></speciesReference><speciesReference species="M_m321" stoichiometry="1"></speciesReference></listOfProducts><kineticLaw><math xmlns="http://www.w3.org/1998/Math/MathML"><apply><ci> LOWER_BOUND </ci><ci> UPPER_BOUND </ci><ci> OBJECTIVE_COEFFICIENT </ci></apply></math><listOfParameters><parameter id="LOWER_BOUND" value="     0.00000000"/><parameter id="UPPER_BOUND" value="  1000.00000000"/><parameter id="OBJECTIVE_COEFFICIENT" value="     0.00000000"/></listOfParameters></kineticLaw></reaction>
<reaction id="R_ELO3_5" name="Elongation of fatty acids protein 3" reversible="false"><notes><html:p>GENE_ASSOCIATION: YLR372W</html:p><html:p>SUBSYSTEM: Fatty acid biosynthesis</html:p><html:p>PROTEIN_CLASS: 2.3.1.-</html:p></notes><listOfReactants><speciesReference species="M_m289" stoichiometry="1"/><speciesReference species="M_m644" stoichiometry="1"/></listOfReactants><listOfProducts><speciesReference species="M_m121" stoichiometry="1"></speciesReference><speciesReference species="M_m318" stoichiometry="1"></speciesReference><speciesReference species="M_m321" stoichiometry="1"></speciesReference></listOfProducts><kineticLaw><math xmlns="http://www.w3.org/1998/Math/MathML"><apply><ci> LOWER_BOUND </ci><ci> UPPER_BOUND </ci><ci> OBJECTIVE_COEFFICIENT </ci></apply></math><listOfParameters><parameter id="LOWER_BOUND" value="     0.00000000"/><parameter id="UPPER_BOUND" value="  1000.00000000"/><parameter id="OBJECTIVE_COEFFICIENT" value="     0.00000000"/></listOfParameters></kineticLaw></reaction>
<reaction id="R_ELO3_6" name="Elongation of fatty acids protein 3" reversible="false"><notes><html:p>GENE_ASSOCIATION: YLR372W</html:p><html:p>SUBSYSTEM: Fatty acid biosynthesis</html:p><html:p>PROTEIN_CLASS: 2.3.1.-</html:p></notes><listOfReactants><speciesReference species="M_m290" stoichiometry="1"/><speciesReference species="M_m644" stoichiometry="1"/></listOfReactants><listOfProducts><speciesReference species="M_m122" stoichiometry="1"></speciesReference><speciesReference species="M_m318" stoichiometry="1"></speciesReference><speciesReference species="M_m321" stoichiometry="1"></speciesReference></listOfProducts><kineticLaw><math xmlns="http://www.w3.org/1998/Math/MathML"><apply><ci> LOWER_BOUND </ci><ci> UPPER_BOUND </ci><ci> OBJECTIVE_COEFFICIENT </ci></apply></math><listOfParameters><parameter id="LOWER_BOUND" value="     0.00000000"/><parameter id="UPPER_BOUND" value="  1000.00000000"/><parameter id="OBJECTIVE_COEFFICIENT" value="     0.00000000"/></listOfParameters></kineticLaw></reaction>
<reaction id="R_ELO3_7" name="Elongation of fatty acids protein 3" reversible="false"><notes><html:p>GENE_ASSOCIATION: YLR372W</html:p><html:p>SUBSYSTEM: Fatty acid biosynthesis</html:p><html:p>PROTEIN_CLASS: 2.3.1.-</html:p></notes><listOfReactants><speciesReference species="M_m292" stoichiometry="1"/><speciesReference species="M_m644" stoichiometry="1"/></listOfReactants><listOfProducts><speciesReference species="M_m123" stoichiometry="1"></speciesReference><speciesReference species="M_m318" stoichiometry="1"></speciesReference><speciesReference species="M_m321" stoichiometry="1"></speciesReference></listOfProducts><kineticLaw><math xmlns="http://www.w3.org/1998/Math/MathML"><apply><ci> LOWER_BOUND </ci><ci> UPPER_BOUND </ci><ci> OBJECTIVE_COEFFICIENT </ci></apply></math><listOfParameters><parameter id="LOWER_BOUND" value="     0.00000000"/><parameter id="UPPER_BOUND" value="  1000.00000000"/><parameter id="OBJECTIVE_COEFFICIENT" value="     0.00000000"/></listOfParameters></kineticLaw></reaction>
<reaction id="R_ENO1" name="Enolase 1" reversible="true"><notes><html:p>GENE_ASSOCIATION: YGR254W</html:p><html:p>SUBSYSTEM: Glycolysis / Gluconeogenesis</html:p><html:p>PROTEIN_CLASS: 4.2.1.11</html:p></notes><listOfReactants><speciesReference species="M_m86" stoichiometry="1"/></listOfReactants><listOfProducts><speciesReference species="M_m768" stoichiometry="1"></speciesReference></listOfProducts><kineticLaw><math xmlns="http://www.w3.org/1998/Math/MathML"><apply><ci> LOWER_BOUND </ci><ci> UPPER_BOUND </ci><ci> OBJECTIVE_COEFFICIENT </ci></apply></math><listOfParameters><parameter id="LOWER_BOUND" value=" -1000.00000000"/><parameter id="UPPER_BOUND" value="  1000.00000000"/><parameter id="OBJECTIVE_COEFFICIENT" value="     0.00000000"/></listOfParameters></kineticLaw></reaction>
<reaction id="R_ENO2" name="Enolase 2" reversible="true"><notes><html:p>GENE_ASSOCIATION: YHR174W</html:p><html:p>SUBSYSTEM: Glycolysis / Gluconeogenesis</html:p><html:p>PROTEIN_CLASS: 4.2.1.11</html:p></notes><listOfReactants><speciesReference species="M_m86" stoichiometry="1"/></listOfReactants><listOfProducts><speciesReference species="M_m768" stoichiometry="1"></speciesReference></listOfProducts><kineticLaw><math xmlns="http://www.w3.org/1998/Math/MathML"><apply><ci> LOWER_BOUND </ci><ci> UPPER_BOUND </ci><ci> OBJECTIVE_COEFFICIENT </ci></apply></math><listOfParameters><parameter id="LOWER_BOUND" value=" -1000.00000000"/><parameter id="UPPER_BOUND" value="  1000.00000000"/><parameter id="OBJECTIVE_COEFFICIENT" value="     0.00000000"/></listOfParameters></kineticLaw></reaction>
<reaction id="R_EPT1" name="Choline/ethanolaminephosphotransferase 1" reversible="true"><notes><html:p>GENE_ASSOCIATION: YHR123W</html:p><html:p>SUBSYSTEM: Phospholipid biosynthesis</html:p><html:p>PROTEIN_CLASS: 2.7.8.1</html:p></notes><listOfReactants><speciesReference species="M_m306" stoichiometry="1"/><speciesReference species="M_m394" stoichiometry="1"/></listOfReactants><listOfProducts><speciesReference species="M_m316" stoichiometry="1"></speciesReference><speciesReference species="M_m762" stoichiometry="1"></speciesReference></listOfProducts><kineticLaw><math xmlns="http://www.w3.org/1998/Math/MathML"><apply><ci> LOWER_BOUND </ci><ci> UPPER_BOUND </ci><ci> OBJECTIVE_COEFFICIENT </ci></apply></math><listOfParameters><parameter id="LOWER_BOUND" value=" -1000.00000000"/><parameter id="UPPER_BOUND" value="  1000.00000000"/><parameter id="OBJECTIVE_COEFFICIENT" value="     0.00000000"/></listOfParameters></kineticLaw></reaction>
<reaction id="R_ERG1" name="Squalene monooxygenase" reversible="false"><notes><html:p>GENE_ASSOCIATION: YGR175C</html:p><html:p>SUBSYSTEM: Sterol biosynthesis</html:p><html:p>PROTEIN_CLASS: 1.14.99.7</html:p></notes><listOfReactants><speciesReference species="M_m691" stoichiometry="1"/><speciesReference species="M_m744" stoichiometry="1"/><speciesReference species="M_m856" stoichiometry="1"/></listOfReactants><listOfProducts><speciesReference species="M_m23" stoichiometry="1"></speciesReference><speciesReference species="M_m693" stoichiometry="1"></speciesReference></listOfProducts><kineticLaw><math xmlns="http://www.w3.org/1998/Math/MathML"><apply><ci> LOWER_BOUND </ci><ci> UPPER_BOUND </ci><ci> OBJECTIVE_COEFFICIENT </ci></apply></math><listOfParameters><parameter id="LOWER_BOUND" value="     0.00000000"/><parameter id="UPPER_BOUND" value="  1000.00000000"/><parameter id="OBJECTIVE_COEFFICIENT" value="     0.00000000"/></listOfParameters></kineticLaw></reaction>
<reaction id="R_ERG10" name="Acetyl-CoA acetyltransferase" reversible="true"><notes><html:p>GENE_ASSOCIATION: YPL028W</html:p><html:p>SUBSYSTEM: Fatty acid biosynthesis</html:p><html:p>PROTEIN_CLASS: 2.3.1.9</html:p></notes><listOfReactants><speciesReference species="M_m214" stoichiometry="2"/></listOfReactants><listOfProducts><speciesReference species="M_m211" stoichiometry="1"></speciesReference><speciesReference species="M_m321" stoichiometry="1"></speciesReference></listOfProducts><kineticLaw><math xmlns="http://www.w3.org/1998/Math/MathML"><apply><ci> LOWER_BOUND </ci><ci> UPPER_BOUND </ci><ci> OBJECTIVE_COEFFICIENT </ci></apply></math><listOfParameters><parameter id="LOWER_BOUND" value=" -1000.00000000"/><parameter id="UPPER_BOUND" value="  1000.00000000"/><parameter id="OBJECTIVE_COEFFICIENT" value="     0.00000000"/></listOfParameters></kineticLaw></reaction>
<reaction id="R_ERG11" name="Cytochrome P450 51" reversible="false"><notes><html:p>GENE_ASSOCIATION: YHR007C</html:p><html:p>SUBSYSTEM: Sterol biosynthesis</html:p><html:p>PROTEIN_CLASS: 1.14.13.70</html:p></notes><listOfReactants><speciesReference species="M_m630" stoichiometry="1"/><speciesReference species="M_m693" stoichiometry="1"/><speciesReference species="M_m744" stoichiometry="1"/></listOfReactants><listOfProducts><speciesReference species="M_m152" stoichiometry="1"></speciesReference><speciesReference species="M_m691" stoichiometry="1"></speciesReference></listOfProducts><kineticLaw><math xmlns="http://www.w3.org/1998/Math/MathML"><apply><ci> LOWER_BOUND </ci><ci> UPPER_BOUND </ci><ci> OBJECTIVE_COEFFICIENT </ci></apply></math><listOfParameters><parameter id="LOWER_BOUND" value="     0.00000000"/><parameter id="UPPER_BOUND" value="  1000.00000000"/><parameter id="OBJECTIVE_COEFFICIENT" value="     0.00000000"/></listOfParameters></kineticLaw></reaction>
<reaction id="R_ERG12_1" name="Mevalonate kinase" reversible="false"><notes><html:p>GENE_ASSOCIATION: YMR208W</html:p><html:p>SUBSYSTEM: Sterol biosynthesis</html:p><html:p>PROTEIN_CLASS: 2.7.1.36</html:p></notes><listOfReactants><speciesReference species="M_m14" stoichiometry="1"/><speciesReference species="M_m262" stoichiometry="1"/></listOfReactants><listOfProducts><speciesReference species="M_m11" stoichiometry="1"></speciesReference><speciesReference species="M_m230" stoichiometry="1"></speciesReference></listOfProducts><kineticLaw><math xmlns="http://www.w3.org/1998/Math/MathML"><apply><ci> LOWER_BOUND </ci><ci> UPPER_BOUND </ci><ci> OBJECTIVE_COEFFICIENT </ci></apply></math><listOfParameters><parameter id="LOWER_BOUND" value="     0.00000000"/><parameter id="UPPER_BOUND" value="  1000.00000000"/><parameter id="OBJECTIVE_COEFFICIENT" value="     0.00000000"/></listOfParameters></kineticLaw></reaction>
<reaction id="R_ERG12_2" name="Mevalonate kinase" reversible="false"><notes><html:p>GENE_ASSOCIATION: YMR208W</html:p><html:p>SUBSYSTEM: Sterol biosynthesis</html:p><html:p>PROTEIN_CLASS: 2.7.1.36</html:p></notes><listOfReactants><speciesReference species="M_m14" stoichiometry="1"/><speciesReference species="M_m324" stoichiometry="1"/></listOfReactants><listOfProducts><speciesReference species="M_m11" stoichiometry="1"></speciesReference><speciesReference species="M_m302" stoichiometry="1"></speciesReference></listOfProducts><kineticLaw><math xmlns="http://www.w3.org/1998/Math/MathML"><apply><ci> LOWER_BOUND </ci><ci> UPPER_BOUND </ci><ci> OBJECTIVE_COEFFICIENT </ci></apply></math><listOfParameters><parameter id="LOWER_BOUND" value="     0.00000000"/><parameter id="UPPER_BOUND" value="  1000.00000000"/><parameter id="OBJECTIVE_COEFFICIENT" value="     0.00000000"/></listOfParameters></kineticLaw></reaction>
<reaction id="R_ERG12_3" name="Mevalonate kinase" reversible="false"><notes><html:p>GENE_ASSOCIATION: YMR208W</html:p><html:p>SUBSYSTEM: Sterol biosynthesis</html:p><html:p>PROTEIN_CLASS: 2.7.1.36</html:p></notes><listOfReactants><speciesReference species="M_m14" stoichiometry="1"/><speciesReference species="M_m495" stoichiometry="1"/></listOfReactants><listOfProducts><speciesReference species="M_m11" stoichiometry="1"></speciesReference><speciesReference species="M_m461" stoichiometry="1"></speciesReference></listOfProducts><kineticLaw><math xmlns="http://www.w3.org/1998/Math/MathML"><apply><ci> LOWER_BOUND </ci><ci> UPPER_BOUND </ci><ci> OBJECTIVE_COEFFICIENT </ci></apply></math><listOfParameters><parameter id="LOWER_BOUND" value="     0.00000000"/><parameter id="UPPER_BOUND" value="  1000.00000000"/><parameter id="OBJECTIVE_COEFFICIENT" value="     0.00000000"/></listOfParameters></kineticLaw></reaction>
<reaction id="R_ERG12_4" name="Mevalonate kinase" reversible="false"><notes><html:p>GENE_ASSOCIATION: YMR208W</html:p><html:p>SUBSYSTEM: Sterol biosynthesis</html:p><html:p>PROTEIN_CLASS: 2.7.1.36</html:p></notes><listOfReactants><speciesReference species="M_m14" stoichiometry="1"/><speciesReference species="M_m975" stoichiometry="1"/></listOfReactants><listOfProducts><speciesReference species="M_m11" stoichiometry="1"></speciesReference><speciesReference species="M_m962" stoichiometry="1"></speciesReference></listOfProducts><kineticLaw><math xmlns="http://www.w3.org/1998/Math/MathML"><apply><ci> LOWER_BOUND </ci><ci> UPPER_BOUND </ci><ci> OBJECTIVE_COEFFICIENT </ci></apply></math><listOfParameters><parameter id="LOWER_BOUND" value="     0.00000000"/><parameter id="UPPER_BOUND" value="  1000.00000000"/><parameter id="OBJECTIVE_COEFFICIENT" value="     0.00000000"/></listOfParameters></kineticLaw></reaction>
<reaction id="R_ERG2" name="C-8 sterol isomerase" reversible="false"><notes><html:p>GENE_ASSOCIATION: YMR202W</html:p><html:p>SUBSYSTEM: Sterol biosynthesis</html:p><html:p>PROTEIN_CLASS: 5.-.-.-</html:p></notes><listOfReactants><speciesReference species="M_m441" stoichiometry="1"/></listOfReactants><listOfProducts><speciesReference species="M_m422" stoichiometry="1"></speciesReference></listOfProducts><kineticLaw><math xmlns="http://www.w3.org/1998/Math/MathML"><apply><ci> LOWER_BOUND </ci><ci> UPPER_BOUND </ci><ci> OBJECTIVE_COEFFICIENT </ci></apply></math><listOfParameters><parameter id="LOWER_BOUND" value="     0.00000000"/><parameter id="UPPER_BOUND" value="  1000.00000000"/><parameter id="OBJECTIVE_COEFFICIENT" value="     0.00000000"/></listOfParameters></kineticLaw></reaction>
<reaction id="R_ERG20_1" name="Dimethylallyltranstransferase" reversible="false"><notes><html:p>GENE_ASSOCIATION: YJL167W</html:p><html:p>SUBSYSTEM: Sterol biosynthesis</html:p><html:p>PROTEIN_CLASS: 2.5.1.1</html:p></notes><listOfReactants><speciesReference species="M_m401" stoichiometry="1"/><speciesReference species="M_m544" stoichiometry="1"/></listOfReactants><listOfProducts><speciesReference species="M_m464" stoichiometry="1"></speciesReference><speciesReference species="M_m795" stoichiometry="1"></speciesReference></listOfProducts><kineticLaw><math xmlns="http://www.w3.org/1998/Math/MathML"><apply><ci> LOWER_BOUND </ci><ci> UPPER_BOUND </ci><ci> OBJECTIVE_COEFFICIENT </ci></apply></math><listOfParameters><parameter id="LOWER_BOUND" value="     0.00000000"/><parameter id="UPPER_BOUND" value="  1000.00000000"/><parameter id="OBJECTIVE_COEFFICIENT" value="     0.00000000"/></listOfParameters></kineticLaw></reaction>
<reaction id="R_ERG20_2" name="Geranyltranstransferase" reversible="false"><notes><html:p>GENE_ASSOCIATION: YJL167W</html:p><html:p>SUBSYSTEM: Sterol biosynthesis</html:p><html:p>PROTEIN_CLASS: 2.5.1.10</html:p></notes><listOfReactants><speciesReference species="M_m464" stoichiometry="1"/><speciesReference species="M_m544" stoichiometry="1"/></listOfReactants><listOfProducts><speciesReference species="M_m795" stoichiometry="1"></speciesReference><speciesReference species="M_m887" stoichiometry="1"></speciesReference></listOfProducts><kineticLaw><math xmlns="http://www.w3.org/1998/Math/MathML"><apply><ci> LOWER_BOUND </ci><ci> UPPER_BOUND </ci><ci> OBJECTIVE_COEFFICIENT </ci></apply></math><listOfParameters><parameter id="LOWER_BOUND" value="     0.00000000"/><parameter id="UPPER_BOUND" value="  1000.00000000"/><parameter id="OBJECTIVE_COEFFICIENT" value="     0.00000000"/></listOfParameters></kineticLaw></reaction>
<reaction id="R_ERG24" name="C-14 sterol reductase" reversible="false"><notes><html:p>GENE_ASSOCIATION: YNL280C</html:p><html:p>SUBSYSTEM: Sterol biosynthesis</html:p><html:p>PROTEIN_CLASS: 1.3.1.70</html:p></notes><listOfReactants><speciesReference species="M_m152" stoichiometry="1"/><speciesReference species="M_m693" stoichiometry="1"/></listOfReactants><listOfProducts><speciesReference species="M_m153" stoichiometry="1"></speciesReference><speciesReference species="M_m691" stoichiometry="1"></speciesReference></listOfProducts><kineticLaw><math xmlns="http://www.w3.org/1998/Math/MathML"><apply><ci> LOWER_BOUND </ci><ci> UPPER_BOUND </ci><ci> OBJECTIVE_COEFFICIENT </ci></apply></math><listOfParameters><parameter id="LOWER_BOUND" value="     0.00000000"/><parameter id="UPPER_BOUND" value="  1000.00000000"/><parameter id="OBJECTIVE_COEFFICIENT" value="     0.00000000"/></listOfParameters></kineticLaw></reaction>
<reaction id="R_ERG25_1" name="C-4 methylsterol oxidase" reversible="false"><notes><html:p>GENE_ASSOCIATION: YGR060W</html:p><html:p>SUBSYSTEM: Sterol biosynthesis</html:p><html:p>PROTEIN_CLASS: 1.14.13.72</html:p></notes><listOfReactants><speciesReference species="M_m153" stoichiometry="1"/><speciesReference species="M_m744" stoichiometry="3"/></listOfReactants><listOfProducts><speciesReference species="M_m537" stoichiometry="1"></speciesReference></listOfProducts><kineticLaw><math xmlns="http://www.w3.org/1998/Math/MathML"><apply><ci> LOWER_BOUND </ci><ci> UPPER_BOUND </ci><ci> OBJECTIVE_COEFFICIENT </ci></apply></math><listOfParameters><parameter id="LOWER_BOUND" value="     0.00000000"/><parameter id="UPPER_BOUND" value="  1000.00000000"/><parameter id="OBJECTIVE_COEFFICIENT" value="     0.00000000"/></listOfParameters></kineticLaw></reaction>
<reaction id="R_ERG25_2" name="C-4 methylsterol oxidase" reversible="false"><notes><html:p>GENE_ASSOCIATION: YGR060W</html:p><html:p>SUBSYSTEM: Sterol biosynthesis</html:p><html:p>PROTEIN_CLASS: 1.14.13.72</html:p></notes><listOfReactants><speciesReference species="M_m172" stoichiometry="1"/><speciesReference species="M_m744" stoichiometry="3"/></listOfReactants><listOfProducts><speciesReference species="M_m539" stoichiometry="1"></speciesReference></listOfProducts><kineticLaw><math xmlns="http://www.w3.org/1998/Math/MathML"><apply><ci> LOWER_BOUND </ci><ci> UPPER_BOUND </ci><ci> OBJECTIVE_COEFFICIENT </ci></apply></math><listOfParameters><parameter id="LOWER_BOUND" value="     0.00000000"/><parameter id="UPPER_BOUND" value="  1000.00000000"/><parameter id="OBJECTIVE_COEFFICIENT" value="     0.00000000"/></listOfParameters></kineticLaw></reaction>
<reaction id="R_ERG26_1" name="Sterol-4-alpha-carboxylate 3-dehydrogenase, decarboxylating" reversible="false"><notes><html:p>GENE_ASSOCIATION: YGL001C</html:p><html:p>SUBSYSTEM: Sterol biosynthesis</html:p><html:p>PROTEIN_CLASS: 1.1.1.170</html:p></notes><listOfReactants><speciesReference species="M_m537" stoichiometry="1"/></listOfReactants><listOfProducts><speciesReference species="M_m318" stoichiometry="1"></speciesReference><speciesReference species="M_m538" stoichiometry="1"></speciesReference></listOfProducts><kineticLaw><math xmlns="http://www.w3.org/1998/Math/MathML"><apply><ci> LOWER_BOUND </ci><ci> UPPER_BOUND </ci><ci> OBJECTIVE_COEFFICIENT </ci></apply></math><listOfParameters><parameter id="LOWER_BOUND" value="     0.00000000"/><parameter id="UPPER_BOUND" value="  1000.00000000"/><parameter id="OBJECTIVE_COEFFICIENT" value="     0.00000000"/></listOfParameters></kineticLaw></reaction>
<reaction id="R_ERG26_2" name="Sterol-4-alpha-carboxylate 3-dehydrogenase, decarboxylating" reversible="false"><notes><html:p>GENE_ASSOCIATION: YGL001C</html:p><html:p>SUBSYSTEM: Sterol biosynthesis</html:p><html:p>PROTEIN_CLASS: 1.1.1.170</html:p></notes><listOfReactants><speciesReference species="M_m539" stoichiometry="1"/></listOfReactants><listOfProducts><speciesReference species="M_m318" stoichiometry="1"></speciesReference><speciesReference species="M_m540" stoichiometry="1"></speciesReference></listOfProducts><kineticLaw><math xmlns="http://www.w3.org/1998/Math/MathML"><apply><ci> LOWER_BOUND </ci><ci> UPPER_BOUND </ci><ci> OBJECTIVE_COEFFICIENT </ci></apply></math><listOfParameters><parameter id="LOWER_BOUND" value="     0.00000000"/><parameter id="UPPER_BOUND" value="  1000.00000000"/><parameter id="OBJECTIVE_COEFFICIENT" value="     0.00000000"/></listOfParameters></kineticLaw></reaction>
<reaction id="R_ERG27_1" name="3-keto-steroid reductase" reversible="false"><notes><html:p>GENE_ASSOCIATION: YLR100W</html:p><html:p>SUBSYSTEM: Sterol biosynthesis</html:p><html:p>PROTEIN_CLASS: 1.1.1.270</html:p></notes><listOfReactants><speciesReference species="M_m538" stoichiometry="1"/><speciesReference species="M_m693" stoichiometry="1"/></listOfReactants><listOfProducts><speciesReference species="M_m172" stoichiometry="1"></speciesReference><speciesReference species="M_m691" stoichiometry="1"></speciesReference></listOfProducts><kineticLaw><math xmlns="http://www.w3.org/1998/Math/MathML"><apply><ci> LOWER_BOUND </ci><ci> UPPER_BOUND </ci><ci> OBJECTIVE_COEFFICIENT </ci></apply></math><listOfParameters><parameter id="LOWER_BOUND" value="     0.00000000"/><parameter id="UPPER_BOUND" value="  1000.00000000"/><parameter id="OBJECTIVE_COEFFICIENT" value="     0.00000000"/></listOfParameters></kineticLaw></reaction>
<reaction id="R_ERG27_2" name="3-keto-steroid reductase" reversible="false"><notes><html:p>GENE_ASSOCIATION: YLR100W</html:p><html:p>SUBSYSTEM: Sterol biosynthesis</html:p><html:p>PROTEIN_CLASS: 1.1.1.270</html:p></notes><listOfReactants><speciesReference species="M_m540" stoichiometry="1"/><speciesReference species="M_m693" stoichiometry="1"/></listOfReactants><listOfProducts><speciesReference species="M_m691" stoichiometry="1"></speciesReference><speciesReference species="M_m984" stoichiometry="1"></speciesReference></listOfProducts><kineticLaw><math xmlns="http://www.w3.org/1998/Math/MathML"><apply><ci> LOWER_BOUND </ci><ci> UPPER_BOUND </ci><ci> OBJECTIVE_COEFFICIENT </ci></apply></math><listOfParameters><parameter id="LOWER_BOUND" value="     0.00000000"/><parameter id="UPPER_BOUND" value="  1000.00000000"/><parameter id="OBJECTIVE_COEFFICIENT" value="     0.00000000"/></listOfParameters></kineticLaw></reaction>
<reaction id="R_ERG3" name="C-5 sterol desaturase" reversible="false"><notes><html:p>GENE_ASSOCIATION: YLR056W</html:p><html:p>SUBSYSTEM: Sterol biosynthesis</html:p><html:p>PROTEIN_CLASS: 1.3.3.-</html:p></notes><listOfReactants><speciesReference species="M_m422" stoichiometry="1"/><speciesReference species="M_m693" stoichiometry="1"/><speciesReference species="M_m744" stoichiometry="1"/></listOfReactants><listOfProducts><speciesReference species="M_m427" stoichiometry="1"></speciesReference><speciesReference species="M_m691" stoichiometry="1"></speciesReference></listOfProducts><kineticLaw><math xmlns="http://www.w3.org/1998/Math/MathML"><apply><ci> LOWER_BOUND </ci><ci> UPPER_BOUND </ci><ci> OBJECTIVE_COEFFICIENT </ci></apply></math><listOfParameters><parameter id="LOWER_BOUND" value="     0.00000000"/><parameter id="UPPER_BOUND" value="  1000.00000000"/><parameter id="OBJECTIVE_COEFFICIENT" value="     0.00000000"/></listOfParameters></kineticLaw></reaction>
<reaction id="R_ERG4" name="Delta(24(24(1)))-sterol reductase" reversible="false"><notes><html:p>GENE_ASSOCIATION: YGL012W</html:p><html:p>SUBSYSTEM: Sterol biosynthesis</html:p><html:p>PROTEIN_CLASS: 1.3.1.71</html:p></notes><listOfReactants><speciesReference species="M_m426" stoichiometry="1"/><speciesReference species="M_m693" stoichiometry="1"/></listOfReactants><listOfProducts><speciesReference species="M_m429" stoichiometry="1"></speciesReference><speciesReference species="M_m691" stoichiometry="1"></speciesReference></listOfProducts><kineticLaw><math xmlns="http://www.w3.org/1998/Math/MathML"><apply><ci> LOWER_BOUND </ci><ci> UPPER_BOUND </ci><ci> OBJECTIVE_COEFFICIENT </ci></apply></math><listOfParameters><parameter id="LOWER_BOUND" value="     0.00000000"/><parameter id="UPPER_BOUND" value="  1000.00000000"/><parameter id="OBJECTIVE_COEFFICIENT" value="     0.00000000"/></listOfParameters></kineticLaw></reaction>
<reaction id="R_ERG5" name="Cytochrome P450 61" reversible="false"><notes><html:p>GENE_ASSOCIATION: YMR015C</html:p><html:p>SUBSYSTEM: Sterol biosynthesis</html:p><html:p>PROTEIN_CLASS: 1.14.14.-</html:p></notes><listOfReactants><speciesReference species="M_m427" stoichiometry="1"/><speciesReference species="M_m693" stoichiometry="1"/><speciesReference species="M_m744" stoichiometry="1"/></listOfReactants><listOfProducts><speciesReference species="M_m426" stoichiometry="1"></speciesReference><speciesReference species="M_m691" stoichiometry="1"></speciesReference></listOfProducts><kineticLaw><math xmlns="http://www.w3.org/1998/Math/MathML"><apply><ci> LOWER_BOUND </ci><ci> UPPER_BOUND </ci><ci> OBJECTIVE_COEFFICIENT </ci></apply></math><listOfParameters><parameter id="LOWER_BOUND" value="     0.00000000"/><parameter id="UPPER_BOUND" value="  1000.00000000"/><parameter id="OBJECTIVE_COEFFICIENT" value="     0.00000000"/></listOfParameters></kineticLaw></reaction>
<reaction id="R_ERG6" name="Sterol 24-C-methyltransferase" reversible="false"><notes><html:p>GENE_ASSOCIATION: YML008C</html:p><html:p>SUBSYSTEM: Sterol biosynthesis</html:p><html:p>PROTEIN_CLASS: 2.1.1.41</html:p></notes><listOfReactants><speciesReference species="M_m831" stoichiometry="1"/><speciesReference species="M_m984" stoichiometry="1"/></listOfReactants><listOfProducts><speciesReference species="M_m441" stoichiometry="1"></speciesReference><speciesReference species="M_m829" stoichiometry="1"></speciesReference></listOfProducts><kineticLaw><math xmlns="http://www.w3.org/1998/Math/MathML"><apply><ci> LOWER_BOUND </ci><ci> UPPER_BOUND </ci><ci> OBJECTIVE_COEFFICIENT </ci></apply></math><listOfParameters><parameter id="LOWER_BOUND" value="     0.00000000"/><parameter id="UPPER_BOUND" value="  1000.00000000"/><parameter id="OBJECTIVE_COEFFICIENT" value="     0.00000000"/></listOfParameters></kineticLaw></reaction>
<reaction id="R_ERG7" name="Lanosterol synthase" reversible="false"><notes><html:p>GENE_ASSOCIATION: YHR072W</html:p><html:p>SUBSYSTEM: Sterol biosynthesis</html:p><html:p>PROTEIN_CLASS: 5.4.99.7</html:p></notes><listOfReactants><speciesReference species="M_m23" stoichiometry="1"/></listOfReactants><listOfProducts><speciesReference species="M_m630" stoichiometry="1"></speciesReference></listOfProducts><kineticLaw><math xmlns="http://www.w3.org/1998/Math/MathML"><apply><ci> LOWER_BOUND </ci><ci> UPPER_BOUND </ci><ci> OBJECTIVE_COEFFICIENT </ci></apply></math><listOfParameters><parameter id="LOWER_BOUND" value="     0.00000000"/><parameter id="UPPER_BOUND" value="  1000.00000000"/><parameter id="OBJECTIVE_COEFFICIENT" value="     0.00000000"/></listOfParameters></kineticLaw></reaction>
<reaction id="R_ERG8" name="Phosphomevalonate kinase" reversible="false"><notes><html:p>GENE_ASSOCIATION: YMR220W</html:p><html:p>SUBSYSTEM: Sterol biosynthesis</html:p><html:p>PROTEIN_CLASS: 2.7.4.2</html:p></notes><listOfReactants><speciesReference species="M_m11" stoichiometry="1"/><speciesReference species="M_m262" stoichiometry="1"/></listOfReactants><listOfProducts><speciesReference species="M_m10" stoichiometry="1"></speciesReference><speciesReference species="M_m230" stoichiometry="1"></speciesReference></listOfProducts><kineticLaw><math xmlns="http://www.w3.org/1998/Math/MathML"><apply><ci> LOWER_BOUND </ci><ci> UPPER_BOUND </ci><ci> OBJECTIVE_COEFFICIENT </ci></apply></math><listOfParameters><parameter id="LOWER_BOUND" value="     0.00000000"/><parameter id="UPPER_BOUND" value="  1000.00000000"/><parameter id="OBJECTIVE_COEFFICIENT" value="     0.00000000"/></listOfParameters></kineticLaw></reaction>
<reaction id="R_ERG9_1" name="Squalene synthetase" reversible="false"><notes><html:p>GENE_ASSOCIATION: YHR190W</html:p><html:p>SUBSYSTEM: Sterol biosynthesis</html:p><html:p>PROTEIN_CLASS: 2.5.1.21</html:p></notes><listOfReactants><speciesReference species="M_m887" stoichiometry="2"/></listOfReactants><listOfProducts><speciesReference species="M_m778" stoichiometry="1"></speciesReference><speciesReference species="M_m795" stoichiometry="1"></speciesReference></listOfProducts><kineticLaw><math xmlns="http://www.w3.org/1998/Math/MathML"><apply><ci> LOWER_BOUND </ci><ci> UPPER_BOUND </ci><ci> OBJECTIVE_COEFFICIENT </ci></apply></math><listOfParameters><parameter id="LOWER_BOUND" value="     0.00000000"/><parameter id="UPPER_BOUND" value="  1000.00000000"/><parameter id="OBJECTIVE_COEFFICIENT" value="     0.00000000"/></listOfParameters></kineticLaw></reaction>
[truncated: 1,209,975 more chars]
