# Supplementary material for: Do genome-scale models need exact solvers or clearer standards?
Source: Mol Syst Biol. 2015 Oct 14;11(10):831. doi: 10.15252/msb.20156157 (PMC4631202; doi:10.15252/msb.20156157)
Supplement: Supplementary file 2 — Dataset EV1 [file msb0011-0831-sd2.zip › m_model_collection-master/failed/iKK446.xls]

## Sheet: List of Reactions
Reaction list for genome scale model:
ORF	EC Number	Gene name	Reactions	Annotation	literature	experimental	BioCyC / KEGG	Added reactions	Reference(s)
		-REACTIONS
		# 1. SUBSTRATES UTILISATION
		# 1.1 CARBON SOURCES
		#Glycerol
Q8NLP9	2.7.1.30	glpK	ATP + GL <-> ADP + GL3P	1	0	0	1	1
		#Ethanol
Q8NLX9	1.1.1.1	adhA	ACAL + NADH <-> ETH + NAD	1	0	0	1	1
Q8NLZ0	1.2.1.3	dhaS_1	ACAL + NAD -> NADH + AC	1	0	0	1	1
		#Glycerate
Q8NNV1	2.7.1.31	glxK	ATP + GLYR <-> ADP + 3PG	1	0	0	1	1
		#N-acetyl-D-glucosamine-6-phosphate
	3.1.2.5	r3.1.2.5	NAGA6P -> GA6P + AC	1	0	0	1	1
		# C5 compounds
		# L-arabinose, D-arabitol, D-lyxose, D-ribose, D-xylose, L-lyxose, L-xylitol,
Q8NN81	2.7.1.15	rbsK1	ATP + RIB <-> ADP + R5P	1	0	0	1	1
		Putative-ARA	R5P + UTP -> UDPARA + PI	0	1	0	0	1
Q6M8P0	2.7.1.17	xylB	ATP + XYL -> ADP + X5P	1	0	0	1	1
		# Hexoses
		#Fructose
Q8NTZ3	2.7.1.4	iolC	FRU + ATP -> F6P + ADP	1	1	0	1	2
		#Glucose
Q6M788	5.4.2.2	pmmB	G1P <-> G6P	1	1	1	1	2
		#Mannose
Q8NSC8	5.3.1.8	manA	MAN6P <-> F6P	1	0	0	1	1
Q8NSD0	5.4.2.8	pmmA	MAN6P <-> MAN1P	1	0	0	1	1
Q6M738	2.7.7.22	rmlA2	GTP + MAN1P <-> PPI + GDPMAN	1	0	0	1	1
		#Galactose
Q8NNH0	2.7.1.6	r2.7.1.6	ATP + GLAC <-> GAL1P + ADP	1	0	0	1	1
	5.1.3.2	galE	UDPG <-> UDPGAL	1	0	0	1	1
	2.7.7.9	galU1	UTP + G1P <-> PPI + UDPG	1	0	0	1	1
		# D-gluconate
Q8NLD4	2.7.1.12	gntK	ATP + GLUC <-> ADP + D6PGC	1	0	0	1	1
		# Disaccharides
		# sucrose
Q8NMD5	3.2.1.26	scrB	SUC6P -> FRU + G6P	1	1	1	1	2	Yokota & Lindley (2005)
		# celobiose
		#Trehalose
		treY	POLYGLC <-> MLTTRE	1	1	1	1	2	Tzvetkov et al (2003)
		treZ	MLTTRE <-> TRE	1	1	1	1	2	Tzvetkov et al (2003)
		otsA	G6P + UDPG <-> UDP + TRE6P	1	1	1	1	2	Tzvetkov et al (2003)
		otsB	TRE6P <-> TRE+ PI	1	1	1	1	2	Tzvetkov et al (2003)
		treS	MLT <-> TRE	1	1	1	1	2	Tzvetkov et al (2003)
		# organic acids
		# acetate
P77845	2.7.2.1	ackA	ATP + AC -> ADP + ACETYLP	1	1	1	1	2	Reinsheid et al (1999)
P77844	2.3.1.8	pta	COA + ACETYLP <-> ACCOA + PI	1	1	1	1	2	Reinsheid et al (1999)
		# propionate
		prpDBC	PROPIONATE + OA -> PYR + SUCC	1	1	1	1	2	Claes et al (2002)
		# fumerate
Q6M7L9	1.2.1.2	fdhF	FOR + NAD -> CO2 + NADH	1	0	0	1	1
		# lactate
		# Amino acids
		#Alanine
		D-Ala_degrade	DALA + FAD -> FADH2 + PYR + NH3	1	0	0	1	1
Q8NT35	2.6.1.19	bALA_degrade	bALA + AKG -> GLU + MALONATES	1	0	0	1	1
Q8NSX1	1.2.1.27	msmA	MALONATES + COA + NAD -> CO2 + ACCOA + NADH	1	0	0	1	1
		#Aspargine
Q8NNP5	3.5.1.1	asp	ASN -> ASP + NH3	1	0	0	1	1
		#Serine
Q8NQ09	4.3.1.17	sdaA	SER -> PYR + NH3	1	0	0	1	1
		# Glutamate family (glutamate, glutamine, arginine, proline)
		# glutamate
Q8NT35	2.6.1.19	gabT	GABA + AKG <-> SUCCSAL + GLU	1	0	0	1	1
		gabD2	SUCCAL + NADP <-> NADPH + GLU
		# 1.2 SULPHATE METABOLISM
Q8NLX1	2.7.7.4	cysND	SLF + ATP + GTP <-> APS + PPI + GDP + PI	1	1	1	1	2	Lee (2005)
Q6M242	1.8.4.8	cysH_1	APS + RTHIO -> OTHIO + H2SO3 + AMP	1	1	1	1	2	Lee (2005)
		cysI	H2SO3 + 3 NADPH <-> H2S + 3 NADP	1	1	1	1	2	Lee (2005)
		cysC	APS + ATP <-> ADP + PAPS + PI	1	1	1	1	2	Lee (2005)
Q8NLX0	1.8.4.8	cysH_2	PAPS + RTHIO -> OTHIO + H2SO3 + PAP	1	1	1	1	2	Lee (2005)
		#added model in order to balance PAP
		unk_34	PAP -> AMP + PI						Added reaction
		# 1.3 NITROGEN METABOLISM
Q9RHM6	3.5.1.5	ureA	UREA -> CO2 + 2 NH3	1	1	1	1	2	Siewe et al (1998); Beckers et al (2004)
		NH3/NH4-eq.	NH3 <-> NH4						Added reaction
		# 1.4 PHOSPHOROUS METABOLISM
		Pyrophosphate	PPI <-> PI + PI	0	0	0	0	0	Added reaction - Artificial for balancing
		# 2. CARBOHYDRATE METABOLISM
		# 2.1 GLYCOLYSIS/GLUCONEOGENESIS
		#Reactions prior EMP
Q8NS31	5.3.1.9	pgi	G6P <-> F6P	1	1	1	1	2	Marx et al (2003)
Q8NR14	2.7.1.11	pfkA	ATP + F6P <-> ADP + FDP	1	1	1	1	2	Sugimoto et al (1989)
Q8NP81	2.7.1.11	pfkB	ATP + F1P -> ADP + FDP	1	1	1	1	2	Sugimoto et al (1989)
Q6M4B1	2.7.1.2	glk	ATP + GLC -> ADP + G6P	1	1	1	1	2	Park et al (2000)
	3.1.3.11	fbp	FDP -> F6P + PI	1	1	1	1	2	Rittmann et al (2003)
		#Glycolysis
P19537	4.1.2.13	fda	FDP <-> DHAP + G3P	1	1	1	1	2	von der Osten et al (1989)
P19583	5.3.1.1	tpiA	G3P <-> DHAP	1	1	1	1	2	Eikmanns (1992)
Q01651	1.2.1.12	gapA	G3P + PI + NAD <-> NADH + 13PDG	1	1	1	1	2	Eikmanns (1992); Bathe et al (1996)
		##gapB more active when AC is used as carbon source (Eggeling and Bott (2005, pp 224), gapB reversibel acording to literature. However, NADPH generation if not constrained to be ireversibel
		#gapB	G3P + PI + NADP <-> NADPH + 13PDG
Q6M6L3	1.2.1.12	gapB	NADPH + 13PDG -> G3P + PI + NADP	1	1	1	1	2	Eikmanns (1992)
Q01655	2.7.2.3	pgk	ADP + 13PDG <-> ATP + 3PG	1	1	1	1	2	Eikmanns (1992)
Q8NTA5	5.4.2.1	pgm	3PG <-> 2PG	1	1	1	1	2	Yokota & Lindley (2005)
Q8NRS1	4.2.1.11	eno	2PG <-> PEP	1	1	1	1	2	Yokota & Lindley (2005)
Q46078	2.7.1.40	pyk	PEP + ADP -> PYR + ATP	1	1	1	1	2	Jetten et al (1994); Netzer et al (2004)
Q8NSW3	2.7.9.2	pps	ATP + PYR -> AMP + PEP + PI	1	1	1	1	2	Jetten et al (1994b)
		# 2.2 CITRATE CYCLE (TCA CYCLE)
		#TCA Cycle
Q8NNF6	1.2.4.1	aceE	PYR + LIPO -> ACLIPO + CO2	1	1	0	1	2	kalinowski et al (2003)
		##aceF not found so far
	2.3.1.12	aceF	ACLIPO + COA -> ACCOA + DLIPO	0	0	0	0	0
Q8NSI4	1.8.1.4	lpd	DLIPO + NAD -> LIPO + NADH	1	1	1	1	2	Schwinde et at (2001)
P42457	2.3.3.1	gltA	ACCOA + OA -> CIT + COA	1	1	1	1	2	Eikmanns et al (1994)
Q8NQ98	4.2.1.3	acn	CIT <-> ICIT	1	1	1	1	2	Krug et al (2005)
P50216	1.1.1.42	icd	ICIT + NADP -> AKG + CO2 + NADPH	1	1	1	1	2	Eikmanns et al (1995)
P96746	1.2.4.2	odhA	AKG + LIPO -> SDLIPO + CO2	1	1	1	1	2	Usuda et al (1996)
Q8NNJ2	2.3.1.61	sucB	SDLIPO + COA -> DLIPO + SUCCOA	1	1	1	1	2	Zhao & Lin (2002)
Q8NMK8	6.2.1.5	sucD	ADP + PI + SUCCOA -> ATP + SUCC + COA	1	1	1	1	2	Zhao & Lin (2002)
Q8NMK7	1.3.5.1	sdhCAB	SUCC + MK -> FUM + MKH2	1	1	0	1	2	Bott & Niebisch (2003)
		#sdhA_1	SUCC + FAD -> FUM + FADH2
		#sdhA_2	FUM + FADH2 -> SUCC + FAD
Q8NRN8	4.2.1.2	fumC	FUM <-> MAL	1	1	1	1	2	Zhao & Lin (2002)
		##Precence of mdh2 is uncertain
Q8NSK9	1.1.1.82	mdh2	MAL + NADP -> OA + NADPH	1	0	0	1	1
		##reversibel iaccording to literature. However a cycle with mqo is made so menaquinol electrontransport can occour witout oxygen if this reaction is not constrained.
Q8NN33	1.1.1.37	mdh	MAL + NAD -> NADH + OA	1	1	1	1	2	Molenaar et al (2000)
		#Glycosylate shunt
P42449	4.1.3.1	aceA	ICIT <-> SUCC + GLX	1	1	1	1	2	Reinsheid et al (1994)
	4.1.3.2	aceB	ACCOA + GLX -> MAL + COA	1	1	1	1	2	Reinsheid et al (1994b)
		#Anaplerotic reactions
P12880	4.1.1.31	ppc	PEP + CO2 -> PI + OA	1	1	1	1	2	Eikmanns et al (1989)
O54587	6.4.1.1	pyc	ATP + PYR + CO2 -> ADP + PI + OA	1	1	1	1	2	Peters-Wendisch et al (1998)
		##pckG mainly glucogenic enzyme
	4.1.1.32	##pckG	GTP + OA <-> GDP + PEP + CO2					0	Riedel et al (2001)
Q9AEM1	4.1.1.32	pckG	GTP + OA -> GDP + PEP + CO2	1	1	1	1	2	Riedel et al (2001)
		##mez mainly glucogenic enzyme
	1.1.1.40	##mez	MAL + NADP <-> CO2 + NADPH + PYR						Vallino & Stephanoupoulos (1993)
Q8NLD5	1.1.1.40	mez	MAL + NAD <-> CO2 + NADPH + PYR	1	1	1	1	2	Vallino & Stephanoupoulos (1993)
	4.1.1.3	Odx	OA -> PYR + CO2	0	1	1	0	1	Jetten & Sinskey (1995)
		# 2.3 PENTOSE PHOSPHATE PATHWAY
Q6M517	1.1.1.49	zwf&opcA	G6P + NADP -> 6PG + NADPH	1	1	1	1	2	Moritz et al (2000)
Q8NQI2	1.1.1.44	gnd	6PG + NADP -> Ru5P + CO2 + NADPH	1	1	1	1	2	Moritz et al (2000)
Q8NQ49	5.1.3.1	rpe	Ru5P <-> X5P	1	1	1	1	2	Yokata & Lindley (2005)
Q8NMZ0	5.3.1.26	rpi	Ru5P <-> R5P	1	1	1	1	2	Yokata & Lindley (2005)
Q6M519	2.2.1.1	tkt_1	R5P + X5P <-> G3P + S7P	1	1	1	1	2	Yokata & Lindley (2005)
Q8NQ64	2.2.1.2	tal	G3P + S7P <-> E4P + F6P	1	1	1	1	2	Yokata & Lindley (2005)
Q8NQ65	2.2.1.1	tkt_2	E4P + X5P <-> F6P + G3P	1	1	1	1	2	Yokata & Lindley (2005)
		#3.Respiratory Energy Metabolism
Q79VG1	1.6.99.3	ndh	NADH + MK -> MKH2 + NAD	1	1	1	1	2	Bott & Niebisch (2003)
Q6M7Z1	1.3.5.1	sdhCAB	SUCC + MK -> FUM + MKH2	1	1	0	1	2	Bott & Niebisch (2003)
O69282	1.1.99.16	mqo	MAL + MK -> OA + MKH2	1	1	1	1	2	Bott & Niebisch (2003); Molenaar et al (2000)
Q8NMG5	1.2.2.2	poxB	PYR + MK -> AC + CO2 + MKH2	1	1	0	1	2	Bott & Niebisch (2003)
Q8NRY8	1.1.1.28	dld2	LAC + MK -> PYR + MKH2	1	1	1	1	2	Bott & Niebisch (2003)
Q8NLN0	1.1.1.27	lldD	LLAC + MK -> PYR + MKH2	1	1	1	1	2	Bott & Niebisch (2003)
Q6M4X2	1.1.99.5	glpD	GL3P + MK -> DHAP + MKH2	1	1	1	1	2	Bott & Niebisch (2003)
Q8NU48	1.5.1.12	putA	PRO + MK -> P5C + MKH2	1	1	1	1	2	Bott & Niebisch (2003)
		#Electron transfer from Menaquinol to Oxygen
		#(1H+/e-); Eggeling and Bott (2005) pp 325
		cyto-bd-complex	MKH2 + 0.5 O2 + 2 H_PO -> MK + 2 H_POxt	1	1	1	1	2	Bott & Niebisch (2003)
		#(3H+/e-); Eggeling and Bott (2005) pp 325
		bc1-aa3-complex	MKH2 + 0.5 O2 + 6 H_PO -> MK + 6 H_POxt	1	1	1	1	2	Bott & Niebisch (2003)
		#3.3 Electron tranfer from Menaquinol to Nitrate
		narGHIJ	NO3 + MKH+ 2 H_PO -> NO2 + MK + 2 H_POxt	1	1	1	1	2	Bott & Niebisch (2003)
		#3.4 F1F0.ATP Syntase
		## Maximal P/O ratio can be set by changing the amount of protons consumed per one ATP synthesis, here P/O ratio is 6/3=2
		## (observed values for Protons/ATP is between 3-4 → P/O = 1.5-2 (Bott & Niebisch (2003))
		ATPase-complex	ADP + PI + 4 H_POxt -> ATP + 4 H_PO	1	1	1	1	2	Bott & Niebisch (2003)
		#3.4 Hydrogenperoxide
Q6M8A6	1.11.1.6	katA	2 H2O2 -> O2	1	0	0	1	1
		#3.2 Heme Biosynthesis and cytocrome c Maturation
		NCgl0233+NCgl1244	GLU + ATP -> AMP + GLUTAMYLTRNA	1	1	0	1	2	Bott & Niebisch (2003)
		hemA	GLUTAMYLTRNA + NADPH -> NADP + GSA	1	1	0	1	2	Bott & Niebisch (2003)
		hemL	GSA -> 5AL	1	1	0	1	2	Bott & Niebisch (2003)
		hemB	2 5AL <-> PORIII	1	1	0	1	2	Bott & Niebisch (2003)
		hemC	4 PORIII -> 4 NH3 + HYDROXYMEBI	1	1	0	1	2	Bott & Niebisch (2003)
		hemD	HYDROXYMEBI -> UROPORIII	1	1	0	1	2	Bott & Niebisch (2003)
		hemE	UROPORIII -> 4 CO2 + COPPIII	1	1	0	1	2	Bott & Niebisch (2003)
		hemN	COPPIII -> 2 CO2 + PROIX	1	1	0	1	2	Bott & Niebisch (2003)
		hemG	PROIX -> PROPORIX	1	1	0	1	2	Bott & Niebisch (2003)
		hemH	PROPORIX -> PROTOHEMEIX	1	1	0	1	2	Bott & Niebisch (2003)
		Heme c	PROTOHEMEIX <-> HEMEC	1	1	0	1	2	Bott & Niebisch (2003)
		ctaB	PROTOHEMEIX <-> HEMEO	1	1	0	1	2	Bott & Niebisch (2003)
		ctaA	HEMEO <-> HEMEA	1	1	0	1	2	Bott & Niebisch (2003)
		#3.3 Menaquinone Biosynthesis
		menF	CHOR -> ICHOR	1	1	0	1	2	Bott & Niebisch (2003)
		menD	ICHOR + AKG -> PYR + CO2 + SHCHC	1	1	0	1	2	Bott & Niebisch (2003)
		menC	SHCHC -> OSB	1	1	0	1	2	Bott & Niebisch (2003)
		menE	ATP + OSB + COA -> AMP + PPI + OSBCOA	1	1	0	1	2	Bott & Niebisch (2003)
		menB	OSBCOA -> COA + DHN	1	1	0	1	2	Bott & Niebisch (2003)
		menA	DHN -> CO2 + DMK	1	1	0	1	2	Bott & Niebisch (2003)
		menG	DMK + SAM -> SAH + MK	1	1	0	1	2	Bott & Niebisch (2003)
		# 4. BIOMASS BIOSYNTHESIS
		# 4.1 AMINO ACID BIOSYNTHESIS
		# Glutamate family (glutamate, glutamine, arginine, proline)
		# Glutamate/glutamine biosynthesis
Q79VE3	6.3.1.2	glnA	ATP + GLU + NH3 -> ADP + PI + GLN	1	1	1	1	2	Jacoby et al (1997)
Q8NTW7	1.4.1.13	gltBD	GLN + AKG + NADPH -> 2 GLU + NADP	1	1	1	1	2	Burkowski (2003)
P31026	1.4.1.4	gdh	AKG + NH3 + NADPH -> GLU + NADP	1	1	1	1	2	Burkowski (2003)
		# Proline synthesis
P46546	2.7.2.11	proB	GLU + ATP -> ADP + GLUP	1	1	1	1	2	Ankri et al (1996)
Q8NU48	1.5.1.12	putA1	P5C + NAD -> GLU + NADH	1	1	1	1	2
P45638	1.2.1.41	proA	GLUP + NADPH -> NADP + PI + GLUGSAL	1	1	1	1	2	Serebrijski et al (1995)
	Spontaneous	rGLUGSAL	GLUGSAL <-> P5C	1	1	1	1	2	Serebrijski et al (1995)
Q6M511	4.3.1.12	ocd	ORN -> PRO + NH3	1	1	1	1	2	Serebrijski et al (1995)
Q6M511	2.6.1.13	r2.6.1.13	ORN + AKG -> GLU + P5C	1	1	1	1	2	Serebrijski et al (1995)
P46540	1.5.1.2	proC	P5C + NADPH -> PRO + NADP	1	1	1	1	2	Serebrijski et al (1995)
		# Arginine synthesis
	2.3.1.1	argR	GLU + ACCOA <-> NAGLU + COA	1	1	1	1	2	Serebrijski et al (1995)
Q59281	2.7.2.8	argB	ATP + NAGLU <-> ADP + NAGLUP	1	0	0	1	1
Q59279	1.2.1.38	argC	NAGLUP + NADPH <-> NAGLUS + NADP + PI	1	0	0	1	1
Q59282	2.6.1.11	argD	NAGLUS + GLU <-> NAORN + AKG	1	0	0	1	1
Q59280	2.3.1.35	argJ	NAORN + GLU -> ORN + NAGLU	1	0	0	1	1
Q59283	2.1.3.3	argF	CAP + ORN -> PI + CITR	1	0	0	1	1
P58893	6.3.5.5	carA	2 ATP + GLN + CO2 -> 2 ADP + PI + GLU + CAP	1	0	0	1	1
O85176	6.3.4.5	argG	ATP + CITR + ASP -> AMP + PPI + NAS	1	0	0	1	1
O88101	4.3.2.1	argH	NAS -> FUM + ARG	1	0	0	1	1
		# The branched chain amino acids (isoleucine, valine, leucine)
		# Valine biosynthesis (ilv-genes shared between VAL and ILE pathway!!)
P42463	2.2.1.6	ilvBN_val	2 PYR -> ACLAC + CO2	1	1	1	1	2	Radmacher et al (2002)
Q57179	1.1.1.86	ilvC_val	ACLAC + NADPH -> DHMVA + NADP	1	1	1	1	2	Radmacher et al (2002)
Q8NQZ9	4.2.1.9	ilvD_val	DHMVA -> OIVAL	1	1	1	1	2	Radmacher et al (2002)
Q79VE5	2.6.1.42	ilvE_val	OIVAL + GLU -> VAL + AKG	1	1	1	1	2	Radmacher et al (2002)
		# Isoleucine biosynthesis
Q04513	4.3.1.19	ilvA_ile	THR -> OBUT + NH3	1	1	1	1	2	Möckel et al (1992)
P42463	2.2.1.6	ilvBN_ile	OBUT + PYR -> ABUT + CO2	1	1	1	1	2	Keilhauer et al (1993); Leyval et al (2003)
Q57179	1.1.1.86	ilvC_ile	ABUT + NADPH -> DHMV + NADP	1	1	1	1	2	Keilhauer et al (1993); Leyval et al (2003)
Q8NQZ9	4.2.1.9	ilvD_ile	DHMV -> OMVAL	1	1	1	1	2	Keilhauer et al (1993); Leyval et al (2003)
Q79VE5	2.6.1.42	ilvE_ile	OMVAL + GLU -> ILE + AKG	1	1	1	1	2	Leyval et al (2003)
		# leucine biosynthesis
P42455	2.3.3.13	leuA	OIVAL + ACCOA -> IPPMAL + COA	1	1	1	1	2	Paték et al (1998)
P58946	4.2.1.33	leuCD	IPPMAL -> CBHCAP	1	1	0	1	2	Willis et al (2005)
P94631	1.1.1.85	leuBP	CBHCAP + NAD -> 2OMOP + NADH + CO2	1	1	1	1	2	Paték et al (1998)
Q79VE5	2.6.1.42	ilvE	2OMOP + GLU -> LEU + AKG	1	1	1	1	2	Groeger & Sahn (1987)
		# The aspartate family (aspartate, asparagine, threonine, lysine, methionine)
		# Aspartate biosynthesis
Q6M8B5	2.6.1.1	aspB	OA + GLU -> ASP + AKG	1	1	1	1	2	Cremer et al (1991)
Q59200	4.3.1.1	aspA	ASP -> FUM + NH3	1	0	0	1	1
		# Asparagine biosynthesis
Q8NNK1	6.3.5.4	ltsA	ATP + ASP + GLN -> AMP + PPI + ASN + GLU	1	0	0	1	1
	6.3.1.1	NCgl2116	ATP + ASP + NH3 -> PPI + AMP + ASN	1	0	0	1	1
		# Threonine biosynthesis
P08499	1.1.1.3	hom	ASPSA + NADPH -> HSER + NADP	1	1	1	1	2	Reinsheid et al (1991)
P07128	2.7.1.39	thrB	ATP + HSER -> ADP + PHSER	1	1	1	1	2	Miyajima et al (1968)
P23669	4.2.3.1	thrC	PHSER -> THR + PI	1	1	1	1	2	Malumbres et al (1994)
		# Lysine biosynthesis
P26512	2.7.2.4	lysC	ATP + ASP -> ADP + AP	1	1	1	1	2	Cremer et al (1991)
P26511	1.2.1.11	asd	AP + NADPH + H -> ASPSA + PI + NADP	1	1	1	1	2	Cremer et al (1991)
P19808	4.2.1.52	dapA	ASPSA + PYR -> DEHYDRODIPICOLINAT	1	1	1	1	2	Cremer et al (1991)
P40110	1.3.1.26	dapB	DEHYDRODIPICOLINATE + NADPH -> PIPER26DC + NADP	1	1	1	1	2	Cremer et al (1990)
	2.3.1.26	dapD	PIPER26DC + SUCCOA -> SDAAKP + COA	1	1	1	1	2	Cremer et al (1990)
Q6M8B5	2.6.1.1	dapC	SDAAKP + GLU -> SDAPIM + AKG	1	1	1	1	2	Cremer et al (1991)
Q59284	3.5.1.18	dapE	SDAPIM -> SUCC + DAPIM	1	1	1	1	2	Wehrmann et al (1995)
Q8NP73	5.1.1.7	dapF	DAPIM -> MDAPIM	1	1	1	1	2	Cremer et al (1991)
P04964	1.4.1.16	ddh	PIPER26DC + NH3 + NADPH -> MDAPIM + NADP	1	1	1	1	2	Schrumpf et al (1991)
P09890	4.1.1.20	lysA	MDAPIM -> LYS + CO2	1	1	1	1	2	Cremer et al (1991)
		# Methionine biosynthesis
O68640	2.3.1.31	metX	ACCOA + HSER -> COA + OAHSER	1	1	1	1	2	Park et al (1998)
Q79VI4	2.5.1.49	metY	OAHSER + H2S -> HCYS + AC	1	1	1	1	2	Hwang et al (2002)
Q79VD9	2.5.1.48	metB	OAHSER + CYS -> LLCT + AC	1	1	1	1	2	Lee & Hwang (2003); Rückert et al (2003)
Q93QC6	4.4.1.8	metC	LLCT -> PYR + NH3 + HCYS	1	1	1	1	2	Lee & Hwang (2003); Rückert et al (2003)
Q93PM7	2.1.2.1	glyA	SER + THF <-> GLY + METHF	1	1	1	1	2	Simic et al (2002)
Q8NNM2	1.7.99.5	metF	METHF + NADPH -> MTHF + NADP	1	1	1	1	2	Lee & Hwang (2003); Rückert et al (2003)
Q6M580	2.1.1.13	metH	MTHF + HCYS <-> MET + THF	1	1	1	1	2	Lee & Hwang (2003); Rückert et al (2003)
Q9K5E4	2.5.1.6	metK	ATP + MET -> PPI + SAM	1	1	1	1	2	Lee & Hwang (2003); Rückert et al (2003)
Q8NSC4	3.3.1.1	ahcY	SAH <-> HCYS + ADENOSINE	1	1	1	1	2	Lee & Hwang (2003); Rückert et al (2003)
		# The pyruvate family (alanine)
	2.6.1.66	NCgl0388	VAL + PYR -> ALA + OIVAL	1	0	0	1	1
Q8RSU9	5.1.1.1	alr	ALA <-> DALA	1	0	0	1	1
		# The serine family (serine, glycine, cysteine)
		# Serine biosynthesis
Q8NQY7	1.1.1.95	serA	3PG + NAD -> NADH + PHP	1	1	1	1	2	Peters-Wendisch et al (2002)
Q8NS51	2.6.1.52	serC	PHP + GLU -> AKG + 3PSER	1	1	1	1	2	Peters-Wendisch et al (2005)
Q6M2V2	3.1.3.3	serB	3PSER -> PI + SER	1	1	1	1	2	Peters-Wendisch et al (2005)
		# Glycine biosynthesis
		##See glyA in methionine synthesis
		# Cysteine biosynthesis
Q6M2R8	2.3.1.30	cysE	ACCOA + SER -> COA + OASER	1	1	1	1	2	Wada et al (2002)
Q6M2R9	2.5.1.47	cysKM	OASER + H2S -> AC + CYS	1	1	1	1	2	Wada et al (2004)
		# The histidine family
		# Histidine biosynthesis
Q9Z472	2.4.2.17	hisG	PRPP + ATP -> PPI + PRBATP	1	0	0	1	1	Alifano et al (1996)
Q9Z471	3.6.1.31	hisI_1	PRBATP -> PPI + PRBAMP	1	0	0	1	1	Alifano et al (1996)
Q8NNT9	3.5.4.19	hisI_2	PRBAMP -> PRFP	1	0	0	1	1	Alifano et al (1996)
O68602	5.3.1.16	hisA	PRFP -> PRLP	1	1	1	1	2	Jung et al (1998)
Q9Z472	2.4.2.17	hisFH	PRLP + GLN -> GLU + AICAR + DIMGP	1	1	1	1	2	Jung et al (1998)
Q9KJU3	4.2.1.19	hisB_1	DIMGP <-> IMACP	1	0	0	1	1	Alifano et al (1996)
Q9KJU4	2.6.1.9	hisC	IMACP + GLU <-> HISOLP + AKG	1	0	0	1	1	Alifano et al (1996)
	3.1.3.15	hisB_2	HISOLP -> PI + HISOL	1	0	0	1	1	Alifano et al (1996)
Q8NNT5	1.1.1.23	hisD	HISOL + 2 NAD -> HIS + 2 NADH	1	0	0	1	1	Alifano et al (1996)
		# The aromatic family
		# The shikimate pathway
P35170	2.5.1.54	aroG	PEP + E4P -> 3DDAH7P + PI	1	1	1	1	2	Linn et al (2001)
Q9X5D2	4.2.3.4	aroB	3DDAH7P -> DQT + PI	1	0	0	1	1	Ideka (2005)
O52377	4.2.1.10	aroQ	DQT -> DHSK	1	0	0	1	1	Ideka (2005)
Q9X5C9	1.1.1.25	aroE	DHSK + NADPH -> SME + NADP	1	0	0	1	1	Ideka (2005)
Q9X5D1	2.7.1.71	aroK	ATP + SME -> ADP + SME3P	1	0	0	1	1	Ideka (2005)
Q9Z470	2.5.1.19	aroA	PEP + SME3P -> 5EPS3P + PI	1	0	0	1	1	Ideka (2005)
Q9X5D0	4.2.3.5	aroC	5EPS3P -> CHOR + PI	1	0	0	1	1	Ideka (2005)
		# Tryptophan biosynthesis
P06557	4.1.3.27	trpE&trpG	CHOR + GLN -> AN + PYR + GLU	1	1	1	1	2	Sugimoto & Shiio (1977)
P06559	2.4.2.18	trpD	AN + PRPP -> NPRAN + PPI	1	1	1	1	2	Sugimoto & Shiio (1977)
P06560	4.1.1.48	trpC	NPRAN -> CPAD5P	1	1	1	1	2	Sugimoto & Shiio (1977)
P06562	4.2.1.20	trpA&trpB	SER + CPAD5P -> TRP + G3P + CO2	1	1	1	1	2	Sugimoto & Shiio (1977)
		# Tyrosine and phenylalanine biosynthesis
	5.4.99.5	csm	CHOR -> PHEN	1	1	1	1	2	Ideka (2005)
Q6M8C9	1.3.1.12	tyrA	PHEN + NAD -> NADH + PRETYR + CO2	1	1	1	1	2	Fazel & Jensen (1979)
	2.6.1.57	r2.6.1.57	PRETYR + GLU -> AKG + TYR	1	1	1	1	2	Fazel & Jensen (1979)
P10341	4.2.1.51	pheA	PHEN -> PHPYR + CO2	1	1	1	1	2	Follettie & Sinskey (1986)
	2.6.1.5	NCgl0215&NCgl2020	PHPYR + GLU -> PHE + AKG	1	1	1	1	2	Fazel & Jensen (1979)
		# 4.2 NUCLEOTIDE BIOSYNTHESIS
		#PURINE
Q8NRU9	2.7.6.1	prs	ATP + R5P -> AMP + PRPP	1	0	0	1	1
Q8NMI9	2.4.2.14	purF	PRPP + GLN -> PPI + GLU + PRAM	1	0	0	1	1
Q8NMH3	6.3.4.13	purD	ATP + PRAM + GLY <-> ADP + PI + GAR	1	0	0	1	1
Q6M6S8	2.1.2.2	purN	GAR + FTHF <-> THF + FGAR	1	0	0	1	1
Q8NMI5	6.3.5.3	purL	ATP + FGAR + GLN <-> ADP + PI + FGAM + GLU	1	0	0	1	1
Q8NMJ0	6.3.3.1	purM	FGAM + ATP -> ADP + PI + AIR	1	0	0	1	1
Q6M768	4.1.1.21	purK	AIR + CO2 + ATP <-> CAIR + ADP + PI	1	0	0	1	1
Q8NMH6	6.3.2.6	purC	CAIR + ATP + ASP <-> ADP + PI + SAICAR	1	0	0	1	1
Q8NMH5	4.3.2.2	purB_1	SAICAR <-> FUM + AICAR	1	0	0	1	1
Q8NS21	2.1.2.3	purH	AICAR + FTHF <-> THF + PRFICA	1	0	0	1	1
Q8NS21	3.5.4.10	r3.5.4.10	PRFICA <-> IMP	1	0	0	1	1
Q8NM16	6.3.4.4	purA	GTP + IMP + ASP <-> GDP + PI + ASUC	1	0	0	1	1
Q8NMH5	4.3.2.2	purB_2	ASUC <-> FUM + AMP	1	0	0	1	1
Q8NM99	1.1.1.205	guaB1	IMP + NAD -> XMP + NADH	1	0	0	1	1
Q8NSR1	6.3.5.2	guaA	ATP + XMP + GLN <-> AMP + PPI + GMP + GLU	1	0	0	1	1
		#PYRINE
Q8NM11	2.4.2.10	pyrE_1	OROA + PRPP -> PPI + OMP	1	0	0	1	1
P58893	6.3.5.5	NCgl1547&NCgl1548	CO2 + 2 ATP + GLN -> GLU + CAP + 2 ADP + PI	1	0	0	1	1
Q8NQ38	2.1.3.2	pyrB	CAP + ASP -> CAASP + PI	1	0	0	1	1
Q8NQ39	3.5.2.3	pyrC	CAASP -> DOROA	1	0	0	1	1
Q8NQC0	1.3.3.1	pyrD	DOROA + O2 -> OROA + H2O2	1	0	0	1	1
Q8NQ40	4.1.1.23	pyrF	OMP -> UMP + CO2	1	0	0	1	1
Q8NMI5	6.3.5.3	pyrG_2	ATP + UTP + GLN -> GLU + ADP + PI + CTP	1	0	0	1	1
		#pyrE_2	DOROA + NAD -> OROA + NADH	0	0	0	0	0
Q8NS38	2.1.1.45	thyA	METTHF + DUMP -> DTMP + DHF	1	0	0	1	1
P40111	2.1.1.148	thyX	METHF + DUMP + FADH2 <-> FAD + DUMP + THF	1	0	0	1	1
Q8NQL7	6.3.4.2	pyrG_1	ATP + UTP + NH3 -> ADP + PI + CTP	1	0	0	1	1
Q8NLT9	3.5.4.13	dcd_1	CTP -> UTP + NH3	1	0	0	1	1
Q8NLT9	3.5.4.13	dcd_2	DCTP -> DUTP + NH3	1	0	0	1	1
		#Nucleotide Salvage Pathways
P49973	2.7.4.3	adk_1	ATP + AMP <-> ADP + ADP	1	0	0	1	1
P49973	2.7.4.3	adk_2	ATP + DAMP <-> ADP + DADP	1	0	0	1	1
Q8NQK7	2.7.4.14	cmk_1	ATP + UMP <-> ADP + UDP	1	0	0	1	1
Q8NQK7	2.7.4.14	cmk_2	ATP + CMP <-> ADP + CDP	1	0	0	1	1
Q8NQK7	2.7.4.14	cmk_3	ATP + DCMP <-> ADP + DCDP	1	0	0	1	1
Q8NSC3	2.7.4.9	tmk	DTMP + ATP <-> ADP + DTDP	1	0	0	1	1
Q8NSC3	2.7.4.9	umk	DUMP + ATP -> ADP + DUDP	1	0	0	1	1
Q8NN43	2.7.4.6	ndk_4	ATP + ADP <-> ATP + ADP	1	0	0	1	1
Q8NN43	2.7.4.6	ndk_10	ATP + UDP <-> UTP + ADP	1	0	0	1	1
Q8NN43	2.7.4.6	ndk_11	ATP + CDP <-> CTP + ADP	1	0	0	1	1
Q8NN43	2.7.4.6	ndk_2	ATP + GDP <-> ADP + GTP	1	0	0	1	1
Q8NN43	2.7.4.6	ndk_3	ATP + DGDP <-> ADP + DGTP	1	0	0	1	1
Q8NN43	2.7.4.6	ndk_12	ATP + DTDP <-> ADP + DTTP	1	0	0	1	1
Q8NN43	2.7.4.6	ndk_1	ATP + DADP <-> ADP + DATP	1	0	0	1	1
Q8NN43	2.7.4.6	ndk_4	ATP + DUDP <-> ADP + DUTP	1	0	0	1	1
Q8NN43	2.7.4.6	ndk_5	ATP + DCDP <-> ADP + DCTP	1	0	0	1	1
Q8NQ42	2.7.4.8	gmk_1	ATP + GMP <-> ADP + GDP	1	0	0	1	1
Q8NQ42	2.7.4.8	gmk_2	ATP + DGMP <-> ADP + DGDP	1	0	0	1	1
	2.7.4.22	r2.7.4.22	ATP + UMP <-> ADP + UDP	1	0	0	1	1
Q8NL59	1.8.1.9	trxB	OTHIO + NADPH -> NADP + RTHIO	1	0	0	1	1
Q6M2U5	1.17.4.1	nrdF_10	CDP + RTHIO -> DCDP + OTHIO	1	0	0	1	1
Q79VD6	1.17.4.1	nrdF_4	UDP + RTHIO -> DUDP + OTHIO	1	0	0	1	1
Q6M2U5	1.17.4.1	nrdD_1	ATP + RTHIO -> DATP + OTHIO	1	0	0	1	1
Q79VD6	1.17.4.1	nrdD_2	GTP + RTHIO -> DGTP + OTHIO	1	0	0	1	1
Q8NUB7	3.1.3.5	nucA_1	AMP -> ADENOSINE + PI	1	0	0	1	1
Q8NUB7	3.1.3.5	nucA_2	IMP -> INOSINE + PI	1	0	0	1	1
Q8NUB7	3.1.3.5	nucA_3	XMP -> XANTHOSINE + PI	1	0	0	1	1
Q8NUB7	3.1.3.5	nucA_4	GMP -> GUANOSINE + PI	1	0	0	1	1
Q8NUB7	3.1.3.5	nucA_5	CMP -> CYTIDINE + PI	1	0	0	1	1
Q8NUB7	3.1.3.5	nucA_6	UMP -> URIDINE + PI	1	0	0	1	1
Q8NUB7	3.1.3.5	nucA_7	DTMP -> THYMIDINE + PI	1	0	0	1	1
Q8NUB7	3.1.3.5	nucA_8	DUMP -> DEOXYURIDINE + PI	1	0	0	1	1
Q8NUB7	3.1.3.5	nucA_9	DCMP -> DEOXYCYTIDINE + PI	1	0	0	1	1
Q8NUB7	3.1.3.5	nucA_10	DAMP -> DEOXYADENOSINE + PI	1	0	0	1	1
Q8NUB7	3.1.3.5	nucA_11	DGMP -> DEOXYGUANOSINE + PI	1	0	0	1	1
Q8NLV1	3.2.2.1	r3.2.2.1_1	ADENOSINE -> ADENINE + RIB	1	0	0	1	1
Q8NQR2	3.2.2.1	r3.2.2.1_2	INOSINE -> HXAN + RIB	1	0	0	1	1
Q8NLV1	3.2.2.1	r3.2.2.1_3	XANTHOSINE -> XHANTHINE + RIB	1	0	0	1	1
Q8NQR2	3.2.2.1	r3.2.2.1_4	GUANOSINE -> GUANINE + RIB	1	0	0	1	1
Q6M2E9	2.4.2.8	r2.4.2.8_1	HXAN + PRPP -> XMP + PPI	1	0	0	1	1
Q6M2E9	2.4.2.8	r2.4.2.8_2	GUANINE + PRPP -> GMP + PPI	1	0	0	1	1
Q6M2E9	2.4.2.8	r2.4.2.8_3	ADENINE + PRPP -> AMP + PPI	1	0	0	1	1
O87330	2.4.2.7	r2.4.2.7_1	ADENINE + PRPP -> AMP + PPI	1	0	0	1	1
O87330	2.4.2.7	r2.4.2.7_2	GUANINE + PRPP -> GMP + PPI	1	0	0	1	1
	3.1.5.1	r3.1.5.1	DGTP -> DEOXYGUANOSINE + PI + PI + PI	1	0	0	1	1
Q6M8C7	3.5.4.1	r3.5.4.1	CYTOSINE -> URA + NH3	1	0	0	1	1
Q6M8Q7	3.2.2.4	amn	AMP -> R5P + ADENINE	1	0	0	1	1
Q8NPA9	3.6.1.23	dut	DUTP -> DUMP + PPI	1	0	0	1	1
P59011	2.4.2.9	pyrR	URA + PRPP <-> UMP + PPI	1	0	0	1	1
Q8NTH9	3.6.1.45	ushA	UDPG -> UMP + G6P	1	1	1	1	2	Wendisch & Bott (2005)
		# 4.3 LIPIDS BIOSYNTHESIS
		# Fatty acids biosynthesis (Path I)
Q6M6V5	6.4.1.2	accDA	ATP + ACCOA + CO2 <-> ADP + PI + MALCOA	1	0	0	1	1
Q6M2X6	2.3.1.85	fas-IB_1	MALCOA + ACP -> MALACP + COA	1	0	0	1	1
Q6M6V0	2.3.1.85	fas-IA_1	ACCOA + ACP -> ACACP + COA	1	0	0	1	1
	2.3.1.85; 1.1.1.100	FASC140	ACACP + 6 MALACP + 12 NADPH -> 12 NADP + C140ACP + 6 CO2 + 6 ACP	1	0	0	1	1
	2.3.1.85; 1.1.1.100	FASC150	ACACP + 6.5 MALACP + 13 NADPH -> 13 NADP + C150ACP + 6.5 CO2 + 6.5 ACP	1	0	0	1	1
	2.3.1.85; 1.1.1.100	FASC160	ACACP + 7 MALACP + 14 NADPH -> 14 NADP + C160ACP + 7 CO2 + 7 ACP	1	0	0	1	1
	2.3.1.85; 1.1.1.100	FASC161	ACACP + 7 MALACP + 13 NADPH -> 13 NADP + C161ACP + 7 CO2 + 7 ACP	1	0	0	1	1
	2.3.1.85; 1.1.1.100	FASC180	ACACP + 8 MALACP + 16 NADPH -> 16 NADP + C180ACP + 8 CO2 + 8 ACP	1	0	0	1	1
	2.3.1.85; 1.1.1.100	FASC181	ACACP + 8 MALACP + 15 NADPH -> 15 NADP + C181ACP + 8 CO2 + 8 ACP	1	0	0	1	1
		# Fatty acids biosynthesis (Path II) (no encoding genes for this system) (Eggeling and Bott, (2005) pp 134)
		#Mycolic acid Biosynthesis
Q6M1Y6	6.2.1.3	fas-IA_MA	0.071 C140ACP + 0.332 C150ACP + 0.408 C160ACP + 0.189 C161ACP -> ACP + FREEMYCOLICACID	1	0	0	1	1
Q8NTG4	2.3.1.122	cmt	FREEMYCOLICACID + TRE + ATP <-> TMCM + ADP	1	1	1	1	2	Brand et al (2003)
Q6M6M6	2.3.1.122	cmt_3	TMCM + TRE + ATP <-> TDCM + ADP	1	0	0	1	1	Daffé (2005); Brand et al (2003)
		# Phospholipids biosynthesis
		gpsA	DHAP + NADH <-> GL3P + NAD	1	1	1	1	2	Nampoothiri et al (2002)
		# synthesis of phosphatidylglycerol (80% of all phospholidids (Eggeling and Bott. 2005)
		Phospholipid-step	GL3P + 0.004 C140ACP + 0.438 C160ACP + 0.004 C161ACP + 0.010 C180ACP + 0.544 C181ACP -> AGL3P + ACP	1	1	1	1	2	Hoischen & Krämer (1990)
		plsC	AGL3P + 0.004 C140ACP + 0.438 C160ACP + 0.004 C161ACP + 0.01 C180ACP + 0.544 C181ACP -> PA + ACP	1	1	1	1	2	Hoischen & Krämer (1990)
		cdsA_1	PA + CTP <-> CDPDG + PPI	1	1	1	1	2	Nampoothiri et al (2002)
		cdsB	CDPDG + SER <-> CMP + PS	1	1	1	1	2	Nampoothiri et al (2002)
		pgsA2	CDPDG + GL3P <-> CMP + PG	1	1	1	1	2	Nampoothiri et al (2002)
		#synthesis of cardiolipin
		r2.7.8.a	PG -> PI + CL + GL	1	1	1	1	2	Nampoothiri et al (2002)
		#synthesis of phosphatidyl inositol
		r2.7.8.b	CDPDG -> PIT	1	1	1	1	2	Nampoothiri et al (2002)
		#synthesis of phosphatidyl inositol mannosides
		r2.7.8.c	PIT -> PIM	1	1	1	1	2	Nampoothiri et al (2002)
		# synthesis of phosphatidylethanolamine
		cdsA	CTP + PA <-> PPI + CDPDG	1	1	1	1	2	Nampoothiri et al (2002)
		# 4.4 PEPTIDOGLYCAN PRECURSORS BIOSYNTHESIS
		# D-glutamate synthesis
Q9XDZ7	5.1.1.3	murI	DGLUTAMATE <-> GLU	1	0	0	1	1	Ingraham et al (1983); Daffé (2005)
		# D-alanyl-D-alanine synthesis
Q8NQL7	6.3.4.2	ddl	ATP + 2 DALA <-> ADP + PI + ALAALA	1	0	0	1	1	Ingraham et al (1983); Daffé (2005)
		# NAG and NAM biosynthesis
Q8NND3	2.6.1.16	glmS	GLN + F6P -> GLU + GA6P	1	0	0	1	1	Ingraham et al (1983); Daffé (2005)
Q8NMD4	3.5.99.6	pmmB_1	GA6P -> F6P + NH3	1	0	0	1	1	Ingraham et al (1983); Daffé (2005)
Q6M788	5.4.2.2	pmmB_2	GA6P -> GA1P	1	0	0	1	1	Ingraham et al (1983); Daffé (2005)
	2.3.1.57	r2.3.1.157	ACCOA + GA1P -> NAGA1P + COA	1	0	0	1	1	Ingraham et al (1983); Daffé (2005)
Q8NRU8	2.7.7.23	glmU	UTP + NAGA1P -> UDPNAG + PPI	1	0	0	1	1	Ingraham et al (1983); Daffé (2005)
Q8NML5	2.5.1.7	murA	UDPNAG + PEP -> UDPNACVG + PI	1	0	0	1	1	Ingraham et al (1983); Daffé (2005)
Q8NTF4	1.1.1.158	murB	UDPNACVG + NADPH -> UDPNAM + NADP	1	0	0	1	1	Ingraham et al (1983); Daffé (2005)
		# 4.5 COFACTORS BIOSYNTHESIS
		# Nicotinamide nucleotides (NAD+, NADP+) biosynthesis
	3.5.1.19	r3.5.1.19	NAM -> NIC + NH3	1	0	0	1	1
	2.4.2.11	r2.4.2.11	NIC + ATP + PRPP -> NACN + ADP + PI + PPI	0	0	0	0	0	Added reaction
Q8NN57	2.7.7.18	r2.7.7.18	NACN + ATP -> PPI + NAAD	1	0	0	1	1
Q8NMN7	6.3.1.5	nadE	ATP + NAAD + NH3 -> AMP + PPI + NAD	1	0	0	1	1
	6.3.5.1	r6.3.5.1	ATP + NAAD + GLN -> AMP + PPI + NAD + GLU	1	0	0	1	1
Q8NQM1	2.7.1.23	ppnK	NAD + ATP <-> NADP + ADP	1	0	0	1	1
		# Riboflavin (vitamin B2), FMN and FAD biosynthesis
Q8NQ52	3.5.4.25	ribA	GTP -> D6RP5P + FOR + PPI	1	0	0	1	1
Q8NQ50	3.5.4.26	ribG	D6RP5P -> A6RP5P + NH3	1	0	0	1	1
	1.1.1.193	NCgl1535	A6RP5P + NADPH -> A6RP5P2 + NADP	1	0	0	1	1
Q8NQ53	2.5.1.9	ribH	A6RP5P2 -> A6RP5P + PI	1	0	0	1	1
Q8NQ51	2.5.1.9	rib_1	R5P -> FOR + DHB4P	1	0	0	1	1
Q8NQ53	2.5.1.9	rib_2	A6RP5P + DHB4P -> O2 + PI + D8RL	1	0	0	1	1
Q8NQ51	2.5.1.9	rib_3	D8RL -> A6RP5P + RIBFLAV	1	0	0	1	1
Q8NP47	2.7.1.26	ribF	ATP + RIBFLAV -> ADP + FMN	1	0	0	1	1
	2.7.7.2	rib_4	ATP + FMN -> FAD + PPI	1	0	0	1	1
		# Coenzyme-A biosynthesis
Q8NRQ2	2.7.1.33	coaA	ATP + PNTO -> ADP + 4PPNTO	1	0	0	1	1
	6.3.2.5;4.1.1.36;2.7.7.3	coaD	4PPNTO + CYS + ATP -> PPI + DPCOA + CO2 + AMP	0	0	0	0	0	Added reaction
P58897	2.7.1.24	coaE	DPCOA + ATP -> ADP + COA + PI	1	0	0	1	1
Q8NMS4	2.7.8.7	acpS	COA -> PAP + ACP	1	0	0	1	1
		# Folate biosynthesis
Q8NM84	3.5.4.16	folE	GTP -> FOR + AHTD	1	0	0	1	1
Q6M3H3	3.1.3.1	phoD	AHTD -> DHP + 3 PI	1	0	0	1	1
Q8NMV7	3.1.3.1	phoB	AHTD -> DHP + 3 PI	1	0	0	1	1
Q8NM86	4.1.2.25	folX	DHP -> AHHMP	1	0	0	1	1
	2.7.6.3	folK	AHHMP + ATP -> AMP + AHHMD	1	0	0	1	1
	6.3.5.8	r6.3.5.8	CHOR + GLN -> GLU + PYR + 4A4DOCHOR	1	0	0	1	1
	4.1.3.38	r4.1.3.58	4A4DOCHOR -> PABA	1	0	0	1	1
P11744	2.5.1.15	sulI	PABA + AHHMD -> PPI + DHPT	1	0	0	1	1
	6.3.2.12	folC	ATP + DHPT + GLU -> DHF + ADP + PI	1	0	0	1	1
Q8NS39	1.5.1.3	folA	DHF + NADPH -> NADP + THF	1	0	0	1	1
Q8NS39	1.5.1.3	fol_1	FOL + NADPH <-> DHF + NADP	1	0	0	1	1
	3.5.4.9	folD_1	METTHF <-> FTHF	1	0	0	1	1
Q8NSM0	1.5.1.5	folD_2	METHF + NADP <-> METTHF + NADPH	1	0	0	1	1
	1.5.1.20	r1.5.1.20	METHF + NADPH -> MTHF + NADP	1	0	0	1	1
	2.3.2.17	fol_2	THF + ATP + GLU <-> ADP + PI + THFG	1	0	0	1	1
Q8NTC5	3.5.1.10	r3.5.1.10	FTHF -> THF + FOR	1	0	0	1	1
		# Biotin biosynthesis
		##Lack of bioF (Eggeling and Bott (2005, p 46)
		#bio_F	ALA -> KAPA
P46395	2.6.1.62	bioA	KAPA + SAM -> DAPA + SAH	1	0	0	1	1
P46397	6.3.3.3	bioD	DAPA + ATP + CO2 <-> DTBIOTIN + ADP + PI	1	0	0	1	1
P46396	2.8.1.6	bioB	DTBIOTIN + SLF <-> BIOTIN	1	0	0	1	1
		# Pantotheate Synthesis
Q9X712	2.1.2.11	panB	OIVAL + METHF -> AKP + THF	1	1	1	1	2	Sahn & Eggeling (1999)
1.1.1.169	1.1.1.169	panE	AKP + NADPH -> PANT + NADP	1	1	1	1	2	Sahn & Eggeling (1999)
Q9X4N0	4.1.1.11	panD	ASP -> bALA + CO2	1	1	1	1	2	Sahn & Eggeling (1999)
Q9X713	6.3.2.1	panC	ATP + PANT + bALA -> AMP + PPI + PNTO	1	1	1	1	2	Sahn & Eggeling (1999)
		# 4.6 MACROMOLECULES BIOSYNTHESIS (mmoles used for the synthesis of 1 g of macromolecule, except for protein (see below))
		# The energy for polymerisation of building blocks into macromolecules is included in the reactions. For calculations of polymerisation energy see "Appendix II"
		#Protein is in mmol of amino acids for protein to 1 g DW Biomass
		PROTEIN_Ass	0.666 ALA + 0.190 ARG + 0.194 ASN + 0.194 ASP + 0.044 CYS + 0.342 GLN + 0.548 GLU + 0.353 GLY + 0.067 HIS + 0.189 ILE + 0.351 LEU + 0.187 LYS + 0.076 MET + 0.128 PHE + 0.159 PRO + 0.245 SER + 0.273 THR + 0.028 TRP + 0.078 TYR + 0.273 VAL + 19.7 ATP -> 19.7 ADP + 19.7 PI + PROTEIN
		DNA_Ass	0.748 DAMP + 0.871 DCMP + 0.748 DTMP + 0.871 DGMP + 4.44 ATP -> 4.44 ADP + 4.44 PI + 3.238 PPI + DNA
		RNA_Ass	0.69 ATP + 1.01 GTP + 0.70 CTP + 0.70 UTP + 1.24 ATP -> 1.24 ADP + 1.24 PI + RNA + 3.10 PPI
		ARABINOGALACTAN_Ass	0.498 UDPGAL + 4.650 UDPARA -> 5.148 UDP + ARABINOGALACTAN
		PEPTIDOGLYCAN_Ass	1.106 UDPNAM + 1.106 UDPNAG + 1.106 ALA + 1.106 MDAPIM + 1.106 DGLUTAMATE + 1.106 GLY + 2.052 ALAALA + 4.426 ATP -> PEPTIDOGLYCAN + 4.426 ADP + 4.426 PI + 1.106 UDP + 1.106 UMP + 1.126 ALA	0	1	0	0	1
		FREEMYCOLICACID_Ass	0.007 C140ACP + 0.014 C150ACP + 0.437 C160ACP + 0.012 C161ACP + 0.009 C180ACP + 0.521 C181ACP -> ACP + FREEMYCOLICACID	0	1	0	0	1
		MYCOLICACID_Ass	0.061 TMCM + 0.043 TDCM + 1.875 FREEMYCOLICACID -> MYCOLICACID	0	1	0	0	1
		PHOSPHOLIPID_Ass	0.033 PA + 1.133 PG + 0.007 CL + 0.042 PIT + 0.065 PIM -> PHOSPHOLIPID	0	1	0	0	1
		biomass_ass	PROTEIN + 0.010 DNA + 0.05 RNA + 0.028 PHOSPHOLIPID + 0.095 PEPTIDOGLYCAN + 0.095 ARABINOGALACTAN + 0.102 MYCOLICACID + 29.2 ATP + 18.5 ATP -> BIOMASS + 29.2 ADP + 29.2 PI + 18.5 ADP + 18.5 PI	0	1	1	0	1	Cougain & Bouchet (1996)
		# 6. MAINTENANCE
		#maintenance	ATP -> ADP + PI
		# 7. TRANSPORT REACTIONS
		# 7.1 FREE DIFFUSSION
		UREA_diffusion	UREAxt <-> UREA	1	1	1	1	2	Siewe et al (1998); Beckers et al (2004)
		CO2_diffusion	CO2xt <-> CO2	1	1	1	1	2
		NO3_diffusion	NO3xt <-> NO3	1	1	1	1	2
		SLF_diffusion	SLFxt <-> SLF	1	0	0	1	1
		O2_diffusion	O2xt <-> O2	1	1	1	1	2
		THR_diffusion	THRxt <-> THR	0	1	1	0	1	Palmieri et al (1996)
		PHE_diffusion	PHExt <-> PHE	0	1	1	0	1	Burkowski & Krämer (2002)
		TYR_diffusion	TYRxt <-> TYR	0	1	1	0	1	Burkowski & Krämer (2002)
		ILE_diffusion	ILExt <-> ILE	0	1	1	0	1	Burkowski & Krämer (2002)
		NH3_diffusion	NH3xt <-> NH3	0	1	1	0	1	Siewe et al (1998)
		# 7.2 PEP-dependent Transporters
Q8NP80	2.7.1.69	FRU_in_PEP	FRUxt + PEP -> PYR + F6P	1	1	1	1	2	Yokota & Lindley (2005)
Q45298	2.7.1.69	GLC_in_PEP	GLCxt + PEP -> PYR + G6P	1	1	1	1	2	Yokota & Lindley (2005)
Q46072	2.7.1.69	MAN_in_PEP	MANxt + PEP -> PYR + MAN6P	1	1	1	1	2	Yokota & Lindley (2005)
Q8NMD6	2.7.1.69	SUC_in_PEP	SUCxt + PEP -> PYR + SUC6P	1	1	1	1	2	Yokota & Lindley (2005)
Q6M488	2.7.1.69	TRE_in_PEP	TRExt + PEP -> PYR + TRE6P	1	1	1	1	2	Yokota & Lindley (2005)
		# 7.3 ATP-driven Transporters
Q8NMK1	3.6.3.27	pstB_ATP	ATP + PIxt -> ADP + PI + PI	1	0	0	1	1
		GLU_ATP	GLUxt + ATP -> GLU + ADP + PI	1	0	0	1	1	Kronenmeyer et al (1995)
		RIB_ATP	RIBxt + ATP -> RIB + ADP + PI	1	0	0	1	1
		XYL_ATP	XYLxt + ATP -> XYL + ADP + PI	1	0	0	1	1
		URA_ATP	URAxt + ATP -> URA + ADP + PI	1	0	0	1	1
		BET_ATP	BETxt + ATP -> BET + ADP + PI	1	0	0	1	1
		amt_ATP	NH4xt + ATP -> NH4 + ADP + PI	1	0	0	1	1	Burkowski & Krämer (2002)
		SLF_ATP	SLFxt + ATP -> SLF + ADP + PI	1	0	0	1	1
	3.6.3.17	GLC_in	GLCxt + ATP -> GLC + ADP + PI	1	1	1	1	2
		THR_ATP	THR + ATP -> THRxt + ADP + PI	1	0	0	1	1
		aroP1_ATP	TRPxt + ATP -> TRP + ADP + PI	0	1	0	0	1	Burkowski & Krämer (2002)
		aroP2_ATP	TYRxt + ATP -> TYR + ADP + PI	0	1	0	0	1	Burkowski & Krämer (2002)
		aroP3_ATP	PHExt + ATP -> PHE + ADP + PI	0	1	0	0	1	Burkowski & Krämer (2002)
		MET_ATP	METxt + ATP -> MET + ADP + PI	0	1	0	0	1	Burkowski & Krämer (2002)
		ILE_ATP	ILE + ATP -> ILExt + ADP + PI	0	1	0	0	1	Burkowski & Krämer (2002)
		ORN_ATP	ORNxt + AT <-> ORN + ADP + PI	0	1	0	0	1	Burkowski & Krämer (2002)
		UREA_ATP	UREAxt + ATP -> UREA + ADP + PI	1	1	1	1	2	Beckers et al (2004)
		# 7.4 PROTON-LINKED ACTIVE TRANSPORT						0
		Proton_ATP	H_transport_xt + ADP + PI <-> H_transport + ATP	1	1	1	1	2
		CIT_H	CITxt + H_transport_xt -> CIT + H_transport	1	1	1	1	2
		Phosphate_H	PIxt + H_transport_xt -> PI + H_transport	1	1	0	1	2	Wendisch & Bott (2005)
		ARG_H	ARG + H_transport -> ARGxt + H_transport_xt	1	1	1	1	2
		LysE	LYS + 2 H_transport_xt -> LYSxt + 2 H_transport	1	1	1	1	2
		NO3_H	NO3xt + H_transport_transport_xt -> NO3 + H	1	0	0	1	1
		GLU_H	GLUxt + H_transport_xt -> GLU + H_transport	1	0	0	1	1
		GLUC_H	GLUCxt + H_transport_xt -> GLUC + H_transport	1	1	1	1	2
		GABA_H	GABAxt + H_transport_xt -> GABA + H_transport	1	1	1	1	2
		UREA_H	UREAxt + H_transport_xt <-> UREA + H_transport	0	1	0	0	1	Siewe et al (1998)
		AC_H	Acxt + H_transport_xt <-> AC + H_transport	0	1	0	0	1	Ebbighausen et al (1991)
		# 7.6 OTHER TRANSPORT
		# Sodium associated transport
		Na-transporter	Na + H_transport_xt <-> Naxt + H_transport	1	1	1	1	2
		# Symport
		ILE_S	ILExt + Naxt -> ILE + Na	1	1	1	1	2	Ebbighausen et al (1989b)
		VAL_S	VALxt + Naxt -> VAL + Na	1	1	1	1	2	Ebbighausen et al (1989b)
		LEU_S	LEUxt + Naxt -> LEU + Na	1	1	1	1	2	Ebbighausen et al (1989b)
		ALA_S	ALAxt + Naxt -> Na + ALA	1	0	0	1	1
		PRO_S	PROxt + Naxt <-> Na + PRO	1	0	0	1	1
		nptA_S	PIxt + Naxt -> Na + PI	1	1	0	1	2	Wendisch & Bott (2005)
		SER_S	SER + Na -> SERxt + Naxt	0	1	0	0	1	Somic et al (2001)
		GLU_S	GLUxt + Naxt -> GLU + Na	0	1	0	0	1
		THR_S	THR + Na -> THRxt + Naxt	0	1	1	0	1	Palmieri et al (1996)
		# Antiport
		GLN_S	GLNxt + Na <-> Naxt + GLN	0	1	0	0	1	Siewe et al (1995)
		#Transporters of unknown Mechanisms
		NAM_in	NAMxt -> NAM	1	0	1	1	1
		Nitrate_in	NO3xt -> NO3	1	0	0	1	1
		Nitrite_in	NO2xt -> NO2	1	0	0	1	1
		Met_out	MET -> METxt	0	1	1	0	1
		PANT_in	PANTxt -> PANT	0	0	1	0	0
		BIOTIN_in	BIOTINxt -> BIOTIN	0	0	1	0	0
		Lys_in1	LYSxt + ALA -> LYS + ALAxt	0	1	1	0	1	Burkowski & Krämer (2002)
		Lys_in2	LYSxt + VAL -> LYS + VALxt	0	1	1	0	1	Burkowski & Krämer (2002)
		Lys_in3	LYSxt + LEU -> LYS + LEUxt	0	1	1	0	1	Burkowski & Krämer (2002)
		VAL_in	VALxt -> VAL	0	1	0	0	1	Ebbighausen et al (1989b)
		ILE_in	ILExt -> ILE	0	1	0	0	1	Ebbighausen et al (1989b)
		LEU_in	LEUxt -> LEU	0	1	0	0	1	Ebbighausen et al (1989b)
		#Putative transportsystems
		GL_in_out	GLxt <-> GL	0	0	0	0	0
		ETH_in_out	ETHxt <-> ETH	0	0	1	0	0
		#AC_in_out	ACxt + H_transport_xt <-> AC + H_transport	0	1	0	0	1
		#LLAC_in_out	LLACxt + H_transport_xt <-> LLAC + H_transport	0	1	1	0	1
		LLAC_in_out	LLACxt <-> LLAC	0	0	1	0	0
		AC_in_out	ACxt <-> AC	0	1	1	0	1
		GLAC_in_out	GLACxt <-> GLAC	0	1	1	0	1
		T3_in_out	T3xt <-> T3	0	1	1	0	1
		GLYR_in_out	GLYRxt <-> GLYR	0	1	1	0	1
		Propionate_in_out	PROPIONATExt + H_transport_xt <-> PROPIONATE + H_transport	0	1	1	0	1
		Formate_in_out	FORxt + H_transport_xt <-> FOR + H_transport	0	1	1	0	1
		LAC_in_out	LACxt + H_transport_xt <-> LAC + H_transport	0	1	1	0	1
		ASN_in_out	ASNxt <-> ASN	0	0	1	0	0
		ASP_in_out	ASPxt <-> ASP	0	0	1	0	0
		GLY_in_out	GLYxt <-> GLY	0	0	1	0	0
		CYS_in_out	CYSxt <-> CYS	0	0	1	0	0
		HIS_in_out	HISxt <-> HIS	0	0	1	0	0
		PPI_in_out	PPIxt <-> PPI	0	0	1	0	0
		PYR_transport	PYRxt <-> PYR	0	0	1	0	0
		FRU_out	FRU -> FRUxt	0	1	1	0	1

## Sheet: List of Metabolites
Abbreviation	Metabolite
13PDG	3-Phospho-D-glyceroyl phosphate
2OMOP	2-oxo-4-methyl-3-carboxypentenanoate
2PG	2-Phospho-D-glycerate
3DDAH7P	3-deoxy-D-arabino-heptonate 7-phosphate
3PG	3-Phospho-D-glycerate
3PSER	3-Phosphoserine
4A4DOCHOR	4-Amino-4-deoxychorismate
4PPNTO	D-4'-Phosphopantothenate
5AL	5-aminolevulinate
5EPS3P	5-enolpyruvylshikimate 3-phosphate
6PG	6-Phosphogluconate
A6RP5P	5-Amino-6-(5'-phosphoribosylamino)uracil
A6RP5P2	5-Amino-6-(5'-phosphoribitylamino)uracil
ABUT	2-Aceto-2-hydroxybutanoate
AC	Acetate
ACACP	Acyl-[acyl-carrier protein]
ACAL	Acetaldehyde
ACCOA	Acetyl Co-A
ACETYLP	Acetyl-P
ACLAC	2-Acetolactate
ACLIPO	S-acetyldihydrolipoamide
ACP	Acyl-carrier protein
ADENINE	Adenine
ADENOSINE	Adenosine
ADP	ADP
AGL3P	Acyl-sn-glycerol 3-phosphate
AHHMD	2-Amino-7,8-dihydro-4-hydroxy-6-(diphosphooxymethyl)pteridine
AHHMP	2-Amino-4-hydroxy-6-hydroxymethyl-7,8-dihydropteridine
AHTD	2-Amino-4-hydroxy-6-(erythro-1,2,3-trihydroxypropyl)-dihydropteridine triphosphate
AICAR	1-(5'-Phosphoribosyl)-5-amino-4-imidazolecarboxamide
AIR	Aminoimidazole ribotide: (1-(5-phosphoribosyl)-5-aminoimidazole)
AKG	2-Oxoglutarate
AKP	2-Dehydropantoate
ALA	L-Alanine
ALAALA	D-alanyl-D-alanine
AMP	AMP
AN	Anthranilate
AP	L-4-aspartyl phosphate
APS	Adenylylsulfate
ARABINOGALACTAN	Arabinogalactan (cell wall component)
ARG	L-Arginine
ASN	L-Asparagine
ASP	L-Aspartate
ASPSA	L-Aspartate 4-semialdehyde
ASUC	N6-(1,2-Dicarboxyethyl)-AMP; Adenosylosuccinate
ATP	ATP
bALA	beta-Alanine
BET	Betaine
BIOMASS	Biomass
BIOTIN	biotin
C140ACP	Myristoyl-[acyl-carrier protein]
C150ACP	Pentadecanoyl-[acyl-carrier protein]
C160ACP	Hexadecanoyl-[acyl-carrier protein]
C161ACP	Palmitoyl-[acyl-carrier protein]
C180ACP	Stearoyl-[acyl-carrier protein]
C181ACP	Oleoyl-[acyl-carrier protein]
CAIR	1-(5-Phospho-D-ribosyl)-5-amino-4-imidazolecarboxylate
CAP	Carbamoyl phosphate
CBHCAP	3-Isopropylmalate
CDP	CDP
CDPDG	CDP-diacylglycerol
CHOR	Chorismate
CIT	Citrate
CITR	L-Citrulline
CL	Cardiolipin (biomass component)
CMP	CMP
CO2	CO2
COA	CoA
COPPIII	Coproporphyrinogen III
CPAD5P	1-(2-Carboxyphenylamino)-1-deoxy-D-ribulose 5-phosphate
CTP	CTP
CYS	L-Cysteine
CYTIDINE	Cytidine
CYTOSINE	Cytosine
CAASP	N-Carbamoyl-L-aspartate
D6PGC	6-Phospho-D-gluconate
D6RP5P	2,5-Diamino-6-hydroxy-4-(5'-phosphoribosylamino)-pyrimidine
D8RL	6,7-Dimethyl-8-(1-D-ribityl)lumazine
DADP	dADP
DALA	D-alanine
DAMP	dAMP
DAPA	7,8-aminopelargonic acid
DAPIM	L,L-2,6-Diaminopimelate
DATP	dATP
DCDP	dCDP
DCMP	dCMP
DCTP	dCTP
DEHYDRODIPICOLINAT	Dehydrodipicolinate
DEOADENOSINE	Deoxyadenosine
DEOXYCYTIDINE	Deoxycytidine
DEOXYGUANOSINE	Deoxyguanosine
DEOXYURIDINE	Deoxyuridine
DGDP	dGDP
DGDP	dGDP
DGLUTAMATE	D-Glutamate
DGMP	dGMP
DGTP	dGTP
DHAP	Glycerone phosphate
DHB4P	3,4-dihydroxy-2-butanone-4-P
DHF	Dihydrofolate
DHMV	2,3-dihydroxy-3-methylvalerate
DHMVA	(R)-2,3-dihydroxy-3-methylbutanoate
DHN	1,4-dihydroxy-2-naphthoate
DHP	2-Amino-4-hydroxy-6-(D-erythro-1,2,3-trihydroxypropyl)-7,8-dihydropteridine
DHPT	Dihydropteroate
DHSK	3-Dehydroshikimate
DIMGP	D-erythro-1-(Imidazol-4-yl)glycerol 3-phosphate
DLIPO	Dihydrolipoamide
DMK	2-Demethylmenaquinone
DNA	DNA (biomass component)
DOROA	(S)-Dihydroorotate
DPCOA	Dephospho-CoA
DQT	3-Dehydroquinate
DTBIOTIN	Dethiobiotin
DTDP	dTDP
DTMP	dTMP
DTTP	dTTP
DUDP	dUDP
DUMP	dUMP
DUTP	dUTP
E4P	D-Erythrose 4-phosphate
ETH	Ethanol
F1P	D-Fructose 1-phosphate
F6P	beta-D-Fructose 6-phosphate
FAD	FAD
FADH2	FADH2
FDP	beta-D-Fructose 1,6-bisphosphate
FGAM	2-(Formamido)-N1-(5'-phosphoribosyl)acetamidine
FGAR	5'-Phosphoribosyl-N-formylglycinamide
FMN	FMN
FOL	Folate
FOR	Formate
FREEMYCOLICACID	Free Mycolic acids and Mycolic acids bonded to Arabinogalactan
FRU	D-Fructose
FTHF	10-Formyltetrahydrofolate
FUM	Fumarate
G1P	D-Glucose 1-phosphate
G3P	D-Glyceraldehyde 3-phosphate
G6P	alpha-D-Glucose 6-phosphate
GA1P	D-Glucosamine 1-phosphate
GA6P	D-Glucosamine 6-phosphate
GABA	4-Aminobutanoate
GAL1P	D-Galactose 1-phosphate
GAR	5'-Phosphoribosylglycinamide
GDP	GDP
GDPMAN	GDPmannose
GL	Glycerol
GL3P	sn-Glycerol-3-phosphate
GLAC	D-Galactose
GLC	alpha-D-Glucose
GLN	L-Glutamine
GLU	L-Glutamate
GLUC	D-Gluconate
GLUGSAL	L-Glutamate 5-semialdehyde
GLUP	alpha-D-Glutamyl phosphate
GLUTAMYLTRNA	GLUTAMYLTRNA
GLX	Glyoxylate
GLY	Glycine
GLYR	(R)-glycerate
GMP	GMP
GSA	Glutamate-1-semialdehyd
GTP	GTP
GUANINE	Guanine
GUANOSINE	Guanosine
H_PO	Protons assosiated with electron transport chain
H_transport	Protons assosiated with transport reactions over the membrane
H2O2	H2O2
H2S	Hydrogen sulfide
H2SO3	Sulfite
HCYS	Homocysteine
HEMEA	Heme a
HEMEC	Heme c
HEMEO	Heme o
HIS	L-Histidine
HISOL	L-Histidinol
HISOLP	L-Histidinol phosphate
HSER	L-Homoserine
HXAN	Hypoxhantine
HYDROXYMEBI	hydroxymethylbilane
ICHOR	Isochorismate
ICIT	Isocitrate
ILE	L-Isoleucine
IMACP	3-(Imidazol-4-yl)-2-oxopropyl phosphate
IMP	IMP
INOSINE	Inosine
IPPMAL	2-Isopropylmalate
KAPA	7-keto-8-aminopelargonic acid
LAC	(R)-Lactate, D-Lactate
LEU	L-Leucine
LIPO	Lipoamide
LLAC	(S)-Lactate, L-Lactate
LLCT	L-Cystathionine
LYS	L-Lysine
MAL	Malate
MALACP	Malonyl-[acyl-carrier protein]
MALCOA	Malonyl-CoA
MALONATES	Malonate semialdehyde
MAN	Mannose
MAN1P	alpha-D-Mannose 1-phosphate
MAN6P	D-Mannose 6-phosphate
MDAPIM	meso-2,6-Diaminopimelate
MET	L-Methionine
METHF	5,10-Methenylenetetrahydrofolate
METTHF	5,10-Methenyltetrahydrofolate
Mg	Magnesium
MK	menaquinone
MKH2	menaquinol
MLT	Maltose
MLTTRE	Maltooligosyl trehalose
MTHF	5-Methyltetrahydrofolate
MYCOLICACID	Mycolic acid
Na	Sodium (assoiated in transport reactions)
NACN	Nicotinate D-ribonucleotide
NAD	NAD+
NADH	NADH
NADP	NADP+
NADPH	NADPH
NAGA1P	N-Acetyl-D-glucosamine 1-phosphate
NAGA6P	N-Acyl-D-glucosamine 6-phosphate
NAGLU	N-Acetyl-L-glutamate
NAGLUP	N-Acetyl-L-glutamate 5-phosphate
NAGLUS	N-Acetyl-L-glutamate 5-semialdehyde
NAM	Nicotinamide
NAORN	N2-Acetyl-L-ornithine
NAS	(Nomega-L-arginino)succinate
NH3	NH3
NH4	NH4
Ni	Nickel
NIC	Nicotinate
NIC	Nicotinate
NO2	nitrite
NO3	nitrate
NPRAN	N-(5-Phospho-D-ribosyl)anthranilate
NAAD	Deamido-NAD+
O2	Oxygen
OA	Oxaloacetate
OAHSER	O-Acetyl-L-homoserine
OASER	O-Acetyl-L-serine
OBUT	2-Oxobutanoate
OIVAL	(R)-2-Oxoisovalerate
OMP	Orotidine 5'-phosphate
OMVAL	3-Methyl-2-oxobutanoate
ORN	L-Ornithine
OROA	Orotate
OSB	O-succinylbenzoate
OSBCOA	O-succinylbenzoate-CoA
OTHIO	Oxidized thioredoxin
P5C	(S)-1-Pyrroline-5-carboxylate
PA	Phosphatidate
PABA	4-Aminobenzoate
PANT	(R)-Pantoate
PAP	Adenosine 3',5'-bisphosphate
PAPS	3'-Phosphoadenylylsulfate
PEP	Phosphoenolpyruvate
PEPTIDOGLYCAN	Peptidoglycan (biomass component)
PG	Phosphatidylglycerol
PHE	L-Phenylalanine
PHEN	Prephenate
PHOSPHOLIPID	Phospholipids (biomass component)
PHP	3-Phosphonooxypyruvate
PHPYR	Phenylpyruvate
PHSER	O-Phospho-L-homoserine
PI	Orthophosphate
PIM	Phosphatidyl inositol mannosides
PIPER26DC	L(delta-1)-Piperideine-2,6-dicarboxylate
PIT	Phosphatidyl inositol
PNTO	(R)-Pantothenate
POLYGLC	Glucose Polymers
PORIII	Porphobilinogen III
PPI	Pyrophosphate
PRAM	5-Phosphoribosylamine
PRBAMP	N1-(5-Phospho-D-ribosyl)-AMP
PRBATP	N1-(5-Phospho-D-ribosyl)-ATP
PRETYR	Pretyrosine
PRFICA	1-(5'-Phosphoribosyl)-5-formamido-4-imidazolecarboxamide
PRFP	5-(5-Phospho-D-ribosylaminoformimino)-1-(5-phosphoribosyl)-imidazole-4-carboxamide
PRLP	N-(5'-Phospho-D-1'-ribulosylformimino)-5-amino-1-(5"-phospho-D-ribosyl)-4-imidazolecarboxamide
PRO	L-Proline
PROIX	Protoporphyringen IX
PROPIONATE	Propionate
PROPORIX	Protopotphyrin IX
PROTEIN	Proteins (biomass component)
PROTOHEMEIX	Protoheme IX
PRPP	5-Phospho-alpha-D-ribose 1-diphosphate
PS	Phosphatidylserine
PYR	Pyruvate
R1P	D-Ribose 1-phosphate
R5P	D-Ribose 5-phosphate
RIB	D-Ribose
RIBFLAV	Riboflavin
RNA	RNA (biomass component)
RTHIO	Reduced thioredoxin
Ru5P	Ribulose-5-phosphate
S7P	Sedoheptulose 7-phosphate
SAH	S-Adenosyl-L-homocysteine
SAICAR	1-(5'-Phosphoribosyl)-5-amino-4-(N-succinocarboxamide)-imidazole
SAM	S-Adenosyl-L-methionine
SDAPIM	N-Succinyl-L-2,6-diaminopimelate
SDLIPO	S-Succinyldihydrolipoamide
SDAAKP	Succinyl-2,6-amino-6-ketopimelate
SER	L-Serine
SHCHC	2-succinyl-6-hydroxy-2,4-cyclohexadiene-1-carboxylate
SLF	Sulfate
SMALL MOLECULES	Small molecules pool (biomass component)
SME	Shikimate
SME3P	Shikimate 3-phosphate
SUC	Sucrose
SUC6P	Sucrose 6-phosphate
SUCC	Succinate
SUCCOA	Succinyl-CoA
SUCCSAL	Succinate semialdehyde
T3	D-Glyceraldehyde
TDCM	Trehalose Decorynemycolate
THF	Tetrahydrofolate
THFG	Tetrahydrofolyl-[Glu](n)
THR	L-Threonine
THYMIDINE	Thymidine
TMCM	Trehalose Monocorynemycolate
TRE	alpha,alpha-Trehalose
TRE6P	alpha,alpha'-Trehalose 6-phosphate
TRP	L-Tryptophan
TYR	L-Tyrosine
UDP	UDP
UDPARA	UDP-L-Arabinose
UDPG	UDPglucose
UDPGAL	UDP-D-galactose
UDPNACVG	UDP-N-acetyl-3-(1-carboxyvinyl)-D-glucosamine
UDPNAG	UDP-N-acetyl-D-glucosamine
UDPNAM	UDP-N-acetylmuramate
UMP	UMP
URA	Uracil
UREA	Urea
URIDINE	Uridine
UROPORIII	Uroporphyrinogen III
UTP	UTP
VAL	L-Valine
X5P	D-Xylulose-5-phosphate
XANTHOSINE	Xanthosine
XHANTHINE	Xhanthine
XMP	Xanthosine 5'-phosphate
XYL	D-Xylose

## Sheet: References
Reference List
Alifano,P., Fani,R., Lió,P., Lazcano,A., Bazzicalupo,M., Carlomagno,M.S., and Bruni,C.B. (1996) Histidine biosynthetic pathway and genes: Structure, regulation, and evolution. Microbiological Reviews 60, 44-69.
Ankri,S., Serebrijski,I., Reyes,O., and Leblon,G. (1996) Mutations in the Corynebacterium glutamicum proline biosynthetic pathway: a natural bypass of th proA step. J.Bacteriol. 178, 4412-4419.
Bathe,B., Kalinowski,J., and Pühler,A. (1996) A physical and genetic map of the Corynebacterium glutamicum ATCC 13032 chromosome. Molecular Genetics and Genomics 252, 255-265.
Beckers,G., Bendt,A.K., Krämer,R., and Burkovski,A. (2004) Molecular identification of the urea uptake system and transciptional analysis of urea transporter- and urea-encoding genes in Corynebacterium glutamicum. Journal of Bacteriology 186, 7645-7652.
Bott,M. and Niebisch,A. (2003) The respiratory chain of Corynebacterium glutamicum. Journal of Biotechnology 104, 129-153.
Brand,S., Niehaus,K., Pühler,A., and Kalinowski,J. (2003) Identification and functional analysis of six mycolyltransferase genes of Corynebacterium glutamicum ATCC 13032: the genes cop1, cmt1, and cmt2 can replace each other in the synthesis of trehalose dicorynomycolate, a component of the mycolic acid layer of the cell envelope. Archives of Microbiology 180, 33-44.
Burkovski,A. (2003) I do it my way: regulation of ammonium uptake and ammonium assimilation in Corynebacterium glutamicum. Archives of Microbiology 179, 83-88.
Burkovski,A. and Krämer,R. (2002) Bacterial amino acid transport proteins: occurrence, functions, and significance for biotechnological applications. Applied Microbiology and Biotechnology 58, 265-274.
Claes,W.A., Puhler,A., and Kalinowski,J. (2002) Identification of two prpDBC gene clusters in Corynebacterium glutamicum and their involvement in propionate degradation via the 2-methylcitrate cycle. J.Bacteriol. 184, 2728-2739.
Cocaign-Bousquet,M., Guyonvarch,A., and Lindley,N.D. (1996) Growth rate-dependent modulation of carbon flux through central metabolism and the kinetic consequences for glucose-limited chemostat cultures of Corynebacterium glutamicum. Appl.Environ.Microbiol. 62, 429-436.
Cremer,J., Eggeling,L., and Sahm,H. (1990) Cloning the dapA dapB cluster of the lysine-secreting bacterium Corynebacterium glutamicum. Molecular Genetics and Genomics (Historical Archive) 220, 478-480.
Cremer,J., Eggeling,L., and Sahm,H. (1991) Control of the lysine biosynthesis sequence in Corynebacterium glutamicum as analysed by overexpression of the individual corresponding genes. Appl.Environ.Microbiol. 57, 1746-1752.
Daffé,M. (2005) The Cell Envelope of Corynebacteria. In Handbook of Corynebacterium glutamicum (Edited by Eggeling,L. and Bott,M.) Pp. 121-148. CRC Press, Boca Raton.
Ebbighausen,H., Weil,B., and Krämer,R. (1989) Transport of branched-chain amino acids in Corynebacterium glutamicum. Archives of Microbiology 151, 238-244.
Ebbighausen,H., Weil,B., and Krämer,R. (1991) Carrier-mediated acetate uptake in Corynebacterium glutamicum. Archives of Microbiology 155, 505-510.
Eikmanns,B.J. (1992) Identification, sequence analysis, and expression of a Corynebacterium glutamicum gene cluster encoding the three glycolytic enzymes glyceraldehyde-3-phosphate dehydrogenase, 3-phosphoglycerate kinase, and triosephosphate isomerase. J.Bacteriol. 174, 6076-6086.
Eikmanns,B.J., Follettie,M.T., Griot,M.U., and Sinskey,A.J. (1989) The phosphoenolpyruvate carboxylase gene of Corynebacterium glutamicum: Molecular cloning, nucleotide sequence, and expression. Molecular and General Genetics MGG 218, 330-339.
Eikmanns,B.J., Rittmann,D., and Sahm,H. (1995) Cloning, sequence analysis, expression, and inactivation of the Corynebacterium glutamicum icd gene encoding isocitrate dehydrogenase and biochemical characterization of the enzyme. J.Bacteriol. 177, 774-782.
Eikmanns,B.J., Thum-Schmitz,N., Eggeling,L., Ludtke,K.U., and Sahm,H. (1994) Nucleotide sequence, expression and transcriptional analysis of the Corynebacterium glutamicum gltA gene encoding citrate synthase. Microbiology 140, 1817-1828.
Fazel,A.M. and Jensen,R.A. (1979a) Aromatic aminotransferases in coryneform bacteria. Journal of Bacteriology 140, 580-587.
Fazel,A.M. and Jensen,R.A. (1979b) Obligatory biosynthesis of L-tyrosine via the pretyrosine branchlet in coryneform bacteria. Journal of Bacteriology 138, 805-815.
Follettie,M.T. and Sinskey,A.J. (1986) Molecular cloning and nucleotide sequence of the Corynebacterium glutamicum pheA gene. Journal of Bacteriology 167, 695-702.
Groeger,U. and Sahn,H. (1987) Microbial production of L-leucine from alpha-ketoisocaproate by Corynebacterium glutamicum. Appl.Environ.Microbiol. 25, 352-356.
Hoischen,C. and Krämer,R. (1990) Membrane alteration is necessary but not sufficient for effective glutamate secretion in Corynebacterium glutamicum. Journal of Bacteriology 172, 3409-3416.
Hwang,B.-J., Yeom,H.-J., Kim,Y., and Lee,H.-S. (2002) Corynebacterium glutamicum utilizes both transsulfuration and direct sulfhydrylation pathways for methionine biosynthesis. Journal of Bacteriology 184, 1277-1286.
Ikeda,M. (2005) L-Tryptophan Production. In Handbook of Corynebacterium glutamicum (Edited by Eggeling,L. and Bott,M.) Pp. 489-510. CRC Press, Boca Raton.
Ingraham,J.L., Maaløe,O., and Niedhardt,F.C. (1983) Growth of the Bacterial Cell. Sinauer Associates, Inc., Sunderland, Massachusetts.
Jakoby,M., Tesch,M., Sahn,H., Krämer,R., and Burkowski,A. (1997) Isolation of the Corynebacterium glutamicum glnA gene encoding glutamine syntase I. FEMS Microbiology Letters 154, 81-88.
Jetten,M.S., Gubler,M.E., Lee,S.H., and Sinskey,A.J. (1994a) Structural and functional analysis of pyruvate kinase from Corynebacterium glutamicum. Appl.Environ.Microbiol. 60, 2501-2507.
Jetten,M.S.M. and Anthony,J.S. (1995) Purification and properties of oxaloacetate decarboxylase from Corynebacterium glutamicum. Antonie van Leeuwenhoek 67, 221-227.
Jetten,M.S.M., Pitoc,G.A., Follettie,M.T., and Sinskey,A.J. (1994b) Regulation of phospho(enol)-pyruvate- and oxaloacetate-converting enzymes in <i>Corynebacterium glutamicum</i>. Applied Microbiology and Biotechnology 41, 47-52.
Jung,S.-I., Han,M.-S., Kwon,J.-H., Cheon,C.-I., Min,K.-H., and Lee,M.-S. (1998) Cloning of the histidine biosynthetic genes of Corynebacterium glutamicum: Orgenization and sequencing analysis of the hisA, impA and hisF gene cluster. Biochemical and Biophysical Research Communications 247, 741-745.
Kalinowski,J., Bathe,B., Bartels,D., Bischoff,N., Bott,M., Burkovski,A., Dusch,N., Eggeling,L., Eikmanns,B.J., and Gaigalat,L. (2003) The complete Corynebacterium glutamicum ATCC 13032 genome sequence and its impact on the production of -aspartate-derived amino acids and vitamins. Journal of Biotechnology 104, 5-25.
Keilhauer,C., Eggeling,L., and Sahm,H. (1993) Isoleucine synthesis in Corynebacterium glutamicum: molecular analysis of the ilvB-ilvN-ilvC operon. J.Bacteriol. 175, 5595-5603.
Kronemeyer,W., Peekhaus,N., Kramer,R., Sahm,H., and Eggeling,L. (1995) Structure of the gluABCD cluster encoding the glutamate uptake system of Corynebacterium glutamicum. J.Bacteriol. 177, 1152-1158.
Krug,A., Wendisch,V.F., and Bott,M. (2005) Identification of AcnR, a TetR-type repressor of the aconitase gene acn in Corynebacterium glutamicum. J.Biol.Chem. 280, 585-595.
Lee,H.-S. (2005) Sulfur Metabolism and Its Regulation. In Handbook of Corynebacterium glutamicum (Edited by Eggeling,L. and Bott,M.) Pp. 351-376. CRC Press, Boca Raton.
Lee,H.-S. and Hwang,B.-J. (2003) Methionine biosynthesis and its regulation in Corynebacterium glutamicum: parallel pathways of transsulfuration and direct sulfhydration. Applied Microbiology and Biotechnology 62, 459-467.
Leyval,D., Uy,D., Delaunay,S., Goergen,J.L., and Engasser,J.M. (2003) Characterisation of the enzyme activities involved in the valine biosynthetic pathway in a valine-producing strain of Corynebacterium glutamicum. Journal of Biotechnology 104, 241-252.
Lin,L.L., Liao,H.F., Chien,H.R., and Hsu,W.H. (2001) Identification of essential cysteine residues in 3-Deoxy-d-Arabino-Heptulosonate-7-Phosphate Synthase from Corynebacterium glutamicum. Current Microbiology 42, 426-431.
Malumbres,M., Mateos,L.M., Lumbreras,M.A., Guerrero,C., and Martin,J.F. (1994) Analysis and expression of the thrC gene of Brevibacterium lactofermentum and characterization of the encoded threonine synthase. Appl.Environ.Microbiol. 60, 2209-2219.
Marx,A., Hans,S., Möckel,B., Bathe,B., and de Graaf,A.A. (2003) Metabolic phenotype of phosphoglucose isomerase mutants of Corynebacterium glutamicum. Journal of Biotechnology 104, 185-197.
Miyajima,R., Otsuka,S.-I., and Shiio,I. (1968) Regulation of aspartate family amino acid biosynthesis in Brevibacterium flavum. 1. Inhibition by amino acids of the enzymes in threonine biosynthesis. Journal of Biochemistry 63, 139-148.
Möckel,B., Eggeling,L., and Sahm,H. (1992) Functional and structural analysis of threonine dehydratase from Corynebacerium glutamicum. Journal of Bacteriology 174, 8065-8072.
Molenaar,D., van der Rest,M.E., Drysch,A., and Yucel,R. (2000) Functions of the membrane-associated and cytoplasmic malate dehydrogenases in the citric acid cycle of Corynebacterium glutamicum. J.Bacteriol. 182, 6884-6891.
Moritz,B., Striegel,K., de Graff,A.A., and Sahm,H. (2000) Kinetic properties of the glucose-6-phosphate and 6-phosphogluconate dehydrogenases from Corynebacterium glutamicum and their application for predicting pentose phosphate pathway flux in vivo. European Journal of Biochemistry 267, 3442-3452.
Nampoothiri,K.M., Hoischen,C., Bathe,B., Möckel,B., Pfefferle,W., Krumbach,K., Sahm,H., and Eggeling,L. (2002) Expression of genes of lipid synthesis and altered lipid composition modulates L-glutamate efflux of Corynebacterium glutamicum. Applied Microbiology and Biotechnology 58, 89-96.
Netzer,R., Peters-Wendisch,P., Eggeling,L., and Sahm,H. (2004) Cometabolism of a Nongrowth Substrate: L-Serine Utilization by Corynebacterium glutamicum. Appl.Environ.Microbiol. 70, 7148-7155.
Palmieri,L., Berns,D., Krämer,R., and Eikmanns,M. (1996) Threonine diffusion and threonine transport in Corynebacterium glutamicum and their role in threoninge production. Archives of Microbiology 165, 48-54.
Park,S.Y., Kim,H.K., Yoo,S.-K., Oh,T.K., and Lee,J.K. (2000) Characterization of glk, a gene coding for glucose kinase of Corynebacterium glutamicum. FEMS Microbiology Letters 188, 209-215.
Park,S.-D., Lee,J.-Y., Kim,Y., Kim,J.-H., and Lee,H.-S. (1998) Isolation and analysis of metA, a biosynthetic gene encoding homoserine acetyltransferase in Corynebacterium glutamicum. Molecules and Cells 8, 286-294.
Pátèk,M., Hochmannová,J., Jelínková,M., Nesvera,J., and Eggeling,L. (1998) Analysis of the leuB gene from Corynebacterium glutamicum. Applied Microbiology and Biotechnology 50, 42-47.
Peters-Wendisch,P., Stoltz,M., Etterich,H., Kennerknecht,N., Sahn,H., and Eggeling,L. (2005) Metabolic Engineering of Corynebacterium glutamicum for L-serine production. Appl.Environ.Microbiol. 71, 7139-7144.
Peters-Wendisch,P.G., Kreutzer,C., Kalinowski,J., Patek,M., Sahm,H., and Eikmanns,B.J. (1998) Pyruvate carboxylase from Corynebacterium glutamicum: characterization, expression and inactivation of the pyc gene. Microbiology 144, 915-927.
Peters-Wendisch,P.G., Netzer,R., Eggeling,L., and Sahm,H. (2002) 3-Phosphoglycerate dehydrogenase from Corynebacterium glutamicum: the C-terminal domain is not essential for activity but is required for inhibition by L-serine. Applied Microbiology and Biotechnology 60, 437-441.
Radmacher,E., Vaitsikova,A., Burger,U., Krumbach,K., Sahm,H., and Eggeling,L. (2002) Linking Central Metabolism with Increased Pathway Flux: L-Valine Accumulation by Corynebacterium glutamicum. Appl.Environ.Microbiol. 68, 2246-2250.
Reinscheid,D., Eikmanns,B.J., and Sahn,H. (1994a) Malate synthase from Corynebacterium glutamicum: sequence analysis of the gene and biochemical characterization of the enzyme. Microbiology 140, 3099-3108.
Reinscheid,D.J., Eikmanns,B.J., and Sahm,H. (1994b) Characterization of the isocitrate lyase gene from Corynebacterium glutamicum and biochemical analysis of the enzyme. J.Bacteriol. 176, 3474-3483.
Reinscheid,D.J., Eikmanns,B.J., and Sahn,H. (1991) Analysis of a Corynebacterium glutamicum hom gene coding for a feed-back reistant homoserine dehydrogenase. Journal of Bacteriology 173, 3228-3230.
Reinscheid,D.J., Schnicke,S., Rittmann,D., Zahnow,U., Sahm,H., and Eikmanns,B.J. (1999) Cloning, sequence analysis, expression and inactivation of the Corynebacterium glutamicum pta-ack operon encoding phosphotransacetylase and acetate kinase [In Process Citation]. Microbiology 145, 503-513.
Riedel,C., Rittmann,D., Dangel,P., Möckel,B., Sahn,H., and Eikmanns,B.J. (2001) Characterization, expression, and inactivation of the phosphoenolpyruvate carboxykinase gene from Corynebacterium glutamicum and significance of the enzyme for growth and amino acid production. Journal of Molecular Microbiology and Biotechnology 3, 573-583.
Rittmann,D., Schaffer,S., Wendisch,V.F., and Sahn,H. (2003) Fructose-1,6-bisphosphatase from Corynebacterium glutamicum: expression and deletion of the fbp gene and biochemical characterization of the enzyme. Archives of Microbiology 180, 285-292.
Rückert,C., Pühler,A., and Kalinowski,J. (2003) Genome-wide analysis of the L-methionine biosynthetic pathway in Corynebacterium glutamicum by targeted gene deletion and homologous complementation. Journal of Biotechnology 104, 213-228.
Sahm,H. and Eggeling,L. (1999) D-pantothenate synthesis in Corynebacterium glutamicum and use of panBC and genes encoding L-valine synthesis for D-pantothenate overproduction. Appl.Environ.Microbiol. 65, 1973-1979.
Schrumpf,B., Schwarzer,A., Kalinowski,J., Pühler,A., Eggeling,L., and Sahn,H. (1991) A functionally split pathway for lysine synthesis in Corynebacterium glutamicum. Journal of Bacteriology 173, 4510-4516.
Schwinde,J.W., Hertz,P.F., Sahm,H., Eikmanns,B.J., and Guyonvarch,A. (2001) Lipoamide dehydrogenase from Corynebacterium glutamicum: molecular and physiological analysis of the lpd gene and characterization of the enzyme. Microbiology 147, 2223-2231.
Serebrijski,I., Wojcik,F., Reyes,O., and Leblon,G. (1995) Multicopy suppression by asd gene and osmotic stress-dependent complementation by heterologous proA in proA mutants. J.Bacteriol. 177, 7255-7260.
Siewe,R., Weil,B., Burkovski,A., Eggeling,L., Krämer,R., and Jahns,T. (1998) Urea uptake and urease activity in Corynebacterium glutamicum. Archives of Microbiology 169, 411-416.
Siewe,R., Weil,B., and Krämer,R. (1995) Glutamine uptake by a sodium-dependent secondary transport system in Corynebacterium glutamicum. Archives of Microbiology 164, 98-103.
Simic,P., Sahm,H., and Eggeling,L. (2001) L-threonine export: use of peptides to identify a new translocator from Corynebacterium glutamicum. Journal of Bacteriology 183, 5317-5324.
Simic,P., Willuhn,J., Sahn,H., and Eggeling,L. (2002) Identification of glyA (encoding serine hydroxymethyltransferase) and its use together with the exporter ThrE to increase L-threonine accumulation by Corynebacterium glutamicum. Appl.Environ.Microbiol. 68, 3321-3327.
Sugimoto,S. and Shiio,I. (1989) Fructose metabolism and regulation of 1-phosphofructokinase and 6-phosphofructokinase in Brevibacterium flavum. Agricultural and Biological Chemistry 53, 1261-1268.
Sugimoto,S.-I. and Shiio,I. (1977) Enzymes of the tryptophan synthetic pathway in Brevibacterium flavum. The Journal of Biochemistry 81, 823-833.
Tzvetkov,M., Klopprogge,C., Zelder,O., and Liebl,W. (2003) Genetic dissection of trehalose biosynthesis in Corynebacterium glutamicum: inactivation of trehalose production leads to impaired growth and an altered cell wall lipid composition. Microbiology 149, 1659-1673.
Usuda,Y., Tujimoto,N., Abe,C., Asakura,Y., Kimura,E., Kawahara,Y., Kurahashi,O., and Matsui,H. (1996) Molecular cloning of the Corynebacterium glutamicum ('Brevibacterium lactofermentum' AJ12036) odhA gene encoding a novel type of 2-oxoglutarate dehydrogenase. Microbiology-Uk 142, 3347-3354.
Vallino,J.J. and Stephanopoulos,G. (1993) Metabolic flux distribution in Corynebacterium glutamicum during growth and lysine overproduction. Biotechnology and Bioengineering 41, 633-646.
von der Osten,C.H., Barbas,C.H., Wong,C.F., and Sinskey,A.J. (1989) Molecular cloning, nucleotide sequence and fine-structural analysis of the Corynebacterium glutamicum fda gene: structural comparison of C. glutamicum fructose-1,6-biphosphate aldolase to class I and class II aldolases. Molecular Microbiology 3, 1625-1637.
Wada,M., Awano,N., Haisa,K., Takagi,H., and Nakamori,S. (2002) Purification, characterization and identification of cysteine desulfhydrase of Corynebacterium glutamicum, and its relationship to cysteine production. FEMS Microbiology Letters 217, 103-107.
Wada,M., Awano,N., Yamazawa,H., Takagi,H., and Nakamori,S. (2004) Purification and characterization of O-acetylserine sulfhydrylase of Corynebacterium glutamicum. Bioscience Biotechnology and Biochemistry 68, 1581-1583.
Wehrmann,A., Morakkabati,S., Kramer,R., Sahm,H., and Eggeling,L. (1995) Functional analysis of sequences adjacent to dapE of Corynebacterium glutamicum reveals the presence of aroP, which encodes the aromatic amino acid transporter. J.Bacteriol. 177, 5991-5993.
Willis,L.B., Lessard,P.A., and Sinskey,A.J. (2005) Synthesis of L-Threonine and Branched-Chain Amino Acids. In Handbook of Corynebacterium Glutamicum (Edited by Eggeling,L. and Bott,M.) Pp. 511-531. CRC Press, Boca Raton.
Yokota,A. and Lindley,N.D. (2005) Central Metabolism: Sugar Uptake and Conversion. In Handbook of Corynebacterium glutamicum (Edited by Eggeling,L. and Bott,M.) Pp. 215-240. CRC Press, Boca Raton.
Zhao,Y. and Lin,Y.H. (2002) Flux distribution and partitioning in Corynebacterium glutamicum grown at different specific growth rates. Process Biochemistry 37, 775-785.

## Sheet: Summary
Summary:				ORFs:	3002
					14.8568	%
				Annotation	literature	experimental	BioCyC / KEGG	Added reactions
		Confirmed reactions		388	231	195	388
		Not confirmed reactions		58	215	251	58	19
		Total reactions		446	446	446	446	446
		Confirmed reactions (%)		86.9955	51.7937	43.722	86.9955	4.26009
