# Supplementary material for: Do genome-scale models need exact solvers or clearer standards?
Source: Mol Syst Biol. 2015 Oct 14;11(10):831. doi: 10.15252/msb.20156157 (PMC4631202; doi:10.15252/msb.20156157)
Supplement: Supplementary file 2 — Dataset EV1 [file msb0011-0831-sd2.zip › m_model_collection-master/failed/iMH805.xml]

<?xml version="1.0" encoding="UTF-8"?>
<sbml xmlns="http://www.sbml.org/sbml/level2/version3" level="2" version="3">
  <model metaid="metaid_ymn1_0" id="ymn1_0" name="Yeast metabolic network">
    <notes>
      <body xmlns="http://www.w3.org/1999/xhtml">
        <p>This is a reconstruction of the biochemical network of the yeast
        
        <i>Saccharomyces cerevisiae</i> carried out at a jamboree organized
        in April 2007 in the Manchester Centre for Integrative Systems
        Biology. It is the result of a consensus merger of two previous
        reconstructions.</p>
        <p>Technical notes:
        
        <ul>
          <li>The compartments included here have no volume defined; there
          are no reliable estimates available for those volumes yet.</li>
          <li>There are no kinetic functions defined for the reactions
          because this model only represents the chemical structure of the
          network (stoichiometry).</li>
          <li>All reactions are marked reversible because all chemical
          reactions are reversible.</li>
        </ul>
      </p>
      <p>This SBML representation of the yeast metabolic network is made
        available under the Creative Commons Attribution-Share Alike 3.0
        Unported Licence (see 
      <a href="http://www.creativecommons.org">www.creativecommons.org</a>).</p>
    </body>
  </notes>
  <annotation>
    <rdf:RDF xmlns:rdf="http://www.w3.org/1999/02/22-rdf-syntax-ns#" xmlns:dc="http://purl.org/dc/elements/1.1/" xmlns:dcterms="http://purl.org/dc/terms/" xmlns:vCard="http://www.w3.org/2001/vcard-rdf/3.0#" xmlns:bqbiol="http://biomodels.net/biology-qualifiers/" xmlns:bqmodel="http://biomodels.net/model-qualifiers/">
      <rdf:Description rdf:about="#metaid_ymn1_0">
        <dc:creator rdf:parseType="Resource">
          <rdf:Bag>
            <rdf:li rdf:parseType="Resource">
              <vCard:N rdf:parseType="Resource">
                <vCard:Family>Herrgard</vCard:Family>
                <vCard:Given>Markus</vCard:Given>
              </vCard:N>
              <vCard:EMAIL>mherrgar@ucsd.edu</vCard:EMAIL>
              <vCard:ORG>
                <vCard:Orgname>University of California, San Diego</vCard:Orgname>
              </vCard:ORG>
            </rdf:li>
            <rdf:li rdf:parseType="Resource">
              <vCard:N rdf:parseType="Resource">
                <vCard:Family>Swainston</vCard:Family>
                <vCard:Given>Neil</vCard:Given>
              </vCard:N>
              <vCard:EMAIL>neil.swainston@manchester.ac.uk</vCard:EMAIL>
              <vCard:ORG>
                <vCard:Orgname>University of Manchester</vCard:Orgname>
              </vCard:ORG>
            </rdf:li>
          </rdf:Bag>
        </dc:creator>
        <dcterms:created rdf:parseType="Resource">
          <dcterms:W3CDTF>2008-02-20T10:05:10Z</dcterms:W3CDTF>
        </dcterms:created>
        <dcterms:modified rdf:parseType="Resource">
          <dcterms:W3CDTF>2008-05-21T15:45:25Z</dcterms:W3CDTF>
        </dcterms:modified>
        <bqbiol:is>
          <rdf:Bag>
            <rdf:li rdf:resource="urn:miriam:taxonomy:4932"/>
          </rdf:Bag>
        </bqbiol:is>
      </rdf:Description>
    </rdf:RDF>
  </annotation>
  <listOfCompartments>
    <compartment metaid="metaid_C_1" id="C_1" name="Cytoplasm" outside="C_10" sboTerm="SBO:0000290">
      <annotation>
        <rdf:RDF xmlns:rdf="http://www.w3.org/1999/02/22-rdf-syntax-ns#" xmlns:dc="http://purl.org/dc/elements/1.1/" xmlns:dcterms="http://purl.org/dc/terms/" xmlns:vCard="http://www.w3.org/2001/vcard-rdf/3.0#" xmlns:bqbiol="http://biomodels.net/biology-qualifiers/" xmlns:bqmodel="http://biomodels.net/model-qualifiers/">
          <rdf:Description rdf:about="#metaid_C_1">
            <bqbiol:is>
              <rdf:Bag>
                <rdf:li rdf:resource="urn:miriam:obo.go:GO:0005737"/>
              </rdf:Bag>
            </bqbiol:is>
          </rdf:Description>
        </rdf:RDF>
      </annotation>
    </compartment>
    <compartment metaid="metaid_C_2" id="C_2" name="Extracellular" sboTerm="SBO:0000290">
      <annotation>
        <rdf:RDF xmlns:rdf="http://www.w3.org/1999/02/22-rdf-syntax-ns#" xmlns:dc="http://purl.org/dc/elements/1.1/" xmlns:dcterms="http://purl.org/dc/terms/" xmlns:vCard="http://www.w3.org/2001/vcard-rdf/3.0#" xmlns:bqbiol="http://biomodels.net/biology-qualifiers/" xmlns:bqmodel="http://biomodels.net/model-qualifiers/">
          <rdf:Description rdf:about="#metaid_C_2">
            <bqbiol:is>
              <rdf:Bag>
                <rdf:li rdf:resource="urn:miriam:obo.go:GO:0005576"/>
              </rdf:Bag>
            </bqbiol:is>
          </rdf:Description>
        </rdf:RDF>
      </annotation>
    </compartment>
    <compartment metaid="metaid_C_3" id="C_3" name="Golgi" outside="C_14" sboTerm="SBO:0000290">
      <annotation>
        <rdf:RDF xmlns:rdf="http://www.w3.org/1999/02/22-rdf-syntax-ns#" xmlns:dc="http://purl.org/dc/elements/1.1/" xmlns:dcterms="http://purl.org/dc/terms/" xmlns:vCard="http://www.w3.org/2001/vcard-rdf/3.0#" xmlns:bqbiol="http://biomodels.net/biology-qualifiers/" xmlns:bqmodel="http://biomodels.net/model-qualifiers/">
          <rdf:Description rdf:about="#metaid_C_3">
            <bqbiol:is>
              <rdf:Bag>
                <rdf:li rdf:resource="urn:miriam:obo.go:GO:0005794"/>
              </rdf:Bag>
            </bqbiol:is>
          </rdf:Description>
        </rdf:RDF>
      </annotation>
    </compartment>
    <compartment metaid="metaid_C_4" id="C_4" name="Mitochondrion" outside="C_9" sboTerm="SBO:0000290">
      <annotation>
        <rdf:RDF xmlns:rdf="http://www.w3.org/1999/02/22-rdf-syntax-ns#" xmlns:dc="http://purl.org/dc/elements/1.1/" xmlns:dcterms="http://purl.org/dc/terms/" xmlns:vCard="http://www.w3.org/2001/vcard-rdf/3.0#" xmlns:bqbiol="http://biomodels.net/biology-qualifiers/" xmlns:bqmodel="http://biomodels.net/model-qualifiers/">
          <rdf:Description rdf:about="#metaid_C_4">
            <bqbiol:is>
              <rdf:Bag>
                <rdf:li rdf:resource="urn:miriam:obo.go:GO:0005739"/>
              </rdf:Bag>
            </bqbiol:is>
          </rdf:Description>
        </rdf:RDF>
      </annotation>
    </compartment>
    <compartment metaid="metaid_C_5" id="C_5" name="Nucleus" outside="C_1" sboTerm="SBO:0000290">
      <annotation>
        <rdf:RDF xmlns:rdf="http://www.w3.org/1999/02/22-rdf-syntax-ns#" xmlns:dc="http://purl.org/dc/elements/1.1/" xmlns:dcterms="http://purl.org/dc/terms/" xmlns:vCard="http://www.w3.org/2001/vcard-rdf/3.0#" xmlns:bqbiol="http://biomodels.net/biology-qualifiers/" xmlns:bqmodel="http://biomodels.net/model-qualifiers/">
          <rdf:Description rdf:about="#metaid_C_5">
            <bqbiol:is>
              <rdf:Bag>
                <rdf:li rdf:resource="urn:miriam:obo.go:GO:0005634"/>
              </rdf:Bag>
            </bqbiol:is>
          </rdf:Description>
        </rdf:RDF>
      </annotation>
    </compartment>
    <compartment metaid="metaid_C_6" id="C_6" name="Endoplasmic reticulum" outside="C_12" sboTerm="SBO:0000290">
      <annotation>
        <rdf:RDF xmlns:rdf="http://www.w3.org/1999/02/22-rdf-syntax-ns#" xmlns:dc="http://purl.org/dc/elements/1.1/" xmlns:dcterms="http://purl.org/dc/terms/" xmlns:vCard="http://www.w3.org/2001/vcard-rdf/3.0#" xmlns:bqbiol="http://biomodels.net/biology-qualifiers/" xmlns:bqmodel="http://biomodels.net/model-qualifiers/">
          <rdf:Description rdf:about="#metaid_C_6">
            <bqbiol:is>
              <rdf:Bag>
                <rdf:li rdf:resource="urn:miriam:obo.go:GO:0005783"/>
              </rdf:Bag>
            </bqbiol:is>
          </rdf:Description>
        </rdf:RDF>
      </annotation>
    </compartment>
    <compartment metaid="metaid_C_7" id="C_7" name="Vacuole" outside="C_13" sboTerm="SBO:0000290">
      <annotation>
        <rdf:RDF xmlns:rdf="http://www.w3.org/1999/02/22-rdf-syntax-ns#" xmlns:dc="http://purl.org/dc/elements/1.1/" xmlns:dcterms="http://purl.org/dc/terms/" xmlns:vCard="http://www.w3.org/2001/vcard-rdf/3.0#" xmlns:bqbiol="http://biomodels.net/biology-qualifiers/" xmlns:bqmodel="http://biomodels.net/model-qualifiers/">
          <rdf:Description rdf:about="#metaid_C_7">
            <bqbiol:is>
              <rdf:Bag>
                <rdf:li rdf:resource="urn:miriam:obo.go:GO:0005773"/>
              </rdf:Bag>
            </bqbiol:is>
          </rdf:Description>
        </rdf:RDF>
      </annotation>
    </compartment>
    <compartment metaid="metaid_C_8" id="C_8" name="Peroxisome" outside="C_11" sboTerm="SBO:0000290">
      <annotation>
        <rdf:RDF xmlns:rdf="http://www.w3.org/1999/02/22-rdf-syntax-ns#" xmlns:dc="http://purl.org/dc/elements/1.1/" xmlns:dcterms="http://purl.org/dc/terms/" xmlns:vCard="http://www.w3.org/2001/vcard-rdf/3.0#" xmlns:bqbiol="http://biomodels.net/biology-qualifiers/" xmlns:bqmodel="http://biomodels.net/model-qualifiers/">
          <rdf:Description rdf:about="#metaid_C_8">
            <bqbiol:is>
              <rdf:Bag>
                <rdf:li rdf:resource="urn:miriam:obo.go:GO:0005777"/>
              </rdf:Bag>
            </bqbiol:is>
          </rdf:Description>
        </rdf:RDF>
      </annotation>
    </compartment>
    <compartment metaid="metaid_C_9" id="C_9" name="Mitochondrial membrane" outside="C_1" sboTerm="SBO:0000290">
      <annotation>
        <rdf:RDF xmlns:rdf="http://www.w3.org/1999/02/22-rdf-syntax-ns#" xmlns:dc="http://purl.org/dc/elements/1.1/" xmlns:dcterms="http://purl.org/dc/terms/" xmlns:vCard="http://www.w3.org/2001/vcard-rdf/3.0#" xmlns:bqbiol="http://biomodels.net/biology-qualifiers/" xmlns:bqmodel="http://biomodels.net/model-qualifiers/">
          <rdf:Description rdf:about="#metaid_C_9">
            <bqbiol:is>
              <rdf:Bag>
                <rdf:li rdf:resource="urn:miriam:obo.go:GO:0031966"/>
              </rdf:Bag>
            </bqbiol:is>
          </rdf:Description>
        </rdf:RDF>
      </annotation>
    </compartment>
    <compartment metaid="metaid_C_10" id="C_10" name="Plasma membrane" outside="C_2" sboTerm="SBO:0000290">
      <annotation>
        <rdf:RDF xmlns:rdf="http://www.w3.org/1999/02/22-rdf-syntax-ns#" xmlns:dc="http://purl.org/dc/elements/1.1/" xmlns:dcterms="http://purl.org/dc/terms/" xmlns:vCard="http://www.w3.org/2001/vcard-rdf/3.0#" xmlns:bqbiol="http://biomodels.net/biology-qualifiers/" xmlns:bqmodel="http://biomodels.net/model-qualifiers/">
          <rdf:Description rdf:about="#metaid_C_10">
            <bqbiol:is>
              <rdf:Bag>
                <rdf:li rdf:resource="urn:miriam:obo.go:GO:0005886"/>
              </rdf:Bag>
            </bqbiol:is>
          </rdf:Description>
        </rdf:RDF>
      </annotation>
    </compartment>
    <compartment metaid="metaid_C_11" id="C_11" name="Peroxisomal membrane" outside="C_1" sboTerm="SBO:0000290">
      <annotation>
        <rdf:RDF xmlns:rdf="http://www.w3.org/1999/02/22-rdf-syntax-ns#" xmlns:dc="http://purl.org/dc/elements/1.1/" xmlns:dcterms="http://purl.org/dc/terms/" xmlns:vCard="http://www.w3.org/2001/vcard-rdf/3.0#" xmlns:bqbiol="http://biomodels.net/biology-qualifiers/" xmlns:bqmodel="http://biomodels.net/model-qualifiers/">
          <rdf:Description rdf:about="#metaid_C_11">
            <bqbiol:is>
              <rdf:Bag>
                <rdf:li rdf:resource="urn:miriam:obo.go:GO:0005778"/>
              </rdf:Bag>
            </bqbiol:is>
          </rdf:Description>
        </rdf:RDF>
      </annotation>
    </compartment>
    <compartment metaid="metaid_C_12" id="C_12" name="ER membrane" outside="C_1" sboTerm="SBO:0000290">
      <annotation>
        <rdf:RDF xmlns:rdf="http://www.w3.org/1999/02/22-rdf-syntax-ns#" xmlns:dc="http://purl.org/dc/elements/1.1/" xmlns:dcterms="http://purl.org/dc/terms/" xmlns:vCard="http://www.w3.org/2001/vcard-rdf/3.0#" xmlns:bqbiol="http://biomodels.net/biology-qualifiers/" xmlns:bqmodel="http://biomodels.net/model-qualifiers/">
          <rdf:Description rdf:about="#metaid_C_12">
            <bqbiol:is>
              <rdf:Bag>
                <rdf:li rdf:resource="urn:miriam:obo.go:GO:0005789"/>
              </rdf:Bag>
            </bqbiol:is>
          </rdf:Description>
        </rdf:RDF>
      </annotation>
    </compartment>
    <compartment metaid="metaid_C_13" id="C_13" name="Vacuolar membrane" outside="C_1" sboTerm="SBO:0000290">
      <annotation>
        <rdf:RDF xmlns:rdf="http://www.w3.org/1999/02/22-rdf-syntax-ns#" xmlns:dc="http://purl.org/dc/elements/1.1/" xmlns:dcterms="http://purl.org/dc/terms/" xmlns:vCard="http://www.w3.org/2001/vcard-rdf/3.0#" xmlns:bqbiol="http://biomodels.net/biology-qualifiers/" xmlns:bqmodel="http://biomodels.net/model-qualifiers/">
          <rdf:Description rdf:about="#metaid_C_13">
            <bqbiol:is>
              <rdf:Bag>
                <rdf:li rdf:resource="urn:miriam:obo.go:GO:0005774"/>
              </rdf:Bag>
            </bqbiol:is>
          </rdf:Description>
        </rdf:RDF>
      </annotation>
    </compartment>
    <compartment metaid="metaid_C_14" id="C_14" name="Golgi membrane" outside="C_1" sboTerm="SBO:0000290">
      <annotation>
        <rdf:RDF xmlns:rdf="http://www.w3.org/1999/02/22-rdf-syntax-ns#" xmlns:dc="http://purl.org/dc/elements/1.1/" xmlns:dcterms="http://purl.org/dc/terms/" xmlns:vCard="http://www.w3.org/2001/vcard-rdf/3.0#" xmlns:bqbiol="http://biomodels.net/biology-qualifiers/" xmlns:bqmodel="http://biomodels.net/model-qualifiers/">
          <rdf:Description rdf:about="#metaid_C_14">
            <bqbiol:is>
              <rdf:Bag>
                <rdf:li rdf:resource="urn:miriam:obo.go:GO:0000139"/>
              </rdf:Bag>
            </bqbiol:is>
          </rdf:Description>
        </rdf:RDF>
      </annotation>
    </compartment>
    <compartment metaid="metaid_C_15" id="C_15" name="Nuclear membrane" outside="C_1" sboTerm="SBO:0000290">
      <annotation>
        <rdf:RDF xmlns:rdf="http://www.w3.org/1999/02/22-rdf-syntax-ns#" xmlns:dc="http://purl.org/dc/elements/1.1/" xmlns:dcterms="http://purl.org/dc/terms/" xmlns:vCard="http://www.w3.org/2001/vcard-rdf/3.0#" xmlns:bqbiol="http://biomodels.net/biology-qualifiers/" xmlns:bqmodel="http://biomodels.net/model-qualifiers/">
          <rdf:Description rdf:about="#metaid_C_15">
            <bqbiol:is>
              <rdf:Bag>
                <rdf:li rdf:resource="urn:miriam:obo.go:GO:0031965"/>
              </rdf:Bag>
            </bqbiol:is>
          </rdf:Description>
        </rdf:RDF>
      </annotation>
    </compartment>
  </listOfCompartments>
  <listOfSpecies>
    <species metaid="metaid_M_1" id="M_1" name="10-Formyltetrahydrofolate" compartment="C_1" sboTerm="SBO:0000299">
      <annotation>
        <in:inchi xmlns:in="http://biomodels.net/inchi" metaid="metaid_M_1_inchi">InChI=1/C20H23N7O7/c21-20-25-16-15(18(32)26-20)23-11(7-22-16)8-27(9-28)12-3-1-10(2-4-12)17(31)24-13(19(33)34)5-6-14(29)30/h1-4,9,11,13,23H,5-8H2,(H,24,31)(H,29,30)(H,33,34)(H4,21,22,25,26,32)/p-2/t11-,13-/m0/s1</in:inchi>
        <rdf:RDF xmlns:rdf="http://www.w3.org/1999/02/22-rdf-syntax-ns#" xmlns:dc="http://purl.org/dc/elements/1.1/" xmlns:dcterms="http://purl.org/dc/terms/" xmlns:vCard="http://www.w3.org/2001/vcard-rdf/3.0#" xmlns:bqbiol="http://biomodels.net/biology-qualifiers/" xmlns:bqmodel="http://biomodels.net/model-qualifiers/">
          <rdf:Description rdf:about="#metaid_M_1">
            <bqbiol:is>
              <rdf:Bag>
                <rdf:li rdf:resource="#metaid_M_1_inchi"/>
                <rdf:li rdf:resource="urn:miriam:obo.chebi:CHEBI:15637"/>
              </rdf:Bag>
            </bqbiol:is>
          </rdf:Description>
        </rdf:RDF>
      </annotation>
    </species>
    <species metaid="metaid_M_2" id="M_2" name="1,3-beta-D-Glucan" compartment="C_1" sboTerm="SBO:0000299">
      <notes>
        <html xmlns="http://www.w3.org/1999/xhtml">
          <p>FORMULA: (C6H10O5)n</p>
        </html>
      </notes>
      <annotation>
        <rdf:RDF xmlns:rdf="http://www.w3.org/1999/02/22-rdf-syntax-ns#" xmlns:dc="http://purl.org/dc/elements/1.1/" xmlns:dcterms="http://purl.org/dc/terms/" xmlns:vCard="http://www.w3.org/2001/vcard-rdf/3.0#" xmlns:bqbiol="http://biomodels.net/biology-qualifiers/" xmlns:bqmodel="http://biomodels.net/model-qualifiers/">
          <rdf:Description rdf:about="#metaid_M_2">
            <bqbiol:is>
              <rdf:Bag>
                <rdf:li rdf:resource="urn:miriam:obo.chebi:CHEBI:37671"/>
              </rdf:Bag>
            </bqbiol:is>
          </rdf:Description>
        </rdf:RDF>
      </annotation>
    </species>
    <species metaid="metaid_M_3" id="M_3" name="1,3-Diaminopropane" compartment="C_1" sboTerm="SBO:0000299">
      <annotation>
        <in:inchi xmlns:in="http://biomodels.net/inchi" metaid="metaid_M_3_inchi">InChI=1/C3H10N2/c4-2-1-3-5/h1-5H2</in:inchi>
        <rdf:RDF xmlns:rdf="http://www.w3.org/1999/02/22-rdf-syntax-ns#" xmlns:dc="http://purl.org/dc/elements/1.1/" xmlns:dcterms="http://purl.org/dc/terms/" xmlns:vCard="http://www.w3.org/2001/vcard-rdf/3.0#" xmlns:bqbiol="http://biomodels.net/biology-qualifiers/" xmlns:bqmodel="http://biomodels.net/model-qualifiers/">
          <rdf:Description rdf:about="#metaid_M_3">
            <bqbiol:is>
              <rdf:Bag>
                <rdf:li rdf:resource="#metaid_M_3_inchi"/>
                <rdf:li rdf:resource="urn:miriam:obo.chebi:CHEBI:15725"/>
              </rdf:Bag>
            </bqbiol:is>
          </rdf:Description>
        </rdf:RDF>
      </annotation>
    </species>
    <species metaid="metaid_M_4" id="M_4" name="3-Phospho-D-glyceroyl phosphate" compartment="C_1" sboTerm="SBO:0000299">
      <annotation>
        <in:inchi xmlns:in="http://biomodels.net/inchi" metaid="metaid_M_4_inchi">InChI=1/C3H8O10P2/c4-2(1-12-14(6,7)8)3(5)13-15(9,10)11/h2,4H,1H2,(H2,6,7,8)(H2,9,10,11)/t2-/m1/s1</in:inchi>
        <rdf:RDF xmlns:rdf="http://www.w3.org/1999/02/22-rdf-syntax-ns#" xmlns:dc="http://purl.org/dc/elements/1.1/" xmlns:dcterms="http://purl.org/dc/terms/" xmlns:vCard="http://www.w3.org/2001/vcard-rdf/3.0#" xmlns:bqbiol="http://biomodels.net/biology-qualifiers/" xmlns:bqmodel="http://biomodels.net/model-qualifiers/">
          <rdf:Description rdf:about="#metaid_M_4">
            <bqbiol:is>
              <rdf:Bag>
                <rdf:li rdf:resource="#metaid_M_4_inchi"/>
                <rdf:li rdf:resource="urn:miriam:obo.chebi:CHEBI:16001"/>
              </rdf:Bag>
            </bqbiol:is>
          </rdf:Description>
        </rdf:RDF>
      </annotation>
    </species>
    <species metaid="metaid_M_5" id="M_5" name="(1,4-alpha-D-Glucosyl)n" compartment="C_1" sboTerm="SBO:0000299">
      <notes>
        <html xmlns="http://www.w3.org/1999/xhtml">
          <p>FORMULA: (C6H10O5)n</p>
        </html>
      </notes>
      <annotation>
        <rdf:RDF xmlns:rdf="http://www.w3.org/1999/02/22-rdf-syntax-ns#" xmlns:dc="http://purl.org/dc/elements/1.1/" xmlns:dcterms="http://purl.org/dc/terms/" xmlns:vCard="http://www.w3.org/2001/vcard-rdf/3.0#" xmlns:bqbiol="http://biomodels.net/biology-qualifiers/" xmlns:bqmodel="http://biomodels.net/model-qualifiers/">
          <rdf:Description rdf:about="#metaid_M_5">
            <bqbiol:is>
              <rdf:Bag>
                <rdf:li rdf:resource="urn:miriam:obo.chebi:CHEBI:28102"/>
              </rdf:Bag>
            </bqbiol:is>
          </rdf:Description>
        </rdf:RDF>
      </annotation>
    </species>
    <species metaid="metaid_M_6" id="M_6" name="1,6-beta-D-Glucan" compartment="C_1" sboTerm="SBO:0000299">
      <annotation>
        <in:inchi xmlns:in="http://biomodels.net/inchi" metaid="metaid_M_6_inchi">InChI=1/C18H32O16/c19-1-4-7(20)11(24)14(27)17(33-4)31-3-6-9(22)12(25)15(28)18(34-6)30-2-5-8(21)10(23)13(26)16(29)32-5/h4-29H,1-3H2/t4-,5-,6-,7-,8-,9-,10+,11+,12+,13-,14-,15-,16-,17-,18-/m1/s1</in:inchi>
        <rdf:RDF xmlns:rdf="http://www.w3.org/1999/02/22-rdf-syntax-ns#" xmlns:dc="http://purl.org/dc/elements/1.1/" xmlns:dcterms="http://purl.org/dc/terms/" xmlns:vCard="http://www.w3.org/2001/vcard-rdf/3.0#" xmlns:bqbiol="http://biomodels.net/biology-qualifiers/" xmlns:bqmodel="http://biomodels.net/model-qualifiers/">
          <rdf:Description rdf:about="#metaid_M_6">
            <bqbiol:is>
              <rdf:Bag>
                <rdf:li rdf:resource="#metaid_M_6_inchi"/>
                <rdf:li rdf:resource="urn:miriam:kegg.compound:C02493"/>
              </rdf:Bag>
            </bqbiol:is>
          </rdf:Description>
        </rdf:RDF>
      </annotation>
    </species>
    <species metaid="metaid_M_7" id="M_7" name="1-alpha-D-Galactosyl-myo-inositol" compartment="C_1" sboTerm="SBO:0000299">
      <annotation>
        <in:inchi xmlns:in="http://biomodels.net/inchi" metaid="metaid_M_7_inchi">InChI=1/C12H22O11/c13-1-2-3(14)4(15)10(21)12(22-2)23-11-8(19)6(17)5(16)7(18)9(11)20/h2-21H,1H2/t2-,3+,4+,5-,6-,7+,8+,9+,10-,11-,12-/m1/s1</in:inchi>
        <rdf:RDF xmlns:rdf="http://www.w3.org/1999/02/22-rdf-syntax-ns#" xmlns:dc="http://purl.org/dc/elements/1.1/" xmlns:dcterms="http://purl.org/dc/terms/" xmlns:vCard="http://www.w3.org/2001/vcard-rdf/3.0#" xmlns:bqbiol="http://biomodels.net/biology-qualifiers/" xmlns:bqmodel="http://biomodels.net/model-qualifiers/">
          <rdf:Description rdf:about="#metaid_M_7">
            <bqbiol:is>
              <rdf:Bag>
                <rdf:li rdf:resource="#metaid_M_7_inchi"/>
                <rdf:li rdf:resource="urn:miriam:obo.chebi:CHEBI:17505"/>
              </rdf:Bag>
            </bqbiol:is>
          </rdf:Description>
        </rdf:RDF>
      </annotation>
    </species>
    <species metaid="metaid_M_8" id="M_8" name="1-Methylnicotinamide" compartment="C_1" sboTerm="SBO:0000299">
      <annotation>
        <in:inchi xmlns:in="http://biomodels.net/inchi" metaid="metaid_M_8_inchi">InChI=1/C7H8N2O/c1-9-4-2-3-6(5-9)7(8)10/h2-5H,1H3,(H-,8,10)/p+1</in:inchi>
        <rdf:RDF xmlns:rdf="http://www.w3.org/1999/02/22-rdf-syntax-ns#" xmlns:dc="http://purl.org/dc/elements/1.1/" xmlns:dcterms="http://purl.org/dc/terms/" xmlns:vCard="http://www.w3.org/2001/vcard-rdf/3.0#" xmlns:bqbiol="http://biomodels.net/biology-qualifiers/" xmlns:bqmodel="http://biomodels.net/model-qualifiers/">
          <rdf:Description rdf:about="#metaid_M_8">
            <bqbiol:is>
              <rdf:Bag>
                <rdf:li rdf:resource="#metaid_M_8_inchi"/>
                <rdf:li rdf:resource="urn:miriam:obo.chebi:CHEBI:16797"/>
              </rdf:Bag>
            </bqbiol:is>
          </rdf:Description>
        </rdf:RDF>
      </annotation>
    </species>
    <species metaid="metaid_M_9" id="M_9" name="L-1-Pyrroline-3-hydroxy-5-carboxylate" compartment="C_1" sboTerm="SBO:0000299">
      <annotation>
        <in:inchi xmlns:in="http://biomodels.net/inchi" metaid="metaid_M_9_inchi">InChI=1/C5H7NO3/c7-3-1-4(5(8)9)6-2-3/h2-4,7H,1H2,(H,8,9)/t3-,4+/m1/s1/f/h8H</in:inchi>
        <rdf:RDF xmlns:rdf="http://www.w3.org/1999/02/22-rdf-syntax-ns#" xmlns:dc="http://purl.org/dc/elements/1.1/" xmlns:dcterms="http://purl.org/dc/terms/" xmlns:vCard="http://www.w3.org/2001/vcard-rdf/3.0#" xmlns:bqbiol="http://biomodels.net/biology-qualifiers/" xmlns:bqmodel="http://biomodels.net/model-qualifiers/">
          <rdf:Description rdf:about="#metaid_M_9">
            <bqbiol:is>
              <rdf:Bag>
                <rdf:li rdf:resource="#metaid_M_9_inchi"/>
                <rdf:li rdf:resource="urn:miriam:obo.chebi:CHEBI:6151"/>
              </rdf:Bag>
            </bqbiol:is>
          </rdf:Description>
        </rdf:RDF>
      </annotation>
    </species>
    <species metaid="metaid_M_10" id="M_10" name="1-Pyrroline-5-carboxylate" compartment="C_1" sboTerm="SBO:0000299">
      <annotation>
        <in:inchi xmlns:in="http://biomodels.net/inchi" metaid="metaid_M_10_inchi">InChI=1/C5H7NO2/c7-5(8)4-2-1-3-6-4/h3-4H,1-2H2,(H,7,8)/p-1/fC5H6NO2/q-1</in:inchi>
        <rdf:RDF xmlns:rdf="http://www.w3.org/1999/02/22-rdf-syntax-ns#" xmlns:dc="http://purl.org/dc/elements/1.1/" xmlns:dcterms="http://purl.org/dc/terms/" xmlns:vCard="http://www.w3.org/2001/vcard-rdf/3.0#" xmlns:bqbiol="http://biomodels.net/biology-qualifiers/" xmlns:bqmodel="http://biomodels.net/model-qualifiers/">
          <rdf:Description rdf:about="#metaid_M_10">
            <bqbiol:is>
              <rdf:Bag>
                <rdf:li rdf:resource="#metaid_M_10_inchi"/>
                <rdf:li rdf:resource="urn:miriam:obo.chebi:CHEBI:15893"/>
              </rdf:Bag>
            </bqbiol:is>
          </rdf:Description>
        </rdf:RDF>
      </annotation>
    </species>
    <species metaid="metaid_M_11" id="M_11" name="2&apos;,3&apos;-Cyclic AMP" compartment="C_1" sboTerm="SBO:0000299">
      <annotation>
        <in:inchi xmlns:in="http://biomodels.net/inchi" metaid="metaid_M_11_inchi">InChI=1/C10H12N5O6P/c11-8-5-9(13-2-12-8)15(3-14-5)10-7-6(4(1-16)19-10)20-22(17,18)21-7/h2-4,6-7,10,16H,1H2,(H,17,18)(H2,11,12,13)/t4-,6-,7-,10-/m1/s1/f/h17H,11H2</in:inchi>
        <rdf:RDF xmlns:rdf="http://www.w3.org/1999/02/22-rdf-syntax-ns#" xmlns:dc="http://purl.org/dc/elements/1.1/" xmlns:dcterms="http://purl.org/dc/terms/" xmlns:vCard="http://www.w3.org/2001/vcard-rdf/3.0#" xmlns:bqbiol="http://biomodels.net/biology-qualifiers/" xmlns:bqmodel="http://biomodels.net/model-qualifiers/">
          <rdf:Description rdf:about="#metaid_M_11">
            <bqbiol:is>
              <rdf:Bag>
                <rdf:li rdf:resource="#metaid_M_11_inchi"/>
                <rdf:li rdf:resource="urn:miriam:kegg.compound:C02353"/>
              </rdf:Bag>
            </bqbiol:is>
          </rdf:Description>
        </rdf:RDF>
      </annotation>
    </species>
    <species metaid="metaid_M_12" id="M_12" name="2,3-Disphospho-D-glycerate" compartment="C_1" sboTerm="SBO:0000299">
      <annotation>
        <in:inchi xmlns:in="http://biomodels.net/inchi" metaid="metaid_M_12_inchi">InChI=1/C3H8O10P2/c4-3(5)2(13-15(9,10)11)1-12-14(6,7)8/h2H,1H2,(H,4,5)(H2,6,7,8)(H2,9,10,11)/t2-/m1/s1</in:inchi>
        <rdf:RDF xmlns:rdf="http://www.w3.org/1999/02/22-rdf-syntax-ns#" xmlns:dc="http://purl.org/dc/elements/1.1/" xmlns:dcterms="http://purl.org/dc/terms/" xmlns:vCard="http://www.w3.org/2001/vcard-rdf/3.0#" xmlns:bqbiol="http://biomodels.net/biology-qualifiers/" xmlns:bqmodel="http://biomodels.net/model-qualifiers/">
          <rdf:Description rdf:about="#metaid_M_12">
            <bqbiol:is>
              <rdf:Bag>
                <rdf:li rdf:resource="#metaid_M_12_inchi"/>
                <rdf:li rdf:resource="urn:miriam:obo.chebi:CHEBI:17720"/>
              </rdf:Bag>
            </bqbiol:is>
          </rdf:Description>
        </rdf:RDF>
      </annotation>
    </species>
    <species metaid="metaid_M_13" id="M_13" name="(S)-2-[5-Amino-1-(5-phospho-D-ribosyl)imidazole-4-carboxamido]succinate" compartment="C_1" sboTerm="SBO:0000299">
      <annotation>
        <in:inchi xmlns:in="http://biomodels.net/inchi" metaid="metaid_M_13_inchi">InChI=1/C13H19N4O12P/c14-10-7(11(22)16-4(13(23)24)1-6(18)19)15-3-17(10)12-9(21)8(20)5(29-12)2-28-30(25,26)27/h3-5,8-9,12,20-21H,1-2,14H2,(H,16,22)(H,18,19)(H,23,24)(H2,25,26,27)/t4?,5-,8-,9-,12-/m1/s1/f/h16,18,23,25-26H</in:inchi>
        <rdf:RDF xmlns:rdf="http://www.w3.org/1999/02/22-rdf-syntax-ns#" xmlns:dc="http://purl.org/dc/elements/1.1/" xmlns:dcterms="http://purl.org/dc/terms/" xmlns:vCard="http://www.w3.org/2001/vcard-rdf/3.0#" xmlns:bqbiol="http://biomodels.net/biology-qualifiers/" xmlns:bqmodel="http://biomodels.net/model-qualifiers/">
          <rdf:Description rdf:about="#metaid_M_13">
            <bqbiol:is>
              <rdf:Bag>
                <rdf:li rdf:resource="#metaid_M_13_inchi"/>
                <rdf:li rdf:resource="urn:miriam:obo.chebi:CHEBI:18319"/>
              </rdf:Bag>
            </bqbiol:is>
          </rdf:Description>
        </rdf:RDF>
      </annotation>
    </species>
    <species metaid="metaid_M_14" id="M_14" name="2,5-Diamino-6-hydroxy-4-(5&apos;-phosphoribosylamino)-pyrimidine" compartment="C_1" sboTerm="SBO:0000299">
      <annotation>
        <in:inchi xmlns:in="http://biomodels.net/inchi" metaid="metaid_M_14_inchi">InChI=1/C9H16N5O8P/c10-3-6(13-9(11)14-7(3)17)12-8-5(16)4(15)2(22-8)1-21-23(18,19)20/h2,4-5,8,15-16H,1,10H2,(H2,18,19,20)(H4,11,12,13,14,17)/t2-,4-,5-,8-/m1/s1/f/h12,17-19H,11H2</in:inchi>
        <rdf:RDF xmlns:rdf="http://www.w3.org/1999/02/22-rdf-syntax-ns#" xmlns:dc="http://purl.org/dc/elements/1.1/" xmlns:dcterms="http://purl.org/dc/terms/" xmlns:vCard="http://www.w3.org/2001/vcard-rdf/3.0#" xmlns:bqbiol="http://biomodels.net/biology-qualifiers/" xmlns:bqmodel="http://biomodels.net/model-qualifiers/">
          <rdf:Description rdf:about="#metaid_M_14">
            <bqbiol:is>
              <rdf:Bag>
                <rdf:li rdf:resource="#metaid_M_14_inchi"/>
                <rdf:li rdf:resource="urn:miriam:obo.chebi:CHEBI:29114"/>
              </rdf:Bag>
            </bqbiol:is>
          </rdf:Description>
        </rdf:RDF>
      </annotation>
    </species>
    <species metaid="metaid_M_15" id="M_15" name="2,5-diamino-6-ribitylamino-4(3H)-pyrimidinone 5&apos;-phosphate" compartment="C_1" sboTerm="SBO:0000299">
      <notes>
        <html xmlns="http://www.w3.org/1999/xhtml">
          <p>FORMULA: C9H16N5O8P</p>
        </html>
      </notes>
    </species>
    <species metaid="metaid_M_16" id="M_16" name="2-Aminomalonate semialdehyde" compartment="C_1" sboTerm="SBO:0000299">
      <annotation>
        <in:inchi xmlns:in="http://biomodels.net/inchi" metaid="metaid_M_16_inchi">InChI=1/C3H5NO3/c4-2(1-5)3(6)7/h1-2H,4H2,(H,6,7)/t2-/m0/s1/f/h6H</in:inchi>
        <rdf:RDF xmlns:rdf="http://www.w3.org/1999/02/22-rdf-syntax-ns#" xmlns:dc="http://purl.org/dc/elements/1.1/" xmlns:dcterms="http://purl.org/dc/terms/" xmlns:vCard="http://www.w3.org/2001/vcard-rdf/3.0#" xmlns:bqbiol="http://biomodels.net/biology-qualifiers/" xmlns:bqmodel="http://biomodels.net/model-qualifiers/">
          <rdf:Description rdf:about="#metaid_M_16">
            <bqbiol:is>
              <rdf:Bag>
                <rdf:li rdf:resource="#metaid_M_16_inchi"/>
                <rdf:li rdf:resource="urn:miriam:obo.chebi:CHEBI:37012"/>
              </rdf:Bag>
            </bqbiol:is>
          </rdf:Description>
        </rdf:RDF>
      </annotation>
    </species>
    <species metaid="metaid_M_17" id="M_17" name="L-2-Amino-3-oxobutanoate" compartment="C_1" sboTerm="SBO:0000299">
      <annotation>
        <in:inchi xmlns:in="http://biomodels.net/inchi" metaid="metaid_M_17_inchi">InChI=1/C4H7NO3/c1-2(6)3(5)4(7)8/h3H,5H2,1H3,(H,7,8)/p-1/t3-/m0/s1</in:inchi>
        <rdf:RDF xmlns:rdf="http://www.w3.org/1999/02/22-rdf-syntax-ns#" xmlns:dc="http://purl.org/dc/elements/1.1/" xmlns:dcterms="http://purl.org/dc/terms/" xmlns:vCard="http://www.w3.org/2001/vcard-rdf/3.0#" xmlns:bqbiol="http://biomodels.net/biology-qualifiers/" xmlns:bqmodel="http://biomodels.net/model-qualifiers/">
          <rdf:Description rdf:about="#metaid_M_17">
            <bqbiol:is>
              <rdf:Bag>
                <rdf:li rdf:resource="#metaid_M_17_inchi"/>
                <rdf:li rdf:resource="urn:miriam:obo.chebi:CHEBI:16944"/>
              </rdf:Bag>
            </bqbiol:is>
          </rdf:Description>
        </rdf:RDF>
      </annotation>
    </species>
    <species metaid="metaid_M_18" id="M_18" name="1-(2-Carboxyphenylamino)-1-deoxy-D-ribulose 5-phosphate" compartment="C_1" sboTerm="SBO:0000299">
      <annotation>
        <in:inchi xmlns:in="http://biomodels.net/inchi" metaid="metaid_M_18_inchi">InChI=1/C12H16NO9P/c14-9(11(16)10(15)6-22-23(19,20)21)5-13-8-4-2-1-3-7(8)12(17)18/h1-4,10-11,13,15-16H,5-6H2,(H,17,18)(H2,19,20,21)/t10-,11+/m1/s1/f/h17,19-20H</in:inchi>
        <rdf:RDF xmlns:rdf="http://www.w3.org/1999/02/22-rdf-syntax-ns#" xmlns:dc="http://purl.org/dc/elements/1.1/" xmlns:dcterms="http://purl.org/dc/terms/" xmlns:vCard="http://www.w3.org/2001/vcard-rdf/3.0#" xmlns:bqbiol="http://biomodels.net/biology-qualifiers/" xmlns:bqmodel="http://biomodels.net/model-qualifiers/">
          <rdf:Description rdf:about="#metaid_M_18">
            <bqbiol:is>
              <rdf:Bag>
                <rdf:li rdf:resource="#metaid_M_18_inchi"/>
                <rdf:li rdf:resource="urn:miriam:obo.chebi:CHEBI:29112"/>
              </rdf:Bag>
            </bqbiol:is>
          </rdf:Description>
        </rdf:RDF>
      </annotation>
    </species>
    <species metaid="metaid_M_19" id="M_19" name="2-Dehydro-3-deoxy-D-arabino-heptonate 7-phosphate" compartment="C_1" sboTerm="SBO:0000299">
      <annotation>
        <in:inchi xmlns:in="http://biomodels.net/inchi" metaid="metaid_M_19_inchi">InChI=1/C7H13O10P/c8-3(1-4(9)7(12)13)6(11)5(10)2-17-18(14,15)16/h3,5-6,8,10-11H,1-2H2,(H,12,13)(H2,14,15,16)/t3-,5-,6+/m1/s1/f/h12,14-15H</in:inchi>
        <rdf:RDF xmlns:rdf="http://www.w3.org/1999/02/22-rdf-syntax-ns#" xmlns:dc="http://purl.org/dc/elements/1.1/" xmlns:dcterms="http://purl.org/dc/terms/" xmlns:vCard="http://www.w3.org/2001/vcard-rdf/3.0#" xmlns:bqbiol="http://biomodels.net/biology-qualifiers/" xmlns:bqmodel="http://biomodels.net/model-qualifiers/">
          <rdf:Description rdf:about="#metaid_M_19">
            <bqbiol:is>
              <rdf:Bag>
                <rdf:li rdf:resource="#metaid_M_19_inchi"/>
                <rdf:li rdf:resource="urn:miriam:obo.chebi:CHEBI:18150"/>
              </rdf:Bag>
            </bqbiol:is>
          </rdf:Description>
        </rdf:RDF>
      </annotation>
    </species>
    <species metaid="metaid_M_20" id="M_20" name="2-Deoxy-D-glucose" compartment="C_1" sboTerm="SBO:0000299">
      <annotation>
        <in:inchi xmlns:in="http://biomodels.net/inchi" metaid="metaid_M_20_inchi">InChI=1/C6H12O5/c7-2-1-4(9)6(11)5(10)3-8/h2,4-6,8-11H,1,3H2/t4-,5-,6+/m1/s1</in:inchi>
        <rdf:RDF xmlns:rdf="http://www.w3.org/1999/02/22-rdf-syntax-ns#" xmlns:dc="http://purl.org/dc/elements/1.1/" xmlns:dcterms="http://purl.org/dc/terms/" xmlns:vCard="http://www.w3.org/2001/vcard-rdf/3.0#" xmlns:bqbiol="http://biomodels.net/biology-qualifiers/" xmlns:bqmodel="http://biomodels.net/model-qualifiers/">
          <rdf:Description rdf:about="#metaid_M_20">
            <bqbiol:is>
              <rdf:Bag>
                <rdf:li rdf:resource="#metaid_M_20_inchi"/>
                <rdf:li rdf:resource="urn:miriam:obo.chebi:CHEBI:15866"/>
              </rdf:Bag>
            </bqbiol:is>
          </rdf:Description>
        </rdf:RDF>
      </annotation>
    </species>
    <species metaid="metaid_M_21" id="M_21" name="2-Dehydropantoate" compartment="C_1" sboTerm="SBO:0000299">
      <annotation>
        <in:inchi xmlns:in="http://biomodels.net/inchi" metaid="metaid_M_21_inchi">InChI=1/C6H10O4/c1-6(2,3-7)4(8)5(9)10/h7H,3H2,1-2H3,(H,9,10)/f/h9H</in:inchi>
        <rdf:RDF xmlns:rdf="http://www.w3.org/1999/02/22-rdf-syntax-ns#" xmlns:dc="http://purl.org/dc/elements/1.1/" xmlns:dcterms="http://purl.org/dc/terms/" xmlns:vCard="http://www.w3.org/2001/vcard-rdf/3.0#" xmlns:bqbiol="http://biomodels.net/biology-qualifiers/" xmlns:bqmodel="http://biomodels.net/model-qualifiers/">
          <rdf:Description rdf:about="#metaid_M_21">
            <bqbiol:is>
              <rdf:Bag>
                <rdf:li rdf:resource="#metaid_M_21_inchi"/>
                <rdf:li rdf:resource="urn:miriam:obo.chebi:CHEBI:17094"/>
              </rdf:Bag>
            </bqbiol:is>
          </rdf:Description>
        </rdf:RDF>
      </annotation>
    </species>
    <species metaid="metaid_M_22" id="M_22" name="2-Deoxy-D-glucose 6-phosphate" compartment="C_1" sboTerm="SBO:0000299">
      <annotation>
        <in:inchi xmlns:in="http://biomodels.net/inchi" metaid="metaid_M_22_inchi">InChI=1/C6H13O8P/c7-2-1-4(8)6(10)5(9)3-14-15(11,12)13/h2,4-6,8-10H,1,3H2,(H2,11,12,13)/t4-,5-,6+/m1/s1/f/h11-12H</in:inchi>
        <rdf:RDF xmlns:rdf="http://www.w3.org/1999/02/22-rdf-syntax-ns#" xmlns:dc="http://purl.org/dc/elements/1.1/" xmlns:dcterms="http://purl.org/dc/terms/" xmlns:vCard="http://www.w3.org/2001/vcard-rdf/3.0#" xmlns:bqbiol="http://biomodels.net/biology-qualifiers/" xmlns:bqmodel="http://biomodels.net/model-qualifiers/">
          <rdf:Description rdf:about="#metaid_M_22">
            <bqbiol:is>
              <rdf:Bag>
                <rdf:li rdf:resource="#metaid_M_22_inchi"/>
                <rdf:li rdf:resource="urn:miriam:obo.chebi:CHEBI:16043"/>
              </rdf:Bag>
            </bqbiol:is>
          </rdf:Description>
        </rdf:RDF>
      </annotation>
    </species>
    <species metaid="metaid_M_23" id="M_23" name="2-Deoxy-D-ribose 1-phosphate" compartment="C_1" sboTerm="SBO:0000299">
      <annotation>
        <in:inchi xmlns:in="http://biomodels.net/inchi" metaid="metaid_M_23_inchi">InChI=1/C5H11O7P/c6-2-4-3(7)1-5(11-4)12-13(8,9)10/h3-7H,1-2H2,(H2,8,9,10)/p-2/t3-,4+,5?/m0/s1</in:inchi>
        <rdf:RDF xmlns:rdf="http://www.w3.org/1999/02/22-rdf-syntax-ns#" xmlns:dc="http://purl.org/dc/elements/1.1/" xmlns:dcterms="http://purl.org/dc/terms/" xmlns:vCard="http://www.w3.org/2001/vcard-rdf/3.0#" xmlns:bqbiol="http://biomodels.net/biology-qualifiers/" xmlns:bqmodel="http://biomodels.net/model-qualifiers/">
          <rdf:Description rdf:about="#metaid_M_23">
            <bqbiol:is>
              <rdf:Bag>
                <rdf:li rdf:resource="#metaid_M_23_inchi"/>
                <rdf:li rdf:resource="urn:miriam:obo.chebi:CHEBI:28542"/>
              </rdf:Bag>
            </bqbiol:is>
          </rdf:Description>
        </rdf:RDF>
      </annotation>
    </species>
    <species metaid="metaid_M_24" id="M_24" name="2-Deoxy-D-ribose 5-phosphate" compartment="C_1" sboTerm="SBO:0000299">
      <annotation>
        <in:inchi xmlns:in="http://biomodels.net/inchi" metaid="metaid_M_24_inchi">InChI=1/C5H11O7P/c6-2-1-4(7)5(8)3-12-13(9,10)11/h2,4-5,7-8H,1,3H2,(H2,9,10,11)/t4-,5+/m0/s1/f/h9-10H</in:inchi>
        <rdf:RDF xmlns:rdf="http://www.w3.org/1999/02/22-rdf-syntax-ns#" xmlns:dc="http://purl.org/dc/elements/1.1/" xmlns:dcterms="http://purl.org/dc/terms/" xmlns:vCard="http://www.w3.org/2001/vcard-rdf/3.0#" xmlns:bqbiol="http://biomodels.net/biology-qualifiers/" xmlns:bqmodel="http://biomodels.net/model-qualifiers/">
          <rdf:Description rdf:about="#metaid_M_24">
            <bqbiol:is>
              <rdf:Bag>
                <rdf:li rdf:resource="#metaid_M_24_inchi"/>
                <rdf:li rdf:resource="urn:miriam:obo.chebi:CHEBI:16132"/>
              </rdf:Bag>
            </bqbiol:is>
          </rdf:Description>
        </rdf:RDF>
      </annotation>
    </species>
    <species metaid="metaid_M_25" id="M_25" name="2-Hydroxybutyrate" compartment="C_1" sboTerm="SBO:0000299">
      <annotation>
        <in:inchi xmlns:in="http://biomodels.net/inchi" metaid="metaid_M_25_inchi">InChI=1/C4H8O3/c1-2-3(5)4(6)7/h3,5H,2H2,1H3,(H,6,7)/t3-/m0/s1/f/h6H</in:inchi>
        <rdf:RDF xmlns:rdf="http://www.w3.org/1999/02/22-rdf-syntax-ns#" xmlns:dc="http://purl.org/dc/elements/1.1/" xmlns:dcterms="http://purl.org/dc/terms/" xmlns:vCard="http://www.w3.org/2001/vcard-rdf/3.0#" xmlns:bqbiol="http://biomodels.net/biology-qualifiers/" xmlns:bqmodel="http://biomodels.net/model-qualifiers/">
          <rdf:Description rdf:about="#metaid_M_25">
            <bqbiol:is>
              <rdf:Bag>
                <rdf:li rdf:resource="#metaid_M_25_inchi"/>
                <rdf:li rdf:resource="urn:miriam:kegg.compound:C05984"/>
              </rdf:Bag>
            </bqbiol:is>
          </rdf:Description>
        </rdf:RDF>
      </annotation>
    </species>
    <species metaid="metaid_M_26" id="M_26" name="2-Hydroxy-hexadecanal" compartment="C_1" sboTerm="SBO:0000299">
      <annotation>
        <in:inchi xmlns:in="http://biomodels.net/inchi" metaid="metaid_M_26_inchi">InChI=1/C16H32O2/c1-2-3-4-5-6-7-8-9-10-11-12-13-14-16(18)15-17/h15-16,18H,2-14H2,1H3</in:inchi>
        <rdf:RDF xmlns:rdf="http://www.w3.org/1999/02/22-rdf-syntax-ns#" xmlns:dc="http://purl.org/dc/elements/1.1/" xmlns:dcterms="http://purl.org/dc/terms/" xmlns:vCard="http://www.w3.org/2001/vcard-rdf/3.0#" xmlns:bqbiol="http://biomodels.net/biology-qualifiers/" xmlns:bqmodel="http://biomodels.net/model-qualifiers/">
          <rdf:Description rdf:about="#metaid_M_26">
            <bqbiol:is>
              <rdf:Bag>
                <rdf:li rdf:resource="#metaid_M_26_inchi"/>
                <rdf:li rdf:resource="urn:miriam:pubchem.compound:18987871"/>
              </rdf:Bag>
            </bqbiol:is>
            <bqbiol:isDescribedBy>
              <rdf:Bag>
                <rdf:li rdf:resource="urn:miriam:pubmed:4600375"/>
              </rdf:Bag>
            </bqbiol:isDescribedBy>
          </rdf:Description>
        </rdf:RDF>
      </annotation>
    </species>
    <species metaid="metaid_M_27" id="M_27" name="2-Isopropylmaleate" compartment="C_1" sboTerm="SBO:0000299">
      <annotation>
        <in:inchi xmlns:in="http://biomodels.net/inchi" metaid="metaid_M_27_inchi">InChI=1/C7H10O4/c1-4(2)5(7(10)11)3-6(8)9/h3-4H,1-2H3,(H,8,9)(H,10,11)/b5-3-</in:inchi>
        <rdf:RDF xmlns:rdf="http://www.w3.org/1999/02/22-rdf-syntax-ns#" xmlns:dc="http://purl.org/dc/elements/1.1/" xmlns:dcterms="http://purl.org/dc/terms/" xmlns:vCard="http://www.w3.org/2001/vcard-rdf/3.0#" xmlns:bqbiol="http://biomodels.net/biology-qualifiers/" xmlns:bqmodel="http://biomodels.net/model-qualifiers/">
          <rdf:Description rdf:about="#metaid_M_27">
            <bqbiol:is>
              <rdf:Bag>
                <rdf:li rdf:resource="#metaid_M_27_inchi"/>
                <rdf:li rdf:resource="urn:miriam:obo.chebi:CHEBI:17275"/>
              </rdf:Bag>
            </bqbiol:is>
          </rdf:Description>
        </rdf:RDF>
      </annotation>
    </species>
    <species metaid="metaid_M_28" id="M_28" name="2-keto-4-methylthiobutyrate" compartment="C_1" sboTerm="SBO:0000299">
      <annotation>
        <in:inchi xmlns:in="http://biomodels.net/inchi" metaid="metaid_M_28_inchi">InChI=1/C5H8O3S/c1-9-3-2-4(6)5(7)8/h2-3H2,1H3,(H,7,8)/p-1</in:inchi>
        <rdf:RDF xmlns:rdf="http://www.w3.org/1999/02/22-rdf-syntax-ns#" xmlns:dc="http://purl.org/dc/elements/1.1/" xmlns:dcterms="http://purl.org/dc/terms/" xmlns:vCard="http://www.w3.org/2001/vcard-rdf/3.0#" xmlns:bqbiol="http://biomodels.net/biology-qualifiers/" xmlns:bqmodel="http://biomodels.net/model-qualifiers/">
          <rdf:Description rdf:about="#metaid_M_28">
            <bqbiol:is>
              <rdf:Bag>
                <rdf:li rdf:resource="#metaid_M_28_inchi"/>
                <rdf:li rdf:resource="urn:miriam:obo.chebi:CHEBI:16723"/>
              </rdf:Bag>
            </bqbiol:is>
          </rdf:Description>
        </rdf:RDF>
      </annotation>
    </species>
    <species metaid="metaid_M_29" id="M_29" name="2-Methyl-4-amino-5-hydroxymethylpyrimidine diphosphate" compartment="C_1" sboTerm="SBO:0000299">
      <annotation>
        <in:inchi xmlns:in="http://biomodels.net/inchi" metaid="metaid_M_29_inchi">InChI=1/C6H11N3O7P2/c1-4-8-2-5(6(7)9-4)3-15-18(13,14)16-17(10,11)12/h2H,3H2,1H3,(H,13,14)(H2,7,8,9)(H2,10,11,12)/f/h10-11,13H,7H2</in:inchi>
        <rdf:RDF xmlns:rdf="http://www.w3.org/1999/02/22-rdf-syntax-ns#" xmlns:dc="http://purl.org/dc/elements/1.1/" xmlns:dcterms="http://purl.org/dc/terms/" xmlns:vCard="http://www.w3.org/2001/vcard-rdf/3.0#" xmlns:bqbiol="http://biomodels.net/biology-qualifiers/" xmlns:bqmodel="http://biomodels.net/model-qualifiers/">
          <rdf:Description rdf:about="#metaid_M_29">
            <bqbiol:is>
              <rdf:Bag>
                <rdf:li rdf:resource="#metaid_M_29_inchi"/>
                <rdf:li rdf:resource="urn:miriam:obo.chebi:CHEBI:16629"/>
              </rdf:Bag>
            </bqbiol:is>
          </rdf:Description>
        </rdf:RDF>
      </annotation>
    </species>
    <species metaid="metaid_M_30" id="M_30" name="2-methylbutyl acetate" compartment="C_1" sboTerm="SBO:0000299">
      <annotation>
        <in:inchi xmlns:in="http://biomodels.net/inchi" metaid="metaid_M_30_inchi">InChI=1/C7H14O2/c1-4-6(2)5-9-7(3)8/h6H,4-5H2,1-3H3</in:inchi>
        <rdf:RDF xmlns:rdf="http://www.w3.org/1999/02/22-rdf-syntax-ns#" xmlns:dc="http://purl.org/dc/elements/1.1/" xmlns:dcterms="http://purl.org/dc/terms/" xmlns:vCard="http://www.w3.org/2001/vcard-rdf/3.0#" xmlns:bqbiol="http://biomodels.net/biology-qualifiers/" xmlns:bqmodel="http://biomodels.net/model-qualifiers/">
          <rdf:Description rdf:about="#metaid_M_30">
            <bqbiol:is>
              <rdf:Bag>
                <rdf:li rdf:resource="#metaid_M_30_inchi"/>
                <rdf:li rdf:resource="urn:miriam:pubchem.compound:12209"/>
              </rdf:Bag>
            </bqbiol:is>
          </rdf:Description>
        </rdf:RDF>
      </annotation>
    </species>
    <species metaid="metaid_M_31" id="M_31" name="2-methylbutyraldehyde" compartment="C_1" sboTerm="SBO:0000299">
      <annotation>
        <in:inchi xmlns:in="http://biomodels.net/inchi" metaid="metaid_M_31_inchi">InChI=1/C5H10O/c1-3-5(2)4-6/h4-5H,3H2,1-2H3</in:inchi>
        <rdf:RDF xmlns:rdf="http://www.w3.org/1999/02/22-rdf-syntax-ns#" xmlns:dc="http://purl.org/dc/elements/1.1/" xmlns:dcterms="http://purl.org/dc/terms/" xmlns:vCard="http://www.w3.org/2001/vcard-rdf/3.0#" xmlns:bqbiol="http://biomodels.net/biology-qualifiers/" xmlns:bqmodel="http://biomodels.net/model-qualifiers/">
          <rdf:Description rdf:about="#metaid_M_31">
            <bqbiol:is>
              <rdf:Bag>
                <rdf:li rdf:resource="#metaid_M_31_inchi"/>
                <rdf:li rdf:resource="urn:miriam:obo.chebi:CHEBI:16182"/>
              </rdf:Bag>
            </bqbiol:is>
          </rdf:Description>
        </rdf:RDF>
      </annotation>
    </species>
    <species metaid="metaid_M_32" id="M_32" name="2-methyl-1-butanol" compartment="C_1" sboTerm="SBO:0000299">
      <annotation>
        <in:inchi xmlns:in="http://biomodels.net/inchi" metaid="metaid_M_32_inchi">InChI=1/C5H12O/c1-3-5(2)4-6/h5-6H,3-4H2,1-2H3</in:inchi>
        <rdf:RDF xmlns:rdf="http://www.w3.org/1999/02/22-rdf-syntax-ns#" xmlns:dc="http://purl.org/dc/elements/1.1/" xmlns:dcterms="http://purl.org/dc/terms/" xmlns:vCard="http://www.w3.org/2001/vcard-rdf/3.0#" xmlns:bqbiol="http://biomodels.net/biology-qualifiers/" xmlns:bqmodel="http://biomodels.net/model-qualifiers/">
          <rdf:Description rdf:about="#metaid_M_32">
            <bqbiol:is>
              <rdf:Bag>
                <rdf:li rdf:resource="#metaid_M_32_inchi"/>
                <rdf:li rdf:resource="urn:miriam:pubchem.compound:8723"/>
              </rdf:Bag>
            </bqbiol:is>
          </rdf:Description>
        </rdf:RDF>
      </annotation>
    </species>
    <species metaid="metaid_M_33" id="M_33" name="2-methylpropanal" compartment="C_1" sboTerm="SBO:0000299">
      <annotation>
        <in:inchi xmlns:in="http://biomodels.net/inchi" metaid="metaid_M_33_inchi">InChI=1/C4H8O/c1-4(2)3-5/h3-4H,1-2H3</in:inchi>
        <rdf:RDF xmlns:rdf="http://www.w3.org/1999/02/22-rdf-syntax-ns#" xmlns:dc="http://purl.org/dc/elements/1.1/" xmlns:dcterms="http://purl.org/dc/terms/" xmlns:vCard="http://www.w3.org/2001/vcard-rdf/3.0#" xmlns:bqbiol="http://biomodels.net/biology-qualifiers/" xmlns:bqmodel="http://biomodels.net/model-qualifiers/">
          <rdf:Description rdf:about="#metaid_M_33">
            <bqbiol:is>
              <rdf:Bag>
                <rdf:li rdf:resource="#metaid_M_33_inchi"/>
                <rdf:li rdf:resource="urn:miriam:pubchem.compound:6561"/>
              </rdf:Bag>
            </bqbiol:is>
          </rdf:Description>
        </rdf:RDF>
      </annotation>
    </species>
    <species metaid="metaid_M_34" id="M_34" name="2-Oxobutanoate" compartment="C_1" sboTerm="SBO:0000299">
      <annotation>
        <in:inchi xmlns:in="http://biomodels.net/inchi" metaid="metaid_M_34_inchi">InChI=1/C4H6O3/c1-2-3(5)4(6)7/h2H2,1H3,(H,6,7)/p-1</in:inchi>
        <rdf:RDF xmlns:rdf="http://www.w3.org/1999/02/22-rdf-syntax-ns#" xmlns:dc="http://purl.org/dc/elements/1.1/" xmlns:dcterms="http://purl.org/dc/terms/" xmlns:vCard="http://www.w3.org/2001/vcard-rdf/3.0#" xmlns:bqbiol="http://biomodels.net/biology-qualifiers/" xmlns:bqmodel="http://biomodels.net/model-qualifiers/">
          <rdf:Description rdf:about="#metaid_M_34">
            <bqbiol:is>
              <rdf:Bag>
                <rdf:li rdf:resource="#metaid_M_34_inchi"/>
                <rdf:li rdf:resource="urn:miriam:obo.chebi:CHEBI:16763"/>
              </rdf:Bag>
            </bqbiol:is>
          </rdf:Description>
        </rdf:RDF>
      </annotation>
    </species>
    <species metaid="metaid_M_35" id="M_35" name="2-Oxoadipate" compartment="C_1" sboTerm="SBO:0000299">
      <annotation>
        <in:inchi xmlns:in="http://biomodels.net/inchi" metaid="metaid_M_35_inchi">InChI=1/C6H8O5/c7-4(6(10)11)2-1-3-5(8)9/h1-3H2,(H,8,9)(H,10,11)</in:inchi>
        <rdf:RDF xmlns:rdf="http://www.w3.org/1999/02/22-rdf-syntax-ns#" xmlns:dc="http://purl.org/dc/elements/1.1/" xmlns:dcterms="http://purl.org/dc/terms/" xmlns:vCard="http://www.w3.org/2001/vcard-rdf/3.0#" xmlns:bqbiol="http://biomodels.net/biology-qualifiers/" xmlns:bqmodel="http://biomodels.net/model-qualifiers/">
          <rdf:Description rdf:about="#metaid_M_35">
            <bqbiol:is>
              <rdf:Bag>
                <rdf:li rdf:resource="#metaid_M_35_inchi"/>
                <rdf:li rdf:resource="urn:miriam:obo.chebi:CHEBI:15753"/>
              </rdf:Bag>
            </bqbiol:is>
          </rdf:Description>
        </rdf:RDF>
      </annotation>
    </species>
    <species metaid="metaid_M_36" id="M_36" name="D-Glycerate 2-phosphate" compartment="C_1" sboTerm="SBO:0000299">
      <annotation>
        <in:inchi xmlns:in="http://biomodels.net/inchi" metaid="metaid_M_36_inchi">InChI=1/C3H7O7P/c4-1-2(3(5)6)10-11(7,8)9/h2,4H,1H2,(H,5,6)(H2,7,8,9)/t2-/m1/s1</in:inchi>
        <rdf:RDF xmlns:rdf="http://www.w3.org/1999/02/22-rdf-syntax-ns#" xmlns:dc="http://purl.org/dc/elements/1.1/" xmlns:dcterms="http://purl.org/dc/terms/" xmlns:vCard="http://www.w3.org/2001/vcard-rdf/3.0#" xmlns:bqbiol="http://biomodels.net/biology-qualifiers/" xmlns:bqmodel="http://biomodels.net/model-qualifiers/">
          <rdf:Description rdf:about="#metaid_M_36">
            <bqbiol:is>
              <rdf:Bag>
                <rdf:li rdf:resource="#metaid_M_36_inchi"/>
                <rdf:li rdf:resource="urn:miriam:obo.chebi:CHEBI:17835"/>
              </rdf:Bag>
            </bqbiol:is>
          </rdf:Description>
        </rdf:RDF>
      </annotation>
    </species>
    <species metaid="metaid_M_37" id="M_37" name="2-phenylethanol" compartment="C_1" sboTerm="SBO:0000299">
      <annotation>
        <in:inchi xmlns:in="http://biomodels.net/inchi" metaid="metaid_M_37_inchi">InChI=1/C8H10O/c9-7-6-8-4-2-1-3-5-8/h1-5,9H,6-7H2</in:inchi>
        <rdf:RDF xmlns:rdf="http://www.w3.org/1999/02/22-rdf-syntax-ns#" xmlns:dc="http://purl.org/dc/elements/1.1/" xmlns:dcterms="http://purl.org/dc/terms/" xmlns:vCard="http://www.w3.org/2001/vcard-rdf/3.0#" xmlns:bqbiol="http://biomodels.net/biology-qualifiers/" xmlns:bqmodel="http://biomodels.net/model-qualifiers/">
          <rdf:Description rdf:about="#metaid_M_37">
            <bqbiol:is>
              <rdf:Bag>
                <rdf:li rdf:resource="#metaid_M_37_inchi"/>
                <rdf:li rdf:resource="urn:miriam:kegg.compound:C05853"/>
              </rdf:Bag>
            </bqbiol:is>
          </rdf:Description>
        </rdf:RDF>
      </annotation>
    </species>
    <species metaid="metaid_M_38" id="M_38" name="3-(4-Hydroxyphenyl)pyruvate" compartment="C_1" sboTerm="SBO:0000299">
      <annotation>
        <in:inchi xmlns:in="http://biomodels.net/inchi" metaid="metaid_M_38_inchi">InChI=1/C9H8O4/c10-7-3-1-6(2-4-7)5-8(11)9(12)13/h1-4,10H,5H2,(H,12,13)/p-1/fC9H7O4/q-1</in:inchi>
        <rdf:RDF xmlns:rdf="http://www.w3.org/1999/02/22-rdf-syntax-ns#" xmlns:dc="http://purl.org/dc/elements/1.1/" xmlns:dcterms="http://purl.org/dc/terms/" xmlns:vCard="http://www.w3.org/2001/vcard-rdf/3.0#" xmlns:bqbiol="http://biomodels.net/biology-qualifiers/" xmlns:bqmodel="http://biomodels.net/model-qualifiers/">
          <rdf:Description rdf:about="#metaid_M_38">
            <bqbiol:is>
              <rdf:Bag>
                <rdf:li rdf:resource="#metaid_M_38_inchi"/>
                <rdf:li rdf:resource="urn:miriam:obo.chebi:CHEBI:36242"/>
              </rdf:Bag>
            </bqbiol:is>
          </rdf:Description>
        </rdf:RDF>
      </annotation>
    </species>
    <species metaid="metaid_M_39" id="M_39" name="3&apos;,5&apos;-Cyclic CMP" compartment="C_1" sboTerm="SBO:0000299">
      <annotation>
        <in:inchi xmlns:in="http://biomodels.net/inchi" metaid="metaid_M_39_inchi">InChI=1/C9H12N3O7P/c10-5-1-2-12(9(14)11-5)8-6(13)7-4(18-8)3-17-20(15,16)19-7/h1-2,4,6-8,13H,3H2,(H,15,16)(H2,10,11,14)/t4-,6-,7-,8-/m1/s1/f/h15H,10H2</in:inchi>
        <rdf:RDF xmlns:rdf="http://www.w3.org/1999/02/22-rdf-syntax-ns#" xmlns:dc="http://purl.org/dc/elements/1.1/" xmlns:dcterms="http://purl.org/dc/terms/" xmlns:vCard="http://www.w3.org/2001/vcard-rdf/3.0#" xmlns:bqbiol="http://biomodels.net/biology-qualifiers/" xmlns:bqmodel="http://biomodels.net/model-qualifiers/">
          <rdf:Description rdf:about="#metaid_M_39">
            <bqbiol:is>
              <rdf:Bag>
                <rdf:li rdf:resource="#metaid_M_39_inchi"/>
                <rdf:li rdf:resource="urn:miriam:obo.chebi:CHEBI:17065"/>
              </rdf:Bag>
            </bqbiol:is>
          </rdf:Description>
        </rdf:RDF>
      </annotation>
    </species>
    <species metaid="metaid_M_40" id="M_40" name="3&apos;,5&apos;-Cyclic dAMP" compartment="C_1" sboTerm="SBO:0000299">
      <annotation>
        <in:inchi xmlns:in="http://biomodels.net/inchi" metaid="metaid_M_40_inchi">InChI=1/C10H12N5O5P/c11-9-8-10(13-3-12-9)15(4-14-8)7-1-5-6(19-7)2-18-21(16,17)20-5/h3-7H,1-2H2,(H,16,17)(H2,11,12,13)/t5-,6+,7+/m0/s1/f/h16H,11H2</in:inchi>
        <rdf:RDF xmlns:rdf="http://www.w3.org/1999/02/22-rdf-syntax-ns#" xmlns:dc="http://purl.org/dc/elements/1.1/" xmlns:dcterms="http://purl.org/dc/terms/" xmlns:vCard="http://www.w3.org/2001/vcard-rdf/3.0#" xmlns:bqbiol="http://biomodels.net/biology-qualifiers/" xmlns:bqmodel="http://biomodels.net/model-qualifiers/">
          <rdf:Description rdf:about="#metaid_M_40">
            <bqbiol:is>
              <rdf:Bag>
                <rdf:li rdf:resource="#metaid_M_40_inchi"/>
                <rdf:li rdf:resource="urn:miriam:kegg.compound:C00968"/>
              </rdf:Bag>
            </bqbiol:is>
          </rdf:Description>
        </rdf:RDF>
      </annotation>
    </species>
    <species metaid="metaid_M_41" id="M_41" name="3&apos;,5&apos;-Cyclic GMP" compartment="C_1" sboTerm="SBO:0000299">
      <annotation>
        <in:inchi xmlns:in="http://biomodels.net/inchi" metaid="metaid_M_41_inchi">InChI=1/C10H12N5O7P/c11-10-13-7-4(8(17)14-10)12-2-15(7)9-5(16)6-3(21-9)1-20-23(18,19)22-6/h2-3,5-6,9,16H,1H2,(H,18,19)(H3,11,13,14,17)/t3-,5-,6-,9-/m1/s1/f/h13,18H,11H2</in:inchi>
        <rdf:RDF xmlns:rdf="http://www.w3.org/1999/02/22-rdf-syntax-ns#" xmlns:dc="http://purl.org/dc/elements/1.1/" xmlns:dcterms="http://purl.org/dc/terms/" xmlns:vCard="http://www.w3.org/2001/vcard-rdf/3.0#" xmlns:bqbiol="http://biomodels.net/biology-qualifiers/" xmlns:bqmodel="http://biomodels.net/model-qualifiers/">
          <rdf:Description rdf:about="#metaid_M_41">
            <bqbiol:is>
              <rdf:Bag>
                <rdf:li rdf:resource="#metaid_M_41_inchi"/>
                <rdf:li rdf:resource="urn:miriam:obo.chebi:CHEBI:16356"/>
              </rdf:Bag>
            </bqbiol:is>
          </rdf:Description>
        </rdf:RDF>
      </annotation>
    </species>
    <species metaid="metaid_M_42" id="M_42" name="3&apos;,5&apos;-Cyclic IMP" compartment="C_1" sboTerm="SBO:0000299">
      <annotation>
        <in:inchi xmlns:in="http://biomodels.net/inchi" metaid="metaid_M_42_inchi">InChI=1/C10H11N4O7P/c15-6-7-4(1-19-22(17,18)21-7)20-10(6)14-3-13-5-8(14)11-2-12-9(5)16/h2-4,6-7,10,15H,1H2,(H,17,18)(H,11,12,16)/t4-,6-,7-,10-/m1/s1/f/h11,17H</in:inchi>
        <rdf:RDF xmlns:rdf="http://www.w3.org/1999/02/22-rdf-syntax-ns#" xmlns:dc="http://purl.org/dc/elements/1.1/" xmlns:dcterms="http://purl.org/dc/terms/" xmlns:vCard="http://www.w3.org/2001/vcard-rdf/3.0#" xmlns:bqbiol="http://biomodels.net/biology-qualifiers/" xmlns:bqmodel="http://biomodels.net/model-qualifiers/">
          <rdf:Description rdf:about="#metaid_M_42">
            <bqbiol:is>
              <rdf:Bag>
                <rdf:li rdf:resource="#metaid_M_42_inchi"/>
                <rdf:li rdf:resource="urn:miriam:kegg.compound:C00943"/>
              </rdf:Bag>
            </bqbiol:is>
          </rdf:Description>
        </rdf:RDF>
      </annotation>
    </species>
    <species metaid="metaid_M_43" id="M_43" name="3-Carboxy-2-hydroxy-4-methylpentanoate" compartment="C_1" sboTerm="SBO:0000299">
      <annotation>
        <in:inchi xmlns:in="http://biomodels.net/inchi" metaid="metaid_M_43_inchi">InChI=1/C7H12O5/c1-3(2)4(6(9)10)5(8)7(11)12/h3-5,8H,1-2H3,(H,9,10)(H,11,12)/p-2/t4-,5+/m0/s1/fC7H10O5/q-2</in:inchi>
        <rdf:RDF xmlns:rdf="http://www.w3.org/1999/02/22-rdf-syntax-ns#" xmlns:dc="http://purl.org/dc/elements/1.1/" xmlns:dcterms="http://purl.org/dc/terms/" xmlns:vCard="http://www.w3.org/2001/vcard-rdf/3.0#" xmlns:bqbiol="http://biomodels.net/biology-qualifiers/" xmlns:bqmodel="http://biomodels.net/model-qualifiers/">
          <rdf:Description rdf:about="#metaid_M_43">
            <bqbiol:is>
              <rdf:Bag>
                <rdf:li rdf:resource="#metaid_M_43_inchi"/>
                <rdf:li rdf:resource="urn:miriam:obo.chebi:CHEBI:35121"/>
              </rdf:Bag>
            </bqbiol:is>
          </rdf:Description>
        </rdf:RDF>
      </annotation>
    </species>
    <species metaid="metaid_M_44" id="M_44" name="3-Carboxy-3-hydroxy-4-methylpentanoate" compartment="C_1" sboTerm="SBO:0000299">
      <annotation>
        <in:inchi xmlns:in="http://biomodels.net/inchi" metaid="metaid_M_44_inchi">InChI=1/C7H12O5/c1-4(2)7(12,6(10)11)3-5(8)9/h4,12H,3H2,1-2H3,(H,8,9)(H,10,11)/p-2/fC7H10O5/q-2</in:inchi>
        <rdf:RDF xmlns:rdf="http://www.w3.org/1999/02/22-rdf-syntax-ns#" xmlns:dc="http://purl.org/dc/elements/1.1/" xmlns:dcterms="http://purl.org/dc/terms/" xmlns:vCard="http://www.w3.org/2001/vcard-rdf/3.0#" xmlns:bqbiol="http://biomodels.net/biology-qualifiers/" xmlns:bqmodel="http://biomodels.net/model-qualifiers/">
          <rdf:Description rdf:about="#metaid_M_44">
            <bqbiol:is>
              <rdf:Bag>
                <rdf:li rdf:resource="#metaid_M_44_inchi"/>
                <rdf:li rdf:resource="urn:miriam:obo.chebi:CHEBI:35129"/>
              </rdf:Bag>
            </bqbiol:is>
          </rdf:Description>
        </rdf:RDF>
      </annotation>
    </species>
    <species metaid="metaid_M_45" id="M_45" name="3-Carboxy-4-methyl-2-oxopentanoate" compartment="C_1" sboTerm="SBO:0000299">
      <annotation>
        <in:inchi xmlns:in="http://biomodels.net/inchi" metaid="metaid_M_45_inchi">InChI=1/C7H10O5/c1-3(2)4(6(9)10)5(8)7(11)12/h3-4H,1-2H3,(H,9,10)(H,11,12)/p-2/t4-/m0/s1/fC7H8O5/q-2</in:inchi>
        <rdf:RDF xmlns:rdf="http://www.w3.org/1999/02/22-rdf-syntax-ns#" xmlns:dc="http://purl.org/dc/elements/1.1/" xmlns:dcterms="http://purl.org/dc/terms/" xmlns:vCard="http://www.w3.org/2001/vcard-rdf/3.0#" xmlns:bqbiol="http://biomodels.net/biology-qualifiers/" xmlns:bqmodel="http://biomodels.net/model-qualifiers/">
          <rdf:Description rdf:about="#metaid_M_45">
            <bqbiol:is>
              <rdf:Bag>
                <rdf:li rdf:resource="#metaid_M_45_inchi"/>
                <rdf:li rdf:resource="urn:miriam:obo.chebi:CHEBI:17214"/>
              </rdf:Bag>
            </bqbiol:is>
          </rdf:Description>
        </rdf:RDF>
      </annotation>
    </species>
    <species metaid="metaid_M_46" id="M_46" name="3-Hexaprenyl-4,5-dihydroxybenzoate" compartment="C_1" sboTerm="SBO:0000299">
      <annotation>
        <in:inchi xmlns:in="http://biomodels.net/inchi" metaid="metaid_M_46_inchi">InChI=1/C37H54O4/c1-27(2)13-8-14-28(3)15-9-16-29(4)17-10-18-30(5)19-11-20-31(6)21-12-22-32(7)23-24-33-25-34(37(40)41)26-35(38)36(33)39/h13,15,17,19,21,23,25-26,38-39H,8-12,14,16,18,20,22,24H2,1-7H3,(H,40,41)/b28-15+,29-17+,30-19+,31-21+,32-23+</in:inchi>
        <rdf:RDF xmlns:rdf="http://www.w3.org/1999/02/22-rdf-syntax-ns#" xmlns:dc="http://purl.org/dc/elements/1.1/" xmlns:dcterms="http://purl.org/dc/terms/" xmlns:vCard="http://www.w3.org/2001/vcard-rdf/3.0#" xmlns:bqbiol="http://biomodels.net/biology-qualifiers/" xmlns:bqmodel="http://biomodels.net/model-qualifiers/">
          <rdf:Description rdf:about="#metaid_M_46">
            <bqbiol:is>
              <rdf:Bag>
                <rdf:li rdf:resource="#metaid_M_46_inchi"/>
                <rdf:li rdf:resource="urn:miriam:obo.chebi:CHEBI:18081"/>
              </rdf:Bag>
            </bqbiol:is>
          </rdf:Description>
        </rdf:RDF>
      </annotation>
    </species>
    <species metaid="metaid_M_47" id="M_47" name="3-Dehydroquinate" compartment="C_1" sboTerm="SBO:0000299">
      <annotation>
        <in:inchi xmlns:in="http://biomodels.net/inchi" metaid="metaid_M_47_inchi">InChI=1/C7H10O6/c8-3-1-7(13,6(11)12)2-4(9)5(3)10/h3,5,8,10,13H,1-2H2,(H,11,12)/p-1/t3-,5+,7-/m1/s1</in:inchi>
        <rdf:RDF xmlns:rdf="http://www.w3.org/1999/02/22-rdf-syntax-ns#" xmlns:dc="http://purl.org/dc/elements/1.1/" xmlns:dcterms="http://purl.org/dc/terms/" xmlns:vCard="http://www.w3.org/2001/vcard-rdf/3.0#" xmlns:bqbiol="http://biomodels.net/biology-qualifiers/" xmlns:bqmodel="http://biomodels.net/model-qualifiers/">
          <rdf:Description rdf:about="#metaid_M_47">
            <bqbiol:is>
              <rdf:Bag>
                <rdf:li rdf:resource="#metaid_M_47_inchi"/>
                <rdf:li rdf:resource="urn:miriam:obo.chebi:CHEBI:32364"/>
              </rdf:Bag>
            </bqbiol:is>
          </rdf:Description>
        </rdf:RDF>
      </annotation>
    </species>
    <species metaid="metaid_M_48" id="M_48" name="3-Dehydroshikimate" compartment="C_1" sboTerm="SBO:0000299">
      <annotation>
        <in:inchi xmlns:in="http://biomodels.net/inchi" metaid="metaid_M_48_inchi">InChI=1/C7H8O5/c8-4-1-3(7(11)12)2-5(9)6(4)10/h1,5-6,9-10H,2H2,(H,11,12)/p-1/t5-,6-/m1/s1</in:inchi>
        <rdf:RDF xmlns:rdf="http://www.w3.org/1999/02/22-rdf-syntax-ns#" xmlns:dc="http://purl.org/dc/elements/1.1/" xmlns:dcterms="http://purl.org/dc/terms/" xmlns:vCard="http://www.w3.org/2001/vcard-rdf/3.0#" xmlns:bqbiol="http://biomodels.net/biology-qualifiers/" xmlns:bqmodel="http://biomodels.net/model-qualifiers/">
          <rdf:Description rdf:about="#metaid_M_48">
            <bqbiol:is>
              <rdf:Bag>
                <rdf:li rdf:resource="#metaid_M_48_inchi"/>
                <rdf:li rdf:resource="urn:miriam:obo.chebi:CHEBI:16630"/>
              </rdf:Bag>
            </bqbiol:is>
          </rdf:Description>
        </rdf:RDF>
      </annotation>
    </species>
    <species metaid="metaid_M_49" id="M_49" name="3-Dehydrosphinganine" compartment="C_1" sboTerm="SBO:0000299">
      <annotation>
        <in:inchi xmlns:in="http://biomodels.net/inchi" metaid="metaid_M_49_inchi">InChI=1/C18H37NO2/c1-2-3-4-5-6-7-8-9-10-11-12-13-14-15-18(21)17(19)16-20/h17,20H,2-16,19H2,1H3/t17-/m0/s1</in:inchi>
        <rdf:RDF xmlns:rdf="http://www.w3.org/1999/02/22-rdf-syntax-ns#" xmlns:dc="http://purl.org/dc/elements/1.1/" xmlns:dcterms="http://purl.org/dc/terms/" xmlns:vCard="http://www.w3.org/2001/vcard-rdf/3.0#" xmlns:bqbiol="http://biomodels.net/biology-qualifiers/" xmlns:bqmodel="http://biomodels.net/model-qualifiers/">
          <rdf:Description rdf:about="#metaid_M_49">
            <bqbiol:is>
              <rdf:Bag>
                <rdf:li rdf:resource="#metaid_M_49_inchi"/>
                <rdf:li rdf:resource="urn:miriam:obo.chebi:CHEBI:17862"/>
              </rdf:Bag>
            </bqbiol:is>
          </rdf:Description>
        </rdf:RDF>
      </annotation>
    </species>
    <species metaid="metaid_M_50" id="M_50" name="3-Hydroxyanthranilate" compartment="C_1" sboTerm="SBO:0000299">
      <annotation>
        <in:inchi xmlns:in="http://biomodels.net/inchi" metaid="metaid_M_50_inchi">InChI=1/C7H7NO3/c8-6-4(7(10)11)2-1-3-5(6)9/h1-3,9H,8H2,(H,10,11)/f/h10H</in:inchi>
        <rdf:RDF xmlns:rdf="http://www.w3.org/1999/02/22-rdf-syntax-ns#" xmlns:dc="http://purl.org/dc/elements/1.1/" xmlns:dcterms="http://purl.org/dc/terms/" xmlns:vCard="http://www.w3.org/2001/vcard-rdf/3.0#" xmlns:bqbiol="http://biomodels.net/biology-qualifiers/" xmlns:bqmodel="http://biomodels.net/model-qualifiers/">
          <rdf:Description rdf:about="#metaid_M_50">
            <bqbiol:is>
              <rdf:Bag>
                <rdf:li rdf:resource="#metaid_M_50_inchi"/>
                <rdf:li rdf:resource="urn:miriam:obo.chebi:CHEBI:15793"/>
              </rdf:Bag>
            </bqbiol:is>
          </rdf:Description>
        </rdf:RDF>
      </annotation>
    </species>
    <species metaid="metaid_M_51" id="M_51" name="C&apos;-(3-Indolyl)-glycerol 3-phosphate" compartment="C_1" sboTerm="SBO:0000299">
      <annotation>
        <in:inchi xmlns:in="http://biomodels.net/inchi" metaid="metaid_M_51_inchi">InChI=1/C11H14NO6P/c13-10(6-18-19(15,16)17)11(14)8-5-12-9-4-2-1-3-7(8)9/h1-5,10-14H,6H2,(H2,15,16,17)</in:inchi>
        <rdf:RDF xmlns:rdf="http://www.w3.org/1999/02/22-rdf-syntax-ns#" xmlns:dc="http://purl.org/dc/elements/1.1/" xmlns:dcterms="http://purl.org/dc/terms/" xmlns:vCard="http://www.w3.org/2001/vcard-rdf/3.0#" xmlns:bqbiol="http://biomodels.net/biology-qualifiers/" xmlns:bqmodel="http://biomodels.net/model-qualifiers/">
          <rdf:Description rdf:about="#metaid_M_51">
            <bqbiol:is>
              <rdf:Bag>
                <rdf:li rdf:resource="#metaid_M_51_inchi"/>
                <rdf:li rdf:resource="urn:miriam:obo.chebi:CHEBI:18299"/>
              </rdf:Bag>
            </bqbiol:is>
          </rdf:Description>
        </rdf:RDF>
      </annotation>
    </species>
    <species metaid="metaid_M_52" id="M_52" name="3-isopropylmalate-methyl-ester" compartment="C_1" sboTerm="SBO:0000299">
      <annotation>
        <in:inchi xmlns:in="http://biomodels.net/inchi" metaid="metaid_M_52_inchi">InChI=1/C8H14O5/c1-4(2)5(7(10)11)6(9)8(12)13-3/h4-6,9H,1-3H3,(H,10,11)/p-1/fC8H13O5/q-1</in:inchi>
        <rdf:RDF xmlns:rdf="http://www.w3.org/1999/02/22-rdf-syntax-ns#" xmlns:dc="http://purl.org/dc/elements/1.1/" xmlns:dcterms="http://purl.org/dc/terms/" xmlns:vCard="http://www.w3.org/2001/vcard-rdf/3.0#" xmlns:bqbiol="http://biomodels.net/biology-qualifiers/" xmlns:bqmodel="http://biomodels.net/model-qualifiers/">
          <rdf:Description rdf:about="#metaid_M_52">
            <bqbiol:is>
              <rdf:Bag>
                <rdf:li rdf:resource="#metaid_M_52_inchi"/>
              </rdf:Bag>
            </bqbiol:is>
            <bqbiol:isDescribedBy>
              <rdf:Bag>
                <rdf:li rdf:resource="urn:miriam:pubmed:15147181"/>
              </rdf:Bag>
            </bqbiol:isDescribedBy>
          </rdf:Description>
        </rdf:RDF>
      </annotation>
    </species>
    <species metaid="metaid_M_53" id="M_53" name="3-Methylbutanal" compartment="C_1" sboTerm="SBO:0000299">
      <annotation>
        <in:inchi xmlns:in="http://biomodels.net/inchi" metaid="metaid_M_53_inchi">InChI=1/C5H10O/c1-5(2)3-4-6/h4-5H,3H2,1-2H3</in:inchi>
        <rdf:RDF xmlns:rdf="http://www.w3.org/1999/02/22-rdf-syntax-ns#" xmlns:dc="http://purl.org/dc/elements/1.1/" xmlns:dcterms="http://purl.org/dc/terms/" xmlns:vCard="http://www.w3.org/2001/vcard-rdf/3.0#" xmlns:bqbiol="http://biomodels.net/biology-qualifiers/" xmlns:bqmodel="http://biomodels.net/model-qualifiers/">
          <rdf:Description rdf:about="#metaid_M_53">
            <bqbiol:is>
              <rdf:Bag>
                <rdf:li rdf:resource="#metaid_M_53_inchi"/>
                <rdf:li rdf:resource="urn:miriam:obo.chebi:CHEBI:16638"/>
              </rdf:Bag>
            </bqbiol:is>
          </rdf:Description>
        </rdf:RDF>
      </annotation>
    </species>
    <species metaid="metaid_M_54" id="M_54" name="3-Methyl-2-oxobutanoate" compartment="C_1" sboTerm="SBO:0000299">
      <annotation>
        <in:inchi xmlns:in="http://biomodels.net/inchi" metaid="metaid_M_54_inchi">InChI=1/C5H8O3/c1-3(2)4(6)5(7)8/h3H,1-2H3,(H,7,8)/p-1/fC5H7O3/q-1</in:inchi>
        <rdf:RDF xmlns:rdf="http://www.w3.org/1999/02/22-rdf-syntax-ns#" xmlns:dc="http://purl.org/dc/elements/1.1/" xmlns:dcterms="http://purl.org/dc/terms/" xmlns:vCard="http://www.w3.org/2001/vcard-rdf/3.0#" xmlns:bqbiol="http://biomodels.net/biology-qualifiers/" xmlns:bqmodel="http://biomodels.net/model-qualifiers/">
          <rdf:Description rdf:about="#metaid_M_54">
            <bqbiol:is>
              <rdf:Bag>
                <rdf:li rdf:resource="#metaid_M_54_inchi"/>
                <rdf:li rdf:resource="urn:miriam:obo.chebi:CHEBI:11851"/>
              </rdf:Bag>
            </bqbiol:is>
          </rdf:Description>
        </rdf:RDF>
      </annotation>
    </species>
    <species metaid="metaid_M_55" id="M_55" name="(S)-3-Methyl-2-oxopentanoate" compartment="C_1" sboTerm="SBO:0000299">
      <annotation>
        <in:inchi xmlns:in="http://biomodels.net/inchi" metaid="metaid_M_55_inchi">InChI=1/C6H10O3/c1-3-4(2)5(7)6(8)9/h4H,3H2,1-2H3,(H,8,9)/t4-/m0/s1</in:inchi>
        <rdf:RDF xmlns:rdf="http://www.w3.org/1999/02/22-rdf-syntax-ns#" xmlns:dc="http://purl.org/dc/elements/1.1/" xmlns:dcterms="http://purl.org/dc/terms/" xmlns:vCard="http://www.w3.org/2001/vcard-rdf/3.0#" xmlns:bqbiol="http://biomodels.net/biology-qualifiers/" xmlns:bqmodel="http://biomodels.net/model-qualifiers/">
          <rdf:Description rdf:about="#metaid_M_55">
            <bqbiol:is>
              <rdf:Bag>
                <rdf:li rdf:resource="#metaid_M_55_inchi"/>
                <rdf:li rdf:resource="urn:miriam:obo.chebi:CHEBI:15614"/>
              </rdf:Bag>
            </bqbiol:is>
          </rdf:Description>
        </rdf:RDF>
      </annotation>
    </species>
    <species metaid="metaid_M_56" id="M_56" name="3-Hexaprenyl-4-hydroxybenzoate" compartment="C_1" sboTerm="SBO:0000299">
      <annotation>
        <in:inchi xmlns:in="http://biomodels.net/inchi" metaid="metaid_M_56_inchi">InChI=1/C37H54O3/c1-28(2)13-8-14-29(3)15-9-16-30(4)17-10-18-31(5)19-11-20-32(6)21-12-22-33(7)23-24-34-27-35(37(39)40)25-26-36(34)38/h13,15,17,19,21,23,25-27,38H,8-12,14,16,18,20,22,24H2,1-7H3,(H,39,40)/b29-15+,30-17+,31-19+,32-21+,33-23+/f/h39H</in:inchi>
        <rdf:RDF xmlns:rdf="http://www.w3.org/1999/02/22-rdf-syntax-ns#" xmlns:dc="http://purl.org/dc/elements/1.1/" xmlns:dcterms="http://purl.org/dc/terms/" xmlns:vCard="http://www.w3.org/2001/vcard-rdf/3.0#" xmlns:bqbiol="http://biomodels.net/biology-qualifiers/" xmlns:bqmodel="http://biomodels.net/model-qualifiers/">
          <rdf:Description rdf:about="#metaid_M_56">
            <bqbiol:is>
              <rdf:Bag>
                <rdf:li rdf:resource="#metaid_M_56_inchi"/>
                <rdf:li rdf:resource="urn:miriam:kegg.compound:C13425"/>
              </rdf:Bag>
            </bqbiol:is>
          </rdf:Description>
        </rdf:RDF>
      </annotation>
    </species>
    <species metaid="metaid_M_57" id="M_57" name="3-Phospho-D-glycerate" compartment="C_1" sboTerm="SBO:0000299">
      <annotation>
        <in:inchi xmlns:in="http://biomodels.net/inchi" metaid="metaid_M_57_inchi">InChI=1/C3H7O7P/c4-2(3(5)6)1-10-11(7,8)9/h2,4H,1H2,(H,5,6)(H2,7,8,9)/t2-/m1/s1</in:inchi>
        <rdf:RDF xmlns:rdf="http://www.w3.org/1999/02/22-rdf-syntax-ns#" xmlns:dc="http://purl.org/dc/elements/1.1/" xmlns:dcterms="http://purl.org/dc/terms/" xmlns:vCard="http://www.w3.org/2001/vcard-rdf/3.0#" xmlns:bqbiol="http://biomodels.net/biology-qualifiers/" xmlns:bqmodel="http://biomodels.net/model-qualifiers/">
          <rdf:Description rdf:about="#metaid_M_57">
            <bqbiol:is>
              <rdf:Bag>
                <rdf:li rdf:resource="#metaid_M_57_inchi"/>
                <rdf:li rdf:resource="urn:miriam:obo.chebi:CHEBI:17794"/>
              </rdf:Bag>
            </bqbiol:is>
          </rdf:Description>
        </rdf:RDF>
      </annotation>
    </species>
    <species metaid="metaid_M_58" id="M_58" name="3-Phosphohydroxypyruvate" compartment="C_1" sboTerm="SBO:0000299">
      <annotation>
        <in:inchi xmlns:in="http://biomodels.net/inchi" metaid="metaid_M_58_inchi">InChI=1/C3H5O7P/c4-2(3(5)6)1-10-11(7,8)9/h1H2,(H,5,6)(H2,7,8,9)/p-3</in:inchi>
        <rdf:RDF xmlns:rdf="http://www.w3.org/1999/02/22-rdf-syntax-ns#" xmlns:dc="http://purl.org/dc/elements/1.1/" xmlns:dcterms="http://purl.org/dc/terms/" xmlns:vCard="http://www.w3.org/2001/vcard-rdf/3.0#" xmlns:bqbiol="http://biomodels.net/biology-qualifiers/" xmlns:bqmodel="http://biomodels.net/model-qualifiers/">
          <rdf:Description rdf:about="#metaid_M_58">
            <bqbiol:is>
              <rdf:Bag>
                <rdf:li rdf:resource="#metaid_M_58_inchi"/>
                <rdf:li rdf:resource="urn:miriam:obo.chebi:CHEBI:18110"/>
              </rdf:Bag>
            </bqbiol:is>
          </rdf:Description>
        </rdf:RDF>
      </annotation>
    </species>
    <species metaid="metaid_M_59" id="M_59" name="5-O-(1-Carboxyvinyl)-3-phosphoshikimate" compartment="C_1" sboTerm="SBO:0000299">
      <annotation>
        <in:inchi xmlns:in="http://biomodels.net/inchi" metaid="metaid_M_59_inchi">InChI=1/C10H13O10P/c1-4(9(12)13)19-6-2-5(10(14)15)3-7(8(6)11)20-21(16,17)18/h3,6-8,11H,1-2H2,(H,12,13)(H,14,15)(H2,16,17,18)/t6-,7-,8+/m1/s1</in:inchi>
        <rdf:RDF xmlns:rdf="http://www.w3.org/1999/02/22-rdf-syntax-ns#" xmlns:dc="http://purl.org/dc/elements/1.1/" xmlns:dcterms="http://purl.org/dc/terms/" xmlns:vCard="http://www.w3.org/2001/vcard-rdf/3.0#" xmlns:bqbiol="http://biomodels.net/biology-qualifiers/" xmlns:bqmodel="http://biomodels.net/model-qualifiers/">
          <rdf:Description rdf:about="#metaid_M_59">
            <bqbiol:is>
              <rdf:Bag>
                <rdf:li rdf:resource="#metaid_M_59_inchi"/>
                <rdf:li rdf:resource="urn:miriam:obo.chebi:CHEBI:16257"/>
              </rdf:Bag>
            </bqbiol:is>
          </rdf:Description>
        </rdf:RDF>
      </annotation>
    </species>
    <species metaid="metaid_M_60" id="M_60" name="4,4-dimethylcholesta-8,14,24-trienol" compartment="C_1" sboTerm="SBO:0000299">
      <annotation>
        <in:inchi xmlns:in="http://biomodels.net/inchi" metaid="metaid_M_60_inchi">InChI=1/C29H46O/c1-19(2)9-8-10-20(3)22-12-13-23-21-11-14-25-27(4,5)26(30)16-18-29(25,7)24(21)15-17-28(22,23)6/h9,13,20,22,25-26,30H,8,10-12,14-18H2,1-7H3</in:inchi>
        <rdf:RDF xmlns:rdf="http://www.w3.org/1999/02/22-rdf-syntax-ns#" xmlns:dc="http://purl.org/dc/elements/1.1/" xmlns:dcterms="http://purl.org/dc/terms/" xmlns:vCard="http://www.w3.org/2001/vcard-rdf/3.0#" xmlns:bqbiol="http://biomodels.net/biology-qualifiers/" xmlns:bqmodel="http://biomodels.net/model-qualifiers/">
          <rdf:Description rdf:about="#metaid_M_60">
            <bqbiol:is>
              <rdf:Bag>
                <rdf:li rdf:resource="#metaid_M_60_inchi"/>
                <rdf:li rdf:resource="urn:miriam:pubchem.compound:656424"/>
              </rdf:Bag>
            </bqbiol:is>
          </rdf:Description>
        </rdf:RDF>
      </annotation>
    </species>
    <species metaid="metaid_M_61" id="M_61" name="4,4-dimethylzymosterol" compartment="C_1" sboTerm="SBO:0000299">
      <annotation>
        <in:inchi xmlns:in="http://biomodels.net/inchi" metaid="metaid_M_61_inchi">InChI=1/C29H48O/c1-19(2)9-8-10-20(3)22-12-13-23-21-11-14-25-27(4,5)26(30)16-18-29(25,7)24(21)15-17-28(22,23)6/h9,20,22-23,25-26,30H,8,10-18H2,1-7H3/t20-,22-,23+,25+,26+,28-,29-/m1/s1</in:inchi>
        <rdf:RDF xmlns:rdf="http://www.w3.org/1999/02/22-rdf-syntax-ns#" xmlns:dc="http://purl.org/dc/elements/1.1/" xmlns:dcterms="http://purl.org/dc/terms/" xmlns:vCard="http://www.w3.org/2001/vcard-rdf/3.0#" xmlns:bqbiol="http://biomodels.net/biology-qualifiers/" xmlns:bqmodel="http://biomodels.net/model-qualifiers/">
          <rdf:Description rdf:about="#metaid_M_61">
            <bqbiol:is>
              <rdf:Bag>
                <rdf:li rdf:resource="#metaid_M_61_inchi"/>
                <rdf:li rdf:resource="urn:miriam:obo.chebi:CHEBI:18364"/>
              </rdf:Bag>
            </bqbiol:is>
          </rdf:Description>
        </rdf:RDF>
      </annotation>
    </species>
    <species metaid="metaid_M_62" id="M_62" name="4-Acetamidobutanoate" compartment="C_1" sboTerm="SBO:0000299">
      <annotation>
        <in:inchi xmlns:in="http://biomodels.net/inchi" metaid="metaid_M_62_inchi">InChI=1/C6H11NO3/c1-5(8)7-4-2-3-6(9)10/h2-4H2,1H3,(H,7,8)(H,9,10)/f/h7,9H</in:inchi>
        <rdf:RDF xmlns:rdf="http://www.w3.org/1999/02/22-rdf-syntax-ns#" xmlns:dc="http://purl.org/dc/elements/1.1/" xmlns:dcterms="http://purl.org/dc/terms/" xmlns:vCard="http://www.w3.org/2001/vcard-rdf/3.0#" xmlns:bqbiol="http://biomodels.net/biology-qualifiers/" xmlns:bqmodel="http://biomodels.net/model-qualifiers/">
          <rdf:Description rdf:about="#metaid_M_62">
            <bqbiol:is>
              <rdf:Bag>
                <rdf:li rdf:resource="#metaid_M_62_inchi"/>
                <rdf:li rdf:resource="urn:miriam:obo.chebi:CHEBI:17645"/>
              </rdf:Bag>
            </bqbiol:is>
          </rdf:Description>
        </rdf:RDF>
      </annotation>
    </species>
    <species metaid="metaid_M_63" id="M_63" name="4-Aminobutanoate" compartment="C_1" sboTerm="SBO:0000299">
      <annotation>
        <in:inchi xmlns:in="http://biomodels.net/inchi" metaid="metaid_M_63_inchi">InChI=1/C4H9NO2/c5-3-1-2-4(6)7/h1-3,5H2,(H,6,7)/f/h6H</in:inchi>
        <rdf:RDF xmlns:rdf="http://www.w3.org/1999/02/22-rdf-syntax-ns#" xmlns:dc="http://purl.org/dc/elements/1.1/" xmlns:dcterms="http://purl.org/dc/terms/" xmlns:vCard="http://www.w3.org/2001/vcard-rdf/3.0#" xmlns:bqbiol="http://biomodels.net/biology-qualifiers/" xmlns:bqmodel="http://biomodels.net/model-qualifiers/">
          <rdf:Description rdf:about="#metaid_M_63">
            <bqbiol:is>
              <rdf:Bag>
                <rdf:li rdf:resource="#metaid_M_63_inchi"/>
                <rdf:li rdf:resource="urn:miriam:obo.chebi:CHEBI:16865"/>
              </rdf:Bag>
            </bqbiol:is>
          </rdf:Description>
        </rdf:RDF>
      </annotation>
    </species>
    <species metaid="metaid_M_64" id="M_64" name="4-Aminobutanal" compartment="C_1" sboTerm="SBO:0000299">
      <annotation>
        <in:inchi xmlns:in="http://biomodels.net/inchi" metaid="metaid_M_64_inchi">InChI=1/C4H9NO/c5-3-1-2-4-6/h4H,1-3,5H2</in:inchi>
        <rdf:RDF xmlns:rdf="http://www.w3.org/1999/02/22-rdf-syntax-ns#" xmlns:dc="http://purl.org/dc/elements/1.1/" xmlns:dcterms="http://purl.org/dc/terms/" xmlns:vCard="http://www.w3.org/2001/vcard-rdf/3.0#" xmlns:bqbiol="http://biomodels.net/biology-qualifiers/" xmlns:bqmodel="http://biomodels.net/model-qualifiers/">
          <rdf:Description rdf:about="#metaid_M_64">
            <bqbiol:is>
              <rdf:Bag>
                <rdf:li rdf:resource="#metaid_M_64_inchi"/>
                <rdf:li rdf:resource="urn:miriam:obo.chebi:CHEBI:17769"/>
              </rdf:Bag>
            </bqbiol:is>
          </rdf:Description>
        </rdf:RDF>
      </annotation>
    </species>
    <species metaid="metaid_M_65" id="M_65" name="4-Aminobenzoate" compartment="C_1" sboTerm="SBO:0000299">
      <annotation>
        <in:inchi xmlns:in="http://biomodels.net/inchi" metaid="metaid_M_65_inchi">InChI=1/C7H7NO2/c8-6-3-1-5(2-4-6)7(9)10/h1-4H,8H2,(H,9,10)</in:inchi>
        <rdf:RDF xmlns:rdf="http://www.w3.org/1999/02/22-rdf-syntax-ns#" xmlns:dc="http://purl.org/dc/elements/1.1/" xmlns:dcterms="http://purl.org/dc/terms/" xmlns:vCard="http://www.w3.org/2001/vcard-rdf/3.0#" xmlns:bqbiol="http://biomodels.net/biology-qualifiers/" xmlns:bqmodel="http://biomodels.net/model-qualifiers/">
          <rdf:Description rdf:about="#metaid_M_65">
            <bqbiol:is>
              <rdf:Bag>
                <rdf:li rdf:resource="#metaid_M_65_inchi"/>
                <rdf:li rdf:resource="urn:miriam:obo.chebi:CHEBI:17836"/>
              </rdf:Bag>
            </bqbiol:is>
          </rdf:Description>
        </rdf:RDF>
      </annotation>
    </species>
    <species metaid="metaid_M_66" id="M_66" name="4-amino-4-deoxychorismate" compartment="C_1" sboTerm="SBO:0000299">
      <annotation>
        <in:inchi xmlns:in="http://biomodels.net/inchi" metaid="metaid_M_66_inchi">InChI=1/C10H11NO5/c1-5(9(12)13)16-8-4-6(10(14)15)2-3-7(8)11/h2-4,7-8H,1,11H2,(H,12,13)(H,14,15)/p-2/t7-,8-/m1/s1/fC10H9NO5/q-2</in:inchi>
        <rdf:RDF xmlns:rdf="http://www.w3.org/1999/02/22-rdf-syntax-ns#" xmlns:dc="http://purl.org/dc/elements/1.1/" xmlns:dcterms="http://purl.org/dc/terms/" xmlns:vCard="http://www.w3.org/2001/vcard-rdf/3.0#" xmlns:bqbiol="http://biomodels.net/biology-qualifiers/" xmlns:bqmodel="http://biomodels.net/model-qualifiers/">
          <rdf:Description rdf:about="#metaid_M_66">
            <bqbiol:is>
              <rdf:Bag>
                <rdf:li rdf:resource="#metaid_M_66_inchi"/>
                <rdf:li rdf:resource="urn:miriam:obo.chebi:CHEBI:35181"/>
              </rdf:Bag>
            </bqbiol:is>
          </rdf:Description>
        </rdf:RDF>
      </annotation>
    </species>
    <species metaid="metaid_M_67" id="M_67" name="4-Amino-5-hydroxymethyl-2-methylpyrimidine" compartment="C_1" sboTerm="SBO:0000299">
      <annotation>
        <in:inchi xmlns:in="http://biomodels.net/inchi" metaid="metaid_M_67_inchi">InChI=1/C6H9N3O/c1-4-8-2-5(3-10)6(7)9-4/h2,10H,3H2,1H3,(H2,7,8,9)</in:inchi>
        <rdf:RDF xmlns:rdf="http://www.w3.org/1999/02/22-rdf-syntax-ns#" xmlns:dc="http://purl.org/dc/elements/1.1/" xmlns:dcterms="http://purl.org/dc/terms/" xmlns:vCard="http://www.w3.org/2001/vcard-rdf/3.0#" xmlns:bqbiol="http://biomodels.net/biology-qualifiers/" xmlns:bqmodel="http://biomodels.net/model-qualifiers/">
          <rdf:Description rdf:about="#metaid_M_67">
            <bqbiol:is>
              <rdf:Bag>
                <rdf:li rdf:resource="#metaid_M_67_inchi"/>
                <rdf:li rdf:resource="urn:miriam:obo.chebi:CHEBI:16892"/>
              </rdf:Bag>
            </bqbiol:is>
          </rdf:Description>
        </rdf:RDF>
      </annotation>
    </species>
    <species metaid="metaid_M_68" id="M_68" name="4-Amino-2-methyl-5-phosphomethylpyrimidine" compartment="C_1" sboTerm="SBO:0000299">
      <annotation>
        <in:inchi xmlns:in="http://biomodels.net/inchi" metaid="metaid_M_68_inchi">InChI=1/C6H10N3O4P/c1-4-8-2-5(6(7)9-4)3-13-14(10,11)12/h2H,3H2,1H3,(H2,7,8,9)(H2,10,11,12)</in:inchi>
        <rdf:RDF xmlns:rdf="http://www.w3.org/1999/02/22-rdf-syntax-ns#" xmlns:dc="http://purl.org/dc/elements/1.1/" xmlns:dcterms="http://purl.org/dc/terms/" xmlns:vCard="http://www.w3.org/2001/vcard-rdf/3.0#" xmlns:bqbiol="http://biomodels.net/biology-qualifiers/" xmlns:bqmodel="http://biomodels.net/model-qualifiers/">
          <rdf:Description rdf:about="#metaid_M_68">
            <bqbiol:is>
              <rdf:Bag>
                <rdf:li rdf:resource="#metaid_M_68_inchi"/>
                <rdf:li rdf:resource="urn:miriam:obo.chebi:CHEBI:18032"/>
              </rdf:Bag>
            </bqbiol:is>
          </rdf:Description>
        </rdf:RDF>
      </annotation>
    </species>
    <species metaid="metaid_M_69" id="M_69" name="4-Fumarylacetoacetate" compartment="C_1" sboTerm="SBO:0000299">
      <annotation>
        <in:inchi xmlns:in="http://biomodels.net/inchi" metaid="metaid_M_69_inchi">InChI=1/C8H8O6/c9-5(1-2-7(11)12)3-6(10)4-8(13)14/h1-2H,3-4H2,(H,11,12)(H,13,14)/p-2/b2-1+</in:inchi>
        <rdf:RDF xmlns:rdf="http://www.w3.org/1999/02/22-rdf-syntax-ns#" xmlns:dc="http://purl.org/dc/elements/1.1/" xmlns:dcterms="http://purl.org/dc/terms/" xmlns:vCard="http://www.w3.org/2001/vcard-rdf/3.0#" xmlns:bqbiol="http://biomodels.net/biology-qualifiers/" xmlns:bqmodel="http://biomodels.net/model-qualifiers/">
          <rdf:Description rdf:about="#metaid_M_69">
            <bqbiol:is>
              <rdf:Bag>
                <rdf:li rdf:resource="#metaid_M_69_inchi"/>
                <rdf:li rdf:resource="urn:miriam:obo.chebi:CHEBI:18034"/>
              </rdf:Bag>
            </bqbiol:is>
          </rdf:Description>
        </rdf:RDF>
      </annotation>
    </species>
    <species metaid="metaid_M_70" id="M_70" name="4-Guanidinobutanamide" compartment="C_1" sboTerm="SBO:0000299">
      <annotation>
        <in:inchi xmlns:in="http://biomodels.net/inchi" metaid="metaid_M_70_inchi">InChI=1/C5H12N4O/c6-4(10)2-1-3-9-5(7)8/h1-3H2,(H2,6,10)(H4,7,8,9)</in:inchi>
        <rdf:RDF xmlns:rdf="http://www.w3.org/1999/02/22-rdf-syntax-ns#" xmlns:dc="http://purl.org/dc/elements/1.1/" xmlns:dcterms="http://purl.org/dc/terms/" xmlns:vCard="http://www.w3.org/2001/vcard-rdf/3.0#" xmlns:bqbiol="http://biomodels.net/biology-qualifiers/" xmlns:bqmodel="http://biomodels.net/model-qualifiers/">
          <rdf:Description rdf:about="#metaid_M_70">
            <bqbiol:is>
              <rdf:Bag>
                <rdf:li rdf:resource="#metaid_M_70_inchi"/>
                <rdf:li rdf:resource="urn:miriam:obo.chebi:CHEBI:18062"/>
              </rdf:Bag>
            </bqbiol:is>
          </rdf:Description>
        </rdf:RDF>
      </annotation>
    </species>
    <species metaid="metaid_M_71" id="M_71" name="4-Guanidinobutanoate" compartment="C_1" sboTerm="SBO:0000299">
      <annotation>
        <in:inchi xmlns:in="http://biomodels.net/inchi" metaid="metaid_M_71_inchi">InChI=1/C5H11N3O2/c6-5(7)8-3-1-2-4(9)10/h1-3H2,(H,9,10)(H4,6,7,8)</in:inchi>
        <rdf:RDF xmlns:rdf="http://www.w3.org/1999/02/22-rdf-syntax-ns#" xmlns:dc="http://purl.org/dc/elements/1.1/" xmlns:dcterms="http://purl.org/dc/terms/" xmlns:vCard="http://www.w3.org/2001/vcard-rdf/3.0#" xmlns:bqbiol="http://biomodels.net/biology-qualifiers/" xmlns:bqmodel="http://biomodels.net/model-qualifiers/">
          <rdf:Description rdf:about="#metaid_M_71">
            <bqbiol:is>
              <rdf:Bag>
                <rdf:li rdf:resource="#metaid_M_71_inchi"/>
                <rdf:li rdf:resource="urn:miriam:obo.chebi:CHEBI:15728"/>
              </rdf:Bag>
            </bqbiol:is>
          </rdf:Description>
        </rdf:RDF>
      </annotation>
    </species>
    <species metaid="metaid_M_72" id="M_72" name="4-Hydroxy-2-oxoglutarate" compartment="C_1" sboTerm="SBO:0000299">
      <annotation>
        <in:inchi xmlns:in="http://biomodels.net/inchi" metaid="metaid_M_72_inchi">InChI=1/C5H6O6/c6-2(4(8)9)1-3(7)5(10)11/h2,6H,1H2,(H,8,9)(H,10,11)/p-2</in:inchi>
        <rdf:RDF xmlns:rdf="http://www.w3.org/1999/02/22-rdf-syntax-ns#" xmlns:dc="http://purl.org/dc/elements/1.1/" xmlns:dcterms="http://purl.org/dc/terms/" xmlns:vCard="http://www.w3.org/2001/vcard-rdf/3.0#" xmlns:bqbiol="http://biomodels.net/biology-qualifiers/" xmlns:bqmodel="http://biomodels.net/model-qualifiers/">
          <rdf:Description rdf:about="#metaid_M_72">
            <bqbiol:is>
              <rdf:Bag>
                <rdf:li rdf:resource="#metaid_M_72_inchi"/>
                <rdf:li rdf:resource="urn:miriam:obo.chebi:CHEBI:17742"/>
              </rdf:Bag>
            </bqbiol:is>
          </rdf:Description>
        </rdf:RDF>
      </annotation>
    </species>
    <species metaid="metaid_M_73" id="M_73" name="4-Hydroxybenzoate" compartment="C_1" sboTerm="SBO:0000299">
      <annotation>
        <in:inchi xmlns:in="http://biomodels.net/inchi" metaid="metaid_M_73_inchi">InChI=1/C7H6O3/c8-6-3-1-5(2-4-6)7(9)10/h1-4,8H,(H,9,10)/p-1/fC7H5O3/q-1</in:inchi>
        <rdf:RDF xmlns:rdf="http://www.w3.org/1999/02/22-rdf-syntax-ns#" xmlns:dc="http://purl.org/dc/elements/1.1/" xmlns:dcterms="http://purl.org/dc/terms/" xmlns:vCard="http://www.w3.org/2001/vcard-rdf/3.0#" xmlns:bqbiol="http://biomodels.net/biology-qualifiers/" xmlns:bqmodel="http://biomodels.net/model-qualifiers/">
          <rdf:Description rdf:about="#metaid_M_73">
            <bqbiol:is>
              <rdf:Bag>
                <rdf:li rdf:resource="#metaid_M_73_inchi"/>
                <rdf:li rdf:resource="urn:miriam:obo.chebi:CHEBI:17879"/>
              </rdf:Bag>
            </bqbiol:is>
          </rdf:Description>
        </rdf:RDF>
      </annotation>
    </species>
    <species metaid="metaid_M_74" id="M_74" name="trans-4-Hydroxy-L-proline" compartment="C_1" sboTerm="SBO:0000299">
      <annotation>
        <in:inchi xmlns:in="http://biomodels.net/inchi" metaid="metaid_M_74_inchi">InChI=1/C5H9NO3/c7-3-1-4(5(8)9)6-2-3/h3-4,6-7H,1-2H2,(H,8,9)/t3-,4+/m1/s1</in:inchi>
        <rdf:RDF xmlns:rdf="http://www.w3.org/1999/02/22-rdf-syntax-ns#" xmlns:dc="http://purl.org/dc/elements/1.1/" xmlns:dcterms="http://purl.org/dc/terms/" xmlns:vCard="http://www.w3.org/2001/vcard-rdf/3.0#" xmlns:bqbiol="http://biomodels.net/biology-qualifiers/" xmlns:bqmodel="http://biomodels.net/model-qualifiers/">
          <rdf:Description rdf:about="#metaid_M_74">
            <bqbiol:is>
              <rdf:Bag>
                <rdf:li rdf:resource="#metaid_M_74_inchi"/>
                <rdf:li rdf:resource="urn:miriam:obo.chebi:CHEBI:18095"/>
              </rdf:Bag>
            </bqbiol:is>
          </rdf:Description>
        </rdf:RDF>
      </annotation>
    </species>
    <species metaid="metaid_M_75" id="M_75" name="4-Hydroxy-L-threonine" compartment="C_1" sboTerm="SBO:0000299">
      <annotation>
        <in:inchi xmlns:in="http://biomodels.net/inchi" metaid="metaid_M_75_inchi">InChI=1/C4H9NO4/c5-3(4(8)9)2(7)1-6/h2-3,6-7H,1,5H2,(H,8,9)/t2-,3+/m1/s1/f/h8H</in:inchi>
        <rdf:RDF xmlns:rdf="http://www.w3.org/1999/02/22-rdf-syntax-ns#" xmlns:dc="http://purl.org/dc/elements/1.1/" xmlns:dcterms="http://purl.org/dc/terms/" xmlns:vCard="http://www.w3.org/2001/vcard-rdf/3.0#" xmlns:bqbiol="http://biomodels.net/biology-qualifiers/" xmlns:bqmodel="http://biomodels.net/model-qualifiers/">
          <rdf:Description rdf:about="#metaid_M_75">
            <bqbiol:is>
              <rdf:Bag>
                <rdf:li rdf:resource="#metaid_M_75_inchi"/>
                <rdf:li rdf:resource="urn:miriam:kegg.compound:C06056"/>
              </rdf:Bag>
            </bqbiol:is>
          </rdf:Description>
        </rdf:RDF>
      </annotation>
    </species>
    <species metaid="metaid_M_76" id="M_76" name="4-Methyl-5-(2-hydroxyethyl)-thiazole" compartment="C_1" sboTerm="SBO:0000299">
      <annotation>
        <in:inchi xmlns:in="http://biomodels.net/inchi" metaid="metaid_M_76_inchi">InChI=1/C6H9NOS/c1-5-6(2-3-8)9-4-7-5/h4,8H,2-3H2,1H3</in:inchi>
        <rdf:RDF xmlns:rdf="http://www.w3.org/1999/02/22-rdf-syntax-ns#" xmlns:dc="http://purl.org/dc/elements/1.1/" xmlns:dcterms="http://purl.org/dc/terms/" xmlns:vCard="http://www.w3.org/2001/vcard-rdf/3.0#" xmlns:bqbiol="http://biomodels.net/biology-qualifiers/" xmlns:bqmodel="http://biomodels.net/model-qualifiers/">
          <rdf:Description rdf:about="#metaid_M_76">
            <bqbiol:is>
              <rdf:Bag>
                <rdf:li rdf:resource="#metaid_M_76_inchi"/>
                <rdf:li rdf:resource="urn:miriam:obo.chebi:CHEBI:17957"/>
              </rdf:Bag>
            </bqbiol:is>
          </rdf:Description>
        </rdf:RDF>
      </annotation>
    </species>
    <species metaid="metaid_M_77" id="M_77" name="4-Maleylacetoacetate" compartment="C_1" sboTerm="SBO:0000299">
      <annotation>
        <in:inchi xmlns:in="http://biomodels.net/inchi" metaid="metaid_M_77_inchi">InChI=1/C8H8O6/c9-5(1-2-7(11)12)3-6(10)4-8(13)14/h1-2H,3-4H2,(H,11,12)(H,13,14)/p-2/b2-1-</in:inchi>
        <rdf:RDF xmlns:rdf="http://www.w3.org/1999/02/22-rdf-syntax-ns#" xmlns:dc="http://purl.org/dc/elements/1.1/" xmlns:dcterms="http://purl.org/dc/terms/" xmlns:vCard="http://www.w3.org/2001/vcard-rdf/3.0#" xmlns:bqbiol="http://biomodels.net/biology-qualifiers/" xmlns:bqmodel="http://biomodels.net/model-qualifiers/">
          <rdf:Description rdf:about="#metaid_M_77">
            <bqbiol:is>
              <rdf:Bag>
                <rdf:li rdf:resource="#metaid_M_77_inchi"/>
                <rdf:li rdf:resource="urn:miriam:obo.chebi:CHEBI:17105"/>
              </rdf:Bag>
            </bqbiol:is>
          </rdf:Description>
        </rdf:RDF>
      </annotation>
    </species>
    <species metaid="metaid_M_78" id="M_78" name="4-Methyl-2-oxopentanoate" compartment="C_1" sboTerm="SBO:0000299">
      <annotation>
        <in:inchi xmlns:in="http://biomodels.net/inchi" metaid="metaid_M_78_inchi">InChI=1/C6H10O3/c1-4(2)3-5(7)6(8)9/h4H,3H2,1-2H3,(H,8,9)/p-1</in:inchi>
        <rdf:RDF xmlns:rdf="http://www.w3.org/1999/02/22-rdf-syntax-ns#" xmlns:dc="http://purl.org/dc/elements/1.1/" xmlns:dcterms="http://purl.org/dc/terms/" xmlns:vCard="http://www.w3.org/2001/vcard-rdf/3.0#" xmlns:bqbiol="http://biomodels.net/biology-qualifiers/" xmlns:bqmodel="http://biomodels.net/model-qualifiers/">
          <rdf:Description rdf:about="#metaid_M_78">
            <bqbiol:is>
              <rdf:Bag>
                <rdf:li rdf:resource="#metaid_M_78_inchi"/>
                <rdf:li rdf:resource="urn:miriam:obo.chebi:CHEBI:17865"/>
              </rdf:Bag>
            </bqbiol:is>
          </rdf:Description>
        </rdf:RDF>
      </annotation>
    </species>
    <species metaid="metaid_M_79" id="M_79" name="4-Methyl-5-(2-phosphoethyl)-thiazole" compartment="C_1" sboTerm="SBO:0000299">
      <annotation>
        <in:inchi xmlns:in="http://biomodels.net/inchi" metaid="metaid_M_79_inchi">InChI=1/C6H10NO4PS/c1-5-6(13-4-7-5)2-3-11-12(8,9)10/h4H,2-3H2,1H3,(H2,8,9,10)</in:inchi>
        <rdf:RDF xmlns:rdf="http://www.w3.org/1999/02/22-rdf-syntax-ns#" xmlns:dc="http://purl.org/dc/elements/1.1/" xmlns:dcterms="http://purl.org/dc/terms/" xmlns:vCard="http://www.w3.org/2001/vcard-rdf/3.0#" xmlns:bqbiol="http://biomodels.net/biology-qualifiers/" xmlns:bqmodel="http://biomodels.net/model-qualifiers/">
          <rdf:Description rdf:about="#metaid_M_79">
            <bqbiol:is>
              <rdf:Bag>
                <rdf:li rdf:resource="#metaid_M_79_inchi"/>
                <rdf:li rdf:resource="urn:miriam:obo.chebi:CHEBI:17857"/>
              </rdf:Bag>
            </bqbiol:is>
          </rdf:Description>
        </rdf:RDF>
      </annotation>
    </species>
    <species metaid="metaid_M_80" id="M_80" name="4-methylzymosterol" compartment="C_1" sboTerm="SBO:0000299">
      <annotation>
        <in:inchi xmlns:in="http://biomodels.net/inchi" metaid="metaid_M_80_inchi">InChI=1/C28H46O/c1-18(2)8-7-9-19(3)22-12-13-24-21-10-11-23-20(4)26(29)15-17-28(23,6)25(21)14-16-27(22,24)5/h8,19-20,22-24,26,29H,7,9-17H2,1-6H3/t19-,20u,22u,23+,24u,26+,27-,28+/m1/s1</in:inchi>
        <rdf:RDF xmlns:rdf="http://www.w3.org/1999/02/22-rdf-syntax-ns#" xmlns:dc="http://purl.org/dc/elements/1.1/" xmlns:dcterms="http://purl.org/dc/terms/" xmlns:vCard="http://www.w3.org/2001/vcard-rdf/3.0#" xmlns:bqbiol="http://biomodels.net/biology-qualifiers/" xmlns:bqmodel="http://biomodels.net/model-qualifiers/">
          <rdf:Description rdf:about="#metaid_M_80">
            <bqbiol:is>
              <rdf:Bag>
                <rdf:li rdf:resource="#metaid_M_80_inchi"/>
                <rdf:li rdf:resource="urn:miriam:kegg.compound:C05103"/>
              </rdf:Bag>
            </bqbiol:is>
          </rdf:Description>
        </rdf:RDF>
      </annotation>
    </species>
    <species metaid="metaid_M_81" id="M_81" name="4-Methylzymosterol intermediate 1" compartment="C_1" sboTerm="SBO:0000299">
      <notes>
        <html xmlns="http://www.w3.org/1999/xhtml">
          <p>FORMULA: C29H46O3</p>
        </html>
      </notes>
      <annotation>
        <rdf:RDF xmlns:rdf="http://www.w3.org/1999/02/22-rdf-syntax-ns#" xmlns:dc="http://purl.org/dc/elements/1.1/" xmlns:dcterms="http://purl.org/dc/terms/" xmlns:vCard="http://www.w3.org/2001/vcard-rdf/3.0#" xmlns:bqbiol="http://biomodels.net/biology-qualifiers/" xmlns:bqmodel="http://biomodels.net/model-qualifiers/">
          <rdf:Description rdf:about="#metaid_M_81">
            <bqbiol:is>
              <rdf:Bag>
                <rdf:li rdf:resource="urn:miriam:kegg.compound:C15808"/>
              </rdf:Bag>
            </bqbiol:is>
          </rdf:Description>
        </rdf:RDF>
      </annotation>
    </species>
    <species metaid="metaid_M_82" id="M_82" name="4-Methylzymosterol intermediate 2" compartment="C_1" sboTerm="SBO:0000299">
      <notes>
        <html xmlns="http://www.w3.org/1999/xhtml">
          <p>FORMULA: C28H44O</p>
        </html>
      </notes>
      <annotation>
        <rdf:RDF xmlns:rdf="http://www.w3.org/1999/02/22-rdf-syntax-ns#" xmlns:dc="http://purl.org/dc/elements/1.1/" xmlns:dcterms="http://purl.org/dc/terms/" xmlns:vCard="http://www.w3.org/2001/vcard-rdf/3.0#" xmlns:bqbiol="http://biomodels.net/biology-qualifiers/" xmlns:bqmodel="http://biomodels.net/model-qualifiers/">
          <rdf:Description rdf:about="#metaid_M_82">
            <bqbiol:is>
              <rdf:Bag>
                <rdf:li rdf:resource="urn:miriam:kegg.compound:C15816"/>
              </rdf:Bag>
            </bqbiol:is>
          </rdf:Description>
        </rdf:RDF>
      </annotation>
    </species>
    <species metaid="metaid_M_83" id="M_83" name="4-Phospho-L-aspartate" compartment="C_1" sboTerm="SBO:0000299">
      <annotation>
        <in:inchi xmlns:in="http://biomodels.net/inchi" metaid="metaid_M_83_inchi">InChI=1/C4H8NO7P/c5-2(4(7)8)1-3(6)12-13(9,10)11/h2H,1,5H2,(H,7,8)(H2,9,10,11)/p-3/t2-/m0/s1</in:inchi>
        <rdf:RDF xmlns:rdf="http://www.w3.org/1999/02/22-rdf-syntax-ns#" xmlns:dc="http://purl.org/dc/elements/1.1/" xmlns:dcterms="http://purl.org/dc/terms/" xmlns:vCard="http://www.w3.org/2001/vcard-rdf/3.0#" xmlns:bqbiol="http://biomodels.net/biology-qualifiers/" xmlns:bqmodel="http://biomodels.net/model-qualifiers/">
          <rdf:Description rdf:about="#metaid_M_83">
            <bqbiol:is>
              <rdf:Bag>
                <rdf:li rdf:resource="#metaid_M_83_inchi"/>
                <rdf:li rdf:resource="urn:miriam:obo.chebi:CHEBI:30407"/>
              </rdf:Bag>
            </bqbiol:is>
          </rdf:Description>
        </rdf:RDF>
      </annotation>
    </species>
    <species metaid="metaid_M_84" id="M_84" name="D-4&apos;-Phosphopantothenate" compartment="C_1" sboTerm="SBO:0000299">
      <annotation>
        <in:inchi xmlns:in="http://biomodels.net/inchi" metaid="metaid_M_84_inchi">InChI=1/C9H18NO8P/c1-9(2,5-18-19(15,16)17)7(13)8(14)10-4-3-6(11)12/h7,13H,3-5H2,1-2H3,(H,10,14)(H,11,12)(H2,15,16,17)/t7-/m0/s1/f/h10-11,15-16H</in:inchi>
        <rdf:RDF xmlns:rdf="http://www.w3.org/1999/02/22-rdf-syntax-ns#" xmlns:dc="http://purl.org/dc/elements/1.1/" xmlns:dcterms="http://purl.org/dc/terms/" xmlns:vCard="http://www.w3.org/2001/vcard-rdf/3.0#" xmlns:bqbiol="http://biomodels.net/biology-qualifiers/" xmlns:bqmodel="http://biomodels.net/model-qualifiers/">
          <rdf:Description rdf:about="#metaid_M_84">
            <bqbiol:is>
              <rdf:Bag>
                <rdf:li rdf:resource="#metaid_M_84_inchi"/>
                <rdf:li rdf:resource="urn:miriam:obo.chebi:CHEBI:15905"/>
              </rdf:Bag>
            </bqbiol:is>
          </rdf:Description>
        </rdf:RDF>
      </annotation>
    </species>
    <species metaid="metaid_M_85" id="M_85" name="N-((R)-4-Phosphopantothenoyl)-L-cysteine" compartment="C_1" sboTerm="SBO:0000299">
      <annotation>
        <in:inchi xmlns:in="http://biomodels.net/inchi" metaid="metaid_M_85_inchi">InChI=1/C12H23N2O9PS/c1-12(2,6-23-24(20,21)22)9(16)10(17)13-4-3-8(15)14-7(5-25)11(18)19/h7,9,16,25H,3-6H2,1-2H3,(H,13,17)(H,14,15)(H,18,19)(H2,20,21,22)/t7-,9-/m0/s1/f/h13-14,18,20-21H</in:inchi>
        <rdf:RDF xmlns:rdf="http://www.w3.org/1999/02/22-rdf-syntax-ns#" xmlns:dc="http://purl.org/dc/elements/1.1/" xmlns:dcterms="http://purl.org/dc/terms/" xmlns:vCard="http://www.w3.org/2001/vcard-rdf/3.0#" xmlns:bqbiol="http://biomodels.net/biology-qualifiers/" xmlns:bqmodel="http://biomodels.net/model-qualifiers/">
          <rdf:Description rdf:about="#metaid_M_85">
            <bqbiol:is>
              <rdf:Bag>
                <rdf:li rdf:resource="#metaid_M_85_inchi"/>
                <rdf:li rdf:resource="urn:miriam:obo.chebi:CHEBI:15769"/>
              </rdf:Bag>
            </bqbiol:is>
          </rdf:Description>
        </rdf:RDF>
      </annotation>
    </species>
    <species metaid="metaid_M_86" id="M_86" name="4-(1-D-Ribitylamino)-5-aminouracil" compartment="C_1" sboTerm="SBO:0000299">
      <annotation>
        <in:inchi xmlns:in="http://biomodels.net/inchi" metaid="metaid_M_86_inchi">InChI=1/C9H16N4O6/c10-5-7(12-9(19)13-8(5)18)11-1-3(15)6(17)4(16)2-14/h3-4,6,14-17H,1-2,10H2,(H3,11,12,13,18,19)/t3-,4+,6-/m0/s1</in:inchi>
        <rdf:RDF xmlns:rdf="http://www.w3.org/1999/02/22-rdf-syntax-ns#" xmlns:dc="http://purl.org/dc/elements/1.1/" xmlns:dcterms="http://purl.org/dc/terms/" xmlns:vCard="http://www.w3.org/2001/vcard-rdf/3.0#" xmlns:bqbiol="http://biomodels.net/biology-qualifiers/" xmlns:bqmodel="http://biomodels.net/model-qualifiers/">
          <rdf:Description rdf:about="#metaid_M_86">
            <bqbiol:is>
              <rdf:Bag>
                <rdf:li rdf:resource="#metaid_M_86_inchi"/>
                <rdf:li rdf:resource="urn:miriam:obo.chebi:CHEBI:15934"/>
              </rdf:Bag>
            </bqbiol:is>
          </rdf:Description>
        </rdf:RDF>
      </annotation>
    </species>
    <species metaid="metaid_M_87" id="M_87" name="5-amino-1-(5-phospho-D-ribosyl)imidazole-4-carboxylate" compartment="C_1" sboTerm="SBO:0000299">
      <annotation>
        <in:inchi xmlns:in="http://biomodels.net/inchi" metaid="metaid_M_87_inchi">InChI=1/C9H14N3O9P/c10-7-4(9(15)16)11-2-12(7)8-6(14)5(13)3(21-8)1-20-22(17,18)19/h2-3,5-6,8,13-14H,1,10H2,(H,15,16)(H2,17,18,19)/t3-,5-,6-,8-/m1/s1</in:inchi>
        <rdf:RDF xmlns:rdf="http://www.w3.org/1999/02/22-rdf-syntax-ns#" xmlns:dc="http://purl.org/dc/elements/1.1/" xmlns:dcterms="http://purl.org/dc/terms/" xmlns:vCard="http://www.w3.org/2001/vcard-rdf/3.0#" xmlns:bqbiol="http://biomodels.net/biology-qualifiers/" xmlns:bqmodel="http://biomodels.net/model-qualifiers/">
          <rdf:Description rdf:about="#metaid_M_87">
            <bqbiol:is>
              <rdf:Bag>
                <rdf:li rdf:resource="#metaid_M_87_inchi"/>
                <rdf:li rdf:resource="urn:miriam:obo.chebi:CHEBI:28413"/>
              </rdf:Bag>
            </bqbiol:is>
          </rdf:Description>
        </rdf:RDF>
      </annotation>
    </species>
    <species metaid="metaid_M_88" id="M_88" name="5-Amino-4-oxopentanoate" compartment="C_1" sboTerm="SBO:0000299">
      <annotation>
        <in:inchi xmlns:in="http://biomodels.net/inchi" metaid="metaid_M_88_inchi">InChI=1/C5H9NO3/c6-3-4(7)1-2-5(8)9/h1-3,6H2,(H,8,9)/f/h8H</in:inchi>
        <rdf:RDF xmlns:rdf="http://www.w3.org/1999/02/22-rdf-syntax-ns#" xmlns:dc="http://purl.org/dc/elements/1.1/" xmlns:dcterms="http://purl.org/dc/terms/" xmlns:vCard="http://www.w3.org/2001/vcard-rdf/3.0#" xmlns:bqbiol="http://biomodels.net/biology-qualifiers/" xmlns:bqmodel="http://biomodels.net/model-qualifiers/">
          <rdf:Description rdf:about="#metaid_M_88">
            <bqbiol:is>
              <rdf:Bag>
                <rdf:li rdf:resource="#metaid_M_88_inchi"/>
                <rdf:li rdf:resource="urn:miriam:obo.chebi:CHEBI:17549"/>
              </rdf:Bag>
            </bqbiol:is>
          </rdf:Description>
        </rdf:RDF>
      </annotation>
    </species>
    <species metaid="metaid_M_89" id="M_89" name="5-Amino-6-(5&apos;-phosphoribitylamino)uracil" compartment="C_1" sboTerm="SBO:0000299">
      <annotation>
        <in:inchi xmlns:in="http://biomodels.net/inchi" metaid="metaid_M_89_inchi">InChI=1/C9H17N4O9P/c10-5-7(12-9(18)13-8(5)17)11-1-3(14)6(16)4(15)2-22-23(19,20)21/h3-4,6,14-16H,1-2,10H2,(H2,19,20,21)(H3,11,12,13,17,18)</in:inchi>
        <rdf:RDF xmlns:rdf="http://www.w3.org/1999/02/22-rdf-syntax-ns#" xmlns:dc="http://purl.org/dc/elements/1.1/" xmlns:dcterms="http://purl.org/dc/terms/" xmlns:vCard="http://www.w3.org/2001/vcard-rdf/3.0#" xmlns:bqbiol="http://biomodels.net/biology-qualifiers/" xmlns:bqmodel="http://biomodels.net/model-qualifiers/">
          <rdf:Description rdf:about="#metaid_M_89">
            <bqbiol:is>
              <rdf:Bag>
                <rdf:li rdf:resource="#metaid_M_89_inchi"/>
                <rdf:li rdf:resource="urn:miriam:obo.chebi:CHEBI:18247"/>
              </rdf:Bag>
            </bqbiol:is>
          </rdf:Description>
        </rdf:RDF>
      </annotation>
    </species>
    <species metaid="metaid_M_90" id="M_90" name="(R)-5-Diphosphomevalonate" compartment="C_1" sboTerm="SBO:0000299">
      <annotation>
        <in:inchi xmlns:in="http://biomodels.net/inchi" metaid="metaid_M_90_inchi">InChI=1/C6H14O10P2/c1-6(9,4-5(7)8)2-3-15-18(13,14)16-17(10,11)12/h9H,2-4H2,1H3,(H,7,8)(H,13,14)(H2,10,11,12)/t6-/m1/s1</in:inchi>
        <rdf:RDF xmlns:rdf="http://www.w3.org/1999/02/22-rdf-syntax-ns#" xmlns:dc="http://purl.org/dc/elements/1.1/" xmlns:dcterms="http://purl.org/dc/terms/" xmlns:vCard="http://www.w3.org/2001/vcard-rdf/3.0#" xmlns:bqbiol="http://biomodels.net/biology-qualifiers/" xmlns:bqmodel="http://biomodels.net/model-qualifiers/">
          <rdf:Description rdf:about="#metaid_M_90">
            <bqbiol:is>
              <rdf:Bag>
                <rdf:li rdf:resource="#metaid_M_90_inchi"/>
                <rdf:li rdf:resource="urn:miriam:obo.chebi:CHEBI:15899"/>
              </rdf:Bag>
            </bqbiol:is>
          </rdf:Description>
        </rdf:RDF>
      </annotation>
    </species>
    <species metaid="metaid_M_91" id="M_91" name="5-Formyltetrahydrofolate" compartment="C_1" sboTerm="SBO:0000299">
      <annotation>
        <in:inchi xmlns:in="http://biomodels.net/inchi" metaid="metaid_M_91_inchi">InChI=1/C20H23N7O7/c21-20-25-16-15(18(32)26-20)27(9-28)12(8-23-16)7-22-11-3-1-10(2-4-11)17(31)24-13(19(33)34)5-6-14(29)30/h1-4,9,12-13,22H,5-8H2,(H,24,31)(H,29,30)(H,33,34)(H4,21,23,25,26,32)/t12-,13-/m0/s1</in:inchi>
        <rdf:RDF xmlns:rdf="http://www.w3.org/1999/02/22-rdf-syntax-ns#" xmlns:dc="http://purl.org/dc/elements/1.1/" xmlns:dcterms="http://purl.org/dc/terms/" xmlns:vCard="http://www.w3.org/2001/vcard-rdf/3.0#" xmlns:bqbiol="http://biomodels.net/biology-qualifiers/" xmlns:bqmodel="http://biomodels.net/model-qualifiers/">
          <rdf:Description rdf:about="#metaid_M_91">
            <bqbiol:is>
              <rdf:Bag>
                <rdf:li rdf:resource="#metaid_M_91_inchi"/>
                <rdf:li rdf:resource="urn:miriam:obo.chebi:CHEBI:15640"/>
              </rdf:Bag>
            </bqbiol:is>
          </rdf:Description>
        </rdf:RDF>
      </annotation>
    </species>
    <species metaid="metaid_M_92" id="M_92" name="5-Methylthio-5-deoxy-D-ribose 1-phosphate" compartment="C_1" sboTerm="SBO:0000299">
      <annotation>
        <in:inchi xmlns:in="http://biomodels.net/inchi" metaid="metaid_M_92_inchi">InChI=1/C6H13O7PS/c1-15-2-3-4(7)5(8)6(12-3)13-14(9,10)11/h3-8H,2H2,1H3,(H2,9,10,11)/t3-,4-,5-,6+/m1/s1/f/h9-10H</in:inchi>
        <rdf:RDF xmlns:rdf="http://www.w3.org/1999/02/22-rdf-syntax-ns#" xmlns:dc="http://purl.org/dc/elements/1.1/" xmlns:dcterms="http://purl.org/dc/terms/" xmlns:vCard="http://www.w3.org/2001/vcard-rdf/3.0#" xmlns:bqbiol="http://biomodels.net/biology-qualifiers/" xmlns:bqmodel="http://biomodels.net/model-qualifiers/">
          <rdf:Description rdf:about="#metaid_M_92">
            <bqbiol:is>
              <rdf:Bag>
                <rdf:li rdf:resource="#metaid_M_92_inchi"/>
                <rdf:li rdf:resource="urn:miriam:kegg.compound:C04188"/>
              </rdf:Bag>
            </bqbiol:is>
          </rdf:Description>
        </rdf:RDF>
      </annotation>
    </species>
    <species metaid="metaid_M_93" id="M_93" name="5-Methylthio-5-deoxy-D-ribulose 1-phosphate" compartment="C_1" sboTerm="SBO:0000299">
      <annotation>
        <in:inchi xmlns:in="http://biomodels.net/inchi" metaid="metaid_M_93_inchi">InChI=1/C6H13O7PS/c1-15-3-5(8)6(9)4(7)2-13-14(10,11)12/h5-6,8-9H,2-3H2,1H3,(H2,10,11,12)/f/h10-11H</in:inchi>
        <rdf:RDF xmlns:rdf="http://www.w3.org/1999/02/22-rdf-syntax-ns#" xmlns:dc="http://purl.org/dc/elements/1.1/" xmlns:dcterms="http://purl.org/dc/terms/" xmlns:vCard="http://www.w3.org/2001/vcard-rdf/3.0#" xmlns:bqbiol="http://biomodels.net/biology-qualifiers/" xmlns:bqmodel="http://biomodels.net/model-qualifiers/">
          <rdf:Description rdf:about="#metaid_M_93">
            <bqbiol:is>
              <rdf:Bag>
                <rdf:li rdf:resource="#metaid_M_93_inchi"/>
                <rdf:li rdf:resource="urn:miriam:kegg.compound:C04582"/>
              </rdf:Bag>
            </bqbiol:is>
          </rdf:Description>
        </rdf:RDF>
      </annotation>
    </species>
    <species metaid="metaid_M_94" id="M_94" name="5-Methylthioadenosine" compartment="C_1" sboTerm="SBO:0000299">
      <annotation>
        <in:inchi xmlns:in="http://biomodels.net/inchi" metaid="metaid_M_94_inchi">InChI=1/C11H15N5O3S/c1-20-2-5-7(17)8(18)11(19-5)16-4-15-6-9(12)13-3-14-10(6)16/h3-5,7-8,11,17-18H,2H2,1H3,(H2,12,13,14)/t5-,7-,8-,11-/m1/s1</in:inchi>
        <rdf:RDF xmlns:rdf="http://www.w3.org/1999/02/22-rdf-syntax-ns#" xmlns:dc="http://purl.org/dc/elements/1.1/" xmlns:dcterms="http://purl.org/dc/terms/" xmlns:vCard="http://www.w3.org/2001/vcard-rdf/3.0#" xmlns:bqbiol="http://biomodels.net/biology-qualifiers/" xmlns:bqmodel="http://biomodels.net/model-qualifiers/">
          <rdf:Description rdf:about="#metaid_M_94">
            <bqbiol:is>
              <rdf:Bag>
                <rdf:li rdf:resource="#metaid_M_94_inchi"/>
                <rdf:li rdf:resource="urn:miriam:obo.chebi:CHEBI:17509"/>
              </rdf:Bag>
            </bqbiol:is>
          </rdf:Description>
        </rdf:RDF>
      </annotation>
    </species>
    <species metaid="metaid_M_95" id="M_95" name="5-Methyltetrahydrofolate" compartment="C_1" sboTerm="SBO:0000299">
      <annotation>
        <in:inchi xmlns:in="http://biomodels.net/inchi" metaid="metaid_M_95_inchi">InChI=1/C20H25N7O6/c1-27-12(9-23-16-15(27)18(31)26-20(21)25-16)8-22-11-4-2-10(3-5-11)17(30)24-13(19(32)33)6-7-14(28)29/h2-5,12-13,22H,6-9H2,1H3,(H,24,30)(H,28,29)(H,32,33)(H4,21,23,25,26,31)/t12-,13-/m0/s1</in:inchi>
        <rdf:RDF xmlns:rdf="http://www.w3.org/1999/02/22-rdf-syntax-ns#" xmlns:dc="http://purl.org/dc/elements/1.1/" xmlns:dcterms="http://purl.org/dc/terms/" xmlns:vCard="http://www.w3.org/2001/vcard-rdf/3.0#" xmlns:bqbiol="http://biomodels.net/biology-qualifiers/" xmlns:bqmodel="http://biomodels.net/model-qualifiers/">
          <rdf:Description rdf:about="#metaid_M_95">
            <bqbiol:is>
              <rdf:Bag>
                <rdf:li rdf:resource="#metaid_M_95_inchi"/>
                <rdf:li rdf:resource="urn:miriam:obo.chebi:CHEBI:15641"/>
              </rdf:Bag>
            </bqbiol:is>
          </rdf:Description>
        </rdf:RDF>
      </annotation>
    </species>
    <species metaid="metaid_M_96" id="M_96" name="(R)-5-Phosphomevalonate" compartment="C_1" sboTerm="SBO:0000299">
      <annotation>
        <in:inchi xmlns:in="http://biomodels.net/inchi" metaid="metaid_M_96_inchi">InChI=1/C6H13O7P/c1-6(9,4-5(7)8)2-3-13-14(10,11)12/h9H,2-4H2,1H3,(H,7,8)(H2,10,11,12)/t6-/m1/s1</in:inchi>
        <rdf:RDF xmlns:rdf="http://www.w3.org/1999/02/22-rdf-syntax-ns#" xmlns:dc="http://purl.org/dc/elements/1.1/" xmlns:dcterms="http://purl.org/dc/terms/" xmlns:vCard="http://www.w3.org/2001/vcard-rdf/3.0#" xmlns:bqbiol="http://biomodels.net/biology-qualifiers/" xmlns:bqmodel="http://biomodels.net/model-qualifiers/">
          <rdf:Description rdf:about="#metaid_M_96">
            <bqbiol:is>
              <rdf:Bag>
                <rdf:li rdf:resource="#metaid_M_96_inchi"/>
                <rdf:li rdf:resource="urn:miriam:obo.chebi:CHEBI:17436"/>
              </rdf:Bag>
            </bqbiol:is>
          </rdf:Description>
        </rdf:RDF>
      </annotation>
    </species>
    <species metaid="metaid_M_97" id="M_97" name="6-Phospho-D-gluconate" compartment="C_1" sboTerm="SBO:0000299">
      <annotation>
        <in:inchi xmlns:in="http://biomodels.net/inchi" metaid="metaid_M_97_inchi">InChI=1/C6H13O10P/c7-2(1-16-17(13,14)15)3(8)4(9)5(10)6(11)12/h2-5,7-10H,1H2,(H,11,12)(H2,13,14,15)/p-1/t2-,3-,4+,5-/m1/s1</in:inchi>
        <rdf:RDF xmlns:rdf="http://www.w3.org/1999/02/22-rdf-syntax-ns#" xmlns:dc="http://purl.org/dc/elements/1.1/" xmlns:dcterms="http://purl.org/dc/terms/" xmlns:vCard="http://www.w3.org/2001/vcard-rdf/3.0#" xmlns:bqbiol="http://biomodels.net/biology-qualifiers/" xmlns:bqmodel="http://biomodels.net/model-qualifiers/">
          <rdf:Description rdf:about="#metaid_M_97">
            <bqbiol:is>
              <rdf:Bag>
                <rdf:li rdf:resource="#metaid_M_97_inchi"/>
                <rdf:li rdf:resource="urn:miriam:obo.chebi:CHEBI:16863"/>
              </rdf:Bag>
            </bqbiol:is>
          </rdf:Description>
        </rdf:RDF>
      </annotation>
    </species>
    <species metaid="metaid_M_98" id="M_98" name="6-phospho-D-glucono-1,5-lactone" compartment="C_1" sboTerm="SBO:0000299">
      <annotation>
        <in:inchi xmlns:in="http://biomodels.net/inchi" metaid="metaid_M_98_inchi">InChI=1/C6H11O9P/c7-3-2(1-14-16(11,12)13)15-6(10)5(9)4(3)8/h2-5,7-9H,1H2,(H2,11,12,13)/t2?,3-,4?,5-/m1/s1</in:inchi>
        <rdf:RDF xmlns:rdf="http://www.w3.org/1999/02/22-rdf-syntax-ns#" xmlns:dc="http://purl.org/dc/elements/1.1/" xmlns:dcterms="http://purl.org/dc/terms/" xmlns:vCard="http://www.w3.org/2001/vcard-rdf/3.0#" xmlns:bqbiol="http://biomodels.net/biology-qualifiers/" xmlns:bqmodel="http://biomodels.net/model-qualifiers/">
          <rdf:Description rdf:about="#metaid_M_98">
            <bqbiol:is>
              <rdf:Bag>
                <rdf:li rdf:resource="#metaid_M_98_inchi"/>
                <rdf:li rdf:resource="urn:miriam:obo.chebi:CHEBI:16938"/>
              </rdf:Bag>
            </bqbiol:is>
          </rdf:Description>
        </rdf:RDF>
      </annotation>
    </species>
    <species metaid="metaid_M_99" id="M_99" name="8-Amino-7-oxononanoate" compartment="C_1" sboTerm="SBO:0000299">
      <annotation>
        <in:inchi xmlns:in="http://biomodels.net/inchi" metaid="metaid_M_99_inchi">InChI=1/C9H17NO3/c1-7(10)8(11)5-3-2-4-6-9(12)13/h7H,2-6,10H2,1H3,(H,12,13)/f/h12H</in:inchi>
        <rdf:RDF xmlns:rdf="http://www.w3.org/1999/02/22-rdf-syntax-ns#" xmlns:dc="http://purl.org/dc/elements/1.1/" xmlns:dcterms="http://purl.org/dc/terms/" xmlns:vCard="http://www.w3.org/2001/vcard-rdf/3.0#" xmlns:bqbiol="http://biomodels.net/biology-qualifiers/" xmlns:bqmodel="http://biomodels.net/model-qualifiers/">
          <rdf:Description rdf:about="#metaid_M_99">
            <bqbiol:is>
              <rdf:Bag>
                <rdf:li rdf:resource="#metaid_M_99_inchi"/>
                <rdf:li rdf:resource="urn:miriam:obo.chebi:CHEBI:15830"/>
              </rdf:Bag>
            </bqbiol:is>
          </rdf:Description>
        </rdf:RDF>
      </annotation>
    </species>
    <species metaid="metaid_M_100" id="M_100" name="acyl carrier protein" compartment="C_1" sboTerm="SBO:0000299">
      <notes>
        <html xmlns="http://www.w3.org/1999/xhtml">
          <p>FORMULA: C11H21N2O7PRS</p>
        </html>
      </notes>
      <annotation>
        <rdf:RDF xmlns:rdf="http://www.w3.org/1999/02/22-rdf-syntax-ns#" xmlns:dc="http://purl.org/dc/elements/1.1/" xmlns:dcterms="http://purl.org/dc/terms/" xmlns:vCard="http://www.w3.org/2001/vcard-rdf/3.0#" xmlns:bqbiol="http://biomodels.net/biology-qualifiers/" xmlns:bqmodel="http://biomodels.net/model-qualifiers/">
          <rdf:Description rdf:about="#metaid_M_100">
            <bqbiol:is>
              <rdf:Bag>
                <rdf:li rdf:resource="urn:miriam:kegg.compound:C00229"/>
              </rdf:Bag>
            </bqbiol:is>
          </rdf:Description>
        </rdf:RDF>
      </annotation>
    </species>
    <species metaid="metaid_M_101" id="M_101" name="D-Arabinono-1,4-lactone" compartment="C_1" sboTerm="SBO:0000299">
      <annotation>
        <in:inchi xmlns:in="http://biomodels.net/inchi" metaid="metaid_M_101_inchi">InChI=1/C5H8O5/c6-1-2-3(7)4(8)5(9)10-2/h2-4,6-8H,1H2/t2-,3-,4+/m1/s1</in:inchi>
        <rdf:RDF xmlns:rdf="http://www.w3.org/1999/02/22-rdf-syntax-ns#" xmlns:dc="http://purl.org/dc/elements/1.1/" xmlns:dcterms="http://purl.org/dc/terms/" xmlns:vCard="http://www.w3.org/2001/vcard-rdf/3.0#" xmlns:bqbiol="http://biomodels.net/biology-qualifiers/" xmlns:bqmodel="http://biomodels.net/model-qualifiers/">
          <rdf:Description rdf:about="#metaid_M_101">
            <bqbiol:is>
              <rdf:Bag>
                <rdf:li rdf:resource="#metaid_M_101_inchi"/>
                <rdf:li rdf:resource="urn:miriam:obo.chebi:CHEBI:16292"/>
              </rdf:Bag>
            </bqbiol:is>
          </rdf:Description>
        </rdf:RDF>
      </annotation>
    </species>
    <species metaid="metaid_M_102" id="M_102" name="L-2-Aminoadipate" compartment="C_1" sboTerm="SBO:0000299">
      <annotation>
        <in:inchi xmlns:in="http://biomodels.net/inchi" metaid="metaid_M_102_inchi">InChI=1/C6H11NO4/c7-4(6(10)11)2-1-3-5(8)9/h4H,1-3,7H2,(H,8,9)(H,10,11)/p-2/t4-/m0/s1/fC6H9NO4/q-2</in:inchi>
        <rdf:RDF xmlns:rdf="http://www.w3.org/1999/02/22-rdf-syntax-ns#" xmlns:dc="http://purl.org/dc/elements/1.1/" xmlns:dcterms="http://purl.org/dc/terms/" xmlns:vCard="http://www.w3.org/2001/vcard-rdf/3.0#" xmlns:bqbiol="http://biomodels.net/biology-qualifiers/" xmlns:bqmodel="http://biomodels.net/model-qualifiers/">
          <rdf:Description rdf:about="#metaid_M_102">
            <bqbiol:is>
              <rdf:Bag>
                <rdf:li rdf:resource="#metaid_M_102_inchi"/>
                <rdf:li rdf:resource="urn:miriam:obo.chebi:CHEBI:17082"/>
              </rdf:Bag>
            </bqbiol:is>
          </rdf:Description>
        </rdf:RDF>
      </annotation>
    </species>
    <species metaid="metaid_M_103" id="M_103" name="L-2-Aminoadipate 6-semialdehyde" compartment="C_1" sboTerm="SBO:0000299">
      <annotation>
        <in:inchi xmlns:in="http://biomodels.net/inchi" metaid="metaid_M_103_inchi">InChI=1/C6H11NO3/c7-5(6(9)10)3-1-2-4-8/h4-5H,1-3,7H2,(H,9,10)/t5-/m0/s1/f/h9H</in:inchi>
        <rdf:RDF xmlns:rdf="http://www.w3.org/1999/02/22-rdf-syntax-ns#" xmlns:dc="http://purl.org/dc/elements/1.1/" xmlns:dcterms="http://purl.org/dc/terms/" xmlns:vCard="http://www.w3.org/2001/vcard-rdf/3.0#" xmlns:bqbiol="http://biomodels.net/biology-qualifiers/" xmlns:bqmodel="http://biomodels.net/model-qualifiers/">
          <rdf:Description rdf:about="#metaid_M_103">
            <bqbiol:is>
              <rdf:Bag>
                <rdf:li rdf:resource="#metaid_M_103_inchi"/>
                <rdf:li rdf:resource="urn:miriam:obo.chebi:CHEBI:17917"/>
              </rdf:Bag>
            </bqbiol:is>
          </rdf:Description>
        </rdf:RDF>
      </annotation>
    </species>
    <species metaid="metaid_M_104" id="M_104" name="L-Cystine" compartment="C_1" sboTerm="SBO:0000299">
      <annotation>
        <in:inchi xmlns:in="http://biomodels.net/inchi" metaid="metaid_M_104_inchi">InChI=1/C6H12N2O4S2/c7-3(5(9)10)1-13-14-2-4(8)6(11)12/h3-4H,1-2,7-8H2,(H,9,10)(H,11,12)/t3-,4-/m0/s1/f/h9,11H</in:inchi>
        <rdf:RDF xmlns:rdf="http://www.w3.org/1999/02/22-rdf-syntax-ns#" xmlns:dc="http://purl.org/dc/elements/1.1/" xmlns:dcterms="http://purl.org/dc/terms/" xmlns:vCard="http://www.w3.org/2001/vcard-rdf/3.0#" xmlns:bqbiol="http://biomodels.net/biology-qualifiers/" xmlns:bqmodel="http://biomodels.net/model-qualifiers/">
          <rdf:Description rdf:about="#metaid_M_104">
            <bqbiol:is>
              <rdf:Bag>
                <rdf:li rdf:resource="#metaid_M_104_inchi"/>
                <rdf:li rdf:resource="urn:miriam:obo.chebi:CHEBI:16283"/>
              </rdf:Bag>
            </bqbiol:is>
          </rdf:Description>
        </rdf:RDF>
      </annotation>
    </species>
    <species metaid="metaid_M_105" id="M_105" name="L-Formylkynurenine" compartment="C_1" sboTerm="SBO:0000299">
      <annotation>
        <in:inchi xmlns:in="http://biomodels.net/inchi" metaid="metaid_M_105_inchi">InChI=1/C11H12N2O4/c12-8(11(16)17)5-10(15)7-3-1-2-4-9(7)13-6-14/h1-4,6,8H,5,12H2,(H,13,14)(H,16,17)/t8-/m0/s1/f/h13,16H</in:inchi>
        <rdf:RDF xmlns:rdf="http://www.w3.org/1999/02/22-rdf-syntax-ns#" xmlns:dc="http://purl.org/dc/elements/1.1/" xmlns:dcterms="http://purl.org/dc/terms/" xmlns:vCard="http://www.w3.org/2001/vcard-rdf/3.0#" xmlns:bqbiol="http://biomodels.net/biology-qualifiers/" xmlns:bqmodel="http://biomodels.net/model-qualifiers/">
          <rdf:Description rdf:about="#metaid_M_105">
            <bqbiol:is>
              <rdf:Bag>
                <rdf:li rdf:resource="#metaid_M_105_inchi"/>
                <rdf:li rdf:resource="urn:miriam:obo.chebi:CHEBI:30249"/>
              </rdf:Bag>
            </bqbiol:is>
          </rdf:Description>
        </rdf:RDF>
      </annotation>
    </species>
    <species metaid="metaid_M_106" id="M_106" name="L-Kynurenine" compartment="C_1" sboTerm="SBO:0000299">
      <annotation>
        <in:inchi xmlns:in="http://biomodels.net/inchi" metaid="metaid_M_106_inchi">InChI=1/C10H12N2O3/c11-7-4-2-1-3-6(7)9(13)5-8(12)10(14)15/h1-4,8H,5,11-12H2,(H,14,15)/t8-/m0/s1/f/h14H</in:inchi>
        <rdf:RDF xmlns:rdf="http://www.w3.org/1999/02/22-rdf-syntax-ns#" xmlns:dc="http://purl.org/dc/elements/1.1/" xmlns:dcterms="http://purl.org/dc/terms/" xmlns:vCard="http://www.w3.org/2001/vcard-rdf/3.0#" xmlns:bqbiol="http://biomodels.net/biology-qualifiers/" xmlns:bqmodel="http://biomodels.net/model-qualifiers/">
          <rdf:Description rdf:about="#metaid_M_106">
            <bqbiol:is>
              <rdf:Bag>
                <rdf:li rdf:resource="#metaid_M_106_inchi"/>
                <rdf:li rdf:resource="urn:miriam:obo.chebi:CHEBI:16946"/>
              </rdf:Bag>
            </bqbiol:is>
          </rdf:Description>
        </rdf:RDF>
      </annotation>
    </species>
    <species metaid="metaid_M_107" id="M_107" name="N1-Acetylspermidine" compartment="C_1" sboTerm="SBO:0000299">
      <annotation>
        <in:inchi xmlns:in="http://biomodels.net/inchi" metaid="metaid_M_107_inchi">InChI=1/C9H21N3O/c1-9(13)12-8-4-7-11-6-3-2-5-10/h11H,2-8,10H2,1H3,(H,12,13)/f/h12H</in:inchi>
        <rdf:RDF xmlns:rdf="http://www.w3.org/1999/02/22-rdf-syntax-ns#" xmlns:dc="http://purl.org/dc/elements/1.1/" xmlns:dcterms="http://purl.org/dc/terms/" xmlns:vCard="http://www.w3.org/2001/vcard-rdf/3.0#" xmlns:bqbiol="http://biomodels.net/biology-qualifiers/" xmlns:bqmodel="http://biomodels.net/model-qualifiers/">
          <rdf:Description rdf:about="#metaid_M_107">
            <bqbiol:is>
              <rdf:Bag>
                <rdf:li rdf:resource="#metaid_M_107_inchi"/>
                <rdf:li rdf:resource="urn:miriam:obo.chebi:CHEBI:17927"/>
              </rdf:Bag>
            </bqbiol:is>
          </rdf:Description>
        </rdf:RDF>
      </annotation>
    </species>
    <species metaid="metaid_M_108" id="M_108" name="N1-Acetylspermine" compartment="C_1" sboTerm="SBO:0000299">
      <annotation>
        <in:inchi xmlns:in="http://biomodels.net/inchi" metaid="metaid_M_108_inchi">InChI=1/C12H28N4O/c1-12(17)16-11-5-10-15-8-3-2-7-14-9-4-6-13/h14-15H,2-11,13H2,1H3,(H,16,17)</in:inchi>
        <rdf:RDF xmlns:rdf="http://www.w3.org/1999/02/22-rdf-syntax-ns#" xmlns:dc="http://purl.org/dc/elements/1.1/" xmlns:dcterms="http://purl.org/dc/terms/" xmlns:vCard="http://www.w3.org/2001/vcard-rdf/3.0#" xmlns:bqbiol="http://biomodels.net/biology-qualifiers/" xmlns:bqmodel="http://biomodels.net/model-qualifiers/">
          <rdf:Description rdf:about="#metaid_M_108">
            <bqbiol:is>
              <rdf:Bag>
                <rdf:li rdf:resource="#metaid_M_108_inchi"/>
                <rdf:li rdf:resource="urn:miriam:obo.chebi:CHEBI:17312"/>
              </rdf:Bag>
            </bqbiol:is>
          </rdf:Description>
        </rdf:RDF>
      </annotation>
    </species>
    <species metaid="metaid_M_109" id="M_109" name="N(pai)-Methyl-L-histidine" compartment="C_1" sboTerm="SBO:0000299">
      <annotation>
        <in:inchi xmlns:in="http://biomodels.net/inchi" metaid="metaid_M_109_inchi">InChI=1/C7H11N3O2/c1-10-4-9-3-5(10)2-6(8)7(11)12/h3-4,6H,2,8H2,1H3,(H,11,12)/t6-/m0/s1/f/h11H</in:inchi>
        <rdf:RDF xmlns:rdf="http://www.w3.org/1999/02/22-rdf-syntax-ns#" xmlns:dc="http://purl.org/dc/elements/1.1/" xmlns:dcterms="http://purl.org/dc/terms/" xmlns:vCard="http://www.w3.org/2001/vcard-rdf/3.0#" xmlns:bqbiol="http://biomodels.net/biology-qualifiers/" xmlns:bqmodel="http://biomodels.net/model-qualifiers/">
          <rdf:Description rdf:about="#metaid_M_109">
            <bqbiol:is>
              <rdf:Bag>
                <rdf:li rdf:resource="#metaid_M_109_inchi"/>
                <rdf:li rdf:resource="urn:miriam:kegg.compound:C01152"/>
              </rdf:Bag>
            </bqbiol:is>
          </rdf:Description>
        </rdf:RDF>
      </annotation>
    </species>
    <species metaid="metaid_M_110" id="M_110" name="N,N-bisformyl-dityrosine" compartment="C_1" sboTerm="SBO:0000299">
      <annotation>
        <in:inchi xmlns:in="http://biomodels.net/inchi" metaid="metaid_M_110_inchi">InChI=1/C20H20N2O8/c23-9-21-15(19(27)28)7-11-1-3-17(25)13(5-11)14-6-12(2-4-18(14)26)8-16(20(29)30)22-10-24/h1-6,9-10,15-16,25-26H,7-8H2,(H,21,23)(H,22,24)(H,27,28)(H,29,30)/t15-,16-/m0/s1/f/h21-22,27,29H</in:inchi>
        <rdf:RDF xmlns:rdf="http://www.w3.org/1999/02/22-rdf-syntax-ns#" xmlns:dc="http://purl.org/dc/elements/1.1/" xmlns:dcterms="http://purl.org/dc/terms/" xmlns:vCard="http://www.w3.org/2001/vcard-rdf/3.0#" xmlns:bqbiol="http://biomodels.net/biology-qualifiers/" xmlns:bqmodel="http://biomodels.net/model-qualifiers/">
          <rdf:Description rdf:about="#metaid_M_110">
            <bqbiol:is>
              <rdf:Bag>
                <rdf:li rdf:resource="#metaid_M_110_inchi"/>
                <rdf:li rdf:resource="urn:miriam:pubchem.compound:11546163"/>
              </rdf:Bag>
            </bqbiol:is>
          </rdf:Description>
        </rdf:RDF>
      </annotation>
    </species>
    <species metaid="metaid_M_111" id="M_111" name="N-Formyl-L-tyrosine" compartment="C_1" sboTerm="SBO:0000299">
      <annotation>
        <in:inchi xmlns:in="http://biomodels.net/inchi" metaid="metaid_M_111_inchi">InChI=1/C10H11NO4/c12-6-11-9(10(14)15)5-7-1-3-8(13)4-2-7/h1-4,6,9,13H,5H2,(H,11,12)(H,14,15)/f/h11,14H</in:inchi>
        <rdf:RDF xmlns:rdf="http://www.w3.org/1999/02/22-rdf-syntax-ns#" xmlns:dc="http://purl.org/dc/elements/1.1/" xmlns:dcterms="http://purl.org/dc/terms/" xmlns:vCard="http://www.w3.org/2001/vcard-rdf/3.0#" xmlns:bqbiol="http://biomodels.net/biology-qualifiers/" xmlns:bqmodel="http://biomodels.net/model-qualifiers/">
          <rdf:Description rdf:about="#metaid_M_111">
            <bqbiol:is>
              <rdf:Bag>
                <rdf:li rdf:resource="#metaid_M_111_inchi"/>
                <rdf:li rdf:resource="urn:miriam:pubchem.compound:252492"/>
              </rdf:Bag>
            </bqbiol:is>
          </rdf:Description>
        </rdf:RDF>
      </annotation>
    </species>
    <species metaid="metaid_M_112" id="M_112" name="S-Formylglutathione" compartment="C_1" sboTerm="SBO:0000299">
      <annotation>
        <in:inchi xmlns:in="http://biomodels.net/inchi" metaid="metaid_M_112_inchi">InChI=1/C11H17N3O7S/c12-6(11(20)21)1-2-8(16)14-7(4-22-5-15)10(19)13-3-9(17)18/h5-7H,1-4,12H2,(H,13,19)(H,14,16)(H,17,18)(H,20,21)/t6-,7-/m0/s1</in:inchi>
        <rdf:RDF xmlns:rdf="http://www.w3.org/1999/02/22-rdf-syntax-ns#" xmlns:dc="http://purl.org/dc/elements/1.1/" xmlns:dcterms="http://purl.org/dc/terms/" xmlns:vCard="http://www.w3.org/2001/vcard-rdf/3.0#" xmlns:bqbiol="http://biomodels.net/biology-qualifiers/" xmlns:bqmodel="http://biomodels.net/model-qualifiers/">
          <rdf:Description rdf:about="#metaid_M_112">
            <bqbiol:is>
              <rdf:Bag>
                <rdf:li rdf:resource="#metaid_M_112_inchi"/>
                <rdf:li rdf:resource="urn:miriam:obo.chebi:CHEBI:16225"/>
              </rdf:Bag>
            </bqbiol:is>
          </rdf:Description>
        </rdf:RDF>
      </annotation>
    </species>
    <species metaid="metaid_M_113" id="M_113" name="(S)-Squalene-2,3-epoxide" compartment="C_1" sboTerm="SBO:0000299">
      <annotation>
        <in:inchi xmlns:in="http://biomodels.net/inchi" metaid="metaid_M_113_inchi">InChI=1/C30H50O/c1-24(2)14-11-17-27(5)20-12-18-25(3)15-9-10-16-26(4)19-13-21-28(6)22-23-29-30(7,8)31-29/h14-16,20-21,29H,9-13,17-19,22-23H2,1-8H3/b25-15+,26-16+,27-20+,28-21+/t29-/m0/s1</in:inchi>
        <rdf:RDF xmlns:rdf="http://www.w3.org/1999/02/22-rdf-syntax-ns#" xmlns:dc="http://purl.org/dc/elements/1.1/" xmlns:dcterms="http://purl.org/dc/terms/" xmlns:vCard="http://www.w3.org/2001/vcard-rdf/3.0#" xmlns:bqbiol="http://biomodels.net/biology-qualifiers/" xmlns:bqmodel="http://biomodels.net/model-qualifiers/">
          <rdf:Description rdf:about="#metaid_M_113">
            <bqbiol:is>
              <rdf:Bag>
                <rdf:li rdf:resource="#metaid_M_113_inchi"/>
                <rdf:li rdf:resource="urn:miriam:obo.chebi:CHEBI:15441"/>
              </rdf:Bag>
            </bqbiol:is>
          </rdf:Description>
        </rdf:RDF>
      </annotation>
    </species>
    <species metaid="metaid_M_114" id="M_114" name="Aminoacetaldehyde" compartment="C_1" sboTerm="SBO:0000299">
      <annotation>
        <in:inchi xmlns:in="http://biomodels.net/inchi" metaid="metaid_M_114_inchi">InChI=1/C2H5NO/c3-1-2-4/h2H,1,3H2</in:inchi>
        <rdf:RDF xmlns:rdf="http://www.w3.org/1999/02/22-rdf-syntax-ns#" xmlns:dc="http://purl.org/dc/elements/1.1/" xmlns:dcterms="http://purl.org/dc/terms/" xmlns:vCard="http://www.w3.org/2001/vcard-rdf/3.0#" xmlns:bqbiol="http://biomodels.net/biology-qualifiers/" xmlns:bqmodel="http://biomodels.net/model-qualifiers/">
          <rdf:Description rdf:about="#metaid_M_114">
            <bqbiol:is>
              <rdf:Bag>
                <rdf:li rdf:resource="#metaid_M_114_inchi"/>
                <rdf:li rdf:resource="urn:miriam:obo.chebi:CHEBI:17628"/>
              </rdf:Bag>
            </bqbiol:is>
          </rdf:Description>
        </rdf:RDF>
      </annotation>
    </species>
    <species metaid="metaid_M_115" id="M_115" name="Acetoacetyl-CoA" compartment="C_1" sboTerm="SBO:0000299">
      <annotation>
        <in:inchi xmlns:in="http://biomodels.net/inchi" metaid="metaid_M_115_inchi">InChI=1/C25H40N7O18P3S/c1-13(33)8-16(35)54-7-6-27-15(34)4-5-28-23(38)20(37)25(2,3)10-47-53(44,45)50-52(42,43)46-9-14-19(49-51(39,40)41)18(36)24(48-14)32-12-31-17-21(26)29-11-30-22(17)32/h11-12,14,18-20,24,36-37H,4-10H2,1-3H3,(H,27,34)(H,28,38)(H,42,43)(H,44,45)(H2,26,29,30)(H2,39,40,41)/t14-,18-,19-,20+,24-/m1/s1/f/h27-28,39-40,42,44H,26H2</in:inchi>
        <rdf:RDF xmlns:rdf="http://www.w3.org/1999/02/22-rdf-syntax-ns#" xmlns:dc="http://purl.org/dc/elements/1.1/" xmlns:dcterms="http://purl.org/dc/terms/" xmlns:vCard="http://www.w3.org/2001/vcard-rdf/3.0#" xmlns:bqbiol="http://biomodels.net/biology-qualifiers/" xmlns:bqmodel="http://biomodels.net/model-qualifiers/">
          <rdf:Description rdf:about="#metaid_M_115">
            <bqbiol:is>
              <rdf:Bag>
                <rdf:li rdf:resource="#metaid_M_115_inchi"/>
                <rdf:li rdf:resource="urn:miriam:obo.chebi:CHEBI:15345"/>
              </rdf:Bag>
            </bqbiol:is>
          </rdf:Description>
        </rdf:RDF>
      </annotation>
    </species>
    <species metaid="metaid_M_116" id="M_116" name="Aminoacetone" compartment="C_1" sboTerm="SBO:0000299">
      <annotation>
        <in:inchi xmlns:in="http://biomodels.net/inchi" metaid="metaid_M_116_inchi">InChI=1/C3H7NO/c1-3(5)2-4/h2,4H2,1H3</in:inchi>
        <rdf:RDF xmlns:rdf="http://www.w3.org/1999/02/22-rdf-syntax-ns#" xmlns:dc="http://purl.org/dc/elements/1.1/" xmlns:dcterms="http://purl.org/dc/terms/" xmlns:vCard="http://www.w3.org/2001/vcard-rdf/3.0#" xmlns:bqbiol="http://biomodels.net/biology-qualifiers/" xmlns:bqmodel="http://biomodels.net/model-qualifiers/">
          <rdf:Description rdf:about="#metaid_M_116">
            <bqbiol:is>
              <rdf:Bag>
                <rdf:li rdf:resource="#metaid_M_116_inchi"/>
                <rdf:li rdf:resource="urn:miriam:obo.chebi:CHEBI:17906"/>
              </rdf:Bag>
            </bqbiol:is>
          </rdf:Description>
        </rdf:RDF>
      </annotation>
    </species>
    <species metaid="metaid_M_117" id="M_117" name="L-Arabinitol" compartment="C_1" sboTerm="SBO:0000299">
      <annotation>
        <in:inchi xmlns:in="http://biomodels.net/inchi" metaid="metaid_M_117_inchi">InChI=1/C5H12O5/c6-1-3(8)5(10)4(9)2-7/h3-10H,1-2H2/t3-,4-/m0/s1</in:inchi>
        <rdf:RDF xmlns:rdf="http://www.w3.org/1999/02/22-rdf-syntax-ns#" xmlns:dc="http://purl.org/dc/elements/1.1/" xmlns:dcterms="http://purl.org/dc/terms/" xmlns:vCard="http://www.w3.org/2001/vcard-rdf/3.0#" xmlns:bqbiol="http://biomodels.net/biology-qualifiers/" xmlns:bqmodel="http://biomodels.net/model-qualifiers/">
          <rdf:Description rdf:about="#metaid_M_117">
            <bqbiol:is>
              <rdf:Bag>
                <rdf:li rdf:resource="#metaid_M_117_inchi"/>
                <rdf:li rdf:resource="urn:miriam:obo.chebi:CHEBI:18403"/>
              </rdf:Bag>
            </bqbiol:is>
          </rdf:Description>
        </rdf:RDF>
      </annotation>
    </species>
    <species metaid="metaid_M_118" id="M_118" name="Acetate" compartment="C_1" sboTerm="SBO:0000299">
      <annotation>
        <in:inchi xmlns:in="http://biomodels.net/inchi" metaid="metaid_M_118_inchi">InChI=1/C2H4O2/c1-2(3)4/h1H3,(H,3,4)/p-1</in:inchi>
        <rdf:RDF xmlns:rdf="http://www.w3.org/1999/02/22-rdf-syntax-ns#" xmlns:dc="http://purl.org/dc/elements/1.1/" xmlns:dcterms="http://purl.org/dc/terms/" xmlns:vCard="http://www.w3.org/2001/vcard-rdf/3.0#" xmlns:bqbiol="http://biomodels.net/biology-qualifiers/" xmlns:bqmodel="http://biomodels.net/model-qualifiers/">
          <rdf:Description rdf:about="#metaid_M_118">
            <bqbiol:is>
              <rdf:Bag>
                <rdf:li rdf:resource="#metaid_M_118_inchi"/>
                <rdf:li rdf:resource="urn:miriam:obo.chebi:CHEBI:30089"/>
              </rdf:Bag>
            </bqbiol:is>
          </rdf:Description>
        </rdf:RDF>
      </annotation>
    </species>
    <species metaid="metaid_M_119" id="M_119" name="Acetyl-ACP" compartment="C_1" sboTerm="SBO:0000299">
      <notes>
        <html xmlns="http://www.w3.org/1999/xhtml">
          <p>FORMULA: C13H23N2O8PRS</p>
        </html>
      </notes>
      <annotation>
        <rdf:RDF xmlns:rdf="http://www.w3.org/1999/02/22-rdf-syntax-ns#" xmlns:dc="http://purl.org/dc/elements/1.1/" xmlns:dcterms="http://purl.org/dc/terms/" xmlns:vCard="http://www.w3.org/2001/vcard-rdf/3.0#" xmlns:bqbiol="http://biomodels.net/biology-qualifiers/" xmlns:bqmodel="http://biomodels.net/model-qualifiers/">
          <rdf:Description rdf:about="#metaid_M_119">
            <bqbiol:is>
              <rdf:Bag>
                <rdf:li rdf:resource="urn:miriam:kegg.compound:C03939"/>
              </rdf:Bag>
            </bqbiol:is>
          </rdf:Description>
        </rdf:RDF>
      </annotation>
    </species>
    <species metaid="metaid_M_120" id="M_120" name="Acetoacetate" compartment="C_1" sboTerm="SBO:0000299">
      <annotation>
        <in:inchi xmlns:in="http://biomodels.net/inchi" metaid="metaid_M_120_inchi">InChI=1/C4H6O3/c1-3(5)2-4(6)7/h2H2,1H3,(H,6,7)/p-1/fC4H5O3/q-1</in:inchi>
        <rdf:RDF xmlns:rdf="http://www.w3.org/1999/02/22-rdf-syntax-ns#" xmlns:dc="http://purl.org/dc/elements/1.1/" xmlns:dcterms="http://purl.org/dc/terms/" xmlns:vCard="http://www.w3.org/2001/vcard-rdf/3.0#" xmlns:bqbiol="http://biomodels.net/biology-qualifiers/" xmlns:bqmodel="http://biomodels.net/model-qualifiers/">
          <rdf:Description rdf:about="#metaid_M_120">
            <bqbiol:is>
              <rdf:Bag>
                <rdf:li rdf:resource="#metaid_M_120_inchi"/>
                <rdf:li rdf:resource="urn:miriam:obo.chebi:CHEBI:13705"/>
              </rdf:Bag>
            </bqbiol:is>
          </rdf:Description>
        </rdf:RDF>
      </annotation>
    </species>
    <species metaid="metaid_M_121" id="M_121" name="Acetaldehyde" compartment="C_1" sboTerm="SBO:0000299">
      <annotation>
        <in:inchi xmlns:in="http://biomodels.net/inchi" metaid="metaid_M_121_inchi">InChI=1/C2H4O/c1-2-3/h2H,1H3</in:inchi>
        <rdf:RDF xmlns:rdf="http://www.w3.org/1999/02/22-rdf-syntax-ns#" xmlns:dc="http://purl.org/dc/elements/1.1/" xmlns:dcterms="http://purl.org/dc/terms/" xmlns:vCard="http://www.w3.org/2001/vcard-rdf/3.0#" xmlns:bqbiol="http://biomodels.net/biology-qualifiers/" xmlns:bqmodel="http://biomodels.net/model-qualifiers/">
          <rdf:Description rdf:about="#metaid_M_121">
            <bqbiol:is>
              <rdf:Bag>
                <rdf:li rdf:resource="#metaid_M_121_inchi"/>
                <rdf:li rdf:resource="urn:miriam:obo.chebi:CHEBI:15343"/>
              </rdf:Bag>
            </bqbiol:is>
          </rdf:Description>
        </rdf:RDF>
      </annotation>
    </species>
    <species metaid="metaid_M_122" id="M_122" name="Acetyl-CoA" compartment="C_1" sboTerm="SBO:0000299">
      <annotation>
        <in:inchi xmlns:in="http://biomodels.net/inchi" metaid="metaid_M_122_inchi">InChI=1/C23H38N7O17P3S/c1-12(31)51-7-6-25-14(32)4-5-26-21(35)18(34)23(2,3)9-44-50(41,42)47-49(39,40)43-8-13-17(46-48(36,37)38)16(33)22(45-13)30-11-29-15-19(24)27-10-28-20(15)30/h10-11,13,16-18,22,33-34H,4-9H2,1-3H3,(H,25,32)(H,26,35)(H,39,40)(H,41,42)(H2,24,27,28)(H2,36,37,38)/t13-,16-,17-,18+,22-/m1/s1/f/h25-26,36-37,39,41H,24H2</in:inchi>
        <rdf:RDF xmlns:rdf="http://www.w3.org/1999/02/22-rdf-syntax-ns#" xmlns:dc="http://purl.org/dc/elements/1.1/" xmlns:dcterms="http://purl.org/dc/terms/" xmlns:vCard="http://www.w3.org/2001/vcard-rdf/3.0#" xmlns:bqbiol="http://biomodels.net/biology-qualifiers/" xmlns:bqmodel="http://biomodels.net/model-qualifiers/">
          <rdf:Description rdf:about="#metaid_M_122">
            <bqbiol:is>
              <rdf:Bag>
                <rdf:li rdf:resource="#metaid_M_122_inchi"/>
                <rdf:li rdf:resource="urn:miriam:obo.chebi:CHEBI:15351"/>
              </rdf:Bag>
            </bqbiol:is>
          </rdf:Description>
        </rdf:RDF>
      </annotation>
    </species>
    <species metaid="metaid_M_123" id="M_123" name="Acetic ester" compartment="C_1" sboTerm="SBO:0000299">
      <annotation>
        <in:inchi xmlns:in="http://biomodels.net/inchi" metaid="metaid_M_123_inchi">InChI=1/C4H8O2/c1-3-6-4(2)5/h3H2,1-2H3</in:inchi>
        <rdf:RDF xmlns:rdf="http://www.w3.org/1999/02/22-rdf-syntax-ns#" xmlns:dc="http://purl.org/dc/elements/1.1/" xmlns:dcterms="http://purl.org/dc/terms/" xmlns:vCard="http://www.w3.org/2001/vcard-rdf/3.0#" xmlns:bqbiol="http://biomodels.net/biology-qualifiers/" xmlns:bqmodel="http://biomodels.net/model-qualifiers/">
          <rdf:Description rdf:about="#metaid_M_123">
            <bqbiol:is>
              <rdf:Bag>
                <rdf:li rdf:resource="#metaid_M_123_inchi"/>
                <rdf:li rdf:resource="urn:miriam:obo.chebi:CHEBI:27750"/>
              </rdf:Bag>
            </bqbiol:is>
          </rdf:Description>
        </rdf:RDF>
      </annotation>
    </species>
    <species metaid="metaid_M_124" id="M_124" name="N-Acetyl-D-glucosamine 1-phosphate" compartment="C_1" sboTerm="SBO:0000299">
      <annotation>
        <in:inchi xmlns:in="http://biomodels.net/inchi" metaid="metaid_M_124_inchi">InChI=1/C8H16NO9P/c1-3(11)9-5-7(13)6(12)4(2-10)17-8(5)18-19(14,15)16/h4-8,10,12-13H,2H2,1H3,(H,9,11)(H2,14,15,16)/t4-,5-,6-,7-,8-/m1/s1</in:inchi>
        <rdf:RDF xmlns:rdf="http://www.w3.org/1999/02/22-rdf-syntax-ns#" xmlns:dc="http://purl.org/dc/elements/1.1/" xmlns:dcterms="http://purl.org/dc/terms/" xmlns:vCard="http://www.w3.org/2001/vcard-rdf/3.0#" xmlns:bqbiol="http://biomodels.net/biology-qualifiers/" xmlns:bqmodel="http://biomodels.net/model-qualifiers/">
          <rdf:Description rdf:about="#metaid_M_124">
            <bqbiol:is>
              <rdf:Bag>
                <rdf:li rdf:resource="#metaid_M_124_inchi"/>
                <rdf:li rdf:resource="urn:miriam:obo.chebi:CHEBI:16446"/>
              </rdf:Bag>
            </bqbiol:is>
          </rdf:Description>
        </rdf:RDF>
      </annotation>
    </species>
    <species metaid="metaid_M_125" id="M_125" name="N-Acetyl-D-glucosamine 6-phosphate" compartment="C_1" sboTerm="SBO:0000299">
      <annotation>
        <in:inchi xmlns:in="http://biomodels.net/inchi" metaid="metaid_M_125_inchi">InChI=1/C8H16NO9P/c1-3(10)9-5-7(12)6(11)4(18-8(5)13)2-17-19(14,15)16/h4-8,11-13H,2H2,1H3,(H,9,10)(H2,14,15,16)/t4-,5-,6-,7-,8u/m1/s1</in:inchi>
        <rdf:RDF xmlns:rdf="http://www.w3.org/1999/02/22-rdf-syntax-ns#" xmlns:dc="http://purl.org/dc/elements/1.1/" xmlns:dcterms="http://purl.org/dc/terms/" xmlns:vCard="http://www.w3.org/2001/vcard-rdf/3.0#" xmlns:bqbiol="http://biomodels.net/biology-qualifiers/" xmlns:bqmodel="http://biomodels.net/model-qualifiers/">
          <rdf:Description rdf:about="#metaid_M_125">
            <bqbiol:is>
              <rdf:Bag>
                <rdf:li rdf:resource="#metaid_M_125_inchi"/>
                <rdf:li rdf:resource="urn:miriam:obo.chebi:CHEBI:15784"/>
              </rdf:Bag>
            </bqbiol:is>
          </rdf:Description>
        </rdf:RDF>
      </annotation>
    </species>
    <species metaid="metaid_M_126" id="M_126" name="O-Acetyl-L-homoserine" compartment="C_1" sboTerm="SBO:0000299">
      <annotation>
        <in:inchi xmlns:in="http://biomodels.net/inchi" metaid="metaid_M_126_inchi">InChI=1/C6H11NO4/c1-4(8)11-3-2-5(7)6(9)10/h5H,2-3,7H2,1H3,(H,9,10)/t5-/m0/s1/f/h9H</in:inchi>
        <rdf:RDF xmlns:rdf="http://www.w3.org/1999/02/22-rdf-syntax-ns#" xmlns:dc="http://purl.org/dc/elements/1.1/" xmlns:dcterms="http://purl.org/dc/terms/" xmlns:vCard="http://www.w3.org/2001/vcard-rdf/3.0#" xmlns:bqbiol="http://biomodels.net/biology-qualifiers/" xmlns:bqmodel="http://biomodels.net/model-qualifiers/">
          <rdf:Description rdf:about="#metaid_M_126">
            <bqbiol:is>
              <rdf:Bag>
                <rdf:li rdf:resource="#metaid_M_126_inchi"/>
                <rdf:li rdf:resource="urn:miriam:obo.chebi:CHEBI:16288"/>
              </rdf:Bag>
            </bqbiol:is>
          </rdf:Description>
        </rdf:RDF>
      </annotation>
    </species>
    <species metaid="metaid_M_127" id="M_127" name="trans-Aconitate" compartment="C_1" sboTerm="SBO:0000299">
      <annotation>
        <in:inchi xmlns:in="http://biomodels.net/inchi" metaid="metaid_M_127_inchi">InChI=1/C6H6O6/c7-4(8)1-3(6(11)12)2-5(9)10/h1H,2H2,(H,7,8)(H,9,10)(H,11,12)/p-3/b3-1+</in:inchi>
        <rdf:RDF xmlns:rdf="http://www.w3.org/1999/02/22-rdf-syntax-ns#" xmlns:dc="http://purl.org/dc/elements/1.1/" xmlns:dcterms="http://purl.org/dc/terms/" xmlns:vCard="http://www.w3.org/2001/vcard-rdf/3.0#" xmlns:bqbiol="http://biomodels.net/biology-qualifiers/" xmlns:bqmodel="http://biomodels.net/model-qualifiers/">
          <rdf:Description rdf:about="#metaid_M_127">
            <bqbiol:is>
              <rdf:Bag>
                <rdf:li rdf:resource="#metaid_M_127_inchi"/>
                <rdf:li rdf:resource="urn:miriam:obo.chebi:CHEBI:15708"/>
              </rdf:Bag>
            </bqbiol:is>
          </rdf:Description>
        </rdf:RDF>
      </annotation>
    </species>
    <species metaid="metaid_M_128" id="M_128" name="E-3-carboxyl-2-pentenedioate 5-methyl ester" compartment="C_1" sboTerm="SBO:0000299">
      <annotation>
        <in:inchi xmlns:in="http://biomodels.net/inchi" metaid="metaid_M_128_inchi">InChI=1/C7H8O6/c1-13-7(12)4(2-5(8)9)3-6(10)11/h2H,3H2,1H3,(H,8,9)(H,10,11)/b4-2+</in:inchi>
        <rdf:RDF xmlns:rdf="http://www.w3.org/1999/02/22-rdf-syntax-ns#" xmlns:dc="http://purl.org/dc/elements/1.1/" xmlns:dcterms="http://purl.org/dc/terms/" xmlns:vCard="http://www.w3.org/2001/vcard-rdf/3.0#" xmlns:bqbiol="http://biomodels.net/biology-qualifiers/" xmlns:bqmodel="http://biomodels.net/model-qualifiers/">
          <rdf:Description rdf:about="#metaid_M_128">
            <bqbiol:is>
              <rdf:Bag>
                <rdf:li rdf:resource="#metaid_M_128_inchi"/>
                <rdf:li rdf:resource="urn:miriam:obo.chebi:CHEBI:15663"/>
              </rdf:Bag>
            </bqbiol:is>
          </rdf:Description>
        </rdf:RDF>
      </annotation>
    </species>
    <species metaid="metaid_M_129" id="M_129" name="O-Acetylcarnitine" compartment="C_1" sboTerm="SBO:0000299">
      <annotation>
        <in:inchi xmlns:in="http://biomodels.net/inchi" metaid="metaid_M_129_inchi">InChI=1/C9H17NO4/c1-7(11)14-8(5-9(12)13)6-10(2,3)4/h8H,5-6H2,1-4H3/p+1/t8-/m1/s1</in:inchi>
        <rdf:RDF xmlns:rdf="http://www.w3.org/1999/02/22-rdf-syntax-ns#" xmlns:dc="http://purl.org/dc/elements/1.1/" xmlns:dcterms="http://purl.org/dc/terms/" xmlns:vCard="http://www.w3.org/2001/vcard-rdf/3.0#" xmlns:bqbiol="http://biomodels.net/biology-qualifiers/" xmlns:bqmodel="http://biomodels.net/model-qualifiers/">
          <rdf:Description rdf:about="#metaid_M_129">
            <bqbiol:is>
              <rdf:Bag>
                <rdf:li rdf:resource="#metaid_M_129_inchi"/>
                <rdf:li rdf:resource="urn:miriam:obo.chebi:CHEBI:15960"/>
              </rdf:Bag>
            </bqbiol:is>
          </rdf:Description>
        </rdf:RDF>
      </annotation>
    </species>
    <species metaid="metaid_M_130" id="M_130" name="O-Acetyl-L-serine" compartment="C_1" sboTerm="SBO:0000299">
      <annotation>
        <in:inchi xmlns:in="http://biomodels.net/inchi" metaid="metaid_M_130_inchi">InChI=1/C5H9NO4/c1-3(7)10-2-4(6)5(8)9/h4H,2,6H2,1H3,(H,8,9)/t4-/m0/s1</in:inchi>
        <rdf:RDF xmlns:rdf="http://www.w3.org/1999/02/22-rdf-syntax-ns#" xmlns:dc="http://purl.org/dc/elements/1.1/" xmlns:dcterms="http://purl.org/dc/terms/" xmlns:vCard="http://www.w3.org/2001/vcard-rdf/3.0#" xmlns:bqbiol="http://biomodels.net/biology-qualifiers/" xmlns:bqmodel="http://biomodels.net/model-qualifiers/">
          <rdf:Description rdf:about="#metaid_M_130">
            <bqbiol:is>
              <rdf:Bag>
                <rdf:li rdf:resource="#metaid_M_130_inchi"/>
                <rdf:li rdf:resource="urn:miriam:obo.chebi:CHEBI:17981"/>
              </rdf:Bag>
            </bqbiol:is>
          </rdf:Description>
        </rdf:RDF>
      </annotation>
    </species>
    <species metaid="metaid_M_131" id="M_131" name="(R)-Acetoin" compartment="C_1" sboTerm="SBO:0000299">
      <annotation>
        <in:inchi xmlns:in="http://biomodels.net/inchi" metaid="metaid_M_131_inchi">InChI=1/C4H8O2/c1-3(5)4(2)6/h3,5H,1-2H3/t3-/m1/s1</in:inchi>
        <rdf:RDF xmlns:rdf="http://www.w3.org/1999/02/22-rdf-syntax-ns#" xmlns:dc="http://purl.org/dc/elements/1.1/" xmlns:dcterms="http://purl.org/dc/terms/" xmlns:vCard="http://www.w3.org/2001/vcard-rdf/3.0#" xmlns:bqbiol="http://biomodels.net/biology-qualifiers/" xmlns:bqmodel="http://biomodels.net/model-qualifiers/">
          <rdf:Description rdf:about="#metaid_M_131">
            <bqbiol:is>
              <rdf:Bag>
                <rdf:li rdf:resource="#metaid_M_131_inchi"/>
                <rdf:li rdf:resource="urn:miriam:obo.chebi:CHEBI:15686"/>
              </rdf:Bag>
            </bqbiol:is>
          </rdf:Description>
        </rdf:RDF>
      </annotation>
    </species>
    <species metaid="metaid_M_132" id="M_132" name="gamma-Amino-gamma-cyanobutanoate" compartment="C_1" sboTerm="SBO:0000299">
      <annotation>
        <in:inchi xmlns:in="http://biomodels.net/inchi" metaid="metaid_M_132_inchi">InChI=1/C5H8N2O2/c6-3-4(7)1-2-5(8)9/h4H,1-2,7H2,(H,8,9)/f/h8H</in:inchi>
        <rdf:RDF xmlns:rdf="http://www.w3.org/1999/02/22-rdf-syntax-ns#" xmlns:dc="http://purl.org/dc/elements/1.1/" xmlns:dcterms="http://purl.org/dc/terms/" xmlns:vCard="http://www.w3.org/2001/vcard-rdf/3.0#" xmlns:bqbiol="http://biomodels.net/biology-qualifiers/" xmlns:bqmodel="http://biomodels.net/model-qualifiers/">
          <rdf:Description rdf:about="#metaid_M_132">
            <bqbiol:is>
              <rdf:Bag>
                <rdf:li rdf:resource="#metaid_M_132_inchi"/>
                <rdf:li rdf:resource="urn:miriam:kegg.compound:C05715"/>
              </rdf:Bag>
            </bqbiol:is>
          </rdf:Description>
        </rdf:RDF>
      </annotation>
    </species>
    <species metaid="metaid_M_133" id="M_133" name="Adenine" compartment="C_1" sboTerm="SBO:0000299">
      <annotation>
        <in:inchi xmlns:in="http://biomodels.net/inchi" metaid="metaid_M_133_inchi">InChI=1/C5H5N5/c6-4-3-5(9-1-7-3)10-2-8-4/h1-2H,(H3,6,7,8,9,10)/f/h9H,6H2</in:inchi>
        <rdf:RDF xmlns:rdf="http://www.w3.org/1999/02/22-rdf-syntax-ns#" xmlns:dc="http://purl.org/dc/elements/1.1/" xmlns:dcterms="http://purl.org/dc/terms/" xmlns:vCard="http://www.w3.org/2001/vcard-rdf/3.0#" xmlns:bqbiol="http://biomodels.net/biology-qualifiers/" xmlns:bqmodel="http://biomodels.net/model-qualifiers/">
          <rdf:Description rdf:about="#metaid_M_133">
            <bqbiol:is>
              <rdf:Bag>
                <rdf:li rdf:resource="#metaid_M_133_inchi"/>
                <rdf:li rdf:resource="urn:miriam:obo.chebi:CHEBI:16708"/>
              </rdf:Bag>
            </bqbiol:is>
          </rdf:Description>
        </rdf:RDF>
      </annotation>
    </species>
    <species metaid="metaid_M_134" id="M_134" name="Adenosine" compartment="C_1" sboTerm="SBO:0000299">
      <annotation>
        <in:inchi xmlns:in="http://biomodels.net/inchi" metaid="metaid_M_134_inchi">InChI=1/C10H13N5O4/c11-8-5-9(13-2-12-8)15(3-14-5)10-7(18)6(17)4(1-16)19-10/h2-4,6-7,10,16-18H,1H2,(H2,11,12,13)/t4-,6-,7-,10-/m1/s1/f/h11H2</in:inchi>
        <rdf:RDF xmlns:rdf="http://www.w3.org/1999/02/22-rdf-syntax-ns#" xmlns:dc="http://purl.org/dc/elements/1.1/" xmlns:dcterms="http://purl.org/dc/terms/" xmlns:vCard="http://www.w3.org/2001/vcard-rdf/3.0#" xmlns:bqbiol="http://biomodels.net/biology-qualifiers/" xmlns:bqmodel="http://biomodels.net/model-qualifiers/">
          <rdf:Description rdf:about="#metaid_M_134">
            <bqbiol:is>
              <rdf:Bag>
                <rdf:li rdf:resource="#metaid_M_134_inchi"/>
                <rdf:li rdf:resource="urn:miriam:obo.chebi:CHEBI:16335"/>
              </rdf:Bag>
            </bqbiol:is>
          </rdf:Description>
        </rdf:RDF>
      </annotation>
    </species>
    <species metaid="metaid_M_135" id="M_135" name="ADP" compartment="C_1" sboTerm="SBO:0000299">
      <annotation>
        <in:inchi xmlns:in="http://biomodels.net/inchi" metaid="metaid_M_135_inchi">InChI=1/C10H15N5O10P2/c11-8-5-9(13-2-12-8)15(3-14-5)10-7(17)6(16)4(24-10)1-23-27(21,22)25-26(18,19)20/h2-4,6-7,10,16-17H,1H2,(H,21,22)(H2,11,12,13)(H2,18,19,20)/t4-,6-,7-,10-/m1/s1/f/h18-19,21H,11H2</in:inchi>
        <rdf:RDF xmlns:rdf="http://www.w3.org/1999/02/22-rdf-syntax-ns#" xmlns:dc="http://purl.org/dc/elements/1.1/" xmlns:dcterms="http://purl.org/dc/terms/" xmlns:vCard="http://www.w3.org/2001/vcard-rdf/3.0#" xmlns:bqbiol="http://biomodels.net/biology-qualifiers/" xmlns:bqmodel="http://biomodels.net/model-qualifiers/">
          <rdf:Description rdf:about="#metaid_M_135">
            <bqbiol:is>
              <rdf:Bag>
                <rdf:li rdf:resource="#metaid_M_135_inchi"/>
                <rdf:li rdf:resource="urn:miriam:obo.chebi:CHEBI:16761"/>
              </rdf:Bag>
            </bqbiol:is>
          </rdf:Description>
        </rdf:RDF>
      </annotation>
    </species>
    <species metaid="metaid_M_136" id="M_136" name="ADPribose" compartment="C_1" sboTerm="SBO:0000299">
      <annotation>
        <in:inchi xmlns:in="http://biomodels.net/inchi" metaid="metaid_M_136_inchi">InChI=1/C15H23N5O14P2/c16-12-7-13(18-3-17-12)20(4-19-7)14-10(23)8(21)5(32-14)1-30-35(26,27)34-36(28,29)31-2-6-9(22)11(24)15(25)33-6/h3-6,8-11,14-15,21-25H,1-2H2,(H,26,27)(H,28,29)(H2,16,17,18)/t5-,6-,8-,9-,10-,11-,14-,15-/m1/s1</in:inchi>
        <rdf:RDF xmlns:rdf="http://www.w3.org/1999/02/22-rdf-syntax-ns#" xmlns:dc="http://purl.org/dc/elements/1.1/" xmlns:dcterms="http://purl.org/dc/terms/" xmlns:vCard="http://www.w3.org/2001/vcard-rdf/3.0#" xmlns:bqbiol="http://biomodels.net/biology-qualifiers/" xmlns:bqmodel="http://biomodels.net/model-qualifiers/">
          <rdf:Description rdf:about="#metaid_M_136">
            <bqbiol:is>
              <rdf:Bag>
                <rdf:li rdf:resource="#metaid_M_136_inchi"/>
                <rdf:li rdf:resource="urn:miriam:obo.chebi:CHEBI:16960"/>
              </rdf:Bag>
            </bqbiol:is>
          </rdf:Description>
        </rdf:RDF>
      </annotation>
    </species>
    <species metaid="metaid_M_137" id="M_137" name="S-Adenosyl-L-homocysteine" compartment="C_1" sboTerm="SBO:0000299">
      <annotation>
        <in:inchi xmlns:in="http://biomodels.net/inchi" metaid="metaid_M_137_inchi">InChI=1/C14H20N6O5S/c15-6(14(23)24)1-2-26-3-7-9(21)10(22)13(25-7)20-5-19-8-11(16)17-4-18-12(8)20/h4-7,9-10,13,21-22H,1-3,15H2,(H,23,24)(H2,16,17,18)/t6-,7+,9+,10+,13+/m0/s1</in:inchi>
        <rdf:RDF xmlns:rdf="http://www.w3.org/1999/02/22-rdf-syntax-ns#" xmlns:dc="http://purl.org/dc/elements/1.1/" xmlns:dcterms="http://purl.org/dc/terms/" xmlns:vCard="http://www.w3.org/2001/vcard-rdf/3.0#" xmlns:bqbiol="http://biomodels.net/biology-qualifiers/" xmlns:bqmodel="http://biomodels.net/model-qualifiers/">
          <rdf:Description rdf:about="#metaid_M_137">
            <bqbiol:is>
              <rdf:Bag>
                <rdf:li rdf:resource="#metaid_M_137_inchi"/>
                <rdf:li rdf:resource="urn:miriam:obo.chebi:CHEBI:16680"/>
              </rdf:Bag>
            </bqbiol:is>
          </rdf:Description>
        </rdf:RDF>
      </annotation>
    </species>
    <species metaid="metaid_M_138" id="M_138" name="2-Amino-4-hydroxy-6-(erythro-1,2,3-trihydroxypropyl)dihydropteridine triphosphate" compartment="C_1" sboTerm="SBO:0000299">
      <annotation>
        <in:inchi xmlns:in="http://biomodels.net/inchi" metaid="metaid_M_138_inchi">InChI=1/C9H16N5O13P3/c10-9-13-7-5(8(17)14-9)12-3(1-11-7)6(16)4(15)2-25-29(21,22)27-30(23,24)26-28(18,19)20/h4,6,15-16H,1-2H2,(H,21,22)(H,23,24)(H2,18,19,20)(H4,10,11,13,14,17)/t4-,6+/m1/s1</in:inchi>
        <rdf:RDF xmlns:rdf="http://www.w3.org/1999/02/22-rdf-syntax-ns#" xmlns:dc="http://purl.org/dc/elements/1.1/" xmlns:dcterms="http://purl.org/dc/terms/" xmlns:vCard="http://www.w3.org/2001/vcard-rdf/3.0#" xmlns:bqbiol="http://biomodels.net/biology-qualifiers/" xmlns:bqmodel="http://biomodels.net/model-qualifiers/">
          <rdf:Description rdf:about="#metaid_M_138">
            <bqbiol:is>
              <rdf:Bag>
                <rdf:li rdf:resource="#metaid_M_138_inchi"/>
                <rdf:li rdf:resource="urn:miriam:kegg.compound:C04895"/>
              </rdf:Bag>
            </bqbiol:is>
          </rdf:Description>
        </rdf:RDF>
      </annotation>
    </species>
    <species metaid="metaid_M_139" id="M_139" name="5-Amino-1-(5-Phospho-D-ribosyl)imidazole-4-carboxamide" compartment="C_1" sboTerm="SBO:0000299">
      <annotation>
        <in:inchi xmlns:in="http://biomodels.net/inchi" metaid="metaid_M_139_inchi">InChI=1/C9H15N4O8P/c10-7-4(8(11)16)12-2-13(7)9-6(15)5(14)3(21-9)1-20-22(17,18)19/h2-3,5-6,9,14-15H,1,10H2,(H2,11,16)(H2,17,18,19)/t3-,5-,6-,9-/m1/s1</in:inchi>
        <rdf:RDF xmlns:rdf="http://www.w3.org/1999/02/22-rdf-syntax-ns#" xmlns:dc="http://purl.org/dc/elements/1.1/" xmlns:dcterms="http://purl.org/dc/terms/" xmlns:vCard="http://www.w3.org/2001/vcard-rdf/3.0#" xmlns:bqbiol="http://biomodels.net/biology-qualifiers/" xmlns:bqmodel="http://biomodels.net/model-qualifiers/">
          <rdf:Description rdf:about="#metaid_M_139">
            <bqbiol:is>
              <rdf:Bag>
                <rdf:li rdf:resource="#metaid_M_139_inchi"/>
                <rdf:li rdf:resource="urn:miriam:obo.chebi:CHEBI:18406"/>
              </rdf:Bag>
            </bqbiol:is>
          </rdf:Description>
        </rdf:RDF>
      </annotation>
    </species>
    <species metaid="metaid_M_140" id="M_140" name="5-amino-1-(5-phospho-D-ribosyl)imidazole" compartment="C_1" sboTerm="SBO:0000299">
      <annotation>
        <in:inchi xmlns:in="http://biomodels.net/inchi" metaid="metaid_M_140_inchi">InChI=1/C8H14N3O7P/c9-5-1-10-3-11(5)8-7(13)6(12)4(18-8)2-17-19(14,15)16/h1,3-4,6-8,12-13H,2,9H2,(H2,14,15,16)/t4-,6-,7-,8?/m1/s1/f/h14-15H</in:inchi>
        <rdf:RDF xmlns:rdf="http://www.w3.org/1999/02/22-rdf-syntax-ns#" xmlns:dc="http://purl.org/dc/elements/1.1/" xmlns:dcterms="http://purl.org/dc/terms/" xmlns:vCard="http://www.w3.org/2001/vcard-rdf/3.0#" xmlns:bqbiol="http://biomodels.net/biology-qualifiers/" xmlns:bqmodel="http://biomodels.net/model-qualifiers/">
          <rdf:Description rdf:about="#metaid_M_140">
            <bqbiol:is>
              <rdf:Bag>
                <rdf:li rdf:resource="#metaid_M_140_inchi"/>
                <rdf:li rdf:resource="urn:miriam:obo.chebi:CHEBI:28843"/>
              </rdf:Bag>
            </bqbiol:is>
          </rdf:Description>
        </rdf:RDF>
      </annotation>
    </species>
    <species metaid="metaid_M_141" id="M_141" name="2-Oxoglutarate" compartment="C_1" sboTerm="SBO:0000299">
      <annotation>
        <in:inchi xmlns:in="http://biomodels.net/inchi" metaid="metaid_M_141_inchi">InChI=1/C5H6O5/c6-3(5(9)10)1-2-4(7)8/h1-2H2,(H,7,8)(H,9,10)/p-2</in:inchi>
        <rdf:RDF xmlns:rdf="http://www.w3.org/1999/02/22-rdf-syntax-ns#" xmlns:dc="http://purl.org/dc/elements/1.1/" xmlns:dcterms="http://purl.org/dc/terms/" xmlns:vCard="http://www.w3.org/2001/vcard-rdf/3.0#" xmlns:bqbiol="http://biomodels.net/biology-qualifiers/" xmlns:bqmodel="http://biomodels.net/model-qualifiers/">
          <rdf:Description rdf:about="#metaid_M_141">
            <bqbiol:is>
              <rdf:Bag>
                <rdf:li rdf:resource="#metaid_M_141_inchi"/>
                <rdf:li rdf:resource="urn:miriam:obo.chebi:CHEBI:16810"/>
              </rdf:Bag>
            </bqbiol:is>
          </rdf:Description>
        </rdf:RDF>
      </annotation>
    </species>
    <species metaid="metaid_M_142" id="M_142" name="beta-Alanine" compartment="C_1" sboTerm="SBO:0000299">
      <annotation>
        <in:inchi xmlns:in="http://biomodels.net/inchi" metaid="metaid_M_142_inchi">InChI=1/C3H7NO2/c4-2-1-3(5)6/h1-2,4H2,(H,5,6)/f/h5H</in:inchi>
        <rdf:RDF xmlns:rdf="http://www.w3.org/1999/02/22-rdf-syntax-ns#" xmlns:dc="http://purl.org/dc/elements/1.1/" xmlns:dcterms="http://purl.org/dc/terms/" xmlns:vCard="http://www.w3.org/2001/vcard-rdf/3.0#" xmlns:bqbiol="http://biomodels.net/biology-qualifiers/" xmlns:bqmodel="http://biomodels.net/model-qualifiers/">
          <rdf:Description rdf:about="#metaid_M_142">
            <bqbiol:is>
              <rdf:Bag>
                <rdf:li rdf:resource="#metaid_M_142_inchi"/>
                <rdf:li rdf:resource="urn:miriam:obo.chebi:CHEBI:16958"/>
              </rdf:Bag>
            </bqbiol:is>
          </rdf:Description>
        </rdf:RDF>
      </annotation>
    </species>
    <species metaid="metaid_M_143" id="M_143" name="L-Alanine" compartment="C_1" sboTerm="SBO:0000299">
      <annotation>
        <in:inchi xmlns:in="http://biomodels.net/inchi" metaid="metaid_M_143_inchi">InChI=1/C3H7NO2/c1-2(4)3(5)6/h2H,4H2,1H3,(H,5,6)/t2-/m0/s1/f/h5H</in:inchi>
        <rdf:RDF xmlns:rdf="http://www.w3.org/1999/02/22-rdf-syntax-ns#" xmlns:dc="http://purl.org/dc/elements/1.1/" xmlns:dcterms="http://purl.org/dc/terms/" xmlns:vCard="http://www.w3.org/2001/vcard-rdf/3.0#" xmlns:bqbiol="http://biomodels.net/biology-qualifiers/" xmlns:bqmodel="http://biomodels.net/model-qualifiers/">
          <rdf:Description rdf:about="#metaid_M_143">
            <bqbiol:is>
              <rdf:Bag>
                <rdf:li rdf:resource="#metaid_M_143_inchi"/>
                <rdf:li rdf:resource="urn:miriam:obo.chebi:CHEBI:16977"/>
              </rdf:Bag>
            </bqbiol:is>
          </rdf:Description>
        </rdf:RDF>
      </annotation>
    </species>
    <species metaid="metaid_M_144" id="M_144" name="L-Alanyl-tRNA(Ala)" compartment="C_1" sboTerm="SBO:0000299">
      <notes>
        <html xmlns="http://www.w3.org/1999/xhtml">
          <p>FORMULA: C13H22NO11PR2(C5H8O6PR)n</p>
        </html>
      </notes>
      <annotation>
        <rdf:RDF xmlns:rdf="http://www.w3.org/1999/02/22-rdf-syntax-ns#" xmlns:dc="http://purl.org/dc/elements/1.1/" xmlns:dcterms="http://purl.org/dc/terms/" xmlns:vCard="http://www.w3.org/2001/vcard-rdf/3.0#" xmlns:bqbiol="http://biomodels.net/biology-qualifiers/" xmlns:bqmodel="http://biomodels.net/model-qualifiers/">
          <rdf:Description rdf:about="#metaid_M_144">
            <bqbiol:is>
              <rdf:Bag>
                <rdf:li rdf:resource="urn:miriam:obo.chebi:CHEBI:17732"/>
              </rdf:Bag>
            </bqbiol:is>
          </rdf:Description>
        </rdf:RDF>
      </annotation>
    </species>
    <species metaid="metaid_M_145" id="M_145" name="Allophanate" compartment="C_1" sboTerm="SBO:0000299">
      <annotation>
        <in:inchi xmlns:in="http://biomodels.net/inchi" metaid="metaid_M_145_inchi">InChI=1/C2H4N2O3/c3-1(5)4-2(6)7/h(H,6,7)(H3,3,4,5)/f/h4,6H,3H2</in:inchi>
        <rdf:RDF xmlns:rdf="http://www.w3.org/1999/02/22-rdf-syntax-ns#" xmlns:dc="http://purl.org/dc/elements/1.1/" xmlns:dcterms="http://purl.org/dc/terms/" xmlns:vCard="http://www.w3.org/2001/vcard-rdf/3.0#" xmlns:bqbiol="http://biomodels.net/biology-qualifiers/" xmlns:bqmodel="http://biomodels.net/model-qualifiers/">
          <rdf:Description rdf:about="#metaid_M_145">
            <bqbiol:is>
              <rdf:Bag>
                <rdf:li rdf:resource="#metaid_M_145_inchi"/>
                <rdf:li rdf:resource="urn:miriam:obo.chebi:CHEBI:9889"/>
              </rdf:Bag>
            </bqbiol:is>
          </rdf:Description>
        </rdf:RDF>
      </annotation>
    </species>
    <species metaid="metaid_M_146" id="M_146" name="Allantoin" compartment="C_1" sboTerm="SBO:0000299">
      <annotation>
        <in:inchi xmlns:in="http://biomodels.net/inchi" metaid="metaid_M_146_inchi">InChI=1/C4H6N4O3/c5-3(10)6-1-2(9)8-4(11)7-1/h1H,(H3,5,6,10)(H2,7,8,9,11)</in:inchi>
        <rdf:RDF xmlns:rdf="http://www.w3.org/1999/02/22-rdf-syntax-ns#" xmlns:dc="http://purl.org/dc/elements/1.1/" xmlns:dcterms="http://purl.org/dc/terms/" xmlns:vCard="http://www.w3.org/2001/vcard-rdf/3.0#" xmlns:bqbiol="http://biomodels.net/biology-qualifiers/" xmlns:bqmodel="http://biomodels.net/model-qualifiers/">
          <rdf:Description rdf:about="#metaid_M_146">
            <bqbiol:is>
              <rdf:Bag>
                <rdf:li rdf:resource="#metaid_M_146_inchi"/>
                <rdf:li rdf:resource="urn:miriam:obo.chebi:CHEBI:15676"/>
              </rdf:Bag>
            </bqbiol:is>
          </rdf:Description>
        </rdf:RDF>
      </annotation>
    </species>
    <species metaid="metaid_M_147" id="M_147" name="Allantoate" compartment="C_1" sboTerm="SBO:0000299">
      <annotation>
        <in:inchi xmlns:in="http://biomodels.net/inchi" metaid="metaid_M_147_inchi">InChI=1/C4H8N4O4/c5-3(11)7-1(2(9)10)8-4(6)12/h1H,(H,9,10)(H3,5,7,11)(H3,6,8,12)/p-1</in:inchi>
        <rdf:RDF xmlns:rdf="http://www.w3.org/1999/02/22-rdf-syntax-ns#" xmlns:dc="http://purl.org/dc/elements/1.1/" xmlns:dcterms="http://purl.org/dc/terms/" xmlns:vCard="http://www.w3.org/2001/vcard-rdf/3.0#" xmlns:bqbiol="http://biomodels.net/biology-qualifiers/" xmlns:bqmodel="http://biomodels.net/model-qualifiers/">
          <rdf:Description rdf:about="#metaid_M_147">
            <bqbiol:is>
              <rdf:Bag>
                <rdf:li rdf:resource="#metaid_M_147_inchi"/>
                <rdf:li rdf:resource="urn:miriam:obo.chebi:CHEBI:17536"/>
              </rdf:Bag>
            </bqbiol:is>
          </rdf:Description>
        </rdf:RDF>
      </annotation>
    </species>
    <species metaid="metaid_M_148" id="M_148" name="S-Adenosyl-L-methionine" compartment="C_1" sboTerm="SBO:0000299">
      <annotation>
        <in:inchi xmlns:in="http://biomodels.net/inchi" metaid="metaid_M_148_inchi">InChI=1/C15H22N6O5S/c1-27(3-2-7(16)15(24)25)4-8-10(22)11(23)14(26-8)21-6-20-9-12(17)18-5-19-13(9)21/h5-8,10-11,14,22-23H,2-4,16H2,1H3,(H2-,17,18,19,24,25)/p+1/t7-,8+,10+,11+,14+,27?/m0/s1/fC15H23N6O5S/h24H,17H2/q+1</in:inchi>
        <rdf:RDF xmlns:rdf="http://www.w3.org/1999/02/22-rdf-syntax-ns#" xmlns:dc="http://purl.org/dc/elements/1.1/" xmlns:dcterms="http://purl.org/dc/terms/" xmlns:vCard="http://www.w3.org/2001/vcard-rdf/3.0#" xmlns:bqbiol="http://biomodels.net/biology-qualifiers/" xmlns:bqmodel="http://biomodels.net/model-qualifiers/">
          <rdf:Description rdf:about="#metaid_M_148">
            <bqbiol:is>
              <rdf:Bag>
                <rdf:li rdf:resource="#metaid_M_148_inchi"/>
                <rdf:li rdf:resource="urn:miriam:obo.chebi:CHEBI:15414"/>
              </rdf:Bag>
            </bqbiol:is>
          </rdf:Description>
        </rdf:RDF>
      </annotation>
    </species>
    <species metaid="metaid_M_149" id="M_149" name="S-Adenosylmethioninamine" compartment="C_1" sboTerm="SBO:0000299">
      <annotation>
        <in:inchi xmlns:in="http://biomodels.net/inchi" metaid="metaid_M_149_inchi">InChI=1/C14H23N6O3S/c1-24(4-2-3-15)5-8-10(21)11(22)14(23-8)20-7-19-9-12(16)17-6-18-13(9)20/h6-8,10-11,14,21-22H,2-5,15H2,1H3,(H2,16,17,18)/q+1/t8-,10-,11-,14-,24?/m1/s1/f/h16H2</in:inchi>
        <rdf:RDF xmlns:rdf="http://www.w3.org/1999/02/22-rdf-syntax-ns#" xmlns:dc="http://purl.org/dc/elements/1.1/" xmlns:dcterms="http://purl.org/dc/terms/" xmlns:vCard="http://www.w3.org/2001/vcard-rdf/3.0#" xmlns:bqbiol="http://biomodels.net/biology-qualifiers/" xmlns:bqmodel="http://biomodels.net/model-qualifiers/">
          <rdf:Description rdf:about="#metaid_M_149">
            <bqbiol:is>
              <rdf:Bag>
                <rdf:li rdf:resource="#metaid_M_149_inchi"/>
                <rdf:li rdf:resource="urn:miriam:obo.chebi:CHEBI:15625"/>
              </rdf:Bag>
            </bqbiol:is>
          </rdf:Description>
        </rdf:RDF>
      </annotation>
    </species>
    <species metaid="metaid_M_150" id="M_150" name="S-Adenosyl-4-methylthio-2-oxobutanoate" compartment="C_1" sboTerm="SBO:0000299">
      <annotation>
        <in:inchi xmlns:in="http://biomodels.net/inchi" metaid="metaid_M_150_inchi">InChI=1/C15H19N5O6S/c1-27(3-2-7(21)15(24)25)4-8-10(22)11(23)14(26-8)20-6-19-9-12(16)17-5-18-13(9)20/h5-6,8,10-11,14,22-23H,2-4H2,1H3,(H2-,16,17,18,24,25)/t8-,10-,11-,14-,27?/m1/s1</in:inchi>
        <rdf:RDF xmlns:rdf="http://www.w3.org/1999/02/22-rdf-syntax-ns#" xmlns:dc="http://purl.org/dc/elements/1.1/" xmlns:dcterms="http://purl.org/dc/terms/" xmlns:vCard="http://www.w3.org/2001/vcard-rdf/3.0#" xmlns:bqbiol="http://biomodels.net/biology-qualifiers/" xmlns:bqmodel="http://biomodels.net/model-qualifiers/">
          <rdf:Description rdf:about="#metaid_M_150">
            <bqbiol:is>
              <rdf:Bag>
                <rdf:li rdf:resource="#metaid_M_150_inchi"/>
                <rdf:li rdf:resource="urn:miriam:obo.chebi:CHEBI:16490"/>
              </rdf:Bag>
            </bqbiol:is>
          </rdf:Description>
        </rdf:RDF>
      </annotation>
    </species>
    <species metaid="metaid_M_151" id="M_151" name="AMP" compartment="C_1" sboTerm="SBO:0000299">
      <annotation>
        <in:inchi xmlns:in="http://biomodels.net/inchi" metaid="metaid_M_151_inchi">InChI=1/C10H14N5O7P/c11-8-5-9(13-2-12-8)15(3-14-5)10-7(17)6(16)4(22-10)1-21-23(18,19)20/h2-4,6-7,10,16-17H,1H2,(H2,11,12,13)(H2,18,19,20)/t4-,6-,7-,10-/m1/s1/f/h18-19H,11H2</in:inchi>
        <rdf:RDF xmlns:rdf="http://www.w3.org/1999/02/22-rdf-syntax-ns#" xmlns:dc="http://purl.org/dc/elements/1.1/" xmlns:dcterms="http://purl.org/dc/terms/" xmlns:vCard="http://www.w3.org/2001/vcard-rdf/3.0#" xmlns:bqbiol="http://biomodels.net/biology-qualifiers/" xmlns:bqmodel="http://biomodels.net/model-qualifiers/">
          <rdf:Description rdf:about="#metaid_M_151">
            <bqbiol:is>
              <rdf:Bag>
                <rdf:li rdf:resource="#metaid_M_151_inchi"/>
                <rdf:li rdf:resource="urn:miriam:obo.chebi:CHEBI:16027"/>
              </rdf:Bag>
            </bqbiol:is>
          </rdf:Description>
        </rdf:RDF>
      </annotation>
    </species>
    <species metaid="metaid_M_152" id="M_152" name="Adenosine 2&apos;-phosphate" compartment="C_1" sboTerm="SBO:0000299">
      <annotation>
        <in:inchi xmlns:in="http://biomodels.net/inchi" metaid="metaid_M_152_inchi">InChI=1/C10H14N5O7P/c11-8-5-9(13-2-12-8)15(3-14-5)10-7(22-23(18,19)20)6(17)4(1-16)21-10/h2-4,6-7,10,16-17H,1H2,(H2,11,12,13)(H2,18,19,20)/t4-,6-,7-,10-/m1/s1/f/h18-19H,11H2</in:inchi>
        <rdf:RDF xmlns:rdf="http://www.w3.org/1999/02/22-rdf-syntax-ns#" xmlns:dc="http://purl.org/dc/elements/1.1/" xmlns:dcterms="http://purl.org/dc/terms/" xmlns:vCard="http://www.w3.org/2001/vcard-rdf/3.0#" xmlns:bqbiol="http://biomodels.net/biology-qualifiers/" xmlns:bqmodel="http://biomodels.net/model-qualifiers/">
          <rdf:Description rdf:about="#metaid_M_152">
            <bqbiol:is>
              <rdf:Bag>
                <rdf:li rdf:resource="#metaid_M_152_inchi"/>
                <rdf:li rdf:resource="urn:miriam:kegg.compound:C00946"/>
              </rdf:Bag>
            </bqbiol:is>
          </rdf:Description>
        </rdf:RDF>
      </annotation>
    </species>
    <species metaid="metaid_M_153" id="M_153" name="Anthranilate" compartment="C_1" sboTerm="SBO:0000299">
      <annotation>
        <in:inchi xmlns:in="http://biomodels.net/inchi" metaid="metaid_M_153_inchi">InChI=1/C7H7NO2/c8-6-4-2-1-3-5(6)7(9)10/h1-4H,8H2,(H,9,10)/p-1/fC7H6NO2/q-1</in:inchi>
        <rdf:RDF xmlns:rdf="http://www.w3.org/1999/02/22-rdf-syntax-ns#" xmlns:dc="http://purl.org/dc/elements/1.1/" xmlns:dcterms="http://purl.org/dc/terms/" xmlns:vCard="http://www.w3.org/2001/vcard-rdf/3.0#" xmlns:bqbiol="http://biomodels.net/biology-qualifiers/" xmlns:bqmodel="http://biomodels.net/model-qualifiers/">
          <rdf:Description rdf:about="#metaid_M_153">
            <bqbiol:is>
              <rdf:Bag>
                <rdf:li rdf:resource="#metaid_M_153_inchi"/>
                <rdf:li rdf:resource="urn:miriam:obo.chebi:CHEBI:16567"/>
              </rdf:Bag>
            </bqbiol:is>
          </rdf:Description>
        </rdf:RDF>
      </annotation>
    </species>
    <species metaid="metaid_M_154" id="M_154" name="P1,P4-Bis(5&apos;-adenosyl) tetraphosphate" compartment="C_1" sboTerm="SBO:0000299">
      <annotation>
        <in:inchi xmlns:in="http://biomodels.net/inchi" metaid="metaid_M_154_inchi">InChI=1/C20H28N10O19P4/c21-15-9-17(25-3-23-15)29(5-27-9)19-13(33)11(31)7(45-19)1-43-50(35,36)47-52(39,40)49-53(41,42)48-51(37,38)44-2-8-12(32)14(34)20(46-8)30-6-28-10-16(22)24-4-26-18(10)30/h3-8,11-14,19-20,31-34H,1-2H2,(H,35,36)(H,37,38)(H,39,40)(H,41,42)(H2,21,23,25)(H2,22,24,26)/t7-,8-,11-,12-,13-,14-,19-,20-/m1/s1</in:inchi>
        <rdf:RDF xmlns:rdf="http://www.w3.org/1999/02/22-rdf-syntax-ns#" xmlns:dc="http://purl.org/dc/elements/1.1/" xmlns:dcterms="http://purl.org/dc/terms/" xmlns:vCard="http://www.w3.org/2001/vcard-rdf/3.0#" xmlns:bqbiol="http://biomodels.net/biology-qualifiers/" xmlns:bqmodel="http://biomodels.net/model-qualifiers/">
          <rdf:Description rdf:about="#metaid_M_154">
            <bqbiol:is>
              <rdf:Bag>
                <rdf:li rdf:resource="#metaid_M_154_inchi"/>
                <rdf:li rdf:resource="urn:miriam:obo.chebi:CHEBI:17422"/>
              </rdf:Bag>
            </bqbiol:is>
          </rdf:Description>
        </rdf:RDF>
      </annotation>
    </species>
    <species metaid="metaid_M_155" id="M_155" name="P1-(5&apos;-adenosyl),P4-(5&apos;-guanosyl) tetraphosphate" compartment="C_1" sboTerm="SBO:0000299">
      <notes>
        <html xmlns="http://www.w3.org/1999/xhtml">
          <p>FORMULA: C20H24N10O20P4</p>
        </html>
      </notes>
      <annotation>
        <rdf:RDF xmlns:rdf="http://www.w3.org/1999/02/22-rdf-syntax-ns#" xmlns:dc="http://purl.org/dc/elements/1.1/" xmlns:dcterms="http://purl.org/dc/terms/" xmlns:vCard="http://www.w3.org/2001/vcard-rdf/3.0#" xmlns:bqbiol="http://biomodels.net/biology-qualifiers/" xmlns:bqmodel="http://biomodels.net/model-qualifiers/">
          <rdf:Description rdf:about="#metaid_M_155">
            <bqbiol:isDescribedBy>
              <rdf:Bag>
                <rdf:li rdf:resource="urn:miriam:pubmed:2174863"/>
              </rdf:Bag>
            </bqbiol:isDescribedBy>
          </rdf:Description>
        </rdf:RDF>
      </annotation>
    </species>
    <species metaid="metaid_M_156" id="M_156" name="Nalpha-Acetylpeptide" compartment="C_1" sboTerm="SBO:0000299">
      <notes>
        <html xmlns="http://www.w3.org/1999/xhtml">
          <p>FORMULA: C6H8N2O4R2(C2H2NOR)n</p>
        </html>
      </notes>
      <annotation>
        <rdf:RDF xmlns:rdf="http://www.w3.org/1999/02/22-rdf-syntax-ns#" xmlns:dc="http://purl.org/dc/elements/1.1/" xmlns:dcterms="http://purl.org/dc/terms/" xmlns:vCard="http://www.w3.org/2001/vcard-rdf/3.0#" xmlns:bqbiol="http://biomodels.net/biology-qualifiers/" xmlns:bqmodel="http://biomodels.net/model-qualifiers/">
          <rdf:Description rdf:about="#metaid_M_156">
            <bqbiol:is>
              <rdf:Bag>
                <rdf:li rdf:resource="urn:miriam:kegg.compound:C03011"/>
              </rdf:Bag>
            </bqbiol:is>
          </rdf:Description>
        </rdf:RDF>
      </annotation>
    </species>
    <species metaid="metaid_M_157" id="M_157" name="3-Aminopropanal" compartment="C_1" sboTerm="SBO:0000299">
      <annotation>
        <in:inchi xmlns:in="http://biomodels.net/inchi" metaid="metaid_M_157_inchi">InChI=1/C3H7NO/c4-2-1-3-5/h3H,1-2,4H2</in:inchi>
        <rdf:RDF xmlns:rdf="http://www.w3.org/1999/02/22-rdf-syntax-ns#" xmlns:dc="http://purl.org/dc/elements/1.1/" xmlns:dcterms="http://purl.org/dc/terms/" xmlns:vCard="http://www.w3.org/2001/vcard-rdf/3.0#" xmlns:bqbiol="http://biomodels.net/biology-qualifiers/" xmlns:bqmodel="http://biomodels.net/model-qualifiers/">
          <rdf:Description rdf:about="#metaid_M_157">
            <bqbiol:is>
              <rdf:Bag>
                <rdf:li rdf:resource="#metaid_M_157_inchi"/>
                <rdf:li rdf:resource="urn:miriam:obo.chebi:CHEBI:18090"/>
              </rdf:Bag>
            </bqbiol:is>
          </rdf:Description>
        </rdf:RDF>
      </annotation>
    </species>
    <species metaid="metaid_M_158" id="M_158" name="alpha-Aminopropiononitrile" compartment="C_1" sboTerm="SBO:0000299">
      <annotation>
        <in:inchi xmlns:in="http://biomodels.net/inchi" metaid="metaid_M_158_inchi">InChI=1/C3H6N2/c1-3(5)2-4/h3H,5H2,1H3</in:inchi>
        <rdf:RDF xmlns:rdf="http://www.w3.org/1999/02/22-rdf-syntax-ns#" xmlns:dc="http://purl.org/dc/elements/1.1/" xmlns:dcterms="http://purl.org/dc/terms/" xmlns:vCard="http://www.w3.org/2001/vcard-rdf/3.0#" xmlns:bqbiol="http://biomodels.net/biology-qualifiers/" xmlns:bqmodel="http://biomodels.net/model-qualifiers/">
          <rdf:Description rdf:about="#metaid_M_158">
            <bqbiol:is>
              <rdf:Bag>
                <rdf:li rdf:resource="#metaid_M_158_inchi"/>
                <rdf:li rdf:resource="urn:miriam:kegg.compound:C05714"/>
              </rdf:Bag>
            </bqbiol:is>
          </rdf:Description>
        </rdf:RDF>
      </annotation>
    </species>
    <species metaid="metaid_M_159" id="M_159" name="N-Acetylputrescine" compartment="C_1" sboTerm="SBO:0000299">
      <annotation>
        <in:inchi xmlns:in="http://biomodels.net/inchi" metaid="metaid_M_159_inchi">InChI=1/C6H14N2O/c1-6(9)8-5-3-2-4-7/h2-5,7H2,1H3,(H,8,9)</in:inchi>
        <rdf:RDF xmlns:rdf="http://www.w3.org/1999/02/22-rdf-syntax-ns#" xmlns:dc="http://purl.org/dc/elements/1.1/" xmlns:dcterms="http://purl.org/dc/terms/" xmlns:vCard="http://www.w3.org/2001/vcard-rdf/3.0#" xmlns:bqbiol="http://biomodels.net/biology-qualifiers/" xmlns:bqmodel="http://biomodels.net/model-qualifiers/">
          <rdf:Description rdf:about="#metaid_M_159">
            <bqbiol:is>
              <rdf:Bag>
                <rdf:li rdf:resource="#metaid_M_159_inchi"/>
                <rdf:li rdf:resource="urn:miriam:obo.chebi:CHEBI:17768"/>
              </rdf:Bag>
            </bqbiol:is>
          </rdf:Description>
        </rdf:RDF>
      </annotation>
    </species>
    <species metaid="metaid_M_160" id="M_160" name="Adenosine 5&apos;-phosphosulfate" compartment="C_1" sboTerm="SBO:0000299">
      <annotation>
        <in:inchi xmlns:in="http://biomodels.net/inchi" metaid="metaid_M_160_inchi">InChI=1/C10H14N5O10PS/c11-8-5-9(13-2-12-8)15(3-14-5)10-7(17)6(16)4(24-10)1-23-26(18,19)25-27(20,21)22/h2-4,6-7,10,16-17H,1H2,(H,18,19)(H2,11,12,13)(H,20,21,22)/t4-,6-,7-,10-/m1/s1</in:inchi>
        <rdf:RDF xmlns:rdf="http://www.w3.org/1999/02/22-rdf-syntax-ns#" xmlns:dc="http://purl.org/dc/elements/1.1/" xmlns:dcterms="http://purl.org/dc/terms/" xmlns:vCard="http://www.w3.org/2001/vcard-rdf/3.0#" xmlns:bqbiol="http://biomodels.net/biology-qualifiers/" xmlns:bqmodel="http://biomodels.net/model-qualifiers/">
          <rdf:Description rdf:about="#metaid_M_160">
            <bqbiol:is>
              <rdf:Bag>
                <rdf:li rdf:resource="#metaid_M_160_inchi"/>
                <rdf:li rdf:resource="urn:miriam:obo.chebi:CHEBI:17709"/>
              </rdf:Bag>
            </bqbiol:is>
          </rdf:Description>
        </rdf:RDF>
      </annotation>
    </species>
    <species metaid="metaid_M_161" id="M_161" name="D-Arabinose" compartment="C_1" sboTerm="SBO:0000299">
      <annotation>
        <in:inchi xmlns:in="http://biomodels.net/inchi" metaid="metaid_M_161_inchi">InChI=1/C5H10O5/c6-1-3(8)5(10)4(9)2-7/h1,3-5,7-10H,2H2/t3-,4-,5+/m1/s1</in:inchi>
        <rdf:RDF xmlns:rdf="http://www.w3.org/1999/02/22-rdf-syntax-ns#" xmlns:dc="http://purl.org/dc/elements/1.1/" xmlns:dcterms="http://purl.org/dc/terms/" xmlns:vCard="http://www.w3.org/2001/vcard-rdf/3.0#" xmlns:bqbiol="http://biomodels.net/biology-qualifiers/" xmlns:bqmodel="http://biomodels.net/model-qualifiers/">
          <rdf:Description rdf:about="#metaid_M_161">
            <bqbiol:is>
              <rdf:Bag>
                <rdf:li rdf:resource="#metaid_M_161_inchi"/>
                <rdf:li rdf:resource="urn:miriam:obo.chebi:CHEBI:17108"/>
              </rdf:Bag>
            </bqbiol:is>
          </rdf:Description>
        </rdf:RDF>
      </annotation>
    </species>
    <species metaid="metaid_M_162" id="M_162" name="L-Arabinose" compartment="C_1" sboTerm="SBO:0000299">
      <annotation>
        <in:inchi xmlns:in="http://biomodels.net/inchi" metaid="metaid_M_162_inchi">InChI=1/C5H10O5/c6-1-3(8)5(10)4(9)2-7/h1,3-5,7-10H,2H2/t3-,4-,5+/m0/s1</in:inchi>
        <rdf:RDF xmlns:rdf="http://www.w3.org/1999/02/22-rdf-syntax-ns#" xmlns:dc="http://purl.org/dc/elements/1.1/" xmlns:dcterms="http://purl.org/dc/terms/" xmlns:vCard="http://www.w3.org/2001/vcard-rdf/3.0#" xmlns:bqbiol="http://biomodels.net/biology-qualifiers/" xmlns:bqmodel="http://biomodels.net/model-qualifiers/">
          <rdf:Description rdf:about="#metaid_M_162">
            <bqbiol:is>
              <rdf:Bag>
                <rdf:li rdf:resource="#metaid_M_162_inchi"/>
                <rdf:li rdf:resource="urn:miriam:obo.chebi:CHEBI:30849"/>
              </rdf:Bag>
            </bqbiol:is>
          </rdf:Description>
        </rdf:RDF>
      </annotation>
    </species>
    <species metaid="metaid_M_163" id="M_163" name="L-Arginine" compartment="C_1" sboTerm="SBO:0000299">
      <annotation>
        <in:inchi xmlns:in="http://biomodels.net/inchi" metaid="metaid_M_163_inchi">InChI=1/C6H14N4O2/c7-4(5(11)12)2-1-3-10-6(8)9/h4H,1-3,7H2,(H,11,12)(H4,8,9,10)/t4-/m0/s1/f/h8,10-11H,9H2</in:inchi>
        <rdf:RDF xmlns:rdf="http://www.w3.org/1999/02/22-rdf-syntax-ns#" xmlns:dc="http://purl.org/dc/elements/1.1/" xmlns:dcterms="http://purl.org/dc/terms/" xmlns:vCard="http://www.w3.org/2001/vcard-rdf/3.0#" xmlns:bqbiol="http://biomodels.net/biology-qualifiers/" xmlns:bqmodel="http://biomodels.net/model-qualifiers/">
          <rdf:Description rdf:about="#metaid_M_163">
            <bqbiol:is>
              <rdf:Bag>
                <rdf:li rdf:resource="#metaid_M_163_inchi"/>
                <rdf:li rdf:resource="urn:miriam:obo.chebi:CHEBI:16467"/>
              </rdf:Bag>
            </bqbiol:is>
          </rdf:Description>
        </rdf:RDF>
      </annotation>
    </species>
    <species metaid="metaid_M_164" id="M_164" name="N(omega)-(L-Arginino)succinate" compartment="C_1" sboTerm="SBO:0000299">
      <annotation>
        <in:inchi xmlns:in="http://biomodels.net/inchi" metaid="metaid_M_164_inchi">InChI=1/C10H18N4O6/c11-5(8(17)18)2-1-3-13-10(12)14-6(9(19)20)4-7(15)16/h5-6H,1-4,11H2,(H,15,16)(H,17,18)(H,19,20)(H3,12,13,14)/t5-,6?/m0/s1</in:inchi>
        <rdf:RDF xmlns:rdf="http://www.w3.org/1999/02/22-rdf-syntax-ns#" xmlns:dc="http://purl.org/dc/elements/1.1/" xmlns:dcterms="http://purl.org/dc/terms/" xmlns:vCard="http://www.w3.org/2001/vcard-rdf/3.0#" xmlns:bqbiol="http://biomodels.net/biology-qualifiers/" xmlns:bqmodel="http://biomodels.net/model-qualifiers/">
          <rdf:Description rdf:about="#metaid_M_164">
            <bqbiol:is>
              <rdf:Bag>
                <rdf:li rdf:resource="#metaid_M_164_inchi"/>
                <rdf:li rdf:resource="urn:miriam:obo.chebi:CHEBI:15682"/>
              </rdf:Bag>
            </bqbiol:is>
          </rdf:Description>
        </rdf:RDF>
      </annotation>
    </species>
    <species metaid="metaid_M_165" id="M_165" name="L-Arginyl-tRNA(Arg)" compartment="C_1" sboTerm="SBO:0000299">
      <notes>
        <html xmlns="http://www.w3.org/1999/xhtml">
          <p>FORMULA: C21H33N9O11PR(C5H8O6PR)n</p>
        </html>
      </notes>
      <annotation>
        <rdf:RDF xmlns:rdf="http://www.w3.org/1999/02/22-rdf-syntax-ns#" xmlns:dc="http://purl.org/dc/elements/1.1/" xmlns:dcterms="http://purl.org/dc/terms/" xmlns:vCard="http://www.w3.org/2001/vcard-rdf/3.0#" xmlns:bqbiol="http://biomodels.net/biology-qualifiers/" xmlns:bqmodel="http://biomodels.net/model-qualifiers/">
          <rdf:Description rdf:about="#metaid_M_165">
            <bqbiol:is>
              <rdf:Bag>
                <rdf:li rdf:resource="urn:miriam:obo.chebi:CHEBI:18366"/>
              </rdf:Bag>
            </bqbiol:is>
          </rdf:Description>
        </rdf:RDF>
      </annotation>
    </species>
    <species metaid="metaid_M_166" id="M_166" name="L-Asparagine" compartment="C_1" sboTerm="SBO:0000299">
      <annotation>
        <in:inchi xmlns:in="http://biomodels.net/inchi" metaid="metaid_M_166_inchi">InChI=1/C4H8N2O3/c5-2(4(8)9)1-3(6)7/h2H,1,5H2,(H2,6,7)(H,8,9)/t2-/m0/s1/f/h8H,6H2</in:inchi>
        <rdf:RDF xmlns:rdf="http://www.w3.org/1999/02/22-rdf-syntax-ns#" xmlns:dc="http://purl.org/dc/elements/1.1/" xmlns:dcterms="http://purl.org/dc/terms/" xmlns:vCard="http://www.w3.org/2001/vcard-rdf/3.0#" xmlns:bqbiol="http://biomodels.net/biology-qualifiers/" xmlns:bqmodel="http://biomodels.net/model-qualifiers/">
          <rdf:Description rdf:about="#metaid_M_166">
            <bqbiol:is>
              <rdf:Bag>
                <rdf:li rdf:resource="#metaid_M_166_inchi"/>
                <rdf:li rdf:resource="urn:miriam:obo.chebi:CHEBI:17196"/>
              </rdf:Bag>
            </bqbiol:is>
          </rdf:Description>
        </rdf:RDF>
      </annotation>
    </species>
    <species metaid="metaid_M_167" id="M_167" name="L-Asparaginyl-tRNA(Asn)" compartment="C_1" sboTerm="SBO:0000299">
      <notes>
        <html xmlns="http://www.w3.org/1999/xhtml">
          <p>FORMULA: C14H23N2O12PR2(C5H8O6PR)n</p>
        </html>
      </notes>
      <annotation>
        <rdf:RDF xmlns:rdf="http://www.w3.org/1999/02/22-rdf-syntax-ns#" xmlns:dc="http://purl.org/dc/elements/1.1/" xmlns:dcterms="http://purl.org/dc/terms/" xmlns:vCard="http://www.w3.org/2001/vcard-rdf/3.0#" xmlns:bqbiol="http://biomodels.net/biology-qualifiers/" xmlns:bqmodel="http://biomodels.net/model-qualifiers/">
          <rdf:Description rdf:about="#metaid_M_167">
            <bqbiol:is>
              <rdf:Bag>
                <rdf:li rdf:resource="urn:miriam:obo.chebi:CHEBI:29265"/>
              </rdf:Bag>
            </bqbiol:is>
          </rdf:Description>
        </rdf:RDF>
      </annotation>
    </species>
    <species metaid="metaid_M_168" id="M_168" name="L-Aspartate" compartment="C_1" sboTerm="SBO:0000299">
      <annotation>
        <in:inchi xmlns:in="http://biomodels.net/inchi" metaid="metaid_M_168_inchi">InChI=1/C4H7NO4/c5-2(4(8)9)1-3(6)7/h2H,1,5H2,(H,6,7)(H,8,9)/p-1/t2-/m0/s1/fC4H6NO4/h5H/q-1</in:inchi>
        <rdf:RDF xmlns:rdf="http://www.w3.org/1999/02/22-rdf-syntax-ns#" xmlns:dc="http://purl.org/dc/elements/1.1/" xmlns:dcterms="http://purl.org/dc/terms/" xmlns:vCard="http://www.w3.org/2001/vcard-rdf/3.0#" xmlns:bqbiol="http://biomodels.net/biology-qualifiers/" xmlns:bqmodel="http://biomodels.net/model-qualifiers/">
          <rdf:Description rdf:about="#metaid_M_168">
            <bqbiol:is>
              <rdf:Bag>
                <rdf:li rdf:resource="#metaid_M_168_inchi"/>
                <rdf:li rdf:resource="urn:miriam:obo.chebi:CHEBI:29991"/>
              </rdf:Bag>
            </bqbiol:is>
          </rdf:Description>
        </rdf:RDF>
      </annotation>
    </species>
    <species metaid="metaid_M_169" id="M_169" name="L-Aspartate 4-semialdehyde" compartment="C_1" sboTerm="SBO:0000299">
      <annotation>
        <in:inchi xmlns:in="http://biomodels.net/inchi" metaid="metaid_M_169_inchi">InChI=1/C4H7NO3/c5-3(1-2-6)4(7)8/h2-3H,1,5H2,(H,7,8)/p-1/t3-/m0/s1</in:inchi>
        <rdf:RDF xmlns:rdf="http://www.w3.org/1999/02/22-rdf-syntax-ns#" xmlns:dc="http://purl.org/dc/elements/1.1/" xmlns:dcterms="http://purl.org/dc/terms/" xmlns:vCard="http://www.w3.org/2001/vcard-rdf/3.0#" xmlns:bqbiol="http://biomodels.net/biology-qualifiers/" xmlns:bqmodel="http://biomodels.net/model-qualifiers/">
          <rdf:Description rdf:about="#metaid_M_169">
            <bqbiol:is>
              <rdf:Bag>
                <rdf:li rdf:resource="#metaid_M_169_inchi"/>
                <rdf:li rdf:resource="urn:miriam:obo.chebi:CHEBI:13086"/>
              </rdf:Bag>
            </bqbiol:is>
          </rdf:Description>
        </rdf:RDF>
      </annotation>
    </species>
    <species metaid="metaid_M_170" id="M_170" name="L-Aspartyl-tRNA(Asp)" compartment="C_1" sboTerm="SBO:0000299">
      <notes>
        <html xmlns="http://www.w3.org/1999/xhtml">
          <p>FORMULA: C14H22NO13PR2(C5H8O6PR)n</p>
        </html>
      </notes>
      <annotation>
        <rdf:RDF xmlns:rdf="http://www.w3.org/1999/02/22-rdf-syntax-ns#" xmlns:dc="http://purl.org/dc/elements/1.1/" xmlns:dcterms="http://purl.org/dc/terms/" xmlns:vCard="http://www.w3.org/2001/vcard-rdf/3.0#" xmlns:bqbiol="http://biomodels.net/biology-qualifiers/" xmlns:bqmodel="http://biomodels.net/model-qualifiers/">
          <rdf:Description rdf:about="#metaid_M_170">
            <bqbiol:is>
              <rdf:Bag>
                <rdf:li rdf:resource="urn:miriam:obo.chebi:CHEBI:29158"/>
              </rdf:Bag>
            </bqbiol:is>
          </rdf:Description>
        </rdf:RDF>
      </annotation>
    </species>
    <species metaid="metaid_M_171" id="M_171" name="L-Allo-threonine" compartment="C_1" sboTerm="SBO:0000299">
      <annotation>
        <in:inchi xmlns:in="http://biomodels.net/inchi" metaid="metaid_M_171_inchi">InChI=1/C4H9NO3/c1-2(6)3(5)4(7)8/h2-3,6H,5H2,1H3,(H,7,8)/t2-,3-/m0/s1/f/h7H</in:inchi>
        <rdf:RDF xmlns:rdf="http://www.w3.org/1999/02/22-rdf-syntax-ns#" xmlns:dc="http://purl.org/dc/elements/1.1/" xmlns:dcterms="http://purl.org/dc/terms/" xmlns:vCard="http://www.w3.org/2001/vcard-rdf/3.0#" xmlns:bqbiol="http://biomodels.net/biology-qualifiers/" xmlns:bqmodel="http://biomodels.net/model-qualifiers/">
          <rdf:Description rdf:about="#metaid_M_171">
            <bqbiol:is>
              <rdf:Bag>
                <rdf:li rdf:resource="#metaid_M_171_inchi"/>
                <rdf:li rdf:resource="urn:miriam:obo.chebi:CHEBI:28718"/>
              </rdf:Bag>
            </bqbiol:is>
          </rdf:Description>
        </rdf:RDF>
      </annotation>
    </species>
    <species metaid="metaid_M_172" id="M_172" name="ATP" compartment="C_1" sboTerm="SBO:0000299">
      <annotation>
        <in:inchi xmlns:in="http://biomodels.net/inchi" metaid="metaid_M_172_inchi">InChI=1/C10H16N5O13P3/c11-8-5-9(13-2-12-8)15(3-14-5)10-7(17)6(16)4(26-10)1-25-30(21,22)28-31(23,24)27-29(18,19)20/h2-4,6-7,10,16-17H,1H2,(H,21,22)(H,23,24)(H2,11,12,13)(H2,18,19,20)/t4-,6-,7-,10-/m1/s1/f/h18-19,21,23H,11H2</in:inchi>
        <rdf:RDF xmlns:rdf="http://www.w3.org/1999/02/22-rdf-syntax-ns#" xmlns:dc="http://purl.org/dc/elements/1.1/" xmlns:dcterms="http://purl.org/dc/terms/" xmlns:vCard="http://www.w3.org/2001/vcard-rdf/3.0#" xmlns:bqbiol="http://biomodels.net/biology-qualifiers/" xmlns:bqmodel="http://biomodels.net/model-qualifiers/">
          <rdf:Description rdf:about="#metaid_M_172">
            <bqbiol:is>
              <rdf:Bag>
                <rdf:li rdf:resource="#metaid_M_172_inchi"/>
                <rdf:li rdf:resource="urn:miriam:obo.chebi:CHEBI:15422"/>
              </rdf:Bag>
            </bqbiol:is>
          </rdf:Description>
        </rdf:RDF>
      </annotation>
    </species>
    <species metaid="metaid_M_173" id="M_173" name="Biotinyl-5&apos;-AMP" compartment="C_1" sboTerm="SBO:0000299">
      <annotation>
        <in:inchi xmlns:in="http://biomodels.net/inchi" metaid="metaid_M_173_inchi">InChI=1/C20H28N7O9PS/c21-17-14-18(23-7-22-17)27(8-24-14)19-16(30)15(29)10(35-19)5-34-37(32,33)36-12(28)4-2-1-3-11-13-9(6-38-11)25-20(31)26-13/h7-11,13,15-16,19,29-30H,1-6H2,(H,32,33)(H2,21,22,23)(H2,25,26,31)/t9u,10-,11+,13u,15-,16-,19-/m1/s1/f/h25-26,32H,21H2</in:inchi>
        <rdf:RDF xmlns:rdf="http://www.w3.org/1999/02/22-rdf-syntax-ns#" xmlns:dc="http://purl.org/dc/elements/1.1/" xmlns:dcterms="http://purl.org/dc/terms/" xmlns:vCard="http://www.w3.org/2001/vcard-rdf/3.0#" xmlns:bqbiol="http://biomodels.net/biology-qualifiers/" xmlns:bqmodel="http://biomodels.net/model-qualifiers/">
          <rdf:Description rdf:about="#metaid_M_173">
            <bqbiol:is>
              <rdf:Bag>
                <rdf:li rdf:resource="#metaid_M_173_inchi"/>
                <rdf:li rdf:resource="urn:miriam:kegg.compound:C05921"/>
              </rdf:Bag>
            </bqbiol:is>
          </rdf:Description>
        </rdf:RDF>
      </annotation>
    </species>
    <species metaid="metaid_M_174" id="M_174" name="(R,R)-2,3-Butanediol" compartment="C_1" sboTerm="SBO:0000299">
      <annotation>
        <in:inchi xmlns:in="http://biomodels.net/inchi" metaid="metaid_M_174_inchi">InChI=1/C4H10O2/c1-3(5)4(2)6/h3-6H,1-2H3/t3-,4-/m1/s1</in:inchi>
        <rdf:RDF xmlns:rdf="http://www.w3.org/1999/02/22-rdf-syntax-ns#" xmlns:dc="http://purl.org/dc/elements/1.1/" xmlns:dcterms="http://purl.org/dc/terms/" xmlns:vCard="http://www.w3.org/2001/vcard-rdf/3.0#" xmlns:bqbiol="http://biomodels.net/biology-qualifiers/" xmlns:bqmodel="http://biomodels.net/model-qualifiers/">
          <rdf:Description rdf:about="#metaid_M_174">
            <bqbiol:is>
              <rdf:Bag>
                <rdf:li rdf:resource="#metaid_M_174_inchi"/>
                <rdf:li rdf:resource="urn:miriam:obo.chebi:CHEBI:16982"/>
              </rdf:Bag>
            </bqbiol:is>
          </rdf:Description>
        </rdf:RDF>
      </annotation>
    </species>
    <species metaid="metaid_M_175" id="M_175" name="Biotin" compartment="C_1" sboTerm="SBO:0000299">
      <annotation>
        <in:inchi xmlns:in="http://biomodels.net/inchi" metaid="metaid_M_175_inchi">InChI=1/C10H16N2O3S/c13-8(14)4-2-1-3-7-9-6(5-16-7)11-10(15)12-9/h6-7,9H,1-5H2,(H,13,14)(H2,11,12,15)/t6-,7-,9-/m0/s1/f/h11-13H</in:inchi>
        <rdf:RDF xmlns:rdf="http://www.w3.org/1999/02/22-rdf-syntax-ns#" xmlns:dc="http://purl.org/dc/elements/1.1/" xmlns:dcterms="http://purl.org/dc/terms/" xmlns:vCard="http://www.w3.org/2001/vcard-rdf/3.0#" xmlns:bqbiol="http://biomodels.net/biology-qualifiers/" xmlns:bqmodel="http://biomodels.net/model-qualifiers/">
          <rdf:Description rdf:about="#metaid_M_175">
            <bqbiol:is>
              <rdf:Bag>
                <rdf:li rdf:resource="#metaid_M_175_inchi"/>
                <rdf:li rdf:resource="urn:miriam:obo.chebi:CHEBI:15956"/>
              </rdf:Bag>
            </bqbiol:is>
          </rdf:Description>
        </rdf:RDF>
      </annotation>
    </species>
    <species metaid="metaid_M_176" id="M_176" name="cAMP" compartment="C_1" sboTerm="SBO:0000299">
      <annotation>
        <in:inchi xmlns:in="http://biomodels.net/inchi" metaid="metaid_M_176_inchi">InChI=1/C10H12N5O6P/c11-8-5-9(13-2-12-8)15(3-14-5)10-6(16)7-4(20-10)1-19-22(17,18)21-7/h2-4,6-7,10,16H,1H2,(H,17,18)(H2,11,12,13)/t4-,6-,7-,10-/m1/s1/f/h17H,11H2</in:inchi>
        <rdf:RDF xmlns:rdf="http://www.w3.org/1999/02/22-rdf-syntax-ns#" xmlns:dc="http://purl.org/dc/elements/1.1/" xmlns:dcterms="http://purl.org/dc/terms/" xmlns:vCard="http://www.w3.org/2001/vcard-rdf/3.0#" xmlns:bqbiol="http://biomodels.net/biology-qualifiers/" xmlns:bqmodel="http://biomodels.net/model-qualifiers/">
          <rdf:Description rdf:about="#metaid_M_176">
            <bqbiol:is>
              <rdf:Bag>
                <rdf:li rdf:resource="#metaid_M_176_inchi"/>
                <rdf:li rdf:resource="urn:miriam:obo.chebi:CHEBI:17489"/>
              </rdf:Bag>
            </bqbiol:is>
          </rdf:Description>
        </rdf:RDF>
      </annotation>
    </species>
    <species metaid="metaid_M_177" id="M_177" name="2-(3-Carboxy-3-aminopropyl)-L-histidine" compartment="C_1" sboTerm="SBO:0000299">
      <annotation>
        <in:inchi xmlns:in="http://biomodels.net/inchi" metaid="metaid_M_177_inchi">InChI=1/C10H16N4O4/c11-6(9(15)16)1-2-8-13-4-5(14-8)3-7(12)10(17)18/h4,6-7H,1-3,11-12H2,(H,13,14)(H,15,16)(H,17,18)/t6?,7-/m0/s1</in:inchi>
        <rdf:RDF xmlns:rdf="http://www.w3.org/1999/02/22-rdf-syntax-ns#" xmlns:dc="http://purl.org/dc/elements/1.1/" xmlns:dcterms="http://purl.org/dc/terms/" xmlns:vCard="http://www.w3.org/2001/vcard-rdf/3.0#" xmlns:bqbiol="http://biomodels.net/biology-qualifiers/" xmlns:bqmodel="http://biomodels.net/model-qualifiers/">
          <rdf:Description rdf:about="#metaid_M_177">
            <bqbiol:is>
              <rdf:Bag>
                <rdf:li rdf:resource="#metaid_M_177_inchi"/>
                <rdf:li rdf:resource="urn:miriam:obo.chebi:CHEBI:17144"/>
              </rdf:Bag>
            </bqbiol:is>
          </rdf:Description>
        </rdf:RDF>
      </annotation>
    </species>
    <species metaid="metaid_M_178" id="M_178" name="N-Carbamoyl-L-aspartate" compartment="C_1" sboTerm="SBO:0000299">
      <annotation>
        <in:inchi xmlns:in="http://biomodels.net/inchi" metaid="metaid_M_178_inchi">InChI=1/C5H8N2O5/c6-5(12)7-2(4(10)11)1-3(8)9/h2H,1H2,(H,8,9)(H,10,11)(H3,6,7,12)/p-2/t2-/m0/s1</in:inchi>
        <rdf:RDF xmlns:rdf="http://www.w3.org/1999/02/22-rdf-syntax-ns#" xmlns:dc="http://purl.org/dc/elements/1.1/" xmlns:dcterms="http://purl.org/dc/terms/" xmlns:vCard="http://www.w3.org/2001/vcard-rdf/3.0#" xmlns:bqbiol="http://biomodels.net/biology-qualifiers/" xmlns:bqmodel="http://biomodels.net/model-qualifiers/">
          <rdf:Description rdf:about="#metaid_M_178">
            <bqbiol:is>
              <rdf:Bag>
                <rdf:li rdf:resource="#metaid_M_178_inchi"/>
                <rdf:li rdf:resource="urn:miriam:obo.chebi:CHEBI:32814"/>
              </rdf:Bag>
            </bqbiol:is>
          </rdf:Description>
        </rdf:RDF>
      </annotation>
    </species>
    <species metaid="metaid_M_179" id="M_179" name="Carbamoyl phosphate" compartment="C_1" sboTerm="SBO:0000299">
      <annotation>
        <in:inchi xmlns:in="http://biomodels.net/inchi" metaid="metaid_M_179_inchi">InChI=1/CH4NO5P/c2-1(3)7-8(4,5)6/h(H2,2,3)(H2,4,5,6)</in:inchi>
        <rdf:RDF xmlns:rdf="http://www.w3.org/1999/02/22-rdf-syntax-ns#" xmlns:dc="http://purl.org/dc/elements/1.1/" xmlns:dcterms="http://purl.org/dc/terms/" xmlns:vCard="http://www.w3.org/2001/vcard-rdf/3.0#" xmlns:bqbiol="http://biomodels.net/biology-qualifiers/" xmlns:bqmodel="http://biomodels.net/model-qualifiers/">
          <rdf:Description rdf:about="#metaid_M_179">
            <bqbiol:is>
              <rdf:Bag>
                <rdf:li rdf:resource="#metaid_M_179_inchi"/>
                <rdf:li rdf:resource="urn:miriam:obo.chebi:CHEBI:17672"/>
              </rdf:Bag>
            </bqbiol:is>
          </rdf:Description>
        </rdf:RDF>
      </annotation>
    </species>
    <species metaid="metaid_M_180" id="M_180" name="CDP" compartment="C_1" sboTerm="SBO:0000299">
      <annotation>
        <in:inchi xmlns:in="http://biomodels.net/inchi" metaid="metaid_M_180_inchi">InChI=1/C9H15N3O11P2/c10-5-1-2-12(9(15)11-5)8-7(14)6(13)4(22-8)3-21-25(19,20)23-24(16,17)18/h1-2,4,6-8,13-14H,3H2,(H,19,20)(H2,10,11,15)(H2,16,17,18)/t4-,6-,7-,8-/m1/s1/f/h16-17,19H,10H2</in:inchi>
        <rdf:RDF xmlns:rdf="http://www.w3.org/1999/02/22-rdf-syntax-ns#" xmlns:dc="http://purl.org/dc/elements/1.1/" xmlns:dcterms="http://purl.org/dc/terms/" xmlns:vCard="http://www.w3.org/2001/vcard-rdf/3.0#" xmlns:bqbiol="http://biomodels.net/biology-qualifiers/" xmlns:bqmodel="http://biomodels.net/model-qualifiers/">
          <rdf:Description rdf:about="#metaid_M_180">
            <bqbiol:is>
              <rdf:Bag>
                <rdf:li rdf:resource="#metaid_M_180_inchi"/>
                <rdf:li rdf:resource="urn:miriam:obo.chebi:CHEBI:17239"/>
              </rdf:Bag>
            </bqbiol:is>
          </rdf:Description>
        </rdf:RDF>
      </annotation>
    </species>
    <species metaid="metaid_M_181" id="M_181" name="CDPcholine" compartment="C_1" sboTerm="SBO:0000299">
      <annotation>
        <in:inchi xmlns:in="http://biomodels.net/inchi" metaid="metaid_M_181_inchi">InChI=1/C14H26N4O11P2/c1-18(2,3)6-7-26-30(22,23)29-31(24,25)27-8-9-11(19)12(20)13(28-9)17-5-4-10(15)16-14(17)21/h4-5,9,11-13,19-20H,6-8H2,1-3H3,(H3-,15,16,21,22,23,24,25)/t9-,11-,12-,13-/m1/s1/f/h24H,15H2</in:inchi>
        <rdf:RDF xmlns:rdf="http://www.w3.org/1999/02/22-rdf-syntax-ns#" xmlns:dc="http://purl.org/dc/elements/1.1/" xmlns:dcterms="http://purl.org/dc/terms/" xmlns:vCard="http://www.w3.org/2001/vcard-rdf/3.0#" xmlns:bqbiol="http://biomodels.net/biology-qualifiers/" xmlns:bqmodel="http://biomodels.net/model-qualifiers/">
          <rdf:Description rdf:about="#metaid_M_181">
            <bqbiol:is>
              <rdf:Bag>
                <rdf:li rdf:resource="#metaid_M_181_inchi"/>
                <rdf:li rdf:resource="urn:miriam:kegg.compound:C00307"/>
              </rdf:Bag>
            </bqbiol:is>
          </rdf:Description>
        </rdf:RDF>
      </annotation>
    </species>
    <species metaid="metaid_M_182" id="M_182" name="CDPethanolamine" compartment="C_1" sboTerm="SBO:0000299">
      <annotation>
        <in:inchi xmlns:in="http://biomodels.net/inchi" metaid="metaid_M_182_inchi">InChI=1/C11H20N4O11P2/c12-2-4-23-27(19,20)26-28(21,22)24-5-6-8(16)9(17)10(25-6)15-3-1-7(13)14-11(15)18/h1,3,6,8-10,16-17H,2,4-5,12H2,(H,19,20)(H,21,22)(H2,13,14,18)/t6-,8-,9-,10-/m1/s1/f/h19,21H,13H2</in:inchi>
        <rdf:RDF xmlns:rdf="http://www.w3.org/1999/02/22-rdf-syntax-ns#" xmlns:dc="http://purl.org/dc/elements/1.1/" xmlns:dcterms="http://purl.org/dc/terms/" xmlns:vCard="http://www.w3.org/2001/vcard-rdf/3.0#" xmlns:bqbiol="http://biomodels.net/biology-qualifiers/" xmlns:bqmodel="http://biomodels.net/model-qualifiers/">
          <rdf:Description rdf:about="#metaid_M_182">
            <bqbiol:is>
              <rdf:Bag>
                <rdf:li rdf:resource="#metaid_M_182_inchi"/>
                <rdf:li rdf:resource="urn:miriam:kegg.compound:C00570"/>
              </rdf:Bag>
            </bqbiol:is>
          </rdf:Description>
        </rdf:RDF>
      </annotation>
    </species>
    <species metaid="metaid_M_183" id="M_183" name="Ceramide-1 (Sphinganine:n-C24:0)" compartment="C_1" sboTerm="SBO:0000299">
      <notes>
        <html xmlns="http://www.w3.org/1999/xhtml">
          <p>FORMULA: C42H85NO3</p>
        </html>
      </notes>
    </species>
    <species metaid="metaid_M_184" id="M_184" name="Ceramide-1 (Sphinganine:n-C26:0)" compartment="C_1" sboTerm="SBO:0000299">
      <notes>
        <html xmlns="http://www.w3.org/1999/xhtml">
          <p>FORMULA: C44H89NO3</p>
        </html>
      </notes>
    </species>
    <species metaid="metaid_M_185" id="M_185" name="Ceramide-2&apos; (Sphinganine:n-C24:0OH)" compartment="C_1" sboTerm="SBO:0000299">
      <notes>
        <html xmlns="http://www.w3.org/1999/xhtml">
          <p>FORMULA: C42H85NO4</p>
        </html>
      </notes>
    </species>
    <species metaid="metaid_M_186" id="M_186" name="Ceramide-2&apos; (Sphinganine:n-C26:0OH)" compartment="C_1" sboTerm="SBO:0000299">
      <notes>
        <html xmlns="http://www.w3.org/1999/xhtml">
          <p>FORMULA: C44H89NO4</p>
        </html>
      </notes>
    </species>
    <species metaid="metaid_M_187" id="M_187" name="Ceramide-2 (Phytosphingosine:n-C24:0)" compartment="C_1" sboTerm="SBO:0000299">
      <notes>
        <html xmlns="http://www.w3.org/1999/xhtml">
          <p>FORMULA: C42H85NO4</p>
        </html>
      </notes>
    </species>
    <species metaid="metaid_M_188" id="M_188" name="Ceramide-2 (Phytosphingosine:n-C26:0)" compartment="C_1" sboTerm="SBO:0000299">
      <notes>
        <html xmlns="http://www.w3.org/1999/xhtml">
          <p>FORMULA: C44H89NO4</p>
        </html>
      </notes>
    </species>
    <species metaid="metaid_M_189" id="M_189" name="Ceramide-3 (Phytosphingosine:n-C24:0OH)" compartment="C_1" sboTerm="SBO:0000299">
      <notes>
        <html xmlns="http://www.w3.org/1999/xhtml">
          <p>FORMULA: C42H85NO5</p>
        </html>
      </notes>
    </species>
    <species metaid="metaid_M_190" id="M_190" name="Ceramide-3 (Phytosphingosine:n-C26:0OH)" compartment="C_1" sboTerm="SBO:0000299">
      <notes>
        <html xmlns="http://www.w3.org/1999/xhtml">
          <p>FORMULA: C44H89NO5</p>
        </html>
      </notes>
    </species>
    <species metaid="metaid_M_191" id="M_191" name="Cys-Gly" compartment="C_1" sboTerm="SBO:0000299">
      <annotation>
        <in:inchi xmlns:in="http://biomodels.net/inchi" metaid="metaid_M_191_inchi">InChI=1/C5H10N2O3S/c6-3(2-11)5(10)7-1-4(8)9/h3,11H,1-2,6H2,(H,7,10)(H,8,9)/t3-/m0/s1/f/h7-8H</in:inchi>
        <rdf:RDF xmlns:rdf="http://www.w3.org/1999/02/22-rdf-syntax-ns#" xmlns:dc="http://purl.org/dc/elements/1.1/" xmlns:dcterms="http://purl.org/dc/terms/" xmlns:vCard="http://www.w3.org/2001/vcard-rdf/3.0#" xmlns:bqbiol="http://biomodels.net/biology-qualifiers/" xmlns:bqmodel="http://biomodels.net/model-qualifiers/">
          <rdf:Description rdf:about="#metaid_M_191">
            <bqbiol:is>
              <rdf:Bag>
                <rdf:li rdf:resource="#metaid_M_191_inchi"/>
                <rdf:li rdf:resource="urn:miriam:kegg.compound:C01419"/>
              </rdf:Bag>
            </bqbiol:is>
          </rdf:Description>
        </rdf:RDF>
      </annotation>
    </species>
    <species metaid="metaid_M_192" id="M_192" name="Methanethiol" compartment="C_1" sboTerm="SBO:0000299">
      <annotation>
        <in:inchi xmlns:in="http://biomodels.net/inchi" metaid="metaid_M_192_inchi">InChI=1/CH4S/c1-2/h2H,1H3</in:inchi>
        <rdf:RDF xmlns:rdf="http://www.w3.org/1999/02/22-rdf-syntax-ns#" xmlns:dc="http://purl.org/dc/elements/1.1/" xmlns:dcterms="http://purl.org/dc/terms/" xmlns:vCard="http://www.w3.org/2001/vcard-rdf/3.0#" xmlns:bqbiol="http://biomodels.net/biology-qualifiers/" xmlns:bqmodel="http://biomodels.net/model-qualifiers/">
          <rdf:Description rdf:about="#metaid_M_192">
            <bqbiol:is>
              <rdf:Bag>
                <rdf:li rdf:resource="#metaid_M_192_inchi"/>
                <rdf:li rdf:resource="urn:miriam:obo.chebi:CHEBI:16007"/>
              </rdf:Bag>
            </bqbiol:is>
          </rdf:Description>
        </rdf:RDF>
      </annotation>
    </species>
    <species metaid="metaid_M_193" id="M_193" name="Chitin (monomer)" compartment="C_1" sboTerm="SBO:0000299">
      <notes>
        <html xmlns="http://www.w3.org/1999/xhtml">
          <p>FORMULA: (C8H13NO5)n</p>
        </html>
      </notes>
      <annotation>
        <rdf:RDF xmlns:rdf="http://www.w3.org/1999/02/22-rdf-syntax-ns#" xmlns:dc="http://purl.org/dc/elements/1.1/" xmlns:dcterms="http://purl.org/dc/terms/" xmlns:vCard="http://www.w3.org/2001/vcard-rdf/3.0#" xmlns:bqbiol="http://biomodels.net/biology-qualifiers/" xmlns:bqmodel="http://biomodels.net/model-qualifiers/">
          <rdf:Description rdf:about="#metaid_M_193">
            <bqbiol:is>
              <rdf:Bag>
                <rdf:li rdf:resource="urn:miriam:obo.chebi:CHEBI:17029"/>
              </rdf:Bag>
            </bqbiol:is>
          </rdf:Description>
        </rdf:RDF>
      </annotation>
    </species>
    <species metaid="metaid_M_194" id="M_194" name="Chitosan" compartment="C_1" sboTerm="SBO:0000299">
      <annotation>
        <in:inchi xmlns:in="http://biomodels.net/inchi" metaid="metaid_M_194_inchi">InChI=1/C18H35N3O13/c19-7-12(27)14(5(2-23)30-16(7)29)33-18-9(21)13(28)15(6(3-24)32-18)34-17-8(20)11(26)10(25)4(1-22)31-17/h4-18,22-29H,1-3,19-21H2/t4-,5-,6-,7-,8-,9-,10-,11-,12-,13-,14?,15?,16-,17+,18+/m1/s1</in:inchi>
        <rdf:RDF xmlns:rdf="http://www.w3.org/1999/02/22-rdf-syntax-ns#" xmlns:dc="http://purl.org/dc/elements/1.1/" xmlns:dcterms="http://purl.org/dc/terms/" xmlns:vCard="http://www.w3.org/2001/vcard-rdf/3.0#" xmlns:bqbiol="http://biomodels.net/biology-qualifiers/" xmlns:bqmodel="http://biomodels.net/model-qualifiers/">
          <rdf:Description rdf:about="#metaid_M_194">
            <bqbiol:is>
              <rdf:Bag>
                <rdf:li rdf:resource="#metaid_M_194_inchi"/>
                <rdf:li rdf:resource="urn:miriam:kegg.compound:C00734"/>
              </rdf:Bag>
            </bqbiol:is>
          </rdf:Description>
        </rdf:RDF>
      </annotation>
    </species>
    <species metaid="metaid_M_195" id="M_195" name="Choline" compartment="C_1" sboTerm="SBO:0000299">
      <annotation>
        <in:inchi xmlns:in="http://biomodels.net/inchi" metaid="metaid_M_195_inchi">InChI=1/C5H14NO/c1-6(2,3)4-5-7/h7H,4-5H2,1-3H3/q+1</in:inchi>
        <rdf:RDF xmlns:rdf="http://www.w3.org/1999/02/22-rdf-syntax-ns#" xmlns:dc="http://purl.org/dc/elements/1.1/" xmlns:dcterms="http://purl.org/dc/terms/" xmlns:vCard="http://www.w3.org/2001/vcard-rdf/3.0#" xmlns:bqbiol="http://biomodels.net/biology-qualifiers/" xmlns:bqmodel="http://biomodels.net/model-qualifiers/">
          <rdf:Description rdf:about="#metaid_M_195">
            <bqbiol:is>
              <rdf:Bag>
                <rdf:li rdf:resource="#metaid_M_195_inchi"/>
                <rdf:li rdf:resource="urn:miriam:obo.chebi:CHEBI:15354"/>
              </rdf:Bag>
            </bqbiol:is>
          </rdf:Description>
        </rdf:RDF>
      </annotation>
    </species>
    <species metaid="metaid_M_196" id="M_196" name="Choline phosphate" compartment="C_1" sboTerm="SBO:0000299">
      <annotation>
        <in:inchi xmlns:in="http://biomodels.net/inchi" metaid="metaid_M_196_inchi">InChI=1/C5H14NO4P/c1-6(2,3)4-5-10-11(7,8)9/h4-5H2,1-3H3,(H-,7,8,9)/p+1/fC5H15NO4P/h7-8H/q+1</in:inchi>
        <rdf:RDF xmlns:rdf="http://www.w3.org/1999/02/22-rdf-syntax-ns#" xmlns:dc="http://purl.org/dc/elements/1.1/" xmlns:dcterms="http://purl.org/dc/terms/" xmlns:vCard="http://www.w3.org/2001/vcard-rdf/3.0#" xmlns:bqbiol="http://biomodels.net/biology-qualifiers/" xmlns:bqmodel="http://biomodels.net/model-qualifiers/">
          <rdf:Description rdf:about="#metaid_M_196">
            <bqbiol:is>
              <rdf:Bag>
                <rdf:li rdf:resource="#metaid_M_196_inchi"/>
                <rdf:li rdf:resource="urn:miriam:obo.chebi:CHEBI:18132"/>
              </rdf:Bag>
            </bqbiol:is>
          </rdf:Description>
        </rdf:RDF>
      </annotation>
    </species>
    <species metaid="metaid_M_197" id="M_197" name="chorismate" compartment="C_1" sboTerm="SBO:0000299">
      <annotation>
        <in:inchi xmlns:in="http://biomodels.net/inchi" metaid="metaid_M_197_inchi">InChI=1/C10H10O6/c1-5(9(12)13)16-8-4-6(10(14)15)2-3-7(8)11/h2-4,7-8,11H,1H2,(H,12,13)(H,14,15)/p-2/t7-,8-/m1/s1</in:inchi>
        <rdf:RDF xmlns:rdf="http://www.w3.org/1999/02/22-rdf-syntax-ns#" xmlns:dc="http://purl.org/dc/elements/1.1/" xmlns:dcterms="http://purl.org/dc/terms/" xmlns:vCard="http://www.w3.org/2001/vcard-rdf/3.0#" xmlns:bqbiol="http://biomodels.net/biology-qualifiers/" xmlns:bqmodel="http://biomodels.net/model-qualifiers/">
          <rdf:Description rdf:about="#metaid_M_197">
            <bqbiol:is>
              <rdf:Bag>
                <rdf:li rdf:resource="#metaid_M_197_inchi"/>
                <rdf:li rdf:resource="urn:miriam:obo.chebi:CHEBI:29748"/>
              </rdf:Bag>
            </bqbiol:is>
          </rdf:Description>
        </rdf:RDF>
      </annotation>
    </species>
    <species metaid="metaid_M_198" id="M_198" name="Citrate" compartment="C_1" sboTerm="SBO:0000299">
      <annotation>
        <in:inchi xmlns:in="http://biomodels.net/inchi" metaid="metaid_M_198_inchi">InChI=1/C6H8O7/c7-3(8)1-6(13,5(11)12)2-4(9)10/h13H,1-2H2,(H,7,8)(H,9,10)(H,11,12)/p-3/fC6H5O7/q-3</in:inchi>
        <rdf:RDF xmlns:rdf="http://www.w3.org/1999/02/22-rdf-syntax-ns#" xmlns:dc="http://purl.org/dc/elements/1.1/" xmlns:dcterms="http://purl.org/dc/terms/" xmlns:vCard="http://www.w3.org/2001/vcard-rdf/3.0#" xmlns:bqbiol="http://biomodels.net/biology-qualifiers/" xmlns:bqmodel="http://biomodels.net/model-qualifiers/">
          <rdf:Description rdf:about="#metaid_M_198">
            <bqbiol:is>
              <rdf:Bag>
                <rdf:li rdf:resource="#metaid_M_198_inchi"/>
                <rdf:li rdf:resource="urn:miriam:obo.chebi:CHEBI:16947"/>
              </rdf:Bag>
            </bqbiol:is>
          </rdf:Description>
        </rdf:RDF>
      </annotation>
    </species>
    <species metaid="metaid_M_199" id="M_199" name="L-Citrulline" compartment="C_1" sboTerm="SBO:0000299">
      <annotation>
        <in:inchi xmlns:in="http://biomodels.net/inchi" metaid="metaid_M_199_inchi">InChI=1/C6H13N3O3/c7-4(5(10)11)2-1-3-9-6(8)12/h4H,1-3,7H2,(H,10,11)(H3,8,9,12)/t4-/m0/s1</in:inchi>
        <rdf:RDF xmlns:rdf="http://www.w3.org/1999/02/22-rdf-syntax-ns#" xmlns:dc="http://purl.org/dc/elements/1.1/" xmlns:dcterms="http://purl.org/dc/terms/" xmlns:vCard="http://www.w3.org/2001/vcard-rdf/3.0#" xmlns:bqbiol="http://biomodels.net/biology-qualifiers/" xmlns:bqmodel="http://biomodels.net/model-qualifiers/">
          <rdf:Description rdf:about="#metaid_M_199">
            <bqbiol:is>
              <rdf:Bag>
                <rdf:li rdf:resource="#metaid_M_199_inchi"/>
                <rdf:li rdf:resource="urn:miriam:obo.chebi:CHEBI:16349"/>
              </rdf:Bag>
            </bqbiol:is>
          </rdf:Description>
        </rdf:RDF>
      </annotation>
    </species>
    <species metaid="metaid_M_200" id="M_200" name="2-[3-Carboxy-3-(methylammonio)propyl]-L-histidine" compartment="C_1" sboTerm="SBO:0000299">
      <annotation>
        <in:inchi xmlns:in="http://biomodels.net/inchi" metaid="metaid_M_200_inchi">InChI=1/C11H18N4O4/c1-13-8(11(18)19)2-3-9-14-5-6(15-9)4-7(12)10(16)17/h5,7-8,13H,2-4,12H2,1H3,(H,14,15)(H,16,17)(H,18,19)/p+1/t7-,8?/m0/s1/fC11H19N4O4/h13-14,16,18H/q+1</in:inchi>
        <rdf:RDF xmlns:rdf="http://www.w3.org/1999/02/22-rdf-syntax-ns#" xmlns:dc="http://purl.org/dc/elements/1.1/" xmlns:dcterms="http://purl.org/dc/terms/" xmlns:vCard="http://www.w3.org/2001/vcard-rdf/3.0#" xmlns:bqbiol="http://biomodels.net/biology-qualifiers/" xmlns:bqmodel="http://biomodels.net/model-qualifiers/">
          <rdf:Description rdf:about="#metaid_M_200">
            <bqbiol:is>
              <rdf:Bag>
                <rdf:li rdf:resource="#metaid_M_200_inchi"/>
                <rdf:li rdf:resource="urn:miriam:obo.chebi:CHEBI:16475"/>
              </rdf:Bag>
            </bqbiol:is>
          </rdf:Description>
        </rdf:RDF>
      </annotation>
    </species>
    <species metaid="metaid_M_201" id="M_201" name="CMP" compartment="C_1" sboTerm="SBO:0000299">
      <annotation>
        <in:inchi xmlns:in="http://biomodels.net/inchi" metaid="metaid_M_201_inchi">InChI=1/C9H14N3O8P/c10-5-1-2-12(9(15)11-5)8-7(14)6(13)4(20-8)3-19-21(16,17)18/h1-2,4,6-8,13-14H,3H2,(H2,10,11,15)(H2,16,17,18)/t4-,6-,7-,8-/m1/s1</in:inchi>
        <rdf:RDF xmlns:rdf="http://www.w3.org/1999/02/22-rdf-syntax-ns#" xmlns:dc="http://purl.org/dc/elements/1.1/" xmlns:dcterms="http://purl.org/dc/terms/" xmlns:vCard="http://www.w3.org/2001/vcard-rdf/3.0#" xmlns:bqbiol="http://biomodels.net/biology-qualifiers/" xmlns:bqmodel="http://biomodels.net/model-qualifiers/">
          <rdf:Description rdf:about="#metaid_M_201">
            <bqbiol:is>
              <rdf:Bag>
                <rdf:li rdf:resource="#metaid_M_201_inchi"/>
                <rdf:li rdf:resource="urn:miriam:obo.chebi:CHEBI:17361"/>
              </rdf:Bag>
            </bqbiol:is>
          </rdf:Description>
        </rdf:RDF>
      </annotation>
    </species>
    <species metaid="metaid_M_202" id="M_202" name="2-Amino-3-carboxymuconate semialdehyde" compartment="C_1" sboTerm="SBO:0000299">
      <annotation>
        <in:inchi xmlns:in="http://biomodels.net/inchi" metaid="metaid_M_202_inchi">InChI=1/C7H7NO5/c8-5(7(12)13)4(6(10)11)2-1-3-9/h1-3H,8H2,(H,10,11)(H,12,13)/p-2/fC7H5NO5/q-2</in:inchi>
        <rdf:RDF xmlns:rdf="http://www.w3.org/1999/02/22-rdf-syntax-ns#" xmlns:dc="http://purl.org/dc/elements/1.1/" xmlns:dcterms="http://purl.org/dc/terms/" xmlns:vCard="http://www.w3.org/2001/vcard-rdf/3.0#" xmlns:bqbiol="http://biomodels.net/biology-qualifiers/" xmlns:bqmodel="http://biomodels.net/model-qualifiers/">
          <rdf:Description rdf:about="#metaid_M_202">
            <bqbiol:is>
              <rdf:Bag>
                <rdf:li rdf:resource="#metaid_M_202_inchi"/>
                <rdf:li rdf:resource="urn:miriam:obo.chebi:CHEBI:29044"/>
              </rdf:Bag>
            </bqbiol:is>
          </rdf:Description>
        </rdf:RDF>
      </annotation>
    </species>
    <species metaid="metaid_M_203" id="M_203" name="CO2" compartment="C_1" sboTerm="SBO:0000299">
      <annotation>
        <in:inchi xmlns:in="http://biomodels.net/inchi" metaid="metaid_M_203_inchi">InChI=1/CO2/c2-1-3</in:inchi>
        <rdf:RDF xmlns:rdf="http://www.w3.org/1999/02/22-rdf-syntax-ns#" xmlns:dc="http://purl.org/dc/elements/1.1/" xmlns:dcterms="http://purl.org/dc/terms/" xmlns:vCard="http://www.w3.org/2001/vcard-rdf/3.0#" xmlns:bqbiol="http://biomodels.net/biology-qualifiers/" xmlns:bqmodel="http://biomodels.net/model-qualifiers/">
          <rdf:Description rdf:about="#metaid_M_203">
            <bqbiol:is>
              <rdf:Bag>
                <rdf:li rdf:resource="#metaid_M_203_inchi"/>
                <rdf:li rdf:resource="urn:miriam:obo.chebi:CHEBI:16526"/>
              </rdf:Bag>
            </bqbiol:is>
          </rdf:Description>
        </rdf:RDF>
      </annotation>
    </species>
    <species metaid="metaid_M_204" id="M_204" name="Coenzyme A" compartment="C_1" sboTerm="SBO:0000299">
      <annotation>
        <in:inchi xmlns:in="http://biomodels.net/inchi" metaid="metaid_M_204_inchi">InChI=1/C21H36N7O16P3S/c1-21(2,16(31)19(32)24-4-3-12(29)23-5-6-48)8-41-47(38,39)44-46(36,37)40-7-11-15(43-45(33,34)35)14(30)20(42-11)28-10-27-13-17(22)25-9-26-18(13)28/h9-11,14-16,20,30-31,48H,3-8H2,1-2H3,(H,23,29)(H,24,32)(H,36,37)(H,38,39)(H2,22,25,26)(H2,33,34,35)/t11-,14-,15-,16+,20-/m1/s1/f/h23-24,33-34,36,38H,22H2</in:inchi>
        <rdf:RDF xmlns:rdf="http://www.w3.org/1999/02/22-rdf-syntax-ns#" xmlns:dc="http://purl.org/dc/elements/1.1/" xmlns:dcterms="http://purl.org/dc/terms/" xmlns:vCard="http://www.w3.org/2001/vcard-rdf/3.0#" xmlns:bqbiol="http://biomodels.net/biology-qualifiers/" xmlns:bqmodel="http://biomodels.net/model-qualifiers/">
          <rdf:Description rdf:about="#metaid_M_204">
            <bqbiol:is>
              <rdf:Bag>
                <rdf:li rdf:resource="#metaid_M_204_inchi"/>
                <rdf:li rdf:resource="urn:miriam:obo.chebi:CHEBI:15346"/>
              </rdf:Bag>
            </bqbiol:is>
          </rdf:Description>
        </rdf:RDF>
      </annotation>
    </species>
    <species metaid="metaid_M_205" id="M_205" name="Coproporphyrinogen III" compartment="C_1" sboTerm="SBO:0000299">
      <annotation>
        <in:inchi xmlns:in="http://biomodels.net/inchi" metaid="metaid_M_205_inchi">InChI=1/C36H44N4O8/c1-17-21(5-9-33(41)42)29-14-27-19(3)22(6-10-34(43)44)30(39-27)15-28-20(4)24(8-12-36(47)48)32(40-28)16-31-23(7-11-35(45)46)18(2)26(38-31)13-25(17)37-29/h37-40H,5-16H2,1-4H3,(H,41,42)(H,43,44)(H,45,46)(H,47,48)/f/h41,43,45,47H</in:inchi>
        <rdf:RDF xmlns:rdf="http://www.w3.org/1999/02/22-rdf-syntax-ns#" xmlns:dc="http://purl.org/dc/elements/1.1/" xmlns:dcterms="http://purl.org/dc/terms/" xmlns:vCard="http://www.w3.org/2001/vcard-rdf/3.0#" xmlns:bqbiol="http://biomodels.net/biology-qualifiers/" xmlns:bqmodel="http://biomodels.net/model-qualifiers/">
          <rdf:Description rdf:about="#metaid_M_205">
            <bqbiol:is>
              <rdf:Bag>
                <rdf:li rdf:resource="#metaid_M_205_inchi"/>
                <rdf:li rdf:resource="urn:miriam:obo.chebi:CHEBI:15439"/>
              </rdf:Bag>
            </bqbiol:is>
          </rdf:Description>
        </rdf:RDF>
      </annotation>
    </species>
    <species metaid="metaid_M_206" id="M_206" name="L-Carnitine" compartment="C_1" sboTerm="SBO:0000299">
      <annotation>
        <in:inchi xmlns:in="http://biomodels.net/inchi" metaid="metaid_M_206_inchi">InChI=1/C7H15NO3/c1-8(2,3)5-6(9)4-7(10)11/h6,9H,4-5H2,1-3H3/t6-/m1/s1</in:inchi>
        <rdf:RDF xmlns:rdf="http://www.w3.org/1999/02/22-rdf-syntax-ns#" xmlns:dc="http://purl.org/dc/elements/1.1/" xmlns:dcterms="http://purl.org/dc/terms/" xmlns:vCard="http://www.w3.org/2001/vcard-rdf/3.0#" xmlns:bqbiol="http://biomodels.net/biology-qualifiers/" xmlns:bqmodel="http://biomodels.net/model-qualifiers/">
          <rdf:Description rdf:about="#metaid_M_206">
            <bqbiol:is>
              <rdf:Bag>
                <rdf:li rdf:resource="#metaid_M_206_inchi"/>
                <rdf:li rdf:resource="urn:miriam:obo.chebi:CHEBI:16347"/>
              </rdf:Bag>
            </bqbiol:is>
          </rdf:Description>
        </rdf:RDF>
      </annotation>
    </species>
    <species metaid="metaid_M_207" id="M_207" name="Cytosine" compartment="C_1" sboTerm="SBO:0000299">
      <annotation>
        <in:inchi xmlns:in="http://biomodels.net/inchi" metaid="metaid_M_207_inchi">InChI=1/C4H5N3O/c5-3-1-2-6-4(8)7-3/h1-2H,(H3,5,6,7,8)/f/h6H,5H2</in:inchi>
        <rdf:RDF xmlns:rdf="http://www.w3.org/1999/02/22-rdf-syntax-ns#" xmlns:dc="http://purl.org/dc/elements/1.1/" xmlns:dcterms="http://purl.org/dc/terms/" xmlns:vCard="http://www.w3.org/2001/vcard-rdf/3.0#" xmlns:bqbiol="http://biomodels.net/biology-qualifiers/" xmlns:bqmodel="http://biomodels.net/model-qualifiers/">
          <rdf:Description rdf:about="#metaid_M_207">
            <bqbiol:is>
              <rdf:Bag>
                <rdf:li rdf:resource="#metaid_M_207_inchi"/>
                <rdf:li rdf:resource="urn:miriam:obo.chebi:CHEBI:16040"/>
              </rdf:Bag>
            </bqbiol:is>
          </rdf:Description>
        </rdf:RDF>
      </annotation>
    </species>
    <species metaid="metaid_M_208" id="M_208" name="CTP" compartment="C_1" sboTerm="SBO:0000299">
      <annotation>
        <in:inchi xmlns:in="http://biomodels.net/inchi" metaid="metaid_M_208_inchi">InChI=1/C9H16N3O14P3/c10-5-1-2-12(9(15)11-5)8-7(14)6(13)4(24-8)3-23-28(19,20)26-29(21,22)25-27(16,17)18/h1-2,4,6-8,13-14H,3H2,(H,19,20)(H,21,22)(H2,10,11,15)(H2,16,17,18)/t4-,6-,7-,8-/m1/s1/f/h16-17,19,21H,10H2</in:inchi>
        <rdf:RDF xmlns:rdf="http://www.w3.org/1999/02/22-rdf-syntax-ns#" xmlns:dc="http://purl.org/dc/elements/1.1/" xmlns:dcterms="http://purl.org/dc/terms/" xmlns:vCard="http://www.w3.org/2001/vcard-rdf/3.0#" xmlns:bqbiol="http://biomodels.net/biology-qualifiers/" xmlns:bqmodel="http://biomodels.net/model-qualifiers/">
          <rdf:Description rdf:about="#metaid_M_208">
            <bqbiol:is>
              <rdf:Bag>
                <rdf:li rdf:resource="#metaid_M_208_inchi"/>
                <rdf:li rdf:resource="urn:miriam:obo.chebi:CHEBI:17677"/>
              </rdf:Bag>
            </bqbiol:is>
          </rdf:Description>
        </rdf:RDF>
      </annotation>
    </species>
    <species metaid="metaid_M_209" id="M_209" name="L-Cysteine" compartment="C_1" sboTerm="SBO:0000299">
      <annotation>
        <in:inchi xmlns:in="http://biomodels.net/inchi" metaid="metaid_M_209_inchi">InChI=1/C3H7NO2S/c4-2(1-7)3(5)6/h2,7H,1,4H2,(H,5,6)/t2-/m0/s1/f/h5H</in:inchi>
        <rdf:RDF xmlns:rdf="http://www.w3.org/1999/02/22-rdf-syntax-ns#" xmlns:dc="http://purl.org/dc/elements/1.1/" xmlns:dcterms="http://purl.org/dc/terms/" xmlns:vCard="http://www.w3.org/2001/vcard-rdf/3.0#" xmlns:bqbiol="http://biomodels.net/biology-qualifiers/" xmlns:bqmodel="http://biomodels.net/model-qualifiers/">
          <rdf:Description rdf:about="#metaid_M_209">
            <bqbiol:is>
              <rdf:Bag>
                <rdf:li rdf:resource="#metaid_M_209_inchi"/>
                <rdf:li rdf:resource="urn:miriam:obo.chebi:CHEBI:17561"/>
              </rdf:Bag>
            </bqbiol:is>
          </rdf:Description>
        </rdf:RDF>
      </annotation>
    </species>
    <species metaid="metaid_M_210" id="M_210" name="L-Cystathionine" compartment="C_1" sboTerm="SBO:0000299">
      <annotation>
        <in:inchi xmlns:in="http://biomodels.net/inchi" metaid="metaid_M_210_inchi">InChI=1/C7H14N2O4S/c8-4(6(10)11)1-2-14-3-5(9)7(12)13/h4-5H,1-3,8-9H2,(H,10,11)(H,12,13)/t4-,5-/m0/s1</in:inchi>
        <rdf:RDF xmlns:rdf="http://www.w3.org/1999/02/22-rdf-syntax-ns#" xmlns:dc="http://purl.org/dc/elements/1.1/" xmlns:dcterms="http://purl.org/dc/terms/" xmlns:vCard="http://www.w3.org/2001/vcard-rdf/3.0#" xmlns:bqbiol="http://biomodels.net/biology-qualifiers/" xmlns:bqmodel="http://biomodels.net/model-qualifiers/">
          <rdf:Description rdf:about="#metaid_M_210">
            <bqbiol:is>
              <rdf:Bag>
                <rdf:li rdf:resource="#metaid_M_210_inchi"/>
                <rdf:li rdf:resource="urn:miriam:obo.chebi:CHEBI:17482"/>
              </rdf:Bag>
            </bqbiol:is>
          </rdf:Description>
        </rdf:RDF>
      </annotation>
    </species>
    <species metaid="metaid_M_211" id="M_211" name="L-Cysteinyl-tRNA(Cys)" compartment="C_1" sboTerm="SBO:0000299">
      <notes>
        <html xmlns="http://www.w3.org/1999/xhtml">
          <p>FORMULA: C18H26N6O11PSR(C5H8O6PR)n</p>
        </html>
      </notes>
      <annotation>
        <rdf:RDF xmlns:rdf="http://www.w3.org/1999/02/22-rdf-syntax-ns#" xmlns:dc="http://purl.org/dc/elements/1.1/" xmlns:dcterms="http://purl.org/dc/terms/" xmlns:vCard="http://www.w3.org/2001/vcard-rdf/3.0#" xmlns:bqbiol="http://biomodels.net/biology-qualifiers/" xmlns:bqmodel="http://biomodels.net/model-qualifiers/">
          <rdf:Description rdf:about="#metaid_M_211">
            <bqbiol:is>
              <rdf:Bag>
                <rdf:li rdf:resource="urn:miriam:obo.chebi:CHEBI:29152"/>
              </rdf:Bag>
            </bqbiol:is>
          </rdf:Description>
        </rdf:RDF>
      </annotation>
    </species>
    <species metaid="metaid_M_212" id="M_212" name="Cytidine" compartment="C_1" sboTerm="SBO:0000299">
      <annotation>
        <in:inchi xmlns:in="http://biomodels.net/inchi" metaid="metaid_M_212_inchi">InChI=1/C9H13N3O5/c10-5-1-2-12(9(16)11-5)8-7(15)6(14)4(3-13)17-8/h1-2,4,6-8,13-15H,3H2,(H2,10,11,16)/t4-,6-,7-,8-/m1/s1/f/h10H2</in:inchi>
        <rdf:RDF xmlns:rdf="http://www.w3.org/1999/02/22-rdf-syntax-ns#" xmlns:dc="http://purl.org/dc/elements/1.1/" xmlns:dcterms="http://purl.org/dc/terms/" xmlns:vCard="http://www.w3.org/2001/vcard-rdf/3.0#" xmlns:bqbiol="http://biomodels.net/biology-qualifiers/" xmlns:bqmodel="http://biomodels.net/model-qualifiers/">
          <rdf:Description rdf:about="#metaid_M_212">
            <bqbiol:is>
              <rdf:Bag>
                <rdf:li rdf:resource="#metaid_M_212_inchi"/>
                <rdf:li rdf:resource="urn:miriam:obo.chebi:CHEBI:17562"/>
              </rdf:Bag>
            </bqbiol:is>
          </rdf:Description>
        </rdf:RDF>
      </annotation>
    </species>
    <species metaid="metaid_M_213" id="M_213" name="Deoxyadenosine" compartment="C_1" sboTerm="SBO:0000299">
      <annotation>
        <in:inchi xmlns:in="http://biomodels.net/inchi" metaid="metaid_M_213_inchi">InChI=1/C10H13N5O3/c11-9-8-10(13-3-12-9)15(4-14-8)7-1-5(17)6(2-16)18-7/h3-7,16-17H,1-2H2,(H2,11,12,13)/t5-,6+,7+/m0/s1</in:inchi>
        <rdf:RDF xmlns:rdf="http://www.w3.org/1999/02/22-rdf-syntax-ns#" xmlns:dc="http://purl.org/dc/elements/1.1/" xmlns:dcterms="http://purl.org/dc/terms/" xmlns:vCard="http://www.w3.org/2001/vcard-rdf/3.0#" xmlns:bqbiol="http://biomodels.net/biology-qualifiers/" xmlns:bqmodel="http://biomodels.net/model-qualifiers/">
          <rdf:Description rdf:about="#metaid_M_213">
            <bqbiol:is>
              <rdf:Bag>
                <rdf:li rdf:resource="#metaid_M_213_inchi"/>
                <rdf:li rdf:resource="urn:miriam:obo.chebi:CHEBI:17256"/>
              </rdf:Bag>
            </bqbiol:is>
          </rdf:Description>
        </rdf:RDF>
      </annotation>
    </species>
    <species metaid="metaid_M_214" id="M_214" name="dADP" compartment="C_1" sboTerm="SBO:0000299">
      <annotation>
        <in:inchi xmlns:in="http://biomodels.net/inchi" metaid="metaid_M_214_inchi">InChI=1/C10H15N5O9P2/c11-9-8-10(13-3-12-9)15(4-14-8)7-1-5(16)6(23-7)2-22-26(20,21)24-25(17,18)19/h3-7,16H,1-2H2,(H,20,21)(H2,11,12,13)(H2,17,18,19)/t5-,6+,7+/m0/s1</in:inchi>
        <rdf:RDF xmlns:rdf="http://www.w3.org/1999/02/22-rdf-syntax-ns#" xmlns:dc="http://purl.org/dc/elements/1.1/" xmlns:dcterms="http://purl.org/dc/terms/" xmlns:vCard="http://www.w3.org/2001/vcard-rdf/3.0#" xmlns:bqbiol="http://biomodels.net/biology-qualifiers/" xmlns:bqmodel="http://biomodels.net/model-qualifiers/">
          <rdf:Description rdf:about="#metaid_M_214">
            <bqbiol:is>
              <rdf:Bag>
                <rdf:li rdf:resource="#metaid_M_214_inchi"/>
                <rdf:li rdf:resource="urn:miriam:obo.chebi:CHEBI:16174"/>
              </rdf:Bag>
            </bqbiol:is>
          </rdf:Description>
        </rdf:RDF>
      </annotation>
    </species>
    <species metaid="metaid_M_215" id="M_215" name="dAMP" compartment="C_1" sboTerm="SBO:0000299">
      <annotation>
        <in:inchi xmlns:in="http://biomodels.net/inchi" metaid="metaid_M_215_inchi">InChI=1/C10H14N5O6P/c11-9-8-10(13-3-12-9)15(4-14-8)7-1-5(16)6(21-7)2-20-22(17,18)19/h3-7,16H,1-2H2,(H2,11,12,13)(H2,17,18,19)/t5-,6+,7+/m0/s1</in:inchi>
        <rdf:RDF xmlns:rdf="http://www.w3.org/1999/02/22-rdf-syntax-ns#" xmlns:dc="http://purl.org/dc/elements/1.1/" xmlns:dcterms="http://purl.org/dc/terms/" xmlns:vCard="http://www.w3.org/2001/vcard-rdf/3.0#" xmlns:bqbiol="http://biomodels.net/biology-qualifiers/" xmlns:bqmodel="http://biomodels.net/model-qualifiers/">
          <rdf:Description rdf:about="#metaid_M_215">
            <bqbiol:is>
              <rdf:Bag>
                <rdf:li rdf:resource="#metaid_M_215_inchi"/>
                <rdf:li rdf:resource="urn:miriam:obo.chebi:CHEBI:17713"/>
              </rdf:Bag>
            </bqbiol:is>
          </rdf:Description>
        </rdf:RDF>
      </annotation>
    </species>
    <species metaid="metaid_M_216" id="M_216" name="7,8-Diaminononanoate" compartment="C_1" sboTerm="SBO:0000299">
      <annotation>
        <in:inchi xmlns:in="http://biomodels.net/inchi" metaid="metaid_M_216_inchi">InChI=1/C9H20N2O2/c1-7(10)8(11)5-3-2-4-6-9(12)13/h7-8H,2-6,10-11H2,1H3,(H,12,13)/p-1</in:inchi>
        <rdf:RDF xmlns:rdf="http://www.w3.org/1999/02/22-rdf-syntax-ns#" xmlns:dc="http://purl.org/dc/elements/1.1/" xmlns:dcterms="http://purl.org/dc/terms/" xmlns:vCard="http://www.w3.org/2001/vcard-rdf/3.0#" xmlns:bqbiol="http://biomodels.net/biology-qualifiers/" xmlns:bqmodel="http://biomodels.net/model-qualifiers/">
          <rdf:Description rdf:about="#metaid_M_216">
            <bqbiol:is>
              <rdf:Bag>
                <rdf:li rdf:resource="#metaid_M_216_inchi"/>
                <rdf:li rdf:resource="urn:miriam:obo.chebi:CHEBI:17830"/>
              </rdf:Bag>
            </bqbiol:is>
          </rdf:Description>
        </rdf:RDF>
      </annotation>
    </species>
    <species metaid="metaid_M_217" id="M_217" name="dATP" compartment="C_1" sboTerm="SBO:0000299">
      <annotation>
        <in:inchi xmlns:in="http://biomodels.net/inchi" metaid="metaid_M_217_inchi">InChI=1/C10H16N5O12P3/c11-9-8-10(13-3-12-9)15(4-14-8)7-1-5(16)6(25-7)2-24-29(20,21)27-30(22,23)26-28(17,18)19/h3-7,16H,1-2H2,(H,20,21)(H,22,23)(H2,11,12,13)(H2,17,18,19)/t5-,6+,7+/m0/s1/f/h17-18,20,22H,11H2</in:inchi>
        <rdf:RDF xmlns:rdf="http://www.w3.org/1999/02/22-rdf-syntax-ns#" xmlns:dc="http://purl.org/dc/elements/1.1/" xmlns:dcterms="http://purl.org/dc/terms/" xmlns:vCard="http://www.w3.org/2001/vcard-rdf/3.0#" xmlns:bqbiol="http://biomodels.net/biology-qualifiers/" xmlns:bqmodel="http://biomodels.net/model-qualifiers/">
          <rdf:Description rdf:about="#metaid_M_217">
            <bqbiol:is>
              <rdf:Bag>
                <rdf:li rdf:resource="#metaid_M_217_inchi"/>
                <rdf:li rdf:resource="urn:miriam:obo.chebi:CHEBI:16284"/>
              </rdf:Bag>
            </bqbiol:is>
          </rdf:Description>
        </rdf:RDF>
      </annotation>
    </species>
    <species metaid="metaid_M_218" id="M_218" name="3,4-dihydroxy-2-butanone 4-phosphate" compartment="C_1" sboTerm="SBO:0000299">
      <notes>
        <html xmlns="http://www.w3.org/1999/xhtml">
          <p>FORMULA: C4H7O6P</p>
        </html>
      </notes>
      <annotation>
        <rdf:RDF xmlns:rdf="http://www.w3.org/1999/02/22-rdf-syntax-ns#" xmlns:dc="http://purl.org/dc/elements/1.1/" xmlns:dcterms="http://purl.org/dc/terms/" xmlns:vCard="http://www.w3.org/2001/vcard-rdf/3.0#" xmlns:bqbiol="http://biomodels.net/biology-qualifiers/" xmlns:bqmodel="http://biomodels.net/model-qualifiers/">
          <rdf:Description rdf:about="#metaid_M_218">
            <bqbiol:is>
              <rdf:Bag>
                <rdf:li rdf:resource="urn:miriam:kegg.compound:C15556"/>
              </rdf:Bag>
            </bqbiol:is>
          </rdf:Description>
        </rdf:RDF>
      </annotation>
    </species>
    <species metaid="metaid_M_219" id="M_219" name="Decanoate (n-C10:0)" compartment="C_1" sboTerm="SBO:0000299">
      <annotation>
        <in:inchi xmlns:in="http://biomodels.net/inchi" metaid="metaid_M_219_inchi">InChI=1/C10H20O2/c1-2-3-4-5-6-7-8-9-10(11)12/h2-9H2,1H3,(H,11,12)/f/h11H</in:inchi>
        <rdf:RDF xmlns:rdf="http://www.w3.org/1999/02/22-rdf-syntax-ns#" xmlns:dc="http://purl.org/dc/elements/1.1/" xmlns:dcterms="http://purl.org/dc/terms/" xmlns:vCard="http://www.w3.org/2001/vcard-rdf/3.0#" xmlns:bqbiol="http://biomodels.net/biology-qualifiers/" xmlns:bqmodel="http://biomodels.net/model-qualifiers/">
          <rdf:Description rdf:about="#metaid_M_219">
            <bqbiol:is>
              <rdf:Bag>
                <rdf:li rdf:resource="#metaid_M_219_inchi"/>
                <rdf:li rdf:resource="urn:miriam:obo.chebi:CHEBI:30813"/>
              </rdf:Bag>
            </bqbiol:is>
          </rdf:Description>
        </rdf:RDF>
      </annotation>
    </species>
    <species metaid="metaid_M_220" id="M_220" name="Decanoyl-CoA (n-C10:0CoA)" compartment="C_1" sboTerm="SBO:0000299">
      <annotation>
        <in:inchi xmlns:in="http://biomodels.net/inchi" metaid="metaid_M_220_inchi">InChI=1/C31H54N7O17P3S/c1-4-5-6-7-8-9-10-11-22(40)59-15-14-33-21(39)12-13-34-29(43)26(42)31(2,3)17-52-58(49,50)55-57(47,48)51-16-20-25(54-56(44,45)46)24(41)30(53-20)38-19-37-23-27(32)35-18-36-28(23)38/h18-20,24-26,30,41-42H,4-17H2,1-3H3,(H,33,39)(H,34,43)(H,47,48)(H,49,50)(H2,32,35,36)(H2,44,45,46)/t20-,24-,25-,26+,30-/m1/s1/f/h33-34,44-45,47,49H,32H2</in:inchi>
        <rdf:RDF xmlns:rdf="http://www.w3.org/1999/02/22-rdf-syntax-ns#" xmlns:dc="http://purl.org/dc/elements/1.1/" xmlns:dcterms="http://purl.org/dc/terms/" xmlns:vCard="http://www.w3.org/2001/vcard-rdf/3.0#" xmlns:bqbiol="http://biomodels.net/biology-qualifiers/" xmlns:bqmodel="http://biomodels.net/model-qualifiers/">
          <rdf:Description rdf:about="#metaid_M_220">
            <bqbiol:is>
              <rdf:Bag>
                <rdf:li rdf:resource="#metaid_M_220_inchi"/>
                <rdf:li rdf:resource="urn:miriam:obo.chebi:CHEBI:28493"/>
              </rdf:Bag>
            </bqbiol:is>
          </rdf:Description>
        </rdf:RDF>
      </annotation>
    </species>
    <species metaid="metaid_M_221" id="M_221" name="N6-(1,2-Dicarboxyethyl)-AMP" compartment="C_1" sboTerm="SBO:0000299">
      <annotation>
        <in:inchi xmlns:in="http://biomodels.net/inchi" metaid="metaid_M_221_inchi">InChI=1/C14H18N5O11P/c20-7(21)1-5(14(24)25)18-11-8-12(16-3-15-11)19(4-17-8)13-10(23)9(22)6(30-13)2-29-31(26,27)28/h3-6,9-10,13,22-23H,1-2H2,(H,20,21)(H,24,25)(H,15,16,18)(H2,26,27,28)/t5?,6-,9-,10-,13-/m1/s1</in:inchi>
        <rdf:RDF xmlns:rdf="http://www.w3.org/1999/02/22-rdf-syntax-ns#" xmlns:dc="http://purl.org/dc/elements/1.1/" xmlns:dcterms="http://purl.org/dc/terms/" xmlns:vCard="http://www.w3.org/2001/vcard-rdf/3.0#" xmlns:bqbiol="http://biomodels.net/biology-qualifiers/" xmlns:bqmodel="http://biomodels.net/model-qualifiers/">
          <rdf:Description rdf:about="#metaid_M_221">
            <bqbiol:is>
              <rdf:Bag>
                <rdf:li rdf:resource="#metaid_M_221_inchi"/>
                <rdf:li rdf:resource="urn:miriam:obo.chebi:CHEBI:15919"/>
              </rdf:Bag>
            </bqbiol:is>
          </rdf:Description>
        </rdf:RDF>
      </annotation>
    </species>
    <species metaid="metaid_M_222" id="M_222" name="dCDP" compartment="C_1" sboTerm="SBO:0000299">
      <annotation>
        <in:inchi xmlns:in="http://biomodels.net/inchi" metaid="metaid_M_222_inchi">InChI=1/C9H15N3O10P2/c10-7-1-2-12(9(14)11-7)8-3-5(13)6(21-8)4-20-24(18,19)22-23(15,16)17/h1-2,5-6,8,13H,3-4H2,(H,18,19)(H2,10,11,14)(H2,15,16,17)/t5?,6-,8-/m1/s1</in:inchi>
        <rdf:RDF xmlns:rdf="http://www.w3.org/1999/02/22-rdf-syntax-ns#" xmlns:dc="http://purl.org/dc/elements/1.1/" xmlns:dcterms="http://purl.org/dc/terms/" xmlns:vCard="http://www.w3.org/2001/vcard-rdf/3.0#" xmlns:bqbiol="http://biomodels.net/biology-qualifiers/" xmlns:bqmodel="http://biomodels.net/model-qualifiers/">
          <rdf:Description rdf:about="#metaid_M_222">
            <bqbiol:is>
              <rdf:Bag>
                <rdf:li rdf:resource="#metaid_M_222_inchi"/>
                <rdf:li rdf:resource="urn:miriam:obo.chebi:CHEBI:28846"/>
              </rdf:Bag>
            </bqbiol:is>
          </rdf:Description>
        </rdf:RDF>
      </annotation>
    </species>
    <species metaid="metaid_M_223" id="M_223" name="dCMP" compartment="C_1" sboTerm="SBO:0000299">
      <annotation>
        <in:inchi xmlns:in="http://biomodels.net/inchi" metaid="metaid_M_223_inchi">InChI=1/C9H14N3O7P/c10-7-1-2-12(9(14)11-7)8-3-5(13)6(19-8)4-18-20(15,16)17/h1-2,5-6,8,13H,3-4H2,(H2,10,11,14)(H2,15,16,17)/t5-,6+,8+/m0/s1</in:inchi>
        <rdf:RDF xmlns:rdf="http://www.w3.org/1999/02/22-rdf-syntax-ns#" xmlns:dc="http://purl.org/dc/elements/1.1/" xmlns:dcterms="http://purl.org/dc/terms/" xmlns:vCard="http://www.w3.org/2001/vcard-rdf/3.0#" xmlns:bqbiol="http://biomodels.net/biology-qualifiers/" xmlns:bqmodel="http://biomodels.net/model-qualifiers/">
          <rdf:Description rdf:about="#metaid_M_223">
            <bqbiol:is>
              <rdf:Bag>
                <rdf:li rdf:resource="#metaid_M_223_inchi"/>
                <rdf:li rdf:resource="urn:miriam:obo.chebi:CHEBI:15918"/>
              </rdf:Bag>
            </bqbiol:is>
          </rdf:Description>
        </rdf:RDF>
      </annotation>
    </species>
    <species metaid="metaid_M_224" id="M_224" name="dCTP" compartment="C_1" sboTerm="SBO:0000299">
      <annotation>
        <in:inchi xmlns:in="http://biomodels.net/inchi" metaid="metaid_M_224_inchi">InChI=1/C9H16N3O13P3/c10-7-1-2-12(9(14)11-7)8-3-5(13)6(23-8)4-22-27(18,19)25-28(20,21)24-26(15,16)17/h1-2,5-6,8,13H,3-4H2,(H,18,19)(H,20,21)(H2,10,11,14)(H2,15,16,17)/t5-,6+,8+/m0/s1</in:inchi>
        <rdf:RDF xmlns:rdf="http://www.w3.org/1999/02/22-rdf-syntax-ns#" xmlns:dc="http://purl.org/dc/elements/1.1/" xmlns:dcterms="http://purl.org/dc/terms/" xmlns:vCard="http://www.w3.org/2001/vcard-rdf/3.0#" xmlns:bqbiol="http://biomodels.net/biology-qualifiers/" xmlns:bqmodel="http://biomodels.net/model-qualifiers/">
          <rdf:Description rdf:about="#metaid_M_224">
            <bqbiol:is>
              <rdf:Bag>
                <rdf:li rdf:resource="#metaid_M_224_inchi"/>
                <rdf:li rdf:resource="urn:miriam:obo.chebi:CHEBI:16311"/>
              </rdf:Bag>
            </bqbiol:is>
          </rdf:Description>
        </rdf:RDF>
      </annotation>
    </species>
    <species metaid="metaid_M_225" id="M_225" name="Deoxycytidine" compartment="C_1" sboTerm="SBO:0000299">
      <annotation>
        <in:inchi xmlns:in="http://biomodels.net/inchi" metaid="metaid_M_225_inchi">InChI=1/C9H13N3O4/c10-7-1-2-12(9(15)11-7)8-3-5(14)6(4-13)16-8/h1-2,5-6,8,13-14H,3-4H2,(H2,10,11,15)/t5?,6-,8-/m1/s1</in:inchi>
        <rdf:RDF xmlns:rdf="http://www.w3.org/1999/02/22-rdf-syntax-ns#" xmlns:dc="http://purl.org/dc/elements/1.1/" xmlns:dcterms="http://purl.org/dc/terms/" xmlns:vCard="http://www.w3.org/2001/vcard-rdf/3.0#" xmlns:bqbiol="http://biomodels.net/biology-qualifiers/" xmlns:bqmodel="http://biomodels.net/model-qualifiers/">
          <rdf:Description rdf:about="#metaid_M_225">
            <bqbiol:is>
              <rdf:Bag>
                <rdf:li rdf:resource="#metaid_M_225_inchi"/>
                <rdf:li rdf:resource="urn:miriam:obo.chebi:CHEBI:15698"/>
              </rdf:Bag>
            </bqbiol:is>
          </rdf:Description>
        </rdf:RDF>
      </annotation>
    </species>
    <species metaid="metaid_M_226" id="M_226" name="Dodecanoate (n-C12:0)" compartment="C_1" sboTerm="SBO:0000299">
      <annotation>
        <in:inchi xmlns:in="http://biomodels.net/inchi" metaid="metaid_M_226_inchi">InChI=1/C12H24O2/c1-2-3-4-5-6-7-8-9-10-11-12(13)14/h2-11H2,1H3,(H,13,14)/f/h13H</in:inchi>
        <rdf:RDF xmlns:rdf="http://www.w3.org/1999/02/22-rdf-syntax-ns#" xmlns:dc="http://purl.org/dc/elements/1.1/" xmlns:dcterms="http://purl.org/dc/terms/" xmlns:vCard="http://www.w3.org/2001/vcard-rdf/3.0#" xmlns:bqbiol="http://biomodels.net/biology-qualifiers/" xmlns:bqmodel="http://biomodels.net/model-qualifiers/">
          <rdf:Description rdf:about="#metaid_M_226">
            <bqbiol:is>
              <rdf:Bag>
                <rdf:li rdf:resource="#metaid_M_226_inchi"/>
                <rdf:li rdf:resource="urn:miriam:obo.chebi:CHEBI:30805"/>
              </rdf:Bag>
            </bqbiol:is>
          </rdf:Description>
        </rdf:RDF>
      </annotation>
    </species>
    <species metaid="metaid_M_227" id="M_227" name="Dodecanoyl-ACP (n-C12:0ACP)" compartment="C_1" sboTerm="SBO:0000299">
      <notes>
        <html xmlns="http://www.w3.org/1999/xhtml">
          <p>FORMULA: C12H23OSR</p>
        </html>
      </notes>
      <annotation>
        <rdf:RDF xmlns:rdf="http://www.w3.org/1999/02/22-rdf-syntax-ns#" xmlns:dc="http://purl.org/dc/elements/1.1/" xmlns:dcterms="http://purl.org/dc/terms/" xmlns:vCard="http://www.w3.org/2001/vcard-rdf/3.0#" xmlns:bqbiol="http://biomodels.net/biology-qualifiers/" xmlns:bqmodel="http://biomodels.net/model-qualifiers/">
          <rdf:Description rdf:about="#metaid_M_227">
            <bqbiol:is>
              <rdf:Bag>
                <rdf:li rdf:resource="urn:miriam:kegg.compound:C05223"/>
              </rdf:Bag>
            </bqbiol:is>
          </rdf:Description>
        </rdf:RDF>
      </annotation>
    </species>
    <species metaid="metaid_M_228" id="M_228" name="Dodecanoyl-CoA (n-C12:0CoA)" compartment="C_1" sboTerm="SBO:0000299">
      <annotation>
        <in:inchi xmlns:in="http://biomodels.net/inchi" metaid="metaid_M_228_inchi">InChI=1/C33H58N7O17P3S/c1-4-5-6-7-8-9-10-11-12-13-24(42)61-17-16-35-23(41)14-15-36-31(45)28(44)33(2,3)19-54-60(51,52)57-59(49,50)53-18-22-27(56-58(46,47)48)26(43)32(55-22)40-21-39-25-29(34)37-20-38-30(25)40/h20-22,26-28,32,43-44H,4-19H2,1-3H3,(H,35,41)(H,36,45)(H,49,50)(H,51,52)(H2,34,37,38)(H2,46,47,48)/t22-,26-,27-,28+,32-/m1/s1/f/h35-36,46-47,49,51H,34H2</in:inchi>
        <rdf:RDF xmlns:rdf="http://www.w3.org/1999/02/22-rdf-syntax-ns#" xmlns:dc="http://purl.org/dc/elements/1.1/" xmlns:dcterms="http://purl.org/dc/terms/" xmlns:vCard="http://www.w3.org/2001/vcard-rdf/3.0#" xmlns:bqbiol="http://biomodels.net/biology-qualifiers/" xmlns:bqmodel="http://biomodels.net/model-qualifiers/">
          <rdf:Description rdf:about="#metaid_M_228">
            <bqbiol:is>
              <rdf:Bag>
                <rdf:li rdf:resource="#metaid_M_228_inchi"/>
                <rdf:li rdf:resource="urn:miriam:obo.chebi:CHEBI:15521"/>
              </rdf:Bag>
            </bqbiol:is>
          </rdf:Description>
        </rdf:RDF>
      </annotation>
    </species>
    <species metaid="metaid_M_229" id="M_229" name="dGDP" compartment="C_1" sboTerm="SBO:0000299">
      <annotation>
        <in:inchi xmlns:in="http://biomodels.net/inchi" metaid="metaid_M_229_inchi">InChI=1/C10H15N5O10P2/c11-10-13-8-7(9(17)14-10)12-3-15(8)6-1-4(16)5(24-6)2-23-27(21,22)25-26(18,19)20/h3-6,16H,1-2H2,(H,21,22)(H2,18,19,20)(H3,11,13,14,17)/t4-,5+,6+/m0/s1</in:inchi>
        <rdf:RDF xmlns:rdf="http://www.w3.org/1999/02/22-rdf-syntax-ns#" xmlns:dc="http://purl.org/dc/elements/1.1/" xmlns:dcterms="http://purl.org/dc/terms/" xmlns:vCard="http://www.w3.org/2001/vcard-rdf/3.0#" xmlns:bqbiol="http://biomodels.net/biology-qualifiers/" xmlns:bqmodel="http://biomodels.net/model-qualifiers/">
          <rdf:Description rdf:about="#metaid_M_229">
            <bqbiol:is>
              <rdf:Bag>
                <rdf:li rdf:resource="#metaid_M_229_inchi"/>
                <rdf:li rdf:resource="urn:miriam:obo.chebi:CHEBI:28862"/>
              </rdf:Bag>
            </bqbiol:is>
          </rdf:Description>
        </rdf:RDF>
      </annotation>
    </species>
    <species metaid="metaid_M_230" id="M_230" name="dGMP" compartment="C_1" sboTerm="SBO:0000299">
      <annotation>
        <in:inchi xmlns:in="http://biomodels.net/inchi" metaid="metaid_M_230_inchi">InChI=1/C10H14N5O7P/c11-10-13-8-7(9(17)14-10)12-3-15(8)6-1-4(16)5(22-6)2-21-23(18,19)20/h3-6,16H,1-2H2,(H2,18,19,20)(H3,11,13,14,17)/t4-,5+,6+/m0/s1</in:inchi>
        <rdf:RDF xmlns:rdf="http://www.w3.org/1999/02/22-rdf-syntax-ns#" xmlns:dc="http://purl.org/dc/elements/1.1/" xmlns:dcterms="http://purl.org/dc/terms/" xmlns:vCard="http://www.w3.org/2001/vcard-rdf/3.0#" xmlns:bqbiol="http://biomodels.net/biology-qualifiers/" xmlns:bqmodel="http://biomodels.net/model-qualifiers/">
          <rdf:Description rdf:about="#metaid_M_230">
            <bqbiol:is>
              <rdf:Bag>
                <rdf:li rdf:resource="#metaid_M_230_inchi"/>
                <rdf:li rdf:resource="urn:miriam:obo.chebi:CHEBI:16192"/>
              </rdf:Bag>
            </bqbiol:is>
          </rdf:Description>
        </rdf:RDF>
      </annotation>
    </species>
    <species metaid="metaid_M_231" id="M_231" name="Deoxyguanosine" compartment="C_1" sboTerm="SBO:0000299">
      <annotation>
        <in:inchi xmlns:in="http://biomodels.net/inchi" metaid="metaid_M_231_inchi">InChI=1/C10H13N5O4/c11-10-13-8-7(9(18)14-10)12-3-15(8)6-1-4(17)5(2-16)19-6/h3-6,16-17H,1-2H2,(H3,11,13,14,18)/t4-,5+,6+/m0/s1</in:inchi>
        <rdf:RDF xmlns:rdf="http://www.w3.org/1999/02/22-rdf-syntax-ns#" xmlns:dc="http://purl.org/dc/elements/1.1/" xmlns:dcterms="http://purl.org/dc/terms/" xmlns:vCard="http://www.w3.org/2001/vcard-rdf/3.0#" xmlns:bqbiol="http://biomodels.net/biology-qualifiers/" xmlns:bqmodel="http://biomodels.net/model-qualifiers/">
          <rdf:Description rdf:about="#metaid_M_231">
            <bqbiol:is>
              <rdf:Bag>
                <rdf:li rdf:resource="#metaid_M_231_inchi"/>
                <rdf:li rdf:resource="urn:miriam:obo.chebi:CHEBI:17172"/>
              </rdf:Bag>
            </bqbiol:is>
          </rdf:Description>
        </rdf:RDF>
      </annotation>
    </species>
    <species metaid="metaid_M_232" id="M_232" name="dGTP" compartment="C_1" sboTerm="SBO:0000299">
      <annotation>
        <in:inchi xmlns:in="http://biomodels.net/inchi" metaid="metaid_M_232_inchi">InChI=1/C10H16N5O13P3/c11-10-13-8-7(9(17)14-10)12-3-15(8)6-1-4(16)5(26-6)2-25-30(21,22)28-31(23,24)27-29(18,19)20/h3-6,16H,1-2H2,(H,21,22)(H,23,24)(H2,18,19,20)(H3,11,13,14,17)/t4-,5+,6+/m0/s1</in:inchi>
        <rdf:RDF xmlns:rdf="http://www.w3.org/1999/02/22-rdf-syntax-ns#" xmlns:dc="http://purl.org/dc/elements/1.1/" xmlns:dcterms="http://purl.org/dc/terms/" xmlns:vCard="http://www.w3.org/2001/vcard-rdf/3.0#" xmlns:bqbiol="http://biomodels.net/biology-qualifiers/" xmlns:bqmodel="http://biomodels.net/model-qualifiers/">
          <rdf:Description rdf:about="#metaid_M_232">
            <bqbiol:is>
              <rdf:Bag>
                <rdf:li rdf:resource="#metaid_M_232_inchi"/>
                <rdf:li rdf:resource="urn:miriam:obo.chebi:CHEBI:16497"/>
              </rdf:Bag>
            </bqbiol:is>
          </rdf:Description>
        </rdf:RDF>
      </annotation>
    </species>
    <species metaid="metaid_M_233" id="M_233" name="Dihydroxyacetone" compartment="C_1" sboTerm="SBO:0000299">
      <annotation>
        <in:inchi xmlns:in="http://biomodels.net/inchi" metaid="metaid_M_233_inchi">InChI=1/C3H6O3/c4-1-3(6)2-5/h4-5H,1-2H2</in:inchi>
        <rdf:RDF xmlns:rdf="http://www.w3.org/1999/02/22-rdf-syntax-ns#" xmlns:dc="http://purl.org/dc/elements/1.1/" xmlns:dcterms="http://purl.org/dc/terms/" xmlns:vCard="http://www.w3.org/2001/vcard-rdf/3.0#" xmlns:bqbiol="http://biomodels.net/biology-qualifiers/" xmlns:bqmodel="http://biomodels.net/model-qualifiers/">
          <rdf:Description rdf:about="#metaid_M_233">
            <bqbiol:is>
              <rdf:Bag>
                <rdf:li rdf:resource="#metaid_M_233_inchi"/>
                <rdf:li rdf:resource="urn:miriam:obo.chebi:CHEBI:16016"/>
              </rdf:Bag>
            </bqbiol:is>
          </rdf:Description>
        </rdf:RDF>
      </annotation>
    </species>
    <species metaid="metaid_M_234" id="M_234" name="Dihydroxyacetone phosphate" compartment="C_1" sboTerm="SBO:0000299">
      <annotation>
        <in:inchi xmlns:in="http://biomodels.net/inchi" metaid="metaid_M_234_inchi">InChI=1/C3H7O6P/c4-1-3(5)2-9-10(6,7)8/h4H,1-2H2,(H2,6,7,8)/f/h6-7H</in:inchi>
        <rdf:RDF xmlns:rdf="http://www.w3.org/1999/02/22-rdf-syntax-ns#" xmlns:dc="http://purl.org/dc/elements/1.1/" xmlns:dcterms="http://purl.org/dc/terms/" xmlns:vCard="http://www.w3.org/2001/vcard-rdf/3.0#" xmlns:bqbiol="http://biomodels.net/biology-qualifiers/" xmlns:bqmodel="http://biomodels.net/model-qualifiers/">
          <rdf:Description rdf:about="#metaid_M_234">
            <bqbiol:is>
              <rdf:Bag>
                <rdf:li rdf:resource="#metaid_M_234_inchi"/>
                <rdf:li rdf:resource="urn:miriam:obo.chebi:CHEBI:16108"/>
              </rdf:Bag>
            </bqbiol:is>
          </rdf:Description>
        </rdf:RDF>
      </annotation>
    </species>
    <species metaid="metaid_M_235" id="M_235" name="7,8-Dihydrofolate" compartment="C_1" sboTerm="SBO:0000299">
      <annotation>
        <in:inchi xmlns:in="http://biomodels.net/inchi" metaid="metaid_M_235_inchi">InChI=1/C19H21N7O6/c20-19-25-15-14(17(30)26-19)23-11(8-22-15)7-21-10-3-1-9(2-4-10)16(29)24-12(18(31)32)5-6-13(27)28/h1-4,12,21H,5-8H2,(H,24,29)(H,27,28)(H,31,32)(H4,20,22,25,26,30)/t12-/m0/s1</in:inchi>
        <rdf:RDF xmlns:rdf="http://www.w3.org/1999/02/22-rdf-syntax-ns#" xmlns:dc="http://purl.org/dc/elements/1.1/" xmlns:dcterms="http://purl.org/dc/terms/" xmlns:vCard="http://www.w3.org/2001/vcard-rdf/3.0#" xmlns:bqbiol="http://biomodels.net/biology-qualifiers/" xmlns:bqmodel="http://biomodels.net/model-qualifiers/">
          <rdf:Description rdf:about="#metaid_M_235">
            <bqbiol:is>
              <rdf:Bag>
                <rdf:li rdf:resource="#metaid_M_235_inchi"/>
                <rdf:li rdf:resource="urn:miriam:obo.chebi:CHEBI:15633"/>
              </rdf:Bag>
            </bqbiol:is>
          </rdf:Description>
        </rdf:RDF>
      </annotation>
    </species>
    <species metaid="metaid_M_236" id="M_236" name="Dihydroneopterin" compartment="C_1" sboTerm="SBO:0000299">
      <annotation>
        <in:inchi xmlns:in="http://biomodels.net/inchi" metaid="metaid_M_236_inchi">InChI=1/C9H13N5O4/c10-9-13-7-5(8(18)14-9)12-3(1-11-7)6(17)4(16)2-15/h4,6,15-17H,1-2H2,(H4,10,11,13,14,18)/t4-,6+/m1/s1</in:inchi>
        <rdf:RDF xmlns:rdf="http://www.w3.org/1999/02/22-rdf-syntax-ns#" xmlns:dc="http://purl.org/dc/elements/1.1/" xmlns:dcterms="http://purl.org/dc/terms/" xmlns:vCard="http://www.w3.org/2001/vcard-rdf/3.0#" xmlns:bqbiol="http://biomodels.net/biology-qualifiers/" xmlns:bqmodel="http://biomodels.net/model-qualifiers/">
          <rdf:Description rdf:about="#metaid_M_236">
            <bqbiol:is>
              <rdf:Bag>
                <rdf:li rdf:resource="#metaid_M_236_inchi"/>
                <rdf:li rdf:resource="urn:miriam:obo.chebi:CHEBI:17001"/>
              </rdf:Bag>
            </bqbiol:is>
          </rdf:Description>
        </rdf:RDF>
      </annotation>
    </species>
    <species metaid="metaid_M_237" id="M_237" name="(S)-Dihydroorotate" compartment="C_1" sboTerm="SBO:0000299">
      <annotation>
        <in:inchi xmlns:in="http://biomodels.net/inchi" metaid="metaid_M_237_inchi">InChI=1/C5H6N2O4/c8-3-1-2(4(9)10)6-5(11)7-3/h2H,1H2,(H,9,10)(H2,6,7,8,11)/p-1/t2-/m0/s1</in:inchi>
        <rdf:RDF xmlns:rdf="http://www.w3.org/1999/02/22-rdf-syntax-ns#" xmlns:dc="http://purl.org/dc/elements/1.1/" xmlns:dcterms="http://purl.org/dc/terms/" xmlns:vCard="http://www.w3.org/2001/vcard-rdf/3.0#" xmlns:bqbiol="http://biomodels.net/biology-qualifiers/" xmlns:bqmodel="http://biomodels.net/model-qualifiers/">
          <rdf:Description rdf:about="#metaid_M_237">
            <bqbiol:is>
              <rdf:Bag>
                <rdf:li rdf:resource="#metaid_M_237_inchi"/>
                <rdf:li rdf:resource="urn:miriam:obo.chebi:CHEBI:30864"/>
              </rdf:Bag>
            </bqbiol:is>
          </rdf:Description>
        </rdf:RDF>
      </annotation>
    </species>
    <species metaid="metaid_M_238" id="M_238" name="Dihydroneopterin monophosphate" compartment="C_1" sboTerm="SBO:0000299">
      <annotation>
        <in:inchi xmlns:in="http://biomodels.net/inchi" metaid="metaid_M_238_inchi">InChI=1/C9H14N5O7P/c10-9-13-7-5(8(17)14-9)12-3(1-11-7)6(16)4(15)2-21-22(18,19)20/h4,6,15-16H,1-2H2,(H2,18,19,20)(H4,10,11,13,14,17)/f/h11,13,18-19H,10H2</in:inchi>
        <rdf:RDF xmlns:rdf="http://www.w3.org/1999/02/22-rdf-syntax-ns#" xmlns:dc="http://purl.org/dc/elements/1.1/" xmlns:dcterms="http://purl.org/dc/terms/" xmlns:vCard="http://www.w3.org/2001/vcard-rdf/3.0#" xmlns:bqbiol="http://biomodels.net/biology-qualifiers/" xmlns:bqmodel="http://biomodels.net/model-qualifiers/">
          <rdf:Description rdf:about="#metaid_M_238">
            <bqbiol:is>
              <rdf:Bag>
                <rdf:li rdf:resource="#metaid_M_238_inchi"/>
                <rdf:li rdf:resource="urn:miriam:kegg.compound:C05925"/>
              </rdf:Bag>
            </bqbiol:is>
          </rdf:Description>
        </rdf:RDF>
      </annotation>
    </species>
    <species metaid="metaid_M_239" id="M_239" name="Dihydropteroate" compartment="C_1" sboTerm="SBO:0000299">
      <annotation>
        <in:inchi xmlns:in="http://biomodels.net/inchi" metaid="metaid_M_239_inchi">InChI=1/C14H14N6O3/c15-14-19-11-10(12(21)20-14)18-9(6-17-11)5-16-8-3-1-7(2-4-8)13(22)23/h1-4,16H,5-6H2,(H,22,23)(H4,15,17,19,20,21)/p-1/fC14H13N6O3/h17,20H,15H2/q-1</in:inchi>
        <rdf:RDF xmlns:rdf="http://www.w3.org/1999/02/22-rdf-syntax-ns#" xmlns:dc="http://purl.org/dc/elements/1.1/" xmlns:dcterms="http://purl.org/dc/terms/" xmlns:vCard="http://www.w3.org/2001/vcard-rdf/3.0#" xmlns:bqbiol="http://biomodels.net/biology-qualifiers/" xmlns:bqmodel="http://biomodels.net/model-qualifiers/">
          <rdf:Description rdf:about="#metaid_M_239">
            <bqbiol:is>
              <rdf:Bag>
                <rdf:li rdf:resource="#metaid_M_239_inchi"/>
                <rdf:li rdf:resource="urn:miriam:obo.chebi:CHEBI:17839"/>
              </rdf:Bag>
            </bqbiol:is>
          </rdf:Description>
        </rdf:RDF>
      </annotation>
    </species>
    <species metaid="metaid_M_240" id="M_240" name="Deoxyinosine" compartment="C_1" sboTerm="SBO:0000299">
      <annotation>
        <in:inchi xmlns:in="http://biomodels.net/inchi" metaid="metaid_M_240_inchi">InChI=1/C10H12N4O4/c15-2-6-5(16)1-7(18-6)14-4-13-8-9(14)11-3-12-10(8)17/h3-7,15-16H,1-2H2,(H,11,12,17)/t5-,6+,7+/m0/s1</in:inchi>
        <rdf:RDF xmlns:rdf="http://www.w3.org/1999/02/22-rdf-syntax-ns#" xmlns:dc="http://purl.org/dc/elements/1.1/" xmlns:dcterms="http://purl.org/dc/terms/" xmlns:vCard="http://www.w3.org/2001/vcard-rdf/3.0#" xmlns:bqbiol="http://biomodels.net/biology-qualifiers/" xmlns:bqmodel="http://biomodels.net/model-qualifiers/">
          <rdf:Description rdf:about="#metaid_M_240">
            <bqbiol:is>
              <rdf:Bag>
                <rdf:li rdf:resource="#metaid_M_240_inchi"/>
                <rdf:li rdf:resource="urn:miriam:obo.chebi:CHEBI:28997"/>
              </rdf:Bag>
            </bqbiol:is>
          </rdf:Description>
        </rdf:RDF>
      </annotation>
    </species>
    <species metaid="metaid_M_241" id="M_241" name="2,3-diketo-5-methylthio-1-phosphopentane" compartment="C_1" sboTerm="SBO:0000299">
      <notes>
        <html xmlns="http://www.w3.org/1999/xhtml">
          <p>FORMULA: C6H9O6PS</p>
        </html>
      </notes>
      <annotation>
        <rdf:RDF xmlns:rdf="http://www.w3.org/1999/02/22-rdf-syntax-ns#" xmlns:dc="http://purl.org/dc/elements/1.1/" xmlns:dcterms="http://purl.org/dc/terms/" xmlns:vCard="http://www.w3.org/2001/vcard-rdf/3.0#" xmlns:bqbiol="http://biomodels.net/biology-qualifiers/" xmlns:bqmodel="http://biomodels.net/model-qualifiers/">
          <rdf:Description rdf:about="#metaid_M_241">
            <bqbiol:is>
              <rdf:Bag>
                <rdf:li rdf:resource="urn:miriam:kegg.compound:C15651"/>
              </rdf:Bag>
            </bqbiol:is>
          </rdf:Description>
        </rdf:RDF>
      </annotation>
    </species>
    <species metaid="metaid_M_242" id="M_242" name="6,7-Dimethyl-8-(1-D-ribityl)lumazine" compartment="C_1" sboTerm="SBO:0000299">
      <annotation>
        <in:inchi xmlns:in="http://biomodels.net/inchi" metaid="metaid_M_242_inchi">InChI=1/C13H18N4O6/c1-5-6(2)17(3-7(19)10(21)8(20)4-18)11-9(14-5)12(22)16-13(23)15-11/h7-8,10,18-21H,3-4H2,1-2H3,(H,16,22,23)/t7-,8+,10-/m0/s1</in:inchi>
        <rdf:RDF xmlns:rdf="http://www.w3.org/1999/02/22-rdf-syntax-ns#" xmlns:dc="http://purl.org/dc/elements/1.1/" xmlns:dcterms="http://purl.org/dc/terms/" xmlns:vCard="http://www.w3.org/2001/vcard-rdf/3.0#" xmlns:bqbiol="http://biomodels.net/biology-qualifiers/" xmlns:bqmodel="http://biomodels.net/model-qualifiers/">
          <rdf:Description rdf:about="#metaid_M_242">
            <bqbiol:is>
              <rdf:Bag>
                <rdf:li rdf:resource="#metaid_M_242_inchi"/>
                <rdf:li rdf:resource="urn:miriam:obo.chebi:CHEBI:17601"/>
              </rdf:Bag>
            </bqbiol:is>
          </rdf:Description>
        </rdf:RDF>
      </annotation>
    </species>
    <species metaid="metaid_M_243" id="M_243" name="Dimethylallyl diphosphate" compartment="C_1" sboTerm="SBO:0000299">
      <annotation>
        <in:inchi xmlns:in="http://biomodels.net/inchi" metaid="metaid_M_243_inchi">InChI=1/C5H12O7P2/c1-5(2)3-4-11-14(9,10)12-13(6,7)8/h3H,4H2,1-2H3,(H,9,10)(H2,6,7,8)</in:inchi>
        <rdf:RDF xmlns:rdf="http://www.w3.org/1999/02/22-rdf-syntax-ns#" xmlns:dc="http://purl.org/dc/elements/1.1/" xmlns:dcterms="http://purl.org/dc/terms/" xmlns:vCard="http://www.w3.org/2001/vcard-rdf/3.0#" xmlns:bqbiol="http://biomodels.net/biology-qualifiers/" xmlns:bqmodel="http://biomodels.net/model-qualifiers/">
          <rdf:Description rdf:about="#metaid_M_243">
            <bqbiol:is>
              <rdf:Bag>
                <rdf:li rdf:resource="#metaid_M_243_inchi"/>
                <rdf:li rdf:resource="urn:miriam:obo.chebi:CHEBI:16057"/>
              </rdf:Bag>
            </bqbiol:is>
          </rdf:Description>
        </rdf:RDF>
      </annotation>
    </species>
    <species metaid="metaid_M_244" id="M_244" name="Deamino-NAD+" compartment="C_1" sboTerm="SBO:0000299">
      <annotation>
        <in:inchi xmlns:in="http://biomodels.net/inchi" metaid="metaid_M_244_inchi">InChI=1/C21H26N6O15P2/c22-17-12-18(24-7-23-17)27(8-25-12)20-16(31)14(29)11(41-20)6-39-44(36,37)42-43(34,35)38-5-10-13(28)15(30)19(40-10)26-3-1-2-9(4-26)21(32)33/h1-4,7-8,10-11,13-16,19-20,28-31H,5-6H2,(H4-,22,23,24,32,33,34,35,36,37)/p+1/t10-,11-,13-,14-,15-,16-,19-,20-/m1/s1/fC21H27N6O15P2/h32,34,36H,22H2/q+1</in:inchi>
        <rdf:RDF xmlns:rdf="http://www.w3.org/1999/02/22-rdf-syntax-ns#" xmlns:dc="http://purl.org/dc/elements/1.1/" xmlns:dcterms="http://purl.org/dc/terms/" xmlns:vCard="http://www.w3.org/2001/vcard-rdf/3.0#" xmlns:bqbiol="http://biomodels.net/biology-qualifiers/" xmlns:bqmodel="http://biomodels.net/model-qualifiers/">
          <rdf:Description rdf:about="#metaid_M_244">
            <bqbiol:is>
              <rdf:Bag>
                <rdf:li rdf:resource="#metaid_M_244_inchi"/>
                <rdf:li rdf:resource="urn:miriam:kegg.compound:C00857"/>
              </rdf:Bag>
            </bqbiol:is>
          </rdf:Description>
        </rdf:RDF>
      </annotation>
    </species>
    <species metaid="metaid_M_245" id="M_245" name="Dolichol" compartment="C_1" sboTerm="SBO:0000299">
      <annotation>
        <in:inchi xmlns:in="http://biomodels.net/inchi" metaid="metaid_M_245_inchi">InChI=1/C15H28O/c1-13(2)7-5-8-14(3)9-6-10-15(4)11-12-16/h7,9,15-16H,5-6,8,10-12H2,1-4H3/b14-9+</in:inchi>
        <rdf:RDF xmlns:rdf="http://www.w3.org/1999/02/22-rdf-syntax-ns#" xmlns:dc="http://purl.org/dc/elements/1.1/" xmlns:dcterms="http://purl.org/dc/terms/" xmlns:vCard="http://www.w3.org/2001/vcard-rdf/3.0#" xmlns:bqbiol="http://biomodels.net/biology-qualifiers/" xmlns:bqmodel="http://biomodels.net/model-qualifiers/">
          <rdf:Description rdf:about="#metaid_M_245">
            <bqbiol:is>
              <rdf:Bag>
                <rdf:li rdf:resource="#metaid_M_245_inchi"/>
                <rdf:li rdf:resource="urn:miriam:obo.chebi:CHEBI:16091"/>
              </rdf:Bag>
            </bqbiol:is>
          </rdf:Description>
        </rdf:RDF>
      </annotation>
    </species>
    <species metaid="metaid_M_246" id="M_246" name="Dolichol phosphate" compartment="C_1" sboTerm="SBO:0000299">
      <annotation>
        <in:inchi xmlns:in="http://biomodels.net/inchi" metaid="metaid_M_246_inchi">InChI=1/C15H29O4P/c1-13(2)7-5-8-14(3)9-6-10-15(4)11-12-19-20(16,17)18/h7,9,15H,5-6,8,10-12H2,1-4H3,(H2,16,17,18)/b14-9+/f/h16-17H</in:inchi>
        <rdf:RDF xmlns:rdf="http://www.w3.org/1999/02/22-rdf-syntax-ns#" xmlns:dc="http://purl.org/dc/elements/1.1/" xmlns:dcterms="http://purl.org/dc/terms/" xmlns:vCard="http://www.w3.org/2001/vcard-rdf/3.0#" xmlns:bqbiol="http://biomodels.net/biology-qualifiers/" xmlns:bqmodel="http://biomodels.net/model-qualifiers/">
          <rdf:Description rdf:about="#metaid_M_246">
            <bqbiol:is>
              <rdf:Bag>
                <rdf:li rdf:resource="#metaid_M_246_inchi"/>
                <rdf:li rdf:resource="urn:miriam:kegg.compound:C00110"/>
              </rdf:Bag>
            </bqbiol:is>
          </rdf:Description>
        </rdf:RDF>
      </annotation>
    </species>
    <species metaid="metaid_M_247" id="M_247" name="Dephospho-CoA" compartment="C_1" sboTerm="SBO:0000299">
      <annotation>
        <in:inchi xmlns:in="http://biomodels.net/inchi" metaid="metaid_M_247_inchi">InChI=1/C21H35N7O13P2S/c1-21(2,16(32)19(33)24-4-3-12(29)23-5-6-44)8-39-43(36,37)41-42(34,35)38-7-11-14(30)15(31)20(40-11)28-10-27-13-17(22)25-9-26-18(13)28/h9-11,14-16,20,30-32,44H,3-8H2,1-2H3,(H,23,29)(H,24,33)(H,34,35)(H,36,37)(H2,22,25,26)/t11-,14-,15-,16+,20-/m1/s1/f/h23-24,34,36H,22H2</in:inchi>
        <rdf:RDF xmlns:rdf="http://www.w3.org/1999/02/22-rdf-syntax-ns#" xmlns:dc="http://purl.org/dc/elements/1.1/" xmlns:dcterms="http://purl.org/dc/terms/" xmlns:vCard="http://www.w3.org/2001/vcard-rdf/3.0#" xmlns:bqbiol="http://biomodels.net/biology-qualifiers/" xmlns:bqmodel="http://biomodels.net/model-qualifiers/">
          <rdf:Description rdf:about="#metaid_M_247">
            <bqbiol:is>
              <rdf:Bag>
                <rdf:li rdf:resource="#metaid_M_247_inchi"/>
                <rdf:li rdf:resource="urn:miriam:obo.chebi:CHEBI:15468"/>
              </rdf:Bag>
            </bqbiol:is>
          </rdf:Description>
        </rdf:RDF>
      </annotation>
    </species>
    <species metaid="metaid_M_248" id="M_248" name="Deoxyribose" compartment="C_1" sboTerm="SBO:0000299">
      <annotation>
        <in:inchi xmlns:in="http://biomodels.net/inchi" metaid="metaid_M_248_inchi">InChI=1/C5H10O4/c6-2-1-4(8)5(9)3-7/h2,4-5,7-9H,1,3H2/t4-,5+/m0/s1</in:inchi>
        <rdf:RDF xmlns:rdf="http://www.w3.org/1999/02/22-rdf-syntax-ns#" xmlns:dc="http://purl.org/dc/elements/1.1/" xmlns:dcterms="http://purl.org/dc/terms/" xmlns:vCard="http://www.w3.org/2001/vcard-rdf/3.0#" xmlns:bqbiol="http://biomodels.net/biology-qualifiers/" xmlns:bqmodel="http://biomodels.net/model-qualifiers/">
          <rdf:Description rdf:about="#metaid_M_248">
            <bqbiol:is>
              <rdf:Bag>
                <rdf:li rdf:resource="#metaid_M_248_inchi"/>
                <rdf:li rdf:resource="urn:miriam:obo.chebi:CHEBI:28816"/>
              </rdf:Bag>
            </bqbiol:is>
          </rdf:Description>
        </rdf:RDF>
      </annotation>
    </species>
    <species metaid="metaid_M_249" id="M_249" name="dihydrosirohydrochlorin" compartment="C_1" sboTerm="SBO:0000299">
      <annotation>
        <in:inchi xmlns:in="http://biomodels.net/inchi" metaid="metaid_M_249_inchi">InChI=1/C42H48N4O16/c1-41(17-39(59)60)23(5-9-35(51)52)29-14-27-21(11-37(55)56)19(3-7-33(47)48)25(43-27)13-26-20(4-8-34(49)50)22(12-38(57)58)28(44-26)15-31-42(2,18-40(61)62)24(6-10-36(53)54)30(46-31)16-32(41)45-29/h14-16,23-24,43-44,46H,3-13,17-18H2,1-2H3,(H,47,48)(H,49,50)(H,51,52)(H,53,54)(H,55,56)(H,57,58)(H,59,60)(H,61,62)/b29-14-,30-16-,31-15-/t23-,24-,41+,42+/m1/s1/f/h47,49,51,53,55,57,59,61H</in:inchi>
        <rdf:RDF xmlns:rdf="http://www.w3.org/1999/02/22-rdf-syntax-ns#" xmlns:dc="http://purl.org/dc/elements/1.1/" xmlns:dcterms="http://purl.org/dc/terms/" xmlns:vCard="http://www.w3.org/2001/vcard-rdf/3.0#" xmlns:bqbiol="http://biomodels.net/biology-qualifiers/" xmlns:bqmodel="http://biomodels.net/model-qualifiers/">
          <rdf:Description rdf:about="#metaid_M_249">
            <bqbiol:is>
              <rdf:Bag>
                <rdf:li rdf:resource="#metaid_M_249_inchi"/>
                <rdf:li rdf:resource="urn:miriam:kegg.compound:C02463"/>
              </rdf:Bag>
            </bqbiol:is>
          </rdf:Description>
        </rdf:RDF>
      </annotation>
    </species>
    <species metaid="metaid_M_250" id="M_250" name="Dethiobiotin" compartment="C_1" sboTerm="SBO:0000299">
      <annotation>
        <in:inchi xmlns:in="http://biomodels.net/inchi" metaid="metaid_M_250_inchi">InChI=1/C10H18N2O3/c1-7-8(12-10(15)11-7)5-3-2-4-6-9(13)14/h7-8H,2-6H2,1H3,(H,13,14)(H2,11,12,15)/f/h11-13H</in:inchi>
        <rdf:RDF xmlns:rdf="http://www.w3.org/1999/02/22-rdf-syntax-ns#" xmlns:dc="http://purl.org/dc/elements/1.1/" xmlns:dcterms="http://purl.org/dc/terms/" xmlns:vCard="http://www.w3.org/2001/vcard-rdf/3.0#" xmlns:bqbiol="http://biomodels.net/biology-qualifiers/" xmlns:bqmodel="http://biomodels.net/model-qualifiers/">
          <rdf:Description rdf:about="#metaid_M_250">
            <bqbiol:is>
              <rdf:Bag>
                <rdf:li rdf:resource="#metaid_M_250_inchi"/>
                <rdf:li rdf:resource="urn:miriam:obo.chebi:CHEBI:16691"/>
              </rdf:Bag>
            </bqbiol:is>
          </rdf:Description>
        </rdf:RDF>
      </annotation>
    </species>
    <species metaid="metaid_M_251" id="M_251" name="dTDP" compartment="C_1" sboTerm="SBO:0000299">
      <annotation>
        <in:inchi xmlns:in="http://biomodels.net/inchi" metaid="metaid_M_251_inchi">InChI=1/C10H16N2O11P2/c1-5-3-12(10(15)11-9(5)14)8-2-6(13)7(22-8)4-21-25(19,20)23-24(16,17)18/h3,6-8,13H,2,4H2,1H3,(H,19,20)(H,11,14,15)(H2,16,17,18)/t6-,7+,8+/m0/s1/f/h11,16-17,19H</in:inchi>
        <rdf:RDF xmlns:rdf="http://www.w3.org/1999/02/22-rdf-syntax-ns#" xmlns:dc="http://purl.org/dc/elements/1.1/" xmlns:dcterms="http://purl.org/dc/terms/" xmlns:vCard="http://www.w3.org/2001/vcard-rdf/3.0#" xmlns:bqbiol="http://biomodels.net/biology-qualifiers/" xmlns:bqmodel="http://biomodels.net/model-qualifiers/">
          <rdf:Description rdf:about="#metaid_M_251">
            <bqbiol:is>
              <rdf:Bag>
                <rdf:li rdf:resource="#metaid_M_251_inchi"/>
                <rdf:li rdf:resource="urn:miriam:obo.chebi:CHEBI:18075"/>
              </rdf:Bag>
            </bqbiol:is>
          </rdf:Description>
        </rdf:RDF>
      </annotation>
    </species>
    <species metaid="metaid_M_252" id="M_252" name="dTMP" compartment="C_1" sboTerm="SBO:0000299">
      <annotation>
        <in:inchi xmlns:in="http://biomodels.net/inchi" metaid="metaid_M_252_inchi">InChI=1/C10H15N2O8P/c1-5-3-12(10(15)11-9(5)14)8-2-6(13)7(20-8)4-19-21(16,17)18/h3,6-8,13H,2,4H2,1H3,(H,11,14,15)(H2,16,17,18)/t6-,7+,8+/m0/s1/f/h11,16-17H</in:inchi>
        <rdf:RDF xmlns:rdf="http://www.w3.org/1999/02/22-rdf-syntax-ns#" xmlns:dc="http://purl.org/dc/elements/1.1/" xmlns:dcterms="http://purl.org/dc/terms/" xmlns:vCard="http://www.w3.org/2001/vcard-rdf/3.0#" xmlns:bqbiol="http://biomodels.net/biology-qualifiers/" xmlns:bqmodel="http://biomodels.net/model-qualifiers/">
          <rdf:Description rdf:about="#metaid_M_252">
            <bqbiol:is>
              <rdf:Bag>
                <rdf:li rdf:resource="#metaid_M_252_inchi"/>
                <rdf:li rdf:resource="urn:miriam:obo.chebi:CHEBI:17013"/>
              </rdf:Bag>
            </bqbiol:is>
          </rdf:Description>
        </rdf:RDF>
      </annotation>
    </species>
    <species metaid="metaid_M_253" id="M_253" name="dTTP" compartment="C_1" sboTerm="SBO:0000299">
      <annotation>
        <in:inchi xmlns:in="http://biomodels.net/inchi" metaid="metaid_M_253_inchi">InChI=1/C10H17N2O14P3/c1-5-3-12(10(15)11-9(5)14)8-2-6(13)7(24-8)4-23-28(19,20)26-29(21,22)25-27(16,17)18/h3,6-8,13H,2,4H2,1H3,(H,19,20)(H,21,22)(H,11,14,15)(H2,16,17,18)/t6-,7+,8+/m0/s1/f/h11,16-17,19,21H</in:inchi>
        <rdf:RDF xmlns:rdf="http://www.w3.org/1999/02/22-rdf-syntax-ns#" xmlns:dc="http://purl.org/dc/elements/1.1/" xmlns:dcterms="http://purl.org/dc/terms/" xmlns:vCard="http://www.w3.org/2001/vcard-rdf/3.0#" xmlns:bqbiol="http://biomodels.net/biology-qualifiers/" xmlns:bqmodel="http://biomodels.net/model-qualifiers/">
          <rdf:Description rdf:about="#metaid_M_253">
            <bqbiol:is>
              <rdf:Bag>
                <rdf:li rdf:resource="#metaid_M_253_inchi"/>
                <rdf:li rdf:resource="urn:miriam:obo.chebi:CHEBI:18077"/>
              </rdf:Bag>
            </bqbiol:is>
          </rdf:Description>
        </rdf:RDF>
      </annotation>
    </species>
    <species metaid="metaid_M_254" id="M_254" name="dUDP" compartment="C_1" sboTerm="SBO:0000299">
      <annotation>
        <in:inchi xmlns:in="http://biomodels.net/inchi" metaid="metaid_M_254_inchi">InChI=1/C9H14N2O11P2/c12-5-3-8(11-2-1-7(13)10-9(11)14)21-6(5)4-20-24(18,19)22-23(15,16)17/h1-2,5-6,8,12H,3-4H2,(H,18,19)(H,10,13,14)(H2,15,16,17)/t5?,6-,8-/m1/s1</in:inchi>
        <rdf:RDF xmlns:rdf="http://www.w3.org/1999/02/22-rdf-syntax-ns#" xmlns:dc="http://purl.org/dc/elements/1.1/" xmlns:dcterms="http://purl.org/dc/terms/" xmlns:vCard="http://www.w3.org/2001/vcard-rdf/3.0#" xmlns:bqbiol="http://biomodels.net/biology-qualifiers/" xmlns:bqmodel="http://biomodels.net/model-qualifiers/">
          <rdf:Description rdf:about="#metaid_M_254">
            <bqbiol:is>
              <rdf:Bag>
                <rdf:li rdf:resource="#metaid_M_254_inchi"/>
                <rdf:li rdf:resource="urn:miriam:obo.chebi:CHEBI:28850"/>
              </rdf:Bag>
            </bqbiol:is>
          </rdf:Description>
        </rdf:RDF>
      </annotation>
    </species>
    <species metaid="metaid_M_255" id="M_255" name="dUMP" compartment="C_1" sboTerm="SBO:0000299">
      <annotation>
        <in:inchi xmlns:in="http://biomodels.net/inchi" metaid="metaid_M_255_inchi">InChI=1/C9H13N2O8P/c12-5-3-8(11-2-1-7(13)10-9(11)14)19-6(5)4-18-20(15,16)17/h1-2,5-6,8,12H,3-4H2,(H,10,13,14)(H2,15,16,17)/t5-,6+,8+/m0/s1</in:inchi>
        <rdf:RDF xmlns:rdf="http://www.w3.org/1999/02/22-rdf-syntax-ns#" xmlns:dc="http://purl.org/dc/elements/1.1/" xmlns:dcterms="http://purl.org/dc/terms/" xmlns:vCard="http://www.w3.org/2001/vcard-rdf/3.0#" xmlns:bqbiol="http://biomodels.net/biology-qualifiers/" xmlns:bqmodel="http://biomodels.net/model-qualifiers/">
          <rdf:Description rdf:about="#metaid_M_255">
            <bqbiol:is>
              <rdf:Bag>
                <rdf:li rdf:resource="#metaid_M_255_inchi"/>
                <rdf:li rdf:resource="urn:miriam:obo.chebi:CHEBI:17622"/>
              </rdf:Bag>
            </bqbiol:is>
          </rdf:Description>
        </rdf:RDF>
      </annotation>
    </species>
    <species metaid="metaid_M_256" id="M_256" name="Deoxyuridine" compartment="C_1" sboTerm="SBO:0000299">
      <annotation>
        <in:inchi xmlns:in="http://biomodels.net/inchi" metaid="metaid_M_256_inchi">InChI=1/C9H12N2O5/c12-4-6-5(13)3-8(16-6)11-2-1-7(14)10-9(11)15/h1-2,5-6,8,12-13H,3-4H2,(H,10,14,15)/t5-,6+,8?/m0/s1</in:inchi>
        <rdf:RDF xmlns:rdf="http://www.w3.org/1999/02/22-rdf-syntax-ns#" xmlns:dc="http://purl.org/dc/elements/1.1/" xmlns:dcterms="http://purl.org/dc/terms/" xmlns:vCard="http://www.w3.org/2001/vcard-rdf/3.0#" xmlns:bqbiol="http://biomodels.net/biology-qualifiers/" xmlns:bqmodel="http://biomodels.net/model-qualifiers/">
          <rdf:Description rdf:about="#metaid_M_256">
            <bqbiol:is>
              <rdf:Bag>
                <rdf:li rdf:resource="#metaid_M_256_inchi"/>
                <rdf:li rdf:resource="urn:miriam:obo.chebi:CHEBI:16450"/>
              </rdf:Bag>
            </bqbiol:is>
          </rdf:Description>
        </rdf:RDF>
      </annotation>
    </species>
    <species metaid="metaid_M_257" id="M_257" name="dUTP" compartment="C_1" sboTerm="SBO:0000299">
      <annotation>
        <in:inchi xmlns:in="http://biomodels.net/inchi" metaid="metaid_M_257_inchi">InChI=1/C9H15N2O14P3/c12-5-3-8(11-2-1-7(13)10-9(11)14)23-6(5)4-22-27(18,19)25-28(20,21)24-26(15,16)17/h1-2,5-6,8,12H,3-4H2,(H,18,19)(H,20,21)(H,10,13,14)(H2,15,16,17)/t5-,6+,8+/m0/s1</in:inchi>
        <rdf:RDF xmlns:rdf="http://www.w3.org/1999/02/22-rdf-syntax-ns#" xmlns:dc="http://purl.org/dc/elements/1.1/" xmlns:dcterms="http://purl.org/dc/terms/" xmlns:vCard="http://www.w3.org/2001/vcard-rdf/3.0#" xmlns:bqbiol="http://biomodels.net/biology-qualifiers/" xmlns:bqmodel="http://biomodels.net/model-qualifiers/">
          <rdf:Description rdf:about="#metaid_M_257">
            <bqbiol:is>
              <rdf:Bag>
                <rdf:li rdf:resource="#metaid_M_257_inchi"/>
                <rdf:li rdf:resource="urn:miriam:obo.chebi:CHEBI:17625"/>
              </rdf:Bag>
            </bqbiol:is>
          </rdf:Description>
        </rdf:RDF>
      </annotation>
    </species>
    <species metaid="metaid_M_258" id="M_258" name="L-erythro-4-Hydroxyglutamate" compartment="C_1" sboTerm="SBO:0000299">
      <annotation>
        <in:inchi xmlns:in="http://biomodels.net/inchi" metaid="metaid_M_258_inchi">InChI=1/C5H9NO5/c6-2(4(8)9)1-3(7)5(10)11/h2-3,7H,1,6H2,(H,8,9)(H,10,11)/t2-,3+/m0/s1/f/h8,10H</in:inchi>
        <rdf:RDF xmlns:rdf="http://www.w3.org/1999/02/22-rdf-syntax-ns#" xmlns:dc="http://purl.org/dc/elements/1.1/" xmlns:dcterms="http://purl.org/dc/terms/" xmlns:vCard="http://www.w3.org/2001/vcard-rdf/3.0#" xmlns:bqbiol="http://biomodels.net/biology-qualifiers/" xmlns:bqmodel="http://biomodels.net/model-qualifiers/">
          <rdf:Description rdf:about="#metaid_M_258">
            <bqbiol:is>
              <rdf:Bag>
                <rdf:li rdf:resource="#metaid_M_258_inchi"/>
                <rdf:li rdf:resource="urn:miriam:kegg.compound:C05947"/>
              </rdf:Bag>
            </bqbiol:is>
          </rdf:Description>
        </rdf:RDF>
      </annotation>
    </species>
    <species metaid="metaid_M_259" id="M_259" name="D-Erythrose 4-phosphate" compartment="C_1" sboTerm="SBO:0000299">
      <annotation>
        <in:inchi xmlns:in="http://biomodels.net/inchi" metaid="metaid_M_259_inchi">InChI=1/C4H9O7P/c5-1-3(6)4(7)2-11-12(8,9)10/h1,3-4,6-7H,2H2,(H2,8,9,10)/p-2/t3-,4+/m0/s1</in:inchi>
        <rdf:RDF xmlns:rdf="http://www.w3.org/1999/02/22-rdf-syntax-ns#" xmlns:dc="http://purl.org/dc/elements/1.1/" xmlns:dcterms="http://purl.org/dc/terms/" xmlns:vCard="http://www.w3.org/2001/vcard-rdf/3.0#" xmlns:bqbiol="http://biomodels.net/biology-qualifiers/" xmlns:bqmodel="http://biomodels.net/model-qualifiers/">
          <rdf:Description rdf:about="#metaid_M_259">
            <bqbiol:is>
              <rdf:Bag>
                <rdf:li rdf:resource="#metaid_M_259_inchi"/>
                <rdf:li rdf:resource="urn:miriam:obo.chebi:CHEBI:16897"/>
              </rdf:Bag>
            </bqbiol:is>
          </rdf:Description>
        </rdf:RDF>
      </annotation>
    </species>
    <species metaid="metaid_M_260" id="M_260" name="D-erythro-1-(Imidazol-4-yl)glycerol 3-phosphate" compartment="C_1" sboTerm="SBO:0000299">
      <annotation>
        <in:inchi xmlns:in="http://biomodels.net/inchi" metaid="metaid_M_260_inchi">InChI=1/C6H11N2O6P/c9-5(2-14-15(11,12)13)6(10)4-1-7-3-8-4/h1,3,5-6,9-10H,2H2,(H,7,8)(H2,11,12,13)/p-2/t5-,6+/m1/s1</in:inchi>
        <rdf:RDF xmlns:rdf="http://www.w3.org/1999/02/22-rdf-syntax-ns#" xmlns:dc="http://purl.org/dc/elements/1.1/" xmlns:dcterms="http://purl.org/dc/terms/" xmlns:vCard="http://www.w3.org/2001/vcard-rdf/3.0#" xmlns:bqbiol="http://biomodels.net/biology-qualifiers/" xmlns:bqmodel="http://biomodels.net/model-qualifiers/">
          <rdf:Description rdf:about="#metaid_M_260">
            <bqbiol:is>
              <rdf:Bag>
                <rdf:li rdf:resource="#metaid_M_260_inchi"/>
                <rdf:li rdf:resource="urn:miriam:obo.chebi:CHEBI:17805"/>
              </rdf:Bag>
            </bqbiol:is>
          </rdf:Description>
        </rdf:RDF>
      </annotation>
    </species>
    <species metaid="metaid_M_261" id="M_261" name="episterol" compartment="C_1" sboTerm="SBO:0000299">
      <annotation>
        <in:inchi xmlns:in="http://biomodels.net/inchi" metaid="metaid_M_261_inchi">InChI=1/C28H46O/c1-18(2)19(3)7-8-20(4)24-11-12-25-23-10-9-21-17-22(29)13-15-27(21,5)26(23)14-16-28(24,25)6/h10,18,20-22,24-26,29H,3,7-9,11-17H2,1-2,4-6H3/t20-,21+,22+,24-,25+,26+,27+,28-/m1/s1</in:inchi>
        <rdf:RDF xmlns:rdf="http://www.w3.org/1999/02/22-rdf-syntax-ns#" xmlns:dc="http://purl.org/dc/elements/1.1/" xmlns:dcterms="http://purl.org/dc/terms/" xmlns:vCard="http://www.w3.org/2001/vcard-rdf/3.0#" xmlns:bqbiol="http://biomodels.net/biology-qualifiers/" xmlns:bqmodel="http://biomodels.net/model-qualifiers/">
          <rdf:Description rdf:about="#metaid_M_261">
            <bqbiol:is>
              <rdf:Bag>
                <rdf:li rdf:resource="#metaid_M_261_inchi"/>
                <rdf:li rdf:resource="urn:miriam:kegg.compound:C15777"/>
              </rdf:Bag>
            </bqbiol:is>
          </rdf:Description>
        </rdf:RDF>
      </annotation>
    </species>
    <species metaid="metaid_M_262" id="M_262" name="Epimelibiose" compartment="C_1" sboTerm="SBO:0000299">
      <annotation>
        <in:inchi xmlns:in="http://biomodels.net/inchi" metaid="metaid_M_262_inchi">InChI=1/C12H22O11/c13-1-3-5(14)8(17)10(19)12(23-3)21-2-4-6(15)7(16)9(18)11(20)22-4/h3-20H,1-2H2/t3-,4-,5-,6+,7+,8+,9-,10+,11+,12+/m1/s1</in:inchi>
        <rdf:RDF xmlns:rdf="http://www.w3.org/1999/02/22-rdf-syntax-ns#" xmlns:dc="http://purl.org/dc/elements/1.1/" xmlns:dcterms="http://purl.org/dc/terms/" xmlns:vCard="http://www.w3.org/2001/vcard-rdf/3.0#" xmlns:bqbiol="http://biomodels.net/biology-qualifiers/" xmlns:bqmodel="http://biomodels.net/model-qualifiers/">
          <rdf:Description rdf:about="#metaid_M_262">
            <bqbiol:is>
              <rdf:Bag>
                <rdf:li rdf:resource="#metaid_M_262_inchi"/>
                <rdf:li rdf:resource="urn:miriam:kegg.compound:C05400"/>
              </rdf:Bag>
            </bqbiol:is>
          </rdf:Description>
        </rdf:RDF>
      </annotation>
    </species>
    <species metaid="metaid_M_263" id="M_263" name="Ergosterol" compartment="C_1" sboTerm="SBO:0000299">
      <annotation>
        <in:inchi xmlns:in="http://biomodels.net/inchi" metaid="metaid_M_263_inchi">InChI=1/C28H44O/c1-18(2)19(3)7-8-20(4)24-11-12-25-23-10-9-21-17-22(29)13-15-27(21,5)26(23)14-16-28(24,25)6/h7-10,18-20,22,24-26,29H,11-17H2,1-6H3/b8-7+/t19-,20+,22-,24+,25-,26-,27-,28+/m0/s1</in:inchi>
        <rdf:RDF xmlns:rdf="http://www.w3.org/1999/02/22-rdf-syntax-ns#" xmlns:dc="http://purl.org/dc/elements/1.1/" xmlns:dcterms="http://purl.org/dc/terms/" xmlns:vCard="http://www.w3.org/2001/vcard-rdf/3.0#" xmlns:bqbiol="http://biomodels.net/biology-qualifiers/" xmlns:bqmodel="http://biomodels.net/model-qualifiers/">
          <rdf:Description rdf:about="#metaid_M_263">
            <bqbiol:is>
              <rdf:Bag>
                <rdf:li rdf:resource="#metaid_M_263_inchi"/>
                <rdf:li rdf:resource="urn:miriam:obo.chebi:CHEBI:16933"/>
              </rdf:Bag>
            </bqbiol:is>
          </rdf:Description>
        </rdf:RDF>
      </annotation>
    </species>
    <species metaid="metaid_M_264" id="M_264" name="ergosterol 3-beta-D-glucoside" compartment="C_1" sboTerm="SBO:0000299">
      <notes>
        <html xmlns="http://www.w3.org/1999/xhtml">
          <p>FORMULA: C34H54O6</p>
        </html>
      </notes>
    </species>
    <species metaid="metaid_M_265" id="M_265" name="Ergosta-5,7,22,24,(28)-tetraen-3beta-ol" compartment="C_1" sboTerm="SBO:0000299">
      <annotation>
        <in:inchi xmlns:in="http://biomodels.net/inchi" metaid="metaid_M_265_inchi">InChI=1/C28H42O/c1-18(2)19(3)7-8-20(4)24-11-12-25-23-10-9-21-17-22(29)13-15-27(21,5)26(23)14-16-28(24,25)6/h7-10,18,20,22,24-26,29H,3,11-17H2,1-2,4-6H3/b8-7+/t20-,22-,24-,25+,26+,27-,28+/m0/s1</in:inchi>
        <rdf:RDF xmlns:rdf="http://www.w3.org/1999/02/22-rdf-syntax-ns#" xmlns:dc="http://purl.org/dc/elements/1.1/" xmlns:dcterms="http://purl.org/dc/terms/" xmlns:vCard="http://www.w3.org/2001/vcard-rdf/3.0#" xmlns:bqbiol="http://biomodels.net/biology-qualifiers/" xmlns:bqmodel="http://biomodels.net/model-qualifiers/">
          <rdf:Description rdf:about="#metaid_M_265">
            <bqbiol:is>
              <rdf:Bag>
                <rdf:li rdf:resource="#metaid_M_265_inchi"/>
                <rdf:li rdf:resource="urn:miriam:obo.chebi:CHEBI:18249"/>
              </rdf:Bag>
            </bqbiol:is>
          </rdf:Description>
        </rdf:RDF>
      </annotation>
    </species>
    <species metaid="metaid_M_266" id="M_266" name="ergosta-5,7,24(28)-trienol" compartment="C_1" sboTerm="SBO:0000299">
      <notes>
        <html xmlns="http://www.w3.org/1999/xhtml">
          <p>FORMULA: C28H44O</p>
        </html>
      </notes>
      <annotation>
        <rdf:RDF xmlns:rdf="http://www.w3.org/1999/02/22-rdf-syntax-ns#" xmlns:dc="http://purl.org/dc/elements/1.1/" xmlns:dcterms="http://purl.org/dc/terms/" xmlns:vCard="http://www.w3.org/2001/vcard-rdf/3.0#" xmlns:bqbiol="http://biomodels.net/biology-qualifiers/" xmlns:bqmodel="http://biomodels.net/model-qualifiers/">
          <rdf:Description rdf:about="#metaid_M_266">
            <bqbiol:isDescribedBy>
              <rdf:Bag>
                <rdf:li rdf:resource="urn:miriam:pubmed:6997284"/>
              </rdf:Bag>
            </bqbiol:isDescribedBy>
          </rdf:Description>
        </rdf:RDF>
      </annotation>
    </species>
    <species metaid="metaid_M_267" id="M_267" name="D-erythro-Ascorbate" compartment="C_1" sboTerm="SBO:0000299">
      <annotation>
        <in:inchi xmlns:in="http://biomodels.net/inchi" metaid="metaid_M_267_inchi">InChI=1/C5H6O5/c6-1-2-3(7)4(8)5(9)10-2/h2,6-8H,1H2/t2-/m1/s1</in:inchi>
        <rdf:RDF xmlns:rdf="http://www.w3.org/1999/02/22-rdf-syntax-ns#" xmlns:dc="http://purl.org/dc/elements/1.1/" xmlns:dcterms="http://purl.org/dc/terms/" xmlns:vCard="http://www.w3.org/2001/vcard-rdf/3.0#" xmlns:bqbiol="http://biomodels.net/biology-qualifiers/" xmlns:bqmodel="http://biomodels.net/model-qualifiers/">
          <rdf:Description rdf:about="#metaid_M_267">
            <bqbiol:is>
              <rdf:Bag>
                <rdf:li rdf:resource="#metaid_M_267_inchi"/>
                <rdf:li rdf:resource="urn:miriam:obo.chebi:CHEBI:17803"/>
              </rdf:Bag>
            </bqbiol:is>
          </rdf:Description>
        </rdf:RDF>
      </annotation>
    </species>
    <species metaid="metaid_M_268" id="M_268" name="Ethanolamine" compartment="C_1" sboTerm="SBO:0000299">
      <annotation>
        <in:inchi xmlns:in="http://biomodels.net/inchi" metaid="metaid_M_268_inchi">InChI=1/C2H7NO/c3-1-2-4/h4H,1-3H2</in:inchi>
        <rdf:RDF xmlns:rdf="http://www.w3.org/1999/02/22-rdf-syntax-ns#" xmlns:dc="http://purl.org/dc/elements/1.1/" xmlns:dcterms="http://purl.org/dc/terms/" xmlns:vCard="http://www.w3.org/2001/vcard-rdf/3.0#" xmlns:bqbiol="http://biomodels.net/biology-qualifiers/" xmlns:bqmodel="http://biomodels.net/model-qualifiers/">
          <rdf:Description rdf:about="#metaid_M_268">
            <bqbiol:is>
              <rdf:Bag>
                <rdf:li rdf:resource="#metaid_M_268_inchi"/>
                <rdf:li rdf:resource="urn:miriam:obo.chebi:CHEBI:16000"/>
              </rdf:Bag>
            </bqbiol:is>
          </rdf:Description>
        </rdf:RDF>
      </annotation>
    </species>
    <species metaid="metaid_M_269" id="M_269" name="Ethanolamine phosphate" compartment="C_1" sboTerm="SBO:0000299">
      <annotation>
        <in:inchi xmlns:in="http://biomodels.net/inchi" metaid="metaid_M_269_inchi">InChI=1/C2H8NO4P/c3-1-2-7-8(4,5)6/h1-3H2,(H2,4,5,6)</in:inchi>
        <rdf:RDF xmlns:rdf="http://www.w3.org/1999/02/22-rdf-syntax-ns#" xmlns:dc="http://purl.org/dc/elements/1.1/" xmlns:dcterms="http://purl.org/dc/terms/" xmlns:vCard="http://www.w3.org/2001/vcard-rdf/3.0#" xmlns:bqbiol="http://biomodels.net/biology-qualifiers/" xmlns:bqmodel="http://biomodels.net/model-qualifiers/">
          <rdf:Description rdf:about="#metaid_M_269">
            <bqbiol:is>
              <rdf:Bag>
                <rdf:li rdf:resource="#metaid_M_269_inchi"/>
                <rdf:li rdf:resource="urn:miriam:obo.chebi:CHEBI:17553"/>
              </rdf:Bag>
            </bqbiol:is>
          </rdf:Description>
        </rdf:RDF>
      </annotation>
    </species>
    <species metaid="metaid_M_270" id="M_270" name="Ethanol" compartment="C_1" sboTerm="SBO:0000299">
      <annotation>
        <in:inchi xmlns:in="http://biomodels.net/inchi" metaid="metaid_M_270_inchi">InChI=1/C2H6O/c1-2-3/h3H,2H2,1H3</in:inchi>
        <rdf:RDF xmlns:rdf="http://www.w3.org/1999/02/22-rdf-syntax-ns#" xmlns:dc="http://purl.org/dc/elements/1.1/" xmlns:dcterms="http://purl.org/dc/terms/" xmlns:vCard="http://www.w3.org/2001/vcard-rdf/3.0#" xmlns:bqbiol="http://biomodels.net/biology-qualifiers/" xmlns:bqmodel="http://biomodels.net/model-qualifiers/">
          <rdf:Description rdf:about="#metaid_M_270">
            <bqbiol:is>
              <rdf:Bag>
                <rdf:li rdf:resource="#metaid_M_270_inchi"/>
                <rdf:li rdf:resource="urn:miriam:obo.chebi:CHEBI:16236"/>
              </rdf:Bag>
            </bqbiol:is>
          </rdf:Description>
        </rdf:RDF>
      </annotation>
    </species>
    <species metaid="metaid_M_271" id="M_271" name="D-Fructose 1-phosphate" compartment="C_1" sboTerm="SBO:0000299">
      <annotation>
        <in:inchi xmlns:in="http://biomodels.net/inchi" metaid="metaid_M_271_inchi">InChI=1/C6H13O9P/c7-1-3(8)5(10)6(11)4(9)2-15-16(12,13)14/h3,5-8,10-11H,1-2H2,(H2,12,13,14)/t3-,5-,6-/m1/s1</in:inchi>
        <rdf:RDF xmlns:rdf="http://www.w3.org/1999/02/22-rdf-syntax-ns#" xmlns:dc="http://purl.org/dc/elements/1.1/" xmlns:dcterms="http://purl.org/dc/terms/" xmlns:vCard="http://www.w3.org/2001/vcard-rdf/3.0#" xmlns:bqbiol="http://biomodels.net/biology-qualifiers/" xmlns:bqmodel="http://biomodels.net/model-qualifiers/">
          <rdf:Description rdf:about="#metaid_M_271">
            <bqbiol:is>
              <rdf:Bag>
                <rdf:li rdf:resource="#metaid_M_271_inchi"/>
                <rdf:li rdf:resource="urn:miriam:obo.chebi:CHEBI:18105"/>
              </rdf:Bag>
            </bqbiol:is>
          </rdf:Description>
        </rdf:RDF>
      </annotation>
    </species>
    <species metaid="metaid_M_272" id="M_272" name="D-Fructose 2,6-bisphosphate" compartment="C_1" sboTerm="SBO:0000299">
      <annotation>
        <in:inchi xmlns:in="http://biomodels.net/inchi" metaid="metaid_M_272_inchi">InChI=1/C6H14O12P2/c7-2-6(18-20(13,14)15)5(9)4(8)3(17-6)1-16-19(10,11)12/h3-5,7-9H,1-2H2,(H2,10,11,12)(H2,13,14,15)/t3-,4-,5+,6+/m1/s1/f/h10-11,13-14H</in:inchi>
        <rdf:RDF xmlns:rdf="http://www.w3.org/1999/02/22-rdf-syntax-ns#" xmlns:dc="http://purl.org/dc/elements/1.1/" xmlns:dcterms="http://purl.org/dc/terms/" xmlns:vCard="http://www.w3.org/2001/vcard-rdf/3.0#" xmlns:bqbiol="http://biomodels.net/biology-qualifiers/" xmlns:bqmodel="http://biomodels.net/model-qualifiers/">
          <rdf:Description rdf:about="#metaid_M_272">
            <bqbiol:is>
              <rdf:Bag>
                <rdf:li rdf:resource="#metaid_M_272_inchi"/>
                <rdf:li rdf:resource="urn:miriam:obo.chebi:CHEBI:28602"/>
              </rdf:Bag>
            </bqbiol:is>
          </rdf:Description>
        </rdf:RDF>
      </annotation>
    </species>
    <species metaid="metaid_M_273" id="M_273" name="D-Fructose 6-phosphate" compartment="C_1" sboTerm="SBO:0000299">
      <annotation>
        <in:inchi xmlns:in="http://biomodels.net/inchi" metaid="metaid_M_273_inchi">InChI=1/C6H13O9P/c7-1-3(8)5(10)6(11)4(9)2-15-16(12,13)14/h4-7,9-11H,1-2H2,(H2,12,13,14)/t4-,5-,6-/m1/s1</in:inchi>
        <rdf:RDF xmlns:rdf="http://www.w3.org/1999/02/22-rdf-syntax-ns#" xmlns:dc="http://purl.org/dc/elements/1.1/" xmlns:dcterms="http://purl.org/dc/terms/" xmlns:vCard="http://www.w3.org/2001/vcard-rdf/3.0#" xmlns:bqbiol="http://biomodels.net/biology-qualifiers/" xmlns:bqmodel="http://biomodels.net/model-qualifiers/">
          <rdf:Description rdf:about="#metaid_M_273">
            <bqbiol:is>
              <rdf:Bag>
                <rdf:li rdf:resource="#metaid_M_273_inchi"/>
                <rdf:li rdf:resource="urn:miriam:obo.chebi:CHEBI:15946"/>
              </rdf:Bag>
            </bqbiol:is>
          </rdf:Description>
        </rdf:RDF>
      </annotation>
    </species>
    <species metaid="metaid_M_274" id="M_274" name="Flavin adenine dinucleotide oxidized" compartment="C_1" sboTerm="SBO:0000299">
      <annotation>
        <in:inchi xmlns:in="http://biomodels.net/inchi" metaid="metaid_M_274_inchi">InChI=1/C27H33N9O15P2/c1-10-3-12-13(4-11(10)2)35(24-18(32-12)25(42)34-27(43)33-24)5-14(37)19(39)15(38)6-48-52(44,45)51-53(46,47)49-7-16-20(40)21(41)26(50-16)36-9-31-17-22(28)29-8-30-23(17)36/h3-4,8-9,14-16,19-21,26,37-41H,5-7H2,1-2H3,(H,44,45)(H,46,47)(H2,28,29,30)(H,34,42,43)/t14-,15+,16+,19-,20+,21+,26+/m0/s1/f/h34,44,46H,28H2</in:inchi>
        <rdf:RDF xmlns:rdf="http://www.w3.org/1999/02/22-rdf-syntax-ns#" xmlns:dc="http://purl.org/dc/elements/1.1/" xmlns:dcterms="http://purl.org/dc/terms/" xmlns:vCard="http://www.w3.org/2001/vcard-rdf/3.0#" xmlns:bqbiol="http://biomodels.net/biology-qualifiers/" xmlns:bqmodel="http://biomodels.net/model-qualifiers/">
          <rdf:Description rdf:about="#metaid_M_274">
            <bqbiol:is>
              <rdf:Bag>
                <rdf:li rdf:resource="#metaid_M_274_inchi"/>
                <rdf:li rdf:resource="urn:miriam:obo.chebi:CHEBI:16238"/>
              </rdf:Bag>
            </bqbiol:is>
          </rdf:Description>
        </rdf:RDF>
      </annotation>
    </species>
    <species metaid="metaid_M_275" id="M_275" name="Formaldehyde" compartment="C_1" sboTerm="SBO:0000299">
      <annotation>
        <in:inchi xmlns:in="http://biomodels.net/inchi" metaid="metaid_M_275_inchi">InChI=1/CH2O/c1-2/h1H2</in:inchi>
        <rdf:RDF xmlns:rdf="http://www.w3.org/1999/02/22-rdf-syntax-ns#" xmlns:dc="http://purl.org/dc/elements/1.1/" xmlns:dcterms="http://purl.org/dc/terms/" xmlns:vCard="http://www.w3.org/2001/vcard-rdf/3.0#" xmlns:bqbiol="http://biomodels.net/biology-qualifiers/" xmlns:bqmodel="http://biomodels.net/model-qualifiers/">
          <rdf:Description rdf:about="#metaid_M_275">
            <bqbiol:is>
              <rdf:Bag>
                <rdf:li rdf:resource="#metaid_M_275_inchi"/>
                <rdf:li rdf:resource="urn:miriam:obo.chebi:CHEBI:16842"/>
              </rdf:Bag>
            </bqbiol:is>
          </rdf:Description>
        </rdf:RDF>
      </annotation>
    </species>
    <species metaid="metaid_M_276" id="M_276" name="D-Fructose 1,6-bisphosphate" compartment="C_1" sboTerm="SBO:0000299">
      <annotation>
        <in:inchi xmlns:in="http://biomodels.net/inchi" metaid="metaid_M_276_inchi">InChI=1/C6H14O12P2/c7-3(1-17-19(11,12)13)5(9)6(10)4(8)2-18-20(14,15)16/h3,5-7,9-10H,1-2H2,(H2,11,12,13)(H2,14,15,16)/t3-,5-,6-/m1/s1</in:inchi>
        <rdf:RDF xmlns:rdf="http://www.w3.org/1999/02/22-rdf-syntax-ns#" xmlns:dc="http://purl.org/dc/elements/1.1/" xmlns:dcterms="http://purl.org/dc/terms/" xmlns:vCard="http://www.w3.org/2001/vcard-rdf/3.0#" xmlns:bqbiol="http://biomodels.net/biology-qualifiers/" xmlns:bqmodel="http://biomodels.net/model-qualifiers/">
          <rdf:Description rdf:about="#metaid_M_276">
            <bqbiol:is>
              <rdf:Bag>
                <rdf:li rdf:resource="#metaid_M_276_inchi"/>
                <rdf:li rdf:resource="urn:miriam:obo.chebi:CHEBI:16905"/>
              </rdf:Bag>
            </bqbiol:is>
          </rdf:Description>
        </rdf:RDF>
      </annotation>
    </species>
    <species metaid="metaid_M_277" id="M_277" name="Fe2+" compartment="C_1" sboTerm="SBO:0000299">
      <annotation>
        <in:inchi xmlns:in="http://biomodels.net/inchi" metaid="metaid_M_277_inchi">InChI=1/Fe/q+2</in:inchi>
        <rdf:RDF xmlns:rdf="http://www.w3.org/1999/02/22-rdf-syntax-ns#" xmlns:dc="http://purl.org/dc/elements/1.1/" xmlns:dcterms="http://purl.org/dc/terms/" xmlns:vCard="http://www.w3.org/2001/vcard-rdf/3.0#" xmlns:bqbiol="http://biomodels.net/biology-qualifiers/" xmlns:bqmodel="http://biomodels.net/model-qualifiers/">
          <rdf:Description rdf:about="#metaid_M_277">
            <bqbiol:is>
              <rdf:Bag>
                <rdf:li rdf:resource="#metaid_M_277_inchi"/>
                <rdf:li rdf:resource="urn:miriam:obo.chebi:CHEBI:29033"/>
              </rdf:Bag>
            </bqbiol:is>
          </rdf:Description>
        </rdf:RDF>
      </annotation>
    </species>
    <species metaid="metaid_M_278" id="M_278" name="fecosterol" compartment="C_1" sboTerm="SBO:0000299">
      <annotation>
        <in:inchi xmlns:in="http://biomodels.net/inchi" metaid="metaid_M_278_inchi">InChI=1/C28H46O/c1-18(2)19(3)7-8-20(4)24-11-12-25-23-10-9-21-17-22(29)13-15-27(21,5)26(23)14-16-28(24,25)6/h18,20-22,24-25,29H,3,7-17H2,1-2,4-6H3/t20-,21+,22+,24-,25+,27+,28-/m1/s1</in:inchi>
        <rdf:RDF xmlns:rdf="http://www.w3.org/1999/02/22-rdf-syntax-ns#" xmlns:dc="http://purl.org/dc/elements/1.1/" xmlns:dcterms="http://purl.org/dc/terms/" xmlns:vCard="http://www.w3.org/2001/vcard-rdf/3.0#" xmlns:bqbiol="http://biomodels.net/biology-qualifiers/" xmlns:bqmodel="http://biomodels.net/model-qualifiers/">
          <rdf:Description rdf:about="#metaid_M_278">
            <bqbiol:is>
              <rdf:Bag>
                <rdf:li rdf:resource="#metaid_M_278_inchi"/>
                <rdf:li rdf:resource="urn:miriam:obo.chebi:CHEBI:17038"/>
              </rdf:Bag>
            </bqbiol:is>
          </rdf:Description>
        </rdf:RDF>
      </annotation>
    </species>
    <species metaid="metaid_M_279" id="M_279" name="N2-Formyl-N1-(5-phospho-D-ribosyl)glycinamide" compartment="C_1" sboTerm="SBO:0000299">
      <annotation>
        <in:inchi xmlns:in="http://biomodels.net/inchi" metaid="metaid_M_279_inchi">InChI=1/C8H15N2O9P/c11-3-9-1-5(12)10-8-7(14)6(13)4(19-8)2-18-20(15,16)17/h3-4,6-8,13-14H,1-2H2,(H,9,11)(H,10,12)(H2,15,16,17)/t4-,6-,7-,8?/m1/s1/f/h9-10,15-16H</in:inchi>
        <rdf:RDF xmlns:rdf="http://www.w3.org/1999/02/22-rdf-syntax-ns#" xmlns:dc="http://purl.org/dc/elements/1.1/" xmlns:dcterms="http://purl.org/dc/terms/" xmlns:vCard="http://www.w3.org/2001/vcard-rdf/3.0#" xmlns:bqbiol="http://biomodels.net/biology-qualifiers/" xmlns:bqmodel="http://biomodels.net/model-qualifiers/">
          <rdf:Description rdf:about="#metaid_M_279">
            <bqbiol:is>
              <rdf:Bag>
                <rdf:li rdf:resource="#metaid_M_279_inchi"/>
                <rdf:li rdf:resource="urn:miriam:obo.chebi:CHEBI:18272"/>
              </rdf:Bag>
            </bqbiol:is>
          </rdf:Description>
        </rdf:RDF>
      </annotation>
    </species>
    <species metaid="metaid_M_280" id="M_280" name="FMN" compartment="C_1" sboTerm="SBO:0000299">
      <annotation>
        <in:inchi xmlns:in="http://biomodels.net/inchi" metaid="metaid_M_280_inchi">InChI=1/C17H21N4O9P/c1-7-3-9-10(4-8(7)2)21(15-13(18-9)16(25)20-17(26)19-15)5-11(22)14(24)12(23)6-30-31(27,28)29/h3-4,11-12,14,22-24H,5-6H2,1-2H3,(H,20,25,26)(H2,27,28,29)/t11-,12+,14-/m0/s1</in:inchi>
        <rdf:RDF xmlns:rdf="http://www.w3.org/1999/02/22-rdf-syntax-ns#" xmlns:dc="http://purl.org/dc/elements/1.1/" xmlns:dcterms="http://purl.org/dc/terms/" xmlns:vCard="http://www.w3.org/2001/vcard-rdf/3.0#" xmlns:bqbiol="http://biomodels.net/biology-qualifiers/" xmlns:bqmodel="http://biomodels.net/model-qualifiers/">
          <rdf:Description rdf:about="#metaid_M_280">
            <bqbiol:is>
              <rdf:Bag>
                <rdf:li rdf:resource="#metaid_M_280_inchi"/>
                <rdf:li rdf:resource="urn:miriam:obo.chebi:CHEBI:17621"/>
              </rdf:Bag>
            </bqbiol:is>
          </rdf:Description>
        </rdf:RDF>
      </annotation>
    </species>
    <species metaid="metaid_M_281" id="M_281" name="Reduced FMN" compartment="C_1" sboTerm="SBO:0000299">
      <annotation>
        <in:inchi xmlns:in="http://biomodels.net/inchi" metaid="metaid_M_281_inchi">InChI=1/C17H23N4O9P/c1-7-3-9-10(4-8(7)2)21(15-13(18-9)16(25)20-17(26)19-15)5-11(22)14(24)12(23)6-30-31(27,28)29/h3-4,11-12,14,18,22-24H,5-6H2,1-2H3,(H2,27,28,29)(H2,19,20,25,26)/f/h19-20,27-28H</in:inchi>
        <rdf:RDF xmlns:rdf="http://www.w3.org/1999/02/22-rdf-syntax-ns#" xmlns:dc="http://purl.org/dc/elements/1.1/" xmlns:dcterms="http://purl.org/dc/terms/" xmlns:vCard="http://www.w3.org/2001/vcard-rdf/3.0#" xmlns:bqbiol="http://biomodels.net/biology-qualifiers/" xmlns:bqmodel="http://biomodels.net/model-qualifiers/">
          <rdf:Description rdf:about="#metaid_M_281">
            <bqbiol:is>
              <rdf:Bag>
                <rdf:li rdf:resource="#metaid_M_281_inchi"/>
                <rdf:li rdf:resource="urn:miriam:kegg.compound:C01847"/>
              </rdf:Bag>
            </bqbiol:is>
          </rdf:Description>
        </rdf:RDF>
      </annotation>
    </species>
    <species metaid="metaid_M_282" id="M_282" name="Formate" compartment="C_1" sboTerm="SBO:0000299">
      <annotation>
        <in:inchi xmlns:in="http://biomodels.net/inchi" metaid="metaid_M_282_inchi">InChI=1/CH2O2/c2-1-3/h1H,(H,2,3)/p-1/fCHO2/q-1</in:inchi>
        <rdf:RDF xmlns:rdf="http://www.w3.org/1999/02/22-rdf-syntax-ns#" xmlns:dc="http://purl.org/dc/elements/1.1/" xmlns:dcterms="http://purl.org/dc/terms/" xmlns:vCard="http://www.w3.org/2001/vcard-rdf/3.0#" xmlns:bqbiol="http://biomodels.net/biology-qualifiers/" xmlns:bqmodel="http://biomodels.net/model-qualifiers/">
          <rdf:Description rdf:about="#metaid_M_282">
            <bqbiol:is>
              <rdf:Bag>
                <rdf:li rdf:resource="#metaid_M_282_inchi"/>
                <rdf:li rdf:resource="urn:miriam:obo.chebi:CHEBI:15740"/>
              </rdf:Bag>
            </bqbiol:is>
          </rdf:Description>
        </rdf:RDF>
      </annotation>
    </species>
    <species metaid="metaid_M_283" id="M_283" name="2-(Formamido)-N1-(5-phospho-D-ribosyl)acetamidine" compartment="C_1" sboTerm="SBO:0000299">
      <annotation>
        <in:inchi xmlns:in="http://biomodels.net/inchi" metaid="metaid_M_283_inchi">InChI=1/C8H16N3O8P/c9-5(1-10-3-12)11-8-7(14)6(13)4(19-8)2-18-20(15,16)17/h3-4,6-8,13-14H,1-2H2,(H2,9,11)(H,10,12)(H2,15,16,17)/t4-,6-,7-,8-/m1/s1/f/h10,15-16H,9H2/b11-5+</in:inchi>
        <rdf:RDF xmlns:rdf="http://www.w3.org/1999/02/22-rdf-syntax-ns#" xmlns:dc="http://purl.org/dc/elements/1.1/" xmlns:dcterms="http://purl.org/dc/terms/" xmlns:vCard="http://www.w3.org/2001/vcard-rdf/3.0#" xmlns:bqbiol="http://biomodels.net/biology-qualifiers/" xmlns:bqmodel="http://biomodels.net/model-qualifiers/">
          <rdf:Description rdf:about="#metaid_M_283">
            <bqbiol:is>
              <rdf:Bag>
                <rdf:li rdf:resource="#metaid_M_283_inchi"/>
                <rdf:li rdf:resource="urn:miriam:obo.chebi:CHEBI:18413"/>
              </rdf:Bag>
            </bqbiol:is>
          </rdf:Description>
        </rdf:RDF>
      </annotation>
    </species>
    <species metaid="metaid_M_284" id="M_284" name="5-Formamido-1-(5-phospho-D-ribosyl)imidazole-4-carboxamide" compartment="C_1" sboTerm="SBO:0000299">
      <annotation>
        <in:inchi xmlns:in="http://biomodels.net/inchi" metaid="metaid_M_284_inchi">InChI=1/C10H15N4O9P/c11-8(18)5-9(13-3-15)14(2-12-5)10-7(17)6(16)4(23-10)1-22-24(19,20)21/h2-4,6-7,10,16-17H,1H2,(H2,11,18)(H,13,15)(H2,19,20,21)/t4-,6-,7-,10-/m1/s1</in:inchi>
        <rdf:RDF xmlns:rdf="http://www.w3.org/1999/02/22-rdf-syntax-ns#" xmlns:dc="http://purl.org/dc/elements/1.1/" xmlns:dcterms="http://purl.org/dc/terms/" xmlns:vCard="http://www.w3.org/2001/vcard-rdf/3.0#" xmlns:bqbiol="http://biomodels.net/biology-qualifiers/" xmlns:bqmodel="http://biomodels.net/model-qualifiers/">
          <rdf:Description rdf:about="#metaid_M_284">
            <bqbiol:is>
              <rdf:Bag>
                <rdf:li rdf:resource="#metaid_M_284_inchi"/>
                <rdf:li rdf:resource="urn:miriam:obo.chebi:CHEBI:18381"/>
              </rdf:Bag>
            </bqbiol:is>
          </rdf:Description>
        </rdf:RDF>
      </annotation>
    </species>
    <species metaid="metaid_M_285" id="M_285" name="Farnesyl diphosphate" compartment="C_1" sboTerm="SBO:0000299">
      <annotation>
        <in:inchi xmlns:in="http://biomodels.net/inchi" metaid="metaid_M_285_inchi">InChI=1/C15H28O7P2/c1-13(2)7-5-8-14(3)9-6-10-15(4)11-12-21-24(19,20)22-23(16,17)18/h7,9,11H,5-6,8,10,12H2,1-4H3,(H,19,20)(H2,16,17,18)/b14-9+,15-11+</in:inchi>
        <rdf:RDF xmlns:rdf="http://www.w3.org/1999/02/22-rdf-syntax-ns#" xmlns:dc="http://purl.org/dc/elements/1.1/" xmlns:dcterms="http://purl.org/dc/terms/" xmlns:vCard="http://www.w3.org/2001/vcard-rdf/3.0#" xmlns:bqbiol="http://biomodels.net/biology-qualifiers/" xmlns:bqmodel="http://biomodels.net/model-qualifiers/">
          <rdf:Description rdf:about="#metaid_M_285">
            <bqbiol:is>
              <rdf:Bag>
                <rdf:li rdf:resource="#metaid_M_285_inchi"/>
                <rdf:li rdf:resource="urn:miriam:obo.chebi:CHEBI:17407"/>
              </rdf:Bag>
            </bqbiol:is>
          </rdf:Description>
        </rdf:RDF>
      </annotation>
    </species>
    <species metaid="metaid_M_286" id="M_286" name="D-Fructose" compartment="C_1" sboTerm="SBO:0000299">
      <annotation>
        <in:inchi xmlns:in="http://biomodels.net/inchi" metaid="metaid_M_286_inchi">InChI=1/C6H12O6/c7-1-3-4(9)5(10)6(11,2-8)12-3/h3-5,7-11H,1-2H2/t3-,4-,5+,6?/m1/s1</in:inchi>
        <rdf:RDF xmlns:rdf="http://www.w3.org/1999/02/22-rdf-syntax-ns#" xmlns:dc="http://purl.org/dc/elements/1.1/" xmlns:dcterms="http://purl.org/dc/terms/" xmlns:vCard="http://www.w3.org/2001/vcard-rdf/3.0#" xmlns:bqbiol="http://biomodels.net/biology-qualifiers/" xmlns:bqmodel="http://biomodels.net/model-qualifiers/">
          <rdf:Description rdf:about="#metaid_M_286">
            <bqbiol:is>
              <rdf:Bag>
                <rdf:li rdf:resource="#metaid_M_286_inchi"/>
                <rdf:li rdf:resource="urn:miriam:obo.chebi:CHEBI:15824"/>
              </rdf:Bag>
            </bqbiol:is>
          </rdf:Description>
        </rdf:RDF>
      </annotation>
    </species>
    <species metaid="metaid_M_287" id="M_287" name="Fumarate" compartment="C_1" sboTerm="SBO:0000299">
      <annotation>
        <in:inchi xmlns:in="http://biomodels.net/inchi" metaid="metaid_M_287_inchi">InChI=1/C4H4O4/c5-3(6)1-2-4(7)8/h1-2H,(H,5,6)(H,7,8)/p-2/b2-1+/fC4H2O4/q-2</in:inchi>
        <rdf:RDF xmlns:rdf="http://www.w3.org/1999/02/22-rdf-syntax-ns#" xmlns:dc="http://purl.org/dc/elements/1.1/" xmlns:dcterms="http://purl.org/dc/terms/" xmlns:vCard="http://www.w3.org/2001/vcard-rdf/3.0#" xmlns:bqbiol="http://biomodels.net/biology-qualifiers/" xmlns:bqmodel="http://biomodels.net/model-qualifiers/">
          <rdf:Description rdf:about="#metaid_M_287">
            <bqbiol:is>
              <rdf:Bag>
                <rdf:li rdf:resource="#metaid_M_287_inchi"/>
                <rdf:li rdf:resource="urn:miriam:obo.chebi:CHEBI:29806"/>
              </rdf:Bag>
            </bqbiol:is>
          </rdf:Description>
        </rdf:RDF>
      </annotation>
    </species>
    <species metaid="metaid_M_288" id="M_288" name="D-Glucose 1-phosphate" compartment="C_1" sboTerm="SBO:0000299">
      <annotation>
        <in:inchi xmlns:in="http://biomodels.net/inchi" metaid="metaid_M_288_inchi">InChI=1/C6H13O9P/c7-1-2-3(8)4(9)5(10)6(14-2)15-16(11,12)13/h2-10H,1H2,(H2,11,12,13)/t2-,3-,4+,5-,6?/m1/s1</in:inchi>
        <rdf:RDF xmlns:rdf="http://www.w3.org/1999/02/22-rdf-syntax-ns#" xmlns:dc="http://purl.org/dc/elements/1.1/" xmlns:dcterms="http://purl.org/dc/terms/" xmlns:vCard="http://www.w3.org/2001/vcard-rdf/3.0#" xmlns:bqbiol="http://biomodels.net/biology-qualifiers/" xmlns:bqmodel="http://biomodels.net/model-qualifiers/">
          <rdf:Description rdf:about="#metaid_M_288">
            <bqbiol:is>
              <rdf:Bag>
                <rdf:li rdf:resource="#metaid_M_288_inchi"/>
                <rdf:li rdf:resource="urn:miriam:obo.chebi:CHEBI:16077"/>
              </rdf:Bag>
            </bqbiol:is>
          </rdf:Description>
        </rdf:RDF>
      </annotation>
    </species>
    <species metaid="metaid_M_289" id="M_289" name="Glyceraldehyde 3-phosphate" compartment="C_1" sboTerm="SBO:0000299">
      <annotation>
        <in:inchi xmlns:in="http://biomodels.net/inchi" metaid="metaid_M_289_inchi">InChI=1/C3H7O6P/c4-1-3(5)2-9-10(6,7)8/h1,3,5H,2H2,(H2,6,7,8)</in:inchi>
        <rdf:RDF xmlns:rdf="http://www.w3.org/1999/02/22-rdf-syntax-ns#" xmlns:dc="http://purl.org/dc/elements/1.1/" xmlns:dcterms="http://purl.org/dc/terms/" xmlns:vCard="http://www.w3.org/2001/vcard-rdf/3.0#" xmlns:bqbiol="http://biomodels.net/biology-qualifiers/" xmlns:bqmodel="http://biomodels.net/model-qualifiers/">
          <rdf:Description rdf:about="#metaid_M_289">
            <bqbiol:is>
              <rdf:Bag>
                <rdf:li rdf:resource="#metaid_M_289_inchi"/>
                <rdf:li rdf:resource="urn:miriam:obo.chebi:CHEBI:17138"/>
              </rdf:Bag>
            </bqbiol:is>
          </rdf:Description>
        </rdf:RDF>
      </annotation>
    </species>
    <species metaid="metaid_M_290" id="M_290" name="sn-Glycero-3-phosphocholine" compartment="C_1" sboTerm="SBO:0000299">
      <annotation>
        <in:inchi xmlns:in="http://biomodels.net/inchi" metaid="metaid_M_290_inchi">InChI=1/C8H20NO6P/c1-9(2,3)4-5-14-16(12,13)15-7-8(11)6-10/h8,10-11H,4-7H2,1-3H3/p+1/t8-/m1/s1</in:inchi>
        <rdf:RDF xmlns:rdf="http://www.w3.org/1999/02/22-rdf-syntax-ns#" xmlns:dc="http://purl.org/dc/elements/1.1/" xmlns:dcterms="http://purl.org/dc/terms/" xmlns:vCard="http://www.w3.org/2001/vcard-rdf/3.0#" xmlns:bqbiol="http://biomodels.net/biology-qualifiers/" xmlns:bqmodel="http://biomodels.net/model-qualifiers/">
          <rdf:Description rdf:about="#metaid_M_290">
            <bqbiol:is>
              <rdf:Bag>
                <rdf:li rdf:resource="#metaid_M_290_inchi"/>
                <rdf:li rdf:resource="urn:miriam:obo.chebi:CHEBI:16870"/>
              </rdf:Bag>
            </bqbiol:is>
          </rdf:Description>
        </rdf:RDF>
      </annotation>
    </species>
    <species metaid="metaid_M_291" id="M_291" name="sn-Glycero-3-phospho-1-inositol" compartment="C_1" sboTerm="SBO:0000299">
      <annotation>
        <in:inchi xmlns:in="http://biomodels.net/inchi" metaid="metaid_M_291_inchi">InChI=1/C9H19O11P/c10-1-3(11)2-19-21(17,18)20-9-7(15)5(13)4(12)6(14)8(9)16/h3-16H,1-2H2,(H,17,18)/t3-,4-,5-,6+,7+,8+,9-/m0/s1/f/h17H</in:inchi>
        <rdf:RDF xmlns:rdf="http://www.w3.org/1999/02/22-rdf-syntax-ns#" xmlns:dc="http://purl.org/dc/elements/1.1/" xmlns:dcterms="http://purl.org/dc/terms/" xmlns:vCard="http://www.w3.org/2001/vcard-rdf/3.0#" xmlns:bqbiol="http://biomodels.net/biology-qualifiers/" xmlns:bqmodel="http://biomodels.net/model-qualifiers/">
          <rdf:Description rdf:about="#metaid_M_291">
            <bqbiol:is>
              <rdf:Bag>
                <rdf:li rdf:resource="#metaid_M_291_inchi"/>
                <rdf:li rdf:resource="urn:miriam:obo.chebi:CHEBI:18321"/>
              </rdf:Bag>
            </bqbiol:is>
          </rdf:Description>
        </rdf:RDF>
      </annotation>
    </species>
    <species metaid="metaid_M_292" id="M_292" name="D-Glucose 6-phosphate" compartment="C_1" sboTerm="SBO:0000299">
      <annotation>
        <in:inchi xmlns:in="http://biomodels.net/inchi" metaid="metaid_M_292_inchi">InChI=1/C6H13O9P/c7-1-3(8)5(10)6(11)4(9)2-15-16(12,13)14/h1,3-6,8-11H,2H2,(H2,12,13,14)/t3-,4+,5+,6+/m0/s1</in:inchi>
        <rdf:RDF xmlns:rdf="http://www.w3.org/1999/02/22-rdf-syntax-ns#" xmlns:dc="http://purl.org/dc/elements/1.1/" xmlns:dcterms="http://purl.org/dc/terms/" xmlns:vCard="http://www.w3.org/2001/vcard-rdf/3.0#" xmlns:bqbiol="http://biomodels.net/biology-qualifiers/" xmlns:bqmodel="http://biomodels.net/model-qualifiers/">
          <rdf:Description rdf:about="#metaid_M_292">
            <bqbiol:is>
              <rdf:Bag>
                <rdf:li rdf:resource="#metaid_M_292_inchi"/>
                <rdf:li rdf:resource="urn:miriam:obo.chebi:CHEBI:15954"/>
              </rdf:Bag>
            </bqbiol:is>
          </rdf:Description>
        </rdf:RDF>
      </annotation>
    </species>
    <species metaid="metaid_M_293" id="M_293" name="beta-D-glucose 6-phosphate" compartment="C_1" sboTerm="SBO:0000299">
      <annotation>
        <in:inchi xmlns:in="http://biomodels.net/inchi" metaid="metaid_M_293_inchi">InChI=1/C6H13O9P/c7-3-2(1-14-16(11,12)13)15-6(10)5(9)4(3)8/h2-10H,1H2,(H2,11,12,13)/t2-,3-,4+,5-,6-/m1/s1/f/h11-12H</in:inchi>
        <rdf:RDF xmlns:rdf="http://www.w3.org/1999/02/22-rdf-syntax-ns#" xmlns:dc="http://purl.org/dc/elements/1.1/" xmlns:dcterms="http://purl.org/dc/terms/" xmlns:vCard="http://www.w3.org/2001/vcard-rdf/3.0#" xmlns:bqbiol="http://biomodels.net/biology-qualifiers/" xmlns:bqmodel="http://biomodels.net/model-qualifiers/">
          <rdf:Description rdf:about="#metaid_M_293">
            <bqbiol:is>
              <rdf:Bag>
                <rdf:li rdf:resource="#metaid_M_293_inchi"/>
                <rdf:li rdf:resource="urn:miriam:kegg.compound:C01172"/>
              </rdf:Bag>
            </bqbiol:is>
          </rdf:Description>
        </rdf:RDF>
      </annotation>
    </species>
    <species metaid="metaid_M_294" id="M_294" name="D-Galactose" compartment="C_1" sboTerm="SBO:0000299">
      <annotation>
        <in:inchi xmlns:in="http://biomodels.net/inchi" metaid="metaid_M_294_inchi">InChI=1/C6H12O6/c7-1-2-3(8)4(9)5(10)6(11)12-2/h2-11H,1H2/t2-,3+,4+,5-,6+/m1/s1</in:inchi>
        <rdf:RDF xmlns:rdf="http://www.w3.org/1999/02/22-rdf-syntax-ns#" xmlns:dc="http://purl.org/dc/elements/1.1/" xmlns:dcterms="http://purl.org/dc/terms/" xmlns:vCard="http://www.w3.org/2001/vcard-rdf/3.0#" xmlns:bqbiol="http://biomodels.net/biology-qualifiers/" xmlns:bqmodel="http://biomodels.net/model-qualifiers/">
          <rdf:Description rdf:about="#metaid_M_294">
            <bqbiol:is>
              <rdf:Bag>
                <rdf:li rdf:resource="#metaid_M_294_inchi"/>
                <rdf:li rdf:resource="urn:miriam:obo.chebi:CHEBI:12936"/>
              </rdf:Bag>
            </bqbiol:is>
          </rdf:Description>
        </rdf:RDF>
      </annotation>
    </species>
    <species metaid="metaid_M_295" id="M_295" name="alpha-D-Galactose 1-phosphate" compartment="C_1" sboTerm="SBO:0000299">
      <annotation>
        <in:inchi xmlns:in="http://biomodels.net/inchi" metaid="metaid_M_295_inchi">InChI=1/C6H13O9P/c7-1-2-3(8)4(9)5(10)6(14-2)15-16(11,12)13/h2-10H,1H2,(H2,11,12,13)/t2-,3+,4+,5-,6-/m1/s1</in:inchi>
        <rdf:RDF xmlns:rdf="http://www.w3.org/1999/02/22-rdf-syntax-ns#" xmlns:dc="http://purl.org/dc/elements/1.1/" xmlns:dcterms="http://purl.org/dc/terms/" xmlns:vCard="http://www.w3.org/2001/vcard-rdf/3.0#" xmlns:bqbiol="http://biomodels.net/biology-qualifiers/" xmlns:bqmodel="http://biomodels.net/model-qualifiers/">
          <rdf:Description rdf:about="#metaid_M_295">
            <bqbiol:is>
              <rdf:Bag>
                <rdf:li rdf:resource="#metaid_M_295_inchi"/>
                <rdf:li rdf:resource="urn:miriam:obo.chebi:CHEBI:17973"/>
              </rdf:Bag>
            </bqbiol:is>
          </rdf:Description>
        </rdf:RDF>
      </annotation>
    </species>
    <species metaid="metaid_M_296" id="M_296" name="D-Glucosamine 1-phosphate" compartment="C_1" sboTerm="SBO:0000299">
      <annotation>
        <in:inchi xmlns:in="http://biomodels.net/inchi" metaid="metaid_M_296_inchi">InChI=1/C6H14NO8P/c7-3-5(10)4(9)2(1-8)14-6(3)15-16(11,12)13/h2-6,8-10H,1,7H2,(H2,11,12,13)/t2-,3-,4-,5-,6-/m1/s1/f/h11-12H</in:inchi>
        <rdf:RDF xmlns:rdf="http://www.w3.org/1999/02/22-rdf-syntax-ns#" xmlns:dc="http://purl.org/dc/elements/1.1/" xmlns:dcterms="http://purl.org/dc/terms/" xmlns:vCard="http://www.w3.org/2001/vcard-rdf/3.0#" xmlns:bqbiol="http://biomodels.net/biology-qualifiers/" xmlns:bqmodel="http://biomodels.net/model-qualifiers/">
          <rdf:Description rdf:about="#metaid_M_296">
            <bqbiol:is>
              <rdf:Bag>
                <rdf:li rdf:resource="#metaid_M_296_inchi"/>
                <rdf:li rdf:resource="urn:miriam:obo.chebi:CHEBI:27625"/>
              </rdf:Bag>
            </bqbiol:is>
          </rdf:Description>
        </rdf:RDF>
      </annotation>
    </species>
    <species metaid="metaid_M_297" id="M_297" name="D-Glucosamine 6-phosphate" compartment="C_1" sboTerm="SBO:0000299">
      <annotation>
        <in:inchi xmlns:in="http://biomodels.net/inchi" metaid="metaid_M_297_inchi">InChI=1/C6H14NO8P/c7-3-5(9)4(8)2(15-6(3)10)1-14-16(11,12)13/h2-6,8-10H,1,7H2,(H2,11,12,13)/t2-,3-,4-,5-,6+/m1/s1</in:inchi>
        <rdf:RDF xmlns:rdf="http://www.w3.org/1999/02/22-rdf-syntax-ns#" xmlns:dc="http://purl.org/dc/elements/1.1/" xmlns:dcterms="http://purl.org/dc/terms/" xmlns:vCard="http://www.w3.org/2001/vcard-rdf/3.0#" xmlns:bqbiol="http://biomodels.net/biology-qualifiers/" xmlns:bqmodel="http://biomodels.net/model-qualifiers/">
          <rdf:Description rdf:about="#metaid_M_297">
            <bqbiol:is>
              <rdf:Bag>
                <rdf:li rdf:resource="#metaid_M_297_inchi"/>
                <rdf:li rdf:resource="urn:miriam:obo.chebi:CHEBI:15873"/>
              </rdf:Bag>
            </bqbiol:is>
          </rdf:Description>
        </rdf:RDF>
      </annotation>
    </species>
    <species metaid="metaid_M_298" id="M_298" name="N1-(5-Phospho-D-ribosyl)glycinamide" compartment="C_1" sboTerm="SBO:0000299">
      <annotation>
        <in:inchi xmlns:in="http://biomodels.net/inchi" metaid="metaid_M_298_inchi">InChI=1/C7H15N2O8P/c8-1-4(10)9-7-6(12)5(11)3(17-7)2-16-18(13,14)15/h3,5-7,11-12H,1-2,8H2,(H,9,10)(H2,13,14,15)/t3-,5-,6-,7?/m1/s1</in:inchi>
        <rdf:RDF xmlns:rdf="http://www.w3.org/1999/02/22-rdf-syntax-ns#" xmlns:dc="http://purl.org/dc/elements/1.1/" xmlns:dcterms="http://purl.org/dc/terms/" xmlns:vCard="http://www.w3.org/2001/vcard-rdf/3.0#" xmlns:bqbiol="http://biomodels.net/biology-qualifiers/" xmlns:bqmodel="http://biomodels.net/model-qualifiers/">
          <rdf:Description rdf:about="#metaid_M_298">
            <bqbiol:is>
              <rdf:Bag>
                <rdf:li rdf:resource="#metaid_M_298_inchi"/>
                <rdf:li rdf:resource="urn:miriam:obo.chebi:CHEBI:18349"/>
              </rdf:Bag>
            </bqbiol:is>
          </rdf:Description>
        </rdf:RDF>
      </annotation>
    </species>
    <species metaid="metaid_M_299" id="M_299" name="Glycolaldehyde" compartment="C_1" sboTerm="SBO:0000299">
      <annotation>
        <in:inchi xmlns:in="http://biomodels.net/inchi" metaid="metaid_M_299_inchi">InChI=1/C2H4O2/c3-1-2-4/h1,4H,2H2</in:inchi>
        <rdf:RDF xmlns:rdf="http://www.w3.org/1999/02/22-rdf-syntax-ns#" xmlns:dc="http://purl.org/dc/elements/1.1/" xmlns:dcterms="http://purl.org/dc/terms/" xmlns:vCard="http://www.w3.org/2001/vcard-rdf/3.0#" xmlns:bqbiol="http://biomodels.net/biology-qualifiers/" xmlns:bqmodel="http://biomodels.net/model-qualifiers/">
          <rdf:Description rdf:about="#metaid_M_299">
            <bqbiol:is>
              <rdf:Bag>
                <rdf:li rdf:resource="#metaid_M_299_inchi"/>
                <rdf:li rdf:resource="urn:miriam:obo.chebi:CHEBI:17071"/>
              </rdf:Bag>
            </bqbiol:is>
          </rdf:Description>
        </rdf:RDF>
      </annotation>
    </species>
    <species metaid="metaid_M_300" id="M_300" name="GDP" compartment="C_1" sboTerm="SBO:0000299">
      <annotation>
        <in:inchi xmlns:in="http://biomodels.net/inchi" metaid="metaid_M_300_inchi">InChI=1/C10H15N5O11P2/c11-10-13-7-4(8(18)14-10)12-2-15(7)9-6(17)5(16)3(25-9)1-24-28(22,23)26-27(19,20)21/h2-3,5-6,9,16-17H,1H2,(H,22,23)(H2,19,20,21)(H3,11,13,14,18)/t3-,5-,6-,9-/m1/s1/f/h14,19-20,22H,11H2</in:inchi>
        <rdf:RDF xmlns:rdf="http://www.w3.org/1999/02/22-rdf-syntax-ns#" xmlns:dc="http://purl.org/dc/elements/1.1/" xmlns:dcterms="http://purl.org/dc/terms/" xmlns:vCard="http://www.w3.org/2001/vcard-rdf/3.0#" xmlns:bqbiol="http://biomodels.net/biology-qualifiers/" xmlns:bqmodel="http://biomodels.net/model-qualifiers/">
          <rdf:Description rdf:about="#metaid_M_300">
            <bqbiol:is>
              <rdf:Bag>
                <rdf:li rdf:resource="#metaid_M_300_inchi"/>
                <rdf:li rdf:resource="urn:miriam:obo.chebi:CHEBI:17552"/>
              </rdf:Bag>
            </bqbiol:is>
          </rdf:Description>
        </rdf:RDF>
      </annotation>
    </species>
    <species metaid="metaid_M_301" id="M_301" name="GDP-D-mannose" compartment="C_1" sboTerm="SBO:0000299">
      <annotation>
        <in:inchi xmlns:in="http://biomodels.net/inchi" metaid="metaid_M_301_inchi">InChI=1/C16H25N5O16P2/c17-16-19-12-6(13(28)20-16)18-3-21(12)14-10(26)8(24)5(34-14)2-33-38(29,30)37-39(31,32)36-15-11(27)9(25)7(23)4(1-22)35-15/h3-5,7-11,14-15,22-27H,1-2H2,(H,29,30)(H,31,32)(H3,17,19,20,28)/t4-,5-,7-,8-,9+,10-,11+,14-,15-/m1/s1</in:inchi>
        <rdf:RDF xmlns:rdf="http://www.w3.org/1999/02/22-rdf-syntax-ns#" xmlns:dc="http://purl.org/dc/elements/1.1/" xmlns:dcterms="http://purl.org/dc/terms/" xmlns:vCard="http://www.w3.org/2001/vcard-rdf/3.0#" xmlns:bqbiol="http://biomodels.net/biology-qualifiers/" xmlns:bqmodel="http://biomodels.net/model-qualifiers/">
          <rdf:Description rdf:about="#metaid_M_301">
            <bqbiol:is>
              <rdf:Bag>
                <rdf:li rdf:resource="#metaid_M_301_inchi"/>
                <rdf:li rdf:resource="urn:miriam:obo.chebi:CHEBI:15820"/>
              </rdf:Bag>
            </bqbiol:is>
          </rdf:Description>
        </rdf:RDF>
      </annotation>
    </species>
    <species metaid="metaid_M_302" id="M_302" name="Geranylgeranyl diphosphate" compartment="C_1" sboTerm="SBO:0000299">
      <annotation>
        <in:inchi xmlns:in="http://biomodels.net/inchi" metaid="metaid_M_302_inchi">InChI=1/C20H36O7P2/c1-17(2)9-6-10-18(3)11-7-12-19(4)13-8-14-20(5)15-16-26-29(24,25)27-28(21,22)23/h9,11,13,15H,6-8,10,12,14,16H2,1-5H3,(H,24,25)(H2,21,22,23)/b18-11+,19-13+,20-15+/f/h21-22,24H</in:inchi>
        <rdf:RDF xmlns:rdf="http://www.w3.org/1999/02/22-rdf-syntax-ns#" xmlns:dc="http://purl.org/dc/elements/1.1/" xmlns:dcterms="http://purl.org/dc/terms/" xmlns:vCard="http://www.w3.org/2001/vcard-rdf/3.0#" xmlns:bqbiol="http://biomodels.net/biology-qualifiers/" xmlns:bqmodel="http://biomodels.net/model-qualifiers/">
          <rdf:Description rdf:about="#metaid_M_302">
            <bqbiol:is>
              <rdf:Bag>
                <rdf:li rdf:resource="#metaid_M_302_inchi"/>
                <rdf:li rdf:resource="urn:miriam:kegg.compound:C00353"/>
              </rdf:Bag>
            </bqbiol:is>
          </rdf:Description>
        </rdf:RDF>
      </annotation>
    </species>
    <species metaid="metaid_M_303" id="M_303" name="Galactosylglycerol" compartment="C_1" sboTerm="SBO:0000299">
      <annotation>
        <in:inchi xmlns:in="http://biomodels.net/inchi" metaid="metaid_M_303_inchi">InChI=1/C9H18O8/c10-1-4(12)3-16-9-8(15)7(14)6(13)5(2-11)17-9/h4-15H,1-3H2/t4?,5-,6+,7+,8-,9-/m1/s1</in:inchi>
        <rdf:RDF xmlns:rdf="http://www.w3.org/1999/02/22-rdf-syntax-ns#" xmlns:dc="http://purl.org/dc/elements/1.1/" xmlns:dcterms="http://purl.org/dc/terms/" xmlns:vCard="http://www.w3.org/2001/vcard-rdf/3.0#" xmlns:bqbiol="http://biomodels.net/biology-qualifiers/" xmlns:bqmodel="http://biomodels.net/model-qualifiers/">
          <rdf:Description rdf:about="#metaid_M_303">
            <bqbiol:is>
              <rdf:Bag>
                <rdf:li rdf:resource="#metaid_M_303_inchi"/>
                <rdf:li rdf:resource="urn:miriam:kegg.compound:C05401"/>
              </rdf:Bag>
            </bqbiol:is>
          </rdf:Description>
        </rdf:RDF>
      </annotation>
    </species>
    <species metaid="metaid_M_304" id="M_304" name="D-Glucose" compartment="C_1" sboTerm="SBO:0000299">
      <notes>
        <html xmlns="http://www.w3.org/1999/xhtml">
          <p>FORMULA: C6H12O6</p>
        </html>
      </notes>
      <annotation>
        <rdf:RDF xmlns:rdf="http://www.w3.org/1999/02/22-rdf-syntax-ns#" xmlns:dc="http://purl.org/dc/elements/1.1/" xmlns:dcterms="http://purl.org/dc/terms/" xmlns:vCard="http://www.w3.org/2001/vcard-rdf/3.0#" xmlns:bqbiol="http://biomodels.net/biology-qualifiers/" xmlns:bqmodel="http://biomodels.net/model-qualifiers/">
          <rdf:Description rdf:about="#metaid_M_304">
            <bqbiol:is>
              <rdf:Bag>
                <rdf:li rdf:resource="urn:miriam:obo.chebi:CHEBI:17634"/>
              </rdf:Bag>
            </bqbiol:is>
          </rdf:Description>
        </rdf:RDF>
      </annotation>
    </species>
    <species metaid="metaid_M_305" id="M_305" name="L-Glutamine" compartment="C_1" sboTerm="SBO:0000299">
      <annotation>
        <in:inchi xmlns:in="http://biomodels.net/inchi" metaid="metaid_M_305_inchi">InChI=1/C5H10N2O3/c6-3(5(9)10)1-2-4(7)8/h3H,1-2,6H2,(H2,7,8)(H,9,10)/t3-/m0/s1/f/h9H,7H2</in:inchi>
        <rdf:RDF xmlns:rdf="http://www.w3.org/1999/02/22-rdf-syntax-ns#" xmlns:dc="http://purl.org/dc/elements/1.1/" xmlns:dcterms="http://purl.org/dc/terms/" xmlns:vCard="http://www.w3.org/2001/vcard-rdf/3.0#" xmlns:bqbiol="http://biomodels.net/biology-qualifiers/" xmlns:bqmodel="http://biomodels.net/model-qualifiers/">
          <rdf:Description rdf:about="#metaid_M_305">
            <bqbiol:is>
              <rdf:Bag>
                <rdf:li rdf:resource="#metaid_M_305_inchi"/>
                <rdf:li rdf:resource="urn:miriam:obo.chebi:CHEBI:18050"/>
              </rdf:Bag>
            </bqbiol:is>
          </rdf:Description>
        </rdf:RDF>
      </annotation>
    </species>
    <species metaid="metaid_M_306" id="M_306" name="L-Glutaminyl-tRNA(Gln)" compartment="C_1" sboTerm="SBO:0000299">
      <notes>
        <html xmlns="http://www.w3.org/1999/xhtml">
          <p>FORMULA: C20H29N7O12PR(C5H8O6PR)n</p>
        </html>
      </notes>
      <annotation>
        <rdf:RDF xmlns:rdf="http://www.w3.org/1999/02/22-rdf-syntax-ns#" xmlns:dc="http://purl.org/dc/elements/1.1/" xmlns:dcterms="http://purl.org/dc/terms/" xmlns:vCard="http://www.w3.org/2001/vcard-rdf/3.0#" xmlns:bqbiol="http://biomodels.net/biology-qualifiers/" xmlns:bqmodel="http://biomodels.net/model-qualifiers/">
          <rdf:Description rdf:about="#metaid_M_306">
            <bqbiol:is>
              <rdf:Bag>
                <rdf:li rdf:resource="urn:miriam:obo.chebi:CHEBI:29166"/>
              </rdf:Bag>
            </bqbiol:is>
          </rdf:Description>
        </rdf:RDF>
      </annotation>
    </species>
    <species metaid="metaid_M_307" id="M_307" name="Glycylpeptide" compartment="C_1" sboTerm="SBO:0000299">
      <notes>
        <html xmlns="http://www.w3.org/1999/xhtml">
          <p>FORMULA: C4H7N2O3R</p>
        </html>
      </notes>
      <annotation>
        <rdf:RDF xmlns:rdf="http://www.w3.org/1999/02/22-rdf-syntax-ns#" xmlns:dc="http://purl.org/dc/elements/1.1/" xmlns:dcterms="http://purl.org/dc/terms/" xmlns:vCard="http://www.w3.org/2001/vcard-rdf/3.0#" xmlns:bqbiol="http://biomodels.net/biology-qualifiers/" xmlns:bqmodel="http://biomodels.net/model-qualifiers/">
          <rdf:Description rdf:about="#metaid_M_307">
            <bqbiol:is>
              <rdf:Bag>
                <rdf:li rdf:resource="urn:miriam:kegg.compound:C02038"/>
              </rdf:Bag>
            </bqbiol:is>
          </rdf:Description>
        </rdf:RDF>
      </annotation>
    </species>
    <species metaid="metaid_M_308" id="M_308" name="L-Glutamate" compartment="C_1" sboTerm="SBO:0000299">
      <annotation>
        <in:inchi xmlns:in="http://biomodels.net/inchi" metaid="metaid_M_308_inchi">InChI=1/C5H9NO4/c6-3(5(9)10)1-2-4(7)8/h3H,1-2,6H2,(H,7,8)(H,9,10)/p-1/t3-/m0/s1/fC5H8NO4/h6H/q-1</in:inchi>
        <rdf:RDF xmlns:rdf="http://www.w3.org/1999/02/22-rdf-syntax-ns#" xmlns:dc="http://purl.org/dc/elements/1.1/" xmlns:dcterms="http://purl.org/dc/terms/" xmlns:vCard="http://www.w3.org/2001/vcard-rdf/3.0#" xmlns:bqbiol="http://biomodels.net/biology-qualifiers/" xmlns:bqmodel="http://biomodels.net/model-qualifiers/">
          <rdf:Description rdf:about="#metaid_M_308">
            <bqbiol:is>
              <rdf:Bag>
                <rdf:li rdf:resource="#metaid_M_308_inchi"/>
                <rdf:li rdf:resource="urn:miriam:obo.chebi:CHEBI:29985"/>
              </rdf:Bag>
            </bqbiol:is>
          </rdf:Description>
        </rdf:RDF>
      </annotation>
    </species>
    <species metaid="metaid_M_309" id="M_309" name="L-Glutamate 5-phosphate" compartment="C_1" sboTerm="SBO:0000299">
      <annotation>
        <in:inchi xmlns:in="http://biomodels.net/inchi" metaid="metaid_M_309_inchi">InChI=1/C5H10NO7P/c6-3(5(8)9)1-2-4(7)13-14(10,11)12/h3H,1-2,6H2,(H,8,9)(H2,10,11,12)/t3-/m0/s1</in:inchi>
        <rdf:RDF xmlns:rdf="http://www.w3.org/1999/02/22-rdf-syntax-ns#" xmlns:dc="http://purl.org/dc/elements/1.1/" xmlns:dcterms="http://purl.org/dc/terms/" xmlns:vCard="http://www.w3.org/2001/vcard-rdf/3.0#" xmlns:bqbiol="http://biomodels.net/biology-qualifiers/" xmlns:bqmodel="http://biomodels.net/model-qualifiers/">
          <rdf:Description rdf:about="#metaid_M_309">
            <bqbiol:is>
              <rdf:Bag>
                <rdf:li rdf:resource="#metaid_M_309_inchi"/>
                <rdf:li rdf:resource="urn:miriam:obo.chebi:CHEBI:17798"/>
              </rdf:Bag>
            </bqbiol:is>
          </rdf:Description>
        </rdf:RDF>
      </annotation>
    </species>
    <species metaid="metaid_M_310" id="M_310" name="L-Glutamate 5-semialdehyde" compartment="C_1" sboTerm="SBO:0000299">
      <annotation>
        <in:inchi xmlns:in="http://biomodels.net/inchi" metaid="metaid_M_310_inchi">InChI=1/C5H9NO3/c6-4(5(8)9)2-1-3-7/h3-4H,1-2,6H2,(H,8,9)/t4-/m0/s1</in:inchi>
        <rdf:RDF xmlns:rdf="http://www.w3.org/1999/02/22-rdf-syntax-ns#" xmlns:dc="http://purl.org/dc/elements/1.1/" xmlns:dcterms="http://purl.org/dc/terms/" xmlns:vCard="http://www.w3.org/2001/vcard-rdf/3.0#" xmlns:bqbiol="http://biomodels.net/biology-qualifiers/" xmlns:bqmodel="http://biomodels.net/model-qualifiers/">
          <rdf:Description rdf:about="#metaid_M_310">
            <bqbiol:is>
              <rdf:Bag>
                <rdf:li rdf:resource="#metaid_M_310_inchi"/>
                <rdf:li rdf:resource="urn:miriam:obo.chebi:CHEBI:17232"/>
              </rdf:Bag>
            </bqbiol:is>
          </rdf:Description>
        </rdf:RDF>
      </annotation>
    </species>
    <species metaid="metaid_M_311" id="M_311" name="5-L-Glutamyl-L-alanine" compartment="C_1" sboTerm="SBO:0000299">
      <annotation>
        <in:inchi xmlns:in="http://biomodels.net/inchi" metaid="metaid_M_311_inchi">InChI=1/C8H14N2O5/c1-4(7(12)13)10-6(11)3-2-5(9)8(14)15/h4-5H,2-3,9H2,1H3,(H,10,11)(H,12,13)(H,14,15)/t4-,5-/m0/s1</in:inchi>
        <rdf:RDF xmlns:rdf="http://www.w3.org/1999/02/22-rdf-syntax-ns#" xmlns:dc="http://purl.org/dc/elements/1.1/" xmlns:dcterms="http://purl.org/dc/terms/" xmlns:vCard="http://www.w3.org/2001/vcard-rdf/3.0#" xmlns:bqbiol="http://biomodels.net/biology-qualifiers/" xmlns:bqmodel="http://biomodels.net/model-qualifiers/">
          <rdf:Description rdf:about="#metaid_M_311">
            <bqbiol:is>
              <rdf:Bag>
                <rdf:li rdf:resource="#metaid_M_311_inchi"/>
                <rdf:li rdf:resource="http://www.hmdb.ca/:HMDB06248"/>
              </rdf:Bag>
            </bqbiol:is>
          </rdf:Description>
        </rdf:RDF>
      </annotation>
    </species>
    <species metaid="metaid_M_312" id="M_312" name="gamma-L-Glutamyl-L-cysteine" compartment="C_1" sboTerm="SBO:0000299">
      <annotation>
        <in:inchi xmlns:in="http://biomodels.net/inchi" metaid="metaid_M_312_inchi">InChI=1/C8H14N2O5S/c9-4(7(12)13)1-2-6(11)10-5(3-16)8(14)15/h4-5,16H,1-3,9H2,(H,10,11)(H,12,13)(H,14,15)/t4-,5-/m0/s1/f/h10,12,14H</in:inchi>
        <rdf:RDF xmlns:rdf="http://www.w3.org/1999/02/22-rdf-syntax-ns#" xmlns:dc="http://purl.org/dc/elements/1.1/" xmlns:dcterms="http://purl.org/dc/terms/" xmlns:vCard="http://www.w3.org/2001/vcard-rdf/3.0#" xmlns:bqbiol="http://biomodels.net/biology-qualifiers/" xmlns:bqmodel="http://biomodels.net/model-qualifiers/">
          <rdf:Description rdf:about="#metaid_M_312">
            <bqbiol:is>
              <rdf:Bag>
                <rdf:li rdf:resource="#metaid_M_312_inchi"/>
                <rdf:li rdf:resource="urn:miriam:obo.chebi:CHEBI:17515"/>
              </rdf:Bag>
            </bqbiol:is>
          </rdf:Description>
        </rdf:RDF>
      </annotation>
    </species>
    <species metaid="metaid_M_313" id="M_313" name="L-Glutamyl-tRNA(Glu)" compartment="C_1" sboTerm="SBO:0000299">
      <notes>
        <html xmlns="http://www.w3.org/1999/xhtml">
          <p>FORMULA: C20H28N6O13PR(C5H8O6PR)n</p>
        </html>
      </notes>
      <annotation>
        <rdf:RDF xmlns:rdf="http://www.w3.org/1999/02/22-rdf-syntax-ns#" xmlns:dc="http://purl.org/dc/elements/1.1/" xmlns:dcterms="http://purl.org/dc/terms/" xmlns:vCard="http://www.w3.org/2001/vcard-rdf/3.0#" xmlns:bqbiol="http://biomodels.net/biology-qualifiers/" xmlns:bqmodel="http://biomodels.net/model-qualifiers/">
          <rdf:Description rdf:about="#metaid_M_313">
            <bqbiol:is>
              <rdf:Bag>
                <rdf:li rdf:resource="urn:miriam:obo.chebi:CHEBI:29157"/>
              </rdf:Bag>
            </bqbiol:is>
          </rdf:Description>
        </rdf:RDF>
      </annotation>
    </species>
    <species metaid="metaid_M_314" id="M_314" name="Glyoxylate" compartment="C_1" sboTerm="SBO:0000299">
      <annotation>
        <in:inchi xmlns:in="http://biomodels.net/inchi" metaid="metaid_M_314_inchi">InChI=1/C2H2O3/c3-1-2(4)5/h1H,(H,4,5)/p-1/fC2HO3/q-1</in:inchi>
        <rdf:RDF xmlns:rdf="http://www.w3.org/1999/02/22-rdf-syntax-ns#" xmlns:dc="http://purl.org/dc/elements/1.1/" xmlns:dcterms="http://purl.org/dc/terms/" xmlns:vCard="http://www.w3.org/2001/vcard-rdf/3.0#" xmlns:bqbiol="http://biomodels.net/biology-qualifiers/" xmlns:bqmodel="http://biomodels.net/model-qualifiers/">
          <rdf:Description rdf:about="#metaid_M_314">
            <bqbiol:is>
              <rdf:Bag>
                <rdf:li rdf:resource="#metaid_M_314_inchi"/>
                <rdf:li rdf:resource="urn:miriam:obo.chebi:CHEBI:36655"/>
              </rdf:Bag>
            </bqbiol:is>
          </rdf:Description>
        </rdf:RDF>
      </annotation>
    </species>
    <species metaid="metaid_M_315" id="M_315" name="Glycine" compartment="C_1" sboTerm="SBO:0000299">
      <annotation>
        <in:inchi xmlns:in="http://biomodels.net/inchi" metaid="metaid_M_315_inchi">InChI=1/C2H5NO2/c3-1-2(4)5/h1,3H2,(H,4,5)/f/h4H</in:inchi>
        <rdf:RDF xmlns:rdf="http://www.w3.org/1999/02/22-rdf-syntax-ns#" xmlns:dc="http://purl.org/dc/elements/1.1/" xmlns:dcterms="http://purl.org/dc/terms/" xmlns:vCard="http://www.w3.org/2001/vcard-rdf/3.0#" xmlns:bqbiol="http://biomodels.net/biology-qualifiers/" xmlns:bqmodel="http://biomodels.net/model-qualifiers/">
          <rdf:Description rdf:about="#metaid_M_315">
            <bqbiol:is>
              <rdf:Bag>
                <rdf:li rdf:resource="#metaid_M_315_inchi"/>
                <rdf:li rdf:resource="urn:miriam:obo.chebi:CHEBI:15428"/>
              </rdf:Bag>
            </bqbiol:is>
          </rdf:Description>
        </rdf:RDF>
      </annotation>
    </species>
    <species metaid="metaid_M_316" id="M_316" name="D-Glyceraldehyde" compartment="C_1" sboTerm="SBO:0000299">
      <annotation>
        <in:inchi xmlns:in="http://biomodels.net/inchi" metaid="metaid_M_316_inchi">InChI=1/C3H6O3/c4-1-3(6)2-5/h1,3,5-6H,2H2/t3-/m0/s1</in:inchi>
        <rdf:RDF xmlns:rdf="http://www.w3.org/1999/02/22-rdf-syntax-ns#" xmlns:dc="http://purl.org/dc/elements/1.1/" xmlns:dcterms="http://purl.org/dc/terms/" xmlns:vCard="http://www.w3.org/2001/vcard-rdf/3.0#" xmlns:bqbiol="http://biomodels.net/biology-qualifiers/" xmlns:bqmodel="http://biomodels.net/model-qualifiers/">
          <rdf:Description rdf:about="#metaid_M_316">
            <bqbiol:is>
              <rdf:Bag>
                <rdf:li rdf:resource="#metaid_M_316_inchi"/>
                <rdf:li rdf:resource="urn:miriam:obo.chebi:CHEBI:17378"/>
              </rdf:Bag>
            </bqbiol:is>
          </rdf:Description>
        </rdf:RDF>
      </annotation>
    </species>
    <species metaid="metaid_M_317" id="M_317" name="Glycerol" compartment="C_1" sboTerm="SBO:0000299">
      <annotation>
        <in:inchi xmlns:in="http://biomodels.net/inchi" metaid="metaid_M_317_inchi">InChI=1/C3H8O3/c4-1-3(6)2-5/h3-6H,1-2H2</in:inchi>
        <rdf:RDF xmlns:rdf="http://www.w3.org/1999/02/22-rdf-syntax-ns#" xmlns:dc="http://purl.org/dc/elements/1.1/" xmlns:dcterms="http://purl.org/dc/terms/" xmlns:vCard="http://www.w3.org/2001/vcard-rdf/3.0#" xmlns:bqbiol="http://biomodels.net/biology-qualifiers/" xmlns:bqmodel="http://biomodels.net/model-qualifiers/">
          <rdf:Description rdf:about="#metaid_M_317">
            <bqbiol:is>
              <rdf:Bag>
                <rdf:li rdf:resource="#metaid_M_317_inchi"/>
                <rdf:li rdf:resource="urn:miriam:obo.chebi:CHEBI:17754"/>
              </rdf:Bag>
            </bqbiol:is>
          </rdf:Description>
        </rdf:RDF>
      </annotation>
    </species>
    <species metaid="metaid_M_318" id="M_318" name="Glycerol 3-phosphate" compartment="C_1" sboTerm="SBO:0000299">
      <annotation>
        <in:inchi xmlns:in="http://biomodels.net/inchi" metaid="metaid_M_318_inchi">InChI=1/C3H9O6P/c4-1-3(5)2-9-10(6,7)8/h3-5H,1-2H2,(H2,6,7,8)/t3-/m1/s1/f/h6-7H</in:inchi>
        <rdf:RDF xmlns:rdf="http://www.w3.org/1999/02/22-rdf-syntax-ns#" xmlns:dc="http://purl.org/dc/elements/1.1/" xmlns:dcterms="http://purl.org/dc/terms/" xmlns:vCard="http://www.w3.org/2001/vcard-rdf/3.0#" xmlns:bqbiol="http://biomodels.net/biology-qualifiers/" xmlns:bqmodel="http://biomodels.net/model-qualifiers/">
          <rdf:Description rdf:about="#metaid_M_318">
            <bqbiol:is>
              <rdf:Bag>
                <rdf:li rdf:resource="#metaid_M_318_inchi"/>
                <rdf:li rdf:resource="urn:miriam:obo.chebi:CHEBI:15978"/>
              </rdf:Bag>
            </bqbiol:is>
          </rdf:Description>
        </rdf:RDF>
      </annotation>
    </species>
    <species metaid="metaid_M_319" id="M_319" name="glycogen" compartment="C_1" sboTerm="SBO:0000299">
      <annotation>
        <in:inchi xmlns:in="http://biomodels.net/inchi" metaid="metaid_M_319_inchi">InChI=1/C24H42O21/c25-1-5-9(28)11(30)16(35)22(41-5)39-4-8-20(45-23-17(36)12(31)10(29)6(2-26)42-23)14(33)18(37)24(43-8)44-19-7(3-27)40-21(38)15(34)13(19)32/h5-38H,1-4H2/t5-,6-,7-,8-,9-,10-,11+,12+,13-,14-,15-,16-,17-,18-,19-,20-,21+,22+,23-,24-/m1/s1</in:inchi>
        <rdf:RDF xmlns:rdf="http://www.w3.org/1999/02/22-rdf-syntax-ns#" xmlns:dc="http://purl.org/dc/elements/1.1/" xmlns:dcterms="http://purl.org/dc/terms/" xmlns:vCard="http://www.w3.org/2001/vcard-rdf/3.0#" xmlns:bqbiol="http://biomodels.net/biology-qualifiers/" xmlns:bqmodel="http://biomodels.net/model-qualifiers/">
          <rdf:Description rdf:about="#metaid_M_319">
            <bqbiol:is>
              <rdf:Bag>
                <rdf:li rdf:resource="#metaid_M_319_inchi"/>
                <rdf:li rdf:resource="urn:miriam:obo.chebi:CHEBI:28087"/>
              </rdf:Bag>
            </bqbiol:is>
          </rdf:Description>
        </rdf:RDF>
      </annotation>
    </species>
    <species metaid="metaid_M_320" id="M_320" name="Glycyl-tRNA(Gly)" compartment="C_1" sboTerm="SBO:0000299">
      <notes>
        <html xmlns="http://www.w3.org/1999/xhtml">
          <p>FORMULA: C12H20NO11PR2(C5H8O6PR)n</p>
        </html>
      </notes>
      <annotation>
        <rdf:RDF xmlns:rdf="http://www.w3.org/1999/02/22-rdf-syntax-ns#" xmlns:dc="http://purl.org/dc/elements/1.1/" xmlns:dcterms="http://purl.org/dc/terms/" xmlns:vCard="http://www.w3.org/2001/vcard-rdf/3.0#" xmlns:bqbiol="http://biomodels.net/biology-qualifiers/" xmlns:bqmodel="http://biomodels.net/model-qualifiers/">
          <rdf:Description rdf:about="#metaid_M_320">
            <bqbiol:is>
              <rdf:Bag>
                <rdf:li rdf:resource="urn:miriam:obo.chebi:CHEBI:29156"/>
              </rdf:Bag>
            </bqbiol:is>
          </rdf:Description>
        </rdf:RDF>
      </annotation>
    </species>
    <species metaid="metaid_M_321" id="M_321" name="GMP" compartment="C_1" sboTerm="SBO:0000299">
      <annotation>
        <in:inchi xmlns:in="http://biomodels.net/inchi" metaid="metaid_M_321_inchi">InChI=1/C10H14N5O8P/c11-10-13-7-4(8(18)14-10)12-2-15(7)9-6(17)5(16)3(23-9)1-22-24(19,20)21/h2-3,5-6,9,16-17H,1H2,(H2,19,20,21)(H3,11,13,14,18)/t3-,5-,6-,9-/m1/s1</in:inchi>
        <rdf:RDF xmlns:rdf="http://www.w3.org/1999/02/22-rdf-syntax-ns#" xmlns:dc="http://purl.org/dc/elements/1.1/" xmlns:dcterms="http://purl.org/dc/terms/" xmlns:vCard="http://www.w3.org/2001/vcard-rdf/3.0#" xmlns:bqbiol="http://biomodels.net/biology-qualifiers/" xmlns:bqmodel="http://biomodels.net/model-qualifiers/">
          <rdf:Description rdf:about="#metaid_M_321">
            <bqbiol:is>
              <rdf:Bag>
                <rdf:li rdf:resource="#metaid_M_321_inchi"/>
                <rdf:li rdf:resource="urn:miriam:obo.chebi:CHEBI:17345"/>
              </rdf:Bag>
            </bqbiol:is>
          </rdf:Description>
        </rdf:RDF>
      </annotation>
    </species>
    <species metaid="metaid_M_322" id="M_322" name="P1,P4-Bis(5&apos;-guanosyl) tetraphosphate" compartment="C_1" sboTerm="SBO:0000299">
      <annotation>
        <in:inchi xmlns:in="http://biomodels.net/inchi" metaid="metaid_M_322_inchi">InChI=1/C20H28N10O21P4/c21-19-25-13-7(15(35)27-19)23-3-29(13)17-11(33)9(31)5(47-17)1-45-52(37,38)49-54(41,42)51-55(43,44)50-53(39,40)46-2-6-10(32)12(34)18(48-6)30-4-24-8-14(30)26-20(22)28-16(8)36/h3-6,9-12,17-18,31-34H,1-2H2,(H,37,38)(H,39,40)(H,41,42)(H,43,44)(H3,21,25,27,35)(H3,22,26,28,36)/t5-,6-,9-,10-,11-,12-,17-,18-/m1/s1/f/h27-28,37,39,41,43H,21-22H2</in:inchi>
        <rdf:RDF xmlns:rdf="http://www.w3.org/1999/02/22-rdf-syntax-ns#" xmlns:dc="http://purl.org/dc/elements/1.1/" xmlns:dcterms="http://purl.org/dc/terms/" xmlns:vCard="http://www.w3.org/2001/vcard-rdf/3.0#" xmlns:bqbiol="http://biomodels.net/biology-qualifiers/" xmlns:bqmodel="http://biomodels.net/model-qualifiers/">
          <rdf:Description rdf:about="#metaid_M_322">
            <bqbiol:is>
              <rdf:Bag>
                <rdf:li rdf:resource="#metaid_M_322_inchi"/>
                <rdf:li rdf:resource="urn:miriam:obo.chebi:CHEBI:15883"/>
              </rdf:Bag>
            </bqbiol:is>
          </rdf:Description>
        </rdf:RDF>
      </annotation>
    </species>
    <species metaid="metaid_M_323" id="M_323" name="Geranyl diphosphate" compartment="C_1" sboTerm="SBO:0000299">
      <annotation>
        <in:inchi xmlns:in="http://biomodels.net/inchi" metaid="metaid_M_323_inchi">InChI=1/C10H20O7P2/c1-9(2)5-4-6-10(3)7-8-16-19(14,15)17-18(11,12)13/h5,7H,4,6,8H2,1-3H3,(H,14,15)(H2,11,12,13)/b10-7+/f/h11-12,14H</in:inchi>
        <rdf:RDF xmlns:rdf="http://www.w3.org/1999/02/22-rdf-syntax-ns#" xmlns:dc="http://purl.org/dc/elements/1.1/" xmlns:dcterms="http://purl.org/dc/terms/" xmlns:vCard="http://www.w3.org/2001/vcard-rdf/3.0#" xmlns:bqbiol="http://biomodels.net/biology-qualifiers/" xmlns:bqmodel="http://biomodels.net/model-qualifiers/">
          <rdf:Description rdf:about="#metaid_M_323">
            <bqbiol:is>
              <rdf:Bag>
                <rdf:li rdf:resource="#metaid_M_323_inchi"/>
                <rdf:li rdf:resource="urn:miriam:kegg.compound:C00341"/>
              </rdf:Bag>
            </bqbiol:is>
          </rdf:Description>
        </rdf:RDF>
      </annotation>
    </species>
    <species metaid="metaid_M_324" id="M_324" name="Guanosine" compartment="C_1" sboTerm="SBO:0000299">
      <annotation>
        <in:inchi xmlns:in="http://biomodels.net/inchi" metaid="metaid_M_324_inchi">InChI=1/C10H13N5O5/c11-10-13-7-4(8(19)14-10)12-2-15(7)9-6(18)5(17)3(1-16)20-9/h2-3,5-6,9,16-18H,1H2,(H3,11,13,14,19)/t3-,5-,6-,9-/m1/s1/f/h14H,11H2</in:inchi>
        <rdf:RDF xmlns:rdf="http://www.w3.org/1999/02/22-rdf-syntax-ns#" xmlns:dc="http://purl.org/dc/elements/1.1/" xmlns:dcterms="http://purl.org/dc/terms/" xmlns:vCard="http://www.w3.org/2001/vcard-rdf/3.0#" xmlns:bqbiol="http://biomodels.net/biology-qualifiers/" xmlns:bqmodel="http://biomodels.net/model-qualifiers/">
          <rdf:Description rdf:about="#metaid_M_324">
            <bqbiol:is>
              <rdf:Bag>
                <rdf:li rdf:resource="#metaid_M_324_inchi"/>
                <rdf:li rdf:resource="urn:miriam:obo.chebi:CHEBI:16750"/>
              </rdf:Bag>
            </bqbiol:is>
          </rdf:Description>
        </rdf:RDF>
      </annotation>
    </species>
    <species metaid="metaid_M_325" id="M_325" name="Oxidized glutathione" compartment="C_1" sboTerm="SBO:0000299">
      <annotation>
        <in:inchi xmlns:in="http://biomodels.net/inchi" metaid="metaid_M_325_inchi">InChI=1/C20H32N6O12S2/c21-9(19(35)36)1-3-13(27)25-11(17(33)23-5-15(29)30)7-39-40-8-12(18(34)24-6-16(31)32)26-14(28)4-2-10(22)20(37)38/h9-12H,1-8,21-22H2,(H,23,33)(H,24,34)(H,25,27)(H,26,28)(H,29,30)(H,31,32)(H,35,36)(H,37,38)/t9-,10-,11-,12-/m0/s1/f/h23-26,29,31,35,37H</in:inchi>
        <rdf:RDF xmlns:rdf="http://www.w3.org/1999/02/22-rdf-syntax-ns#" xmlns:dc="http://purl.org/dc/elements/1.1/" xmlns:dcterms="http://purl.org/dc/terms/" xmlns:vCard="http://www.w3.org/2001/vcard-rdf/3.0#" xmlns:bqbiol="http://biomodels.net/biology-qualifiers/" xmlns:bqmodel="http://biomodels.net/model-qualifiers/">
          <rdf:Description rdf:about="#metaid_M_325">
            <bqbiol:is>
              <rdf:Bag>
                <rdf:li rdf:resource="#metaid_M_325_inchi"/>
                <rdf:li rdf:resource="urn:miriam:obo.chebi:CHEBI:17858"/>
              </rdf:Bag>
            </bqbiol:is>
          </rdf:Description>
        </rdf:RDF>
      </annotation>
    </species>
    <species metaid="metaid_M_326" id="M_326" name="Reduced glutathione" compartment="C_1" sboTerm="SBO:0000299">
      <annotation>
        <in:inchi xmlns:in="http://biomodels.net/inchi" metaid="metaid_M_326_inchi">InChI=1/C10H17N3O6S/c11-5(10(18)19)1-2-7(14)13-6(4-20)9(17)12-3-8(15)16/h5-6,20H,1-4,11H2,(H,12,17)(H,13,14)(H,15,16)(H,18,19)/t5-,6-/m0/s1/f/h12-13,15,18H</in:inchi>
        <rdf:RDF xmlns:rdf="http://www.w3.org/1999/02/22-rdf-syntax-ns#" xmlns:dc="http://purl.org/dc/elements/1.1/" xmlns:dcterms="http://purl.org/dc/terms/" xmlns:vCard="http://www.w3.org/2001/vcard-rdf/3.0#" xmlns:bqbiol="http://biomodels.net/biology-qualifiers/" xmlns:bqmodel="http://biomodels.net/model-qualifiers/">
          <rdf:Description rdf:about="#metaid_M_326">
            <bqbiol:is>
              <rdf:Bag>
                <rdf:li rdf:resource="#metaid_M_326_inchi"/>
                <rdf:li rdf:resource="urn:miriam:obo.chebi:CHEBI:16856"/>
              </rdf:Bag>
            </bqbiol:is>
          </rdf:Description>
        </rdf:RDF>
      </annotation>
    </species>
    <species metaid="metaid_M_327" id="M_327" name="GTP" compartment="C_1" sboTerm="SBO:0000299">
      <annotation>
        <in:inchi xmlns:in="http://biomodels.net/inchi" metaid="metaid_M_327_inchi">InChI=1/C10H16N5O14P3/c11-10-13-7-4(8(18)14-10)12-2-15(7)9-6(17)5(16)3(27-9)1-26-31(22,23)29-32(24,25)28-30(19,20)21/h2-3,5-6,9,16-17H,1H2,(H,22,23)(H,24,25)(H2,19,20,21)(H3,11,13,14,18)/t3-,5-,6-,9-/m1/s1/f/h14,19-20,22,24H,11H2</in:inchi>
        <rdf:RDF xmlns:rdf="http://www.w3.org/1999/02/22-rdf-syntax-ns#" xmlns:dc="http://purl.org/dc/elements/1.1/" xmlns:dcterms="http://purl.org/dc/terms/" xmlns:vCard="http://www.w3.org/2001/vcard-rdf/3.0#" xmlns:bqbiol="http://biomodels.net/biology-qualifiers/" xmlns:bqmodel="http://biomodels.net/model-qualifiers/">
          <rdf:Description rdf:about="#metaid_M_327">
            <bqbiol:is>
              <rdf:Bag>
                <rdf:li rdf:resource="#metaid_M_327_inchi"/>
                <rdf:li rdf:resource="urn:miriam:obo.chebi:CHEBI:15996"/>
              </rdf:Bag>
            </bqbiol:is>
          </rdf:Description>
        </rdf:RDF>
      </annotation>
    </species>
    <species metaid="metaid_M_328" id="M_328" name="Guanine" compartment="C_1" sboTerm="SBO:0000299">
      <annotation>
        <in:inchi xmlns:in="http://biomodels.net/inchi" metaid="metaid_M_328_inchi">InChI=1/C5H5N5O/c6-5-9-3-2(4(11)10-5)7-1-8-3/h1H,(H4,6,7,8,9,10,11)/f/h8,10H,6H2</in:inchi>
        <rdf:RDF xmlns:rdf="http://www.w3.org/1999/02/22-rdf-syntax-ns#" xmlns:dc="http://purl.org/dc/elements/1.1/" xmlns:dcterms="http://purl.org/dc/terms/" xmlns:vCard="http://www.w3.org/2001/vcard-rdf/3.0#" xmlns:bqbiol="http://biomodels.net/biology-qualifiers/" xmlns:bqmodel="http://biomodels.net/model-qualifiers/">
          <rdf:Description rdf:about="#metaid_M_328">
            <bqbiol:is>
              <rdf:Bag>
                <rdf:li rdf:resource="#metaid_M_328_inchi"/>
                <rdf:li rdf:resource="urn:miriam:obo.chebi:CHEBI:16235"/>
              </rdf:Bag>
            </bqbiol:is>
          </rdf:Description>
        </rdf:RDF>
      </annotation>
    </species>
    <species metaid="metaid_M_329" id="M_329" name="H+" compartment="C_1" sboTerm="SBO:0000299">
      <annotation>
        <in:inchi xmlns:in="http://biomodels.net/inchi" metaid="metaid_M_329_inchi">InChI=1/p+1/fH/q+1</in:inchi>
        <rdf:RDF xmlns:rdf="http://www.w3.org/1999/02/22-rdf-syntax-ns#" xmlns:dc="http://purl.org/dc/elements/1.1/" xmlns:dcterms="http://purl.org/dc/terms/" xmlns:vCard="http://www.w3.org/2001/vcard-rdf/3.0#" xmlns:bqbiol="http://biomodels.net/biology-qualifiers/" xmlns:bqmodel="http://biomodels.net/model-qualifiers/">
          <rdf:Description rdf:about="#metaid_M_329">
            <bqbiol:is>
              <rdf:Bag>
                <rdf:li rdf:resource="#metaid_M_329_inchi"/>
                <rdf:li rdf:resource="urn:miriam:obo.chebi:CHEBI:24636"/>
              </rdf:Bag>
            </bqbiol:is>
          </rdf:Description>
        </rdf:RDF>
      </annotation>
    </species>
    <species metaid="metaid_M_330" id="M_330" name="H2O" compartment="C_1" sboTerm="SBO:0000299">
      <annotation>
        <in:inchi xmlns:in="http://biomodels.net/inchi" metaid="metaid_M_330_inchi">InChI=1/H2O/h1H2</in:inchi>
        <rdf:RDF xmlns:rdf="http://www.w3.org/1999/02/22-rdf-syntax-ns#" xmlns:dc="http://purl.org/dc/elements/1.1/" xmlns:dcterms="http://purl.org/dc/terms/" xmlns:vCard="http://www.w3.org/2001/vcard-rdf/3.0#" xmlns:bqbiol="http://biomodels.net/biology-qualifiers/" xmlns:bqmodel="http://biomodels.net/model-qualifiers/">
          <rdf:Description rdf:about="#metaid_M_330">
            <bqbiol:is>
              <rdf:Bag>
                <rdf:li rdf:resource="#metaid_M_330_inchi"/>
                <rdf:li rdf:resource="urn:miriam:obo.chebi:CHEBI:15377"/>
              </rdf:Bag>
            </bqbiol:is>
          </rdf:Description>
        </rdf:RDF>
      </annotation>
    </species>
    <species metaid="metaid_M_331" id="M_331" name="Hydrogen peroxide" compartment="C_1" sboTerm="SBO:0000299">
      <annotation>
        <in:inchi xmlns:in="http://biomodels.net/inchi" metaid="metaid_M_331_inchi">InChI=1/H2O2/c1-2/h1-2H</in:inchi>
        <rdf:RDF xmlns:rdf="http://www.w3.org/1999/02/22-rdf-syntax-ns#" xmlns:dc="http://purl.org/dc/elements/1.1/" xmlns:dcterms="http://purl.org/dc/terms/" xmlns:vCard="http://www.w3.org/2001/vcard-rdf/3.0#" xmlns:bqbiol="http://biomodels.net/biology-qualifiers/" xmlns:bqmodel="http://biomodels.net/model-qualifiers/">
          <rdf:Description rdf:about="#metaid_M_331">
            <bqbiol:is>
              <rdf:Bag>
                <rdf:li rdf:resource="#metaid_M_331_inchi"/>
                <rdf:li rdf:resource="urn:miriam:obo.chebi:CHEBI:16240"/>
              </rdf:Bag>
            </bqbiol:is>
          </rdf:Description>
        </rdf:RDF>
      </annotation>
    </species>
    <species metaid="metaid_M_332" id="M_332" name="Hydrogen sulfide" compartment="C_1" sboTerm="SBO:0000299">
      <annotation>
        <in:inchi xmlns:in="http://biomodels.net/inchi" metaid="metaid_M_332_inchi">InChI=1/H2S/h1H2</in:inchi>
        <rdf:RDF xmlns:rdf="http://www.w3.org/1999/02/22-rdf-syntax-ns#" xmlns:dc="http://purl.org/dc/elements/1.1/" xmlns:dcterms="http://purl.org/dc/terms/" xmlns:vCard="http://www.w3.org/2001/vcard-rdf/3.0#" xmlns:bqbiol="http://biomodels.net/biology-qualifiers/" xmlns:bqmodel="http://biomodels.net/model-qualifiers/">
          <rdf:Description rdf:about="#metaid_M_332">
            <bqbiol:is>
              <rdf:Bag>
                <rdf:li rdf:resource="#metaid_M_332_inchi"/>
                <rdf:li rdf:resource="urn:miriam:obo.chebi:CHEBI:16136"/>
              </rdf:Bag>
            </bqbiol:is>
          </rdf:Description>
        </rdf:RDF>
      </annotation>
    </species>
    <species metaid="metaid_M_333" id="M_333" name="3-Hydroxy-L-kynurenine" compartment="C_1" sboTerm="SBO:0000299">
      <annotation>
        <in:inchi xmlns:in="http://biomodels.net/inchi" metaid="metaid_M_333_inchi">InChI=1/C10H12N2O4/c11-6(10(15)16)4-8(14)5-2-1-3-7(13)9(5)12/h1-3,6,13H,4,11-12H2,(H,15,16)/t6-/m0/s1/f/h15H</in:inchi>
        <rdf:RDF xmlns:rdf="http://www.w3.org/1999/02/22-rdf-syntax-ns#" xmlns:dc="http://purl.org/dc/elements/1.1/" xmlns:dcterms="http://purl.org/dc/terms/" xmlns:vCard="http://www.w3.org/2001/vcard-rdf/3.0#" xmlns:bqbiol="http://biomodels.net/biology-qualifiers/" xmlns:bqmodel="http://biomodels.net/model-qualifiers/">
          <rdf:Description rdf:about="#metaid_M_333">
            <bqbiol:is>
              <rdf:Bag>
                <rdf:li rdf:resource="#metaid_M_333_inchi"/>
                <rdf:li rdf:resource="urn:miriam:obo.chebi:CHEBI:17380"/>
              </rdf:Bag>
            </bqbiol:is>
          </rdf:Description>
        </rdf:RDF>
      </annotation>
    </species>
    <species metaid="metaid_M_334" id="M_334" name="Bicarbonate" compartment="C_1" sboTerm="SBO:0000299">
      <annotation>
        <in:inchi xmlns:in="http://biomodels.net/inchi" metaid="metaid_M_334_inchi">InChI=1/CH2O3/c2-1(3)4/h(H2,2,3,4)/p-1/fCHO3/h2H/q-1</in:inchi>
        <rdf:RDF xmlns:rdf="http://www.w3.org/1999/02/22-rdf-syntax-ns#" xmlns:dc="http://purl.org/dc/elements/1.1/" xmlns:dcterms="http://purl.org/dc/terms/" xmlns:vCard="http://www.w3.org/2001/vcard-rdf/3.0#" xmlns:bqbiol="http://biomodels.net/biology-qualifiers/" xmlns:bqmodel="http://biomodels.net/model-qualifiers/">
          <rdf:Description rdf:about="#metaid_M_334">
            <bqbiol:is>
              <rdf:Bag>
                <rdf:li rdf:resource="#metaid_M_334_inchi"/>
                <rdf:li rdf:resource="urn:miriam:obo.chebi:CHEBI:17544"/>
              </rdf:Bag>
            </bqbiol:is>
          </rdf:Description>
        </rdf:RDF>
      </annotation>
    </species>
    <species metaid="metaid_M_335" id="M_335" name="L-Homocysteine" compartment="C_1" sboTerm="SBO:0000299">
      <annotation>
        <in:inchi xmlns:in="http://biomodels.net/inchi" metaid="metaid_M_335_inchi">InChI=1/C4H9NO2S/c5-3(1-2-8)4(6)7/h3,8H,1-2,5H2,(H,6,7)/t3-/m0/s1</in:inchi>
        <rdf:RDF xmlns:rdf="http://www.w3.org/1999/02/22-rdf-syntax-ns#" xmlns:dc="http://purl.org/dc/elements/1.1/" xmlns:dcterms="http://purl.org/dc/terms/" xmlns:vCard="http://www.w3.org/2001/vcard-rdf/3.0#" xmlns:bqbiol="http://biomodels.net/biology-qualifiers/" xmlns:bqmodel="http://biomodels.net/model-qualifiers/">
          <rdf:Description rdf:about="#metaid_M_335">
            <bqbiol:is>
              <rdf:Bag>
                <rdf:li rdf:resource="#metaid_M_335_inchi"/>
                <rdf:li rdf:resource="urn:miriam:obo.chebi:CHEBI:17588"/>
              </rdf:Bag>
            </bqbiol:is>
          </rdf:Description>
        </rdf:RDF>
      </annotation>
    </species>
    <species metaid="metaid_M_336" id="M_336" name="Hexadecanoate (n-C16:0)" compartment="C_1" sboTerm="SBO:0000299">
      <annotation>
        <in:inchi xmlns:in="http://biomodels.net/inchi" metaid="metaid_M_336_inchi">InChI=1/C16H32O2/c1-2-3-4-5-6-7-8-9-10-11-12-13-14-15-16(17)18/h2-15H2,1H3,(H,17,18)/f/h17H</in:inchi>
        <rdf:RDF xmlns:rdf="http://www.w3.org/1999/02/22-rdf-syntax-ns#" xmlns:dc="http://purl.org/dc/elements/1.1/" xmlns:dcterms="http://purl.org/dc/terms/" xmlns:vCard="http://www.w3.org/2001/vcard-rdf/3.0#" xmlns:bqbiol="http://biomodels.net/biology-qualifiers/" xmlns:bqmodel="http://biomodels.net/model-qualifiers/">
          <rdf:Description rdf:about="#metaid_M_336">
            <bqbiol:is>
              <rdf:Bag>
                <rdf:li rdf:resource="#metaid_M_336_inchi"/>
                <rdf:li rdf:resource="urn:miriam:obo.chebi:CHEBI:15756"/>
              </rdf:Bag>
            </bqbiol:is>
          </rdf:Description>
        </rdf:RDF>
      </annotation>
    </species>
    <species metaid="metaid_M_337" id="M_337" name="Hexadecenoate (n-C16:1)" compartment="C_1" sboTerm="SBO:0000299">
      <annotation>
        <in:inchi xmlns:in="http://biomodels.net/inchi" metaid="metaid_M_337_inchi">InChI=1/C16H30O2/c1-2-3-4-5-6-7-8-9-10-11-12-13-14-15-16(17)18/h7-8H,2-6,9-15H2,1H3,(H,17,18)/b8-7-</in:inchi>
        <rdf:RDF xmlns:rdf="http://www.w3.org/1999/02/22-rdf-syntax-ns#" xmlns:dc="http://purl.org/dc/elements/1.1/" xmlns:dcterms="http://purl.org/dc/terms/" xmlns:vCard="http://www.w3.org/2001/vcard-rdf/3.0#" xmlns:bqbiol="http://biomodels.net/biology-qualifiers/" xmlns:bqmodel="http://biomodels.net/model-qualifiers/">
          <rdf:Description rdf:about="#metaid_M_337">
            <bqbiol:is>
              <rdf:Bag>
                <rdf:li rdf:resource="#metaid_M_337_inchi"/>
                <rdf:li rdf:resource="urn:miriam:obo.chebi:CHEBI:28716"/>
              </rdf:Bag>
            </bqbiol:is>
          </rdf:Description>
        </rdf:RDF>
      </annotation>
    </species>
    <species metaid="metaid_M_338" id="M_338" name="Hexadecenoyl-CoA (n-C16:1CoA)" compartment="C_1" sboTerm="SBO:0000299">
      <notes>
        <html xmlns="http://www.w3.org/1999/xhtml">
          <p>FORMULA: C37H60N7O17P3S</p>
        </html>
      </notes>
    </species>
    <species metaid="metaid_M_339" id="M_339" name="cis-hexadec-9-enoyl-[acyl-carrier protein] (n-C16:1)" compartment="C_1" sboTerm="SBO:0000299">
      <notes>
        <html xmlns="http://www.w3.org/1999/xhtml">
          <p>FORMULA: C27H49N2O8PRS</p>
        </html>
      </notes>
    </species>
    <species metaid="metaid_M_340" id="M_340" name="hexacosanoate (n-C26:0)" compartment="C_1" sboTerm="SBO:0000299">
      <annotation>
        <in:inchi xmlns:in="http://biomodels.net/inchi" metaid="metaid_M_340_inchi">InChI=1/C26H52O2/c1-2-3-4-5-6-7-8-9-10-11-12-13-14-15-16-17-18-19-20-21-22-23-24-25-26(27)28/h2-25H2,1H3,(H,27,28)/p-1</in:inchi>
        <rdf:RDF xmlns:rdf="http://www.w3.org/1999/02/22-rdf-syntax-ns#" xmlns:dc="http://purl.org/dc/elements/1.1/" xmlns:dcterms="http://purl.org/dc/terms/" xmlns:vCard="http://www.w3.org/2001/vcard-rdf/3.0#" xmlns:bqbiol="http://biomodels.net/biology-qualifiers/" xmlns:bqmodel="http://biomodels.net/model-qualifiers/">
          <rdf:Description rdf:about="#metaid_M_340">
            <bqbiol:is>
              <rdf:Bag>
                <rdf:li rdf:resource="#metaid_M_340_inchi"/>
                <rdf:li rdf:resource="urn:miriam:obo.chebi:CHEBI:31013"/>
              </rdf:Bag>
            </bqbiol:is>
          </rdf:Description>
        </rdf:RDF>
      </annotation>
    </species>
    <species metaid="metaid_M_341" id="M_341" name="Hexacosanoyl-CoA (n-C26:0CoA)" compartment="C_1" sboTerm="SBO:0000299">
      <notes>
        <html xmlns="http://www.w3.org/1999/xhtml">
          <p>FORMULA: C47H82N7O17P3S</p>
        </html>
      </notes>
    </species>
    <species metaid="metaid_M_342" id="M_342" name="all-trans-Hexaprenyl diphosphate" compartment="C_1" sboTerm="SBO:0000299">
      <annotation>
        <in:inchi xmlns:in="http://biomodels.net/inchi" metaid="metaid_M_342_inchi">InChI=1/C30H52O7P2/c1-25(2)13-8-14-26(3)15-9-16-27(4)17-10-18-28(5)19-11-20-29(6)21-12-22-30(7)23-24-36-39(34,35)37-38(31,32)33/h13,15,17,19,21,23H,8-12,14,16,18,20,22,24H2,1-7H3,(H,34,35)(H2,31,32,33)/b26-15+,27-17+,28-19+,29-21+,30-23+</in:inchi>
        <rdf:RDF xmlns:rdf="http://www.w3.org/1999/02/22-rdf-syntax-ns#" xmlns:dc="http://purl.org/dc/elements/1.1/" xmlns:dcterms="http://purl.org/dc/terms/" xmlns:vCard="http://www.w3.org/2001/vcard-rdf/3.0#" xmlns:bqbiol="http://biomodels.net/biology-qualifiers/" xmlns:bqmodel="http://biomodels.net/model-qualifiers/">
          <rdf:Description rdf:about="#metaid_M_342">
            <bqbiol:is>
              <rdf:Bag>
                <rdf:li rdf:resource="#metaid_M_342_inchi"/>
                <rdf:li rdf:resource="urn:miriam:obo.chebi:CHEBI:17528"/>
              </rdf:Bag>
            </bqbiol:is>
          </rdf:Description>
        </rdf:RDF>
      </annotation>
    </species>
    <species metaid="metaid_M_343" id="M_343" name="Homogentisate" compartment="C_1" sboTerm="SBO:0000299">
      <annotation>
        <in:inchi xmlns:in="http://biomodels.net/inchi" metaid="metaid_M_343_inchi">InChI=1/C8H8O4/c9-6-1-2-7(10)5(3-6)4-8(11)12/h1-3,9-10H,4H2,(H,11,12)/p-1</in:inchi>
        <rdf:RDF xmlns:rdf="http://www.w3.org/1999/02/22-rdf-syntax-ns#" xmlns:dc="http://purl.org/dc/elements/1.1/" xmlns:dcterms="http://purl.org/dc/terms/" xmlns:vCard="http://www.w3.org/2001/vcard-rdf/3.0#" xmlns:bqbiol="http://biomodels.net/biology-qualifiers/" xmlns:bqmodel="http://biomodels.net/model-qualifiers/">
          <rdf:Description rdf:about="#metaid_M_343">
            <bqbiol:is>
              <rdf:Bag>
                <rdf:li rdf:resource="#metaid_M_343_inchi"/>
                <rdf:li rdf:resource="urn:miriam:obo.chebi:CHEBI:16169"/>
              </rdf:Bag>
            </bqbiol:is>
          </rdf:Description>
        </rdf:RDF>
      </annotation>
    </species>
    <species metaid="metaid_M_344" id="M_344" name="L-Histidine" compartment="C_1" sboTerm="SBO:0000299">
      <annotation>
        <in:inchi xmlns:in="http://biomodels.net/inchi" metaid="metaid_M_344_inchi">InChI=1/C6H9N3O2/c7-5(6(10)11)1-4-2-8-3-9-4/h2-3,5H,1,7H2,(H,8,9)(H,10,11)/t5-/m0/s1/f/h8,10H</in:inchi>
        <rdf:RDF xmlns:rdf="http://www.w3.org/1999/02/22-rdf-syntax-ns#" xmlns:dc="http://purl.org/dc/elements/1.1/" xmlns:dcterms="http://purl.org/dc/terms/" xmlns:vCard="http://www.w3.org/2001/vcard-rdf/3.0#" xmlns:bqbiol="http://biomodels.net/biology-qualifiers/" xmlns:bqmodel="http://biomodels.net/model-qualifiers/">
          <rdf:Description rdf:about="#metaid_M_344">
            <bqbiol:is>
              <rdf:Bag>
                <rdf:li rdf:resource="#metaid_M_344_inchi"/>
                <rdf:li rdf:resource="urn:miriam:obo.chebi:CHEBI:15971"/>
              </rdf:Bag>
            </bqbiol:is>
          </rdf:Description>
        </rdf:RDF>
      </annotation>
    </species>
    <species metaid="metaid_M_345" id="M_345" name="L-Histidinol phosphate" compartment="C_1" sboTerm="SBO:0000299">
      <annotation>
        <in:inchi xmlns:in="http://biomodels.net/inchi" metaid="metaid_M_345_inchi">InChI=1/C6H12N3O4P/c7-5(3-13-14(10,11)12)1-6-2-8-4-9-6/h2,4-5H,1,3,7H2,(H,8,9)(H2,10,11,12)/p-2/t5-/m0/s1</in:inchi>
        <rdf:RDF xmlns:rdf="http://www.w3.org/1999/02/22-rdf-syntax-ns#" xmlns:dc="http://purl.org/dc/elements/1.1/" xmlns:dcterms="http://purl.org/dc/terms/" xmlns:vCard="http://www.w3.org/2001/vcard-rdf/3.0#" xmlns:bqbiol="http://biomodels.net/biology-qualifiers/" xmlns:bqmodel="http://biomodels.net/model-qualifiers/">
          <rdf:Description rdf:about="#metaid_M_345">
            <bqbiol:is>
              <rdf:Bag>
                <rdf:li rdf:resource="#metaid_M_345_inchi"/>
                <rdf:li rdf:resource="urn:miriam:obo.chebi:CHEBI:16996"/>
              </rdf:Bag>
            </bqbiol:is>
          </rdf:Description>
        </rdf:RDF>
      </annotation>
    </species>
    <species metaid="metaid_M_346" id="M_346" name="L-Histidinol" compartment="C_1" sboTerm="SBO:0000299">
      <annotation>
        <in:inchi xmlns:in="http://biomodels.net/inchi" metaid="metaid_M_346_inchi">InChI=1/C6H11N3O/c7-5(3-10)1-6-2-8-4-9-6/h2,4-5,10H,1,3,7H2,(H,8,9)/t5-/m0/s1</in:inchi>
        <rdf:RDF xmlns:rdf="http://www.w3.org/1999/02/22-rdf-syntax-ns#" xmlns:dc="http://purl.org/dc/elements/1.1/" xmlns:dcterms="http://purl.org/dc/terms/" xmlns:vCard="http://www.w3.org/2001/vcard-rdf/3.0#" xmlns:bqbiol="http://biomodels.net/biology-qualifiers/" xmlns:bqmodel="http://biomodels.net/model-qualifiers/">
          <rdf:Description rdf:about="#metaid_M_346">
            <bqbiol:is>
              <rdf:Bag>
                <rdf:li rdf:resource="#metaid_M_346_inchi"/>
                <rdf:li rdf:resource="urn:miriam:obo.chebi:CHEBI:16255"/>
              </rdf:Bag>
            </bqbiol:is>
          </rdf:Description>
        </rdf:RDF>
      </annotation>
    </species>
    <species metaid="metaid_M_347" id="M_347" name="L-Histidyl-tRNA(His)" compartment="C_1" sboTerm="SBO:0000299">
      <notes>
        <html xmlns="http://www.w3.org/1999/xhtml">
          <p>FORMULA: C16H24N3O11PR2(C5H8O6PR)n</p>
        </html>
      </notes>
      <annotation>
        <rdf:RDF xmlns:rdf="http://www.w3.org/1999/02/22-rdf-syntax-ns#" xmlns:dc="http://purl.org/dc/elements/1.1/" xmlns:dcterms="http://purl.org/dc/terms/" xmlns:vCard="http://www.w3.org/2001/vcard-rdf/3.0#" xmlns:bqbiol="http://biomodels.net/biology-qualifiers/" xmlns:bqmodel="http://biomodels.net/model-qualifiers/">
          <rdf:Description rdf:about="#metaid_M_347">
            <bqbiol:is>
              <rdf:Bag>
                <rdf:li rdf:resource="urn:miriam:obo.chebi:CHEBI:29155"/>
              </rdf:Bag>
            </bqbiol:is>
          </rdf:Description>
        </rdf:RDF>
      </annotation>
    </species>
    <species metaid="metaid_M_348" id="M_348" name="Hydroxymethylbilane" compartment="C_1" sboTerm="SBO:0000299">
      <annotation>
        <in:inchi xmlns:in="http://biomodels.net/inchi" metaid="metaid_M_348_inchi">InChI=1/C40H46N4O17/c45-17-32-25(12-40(60)61)21(4-8-36(52)53)29(44-32)15-31-24(11-39(58)59)20(3-7-35(50)51)28(43-31)14-30-23(10-38(56)57)19(2-6-34(48)49)27(42-30)13-26-22(9-37(54)55)18(16-41-26)1-5-33(46)47/h16,41-45H,1-15,17H2,(H,46,47)(H,48,49)(H,50,51)(H,52,53)(H,54,55)(H,56,57)(H,58,59)(H,60,61)/f/h46,48,50,52,54,56,58,60H</in:inchi>
        <rdf:RDF xmlns:rdf="http://www.w3.org/1999/02/22-rdf-syntax-ns#" xmlns:dc="http://purl.org/dc/elements/1.1/" xmlns:dcterms="http://purl.org/dc/terms/" xmlns:vCard="http://www.w3.org/2001/vcard-rdf/3.0#" xmlns:bqbiol="http://biomodels.net/biology-qualifiers/" xmlns:bqmodel="http://biomodels.net/model-qualifiers/">
          <rdf:Description rdf:about="#metaid_M_348">
            <bqbiol:is>
              <rdf:Bag>
                <rdf:li rdf:resource="#metaid_M_348_inchi"/>
                <rdf:li rdf:resource="urn:miriam:obo.chebi:CHEBI:16645"/>
              </rdf:Bag>
            </bqbiol:is>
          </rdf:Description>
        </rdf:RDF>
      </annotation>
    </species>
    <species metaid="metaid_M_349" id="M_349" name="Hydroxymethylglutaryl-CoA" compartment="C_1" sboTerm="SBO:0000299">
      <annotation>
        <in:inchi xmlns:in="http://biomodels.net/inchi" metaid="metaid_M_349_inchi">InChI=1/C27H44N7O20P3S/c1-26(2,21(40)24(41)30-5-4-15(35)29-6-7-58-17(38)9-27(3,42)8-16(36)37)11-51-57(48,49)54-56(46,47)50-10-14-20(53-55(43,44)45)19(39)25(52-14)34-13-33-18-22(28)31-12-32-23(18)34/h12-14,19-21,25,39-40,42H,4-11H2,1-3H3,(H,29,35)(H,30,41)(H,36,37)(H,46,47)(H,48,49)(H2,28,31,32)(H2,43,44,45)/t14-,19-,20-,21+,25-,27+/m1/s1/f/h29-30,36,43-44,46,48H,28H2</in:inchi>
        <rdf:RDF xmlns:rdf="http://www.w3.org/1999/02/22-rdf-syntax-ns#" xmlns:dc="http://purl.org/dc/elements/1.1/" xmlns:dcterms="http://purl.org/dc/terms/" xmlns:vCard="http://www.w3.org/2001/vcard-rdf/3.0#" xmlns:bqbiol="http://biomodels.net/biology-qualifiers/" xmlns:bqmodel="http://biomodels.net/model-qualifiers/">
          <rdf:Description rdf:about="#metaid_M_349">
            <bqbiol:is>
              <rdf:Bag>
                <rdf:li rdf:resource="#metaid_M_349_inchi"/>
                <rdf:li rdf:resource="urn:miriam:obo.chebi:CHEBI:15467"/>
              </rdf:Bag>
            </bqbiol:is>
          </rdf:Description>
        </rdf:RDF>
      </annotation>
    </species>
    <species metaid="metaid_M_350" id="M_350" name="L-Homoserine" compartment="C_1" sboTerm="SBO:0000299">
      <annotation>
        <in:inchi xmlns:in="http://biomodels.net/inchi" metaid="metaid_M_350_inchi">InChI=1/C4H9NO3/c5-3(1-2-6)4(7)8/h3,6H,1-2,5H2,(H,7,8)/t3-/m0/s1/f/h7H</in:inchi>
        <rdf:RDF xmlns:rdf="http://www.w3.org/1999/02/22-rdf-syntax-ns#" xmlns:dc="http://purl.org/dc/elements/1.1/" xmlns:dcterms="http://purl.org/dc/terms/" xmlns:vCard="http://www.w3.org/2001/vcard-rdf/3.0#" xmlns:bqbiol="http://biomodels.net/biology-qualifiers/" xmlns:bqmodel="http://biomodels.net/model-qualifiers/">
          <rdf:Description rdf:about="#metaid_M_350">
            <bqbiol:is>
              <rdf:Bag>
                <rdf:li rdf:resource="#metaid_M_350_inchi"/>
                <rdf:li rdf:resource="urn:miriam:obo.chebi:CHEBI:15699"/>
              </rdf:Bag>
            </bqbiol:is>
          </rdf:Description>
        </rdf:RDF>
      </annotation>
    </species>
    <species metaid="metaid_M_351" id="M_351" name="Tetrahydropteroyltri-L-glutamate" compartment="C_1" sboTerm="SBO:0000299">
      <annotation>
        <in:inchi xmlns:in="http://biomodels.net/inchi" metaid="metaid_M_351_inchi">InChI=1/C29H37N9O12/c30-29-37-23-22(25(44)38-29)33-15(12-32-23)11-31-14-3-1-13(2-4-14)24(43)36-18(28(49)50)6-9-20(40)34-16(26(45)46)5-8-19(39)35-17(27(47)48)7-10-21(41)42/h1-4,15-18,31,33H,5-12H2,(H,34,40)(H,35,39)(H,36,43)(H,41,42)(H,45,46)(H,47,48)(H,49,50)(H4,30,32,37,38,44)/t15-,16-,17-,18-/m0/s1/f/h32,34-36,38,41,45,47,49H,30H2</in:inchi>
        <rdf:RDF xmlns:rdf="http://www.w3.org/1999/02/22-rdf-syntax-ns#" xmlns:dc="http://purl.org/dc/elements/1.1/" xmlns:dcterms="http://purl.org/dc/terms/" xmlns:vCard="http://www.w3.org/2001/vcard-rdf/3.0#" xmlns:bqbiol="http://biomodels.net/biology-qualifiers/" xmlns:bqmodel="http://biomodels.net/model-qualifiers/">
          <rdf:Description rdf:about="#metaid_M_351">
            <bqbiol:is>
              <rdf:Bag>
                <rdf:li rdf:resource="#metaid_M_351_inchi"/>
                <rdf:li rdf:resource="urn:miriam:obo.chebi:CHEBI:17420"/>
              </rdf:Bag>
            </bqbiol:is>
          </rdf:Description>
        </rdf:RDF>
      </annotation>
    </species>
    <species metaid="metaid_M_352" id="M_352" name="Hypoxanthine" compartment="C_1" sboTerm="SBO:0000299">
      <annotation>
        <in:inchi xmlns:in="http://biomodels.net/inchi" metaid="metaid_M_352_inchi">InChI=1/C5H4N4O/c10-5-3-4(7-1-6-3)8-2-9-5/h1-2H,(H2,6,7,8,9,10)</in:inchi>
        <rdf:RDF xmlns:rdf="http://www.w3.org/1999/02/22-rdf-syntax-ns#" xmlns:dc="http://purl.org/dc/elements/1.1/" xmlns:dcterms="http://purl.org/dc/terms/" xmlns:vCard="http://www.w3.org/2001/vcard-rdf/3.0#" xmlns:bqbiol="http://biomodels.net/biology-qualifiers/" xmlns:bqmodel="http://biomodels.net/model-qualifiers/">
          <rdf:Description rdf:about="#metaid_M_352">
            <bqbiol:is>
              <rdf:Bag>
                <rdf:li rdf:resource="#metaid_M_352_inchi"/>
                <rdf:li rdf:resource="urn:miriam:obo.chebi:CHEBI:17368"/>
              </rdf:Bag>
            </bqbiol:is>
          </rdf:Description>
        </rdf:RDF>
      </annotation>
    </species>
    <species metaid="metaid_M_353" id="M_353" name="Hexadecanal" compartment="C_1" sboTerm="SBO:0000299">
      <annotation>
        <in:inchi xmlns:in="http://biomodels.net/inchi" metaid="metaid_M_353_inchi">InChI=1/C16H32O/c1-2-3-4-5-6-7-8-9-10-11-12-13-14-15-16-17/h16H,2-15H2,1H3</in:inchi>
        <rdf:RDF xmlns:rdf="http://www.w3.org/1999/02/22-rdf-syntax-ns#" xmlns:dc="http://purl.org/dc/elements/1.1/" xmlns:dcterms="http://purl.org/dc/terms/" xmlns:vCard="http://www.w3.org/2001/vcard-rdf/3.0#" xmlns:bqbiol="http://biomodels.net/biology-qualifiers/" xmlns:bqmodel="http://biomodels.net/model-qualifiers/">
          <rdf:Description rdf:about="#metaid_M_353">
            <bqbiol:is>
              <rdf:Bag>
                <rdf:li rdf:resource="#metaid_M_353_inchi"/>
                <rdf:li rdf:resource="urn:miriam:obo.chebi:CHEBI:17600"/>
              </rdf:Bag>
            </bqbiol:is>
          </rdf:Description>
        </rdf:RDF>
      </annotation>
    </species>
    <species metaid="metaid_M_354" id="M_354" name="Indole-3-acetamide" compartment="C_1" sboTerm="SBO:0000299">
      <annotation>
        <in:inchi xmlns:in="http://biomodels.net/inchi" metaid="metaid_M_354_inchi">InChI=1/C10H10N2O/c11-10(13)5-7-6-12-9-4-2-1-3-8(7)9/h1-4,6,12H,5H2,(H2,11,13)</in:inchi>
        <rdf:RDF xmlns:rdf="http://www.w3.org/1999/02/22-rdf-syntax-ns#" xmlns:dc="http://purl.org/dc/elements/1.1/" xmlns:dcterms="http://purl.org/dc/terms/" xmlns:vCard="http://www.w3.org/2001/vcard-rdf/3.0#" xmlns:bqbiol="http://biomodels.net/biology-qualifiers/" xmlns:bqmodel="http://biomodels.net/model-qualifiers/">
          <rdf:Description rdf:about="#metaid_M_354">
            <bqbiol:is>
              <rdf:Bag>
                <rdf:li rdf:resource="#metaid_M_354_inchi"/>
                <rdf:li rdf:resource="urn:miriam:obo.chebi:CHEBI:16031"/>
              </rdf:Bag>
            </bqbiol:is>
          </rdf:Description>
        </rdf:RDF>
      </annotation>
    </species>
    <species metaid="metaid_M_355" id="M_355" name="isoamyl acetate" compartment="C_1" sboTerm="SBO:0000299">
      <annotation>
        <in:inchi xmlns:in="http://biomodels.net/inchi" metaid="metaid_M_355_inchi">InChI=1/C7H14O2/c1-6(2)4-5-9-7(3)8/h6H,4-5H2,1-3H3</in:inchi>
        <rdf:RDF xmlns:rdf="http://www.w3.org/1999/02/22-rdf-syntax-ns#" xmlns:dc="http://purl.org/dc/elements/1.1/" xmlns:dcterms="http://purl.org/dc/terms/" xmlns:vCard="http://www.w3.org/2001/vcard-rdf/3.0#" xmlns:bqbiol="http://biomodels.net/biology-qualifiers/" xmlns:bqmodel="http://biomodels.net/model-qualifiers/">
          <rdf:Description rdf:about="#metaid_M_355">
            <bqbiol:is>
              <rdf:Bag>
                <rdf:li rdf:resource="#metaid_M_355_inchi"/>
                <rdf:li rdf:resource="urn:miriam:kegg.compound:C12296"/>
              </rdf:Bag>
            </bqbiol:is>
          </rdf:Description>
        </rdf:RDF>
      </annotation>
    </species>
    <species metaid="metaid_M_356" id="M_356" name="Isoamyl alcohol" compartment="C_1" sboTerm="SBO:0000299">
      <annotation>
        <in:inchi xmlns:in="http://biomodels.net/inchi" metaid="metaid_M_356_inchi">InChI=1/C5H12O/c1-5(2)3-4-6/h5-6H,3-4H2,1-2H3</in:inchi>
        <rdf:RDF xmlns:rdf="http://www.w3.org/1999/02/22-rdf-syntax-ns#" xmlns:dc="http://purl.org/dc/elements/1.1/" xmlns:dcterms="http://purl.org/dc/terms/" xmlns:vCard="http://www.w3.org/2001/vcard-rdf/3.0#" xmlns:bqbiol="http://biomodels.net/biology-qualifiers/" xmlns:bqmodel="http://biomodels.net/model-qualifiers/">
          <rdf:Description rdf:about="#metaid_M_356">
            <bqbiol:is>
              <rdf:Bag>
                <rdf:li rdf:resource="#metaid_M_356_inchi"/>
                <rdf:li rdf:resource="urn:miriam:obo.chebi:CHEBI:15837"/>
              </rdf:Bag>
            </bqbiol:is>
          </rdf:Description>
        </rdf:RDF>
      </annotation>
    </species>
    <species metaid="metaid_M_357" id="M_357" name="Iminoaspartate" compartment="C_1" sboTerm="SBO:0000299">
      <annotation>
        <in:inchi xmlns:in="http://biomodels.net/inchi" metaid="metaid_M_357_inchi">InChI=1/C4H5NO4/c5-2(4(8)9)1-3(6)7/h5H,1H2,(H,6,7)(H,8,9)/b5-2+/f/h6,8H</in:inchi>
        <rdf:RDF xmlns:rdf="http://www.w3.org/1999/02/22-rdf-syntax-ns#" xmlns:dc="http://purl.org/dc/elements/1.1/" xmlns:dcterms="http://purl.org/dc/terms/" xmlns:vCard="http://www.w3.org/2001/vcard-rdf/3.0#" xmlns:bqbiol="http://biomodels.net/biology-qualifiers/" xmlns:bqmodel="http://biomodels.net/model-qualifiers/">
          <rdf:Description rdf:about="#metaid_M_357">
            <bqbiol:is>
              <rdf:Bag>
                <rdf:li rdf:resource="#metaid_M_357_inchi"/>
                <rdf:li rdf:resource="urn:miriam:kegg.compound:C05840"/>
              </rdf:Bag>
            </bqbiol:is>
          </rdf:Description>
        </rdf:RDF>
      </annotation>
    </species>
    <species metaid="metaid_M_358" id="M_358" name="isobutyl acetate" compartment="C_1" sboTerm="SBO:0000299">
      <annotation>
        <in:inchi xmlns:in="http://biomodels.net/inchi" metaid="metaid_M_358_inchi">InChI=1/C6H12O2/c1-5(2)4-8-6(3)7/h5H,4H2,1-3H3</in:inchi>
        <rdf:RDF xmlns:rdf="http://www.w3.org/1999/02/22-rdf-syntax-ns#" xmlns:dc="http://purl.org/dc/elements/1.1/" xmlns:dcterms="http://purl.org/dc/terms/" xmlns:vCard="http://www.w3.org/2001/vcard-rdf/3.0#" xmlns:bqbiol="http://biomodels.net/biology-qualifiers/" xmlns:bqmodel="http://biomodels.net/model-qualifiers/">
          <rdf:Description rdf:about="#metaid_M_358">
            <bqbiol:is>
              <rdf:Bag>
                <rdf:li rdf:resource="#metaid_M_358_inchi"/>
                <rdf:li rdf:resource="urn:miriam:pubchem.compound:8038"/>
              </rdf:Bag>
            </bqbiol:is>
          </rdf:Description>
        </rdf:RDF>
      </annotation>
    </species>
    <species metaid="metaid_M_359" id="M_359" name="isobutyl alcohol" compartment="C_1" sboTerm="SBO:0000299">
      <annotation>
        <in:inchi xmlns:in="http://biomodels.net/inchi" metaid="metaid_M_359_inchi">InChI=1/C4H10O/c1-4(2)3-5/h4-5H,3H2,1-2H3</in:inchi>
        <rdf:RDF xmlns:rdf="http://www.w3.org/1999/02/22-rdf-syntax-ns#" xmlns:dc="http://purl.org/dc/elements/1.1/" xmlns:dcterms="http://purl.org/dc/terms/" xmlns:vCard="http://www.w3.org/2001/vcard-rdf/3.0#" xmlns:bqbiol="http://biomodels.net/biology-qualifiers/" xmlns:bqmodel="http://biomodels.net/model-qualifiers/">
          <rdf:Description rdf:about="#metaid_M_359">
            <bqbiol:is>
              <rdf:Bag>
                <rdf:li rdf:resource="#metaid_M_359_inchi"/>
                <rdf:li rdf:resource="urn:miriam:kegg.compound:C14710"/>
              </rdf:Bag>
            </bqbiol:is>
          </rdf:Description>
        </rdf:RDF>
      </annotation>
    </species>
    <species metaid="metaid_M_360" id="M_360" name="Isocitrate" compartment="C_1" sboTerm="SBO:0000299">
      <annotation>
        <in:inchi xmlns:in="http://biomodels.net/inchi" metaid="metaid_M_360_inchi">InChI=1/C6H8O7/c7-3(8)1-2(5(10)11)4(9)6(12)13/h2,4,9H,1H2,(H,7,8)(H,10,11)(H,12,13)/p-3/fC6H5O7/q-3</in:inchi>
        <rdf:RDF xmlns:rdf="http://www.w3.org/1999/02/22-rdf-syntax-ns#" xmlns:dc="http://purl.org/dc/elements/1.1/" xmlns:dcterms="http://purl.org/dc/terms/" xmlns:vCard="http://www.w3.org/2001/vcard-rdf/3.0#" xmlns:bqbiol="http://biomodels.net/biology-qualifiers/" xmlns:bqmodel="http://biomodels.net/model-qualifiers/">
          <rdf:Description rdf:about="#metaid_M_360">
            <bqbiol:is>
              <rdf:Bag>
                <rdf:li rdf:resource="#metaid_M_360_inchi"/>
                <rdf:li rdf:resource="urn:miriam:obo.chebi:CHEBI:16087"/>
              </rdf:Bag>
            </bqbiol:is>
          </rdf:Description>
        </rdf:RDF>
      </annotation>
    </species>
    <species metaid="metaid_M_361" id="M_361" name="Indole-3-acetaldehyde" compartment="C_1" sboTerm="SBO:0000299">
      <annotation>
        <in:inchi xmlns:in="http://biomodels.net/inchi" metaid="metaid_M_361_inchi">InChI=1/C10H9NO/c12-6-5-8-7-11-10-4-2-1-3-9(8)10/h1-4,6-7,11H,5H2</in:inchi>
        <rdf:RDF xmlns:rdf="http://www.w3.org/1999/02/22-rdf-syntax-ns#" xmlns:dc="http://purl.org/dc/elements/1.1/" xmlns:dcterms="http://purl.org/dc/terms/" xmlns:vCard="http://www.w3.org/2001/vcard-rdf/3.0#" xmlns:bqbiol="http://biomodels.net/biology-qualifiers/" xmlns:bqmodel="http://biomodels.net/model-qualifiers/">
          <rdf:Description rdf:about="#metaid_M_361">
            <bqbiol:is>
              <rdf:Bag>
                <rdf:li rdf:resource="#metaid_M_361_inchi"/>
                <rdf:li rdf:resource="urn:miriam:obo.chebi:CHEBI:18086"/>
              </rdf:Bag>
            </bqbiol:is>
          </rdf:Description>
        </rdf:RDF>
      </annotation>
    </species>
    <species metaid="metaid_M_362" id="M_362" name="IDP" compartment="C_1" sboTerm="SBO:0000299">
      <annotation>
        <in:inchi xmlns:in="http://biomodels.net/inchi" metaid="metaid_M_362_inchi">InChI=1/C10H14N4O11P2/c15-6-4(1-23-27(21,22)25-26(18,19)20)24-10(7(6)16)14-3-13-5-8(14)11-2-12-9(5)17/h2-4,6-7,10,15-16H,1H2,(H,21,22)(H,11,12,17)(H2,18,19,20)/t4-,6-,7-,10-/m1/s1</in:inchi>
        <rdf:RDF xmlns:rdf="http://www.w3.org/1999/02/22-rdf-syntax-ns#" xmlns:dc="http://purl.org/dc/elements/1.1/" xmlns:dcterms="http://purl.org/dc/terms/" xmlns:vCard="http://www.w3.org/2001/vcard-rdf/3.0#" xmlns:bqbiol="http://biomodels.net/biology-qualifiers/" xmlns:bqmodel="http://biomodels.net/model-qualifiers/">
          <rdf:Description rdf:about="#metaid_M_362">
            <bqbiol:is>
              <rdf:Bag>
                <rdf:li rdf:resource="#metaid_M_362_inchi"/>
                <rdf:li rdf:resource="urn:miriam:obo.chebi:CHEBI:17808"/>
              </rdf:Bag>
            </bqbiol:is>
          </rdf:Description>
        </rdf:RDF>
      </annotation>
    </species>
    <species metaid="metaid_M_363" id="M_363" name="L-Isoleucine" compartment="C_1" sboTerm="SBO:0000299">
      <annotation>
        <in:inchi xmlns:in="http://biomodels.net/inchi" metaid="metaid_M_363_inchi">InChI=1/C6H13NO2/c1-3-4(2)5(7)6(8)9/h4-5H,3,7H2,1-2H3,(H,8,9)/t4-,5-/m0/s1/f/h8H</in:inchi>
        <rdf:RDF xmlns:rdf="http://www.w3.org/1999/02/22-rdf-syntax-ns#" xmlns:dc="http://purl.org/dc/elements/1.1/" xmlns:dcterms="http://purl.org/dc/terms/" xmlns:vCard="http://www.w3.org/2001/vcard-rdf/3.0#" xmlns:bqbiol="http://biomodels.net/biology-qualifiers/" xmlns:bqmodel="http://biomodels.net/model-qualifiers/">
          <rdf:Description rdf:about="#metaid_M_363">
            <bqbiol:is>
              <rdf:Bag>
                <rdf:li rdf:resource="#metaid_M_363_inchi"/>
                <rdf:li rdf:resource="urn:miriam:obo.chebi:CHEBI:17191"/>
              </rdf:Bag>
            </bqbiol:is>
          </rdf:Description>
        </rdf:RDF>
      </annotation>
    </species>
    <species metaid="metaid_M_364" id="M_364" name="L-Isoleucyl-tRNA(Ile)" compartment="C_1" sboTerm="SBO:0000299">
      <notes>
        <html xmlns="http://www.w3.org/1999/xhtml">
          <p>FORMULA: C21H32N6O11PR(C5H8O6PR)n</p>
        </html>
      </notes>
      <annotation>
        <rdf:RDF xmlns:rdf="http://www.w3.org/1999/02/22-rdf-syntax-ns#" xmlns:dc="http://purl.org/dc/elements/1.1/" xmlns:dcterms="http://purl.org/dc/terms/" xmlns:vCard="http://www.w3.org/2001/vcard-rdf/3.0#" xmlns:bqbiol="http://biomodels.net/biology-qualifiers/" xmlns:bqmodel="http://biomodels.net/model-qualifiers/">
          <rdf:Description rdf:about="#metaid_M_364">
            <bqbiol:is>
              <rdf:Bag>
                <rdf:li rdf:resource="urn:miriam:obo.chebi:CHEBI:29160"/>
              </rdf:Bag>
            </bqbiol:is>
          </rdf:Description>
        </rdf:RDF>
      </annotation>
    </species>
    <species metaid="metaid_M_365" id="M_365" name="3-(Imidazol-4-yl)-2-oxopropyl phosphate" compartment="C_1" sboTerm="SBO:0000299">
      <annotation>
        <in:inchi xmlns:in="http://biomodels.net/inchi" metaid="metaid_M_365_inchi">InChI=1/C6H9N2O5P/c9-6(3-13-14(10,11)12)1-5-2-7-4-8-5/h2,4H,1,3H2,(H,7,8)(H2,10,11,12)/f/h7,10-11H</in:inchi>
        <rdf:RDF xmlns:rdf="http://www.w3.org/1999/02/22-rdf-syntax-ns#" xmlns:dc="http://purl.org/dc/elements/1.1/" xmlns:dcterms="http://purl.org/dc/terms/" xmlns:vCard="http://www.w3.org/2001/vcard-rdf/3.0#" xmlns:bqbiol="http://biomodels.net/biology-qualifiers/" xmlns:bqmodel="http://biomodels.net/model-qualifiers/">
          <rdf:Description rdf:about="#metaid_M_365">
            <bqbiol:is>
              <rdf:Bag>
                <rdf:li rdf:resource="#metaid_M_365_inchi"/>
                <rdf:li rdf:resource="urn:miriam:obo.chebi:CHEBI:16426"/>
              </rdf:Bag>
            </bqbiol:is>
          </rdf:Description>
        </rdf:RDF>
      </annotation>
    </species>
    <species metaid="metaid_M_366" id="M_366" name="IMP" compartment="C_1" sboTerm="SBO:0000299">
      <annotation>
        <in:inchi xmlns:in="http://biomodels.net/inchi" metaid="metaid_M_366_inchi">InChI=1/C10H13N4O8P/c15-6-4(1-21-23(18,19)20)22-10(7(6)16)14-3-13-5-8(14)11-2-12-9(5)17/h2-4,6-7,10,15-16H,1H2,(H,11,12,17)(H2,18,19,20)/t4-,6-,7-,10-/m1/s1/f/h12,18-19H</in:inchi>
        <rdf:RDF xmlns:rdf="http://www.w3.org/1999/02/22-rdf-syntax-ns#" xmlns:dc="http://purl.org/dc/elements/1.1/" xmlns:dcterms="http://purl.org/dc/terms/" xmlns:vCard="http://www.w3.org/2001/vcard-rdf/3.0#" xmlns:bqbiol="http://biomodels.net/biology-qualifiers/" xmlns:bqmodel="http://biomodels.net/model-qualifiers/">
          <rdf:Description rdf:about="#metaid_M_366">
            <bqbiol:is>
              <rdf:Bag>
                <rdf:li rdf:resource="#metaid_M_366_inchi"/>
                <rdf:li rdf:resource="urn:miriam:obo.chebi:CHEBI:17202"/>
              </rdf:Bag>
            </bqbiol:is>
          </rdf:Description>
        </rdf:RDF>
      </annotation>
    </species>
    <species metaid="metaid_M_367" id="M_367" name="Indole-3-acetate" compartment="C_1" sboTerm="SBO:0000299">
      <annotation>
        <in:inchi xmlns:in="http://biomodels.net/inchi" metaid="metaid_M_367_inchi">InChI=1/C10H9NO2/c12-10(13)5-7-6-11-9-4-2-1-3-8(7)9/h1-4,6,11H,5H2,(H,12,13)/p-1/fC10H8NO2/q-1</in:inchi>
        <rdf:RDF xmlns:rdf="http://www.w3.org/1999/02/22-rdf-syntax-ns#" xmlns:dc="http://purl.org/dc/elements/1.1/" xmlns:dcterms="http://purl.org/dc/terms/" xmlns:vCard="http://www.w3.org/2001/vcard-rdf/3.0#" xmlns:bqbiol="http://biomodels.net/biology-qualifiers/" xmlns:bqmodel="http://biomodels.net/model-qualifiers/">
          <rdf:Description rdf:about="#metaid_M_367">
            <bqbiol:is>
              <rdf:Bag>
                <rdf:li rdf:resource="#metaid_M_367_inchi"/>
                <rdf:li rdf:resource="urn:miriam:obo.chebi:CHEBI:30854"/>
              </rdf:Bag>
            </bqbiol:is>
          </rdf:Description>
        </rdf:RDF>
      </annotation>
    </species>
    <species metaid="metaid_M_368" id="M_368" name="Indole-3-acetonitrile" compartment="C_1" sboTerm="SBO:0000299">
      <annotation>
        <in:inchi xmlns:in="http://biomodels.net/inchi" metaid="metaid_M_368_inchi">InChI=1/C10H8N2/c11-6-5-8-7-12-10-4-2-1-3-9(8)10/h1-4,7,12H,5H2</in:inchi>
        <rdf:RDF xmlns:rdf="http://www.w3.org/1999/02/22-rdf-syntax-ns#" xmlns:dc="http://purl.org/dc/elements/1.1/" xmlns:dcterms="http://purl.org/dc/terms/" xmlns:vCard="http://www.w3.org/2001/vcard-rdf/3.0#" xmlns:bqbiol="http://biomodels.net/biology-qualifiers/" xmlns:bqmodel="http://biomodels.net/model-qualifiers/">
          <rdf:Description rdf:about="#metaid_M_368">
            <bqbiol:is>
              <rdf:Bag>
                <rdf:li rdf:resource="#metaid_M_368_inchi"/>
                <rdf:li rdf:resource="urn:miriam:obo.chebi:CHEBI:17566"/>
              </rdf:Bag>
            </bqbiol:is>
          </rdf:Description>
        </rdf:RDF>
      </annotation>
    </species>
    <species metaid="metaid_M_369" id="M_369" name="Indole-3-ethanol" compartment="C_1" sboTerm="SBO:0000299">
      <annotation>
        <in:inchi xmlns:in="http://biomodels.net/inchi" metaid="metaid_M_369_inchi">InChI=1/C10H11NO/c12-6-5-8-7-11-10-4-2-1-3-9(8)10/h1-4,7,11-12H,5-6H2</in:inchi>
        <rdf:RDF xmlns:rdf="http://www.w3.org/1999/02/22-rdf-syntax-ns#" xmlns:dc="http://purl.org/dc/elements/1.1/" xmlns:dcterms="http://purl.org/dc/terms/" xmlns:vCard="http://www.w3.org/2001/vcard-rdf/3.0#" xmlns:bqbiol="http://biomodels.net/biology-qualifiers/" xmlns:bqmodel="http://biomodels.net/model-qualifiers/">
          <rdf:Description rdf:about="#metaid_M_369">
            <bqbiol:is>
              <rdf:Bag>
                <rdf:li rdf:resource="#metaid_M_369_inchi"/>
                <rdf:li rdf:resource="urn:miriam:obo.chebi:CHEBI:17890"/>
              </rdf:Bag>
            </bqbiol:is>
          </rdf:Description>
        </rdf:RDF>
      </annotation>
    </species>
    <species metaid="metaid_M_370" id="M_370" name="Indolepyruvate" compartment="C_1" sboTerm="SBO:0000299">
      <annotation>
        <in:inchi xmlns:in="http://biomodels.net/inchi" metaid="metaid_M_370_inchi">InChI=1/C11H9NO3/c13-10(11(14)15)5-7-6-12-9-4-2-1-3-8(7)9/h1-4,6,12H,5H2,(H,14,15)/p-1</in:inchi>
        <rdf:RDF xmlns:rdf="http://www.w3.org/1999/02/22-rdf-syntax-ns#" xmlns:dc="http://purl.org/dc/elements/1.1/" xmlns:dcterms="http://purl.org/dc/terms/" xmlns:vCard="http://www.w3.org/2001/vcard-rdf/3.0#" xmlns:bqbiol="http://biomodels.net/biology-qualifiers/" xmlns:bqmodel="http://biomodels.net/model-qualifiers/">
          <rdf:Description rdf:about="#metaid_M_370">
            <bqbiol:is>
              <rdf:Bag>
                <rdf:li rdf:resource="#metaid_M_370_inchi"/>
                <rdf:li rdf:resource="urn:miriam:obo.chebi:CHEBI:17640"/>
              </rdf:Bag>
            </bqbiol:is>
          </rdf:Description>
        </rdf:RDF>
      </annotation>
    </species>
    <species metaid="metaid_M_371" id="M_371" name="myo-Inositol" compartment="C_1" sboTerm="SBO:0000299">
      <annotation>
        <in:inchi xmlns:in="http://biomodels.net/inchi" metaid="metaid_M_371_inchi">InChI=1/C6H12O6/c7-1-2(8)4(10)6(12)5(11)3(1)9/h1-12H/t1-,2-,3-,4+,5-,6-</in:inchi>
        <rdf:RDF xmlns:rdf="http://www.w3.org/1999/02/22-rdf-syntax-ns#" xmlns:dc="http://purl.org/dc/elements/1.1/" xmlns:dcterms="http://purl.org/dc/terms/" xmlns:vCard="http://www.w3.org/2001/vcard-rdf/3.0#" xmlns:bqbiol="http://biomodels.net/biology-qualifiers/" xmlns:bqmodel="http://biomodels.net/model-qualifiers/">
          <rdf:Description rdf:about="#metaid_M_371">
            <bqbiol:is>
              <rdf:Bag>
                <rdf:li rdf:resource="#metaid_M_371_inchi"/>
                <rdf:li rdf:resource="urn:miriam:obo.chebi:CHEBI:17268"/>
              </rdf:Bag>
            </bqbiol:is>
          </rdf:Description>
        </rdf:RDF>
      </annotation>
    </species>
    <species metaid="metaid_M_372" id="M_372" name="Inosine" compartment="C_1" sboTerm="SBO:0000299">
      <annotation>
        <in:inchi xmlns:in="http://biomodels.net/inchi" metaid="metaid_M_372_inchi">InChI=1/C10H12N4O5/c15-1-4-6(16)7(17)10(19-4)14-3-13-5-8(14)11-2-12-9(5)18/h2-4,6-7,10,15-17H,1H2,(H,11,12,18)/t4-,6-,7-,10-/m1/s1/f/h18H</in:inchi>
        <rdf:RDF xmlns:rdf="http://www.w3.org/1999/02/22-rdf-syntax-ns#" xmlns:dc="http://purl.org/dc/elements/1.1/" xmlns:dcterms="http://purl.org/dc/terms/" xmlns:vCard="http://www.w3.org/2001/vcard-rdf/3.0#" xmlns:bqbiol="http://biomodels.net/biology-qualifiers/" xmlns:bqmodel="http://biomodels.net/model-qualifiers/">
          <rdf:Description rdf:about="#metaid_M_372">
            <bqbiol:is>
              <rdf:Bag>
                <rdf:li rdf:resource="#metaid_M_372_inchi"/>
                <rdf:li rdf:resource="urn:miriam:obo.chebi:CHEBI:17596"/>
              </rdf:Bag>
            </bqbiol:is>
          </rdf:Description>
        </rdf:RDF>
      </annotation>
    </species>
    <species metaid="metaid_M_373" id="M_373" name="Isopentenyl diphosphate" compartment="C_1" sboTerm="SBO:0000299">
      <annotation>
        <in:inchi xmlns:in="http://biomodels.net/inchi" metaid="metaid_M_373_inchi">InChI=1/C5H12O7P2/c1-5(2)3-4-11-14(9,10)12-13(6,7)8/h1,3-4H2,2H3,(H,9,10)(H2,6,7,8)</in:inchi>
        <rdf:RDF xmlns:rdf="http://www.w3.org/1999/02/22-rdf-syntax-ns#" xmlns:dc="http://purl.org/dc/elements/1.1/" xmlns:dcterms="http://purl.org/dc/terms/" xmlns:vCard="http://www.w3.org/2001/vcard-rdf/3.0#" xmlns:bqbiol="http://biomodels.net/biology-qualifiers/" xmlns:bqmodel="http://biomodels.net/model-qualifiers/">
          <rdf:Description rdf:about="#metaid_M_373">
            <bqbiol:is>
              <rdf:Bag>
                <rdf:li rdf:resource="#metaid_M_373_inchi"/>
                <rdf:li rdf:resource="urn:miriam:obo.chebi:CHEBI:16584"/>
              </rdf:Bag>
            </bqbiol:is>
          </rdf:Description>
        </rdf:RDF>
      </annotation>
    </species>
    <species metaid="metaid_M_374" id="M_374" name="ITP" compartment="C_1" sboTerm="SBO:0000299">
      <annotation>
        <in:inchi xmlns:in="http://biomodels.net/inchi" metaid="metaid_M_374_inchi">InChI=1/C10H15N4O14P3/c15-6-4(1-25-30(21,22)28-31(23,24)27-29(18,19)20)26-10(7(6)16)14-3-13-5-8(14)11-2-12-9(5)17/h2-4,6-7,10,15-16H,1H2,(H,21,22)(H,23,24)(H,11,12,17)(H2,18,19,20)/t4-,6-,7-,10-/m1/s1</in:inchi>
        <rdf:RDF xmlns:rdf="http://www.w3.org/1999/02/22-rdf-syntax-ns#" xmlns:dc="http://purl.org/dc/elements/1.1/" xmlns:dcterms="http://purl.org/dc/terms/" xmlns:vCard="http://www.w3.org/2001/vcard-rdf/3.0#" xmlns:bqbiol="http://biomodels.net/biology-qualifiers/" xmlns:bqmodel="http://biomodels.net/model-qualifiers/">
          <rdf:Description rdf:about="#metaid_M_374">
            <bqbiol:is>
              <rdf:Bag>
                <rdf:li rdf:resource="#metaid_M_374_inchi"/>
                <rdf:li rdf:resource="urn:miriam:obo.chebi:CHEBI:16039"/>
              </rdf:Bag>
            </bqbiol:is>
          </rdf:Description>
        </rdf:RDF>
      </annotation>
    </species>
    <species metaid="metaid_M_375" id="M_375" name="potassium" compartment="C_1" sboTerm="SBO:0000299">
      <annotation>
        <in:inchi xmlns:in="http://biomodels.net/inchi" metaid="metaid_M_375_inchi">InChI=1/K.H</in:inchi>
        <rdf:RDF xmlns:rdf="http://www.w3.org/1999/02/22-rdf-syntax-ns#" xmlns:dc="http://purl.org/dc/elements/1.1/" xmlns:dcterms="http://purl.org/dc/terms/" xmlns:vCard="http://www.w3.org/2001/vcard-rdf/3.0#" xmlns:bqbiol="http://biomodels.net/biology-qualifiers/" xmlns:bqmodel="http://biomodels.net/model-qualifiers/">
          <rdf:Description rdf:about="#metaid_M_375">
            <bqbiol:is>
              <rdf:Bag>
                <rdf:li rdf:resource="#metaid_M_375_inchi"/>
                <rdf:li rdf:resource="urn:miriam:obo.chebi:CHEBI:26216"/>
              </rdf:Bag>
            </bqbiol:is>
          </rdf:Description>
        </rdf:RDF>
      </annotation>
    </species>
    <species metaid="metaid_M_376" id="M_376" name="D-Lactate" compartment="C_1" sboTerm="SBO:0000299">
      <annotation>
        <in:inchi xmlns:in="http://biomodels.net/inchi" metaid="metaid_M_376_inchi">InChI=1/C3H6O3/c1-2(4)3(5)6/h2,4H,1H3,(H,5,6)/p-1/t2-/m1/s1/fC3H5O3/q-1</in:inchi>
        <rdf:RDF xmlns:rdf="http://www.w3.org/1999/02/22-rdf-syntax-ns#" xmlns:dc="http://purl.org/dc/elements/1.1/" xmlns:dcterms="http://purl.org/dc/terms/" xmlns:vCard="http://www.w3.org/2001/vcard-rdf/3.0#" xmlns:bqbiol="http://biomodels.net/biology-qualifiers/" xmlns:bqmodel="http://biomodels.net/model-qualifiers/">
          <rdf:Description rdf:about="#metaid_M_376">
            <bqbiol:is>
              <rdf:Bag>
                <rdf:li rdf:resource="#metaid_M_376_inchi"/>
                <rdf:li rdf:resource="urn:miriam:obo.chebi:CHEBI:16004"/>
              </rdf:Bag>
            </bqbiol:is>
          </rdf:Description>
        </rdf:RDF>
      </annotation>
    </species>
    <species metaid="metaid_M_377" id="M_377" name="L-Lactate" compartment="C_1" sboTerm="SBO:0000299">
      <annotation>
        <in:inchi xmlns:in="http://biomodels.net/inchi" metaid="metaid_M_377_inchi">InChI=1/C3H6O3/c1-2(4)3(5)6/h2,4H,1H3,(H,5,6)/p-1/t2-/m0/s1/fC3H5O3/q-1</in:inchi>
        <rdf:RDF xmlns:rdf="http://www.w3.org/1999/02/22-rdf-syntax-ns#" xmlns:dc="http://purl.org/dc/elements/1.1/" xmlns:dcterms="http://purl.org/dc/terms/" xmlns:vCard="http://www.w3.org/2001/vcard-rdf/3.0#" xmlns:bqbiol="http://biomodels.net/biology-qualifiers/" xmlns:bqmodel="http://biomodels.net/model-qualifiers/">
          <rdf:Description rdf:about="#metaid_M_377">
            <bqbiol:is>
              <rdf:Bag>
                <rdf:li rdf:resource="#metaid_M_377_inchi"/>
                <rdf:li rdf:resource="urn:miriam:obo.chebi:CHEBI:16651"/>
              </rdf:Bag>
            </bqbiol:is>
          </rdf:Description>
        </rdf:RDF>
      </annotation>
    </species>
    <species metaid="metaid_M_378" id="M_378" name="L-Lactaldehyde" compartment="C_1" sboTerm="SBO:0000299">
      <annotation>
        <in:inchi xmlns:in="http://biomodels.net/inchi" metaid="metaid_M_378_inchi">InChI=1/C3H6O2/c1-3(5)2-4/h2-3,5H,1H3/t3-/m0/s1</in:inchi>
        <rdf:RDF xmlns:rdf="http://www.w3.org/1999/02/22-rdf-syntax-ns#" xmlns:dc="http://purl.org/dc/elements/1.1/" xmlns:dcterms="http://purl.org/dc/terms/" xmlns:vCard="http://www.w3.org/2001/vcard-rdf/3.0#" xmlns:bqbiol="http://biomodels.net/biology-qualifiers/" xmlns:bqmodel="http://biomodels.net/model-qualifiers/">
          <rdf:Description rdf:about="#metaid_M_378">
            <bqbiol:is>
              <rdf:Bag>
                <rdf:li rdf:resource="#metaid_M_378_inchi"/>
                <rdf:li rdf:resource="urn:miriam:obo.chebi:CHEBI:18041"/>
              </rdf:Bag>
            </bqbiol:is>
          </rdf:Description>
        </rdf:RDF>
      </annotation>
    </species>
    <species metaid="metaid_M_379" id="M_379" name="Lanosterol" compartment="C_1" sboTerm="SBO:0000299">
      <annotation>
        <in:inchi xmlns:in="http://biomodels.net/inchi" metaid="metaid_M_379_inchi">InChI=1/C30H50O/c1-20(2)10-9-11-21(3)22-14-18-30(8)24-12-13-25-27(4,5)26(31)16-17-28(25,6)23(24)15-19-29(22,30)7/h10,21-22,25-26,31H,9,11-19H2,1-8H3/t21-,22-,25+,26+,28-,29-,30+/m1/s1</in:inchi>
        <rdf:RDF xmlns:rdf="http://www.w3.org/1999/02/22-rdf-syntax-ns#" xmlns:dc="http://purl.org/dc/elements/1.1/" xmlns:dcterms="http://purl.org/dc/terms/" xmlns:vCard="http://www.w3.org/2001/vcard-rdf/3.0#" xmlns:bqbiol="http://biomodels.net/biology-qualifiers/" xmlns:bqmodel="http://biomodels.net/model-qualifiers/">
          <rdf:Description rdf:about="#metaid_M_379">
            <bqbiol:is>
              <rdf:Bag>
                <rdf:li rdf:resource="#metaid_M_379_inchi"/>
                <rdf:li rdf:resource="urn:miriam:obo.chebi:CHEBI:16521"/>
              </rdf:Bag>
            </bqbiol:is>
          </rdf:Description>
        </rdf:RDF>
      </annotation>
    </species>
    <species metaid="metaid_M_380" id="M_380" name="L-Leucine" compartment="C_1" sboTerm="SBO:0000299">
      <annotation>
        <in:inchi xmlns:in="http://biomodels.net/inchi" metaid="metaid_M_380_inchi">InChI=1/C6H13NO2/c1-4(2)3-5(7)6(8)9/h4-5H,3,7H2,1-2H3,(H,8,9)/t5-/m0/s1/f/h8H</in:inchi>
        <rdf:RDF xmlns:rdf="http://www.w3.org/1999/02/22-rdf-syntax-ns#" xmlns:dc="http://purl.org/dc/elements/1.1/" xmlns:dcterms="http://purl.org/dc/terms/" xmlns:vCard="http://www.w3.org/2001/vcard-rdf/3.0#" xmlns:bqbiol="http://biomodels.net/biology-qualifiers/" xmlns:bqmodel="http://biomodels.net/model-qualifiers/">
          <rdf:Description rdf:about="#metaid_M_380">
            <bqbiol:is>
              <rdf:Bag>
                <rdf:li rdf:resource="#metaid_M_380_inchi"/>
                <rdf:li rdf:resource="urn:miriam:obo.chebi:CHEBI:15603"/>
              </rdf:Bag>
            </bqbiol:is>
          </rdf:Description>
        </rdf:RDF>
      </annotation>
    </species>
    <species metaid="metaid_M_381" id="M_381" name="L-Leucyl-tRNA(Leu)" compartment="C_1" sboTerm="SBO:0000299">
      <notes>
        <html xmlns="http://www.w3.org/1999/xhtml">
          <p>FORMULA: C21H32N6O11PR(C5H8O6PR)n</p>
        </html>
      </notes>
      <annotation>
        <rdf:RDF xmlns:rdf="http://www.w3.org/1999/02/22-rdf-syntax-ns#" xmlns:dc="http://purl.org/dc/elements/1.1/" xmlns:dcterms="http://purl.org/dc/terms/" xmlns:vCard="http://www.w3.org/2001/vcard-rdf/3.0#" xmlns:bqbiol="http://biomodels.net/biology-qualifiers/" xmlns:bqmodel="http://biomodels.net/model-qualifiers/">
          <rdf:Description rdf:about="#metaid_M_381">
            <bqbiol:is>
              <rdf:Bag>
                <rdf:li rdf:resource="urn:miriam:obo.chebi:CHEBI:16624"/>
              </rdf:Bag>
            </bqbiol:is>
          </rdf:Description>
        </rdf:RDF>
      </annotation>
    </species>
    <species metaid="metaid_M_382" id="M_382" name="(R)-S-Lactoylglutathione" compartment="C_1" sboTerm="SBO:0000299">
      <annotation>
        <in:inchi xmlns:in="http://biomodels.net/inchi" metaid="metaid_M_382_inchi">InChI=1/C13H21N3O8S/c1-6(17)13(24)25-5-8(11(21)15-4-10(19)20)16-9(18)3-2-7(14)12(22)23/h6-8,17H,2-5,14H2,1H3,(H,15,21)(H,16,18)(H,19,20)(H,22,23)/t6?,7-,8-/m0/s1</in:inchi>
        <rdf:RDF xmlns:rdf="http://www.w3.org/1999/02/22-rdf-syntax-ns#" xmlns:dc="http://purl.org/dc/elements/1.1/" xmlns:dcterms="http://purl.org/dc/terms/" xmlns:vCard="http://www.w3.org/2001/vcard-rdf/3.0#" xmlns:bqbiol="http://biomodels.net/biology-qualifiers/" xmlns:bqmodel="http://biomodels.net/model-qualifiers/">
          <rdf:Description rdf:about="#metaid_M_382">
            <bqbiol:is>
              <rdf:Bag>
                <rdf:li rdf:resource="#metaid_M_382_inchi"/>
                <rdf:li rdf:resource="urn:miriam:obo.chebi:CHEBI:15694"/>
              </rdf:Bag>
            </bqbiol:is>
          </rdf:Description>
        </rdf:RDF>
      </annotation>
    </species>
    <species metaid="metaid_M_383" id="M_383" name="L-Lysine" compartment="C_1" sboTerm="SBO:0000299">
      <annotation>
        <in:inchi xmlns:in="http://biomodels.net/inchi" metaid="metaid_M_383_inchi">InChI=1/C6H14N2O2/c7-4-2-1-3-5(8)6(9)10/h5H,1-4,7-8H2,(H,9,10)/t5-/m0/s1/f/h9H</in:inchi>
        <rdf:RDF xmlns:rdf="http://www.w3.org/1999/02/22-rdf-syntax-ns#" xmlns:dc="http://purl.org/dc/elements/1.1/" xmlns:dcterms="http://purl.org/dc/terms/" xmlns:vCard="http://www.w3.org/2001/vcard-rdf/3.0#" xmlns:bqbiol="http://biomodels.net/biology-qualifiers/" xmlns:bqmodel="http://biomodels.net/model-qualifiers/">
          <rdf:Description rdf:about="#metaid_M_383">
            <bqbiol:is>
              <rdf:Bag>
                <rdf:li rdf:resource="#metaid_M_383_inchi"/>
                <rdf:li rdf:resource="urn:miriam:obo.chebi:CHEBI:18019"/>
              </rdf:Bag>
            </bqbiol:is>
          </rdf:Description>
        </rdf:RDF>
      </annotation>
    </species>
    <species metaid="metaid_M_384" id="M_384" name="L-Lysine-tRNA (Lys)" compartment="C_1" sboTerm="SBO:0000299">
      <notes>
        <html xmlns="http://www.w3.org/1999/xhtml">
[truncated: 3,621,832 more chars]
