# Supplementary material for: Do genome-scale models need exact solvers or clearer standards?
Source: Mol Syst Biol. 2015 Oct 14;11(10):831. doi: 10.15252/msb.20156157 (PMC4631202; doi:10.15252/msb.20156157)
Supplement: Supplementary file 2 — Dataset EV1 [file msb0011-0831-sd2.zip › m_model_collection-master/failed/README.md]

The models which cannot be solved are summarized below:

| Organism                    | Version   | Reference            | PMID     | Mongoose      | COBRA      |
|-----------------------------|-----------|----------------------|----------|---------------|------------|
| Buchnera aphidicola         | iGT196    | Thomas et al.        | 19232131 | EnergyBlocked | FALSE      |
| Corynebacterium glutamicum  | iKK446    | Kjeldsen and Nielsen | 18985611 | EnergyBlocked | FALSE      |
| Corynebacterium glutamicum  | iYS277    | Shinfuku et al.      | 19646286 | StoichBlocked | FALSE      |
| Chromohalobacter salexigens | iOA584    | Ates et al.          | 21251315 | StoichBlocked | FALSE      |
| Plasmodium falciparum       | PlasmoNet | Huthmacher et al.    | 20807400 | TopBlocked    | FALSE      |
| Staphylococcus aureus       | S_aureus  | Lee et al.           | 19376871 | TopBlocked    | not parsed |
| Saccharomyces cerevisiae    | iIN800    | Nookaew et al.       | 18687109 | IrrevBlocked  | FALSE      |
| Synechocystis sp. PCC6803   | iPF633    | Fu                   |          | TopBlocked    | not parsed |
