# Supplementary material for: Do genome-scale models need exact solvers or clearer standards?
Source: Mol Syst Biol. 2015 Oct 14;11(10):831. doi: 10.15252/msb.20156157 (PMC4631202; doi:10.15252/msb.20156157)
Supplement: Supplementary file 2 — Dataset EV1 [file msb0011-0831-sd2.zip › m_model_collection-master/failed/S_aureus.xls]

## Sheet: Reconstruction
		Supplementary dataset 1. Strain dependent metabolic network reconstruction of S. aureus
		List of reactions
1.1.1.1	SA0143(adhE)|SA0562(adh1|adhA|adhP)|SA2160()|	EC number		KEGG reaction ID	Reaction		Essentiality in each strain
1.1.1.100	SA1074(fabG)|				ID	Name	Newman	TCH1516	USA300	Mu3	JH9	JH1	COL	RF122	Mu50	MW2	MSSA476	MRSA252	N315
1.1.1.103	SA0511()|	1.1.1.100		R02767	C01271 + C00006 <=> C00685 + C00005 + C00080	(3R)-3-Hydroxyacyl-[acyl-carrier protein] + NADP+ <=> 3-Oxoacyl-[acyl-carrier protein] + NADPH + H+	+	+	+	+	+	+	+	+	+	+	+	+	+
1.1.1.122		1.1.1.100		R04533	C04618 + C00006 <=> C05744 + C00005	(3R)-3-Hydroxybutanoyl-[acyl-carrier protein] + NADP+ <=> Acetoacetyl-[acp] + NADPH	+	+	+	+	+	+	+	+	+	+	+	+	+
1.1.1.137	SA0242()|SA0246()|	1.1.1.100		R04534	C04619 + C00006 <=> C05753 + C00005	(3R)-3-Hydroxydecanoyl-[acyl-carrier protein] + NADP+ <=> 3-Oxodecanoyl-[acp] + NADPH	+	+	+	+	+	+	+	+	+	+	+	+	+
1.1.1.14	SA0239()|SA0240()|	1.1.1.100		R04536	C04620 + C00006 <=> C05750 + C00005	(3R)-3-Hydroxyoctanoyl-[acyl-carrier protein] + NADP+ <=> 3-Oxooctanoyl-[acp] + NADPH	+	+	+	+	+	+	+	+	+	+	+	+	+
1.1.1.158	SA0693()|	1.1.1.100		R04543	C04633 + C00006 <=> C05762 + C00005	(3R)-3-Hydroxypalmitoyl-[acyl-carrier protein] + NADP+ <=> 3-Oxohexadecanoyl-[acp] + NADPH	+	+	+	+	+	+	+	+	+	+	+	+	+
1.1.1.169	SA1861(ilvC)|SA2232()|SA2393()|	1.1.1.100		R04566	C04688 + C00006 <=> C05759 + C00005	(3R)-3-Hydroxytetradecanoyl-[acyl-carrier protein] + NADP+ <=> 3-Oxotetradecanoyl-[acp] + NADPH	+	+	+	+	+	+	+	+	+	+	+	+	+
1.1.1.17	SA1963(mtlD)|	1.1.1.100		R04953	C05747 + C00006 <=> C05746 + C00005	(R)-3-Hydroxyhexanoyl-[acp] + NADP+ <=> 3-Oxohexanoyl-[acp] + NADPH	+	+	+	+	+	+	+	+	+	+	+	+	+
1.1.1.193	SA1589(ribD)|	1.1.1.100		R04964	C05757 + C00006 <=> C05756 + C00005	(R)-3-Hydroxydodecanoyl-[acp] + NADP+ <=> 3-Oxododecanoyl-[acp] + NADPH	+	+	+	+	+	+	+	+	+	+	+	+	+
1.1.1.205	SA0375(guaB)|	1.1.1.103		R01465	C00188 + C00003 <=> C03508 + C00004 + C00080	L-Threonine + NAD+ <=> L-2-Amino-3-oxobutanoic acid + NADH + H+	+	+	+	+	+	+	+	+	+	+	+	+	+
1.1.1.215		1.11.1.15		R07180	(2) C01336 + C15498 <=> C15496 + C00001 + C01335	2 RSH + ROOH <=> R-S-S-R + H2O + ROH	+	+	+	+	+	+	+	+	+	+	+	+	+
1.1.1.218	SA2001()|	1.1.1.137		R01524	C01068 + C00003 <=> C00199 + C00004 + C00080	D-Ribitol 5-phosphate + NAD+ <=> D-Ribulose 5-phosphate + NADH + H+	+	+	+	+	+	+	+	+	+	+	+	+	+
1.1.1.219		1.1.1.137		R01525	C01068 + C00006 <=> C00199 + C00005 + C00080	D-Ribitol 5-phosphate + NADP+ <=> D-Ribulose 5-phosphate + NADPH + H+	+	+	+	+	+	+	+	+	+	+	+	+	+
1.1.1.23	SA2470()|	1.1.1.14		R00875	C00794 + C00003 <=> C00095 + C00004 + C00080	D-Sorbitol + NAD+ <=> D-Fructose + NADH + H+	+	+	+	+	+	+	+	+	+	+	+	+	+
1.1.1.25	SA1424(aroE)|	1.1.1.14		R02441	C00532 + C00003 <=> C00508 + C00004 + C00080	L-Arabitol + NAD+ <=> L-Ribulose + NADH + H+	+	+	+	+	+	+	+	+	+	+	+	+	+
1.1.1.26	SA0791()|SA2098()|	1.1.1.14		R07145	C01507 + C00003 <=> C00247 + C00004 + C00080	L-Iditol + NAD+ <=> L-Sorbose + NADH + H+	+	+	+	+	+	+	+	+	+	+	+	+	+
1.1.1.27	SA0232(lctE)|SA2395()|	1.1.1.158		R01039	C00116 + C00006 <=> C00184 + C00005 + C00080	Glycerol + NADP+ <=> Glycerone + NADPH + H+	+	+	+	+	+	+	+	+	+	+	+	+	+
1.1.1.274	SA0658()|SA1606()|	1.1.1.158		R03191	C01050 + C00003 <=> C04631 + C00004	UDP-N-acetylmuramate + NAD+ <=> UDP-N-acetyl-3-(1-carboxyvinyl)-D-glucosamine + NADH	+	+	+	+	+	+	+	+	+	+	+	+	+
1.1.1.3	SA1164(dhoM)|	1.1.1.158		R03192	C01050 + C00006 <=> C04631 + C00005 + C00080	UDP-N-acetylmuramate + NADP+ <=> UDP-N-acetyl-3-(1-carboxyvinyl)-D-glucosamine + NADPH + H+	+	+	+	+	+	+	+	+	+	+	+	+	+
1.1.1.34	SA2333(mvaA)|	1.1.1.169		R02472	C00522 + C00006 <=> C00966 + C00005 + C00080	(R)-Pantoate + NADP+ <=> 2-Dehydropantoate + NADPH + H+	+	+	+	+	+	+	+	+	+	+	+	+	+
1.1.1.35	SA0224()|	1.11.1.6		R00009	(2) C00027 <=> C00007 + (2) C00001	2 H2O2 <=> Oxygen + 2 H2O	+	+	+	+	+	-	+	+	+	+	+	+	+
1.1.1.36	SA1123()|	1.11.1.6		R00017	C00027 + (2) C00126 <=> (2) C00125 + (2) C00001	H2O2 + 2 Ferrocytochrome c <=> 2 Ferricytochrome c + 2 H2O	+	+	+	+	+	-	+	+	+	+	+	+	+
1.1.1.38	SA1524()|	1.1.1.17		R00758	C00644 + C00003 <=> C00085 + C00004 + C00080	D-Mannitol 1-phosphate + NAD+ <=> D-Fructose 6-phosphate + NADH + H+	+	+	+	+	+	+	+	+	+	+	+	+	+
1.1.1.4	SA0122(butA)|	1.1.1.17		R02703	C00644 + C00003 <=> C05345 + C00004	D-Mannitol 1-phosphate + NAD+ <=> beta-D-Fructose 6-phosphate + NADH	+	+	+	+	+	+	+	+	+	+	+	+	+
1.1.1.42	SA1517(citC)|	1.1.1.193		R03458	C04454 + C00006 <=> C01268 + C00005 + C00080	5-Amino-6-(5'-phosphoribitylamino)uracil + NADP+ <=> 5-Amino-6-(5'-phosphoribosylamino)uracil + NADPH + H+	+	+	+	+	+	+	+	+	+	+	+	+	+
1.1.1.44	SA1342(gnd)|	1.11.1.9		R00017	C00027 + (2) C00126 <=> (2) C00125 + (2) C00001	H2O2 + 2 Ferrocytochrome c <=> 2 Ferricytochrome c + 2 H2O	+	+	+	+	+	+	+	+	+	+	+	+	+
1.1.1.47	SA2260()|	1.11.1.9		R00274	C00027 + (2) C00051 <=> C00127 + (2) C00001	H2O2 + 2 Glutathione <=> Oxidized glutathione + 2 H2O	+	+	+	+	+	+	+	+	+	+	+	+	+
1.1.1.49	SA1336()|	1.11.1.9		R07034	(2) C00051 + C05356 <=> C00127 + C04805 + C00001	2 Glutathione + 5(S)-HPETE <=> Oxidized glutathione + 5(S)-HETE + H2O	+	+	+	+	+	+	+	+	+	+	+	+	+
1.1.1.5	SA0122(butA)|	1.11.1.9		R07035	(2) C00051 + C05966 <=> C00127 + C04742 + C00001	2 Glutathione + 15(S)-HPETE <=> Oxidized glutathione + (15S)-15-Hydroxy-5,8,11-cis-13-trans-eicosatetraenoate + H2O	+	+	+	+	+	+	+	+	+	+	+	+	+
1.1.1.79	SA0791()|SA2098()|	1.1.1.1		R00623	C00226 + C00003 <=> C00071 + C00004 + C00080	Primary alcohol + NAD+ <=> Aldehyde + NADH + H+	+	+	+	+	+	+	+	+	+	+	+	+	+
1.1.1.81	SA0791()|SA2098()|	1.1.1.1		R00624	C00432 + C00003 <=> C00709 + C00004 + C00080	Secondary alcohol + NAD+ <=> Ketone + NADH + H+	+	+	+	+	+	+	+	+	+	+	+	+	+
1.1.1.85	SA1863(leuB)|	1.1.1.1		R01036	C00116 + C00003 <=> C00577 + C00004 + C00080	Glycerol + NAD+ <=> D-Glyceraldehyde + NADH + H+	+	+	+	+	+	+	+	+	+	+	+	+	+
1.1.1.86	SA1861(ilvC)|	1.1.1.1		R07326	C00069 + C00003 <=> C00071 + C00004 + C00080	Alcohol + NAD+ <=> Aldehyde + NADH + H+	+	+	+	+	+	+	+	+	+	+	+	+	+
1.1.1.88	SA2333(mvaA)|	1.1.1.1		R07327	C00069 + C00003 <=> C00709 + C00004 + C00080	Alcohol + NAD+ <=> Ketone + NADH + H+	+	+	+	+	+	+	+	+	+	+	+	+	+
1.1.1.94	SA1306(gpsA)|	1.1.1.205		R01130	C00130 + C00003 + C00001 <=> C00655 + C00004 + C00080	IMP + NAD+ + H2O <=> Xanthosine 5'-phosphate + NADH + H+	+	+	+	+	+	+	+	+	+	+	+	+	+
1.1.1.95	SA1545(serA)|SA1679()|	1.1.1.218		R03592	C01516 + C00006 <=> C01735 + C00005 + C00080	Morphine + NADP+ <=> Morphinone + NADPH + H+	+	+	+	+	+	+	+	+	+	+	+	+	+
1.1.99.1	SA2405(betA)|	1.1.1.219		R03123	C03648 + C00006 <=> C00974 + C00005 + C00080	cis-3,4-Leucopelargonidin + NADP+ <=> Dihydrokaempferol + NADPH + H+	+	+	+	+	+	+	+	+	+	+	+	+	+
1.1.99.16	SA2155()|SA2400(mqo2)|	1.1.1.23		R00286	C00029 + C00001 + (2) C00003 <=> C00167 + (2) C00004 + C00080	UDP-glucose + H2O + 2 NAD+ <=> UDP-glucuronate + 2 NADH + H+	+	+	+	+	+	+	+	+	+	+	+	+	+
1.1.99.5	SA1142(glpD)|	1.1.1.23		R01158	C00860 + (2) C00003 + C00001 <=> C00135 + (2) C00004 + (2) C00080	L-Histidinol + 2 NAD+ + H2O <=> L-Histidine + 2 NADH + 2 H+	+	+	+	+	+	+	+	+	+	+	+	+	+
1.10.3.-	SA0937()|SA0938()|	1.1.1.23		R01163	C01929 + C00001 + (2) C00003 <=> C00135 + (2) C00004 + C00080	L-Histidinal + H2O + 2 NAD+ <=> L-Histidine + 2 NADH + H+	+	+	+	+	+	+	+	+	+	+	+	+	+
1.11.1.15	SA0366(ahpC)|SA1535()|SA1680()|	1.1.1.23		R03012	C00860 + C00003 <=> C01929 + C00004 + C00080	L-Histidinol + NAD+ <=> L-Histidinal + NADH + H+	+	+	+	+	+	+	+	+	+	+	+	+	+
1.11.1.6	SA1170(katA)|	1.1.1.25		R01872	C00296 + C00003 <=> C00944 + C00004 + C00080	Quinate + NAD+ <=> 3-Dehydroquinate + NADH + H+	+	+	+	+	+	+	+	+	+	+	+	+	+
1.11.1.9	SA1146(bsaA)|SA2414()|	1.1.1.25		R02413	C00493 + C00006 <=> C02637 + C00005 + C00080	Shikimate + NADP+ <=> 3-Dehydroshikimate + NADPH + H+	+	+	+	+	+	+	+	+	+	+	+	+	+
1.14.-.-	SA0312()|SA0327()|SA1451()|	1.1.1.25		R02414	C00493 + C00006 <=> C02652 + C00005	Shikimate + NADP+ <=> 5-Dehydroshikimate + NADPH	+	+	+	+	+	+	+	+	+	+	+	+	+
1.14.12.17	SA0231()|	1.1.1.26		R00717	C00160 + C00003 <=> C00048 + C00004 + C00080	Glycolate + NAD+ <=> Glyoxylate + NADH + H+	+	+	+	+	+	+	+	+	+	+	+	+	+
1.14.13.1	SA2099()|	1.1.1.26		R01388	C00258 + C00003 <=> C00168 + C00004 + C00080	D-Glycerate + NAD+ <=> Hydroxypyruvate + NADH + H+	+	+	+	+	+	+	+	+	+	+	+	+	+
1.14.13.39	SA1730()|	1.1.1.274		R05823	C00629 + C00006 <=> C02780 + C00005 + C00080	2-Dehydro-D-gluconate + NADP+ <=> 2,5-Didehydro-D-gluconate + NADPH + H+	+	+	+	+	+	+	+	+	+	+	+	+	+
1.14.99.-	SA2351()|	1.1.1.27		R00703	C00186 + C00003 <=> C00022 + C00004 + C00080	(S)-Lactate + NAD+ <=> Pyruvate + NADH + H+	+	+	+	+	+	+	+	+	+	+	+	+	+
1.15.1.1	SA0128(sodM)|SA1382(sodA)|	1.1.1.27		R01000	C05984 + C00003 <=> C00109 + C00004 + C00080	2-Hydroxybutanoic acid + NAD+ <=> 2-Oxobutanoate + NADH + H+	+	+	+	+	+	+	+	+	+	+	+	+	+
1.16.3.1	SA1941(dps)|	1.1.1.34		R02082	C00418 + C00010 + (2) C00006 <=> C00356 + (2) C00005 + (2) C00080	(R)-Mevalonate + CoA + 2 NADP+ <=> (S)-3-Hydroxy-3-methylglutaryl-CoA + 2 NADPH + 2 H+	+	+	+	+	+	+	+	+	+	+	+	+	+
1.17.4.1	SA0686(nrdE)|SA0687(nrdF)|	1.1.1.35		R01778	C00640 + C00003 <=> C00264 + C00004 + C00080	(3S)-3-Hydroxyacyl-CoA + NAD+ <=> 3-Oxoacyl-CoA + NADH + H+	+	+	+	+	+	+	+	+	+	+	+	+	+
1.17.4.2	SA2410(nrdD)|	1.1.1.35		R01975	C01144 + C00003 <=> C00332 + C00004	(S)-3-Hydroxybutanoyl-CoA + NAD+ <=> Acetoacetyl-CoA + NADH	+	+	+	+	+	+	+	+	+	+	+	+	+
1.2.1.-	SA1496(hemA)|	1.1.1.35		R02082	C00418 + C00010 + (2) C00006 <=> C00356 + (2) C00005 + (2) C00080	(R)-Mevalonate + CoA + 2 NADP+ <=> (S)-3-Hydroxy-3-methylglutaryl-CoA + 2 NADPH + 2 H+	+	+	+	+	+	+	+	+	+	+	+	+	+
1.2.1.10	SA0143(adhE)|	1.1.1.35		R04203	C04405 + C00003 <=> C03344 + C00004 + C00080	(2S,3S)-3-Hydroxy-2-methylbutanoyl-CoA + NAD+ <=> 2-Methylacetoacetyl-CoA + NADH + H+	+	+	+	+	+	+	+	+	+	+	+	+	+
1.2.1.11	SA1226(asd)|	1.1.1.35		R04737	C05258 + C00003 <=> C05259 + C00004	(S)-3-Hydroxyhexadecanoyl-CoA + NAD+ <=> 3-Oxopalmitoyl-CoA + NADH	+	+	+	+	+	+	+	+	+	+	+	+	+
1.2.1.12	SA0727(gap)|SA1510(gapB)|	1.1.1.35		R04739	C05260 + C00003 <=> C05261 + C00004	(S)-3-Hydroxytetradecanoyl-CoA + NAD+ <=> 3-Oxotetradecanoyl-CoA + NADH	+	+	+	+	+	+	+	+	+	+	+	+	+
1.2.1.2	SA0171(fdh)|SA2102()|	1.1.1.35		R04741	C05262 + C00003 <=> C05263 + C00004	(S)-3-Hydroxydodecanoyl-CoA + NAD+ <=> 3-Oxododecanoyl-CoA + NADH	+	+	+	+	+	+	+	+	+	+	+	+	+
1.2.1.22	SA0162(aldA)|	1.1.1.35		R04743	C05264 + C00003 <=> C05265 + C00004	(S)-Hydroxydecanoyl-CoA + NAD+ <=> 3-Oxodecanoyl-CoA + NADH	+	+	+	+	+	+	+	+	+	+	+	+	+
1.2.1.3	SA1924()|	1.1.1.35		R04745	C05266 + C00003 <=> C05267 + C00004	(S)-Hydroxyoctanoyl-CoA + NAD+ <=> 3-Oxooctanoyl-CoA + NADH	+	+	+	+	+	+	+	+	+	+	+	+	+
1.2.1.38	SA0178(argC)|	1.1.1.35		R04748	C05268 + C00003 <=> C05269 + C00004	(S)-Hydroxyhexanoyl-CoA + NAD+ <=> 3-Oxohexanoyl-CoA + NADH	+	+	+	+	+	+	+	+	+	+	+	+	+
1.2.1.5	SA1736(aldH)|	1.1.1.35		R05066	C06001 + C00003 <=> C06002 + C00004 + C00080	(S)-3-Hydroxyisobutyrate + NAD+ <=> (S)-Methylmalonate semialdehyde + NADH + H+	+	+	+	+	+	+	+	+	+	+	+	+	+
1.2.1.8	SA2406(gbsA)|	1.1.1.35		R05575	C09819 + C00003 <=> C09820 + C00004 + C00080	(Hydroxymethylphenyl)succinyl-CoA + NAD+ <=> Benzoylsuccinyl-CoA + NADH + H+	+	+	+	+	+	+	+	+	+	+	+	+	+
1.2.2.2	SA2327()|	1.1.1.35		R06941	C14145 + C00003 <=> C02232 + C00004 + C00080	(3S)-3-Hydroxyadipyl-CoA + NAD+ <=> 3-Oxoadipyl-CoA + NADH + H+	+	+	+	+	+	+	+	+	+	+	+	+	+
1.2.3.3		1.1.1.36		R01779	C01086 + C00006 <=> C00264 + C00005 + C00080	(3R)-3-Hydroxyacyl-CoA + NADP+ <=> 3-Oxoacyl-CoA + NADPH + H+	+	+	+	+	+	+	+	-	+	+	+	+	+
1.2.4.1	SA0943-1(pdhA)|SA0944(pdhB)|	1.1.1.36		R01977	C03561 + C00006 <=> C00332 + C00005	(R)-3-Hydroxybutanoyl-CoA + NADP+ <=> Acetoacetyl-CoA + NADPH	+	+	+	+	+	+	+	-	+	+	+	+	+
1.2.4.2	SA1245(odhA)|	1.1.1.38		R00214	C00149 + C00003 <=> C00022 + C00011 + C00004	(S)-Malate + NAD+ <=> Pyruvate + CO2 + NADH	+	+	+	+	+	+	+	+	+	+	+	+	+
1.2.4.4	SA1347(bfmBAB)|SA1348(bfmBAA)|	1.1.1.38		R00216	C00149 + C00006 <=> C00022 + C00011 + C00005	(S)-Malate + NADP+ <=> Pyruvate + CO2 + NADPH	+	+	+	+	+	+	+	+	+	+	+	+	+
1.20.4.1		1.1.1.38		R00342	C00149 + C00003 <=> C00036 + C00004 + C00080	(S)-Malate + NAD+ <=> Oxaloacetate + NADH + H+	+	+	+	+	+	+	+	+	+	+	+	+	+
1.3.1.-	SA1333()|	1.1.1.3		R01773	C00263 + C00003 <=> C00441 + C00004 + C00080	L-Homoserine + NAD+ <=> L-Aspartate 4-semialdehyde + NADH + H+	+	+	+	+	+	+	+	+	+	+	+	+	+
1.3.1.10	SA0869(fabI)|	1.1.1.3		R01775	C00263 + C00006 <=> C00441 + C00005 + C00080	L-Homoserine + NADP+ <=> L-Aspartate 4-semialdehyde + NADPH + H+	+	+	+	+	+	+	+	+	+	+	+	+	+
1.3.1.12	SA1197(tyrA)|	1.1.1.42		R00267	C00311 + C00006 <=> C00026 + C00011 + C00005 + C00080	Isocitrate + NADP+ <=> 2-Oxoglutarate + CO2 + NADPH + H+	+	+	+	+	+	+	+	+	+	+	-	+	+
1.3.1.26	SA1228(dapB)|	1.1.1.42		R00268	C05379 + C00006 <=> C00026 + C00011 + C00005 + C00080	Oxalosuccinate + NADP+ <=> 2-Oxoglutarate + CO2 + NADPH + H+	+	+	+	+	+	+	+	+	+	+	-	+	+
1.3.1.43	SA1197(tyrA)|	1.1.1.42		R00709	C00311 + C00003 <=> C00026 + C00011 + C00004 + C00080	Isocitrate + NAD+ <=> 2-Oxoglutarate + CO2 + NADH + H+	+	+	+	+	+	+	+	+	+	+	-	+	+
1.3.1.76	SA2412()|	1.1.1.42		R01899	C00311 + C00006 <=> C05379 + C00005 + C00080	Isocitrate + NADP+ <=> Oxalosuccinate + NADPH + H+	+	+	+	+	+	+	+	+	+	+	-	+	+
1.3.1.9		1.1.1.44		R01528	C00345 + C00006 <=> C00199 + C00011 + C00005 + C00080	6-Phospho-D-gluconate + NADP+ <=> D-Ribulose 5-phosphate + CO2 + NADPH + H+	+	+	+	+	+	+	+	+	+	+	+	+	+
1.3.3.1	SA2375()|	1.1.1.47		R01520	C00221 + C00003 <=> C00198 + C00004 + C00080	beta-D-Glucose + NAD+ <=> D-Glucono-1,5-lactone + NADH + H+	-	-	+	+	+	+	-	+	+	+	+	+	+
1.3.3.3		1.1.1.47		R01521	C00221 + C00006 <=> C00198 + C00005 + C00080	beta-D-Glucose + NADP+ <=> D-Glucono-1,5-lactone + NADPH + H+	-	-	+	+	+	+	-	+	+	+	+	+	+
1.3.3.4	SA1650(hemY)|	1.1.1.49		R00835	C00092 + C00006 <=> C01236 + C00005 + C00080	D-Glucose 6-phosphate + NADP+ <=> D-Glucono-1,5-lactone 6-phosphate + NADPH + H+	+	+	+	+	+	+	+	+	+	+	+	+	+
1.3.99.-	SA2348(crtN)|	1.1.1.49		R02736	C01172 + C00006 <=> C01236 + C00005 + C00080	beta-D-Glucose 6-phosphate + NADP+ <=> D-Glucono-1,5-lactone 6-phosphate + NADPH + H+	+	+	+	+	+	+	+	+	+	+	+	+	+
1.3.99.1	SA0994(sdhC)|SA0995(sdhA)|SA0996(sdhB)|	1.1.1.4		R02946	C03044 + C00003 <=> C00810 + C00004 + C00080	(R,R)-Butane-2,3-diol + NAD+ <=> (R)-Acetoin + NADH + H+	+	+	+	+	+	+	+	+	+	+	+	+	+
1.3.99.10	SA0169()|	1.1.1.79		R00465	C00160 + C00006 <=> C00048 + C00005 + C00080	Glycolate + NADP+ <=> Glyoxylate + NADPH + H+	+	+	+	+	+	+	+	+	+	+	+	+	+
1.3.99.2	SA2080()|	1.1.1.79		R01392	C00258 + C00006 <=> C00168 + C00005 + C00080	D-Glycerate + NADP+ <=> Hydroxypyruvate + NADPH + H+	+	+	+	+	+	+	+	+	+	+	+	+	+
1.3.99.22	SA1412(hemN)|	1.1.1.79		R02527	C00937 + C00003 <=> C00546 + C00004 + C00080	(R)-Lactaldehyde + NAD+ <=> Methylglyoxal + NADH + H+	+	+	+	+	+	+	+	+	+	+	+	+	+
1.3.99.3		1.1.1.81		R01388	C00258 + C00003 <=> C00168 + C00004 + C00080	D-Glycerate + NAD+ <=> Hydroxypyruvate + NADH + H+	+	+	+	+	+	+	+	+	+	+	+	+	+
1.3.99.7	SA0225()|	1.1.1.81		R01390	C00168 + C00011 <=> C00975	Hydroxypyruvate + CO2 <=> Dihydroxyfumarate	+	+	+	+	+	+	+	+	+	+	+	+	+
1.4.1.1	SA1272()|SA1531(ald)|	1.1.1.81		R01392	C00258 + C00006 <=> C00168 + C00005 + C00080	D-Glycerate + NADP+ <=> Hydroxypyruvate + NADPH + H+	+	+	+	+	+	+	+	+	+	+	+	+	+
1.4.1.13	SA0430(gltB)|SA0431(gltD)|	1.1.1.85		R04426	C04411 + C00003 <=> C04236 + C00004 + C00080	(2R,3S)-3-Isopropylmalate + NAD+ <=> (2S)-2-Isopropyl-3-oxosuccinate + NADH + H+	+	+	+	+	+	+	+	+	+	+	+	+	+
1.4.1.2	SA0819(gudB)|	1.1.1.86		R03051	C00900 + C00005 + C00080 <=> C04039 + C00006	2-Acetolactate + NADPH + H+ <=> 2,3-Dihydroxy-3-methylbutanoate + NADP+	+	+	+	+	+	+	+	+	+	+	+	+	+
1.4.4.2	SA1365()|SA1366()|	1.1.1.86		R04426	C04411 + C00003 <=> C04236 + C00004 + C00080	(2R,3S)-3-Isopropylmalate + NAD+ <=> (2S)-2-Isopropyl-3-oxosuccinate + NADH + H+	+	+	+	+	+	+	+	+	+	+	+	+	+
1.4.7.1	SA2248()|	1.1.1.86		R04439	C04272 + C00006 <=> C06010 + C00005 + C00080	(R)-2,3-Dihydroxy-3-methylbutanoate + NADP+ <=> (S)-2-Acetolactate + NADPH + H+	+	+	+	+	+	+	+	+	+	+	+	+	+
1.5.1.-	SA0367()|	1.1.1.86		R04440	C04272 + C00006 <=> C04181 + C00005	(R)-2,3-Dihydroxy-3-methylbutanoate + NADP+ <=> 3-Hydroxy-3-methyl-2-oxobutanoic acid + NADPH	+	+	+	+	+	+	+	+	+	+	+	+	+
1.5.1.12	SA2341(rocA)|	1.1.1.86		R05068	C06007 + C00006 <=> C14463 + C00005 + C00080	(R)-2,3-Dihydroxy-3-methylpentanoate + NADP+ <=> (R)-3-Hydroxy-3-methyl-2-oxopentanoate + NADPH + H+	+	+	+	+	+	+	+	+	+	+	+	+	+
1.5.1.2	SA1334()|	1.1.1.86		R05069	C06006 <=> C14463	(S)-2-Aceto-2-hydroxybutanoate <=> (R)-3-Hydroxy-3-methyl-2-oxopentanoate	+	+	+	+	+	+	+	+	+	+	+	+	+
1.5.1.20	SA0345()|	1.1.1.86		R05071	C06010 <=> C04181	(S)-2-Acetolactate <=> 3-Hydroxy-3-methyl-2-oxobutanoic acid	+	+	+	+	+	+	+	+	+	+	+	+	+
1.5.1.28	SA2095()|	1.1.1.88		R02081	C00418 + C00010 + (2) C00003 <=> C00356 + (2) C00004 + C00080	(R)-Mevalonate + CoA + 2 NAD+ <=> (S)-3-Hydroxy-3-methylglutaryl-CoA + 2 NADH + H+	+	+	+	+	+	+	+	+	+	+	+	+	+
1.5.1.29	SA0328()|	1.1.1.94		R00842	C00093 + C00003 <=> C00111 + C00004 + C00080	sn-Glycerol 3-phosphate + NAD+ <=> Glycerone phosphate + NADH + H+	+	+	+	+	+	+	+	+	+	+	+	+	+
1.5.1.3	SA1259(dfrA)|	1.1.1.94		R00844	C00093 + C00006 <=> C00111 + C00005 + C00080	sn-Glycerol 3-phosphate + NADP+ <=> Glycerone phosphate + NADPH + H+	+	+	+	+	+	+	+	+	+	+	+	+	+
1.5.1.34	SA0231()|	1.1.1.95		R01513	C00197 + C00003 <=> C03232 + C00004 + C00080	3-Phospho-D-glycerate + NAD+ <=> 3-Phosphonooxypyruvate + NADH + H+	+	+	+	+	+	+	+	+	+	+	+	+	+
1.5.1.5	SA0915(folD)|	1.1.1.95		R02607	C00597 + C00003 <=> C03232 + C00004 + C00080	3-Phosphoglycerate + NAD+ <=> 3-Phosphonooxypyruvate + NADH + H+	+	+	+	+	+	+	+	+	+	+	+	+	+
1.5.99.8	SA1585()|	1.14.12.17		R05724	(2) C00533 + (2) C00007 + C00004 + C00080 <=> (2) C00244 + C00003	2 Nitric oxide + 2 Oxygen + NADH + H+ <=> 2 Nitrate + NAD+	+	+	+	+	+	+	+	+	+	+	+	+	+
1.6.5.2	SA0204(acpD)|	1.14.12.17		R05725	(2) C00533 + (2) C00007 + C00005 + C00080 <=> (2) C00244 + C00006	2 Nitric oxide + 2 Oxygen + NADPH + H+ <=> 2 Nitrate + NADP+	+	+	+	+	+	+	+	+	+	+	+	+	+
1.6.5.3	SA0411(ndhF)|SA0613()|	1.14.13.1		R05724	(2) C00533 + (2) C00007 + C00004 + C00080 <=> (2) C00244 + C00003	2 Nitric oxide + 2 Oxygen + NADH + H+ <=> 2 Nitrate + NAD+	+	+	+	+	+	+	+	+	+	+	+	+	+
1.6.5.5	SA1988()|SA1989()|	1.14.13.1		R05725	(2) C00533 + (2) C00007 + C00005 + C00080 <=> (2) C00244 + C00006	2 Nitric oxide + 2 Oxygen + NADPH + H+ <=> 2 Nitrate + NADP+	+	+	+	+	+	+	+	+	+	+	+	+	+
1.6.99.3	SA0613()|	1.14.13.1		R06915	C14088 + C00007 + C00004 + C00080 <=> C02923 + C00003 + C00011 + C00001	3-Methylsalicylate + Oxygen + NADH + H+ <=> 2,3-Dihydroxytoluene + NAD+ + CO2 + H2O	+	+	+	+	+	+	+	+	+	+	+	+	+
1.7.1.4	SA2187(nasE)|SA2188(nasD)|	1.14.13.1		R06936	C14109 + C00007 + C00004 + C00080 <=> C14110 + C00003 + C00001 + C00011	4-Hydroxymethylsalicylate + Oxygen + NADH + H+ <=> 4-Hydroxymethylcatechol + NAD+ + H2O + CO2	+	+	+	+	+	+	+	+	+	+	+	+	+
1.7.1.7	SA1172()|	1.14.13.1		R06939	C14103 + C00007 + C00004 + C00080 <=> C06730 + C00003 + C00001 + C00011	4-Methylsalicylate + Oxygen + NADH + H+ <=> 4-Methylcatechol + NAD+ + H2O + CO2	+	+	+	+	+	+	+	+	+	+	+	+	+
1.7.99.4	SA2182(narI)|SA2183()|SA2184(narH)|SA2185(narG)|	1.14.13.39		R00111	C00005 + (2) C05933 + C00007 + C00080 <=> C00006 + (2) C00533 + (2) C00327	NADPH + 2 N-(omega)-Hydroxyarginine + Oxygen + H+ <=> NADP+ + 2 Nitric oxide + 2 L-Citrulline	+	+	+	+	+	+	+	+	+	+	+	+	+
1.7.99.7		1.14.13.39		R00557	C00062 + C00007 + C00005 <=> C00533 + C00327 + C00006	L-Arginine + Oxygen + NADPH <=> Nitric oxide + L-Citrulline + NADP+	+	+	+	+	+	+	+	+	+	+	+	+	+
1.8.1.14	SA0831(cdr)|	1.14.13.39		R00558	C00062 + C00007 + C00005 <=> C05933 + C00006 + C00001	L-Arginine + Oxygen + NADPH <=> N-(omega)-Hydroxyarginine + NADP+ + H2O	+	+	+	+	+	+	+	+	+	+	+	+	+
1.8.1.2	SA1275()|SA2413()|	1.15.1.1		R00275	(2) C00704 + (2) C00080 <=> C00027 + C00007	2 O2.- + 2 H+ <=> H2O2 + Oxygen	+	+	+	+	+	+	+	+	+	+	+	+	+
1.8.1.4	SA0946(pdhD)|SA1349()|	1.16.3.1		R00078	C00007 + (4) C14818 + (4) C00080 <=> (4) C14819 + (2) C00001	Oxygen + 4 Fe2+ + 4 H+ <=> 4 Fe3+ + 2 H2O	+	+	+	+	+	+	+	+	+	+	+	+	+
1.8.1.9	SA0719(trxB)|SA1311()|SA2162()|	1.17.4.1		R02017	C00206 + C00343 + C00001 <=> C00342 + C00008	dADP + Oxidized thioredoxin + H2O <=> Thioredoxin + ADP	+	+	+	+	+	+	+	+	+	+	+	+	+
1.8.4.11	SA1194(msrA)|SA1256()|SA1257()|SA2453()|	1.17.4.1		R02018	C01346 + C00343 + C00001 <=> C00342 + C00015	dUDP + Oxidized thioredoxin + H2O <=> Thioredoxin + UDP	+	+	+	+	+	+	+	+	+	+	+	+	+
1.8.5.-	SA0084()|	1.17.4.1		R02019	C00361 + C00343 + C00001 <=> C00035 + C00342	dGDP + Oxidized thioredoxin + H2O <=> GDP + Thioredoxin	+	+	+	+	+	+	+	+	+	+	+	+	+
1.9.3.-	SA0910()|SA0911(qoxC)|SA0912(qoxB)|SA0913()|	1.17.4.1		R02024	C00705 + C00343 + C00001 <=> C00342 + C00112	dCDP + Oxidized thioredoxin + H2O <=> Thioredoxin + CDP	+	+	+	+	+	+	+	+	+	+	+	+	+
1.9.3.1		1.17.4.1		R04294	C04232 + C00343 + C00001 <=> C03723 + C00342	2'-Deoxyribonucleoside diphosphate + Oxidized thioredoxin + H2O <=> Ribonucleoside diphosphate + Thioredoxin	+	+	+	+	+	+	+	+	+	+	+	+	+
1.97.1.4	SA0219(pflA)|	1.17.4.2		R02014	C00131 + C00343 + C00001 <=> C00002 + C00342	dATP + Oxidized thioredoxin + H2O <=> ATP + Thioredoxin	+	+	+	+	+	+	+	+	+	+	+	+	+
2.1.-.-	SA1303(gerCB)|SA1582()|SA2499(gidB)|	1.17.4.2		R02020	C00286 + C00343 + C00001 <=> C00044 + C00342	dGTP + Oxidized thioredoxin + H2O <=> GTP + Thioredoxin	+	+	+	+	+	+	+	+	+	+	+	+	+
2.1.1.-	SA0047()|SA0257()|SA0445()|SA0451(ksgA)|SA0490()|SA0767()|SA0932()|SA0972()|SA0984()|SA1022()|SA1060()|SA1277()|SA1407()|SA1419()|SA1442()|SA1479()|SA1672()|SA1713()|SA1919()|SA1950()|SA2257()|SA2383()|	1.17.4.2		R02022	C00458 + C00343 + C00001 <=> C00063 + C00342	dCTP + Oxidized thioredoxin + H2O <=> CTP + Thioredoxin	+	+	+	+	+	+	+	+	+	+	+	+	+
2.1.1.107	SA0463()|SA2186(nasF)|	1.17.4.2		R02023	C00460 + C00343 + C00001 <=> C00075 + C00342	dUTP + Oxidized thioredoxin + H2O <=> UTP + Thioredoxin	+	+	+	+	+	+	+	+	+	+	+	+	+
2.1.1.13	SA0345()|	1.17.4.2		R04315	C04283 + C00343 + C00001 <=> C03802 + C00342	2'-Deoxyribonucleoside triphosphate + Oxidized thioredoxin + H2O <=> Ribonucleoside triphosphate + Thioredoxin	+	+	+	+	+	+	+	+	+	+	+	+	+
2.1.1.14	SA0344(metE)|	1.1.99.16		R00361	C00149 + C00028 <=> C00036 + C00030	(S)-Malate + Acceptor <=> Oxaloacetate + Reduced acceptor	-	+	+	+	+	+	+	+	+	+	+	+	+
2.1.1.31	SA1083(trmD)|	1.1.99.16		R01257	C00149 + C00016 <=> C01352 + C00036	(S)-Malate + FAD <=> FADH2 + Oxaloacetate	-	+	+	+	+	+	+	+	+	+	+	+	+
2.1.1.33	SA1569()|	1.1.99.1		R01025	C00114 + C00028 <=> C00576 + C00030	Choline + Acceptor <=> Betaine aldehyde + Reduced acceptor	+	+	+	+	+	+	+	+	+	+	+	+	+
2.1.1.45	SA1260(thyA)|	1.1.99.1		R02567	C00576 + C00016 + C00001 <=> C01352 + C00719	Betaine aldehyde + FAD + H2O <=> FADH2 + Betaine	+	+	+	+	+	+	+	+	+	+	+	+	+
2.1.1.48	SA0048(ermA)|SA0766(ermA)|SA1480(ermA)|SA1951(ermA)|SA2384(ermA)|	1.1.99.1		R06620	C00031 + C00399 <=> C00198 + C00390	D-Glucose + Ubiquinone <=> D-Glucono-1,5-lactone + Ubiquinol	+	+	+	+	+	+	+	+	+	+	+	+	+
2.1.1.52	SA0499()|	1.1.99.5		R00848	C00093 + C00016 <=> C00111 + C01352	sn-Glycerol 3-phosphate + FAD <=> Glycerone phosphate + FADH2	+	+	+	+	+	+	+	+	+	+	+	+	+
2.1.1.61	SA1449()|	1.1.99.5		R00849	C00093 + C00028 <=> C00111 + C00030	sn-Glycerol 3-phosphate + Acceptor <=> Glycerone phosphate + Reduced acceptor	+	+	+	+	+	+	+	+	+	+	+	+	+
2.1.1.63	SA2335(adaB)|	1.20.4.1		R05747	C11215 + C07292 <=> C06697 + C07293	Arsenate ion + Glutaredoxin <=> Arsenite + Glutaredoxin disulfide	+	+	+	+	+	+	+	+	+	+	+	+	+
2.1.1.72	SA1534()|	1.2.1.10		R00228	C00084 + C00010 + C00003 <=> C00024 + C00004 + C00080	Acetaldehyde + CoA + NAD+ <=> Acetyl-CoA + NADH + H+	-	+	+	+	+	+	+	+	+	+	+	+	+
2.1.2.1	SA1915(glyA)|	1.2.1.10		R01058	C00118 + C00006 + C00001 <=> C00197 + C00005 + C00080	(2R)-2-Hydroxy-3-(phosphonooxy)-propanal + NADP+ + H2O <=> 3-Phospho-D-glycerate + NADPH + H+	-	+	+	+	+	+	+	+	+	+	+	+	+
2.1.2.10	SA1367()|	1.2.1.10		R01172	C01412 + C00010 + C00003 <=> C00136 + C00004 + C00080	Butanal + CoA + NAD+ <=> Butanoyl-CoA + NADH + H+	-	+	+	+	+	+	+	+	+	+	+	+	+
2.1.2.11	SA2392(panB)|	1.2.1.11		R02291	C00441 + C00009 + C00006 <=> C03082 + C00005 + C00080	L-Aspartate 4-semialdehyde + Orthophosphate + NADP+ <=> 4-Phospho-L-aspartate + NADPH + H+	+	+	+	+	+	+	+	+	+	+	+	+	+
2.1.2.2	SA0924(purN)|	1.2.1.12		R01061	C00118 + C00009 + C00003 <=> C00236 + C00004 + C00080	(2R)-2-Hydroxy-3-(phosphonooxy)-propanal + Orthophosphate + NAD+ <=> 3-Phospho-D-glyceroyl phosphate + NADH + H+	+	+	+	+	+	+	+	+	+	+	+	+	+
2.1.2.3	SA0925(purH)|	1.2.1.12		R01063	C00118 + C00009 + C00006 <=> C00236 + C00005 + C00080	(2R)-2-Hydroxy-3-(phosphonooxy)-propanal + Orthophosphate + NADP+ <=> 3-Phospho-D-glyceroyl phosphate + NADPH + H+	+	+	+	+	+	+	+	+	+	+	+	+	+
2.1.2.9	SA1059()|	1.2.1.12		R02291	C00441 + C00009 + C00006 <=> C03082 + C00005 + C00080	L-Aspartate 4-semialdehyde + Orthophosphate + NADP+ <=> 4-Phospho-L-aspartate + NADPH + H+	+	+	+	+	+	+	+	+	+	+	+	+	+
2.1.3.2	SA1043(pyrB)|	1.2.1.12		R04201	C03943 + C00006 + C00001 <=> C03341 + C00005 + C00014 + C00080	(2R,4S)-2,4-Diaminopentanoate + NADP+ + H2O <=> 2-Amino-4-oxopentanoic acid + NADPH + NH3 + H+	+	+	+	+	+	+	+	+	+	+	+	+	+
2.1.3.3	SA1012(argF)|SA2427(arcB)|	1.2.1.22		R00203	C00546 + C00003 + C00001 <=> C00022 + C00004 + C00080	Methylglyoxal + NAD+ + H2O <=> Pyruvate + NADH + H+	+	+	+	+	+	+	+	+	+	+	+	+	+
2.2.1.1	SA1177(tkt)|	1.2.1.22		R01333	C00266 + C00003 + C00001 <=> C00160 + C00004 + C00080	Glycolaldehyde + NAD+ + H2O <=> Glycolate + NADH + H+	+	+	+	+	+	+	+	+	+	+	+	+	+
2.2.1.2	SA1599()|	1.2.1.22		R01446	C00424 + C00003 + C00001 <=> C00186 + C00004 + C00080	(S)-Lactaldehyde + NAD+ + H2O <=> (S)-Lactate + NADH + H+	+	+	+	+	+	+	+	+	+	+	+	+	+
2.2.1.6	SA1859(ilvB)|SA1860()|SA2008(alsS)|	1.2.1.2		R00519	C00058 + C00003 <=> C00080 + C00011 + C00004	Formate + NAD+ <=> H+ + CO2 + NADH	+	+	+	+	+	+	+	+	+	+	+	+	+
2.3.1.-	SA0151(capH)|SA0330()|SA0426()|SA0435()|SA0559()|SA0717()|SA0741()|SA0754()|SA0893()|SA0906()|SA1019()|SA1252()|SA1346(bmfBB)|SA1555(acuA)|SA1931()|SA2076()|SA2190()|SA2309()|SA2317()|SA2342()|	1.2.1.38		R03443	C01250 + C00009 + C00006 <=> C04133 + C00005 + C00080	N-Acetyl-L-glutamate 5-semialdehyde + Orthophosphate + NADP+ <=> N-Acetyl-L-glutamate 5-phosphate + NADPH + H+	+	+	+	+	+	+	+	-	+	+	+	+	+
2.3.1.1	SA0177(argJ)|	1.2.1.3		R00519	C00058 + C00003 <=> C00080 + C00011 + C00004	Formate + NAD+ <=> H+ + CO2 + NADH	+	+	+	+	+	+	+	+	+	+	+	+	+
2.3.1.12	SA0945(pdhC)|	1.2.1.3		R00538	C00071 + C00003 + C00001 <=> C00060 + C00004	Aldehyde + NAD+ + H2O <=> Carboxylate + NADH	+	+	+	+	+	+	+	+	+	+	+	+	+
2.3.1.128	SA0634()|SA1855()|SA2474()|	1.2.1.3		R00631	C00071 + C00003 + C00001 <=> C00162 + C00004	Aldehyde + NAD+ + H2O <=> Fatty acid + NADH	+	+	+	+	+	+	+	+	+	+	+	+	+
2.3.1.15		1.2.1.3		R00632	C00071 + C00003 + C00001 <=> C00174 + C00004 + C00080	Aldehyde + NAD+ + H2O <=> Acid + NADH + H+	+	+	+	+	+	+	+	+	+	+	+	+	+
2.3.1.157	SA0457(gcaD)|	1.2.1.3		R00710	C00084 + C00003 + C00001 <=> C00033 + C00004 + C00080	Acetaldehyde + NAD+ + H2O <=> Acetate + NADH + H+	+	+	+	+	+	+	+	+	+	+	+	+	+
2.3.1.16	SA0223()|	1.2.1.3		R00711	C00084 + C00006 + C00001 <=> C00033 + C00005 + C00080	Acetaldehyde + NADP+ + H2O <=> Acetate + NADPH + H+	+	+	+	+	+	+	+	+	+	+	+	+	+
2.3.1.29	SA0508()|	1.2.1.3		R01752	C00577 + C00003 + C00001 <=> C00258 + C00004 + C00080	D-Glyceraldehyde + NAD+ + H2O <=> D-Glycerate + NADH + H+	+	+	+	+	+	+	+	+	+	+	+	+	+
2.3.1.30	SA0487(cysE)|	1.2.1.3		R01986	C00555 + C00006 + C00001 <=> C00334 + C00005	4-Aminobutanal + NADP+ + H2O <=> 4-Aminobutanoate + NADPH	+	+	+	+	+	+	+	+	+	+	+	+	+
2.3.1.31	SA0011()|	1.2.1.3		R02549	C00555 + C00003 + C00001 <=> C00334 + C00004 + C00080	4-Aminobutanal + NAD+ + H2O <=> 4-Aminobutanoate + NADH + H+	+	+	+	+	+	+	+	+	+	+	+	+	+
2.3.1.35	SA0177(argJ)|	1.2.1.3		R02678	C00637 + C00003 + C00001 <=> C00954 + C00004 + C00080	Indole-3-acetaldehyde + NAD+ + H2O <=> Indole-3-acetate + NADH + H+	+	+	+	+	+	+	+	+	+	+	+	+	+
2.3.1.39	SA1073(fabD)|	1.2.1.3		R02957	C02670 + C00003 + (2) C00001 <=> C00818 + C00004 + C00080	D-Glucuronolactone + NAD+ + 2 H2O <=> D-Glucarate + NADH + H+	+	+	+	+	+	+	+	+	+	+	+	+	+
2.3.1.41	SA0843(fab)|	1.2.1.3		R02959	C00819 <=> C02671	D-Glutamine <=> D-Glutamyl-peptide	+	+	+	+	+	+	+	+	+	+	+	+	+
2.3.1.47	SA2212()|	1.2.1.3		R03283	C01149 + C00003 + C00001 <=> C01181 + C00004 + C00080	4-Trimethylammoniobutanal + NAD+ + H2O <=> 4-Trimethylammoniobutanoate + NADH + H+	+	+	+	+	+	+	+	+	+	+	+	+	+
2.3.1.51	SA1548()|	1.2.1.3		R03869	C06002 + C00003 + C00001 <=> C02170 + C00004	(S)-Methylmalonate semialdehyde + NAD+ + H2O <=> Methylmalonate + NADH	+	+	+	+	+	+	+	+	+	+	+	+	+
2.3.1.52		1.2.1.3		R04065	C05130 + C00003 + C00001 <=> C02835 + C00004 + C00080	Imidazole-4-acetaldehyde + NAD+ + H2O <=> Imidazole-4-acetate + NADH + H+	+	+	+	+	+	+	+	+	+	+	+	+	+
2.3.1.54	SA0218(pflB)|	1.2.1.3		R04903	C05634 + C00003 + C00001 <=> C05635 + C00080 + C00004	5-Hydroxyindoleacetaldehyde + NAD+ + H2O <=> 5-Hydroxyindoleacetate + H+ + NADH	+	+	+	+	+	+	+	+	+	+	+	+	+
2.3.1.57		1.2.1.3		R05050	C05936 + C00003 + C00001 <=> C02946 + C00004 + C00080	N4-Acetylaminobutanal + NAD+ + H2O <=> 4-Acetamidobutanoate + NADH + H+	+	+	+	+	+	+	+	+	+	+	+	+	+
2.3.1.61	SA1244(odhB)|	1.2.1.3		R05119	C06145 + C00003 + C00001 <=> C06144 + C00004	3-Butyn-1-al + NAD+ + H2O <=> 3-Butynoate + NADH	+	+	+	+	+	+	+	+	+	+	+	+	+
2.3.1.8	SA0545(pta)|	1.2.1.5		R00632	C00071 + C00003 + C00001 <=> C00174 + C00004 + C00080	Aldehyde + NAD+ + H2O <=> Acid + NADH + H+	+	+	+	+	+	+	+	+	+	+	+	+	+
2.3.1.82		1.2.1.5		R00634	C00071 + C00006 + C00001 <=> C00174 + C00005 + C00080	Aldehyde + NADP+ + H2O <=> Acid + NADPH + H+	+	+	+	+	+	+	+	+	+	+	+	+	+
2.3.1.88		1.2.1.5		R00710	C00084 + C00003 + C00001 <=> C00033 + C00004 + C00080	Acetaldehyde + NAD+ + H2O <=> Acetate + NADH + H+	+	+	+	+	+	+	+	+	+	+	+	+	+
2.3.1.89	SA1229(dapD)|	1.2.1.5		R00711	C00084 + C00006 + C00001 <=> C00033 + C00005 + C00080	Acetaldehyde + NADP+ + H2O <=> Acetate + NADPH + H+	+	+	+	+	+	+	+	+	+	+	+	+	+
2.3.1.9	SA0342()|SA0534(vraB)|	1.2.1.5		R02536	C00601 + C00003 + C00001 <=> C07086 + C00004 + C00080	Phenylacetaldehyde + NAD+ + H2O <=> Phenylacetic acid + NADH + H+	+	+	+	+	+	+	+	+	+	+	+	+	+
2.3.2.-	SA1091(fmhC|eprH)|SA1206(femA)|SA1207(femB)|SA2057(fmhB)|SA2199(fmhA)|	1.2.1.5		R02537	C00601 + C00006 + C00001 <=> C07086 + C00005	Phenylacetaldehyde + NADP+ + H2O <=> Phenylacetic acid + NADPH	+	+	+	+	+	+	+	+	+	+	+	+	+
2.3.2.2	SA0202()|	1.2.1.5		R02695	C03765 + C00003 + C00001 <=> C00642 + C00004 + C00080	4-Hydroxyphenylacetaldehyde + NAD+ + H2O <=> 4-Hydroxyphenylacetate + NADH + H+	+	+	+	+	+	+	+	+	+	+	+	+	+
2.3.2.3	SA1193(fmtC)|	1.2.1.5		R02697	C03765 + C00006 + C00001 <=> C00642 + C00005 + C00080	4-Hydroxyphenylacetaldehyde + NADP+ + H2O <=> 4-Hydroxyphenylacetate + NADPH + H+	+	+	+	+	+	+	+	+	+	+	+	+	+
2.3.3.1	SA1518(citZ)|	1.2.1.5		R03300	C04043 + C00003 + C00001 <=> C01161 + C00004 + C00080	3,4-Dihydroxyphenylacetaldehyde + NAD+ + H2O <=> 3,4-Dihydroxyphenylacetate + NADH + H+	+	+	+	+	+	+	+	+	+	+	+	+	+
2.3.3.10	SA0035()|SA2334(mvaS)|	1.2.1.5		R03302	C04043 + C00006 + C00001 <=> C01161 + C00005 + C00080	3,4-Dihydroxyphenylacetaldehyde + NADP+ + H2O <=> 3,4-Dihydroxyphenylacetate + NADPH + H+	+	+	+	+	+	+	+	+	+	+	+	+	+
2.3.3.12		1.2.1.5		R04882	C05577 + C00003 + C00001 <=> C05580 + C00004 + C00080	3,4-Dihydroxymandelaldehyde + NAD+ + H2O <=> 3,4-Dihydroxymandelate + NADH + H+	+	+	+	+	+	+	+	+	+	+	+	+	+
2.3.3.13	SA0837()|SA1862(leuA)|	1.2.1.5		R04883	C05577 + C00006 + C00001 <=> C05580 + C00005 + C00080	3,4-Dihydroxymandelaldehyde + NADP+ + H2O <=> 3,4-Dihydroxymandelate + NADPH + H+	+	+	+	+	+	+	+	+	+	+	+	+	+
2.4.1.-	SA0125()|SA0152(capI)|SA0659()|SA0875()|SA1291()|SA1514()|SA1808()|SA2459(icaA)|	1.2.1.5		R04888	C05581 + C00003 + C00001 <=> C05582 + C00004 + C00080	3-Methoxy-4-hydroxyphenylacetaldehyde + NAD+ + H2O <=> Homovanillate + NADH + H+	+	+	+	+	+	+	+	+	+	+	+	+	+
2.4.1.157	SA0875()|	1.2.1.5		R04889	C05581 + C00006 + C00001 <=> C05582 + C00005 + C00080	3-Methoxy-4-hydroxyphenylacetaldehyde + NADP+ + H2O <=> Homovanillate + NADPH + H+	+	+	+	+	+	+	+	+	+	+	+	+	+
2.4.1.187	SA0592(tagA)|	1.2.1.5		R04891	C05583 + C00003 + C00001 <=> C05584 + C00004 + C00080	3-Methoxy-4-hydroxyphenylglycolaldehyde + NAD+ + H2O <=> 3-Methoxy-4-hydroxymandelate + NADH + H+	+	+	+	+	+	+	+	+	+	+	+	+	+
2.4.1.227	SA1251(murG)|	1.2.1.5		R04892	C05583 + C00006 + C00001 <=> C05584 + C00005 + C00080	3-Methoxy-4-hydroxyphenylglycolaldehyde + NADP+ + H2O <=> 3-Methoxy-4-hydroxymandelate + NADPH + H+	+	+	+	+	+	+	+	+	+	+	+	+	+
2.4.1.52	SA0522()|SA0523()|SA2441()|	1.2.1.5		R04996	C05827 + C00003 + C00001 <=> C05828 + C00004	Methylimidazole acetaldehyde + NAD+ + H2O <=> Methylimidazoleacetic acid + NADH	+	+	+	+	+	+	+	+	+	+	+	+	+
2.4.2.1	SA0131(pnp)|SA1940(deoD)|	1.2.1.8		R00634	C00071 + C00006 + C00001 <=> C00174 + C00005 + C00080	Aldehyde + NADP+ + H2O <=> Acid + NADPH + H+	+	+	+	+	+	+	+	+	+	+	+	+	+
2.4.2.10	SA1048(pyrE)|	1.2.1.8		R02565	C00576 + C00003 + C00001 <=> C00719 + C00004 + C00080	Betaine aldehyde + NAD+ + H2O <=> Betaine + NADH + H+	+	+	+	+	+	+	+	+	+	+	+	+	+
2.4.2.11	SA1729()|	1.2.1.8		R02566	C00576 + C00006 + C00001 <=> C00719 + C00005	Betaine aldehyde + NADP+ + H2O <=> Betaine + NADPH	+	+	+	+	+	+	+	+	+	+	+	+	+
2.4.2.14	SA0922(purF)|	1.2.1.8		R05099	C06102 + C00006 + C00001 <=> C06104 + C00005 + C00080	Adipate semialdehyde + NADP+ + H2O <=> Adipate + NADPH + H+	+	+	+	+	+	+	+	+	+	+	+	+	+
2.4.2.17	SA2471(hisG)|	1.2.2.2		R03145	C00995 + C00022 + C00001 <=> C00998 + C00033 + C00011	Ferricytochrome b1 + Pyruvate + H2O <=> Ferrocytochrome b1 + Acetate + CO2	+	+	+	+	+	+	+	+	+	+	+	-	+
2.4.2.18	SA1201(trpD)|	1.2.4.1		R00014	C05125 + C00011 <=> C00068 + C00022	2-(alpha-Hydroxyethyl)thiamine diphosphate + CO2 <=> Thiamin diphosphate + Pyruvate	+	+	+	+	+	+	+	+	+	+	+	+	+
2.4.2.2		1.2.4.1		R00209	C00022 + C00010 + C00003 <=> C00024 + C00011 + C00004	Pyruvate + CoA + NAD+ <=> Acetyl-CoA + CO2 + NADH	+	+	+	+	+	+	+	+	+	+	+	+	+
2.4.2.29	SA1465(tgt)|	1.2.4.1		R00210	C00022 + C00010 + C00006 <=> C00024 + C00011 + C00005	Pyruvate + CoA + NADP+ <=> Acetyl-CoA + CO2 + NADPH	+	+	+	+	+	+	+	+	+	+	+	+	+
2.4.2.4	SA1938(pdp)|	1.2.4.1		R01699	C00022 + C00248 <=> C01136 + C00011	Pyruvate + Lipoamide <=> S-Acetyldihydrolipoamide + CO2	+	+	+	+	+	+	+	+	+	+	+	+	+
2.4.2.7	SA1461(apt)|	1.2.4.1		R03270	C05125 + C00248 <=> C01136 + C00068	2-(alpha-Hydroxyethyl)thiamine diphosphate + Lipoamide <=> S-Acetyldihydrolipoamide + Thiamin diphosphate	+	+	+	+	+	+	+	+	+	+	+	+	+
2.4.2.8	SA0468()|	1.2.4.2		R00621	C00026 + C00068 <=> C05381 + C00011	2-Oxoglutarate + Thiamin diphosphate <=> 3-Carboxy-1-hydroxypropyl-ThPP + CO2	+	+	+	+	+	+	+	+	+	+	+	+	+
2.4.2.9	SA1041(pyrR)|SA1914(upp)|	1.2.4.2		R01700	C00026 + C00248 <=> C01169 + C00011	2-Oxoglutarate + Lipoamide <=> S-Succinyldihydrolipoamide + CO2	+	+	+	+	+	+	+	+	+	+	+	+	+
2.4.99.-	SA0716(lgt)|	1.2.4.2		R01933	C00322 + C00010 + C00003 <=> C00527 + C00011 + C00004 + C00080	2-Oxoadipate + CoA + NAD+ <=> Glutaryl-CoA + CO2 + NADH + H+	+	+	+	+	+	+	+	+	+	+	+	+	+
2.5.1.-	SA0894()|SA0965(ctaB)|SA2349(crtM)|	1.2.4.2		R01940	C00322 + C00248 <=> C06157 + C00011	2-Oxoadipate + Lipoamide <=> S-Glutaryldihydrolipoamide + CO2	+	+	+	+	+	+	+	+	+	+	+	+	+
2.5.1.1	SA1302(gerCC)|SA1352(ispA)|	1.2.4.2		R03316	C05381 + C00248 <=> C01169 + C00068	3-Carboxy-1-hydroxypropyl-ThPP + Lipoamide <=> S-Succinyldihydrolipoamide + Thiamin diphosphate	+	+	+	+	+	+	+	+	+	+	+	+	+
2.5.1.10	SA1302(gerCC)|SA1352(ispA)|	1.2.4.4		R01701	C00141 + C00248 <=> C04424 + C00011	3-Methyl-2-oxobutanoic acid + Lipoamide <=> S-(2-Methylpropanoyl)-dihydrolipoamide + CO2	+	+	+	+	+	+	+	+	+	+	+	+	+
2.5.1.15	SA0472(folP)|	1.2.4.4		R01702	C00233 + C00248 <=> C05119 + C00011	4-Methyl-2-oxopentanoate + Lipoamide <=> S-(3-Methylbutanoyl)-dihydrolipoamide + CO2	+	+	+	+	+	+	+	+	+	+	+	+	+
2.5.1.19	SA1297(aroA)|	1.2.4.4		R04225	C03465 + C00248 <=> C05118 + C00011	3-Methyl-2-oxopentanoate + Lipoamide <=> S-(2-Methylbutanoyl)-dihydrolipoamide + CO2	+	+	+	+	+	+	+	+	+	+	+	+	+
2.5.1.29	SA1302(gerCC)|	1.3.1.10		R00385	C00040 + C00006 <=> C00605 + C00005 + C00080	Acyl-CoA + NADP+ <=> 2,3-Dehydroacyl-CoA + NADPH + H+	+	+	+	+	+	+	+	+	+	+	+	+	+
2.5.1.3	SA1894(thiE)|	1.3.1.10		R01404	C00173 + C00006 <=> C00693 + C00005 + C00080	Acyl-[acyl-carrier protein] + NADP+ <=> trans-2,3-Dehydroacyl-[acyl-carrier protein] + NADPH + H+	+	+	+	+	+	+	+	+	+	+	+	+	+
2.5.1.30	SA1302(gerCC)|SA1304()|	1.3.1.10		R04430	C05745 + C00006 <=> C04246 + C00005 + C00080	Butyryl-[acp] + NADP+ <=> But-2-enoyl-[acyl-carrier protein] + NADPH + H+	+	+	+	+	+	+	+	+	+	+	+	+	+
2.5.1.31	SA1103(uppS)|	1.3.1.10		R04725	C05223 + C00006 <=> C05758 + C00005 + C00080	Dodecanoyl-[acyl-carrier protein] + NADP+ <=> trans-Dodec-2-enoyl-[acp] + NADPH + H+	+	+	+	+	+	+	+	+	+	+	+	+	+
2.5.1.47	SA0112()|SA0418(cysM)|SA0471(cysK)|	1.3.1.10		R04956	C05749 + C00006 <=> C05748 + C00005	Hexanoyl-[acp] + NADP+ <=> trans-Hex-2-enoyl-[acp] + NADPH	+	+	+	+	+	+	+	+	+	+	+	+	+
2.5.1.48	SA0347()|	1.3.1.10		R04959	C05752 + C00006 <=> C05751 + C00005	Octanoyl-[acp] + NADP+ <=> trans-Oct-2-enoyl-[acp] + NADPH	+	+	+	+	+	+	+	+	+	+	+	+	+
2.5.1.54	SA1558()|	1.3.1.10		R04962	C05755 + C00006 <=> C05754 + C00005	Decanoyl-[acp] + NADP+ <=> trans-Dec-2-enoyl-[acp] + NADPH	+	+	+	+	+	+	+	+	+	+	+	+	+
2.5.1.6	SA1608(metK)|	1.3.1.10		R04967	C05761 + C00006 <=> C05760 + C00005	Tetradecanoyl-[acp] + NADP+ <=> trans-Tetradec-2-enoyl-[acp] + NADPH	+	+	+	+	+	+	+	+	+	+	+	+	+
2.5.1.61	SA1494(hemC)|	1.3.1.10		R04970	C05764 + C00006 <=> C05763 + C00005	Hexadecanoyl-[acp] + NADP+ <=> trans-Hexadec-2-enoyl-[acp] + NADPH	+	+	+	+	+	+	+	+	+	+	+	+	+
2.5.1.64	SA0896(menD)|	1.3.1.10		R04971	C05766 + C00030 <=> C05767 + C00028 + (6) C00080	Uroporphyrinogen I + Reduced acceptor <=> Uroporphyrin I + Acceptor + 6 H+	+	+	+	+	+	+	+	+	+	+	+	+	+
2.5.1.7	SA1902(murA)|SA1926(murZ)|	1.3.1.12		R01728	C00254 + C00003 <=> C01179 + C00011 + C00004 + C00080	Prephenate + NAD+ <=> 3-(4-Hydroxyphenyl)pyruvate + CO2 + NADH + H+	+	+	+	+	+	+	+	+	+	+	+	+	+
2.5.1.8	SA1144(miaA)|	1.3.1.26		R04198	C03972 + C00003 <=> C03340 + C00004 + C00080	2,3,4,5-Tetrahydrodipicolinate + NAD+ <=> L-2,3-Dihydrodipicolinate + NADH + H+	+	+	+	+	+	+	+	+	+	+	+	+	+
2.5.1.9	SA1586(ribH)|SA1588(ribB)|	1.3.1.26		R04199	C03972 + C00006 <=> C03340 + C00005 + C00080	2,3,4,5-Tetrahydrodipicolinate + NADP+ <=> L-2,3-Dihydrodipicolinate + NADPH + H+	+	+	+	+	+	+	+	+	+	+	+	+	+
2.6.1.-	SA0476()|SA0902()|	1.3.1.76		R03947	C02463 + C00003 <=> C05778 + C00004 + C00080	Precorrin 2 + NAD+ <=> Sirohydrochlorin + NADH + H+	+	+	+	+	+	+	+	+	+	+	+	+	+
2.6.1.1	SA1749()|SA2347()|	1.3.3.4		R03222	(2) C01079 + (3) C00007 <=> (2) C02191 + (6) C00001	2 Protoporphyrinogen IX + 3 Oxygen <=> 2 Protoporphyrin + 6 H2O	+	+	+	+	+	+	+	+	+	+	+	+	+
2.6.1.11		1.3.99.10		R04095	C02939 + C00016 <=> C03069 + C01352	3-Methylbutanoyl-CoA + FAD <=> 3-Methylcrotonyl-CoA + FADH2	+	-	+	+	+	+	+	+	+	+	+	+	+
2.6.1.13	SA0179()|SA0818(rocD)|	1.3.99.10		R04096	C02939 + C00028 <=> C03069 + C00030	3-Methylbutanoyl-CoA + Acceptor <=> 3-Methylcrotonyl-CoA + Reduced acceptor	+	-	+	+	+	+	+	+	+	+	+	+	+
2.6.1.16	SA1959(glmS)|	1.3.99.22		R06895	C03263 + (2) C00019 <=> C01079 + (2) C00011 + (2) C00073 + (2) C05198	Coproporphyrinogen III + 2 S-Adenosyl-L-methionine <=> Protoporphyrinogen IX + 2 CO2 + 2 L-Methionine + 2 5'-Deoxyadenosine	+	+	+	+	+	+	+	+	+	+	+	+	+
2.6.1.19	SA2397()|	1.3.99.2		R00408	C00042 + C00016 <=> C01352 + C00122	Succinate + FAD <=> FADH2 + Fumarate	+	+	+	+	+	+	+	+	+	+	+	+	+
2.6.1.21	SA1571()|	1.3.99.2		R00412	C00042 + C00028 <=> C00122 + C00030	Succinate + Acceptor <=> Fumarate + Reduced acceptor	+	+	+	+	+	+	+	+	+	+	+	+	+
2.6.1.42	SA0512(ilvE)|	1.3.99.2		R01171	C00136 + C00003 <=> C00877 + C00004 + C00080	Butanoyl-CoA + NAD+ <=> Crotonoyl-CoA + NADH + H+	+	+	+	+	+	+	+	+	+	+	+	+	+
2.6.1.5	SA0104()|	1.3.99.2		R01175	C00136 + C00016 <=> C01352 + C00877	Butanoyl-CoA + FAD <=> FADH2 + Crotonoyl-CoA	+	+	+	+	+	+	+	+	+	+	+	+	+
2.6.1.51	SA1544()|	1.3.99.2		R01178	C00136 + C00028 <=> C00877 + C00030	Butanoyl-CoA + Acceptor <=> Crotonoyl-CoA + Reduced acceptor	+	+	+	+	+	+	+	+	+	+	+	+	+
2.6.1.57	SA0902()|	1.3.99.2		R02660	C00630 + C00007 <=> C03460 + (2) C00001	2-Methylpropanoyl-CoA + Oxygen <=> 2-Methylprop-2-enoyl-CoA + 2 H2O	+	+	+	+	+	+	+	+	+	+	+	+	+
2.6.1.62	SA2214(bioA)|	1.3.99.2		R03170	C01033 + C00007 <=> C03345 + (2) C00001	2-Methylbutanoyl-CoA + Oxygen <=> 2-Methylbut-2-enoyl-CoA + 2 H2O	+	+	+	+	+	+	+	+	+	+	+	+	+
2.6.1.9	SA0679()|SA2469()|	1.3.99.2		R04751	C05270 + C00016 <=> C05271 + C01352	Hexanoyl-CoA + FAD <=> trans-Hex-2-enoyl-CoA + FADH2	+	+	+	+	+	+	+	+	+	+	+	+	+
2.7.1.-	SA0715(hprK)|SA1546()|	1.3.99.7		R01834	C00674 + C00028 <=> C00280 + C00030	5alpha-Androstane-3,17-dione + Acceptor <=> Androst-4-ene-3,17-dione + Reduced acceptor	+	+	+	+	+	+	+	-	+	+	+	+	+
2.7.1.107	SA1398()|	1.3.99.7		R02487	C00527 + C00016 <=> C01352 + C00877 + C00011	Glutaryl-CoA + FAD <=> FADH2 + Crotonoyl-CoA + CO2	+	+	+	+	+	+	+	-	+	+	+	+	+
2.7.1.11	SA1521(pfkA)|	1.3.99.7		R02488	C00527 + C00028 <=> C00877 + C00030 + C00011	Glutaryl-CoA + Acceptor <=> Crotonoyl-CoA + Reduced acceptor + CO2	+	+	+	+	+	+	+	-	+	+	+	+	+
2.7.1.113	SA0515()|	1.3.99.7		R02497	C03917 + C00028 <=> C00535 + C00030	17beta-Hydroxyandrostan-3-one + Acceptor <=> Testosterone + Reduced acceptor	+	+	+	+	+	+	+	-	+	+	+	+	+
2.7.1.12	SA2294(gntK)|	1.3.99.7		R02643	C02940 + C00028 <=> C00619 + C00030	3-Oxo-5alpha-steroid + Acceptor <=> 3-Oxo-delta4-steroid + Reduced acceptor	+	+	+	+	+	+	+	-	+	+	+	+	+
2.7.1.144	SA1995(lacC)|	1.3.99.7		R04827	C05457 + C00030 <=> C05458 + C00028	7alpha,12alpha-Dihydroxycholest-4-en-3-one + Reduced acceptor <=> 7alpha,12alpha-Dihydroxy-5alpha-cholestan-3-one + Acceptor	+	+	+	+	+	+	+	-	+	+	+	+	+
2.7.1.148	SA0453()|	1.3.99.7		R05579	C00527 + C00028 <=> C02411 + C00030	Glutaryl-CoA + Acceptor <=> Glutaconyl-1-CoA + Reduced acceptor	+	+	+	+	+	+	+	-	+	+	+	+	+
2.7.1.15	SA0258(rbsK)|SA0299()|SA0300()|	1.4.1.13		R00114	(2) C00025 + C00006 <=> C00064 + C00026 + C00005 + C00080	2 L-Glutamate + NADP+ <=> L-Glutamine + 2-Oxoglutarate + NADPH + H+	+	+	+	+	+	+	+	+	+	+	+	+	+
2.7.1.16	SA0510(araB)|	1.4.1.1		R00145	C05167 + C00001 + C00003 <=> C00161 + C00014 + C00004 + C00080	alpha-Amino acid + H2O + NAD+ <=> 2-Oxo acid + NH3 + NADH + H+	+	+	+	+	+	+	+	+	+	+	+	+	+
2.7.1.2	SA0305()|SA1377(glcK)|	1.4.1.1		R00146	C05167 + C00001 + C00006 <=> C00161 + C00014 + C00005 + C00080	alpha-Amino acid + H2O + NADP+ <=> 2-Oxo acid + NH3 + NADPH + H+	+	+	+	+	+	+	+	+	+	+	+	+	+
2.7.1.21	SA1921(tdk)|	1.4.1.1		R00396	C00041 + C00003 + C00001 <=> C00022 + C00014 + C00004 + C00080	L-Alanine + NAD+ + H2O <=> Pyruvate + NH3 + NADH + H+	+	+	+	+	+	+	+	+	+	+	+	+	+
2.7.1.23	SA0865(ppnK)|	1.4.1.1		R07163	C15492 + C00028 <=> C00473 + C00030	all-trans-13,14-Dihydroretinol + Acceptor <=> Retinol + Reduced acceptor	+	+	+	+	+	+	+	+	+	+	+	+	+
2.7.1.24	SA1511()|	1.4.1.2		R00145	C05167 + C00001 + C00003 <=> C00161 + C00014 + C00004 + C00080	alpha-Amino acid + H2O + NAD+ <=> 2-Oxo acid + NH3 + NADH + H+	+	+	+	+	+	+	+	+	+	+	+	+	+
2.7.1.26	SA1115(ribC)|	1.4.1.2		R00146	C05167 + C00001 + C00006 <=> C00161 + C00014 + C00005 + C00080	alpha-Amino acid + H2O + NADP+ <=> 2-Oxo acid + NH3 + NADPH + H+	+	+	+	+	+	+	+	+	+	+	+	+	+
2.7.1.29	SA0605()|SA0606()|	1.4.1.2		R00243	C00025 + C00003 + C00001 <=> C00026 + C00014 + C00004 + C00080	L-Glutamate + NAD+ + H2O <=> 2-Oxoglutarate + NH3 + NADH + H+	+	+	+	+	+	+	+	+	+	+	+	+	+
2.7.1.30	SA1141(glpK)|	1.4.4.2		R03425	C00037 + C02051 <=> C01242 + C00011	Glycine + Lipoylprotein <=> S-Aminomethyldihydrolipoylprotein + CO2	+	+	+	+	+	+	+	+	+	+	+	+	+
2.7.1.31	SA0697()|SA2220()|	1.4.7.1		R00021	(2) C00025 + (2) C00139 <=> C00064 + C00026 + (2) C00138	2 L-Glutamate + 2 Oxidized ferredoxin <=> L-Glutamine + 2-Oxoglutarate + 2 Reduced ferredoxin	+	+	+	+	+	+	+	+	+	+	+	+	+
2.7.1.33	SA1932()|	1.5.1.12		R00245	C01165 + C00003 + C00001 <=> C00025 + C00004 + C00080	L-Glutamate 5-semialdehyde + NAD+ + H2O <=> L-Glutamate + NADH + H+	+	+	+	+	+	+	+	+	+	+	+	+	+
2.7.1.36	SA0547(mvaK1)|	1.5.1.12		R00562	C04137 + C00003 + C00001 <=> C00062 + C00022 + C00004 + C00080	N2-(D-1-Carboxyethyl)-L-arginine + NAD+ + H2O <=> L-Arginine + Pyruvate + NADH + H+	+	+	+	+	+	+	+	+	+	+	+	+	+
2.7.1.39	SA1166(thrB)|	1.5.1.12		R00707	C03912 + C00003 + (2) C00001 <=> C00025 + C00004 + C00080	(S)-1-Pyrroline-5-carboxylate + NAD+ + 2 H2O <=> L-Glutamate + NADH + H+	+	+	+	+	+	+	+	+	+	+	+	+	+
2.7.1.4	SA1845()|	1.5.1.12		R00708	C03912 + C00006 + (2) C00001 <=> C00025 + C00005 + C00080	(S)-1-Pyrroline-5-carboxylate + NADP+ + 2 H2O <=> L-Glutamate + NADPH + H+	+	+	+	+	+	+	+	+	+	+	+	+	+
2.7.1.40	SA1520(pykA)|	1.5.1.12		R03294	C01157 + C00016 <=> C04281 + C01352	trans-4-Hydroxy-L-proline + FAD <=> L-1-Pyrroline-3-hydroxy-5-carboxylate + FADH2	+	+	+	+	+	+	+	+	+	+	+	+	+
2.7.1.41		1.5.1.12		R04444	C04281 + C00003 + (2) C00001 <=> C05947 + C00004 + C00080	L-1-Pyrroline-3-hydroxy-5-carboxylate + NAD+ + 2 H2O <=> L-erythro-4-Hydroxyglutamate + NADH + H+	+	+	+	+	+	+	+	+	+	+	+	+	+
2.7.1.48	SA1439(udk)|	1.5.1.12		R04445	C04281 + C00006 + (2) C00001 <=> C05947 + C00005 + C00080	L-1-Pyrroline-3-hydroxy-5-carboxylate + NADP+ + 2 H2O <=> L-erythro-4-Hydroxyglutamate + NADPH + H+	+	+	+	+	+	+	+	+	+	+	+	+	+
2.7.1.49	SA0537()|SA1896(thiD)|	1.5.1.12		R04446	C04282 + C00001 <=> C05941	1-Pyrroline-4-hydroxy-2-carboxylate + H2O <=> 2-Oxo-4-hydroxy-5-aminovalerate	+	+	+	+	+	+	+	+	+	+	+	+	+
2.7.1.50	SA1895(thiM)|	1.5.1.12		R04447	C04282 <=> C05942 + C00001	1-Pyrroline-4-hydroxy-2-carboxylate <=> Pyrrole-2-carboxylate + H2O	+	+	+	+	+	+	+	+	+	+	+	+	+
2.7.1.56	SA0654(fruB)|	1.5.1.12		R05051	C05947 + C00003 <=> C05938 + C00004 + C00001	L-erythro-4-Hydroxyglutamate + NAD+ <=> L-4-Hydroxyglutamate semialdehyde + NADH + H2O	+	+	+	+	+	+	+	+	+	+	+	+	+
2.7.1.69	SA0183(glcA)|SA0186()|SA0233()|SA0235()|SA0236()|SA0237()|SA0238(gatC)|SA0255()|SA0319()|SA0320()|SA0321()|SA0432(treP)|SA0655(fruA)|SA1255()|SA1547(ptaA)|SA1960(mtlF)|SA1961()|SA1962(mtlA)|SA1992(lacE)|SA1993(lacF)|SA2114(glvC)|SA2167(scrA)|SA2326(ptsG)|SA2434()|	1.5.1.20		R00563	C01682 + C00006 + C00001 <=> C00062 + C00026 + C00005 + C00080	D-Nopaline + NADP+ + H2O <=> L-Arginine + 2-Oxoglutarate + NADPH + H+	+	+	+	+	+	+	+	+	+	+	+	+	+
2.7.1.71	SA1368()|	1.5.1.20		R01222	C00143 + C01352 <=> C00440 + C00016	5,10-Methylenetetrahydrofolate + FADH2 <=> 5-Methyltetrahydrofolate + FAD	+	+	+	+	+	+	+	+	+	+	+	+	+
2.7.1.74	SA0514()|	1.5.1.20		R01224	C00440 + C00006 <=> C00143 + C00005 + C00080	5-Methyltetrahydrofolate + NADP+ <=> 5,10-Methylenetetrahydrofolate + NADPH + H+	+	+	+	+	+	+	+	+	+	+	+	+	+
2.7.1.76	SA0514()|	1.5.1.20		R07168	C00440 + C00003 <=> C00143 + C00004 + C00080	5-Methyltetrahydrofolate + NAD+ <=> 5,10-Methylenetetrahydrofolate + NADH + H+	+	+	+	+	+	+	+	+	+	+	+	+	+
2.7.1.95		1.5.1.28		R03732	C06326 + C00003 + C00001 <=> C01826 + C00022 + C00004 + C00080	(2S)-2-{[1-(R)-Carboxyethyl]amino}pentanoate + NAD+ + H2O <=> L-Norvaline + Pyruvate + NADH + H+	+	+	+	+	+	+	+	+	+	+	+	+	+
2.7.11.1	SA0077()|SA1063()|	1.5.1.29		R05705	C01847 + C00003 <=> C00061 + C00004 + C00080	Reduced FMN + NAD+ <=> FMN + NADH + H+	+	+	+	+	+	+	+	+	+	+	+	+	+
2.7.2.1	SA1533(ackA)|	1.5.1.29		R05706	C01847 + C00006 <=> C00061 + C00005 + C00080	Reduced FMN + NADP+ <=> FMN + NADPH + H+	+	+	+	+	+	+	+	+	+	+	+	+	+
2.7.2.2	SA1013()|SA2425(arcC)|	1.5.1.2		R01248	C00148 + C00003 <=> C03912 + C00004 + C00080	L-Proline + NAD+ <=> (S)-1-Pyrroline-5-carboxylate + NADH + H+	+	+	+	+	+	+	+	+	+	+	+	+	+
2.7.2.3	SA0728(pgk)|	1.5.1.2		R01251	C00148 + C00006 <=> C03912 + C00005 + C00080	L-Proline + NADP+ <=> (S)-1-Pyrroline-5-carboxylate + NADPH + H+	+	+	+	+	+	+	+	+	+	+	+	+	+
2.7.2.4	SA1163()|SA1225(lysC)|	1.5.1.2		R03291	C01157 + C00003 <=> C04281 + C00004 + C00080	trans-4-Hydroxy-L-proline + NAD+ <=> L-1-Pyrroline-3-hydroxy-5-carboxylate + NADH + H+	+	+	+	+	+	+	+	+	+	+	+	+	+
2.7.2.8	SA0176()|	1.5.1.2		R03293	C01157 + C00006 <=> C04281 + C00005 + C00080	trans-4-Hydroxy-L-proline + NADP+ <=> L-1-Pyrroline-3-hydroxy-5-carboxylate + NADPH + H+	+	+	+	+	+	+	+	+	+	+	+	+	+
2.7.3.-	SA0018(vicK)|SA0067(kdpD|SCCmec)|SA0216()|SA0250(lytS)|SA0615()|SA0660(saeS)|SA0701()|SA1158()|SA1246(arlS)|SA1322(srrB)|SA1515(phoR)|SA1667()|SA1701(vraS)|SA1843(agrC)|SA1882(kdpD)|SA2152()|SA2180()|SA2417()|	1.5.1.2		R05704	C00037 + (2) C00028 <=> C01326 + C00011 + (2) C00030	Glycine + 2 Acceptor <=> Hydrogen cyanide + CO2 + 2 Reduced acceptor	+	+	+	+	+	+	+	+	+	+	+	+	+
2.7.3.3	SA0482()|	1.5.1.34		R01793	C00268 + C00004 + C00080 <=> C00272 + C00003	Dihydrobiopterin + NADH + H+ <=> Tetrahydrobiopterin + NAD+	+	+	+	+	+	+	+	+	+	+	+	+	+
2.7.3.9	SA0935(ptsI)|	1.5.1.34		R01794	C00268 + C00005 + C00080 <=> C00272 + C00006	Dihydrobiopterin + NADPH + H+ <=> Tetrahydrobiopterin + NADP+	+	+	+	+	+	+	+	+	+	+	+	+	+
2.7.4.-	SA1101(smbA)|	1.5.1.34		R01812	C00272 + (2) C00006 <=> C06313 + (2) C00005 + (2) C00080	Tetrahydrobiopterin + 2 NADP+ <=> Biopterin + 2 NADPH + 2 H+	+	+	+	+	+	+	+	+	+	+	+	+	+
2.7.4.14	SA1309(cmk)|	1.5.1.34		R07354	C15600 + C00003 <=> C05649 + C00004 + C00080	5,6,7,8-Tetrahydropteridine + NAD+ <=> Dihydropteridine + NADH + H+	+	+	+	+	+	+	+	+	+	+	+	+	+
2.7.4.2	SA0549(mvaK2)|	1.5.1.34		R07355	C15600 + C00006 <=> C05649 + C00005 + C00080	5,6,7,8-Tetrahydropteridine + NADP+ <=> Dihydropteridine + NADPH + H+	+	+	+	+	+	+	+	+	+	+	+	+	+
2.7.4.3	SA2027(adk)|	1.5.1.3		R00936	C00101 + C00003 <=> C00415 + C00004 + C00080	Tetrahydrofolate + NAD+ <=> Dihydrofolate + NADH + H+	+	+	+	+	+	+	+	+	+	+	+	+	+
2.7.4.6	SA1301(ndk)|SA2027(adk)|	1.5.1.3		R00937	C00101 + C00003 <=> C00504 + C00004	Tetrahydrofolate + NAD+ <=> Folate + NADH	+	+	+	+	+	+	+	+	+	+	+	+	+
2.7.4.7	SA0537()|SA1896(thiD)|	1.5.1.3		R00939	C00101 + C00006 <=> C00415 + C00005 + C00080	Tetrahydrofolate + NADP+ <=> Dihydrofolate + NADPH + H+	+	+	+	+	+	+	+	+	+	+	+	+	+
2.7.4.8	SA1052(gmk)|	1.5.1.3		R00940	C00101 + C00006 <=> C00504 + C00005	Tetrahydrofolate + NADP+ <=> Folate + NADPH	+	+	+	+	+	+	+	+	+	+	+	+	+
2.7.4.9	SA0440(tmk)|	1.5.1.3		R02235	C00415 + C00003 <=> C00504 + C00004 + C00080	Dihydrofolate + NAD+ <=> Folate + NADH + H+	+	+	+	+	+	+	+	+	+	+	+	+	+
2.7.6.1	SA0458(prs)|	1.5.1.3		R02236	C00415 + C00006 <=> C00504 + C00005 + C00080	Dihydrofolate + NADP+ <=> Folate + NADPH + H+	+	+	+	+	+	+	+	+	+	+	+	+	+
2.7.6.2	SA1066()|	1.5.1.5		R01220	C00143 + C00006 <=> C00445 + C00005 + C00080	5,10-Methylenetetrahydrofolate + NADP+ <=> 5,10-Methenyltetrahydrofolate + NADPH + H+	+	+	+	+	+	+	+	+	+	+	+	+	+
2.7.6.3	SA0474(folK)|	1.5.99.8		R01253	C00148 + C00028 <=> C03912 + C00030	L-Proline + Acceptor <=> (S)-1-Pyrroline-5-carboxylate + Reduced acceptor	+	+	+	+	+	+	+	+	+	+	+	+	+
2.7.6.5	SA0864()|SA1460(relA)|SA2297()|	1.5.99.8		R01914	C00315 + C00007 + C00001 <=> C00986 + C00555 + C00027	Spermidine + Oxygen + H2O <=> 1,3-Diaminopropane + 4-Aminobutanal + H2O2	+	+	+	+	+	+	+	+	+	+	+	+	+
2.7.7.-	SA0033(aadD)|SA1391(dnaG)|	1.5.99.8		R01915	C00315 + C00028 + C00001 <=> C00986 + C00555 + C00030	Spermidine + Acceptor + H2O <=> 1,3-Diaminopropane + 4-Aminobutanal + Reduced acceptor	+	+	+	+	+	+	+	+	+	+	+	+	+
2.7.7.18	SA1422()|	1.5.99.8		R03295	C01157 + C00028 <=> C04281 + C00030	trans-4-Hydroxy-L-proline + Acceptor <=> L-1-Pyrroline-3-hydroxy-5-carboxylate + Reduced acceptor	+	+	+	+	+	+	+	+	+	+	+	+	+
2.7.7.19	SA1117(pnpA)|	1.6.5.2		R07171	C00004 + C00080 + C00007 <=> C00003 + C00027	NADH + H+ + Oxygen <=> NAD+ + H2O2	+	+	+	+	+	+	+	+	+	+	+	+	+
2.7.7.2	SA1115(ribC)|	1.6.5.2		R07172	C00005 + C00080 + C00007 <=> C00006 + C00027	NADPH + H+ + Oxygen <=> NADP+ + H2O2	+	+	+	+	+	+	+	+	+	+	+	+	+
2.7.7.23	SA0457(gcaD)|SA1974()|	1.6.5.2		R07358	C00004 + C00080 + C15602 <=> C00003 + C15603	NADH + H+ + Quinone <=> NAD+ + Hydroquinone	+	+	+	+	+	+	+	+	+	+	+	+	+
2.7.7.25	SA1290()|	1.6.5.2		R07359	C00005 + C00080 + C15602 <=> C00006 + C15603	NADPH + H+ + Quinone <=> NADP+ + Hydroquinone	+	+	+	+	+	+	+	+	+	+	+	+	+
2.7.7.3	SA0973()|	1.6.5.3		R02163	C00390 + C00003 <=> C00399 + C00004 + C00080	Ubiquinol + NAD+ <=> Ubiquinone + NADH + H+	+	+	+	+	+	+	+	+	+	+	+	+	+
2.7.7.39	SA0597(tagD)|	1.6.5.3		R02166	C00390 <=> C00399 + (2) C00080	Ubiquinol <=> Ubiquinone + 2 H+	+	+	+	+	+	+	+	+	+	+	+	+	+
2.7.7.40	SA0241(ispD)|SA0245(ispD)|	1.6.5.3		R07171	C00004 + C00080 + C00007 <=> C00003 + C00027	NADH + H+ + Oxygen <=> NAD+ + H2O2	+	+	+	+	+	+	+	+	+	+	+	+	+
2.7.7.41	SA1104(cdsA)|	1.6.5.3		R07172	C00005 + C00080 + C00007 <=> C00006 + C00027	NADPH + H+ + Oxygen <=> NADP+ + H2O2	+	+	+	+	+	+	+	+	+	+	+	+	+
2.7.7.47	SA0049(ant(9))|SA0765(ant(9))|SA1481(ant(9))|SA1952(ant(9))|SA2385(ant(9))|	1.6.5.5		R02364	C15602 + C00005 + C00080 <=> C05309 + C00006	Quinone + NADPH + H+ <=> Semiquinone + NADP+	+	+	+	+	+	+	+	+	+	+	+	+	+
2.7.7.49	SA2010()|	1.7.1.4		R00787	C01358 + (3) C00003 + C00001 <=> C00088 + (3) C00004 + (3) C00080	NH4OH + 3 NAD+ + H2O <=> Nitrite + 3 NADH + 3 H+	+	+	+	+	+	+	+	+	+	+	+	+	+
2.7.7.6	SA0500(rpoB)|SA0501(rpoC)|SA1053()|SA1930(rpoE)|SA2023(rpoA)|	1.7.1.4		R00789	C01358 + (3) C00006 + C00001 <=> C00088 + (3) C00005 + (3) C00080	NH4OH + 3 NADP+ + H2O <=> Nitrite + 3 NADPH + 3 H+	+	+	+	+	+	+	+	+	+	+	+	+	+
2.7.7.7	SA0002(dnaN)|SA0436(dnaX)|SA0442(holB)|SA0990()|SA1107(polC)|SA1415()|SA1513(polA)|SA1525(dnaE)|SA1710()|SA1711()|SA1806()|	1.7.1.7		R01134	C00130 + C00014 + C00006 <=> C00144 + C00005 + C00080	IMP + NH3 + NADP+ <=> GMP + NADPH + H+	+	-	+	+	+	+	+	+	+	+	+	+	+
2.7.7.8	SA1117(pnpA)|	1.7.99.4		R00143	C00014 + C00003 + C00001 <=> C00192 + C00004 + C00080	NH3 + NAD+ + H2O <=> Hydroxylamine + NADH + H+	+	+	+	+	+	+	+	+	+	+	+	+	+
2.7.7.9	SA2288(gtaB)|	1.7.99.4		R00284	C00028 + C00014 + C00001 <=> C00192 + C00030	Acceptor + NH3 + H2O <=> Hydroxylamine + Reduced acceptor	+	+	+	+	+	+	+	+	+	+	+	+	+
2.7.8.-	SA0156(capM)|SA0174()|SA0702(llm)|SA1155()|SA1891()|	1.7.99.4		R00798	C00088 + C00028 <=> C00244 + C00030	Nitrite + Acceptor <=> Nitrate + Reduced acceptor	+	+	+	+	+	+	+	+	+	+	+	+	+
2.7.8.12	SA0244()|	1.7.99.4		R01106	C00125 + C00088 <=> C00244 + C00126	Ferricytochrome c + Nitrite <=> Nitrate + Ferrocytochrome c	+	+	+	+	+	+	+	+	+	+	+	+	+
2.7.8.13	SA1025(mraY)|	1.7.99.4		R02165	C00390 + C00244 <=> C00399 + C00088	Ubiquinol + Nitrate <=> Ubiquinone + Nitrite	+	+	+	+	+	+	+	+	+	+	+	+	+
2.7.8.14	SA0243()|SA0247()|	1.8.1.14		R00091	C00003 + (2) C00010 <=> C02015 + C00004 + C00080	NAD+ + 2 CoA <=> CoA-disulfide + NADH + H+	+	+	+	+	+	+	+	+	+	+	+	+	+
2.7.8.5	SA1126(pgsA)|	1.8.1.14		R07175	(2) C00010 + C00006 <=> C02015 + C00005 + C00080	2 CoA + NADP+ <=> CoA-disulfide + NADPH + H+	+	+	+	+	+	+	+	+	+	+	+	+	+
2.7.8.6	SA0124()|	1.8.1.2		R00858	C00283 + (3) C00006 + (3) C00001 <=> C00094 + (3) C00005 + (3) C00080	Hydrogen sulfide + 3 NADP+ + 3 H2O <=> Sulfite + 3 NADPH + 3 H+	+	+	+	+	+	+	+	+	+	+	+	+	+
2.7.8.7	SA1875(dpj)|	1.8.1.4		R00209	C00022 + C00010 + C00003 <=> C00024 + C00011 + C00004	Pyruvate + CoA + NAD+ <=> Acetyl-CoA + CO2 + NADH	+	+	+	+	+	+	+	+	+	+	+	+	+
2.8.-.-	SA0785(lipA)|	1.8.1.4		R00210	C00022 + C00010 + C00006 <=> C00024 + C00011 + C00005	Pyruvate + CoA + NADP+ <=> Acetyl-CoA + CO2 + NADPH	+	+	+	+	+	+	+	+	+	+	+	+	+
2.8.1.6	SA2213(bioB)|	1.8.1.4		R01698	C00579 + C00003 <=> C00248 + C00004	Dihydrolipoamide + NAD+ <=> Lipoamide + NADH	+	+	+	+	+	+	+	+	+	+	+	+	+
2.8.1.7	SA0776()|SA1450()|SA1538()|	1.8.1.4		R03815	C02972 + C00003 <=> C02051 + C00004 + C00080	Dihydrolipoylprotein + NAD+ <=> Lipoylprotein + NADH + H+	+	+	+	+	+	+	+	+	+	+	+	+	+
2.8.3.-	SA0227()|	1.8.1.9		R02016	C00342 + C00006 <=> C00343 + C00005 + C00080	Thioredoxin + NADP+ <=> Oxidized thioredoxin + NADPH + H+	+	+	+	+	+	+	+	+	+	+	+	+	+
3.1.-.-	SA0449()|SA1459()|SA1462()|SA1617()|SA1699()|SA2367()|	1.8.4.11		R04120	C03023 + C00343 + C00001 <=> C03895 + C00342	Peptide-L-methionine + Oxidized thioredoxin + H2O <=> Peptide-L-methionine (S)-S-oxide + Thioredoxin	+	+	+	+	+	+	+	+	+	+	+	+	+
3.1.1.-	SA0310()|SA0572()|SA0872()|SA2140()|SA2240()|SA2323()|SA2422()|	1.97.1.4		R04710	C00019 + C05196 + C05197 <=> C05198 + C00073 + C05199 + C05312	S-Adenosyl-L-methionine + Dihydroflavodoxin + [Formate C-acetyltransferase]-glycine <=> 5'-Deoxyadenosine + L-Methionine + Flavodoxin semiquinone + [Formate C-acetyltransferase]-glycin-2-yl radical	+	+	+	+	+	+	+	+	+	+	+	+	+
3.1.1.1	SA0416()|SA0734()|SA2306()|	2.1.1.107		R00683	C00019 + C00078 <=> C00021 + C02983	S-Adenosyl-L-methionine + L-Tryptophan <=> S-Adenosyl-L-homocysteine + L-2-Methyltryptophan	+	+	+	+	+	+	+	+	+	+	+	+	+
3.1.1.24	SA0569()|	2.1.1.107		R03194	(2) C00019 + C01051 <=> (2) C00021 + C02463	2 S-Adenosyl-L-methionine + Uroporphyrinogen III <=> 2 S-Adenosyl-L-homocysteine + Precorrin 2	+	+	+	+	+	+	+	+	+	+	+	+	+
3.1.1.29	SA0191()|SA0460(pth)|	2.1.1.107		R03195	C01051 + C00028 <=> C02469 + (6) C00080 + C00030	Uroporphyrinogen III + Acceptor <=> Uroporphyrin III + 6 H+ + Reduced acceptor	+	+	+	+	+	+	+	+	+	+	+	+	+
3.1.1.3	SA0309(geh)|SA0610()|SA2463(lip)|	2.1.1.107		R03947	C02463 + C00003 <=> C05778 + C00004 + C00080	Precorrin 2 + NAD+ <=> Sirohydrochlorin + NADH + H+	+	+	+	+	+	+	+	+	+	+	+	+	+
3.1.1.31	SA1737()|	2.1.1.107		R03950	(2) C00019 + C02469 <=> (2) C00021 + C05778	2 S-Adenosyl-L-methionine + Uroporphyrin III <=> 2 S-Adenosyl-L-homocysteine + Sirohydrochlorin	+	+	+	+	+	+	+	+	+	+	+	+	+
3.1.1.5	SA1143()|SA1584()|	2.1.1.107		R07237	C00019 + C01051 <=> C00021 + C15527	S-Adenosyl-L-methionine + Uroporphyrinogen III <=> S-Adenosyl-L-homocysteine + Precorrin 1	+	+	+	+	+	+	+	+	+	+	+	+	+
3.1.11.5	SA1447()|	2.1.1.107		R07238	C00019 + C15527 <=> C00021 + C02463	S-Adenosyl-L-methionine + Precorrin 1 <=> S-Adenosyl-L-homocysteine + Precorrin 2	+	+	+	+	+	+	+	+	+	+	+	+	+
3.1.2.-	SA1185()|SA2325()|	2.1.1.13		R00946	C00440 + C00155 <=> C00101 + C00073	5-Methyltetrahydrofolate + L-Homocysteine <=> Tetrahydrofolate + L-Methionine	+	+	+	+	+	+	+	+	+	+	+	+	+
3.1.2.14		2.1.1.14		R04405	C04489 + C00155 <=> C04144 + C00073	5-Methyltetrahydropteroyltri-L-glutamate + L-Homocysteine <=> Tetrahydropteroyltri-L-glutamate + L-Methionine	+	+	+	+	+	+	+	+	+	+	+	+	+
3.1.2.20	SA1694()|	2.1.1.31		R00597	C00019 + C00066 <=> C00021 + C04157	S-Adenosyl-L-methionine + tRNA <=> S-Adenosyl-L-homocysteine + tRNA containing N1-methylguanine	+	-	+	+	+	-	+	+	+	+	+	+	+
3.1.2.6	SA0042()|SA0043()|SA0083()|SA1375()|	2.1.1.33		R00600	C00019 + C00066 <=> C00021 + C04160	S-Adenosyl-L-methionine + tRNA <=> S-Adenosyl-L-homocysteine + tRNA containing N7-methylguanine	+	+	+	+	+	+	+	+	+	+	+	+	+
3.1.3.-	SA0715(hprK)|SA1546()|	2.1.1.45		R02101	C00365 + C00143 <=> C00415 + C00364	dUMP + 5,10-Methylenetetrahydrofolate <=> Dihydrofolate + dTMP	+	+	+	+	+	+	+	+	+	+	+	+	+
3.1.3.1	SA2420(phoB)|	2.1.1.45		R02102	C00365 + C00001 <=> C00526 + C00009	dUMP + H2O <=> Deoxyuridine + Orthophosphate	+	+	+	+	+	+	+	+	+	+	+	+	+
3.1.3.11	SA2304(fbp)|	2.1.1.48		R07232	C00240 + C00019 <=> C04154 + C00021	rRNA + S-Adenosyl-L-methionine <=> rRNA containing N6-methyladenine + S-Adenosyl-L-homocysteine	-	-	+	+	+	+	-	-	+	-	-	+	+
3.1.3.15		2.1.1.52		R07234	C00019 + C00240 <=> C00021 + C04153	S-Adenosyl-L-methionine + rRNA <=> S-Adenosyl-L-homocysteine + rRNA containing N2-methylguanine	+	+	+	+	+	+	+	+	+	+	+	+	+
3.1.3.16	SA1062()|	2.1.1.61		R00601	C00019 + C00066 <=> C00021 + C04728	S-Adenosyl-L-methionine + tRNA <=> S-Adenosyl-L-homocysteine + tRNA containing 5-methylaminomethyl-2-thiouridylate	+	+	+	+	+	+	+	+	+	+	+	+	+
3.1.3.18	SA2111()|	2.1.1.63		R04314	C04250 + C02743 <=> C03800 + C11475	DNA containing 6-O-methylguanine + Protein L-cysteine <=> Protein S-methyl-L-cysteine + DNA containing guanine	+	+	+	+	+	+	+	+	+	+	+	+	+
3.1.3.2	SA0295()|	2.1.1.72		R02961	C00019 + C00821 <=> C00021 + C03391	S-Adenosyl-L-methionine + DNA adenine <=> S-Adenosyl-L-homocysteine + DNA 6-methylaminopurine	+	+	+	+	+	+	+	+	+	+	+	+	+
3.1.3.25	SA0958()|SA2104()|	2.1.2.10		R01221	C00037 + C00101 + C00003 <=> C00143 + C00014 + C00011 + C00004 + C00080	Glycine + Tetrahydrofolate + NAD+ <=> 5,10-Methylenetetrahydrofolate + NH3 + CO2 + NADH + H+	+	+	+	+	+	+	+	+	+	+	+	+	+
3.1.3.27		2.1.2.10		R02300	C03479 <=> C00445 + C00001	5-Formyltetrahydrofolate <=> 5,10-Methenyltetrahydrofolate + H2O	+	+	+	+	+	+	+	+	+	+	+	+	+
3.1.3.48	SA0146(capC)|SA1697()|SA1917()|SA2455()|	2.1.2.10		R04125	C00101 + C01242 <=> C00143 + C00014 + C02972	Tetrahydrofolate + S-Aminomethyldihydrolipoylprotein <=> 5,10-Methylenetetrahydrofolate + NH3 + Dihydrolipoylprotein	+	+	+	+	+	+	+	+	+	+	+	+	+
3.1.3.5	SA0022()|SA0784()|	2.1.2.11		R01226	C00143 + C00141 + C00001 <=> C00101 + C00966	5,10-Methylenetetrahydrofolate + 3-Methyl-2-oxobutanoic acid + H2O <=> Tetrahydrofolate + 2-Dehydropantoate	+	+	+	+	+	+	+	+	+	+	+	+	+
3.1.3.6	SA0140()|SA0881()|	2.1.2.1		R00945	C00143 + C00037 + C00001 <=> C00101 + C00065	5,10-Methylenetetrahydrofolate + Glycine + H2O <=> Tetrahydrofolate + L-Serine	+	+	+	+	+	+	+	+	+	+	+	+	+
3.1.4.12	SA1752(hlb)|SA1811(hlb)|	2.1.2.1		R03284	C01149 + C00037 <=> C01259	4-Trimethylammoniobutanal + Glycine <=> 3-Hydroxy-N6,N6,N6-trimethyl-L-lysine	+	+	+	+	+	+	+	+	+	+	+	+	+
3.1.4.14	SA0518()|	2.1.2.1		R07244	C00019 + C01026 <=> C00021 + C00719	S-Adenosyl-L-methionine + N,N-Dimethylglycine <=> S-Adenosyl-L-homocysteine + Betaine	+	+	+	+	+	+	+	+	+	+	+	+	+
3.1.4.16	SA0140()|SA0881()|	2.1.2.2		R04325	C00234 + C03838 <=> C00101 + C04376	10-Formyltetrahydrofolate + 5'-Phosphoribosylglycinamide <=> Tetrahydrofolate + 5'-Phosphoribosyl-N-formylglycinamide	+	-	+	+	+	+	+	+	+	+	+	+	+
3.1.4.46	SA0036()|SA0220()|SA0820(glpQ)|SA0969()|SA1542()|	2.1.2.2		R04326	C03838 + C00445 + C00001 <=> C04376 + C00101	5'-Phosphoribosylglycinamide + 5,10-Methenyltetrahydrofolate + H2O <=> 5'-Phosphoribosyl-N-formylglycinamide + Tetrahydrofolate	+	-	+	+	+	+	+	+	+	+	+	+	+
3.1.7.2	SA1460(relA)|	2.1.2.2		R07243	C00019 + C00213 <=> C00021 + C01026	S-Adenosyl-L-methionine + Sarcosine <=> S-Adenosyl-L-homocysteine + N,N-Dimethylglycine	+	-	+	+	+	+	+	+	+	+	+	+	+
3.13.1.-	SA1936(luxS)|	2.1.2.2		R07244	C00019 + C01026 <=> C00021 + C00719	S-Adenosyl-L-methionine + N,N-Dimethylglycine <=> S-Adenosyl-L-homocysteine + Betaine	+	-	+	+	+	+	+	+	+	+	+	+	+
3.2.1.-	SA0905(atl)|SA1593()|SA2100()|	2.1.2.3		R04560	C00234 + C04677 <=> C00101 + C04734	10-Formyltetrahydrofolate + 1-(5'-Phosphoribosyl)-5-amino-4-imidazolecarboxamide <=> Tetrahydrofolate + 1-(5'-Phosphoribosyl)-5-formamido-4-imidazolecarboxamide	+	+	+	+	+	+	+	+	+	+	+	+	+
3.2.1.14	SA0914()|	2.1.2.9		R03940	C02430 + C00234 <=> C00101 + C03294	L-Methionyl-tRNA + 10-Formyltetrahydrofolate <=> Tetrahydrofolate + N-Formylmethionyl-tRNA	+	+	+	+	+	+	+	+	+	+	+	+	+
3.2.1.17	SA2437()|	2.1.3.2		R01397	C00169 + C00049 <=> C00009 + C00438	Carbamoyl phosphate + L-Aspartate <=> Orthophosphate + N-Carbamoyl-L-aspartate	+	+	+	+	+	+	+	+	+	+	+	+	+
3.2.1.20	SA1338(malA)|	2.1.3.3		R01398	C00169 + C00077 <=> C00009 + C00327	Carbamoyl phosphate + L-Ornithine <=> Orthophosphate + L-Citrulline	+	+	+	+	+	+	+	+	+	+	+	+	+
3.2.1.26	SA1846(scrB)|	2.2.1.1		R01067	C00085 + C00118 <=> C00279 + C00231	D-Fructose 6-phosphate + (2R)-2-Hydroxy-3-(phosphonooxy)-propanal <=> D-Erythrose 4-phosphate + D-Xylulose 5-phosphate	+	+	+	+	+	+	+	+	+	+	+	+	+
3.2.1.4	SA2244()|	2.2.1.1		R01641	C05382 + C00118 <=> C00117 + C00231	D-Sedoheptulose 7-phosphate + (2R)-2-Hydroxy-3-(phosphonooxy)-propanal <=> D-Ribose 5-phosphate + D-Xylulose 5-phosphate	+	+	+	+	+	+	+	+	+	+	+	+	+
3.2.1.41		2.2.1.1		R01830	C05345 + C00118 <=> C00279 + C00231	beta-D-Fructose 6-phosphate + (2R)-2-Hydroxy-3-(phosphonooxy)-propanal <=> D-Erythrose 4-phosphate + D-Xylulose 5-phosphate	+	+	+	+	+	+	+	+	+	+	+	+	+
3.2.1.52	SA2285()|	2.2.1.1		R03477	C00062 + C01283 <=> C00077 + C01294	L-Arginine + 1-Amino-1-deoxy-scyllo-inositol 4-phosphate <=> L-Ornithine + 1-Guanidino-1-deoxy-scyllo-inositol 4-phosphate	+	+	+	+	+	+	+	+	+	+	+	+	+
3.2.1.85	SA1991(lacG)|	2.2.1.1		R06594	C00029 + C00003 <=> C12210 + C00004 + C00080	UDP-glucose + NAD+ <=> UDP-3-ketoglucose + NADH + H+	+	+	+	+	+	+	+	+	+	+	+	+	+
3.2.1.86	SA0256(bglA)|	2.2.1.1		R06861	C00231 + C00068 <=> C13378 + C00118	D-Xylulose 5-phosphate + Thiamin diphosphate <=> alpha,beta-Dihydroxyethyl-TPP + (2R)-2-Hydroxy-3-(phosphonooxy)-propanal	+	+	+	+	+	+	+	+	+	+	+	+	+
3.2.1.93	SA0433()|	2.2.1.1		R06863	C05382 + C00068 <=> C13378 + C00117	D-Sedoheptulose 7-phosphate + Thiamin diphosphate <=> alpha,beta-Dihydroxyethyl-TPP + D-Ribose 5-phosphate	+	+	+	+	+	+	+	+	+	+	+	+	+
3.2.2.1	SA0234()|SA2078()|	2.2.1.1		R06865	C13425 + C00007 <=> C05200	3-Hexaprenyl-4-hydroxybenzoate + Oxygen <=> 3-Hexaprenyl-4,5-dihydroxybenzoate	+	+	+	+	+	+	+	+	+	+	+	+	+
3.2.2.16	SA1427(pfs)|	2.2.1.1		R06866	C05313 <=> C05802 + C00011	3-Hexaprenyl-4-hydroxy-5-methoxybenzoate <=> 2-Hexaprenyl-6-methoxyphenol + CO2	+	+	+	+	+	+	+	+	+	+	+	+	+
3.2.2.20	SA1489(tag)|	2.2.1.1		R06867	C11521 + C00165 <=> C13508 + C00015	UDP-6-sulfoquinovose + Diacylglycerol <=> Sulfoquinovosyldiacylglycerol + UDP	+	+	+	+	+	+	+	+	+	+	+	+	+
3.2.2.21	SA2134()|	2.2.1.1		R07246	C00281 + C00118 <=> C00117 + C00231	Sedoheptulose 7-phosphate + (2R)-2-Hydroxy-3-(phosphonooxy)-propanal <=> D-Ribose 5-phosphate + D-Xylulose 5-phosphate	+	+	+	+	+	+	+	+	+	+	+	+	+
3.2.2.23	SA1512()|	2.2.1.2		R01827	C05382 + C00118 <=> C00279 + C00085	D-Sedoheptulose 7-phosphate + (2R)-2-Hydroxy-3-(phosphonooxy)-propanal <=> D-Erythrose 4-phosphate + D-Fructose 6-phosphate	+	+	+	+	+	+	+	+	+	+	+	+	+
3.2.2.9	SA1427(pfs)|	2.2.1.2		R07378	C00281 + C00118 <=> C00279 + C00085	Sedoheptulose 7-phosphate + (2R)-2-Hydroxy-3-(phosphonooxy)-propanal <=> D-Erythrose 4-phosphate + D-Fructose 6-phosphate	+	+	+	+	+	+	+	+	+	+	+	+	+
3.4.-.-	SA1692()|	2.2.1.6		R00006	C00900 + C00011 <=> (2) C00022	2-Acetolactate + CO2 <=> 2 Pyruvate	+	+	+	+	+	+	+	+	+	+	+	+	+
3.4.11.1	SA0803(ampA)|	2.2.1.6		R00014	C05125 + C00011 <=> C00068 + C00022	2-(alpha-Hydroxyethyl)thiamine diphosphate + CO2 <=> Thiamin diphosphate + Pyruvate	+	+	+	+	+	+	+	+	+	+	+	+	+
3.4.11.18	SA1704(map)|	2.2.1.6		R00226	C06010 + C00011 <=> (2) C00022	(S)-2-Acetolactate + CO2 <=> 2 Pyruvate	+	+	+	+	+	+	+	+	+	+	+	+	+
3.4.11.4	SA0698(pepT)|SA1343()|	2.2.1.6		R00474	C03217 + C00011 <=> C00026 + C00048	2-Hydroxy-3-oxoadipate + CO2 <=> 2-Oxoglutarate + Glyoxylate	+	+	+	+	+	+	+	+	+	+	+	+	+
3.4.11.7	SA1566()|	2.2.1.6		R03050	C00900 + C00068 <=> C05125 + C00022	2-Acetolactate + Thiamin diphosphate <=> 2-(alpha-Hydroxyethyl)thiamine diphosphate + Pyruvate	+	+	+	+	+	+	+	+	+	+	+	+	+
3.4.13.3	SA1572()|	2.2.1.6		R04672	C06010 + C00068 <=> C05125 + C00022	(S)-2-Acetolactate + Thiamin diphosphate <=> 2-(alpha-Hydroxyethyl)thiamine diphosphate + Pyruvate	+	+	+	+	+	+	+	+	+	+	+	+	+
3.4.16.4	SA0598(pbp4)|	2.2.1.6		R04673	C00109 + C05125 <=> C06006 + C00068	2-Oxobutanoate + 2-(alpha-Hydroxyethyl)thiamine diphosphate <=> (S)-2-Aceto-2-hydroxybutanoate + Thiamin diphosphate	+	+	+	+	+	+	+	+	+	+	+	+	+
3.4.19.1	SA1611()|	2.3.1.128		R04316	C00024 + C03803 <=> C00010 + C04341	Acetyl-CoA + Ribosomal-protein L-alanine <=> CoA + Ribosomal-protein N-acetyl-L-alanine	+	+	+	+	+	+	+	+	+	+	+	+	+
3.4.19.3	SA2482(pcp)|	2.3.1.12		R00209	C00022 + C00010 + C00003 <=> C00024 + C00011 + C00004	Pyruvate + CoA + NAD+ <=> Acetyl-CoA + CO2 + NADH	+	+	+	+	+	+	+	+	+	+	+	+	+
3.5.1.-	SA1734()|	2.3.1.12		R00210	C00022 + C00010 + C00006 <=> C00024 + C00011 + C00005	Pyruvate + CoA + NADP+ <=> Acetyl-CoA + CO2 + NADPH	+	+	+	+	+	+	+	+	+	+	+	+	+
3.5.1.1	SA1310(ansA)|	2.3.1.12		R02569	C00024 + C00579 <=> C00010 + C01136	Acetyl-CoA + Dihydrolipoamide <=> CoA + S-Acetyldihydrolipoamide	+	+	+	+	+	+	+	+	+	+	+	+	+
3.5.1.14	SA0507()|SA1935(hmrA)|SA2120()|	2.3.1.157		R05332	C00024 + C06156 <=> C00010 + C04256	Acetyl-CoA + alpha-D-Glucosamine 1-phosphate <=> CoA + N-Acetyl-D-glucosamine 1-phosphate	+	+	+	+	+	+	+	+	+	+	+	+	+
3.5.1.18	SA1814()|	2.3.1.16		R00238	(2) C00024 <=> C00010 + C00332	2 Acetyl-CoA <=> CoA + Acetoacetyl-CoA	+	+	+	+	+	+	+	+	+	+	+	+	+
3.5.1.19	SA1734()|	2.3.1.16		R00391	C00040 + C00024 <=> C00010 + C00264	Acyl-CoA + Acetyl-CoA <=> CoA + 3-Oxoacyl-CoA	+	+	+	+	+	+	+	+	+	+	+	+	+
3.5.1.24	SA0264()|	2.3.1.16		R00829	C00091 + C00024 <=> C00010 + C02232	Succinyl-CoA + Acetyl-CoA <=> CoA + 3-Oxoadipyl-CoA	+	+	+	+	+	+	+	+	+	+	+	+	+
3.5.1.25	SA0656(nagA)|	2.3.1.16		R00851	C00093 + C00040 <=> C00681 + C00010	sn-Glycerol 3-phosphate + Acyl-CoA <=> 1-Acyl-sn-glycerol 3-phosphate + CoA	+	+	+	+	+	+	+	+	+	+	+	+	+
3.5.1.28	SA0905(atl)|SA1458(lytH)|SA1757()|	2.3.1.16		R00927	C00100 + C00024 <=> C00010 + C03344	Propanoyl-CoA + Acetyl-CoA <=> CoA + 2-Methylacetoacetyl-CoA	+	+	+	+	+	+	+	+	+	+	+	+	+
3.5.1.29		2.3.1.16		R01177	C00024 + C00136 <=> C00010 + C05269	Acetyl-CoA + Butanoyl-CoA <=> CoA + 3-Oxohexanoyl-CoA	+	+	+	+	+	+	+	+	+	+	+	+	+
3.5.1.47	SA1230()|	2.3.1.16		R02617	C00605 + C00093 <=> C00010 + C00681	2,3-Dehydroacyl-CoA + sn-Glycerol 3-phosphate <=> CoA + 1-Acyl-sn-glycerol 3-phosphate	+	+	+	+	+	+	+	+	+	+	+	+	+
3.5.1.5	SA2082(ureA)|SA2083(ureB)|SA2084(ureC)|	2.3.1.16		R03719	C00100 + C01794 <=> C00010 + C05467	Propanoyl-CoA + Choloyl-CoA <=> CoA + 3alpha,7alpha,12alpha-Trihydroxy-5beta-24-oxocholestanoyl-CoA	+	+	+	+	+	+	+	+	+	+	+	+	+
3.5.1.50		2.3.1.16		R03778	C01944 + C00024 <=> C00010 + C05265	Octanoyl-CoA + Acetyl-CoA <=> CoA + 3-Oxodecanoyl-CoA	+	+	+	+	+	+	+	+	+	+	+	+	+
3.5.1.59	SA2438()|	2.3.1.16		R03858	C01832 + C00024 <=> C00010 + C05261	Lauroyl-CoA + Acetyl-CoA <=> CoA + 3-Oxotetradecanoyl-CoA	+	+	+	+	+	+	+	+	+	+	+	+	+
3.5.1.6	SA1841()|	2.3.1.16		R03991	C02593 + C00024 <=> C00010 + C05259	Tetradecanoyl-CoA + Acetyl-CoA <=> CoA + 3-Oxopalmitoyl-CoA	+	+	+	+	+	+	+	+	+	+	+	+	+
3.5.1.88	SA0942(def)|SA1058()|	2.3.1.16		R04546	C00100 + C05337 <=> C00010 + C04644	Propanoyl-CoA + Chenodeoxycholoyl-CoA <=> CoA + 3alpha,7alpha-Dihydroxy-5beta-cholestanoyl-CoA	+	+	+	+	+	+	+	+	+	+	+	+	+
3.5.2.3	SA1044(pyrC)|	2.3.1.16		R04742	C05274 + C00024 <=> C00010 + C05263	Decanoyl-CoA + Acetyl-CoA <=> CoA + 3-Oxododecanoyl-CoA	+	+	+	+	+	+	+	+	+	+	+	+	+
3.5.2.6		2.3.1.16		R04747	C05270 + C00024 <=> C00010 + C05267	Hexanoyl-CoA + Acetyl-CoA <=> CoA + 3-Oxooctanoyl-CoA	+	+	+	+	+	+	+	+	+	+	+	+	+
3.5.2.7	SA2121(hutI)|	2.3.1.16		R04811	C00100 + C05461 <=> C00010 + C05449	Propanoyl-CoA + Chenodeoxyglycocholoyl-CoA <=> CoA + 3alpha,7alpha-Dihydroxy-5beta-24-oxocholestanoyl-CoA	+	+	+	+	+	+	+	+	+	+	+	+	+
3.5.3.1	SA1968(arg)|	2.3.1.1		R00259	C00024 + C00025 <=> C00010 + C00624	Acetyl-CoA + L-Glutamate <=> CoA + N-Acetyl-L-glutamate	+	+	+	+	+	+	+	+	+	+	+	+	+
3.5.3.6	SA2428(arcA)|	2.3.1.29		R00370	C00024 + C00037 <=> C00010 + C03214	Acetyl-CoA + Glycine <=> CoA + 2-Amino-3-oxobutanoate	+	+	+	+	+	+	+	+	+	+	+	+	+
3.5.3.8	SA2125()|	2.3.1.29		R00371	C00024 + C00037 <=> C00010 + C03508	Acetyl-CoA + Glycine <=> CoA + L-2-Amino-3-oxobutanoic acid	+	+	+	+	+	+	+	+	+	+	+	+	+
3.5.4.-	SA0516()|	2.3.1.31		R01776	C00024 + C00263 <=> C00010 + C01077	Acetyl-CoA + L-Homoserine <=> CoA + O-Acetyl-L-homoserine	+	+	+	+	+	+	+	+	+	+	+	+	+
3.5.4.10	SA0925(purH)|	2.3.1.39		R01626	C00083 + C00229 <=> C00010 + C01209	Malonyl-CoA + Acyl-carrier protein <=> CoA + Malonyl-[acyl-carrier protein]	+	+	+	+	+	+	+	+	+	+	+	+	+
3.5.4.16		2.3.1.41		R01624	C00024 + C00229 <=> C00010 + C03939	Acetyl-CoA + Acyl-carrier protein <=> CoA + Acetyl-[acyl-carrier protein]	+	+	+	+	+	+	+	+	+	+	+	+	+
3.5.4.19	SA2464(hisI)|	2.3.1.41		R02768	C00173 + C01209 <=> C00685 + C00011 + C00229	Acyl-[acyl-carrier protein] + Malonyl-[acyl-carrier protein] <=> 3-Oxoacyl-[acyl-carrier protein] + CO2 + Acyl-carrier protein	+	+	+	+	+	+	+	+	+	+	+	+	+
3.5.4.25	SA1587(ribA)|	2.3.1.41		R04355	C03939 + C01209 <=> C05744 + C00011 + C00229	Acetyl-[acyl-carrier protein] + Malonyl-[acyl-carrier protein] <=> Acetoacetyl-[acp] + CO2 + Acyl-carrier protein	+	+	+	+	+	+	+	+	+	+	+	+	+
3.5.4.26	SA1589(ribD)|	2.3.1.41		R04726	C05223 + C01209 <=> C05759 + C00011 + C00229	Dodecanoyl-[acyl-carrier protein] + Malonyl-[acyl-carrier protein] <=> 3-Oxotetradecanoyl-[acp] + CO2 + Acyl-carrier protein	+	+	+	+	+	+	+	+	+	+	+	+	+
3.5.4.5	SA1397(cdd)|	2.3.1.41		R04864	C00173 + C05973 <=> C00229 + C00350	Acyl-[acyl-carrier protein] + 2-Acyl-sn-glycero-3-phosphoethanolamine <=> Acyl-carrier protein + Phosphatidylethanolamine	+	+	+	+	+	+	+	+	+	+	+	+	+
3.5.4.9	SA0915(folD)|	2.3.1.41		R04952	C05745 + C01209 <=> C05746 + C00011 + C00229	Butyryl-[acp] + Malonyl-[acyl-carrier protein] <=> 3-Oxohexanoyl-[acp] + CO2 + Acyl-carrier protein	+	+	+	+	+	+	+	+	+	+	+	+	+
3.5.99.6	SA0527(nagB)|	2.3.1.41		R04957	C05749 + C01209 <=> C05750 + C00011 + C00229	Hexanoyl-[acp] + Malonyl-[acyl-carrier protein] <=> 3-Oxooctanoyl-[acp] + CO2 + Acyl-carrier protein	+	+	+	+	+	+	+	+	+	+	+	+	+
3.6.1.-	SA0015(dnaC)|SA0676(recQ)|SA0998()|SA1064()|SA1070(recG)|SA1313()|SA1721(pcrA)|SA2278()|	2.3.1.41		R04960	C05752 + C01209 <=> C05753 + C00011 + C00229	Octanoyl-[acp] + Malonyl-[acyl-carrier protein] <=> 3-Oxodecanoyl-[acp] + CO2 + Acyl-carrier protein	+	+	+	+	+	+	+	+	+	+	+	+	+
3.6.1.1	SA1735()|	2.3.1.41		R04963	C05755 + C01209 <=> C05756 + C00011 + C00229	Decanoyl-[acp] + Malonyl-[acyl-carrier protein] <=> 3-Oxododecanoyl-[acp] + CO2 + Acyl-carrier protein	+	+	+	+	+	+	+	+	+	+	+	+	+
3.6.1.13	SA1330()|	2.3.1.41		R04968	C05761 + C01209 <=> C05762 + C00011 + C00229	Tetradecanoyl-[acp] + Malonyl-[acyl-carrier protein] <=> 3-Oxohexadecanoyl-[acp] + CO2 + Acyl-carrier protein	+	+	+	+	+	+	+	+	+	+	+	+	+
3.6.1.23		2.3.1.47		R03210	C01063 + C00041 <=> C01092 + C00010 + C00011	6-Carboxyhexanoyl-CoA + L-Alanine <=> 8-Amino-7-oxononanoate + CoA + CO2	+	+	+	+	+	+	+	+	+	+	+	+	+
3.6.1.27		2.3.1.51		R01281	C00154 + C00065 <=> C02934 + C00010 + C00011	Palmitoyl-CoA + L-Serine <=> 3-Dehydrosphinganine + CoA + CO2	+	-	+	+	+	+	+	+	+	+	+	+	+
3.6.1.31	SA2464(hisI)|	2.3.1.51		R02241	C00416 + C00010 <=> C00681 + C00040	Phosphatidate + CoA <=> 1-Acyl-sn-glycerol 3-phosphate + Acyl-CoA	+	-	+	+	+	+	+	+	+	+	+	+	+
3.6.1.7	SA1236()|	2.3.1.51		R02760	C00605 + C00681 <=> C00010 + C00416	2,3-Dehydroacyl-CoA + 1-Acyl-sn-glycerol 3-phosphate <=> CoA + Phosphatidate	+	-	+	+	+	+	+	+	+	+	+	+	+
3.6.3.12	SA0068(kdpA|SCCmec)|SA0070(kdpB|SCCmec)|SA0071(kdpC|SCCmec)|SA1879(kdpC)|SA1880(kdpB)|SA1881(kdpA)|	2.3.1.51		R04361	C00040 + C03968 <=> C00010 + C05977	Acyl-CoA + 1-Alkyl-sn-glycero-3-phosphate <=> CoA + 2-Acyl-1-alkyl-sn-glycero-3-phosphate	+	-	+	+	+	+	+	+	+	+	+	+	+
3.6.3.14	SA1904(atpC)|SA1905(atpD)|SA1906(atpG)|SA1907(atpA)|SA1908(atpH)|SA1909(atpF)|SA1910(atpE)|SA1911(atpB)|	2.3.1.52		R02242	C00040 + C03974 <=> C00010 + C00416	Acyl-CoA + 2-Acyl-sn-glycerol 3-phosphate <=> CoA + Phosphatidate	+	+	+	+	+	+	+	+	+	+	+	+	+
3.6.3.19	SA0206(msmX)|	2.3.1.54		R00212	C00024 + C00058 <=> C00010 + C00022	Acetyl-CoA + Formate <=> CoA + Pyruvate	+	+	+	+	+	+	+	+	+	+	+	+	+
3.6.3.4	SA2344(copA)|	2.3.1.54		R00693	C00024 + C00079 <=> C00010 + C03519	Acetyl-CoA + L-Phenylalanine <=> CoA + N-Acetyl-L-phenylalanine	+	+	+	+	+	+	+	+	+	+	+	+	+
4.1.1.1		2.3.1.54		R06987	C00109 + C00010 <=> C00100 + C00058	2-Oxobutanoate + CoA <=> Propanoyl-CoA + Formate	+	+	+	+	+	+	+	+	+	+	+	+	+
4.1.1.11	SA2390(panD)|	2.3.1.61		R02570	C00091 + C00579 <=> C00010 + C01169	Succinyl-CoA + Dihydrolipoamide <=> CoA + S-Succinyldihydrolipoamide	+	+	+	+	+	+	+	+	+	+	+	+	+
4.1.1.19	SA0439()|	2.3.1.61		R02571	C00527 + C00579 <=> C00010 + C06157	Glutaryl-CoA + Dihydrolipoamide <=> CoA + S-Glutaryldihydrolipoamide	+	+	+	+	+	+	+	+	+	+	+	+	+
4.1.1.20	SA0119()|SA1232(lysA)|	2.3.1.88		R00234	C00024 + C00012 <=> C00010 + C03011	Acetyl-CoA + Peptide <=> CoA + Nalpha-Acetylpeptide	+	+	+	+	+	+	+	+	+	+	+	+	+
4.1.1.21	SA0916()|SA0917(purK)|	2.3.1.89		R04364	C03972 + C00024 + C00001 <=> C05539 + C00010	2,3,4,5-Tetrahydrodipicolinate + Acetyl-CoA + H2O <=> N-Acetyl-L-2-amino-6-oxopimelate + CoA	+	+	+	+	+	+	+	+	+	+	+	+	+
4.1.1.23	SA1047(pyrF)|	2.3.1.8		R00230	C00024 + C00009 <=> C00010 + C00227	Acetyl-CoA + Orthophosphate <=> CoA + Acetyl phosphate	+	+	+	+	+	+	+	+	+	+	+	+	+
4.1.1.33	SA0548(mvaD)|	2.3.1.8		R00921	C00100 + C00009 <=> C02876 + C00010	Propanoyl-CoA + Orthophosphate <=> Propanoyl phosphate + CoA	+	+	+	+	+	+	+	+	+	+	+	+	+
4.1.1.36	SA1054()|	2.3.1.9		R00238	(2) C00024 <=> C00010 + C00332	2 Acetyl-CoA <=> CoA + Acetoacetyl-CoA	+	+	+	+	+	+	+	+	+	+	+	+	+
4.1.1.37	SA1652(hemE)|	2.3.1.9		R01177	C00024 + C00136 <=> C00010 + C05269	Acetyl-CoA + Butanoyl-CoA <=> CoA + 3-Oxohexanoyl-CoA	+	+	+	+	+	+	+	+	+	+	+	+	+
4.1.1.48	SA1202(trpC)|	2.3.1.9		R02396	C00024 + C00487 <=> C00010 + C02571	Acetyl-CoA + Carnitine <=> CoA + O-Acetylcarnitine	+	+	+	+	+	+	+	+	+	+	+	+	+
4.1.1.49	SA1609(pckA)|	2.3.2.2		R00494	C00051 + C00001 <=> C01419 + C00025	Glutathione + H2O <=> Cys-Gly + L-Glutamate	+	+	+	+	+	+	+	+	+	+	+	+	+
4.1.1.5	SA2007()|SA2394()|	2.3.2.2		R01262	C00051 + C00151 <=> C01419 + C03740	Glutathione + L-Amino acid <=> Cys-Gly + (5-L-Glutamyl)-L-amino acid	+	+	+	+	+	+	+	+	+	+	+	+	+
4.1.1.71	SA0896(menD)|	2.3.2.2		R01687	C03193 + C00245 <=> C00012 + C05844	(5-L-Glutamyl)-peptide + Taurine <=> Peptide + 5-L-Glutamyl-taurine	+	+	+	+	+	+	+	+	+	+	+	+	+
4.1.1.74	SA0182()|	2.3.2.2		R04011	C00064 + C02671 <=> C00014 + C03933	L-Glutamine + D-Glutamyl-peptide <=> NH3 + 5-Glutamyl-D-glutamyl-peptide	+	+	+	+	+	+	+	+	+	+	+	+	+
4.1.2.-	SA0118()|SA0528()|SA1587(ribA)|	2.3.2.2		R04012	C00819 + C02671 <=> C00014 + C03933	D-Glutamine + D-Glutamyl-peptide <=> NH3 + 5-Glutamyl-D-glutamyl-peptide	+	+	+	+	+	+	+	+	+	+	+	+	+
4.1.2.13	SA1927(fbaA)|SA2399()|	2.3.2.2		R04159	C03193 + C00045 <=> C00012 + C03363	(5-L-Glutamyl)-peptide + Amino acid <=> Peptide + 5-L-Glutamyl amino acid	+	+	+	+	+	+	+	+	+	+	+	+	+
4.1.2.25	SA0473(folB)|	2.3.2.2		R04935	C03193 + C05689 <=> C00012 + C05695	(5-L-Glutamyl)-peptide + Se-Methylselenocysteine <=> Peptide + gamma-Glutamyl-Se-methylselenocysteine	+	+	+	+	+	+	+	+	+	+	+	+	+
4.1.2.4	SA0133(dra)|SA1939()|	2.3.2.3		R03771	C01931 + C00344 <=> C00066 + C04482	L-Lysyl-tRNA + Phosphatidylglycerol <=> tRNA + 3-Phosphatidyl-1'-(3'-O-L-lysyl)glycerol	+	+	+	+	+	+	+	+	+	+	+	+	+
4.1.2.40	SA1994(lacD)|	2.3.3.10		R01978	C00356 + C00010 <=> C00024 + C00001 + C00332	(S)-3-Hydroxy-3-methylglutaryl-CoA + CoA <=> Acetyl-CoA + H2O + Acetoacetyl-CoA	+	+	+	+	+	+	+	+	+	+	+	+	+
4.1.2.5	SA1154()|	2.3.3.12		R03040	C02123 + C00010 <=> C00888 + C00001 + C00048	3-Propylmalate + CoA <=> Pentanoyl-CoA + H2O + Glyoxylate	+	+	+	+	+	+	+	+	+	+	+	+	+
4.1.3.-	SA2465(hisF)|	2.3.3.13		R01213	C02504 + C00010 <=> C00024 + C00141 + C00001	(2S)-2-Isopropylmalate + CoA <=> Acetyl-CoA + 3-Methyl-2-oxobutanoic acid + H2O	+	+	+	+	+	+	+	+	+	+	+	+	+
4.1.3.27	SA0668()|SA1199()|SA1200(trpG)|	2.3.3.1		R00351	C00158 + C00010 <=> C00024 + C00001 + C00036	Citrate + CoA <=> Acetyl-CoA + H2O + Oxaloacetate	+	+	+	+	+	+	+	+	+	+	+	+	+
4.1.3.3	SA0304(nanA)|	2.4.1.157		R02689	C00029 + C00641 <=> C00015 + C04046	UDP-glucose + 1,2-Diacyl-sn-glycerol <=> UDP + 3-D-Glucosyl-1,2-diacylglycerol	+	+	+	+	+	+	+	+	+	+	+	+	+
4.1.3.36	SA0898(menB)|	2.4.1.187		R05566	C01170 + C01289 <=> C00015 + C04881	UDP-N-acetyl-D-mannosamine + N-Acetyl-D-glucosaminyldiphosphoundecaprenol <=> UDP + N-Acetyl-beta-D-mannosaminyl-1,4-N-acetyl-D-glucosaminyldiphosphoundecaprenol	+	+	+	+	+	+	+	+	+	+	+	+	+
4.1.3.38	SA0670()|	2.4.1.187		R06129	G11112 + C01289 <=> G00177 + G10619	UDP-N-acetyl-D-mannosamine + N-Acetyl-D-glucosaminyldiphosphoundecaprenol <=> G00177 + UDP	+	+	+	+	+	+	+	+	+	+	+	+	+
4.1.99.3	SA0646()|	2.4.1.227		R05027	C05888 + C00043 <=> C05889 + C00015	Undecaprenyl-diphospho-N-acetylmuramoyl-L-alanyl-D-glutamyl-L-lysyl-D-alanyl-D-alanine + UDP-N-acetyl-D-glucosamine <=> Undecaprenyl-diphospho-N-acetylmuramoyl-(N-acetylglucosamine)-L-alanyl-D-glutamyl-L-lysyl-D-alanyl-D-alanine + UDP	+	+	+	+	+	+	+	+	+	+	+	+	+
4.2.1.-	SA0037()|SA0147(capD)|SA0148(capE)|SA1614(menC)|	2.4.1.227		R05032	C05897 + C00043 <=> C05898 + C00015	Undecaprenyl-diphospho-N-acetylmuramoyl-L-alanyl-D-glutamyl-meso-2,6-diaminopimeloyl-D-alanyl-D-alanine + UDP-N-acetyl-D-glucosamine <=> Undecaprenyl-diphospho-N-acetylmuramoyl-(N-acetylglucosamine)-L-alanyl-D-glutamyl-meso-2,6-diaminopimeloyl-D-alanyl-D-alanine + UDP	+	+	+	+	+	+	+	+	+	+	+	+	+
4.2.1.10	SA0756()|	2.4.1.227		R05662	C04851 + C00043 <=> C05893 + C00015	MurAc(oyl-L-Ala-D-gamma-Glu-L-Lys-D-Ala-D-Ala)-diphospho-undecaprenol + UDP-N-acetyl-D-glucosamine <=> Undecaprenyl-diphospho-N-acetylmuramoyl-(N-acetylglucosamine)-L-alanyl-gamma-D-glutamyl-L-lysyl-D-alanyl-D-alanine + UDP	+	+	+	+	+	+	+	+	+	+	+	+	+
4.2.1.11	SA0731(eno)|	2.4.1.227		R05931	G10612 + G00158 <=> G10619 + G00159	UDP-D-glucuronate + G00158 <=> UDP + G00159	+	+	+	+	+	+	+	+	+	+	+	+	+
4.2.1.17	SA0224()|	2.4.1.227		R05933	G10612 + G00160 <=> G10619 + G00180	UDP-D-glucuronate + G00160 <=> UDP + G00180	+	+	+	+	+	+	+	+	+	+	+	+	+
4.2.1.19	SA2468(hisB)|	2.4.1.227		R07336	C00167 + C15577 <=> C00015 + C15578	UDP-glucuronate + N-Acetyl-beta-D-galactosaminyl-(1->4)-beta-D-glucuronosylproteoglycan <=> UDP + beta-D-Glucuronosyl-(1->3)-N-acetyl-beta-D-galactosaminyl-(1->4)-beta-D-glucuronosylproteoglycan	+	+	+	+	+	+	+	+	+	+	+	+	+
4.2.1.2	SA1669(citG)|	2.4.1.52		R04041	C00029 + C02768 <=> C00015 + C04508	UDP-glucose + (Glycerophosphate)n <=> UDP + alpha-D-Glucosylpoly(glycerol phosphate)	+	+	+	+	+	+	+	+	+	+	+	+	+
4.2.1.20	SA1204(trpB)|SA1205(trpA)|	2.4.2.10		R01870	C01103 + C00013 <=> C00295 + C00119	Orotidine 5'-phosphate + Pyrophosphate <=> Orotate + 5-Phospho-alpha-D-ribose 1-diphosphate	+	+	+	+	+	+	+	+	+	+	+	+	+
4.2.1.24	SA1492(hemB)|	2.4.2.11		R01724	C01185 + C00013 <=> C00253 + C00119	Nicotinate D-ribonucleotide + Pyrophosphate <=> Nicotinate + 5-Phospho-alpha-D-ribose 1-diphosphate	+	+	+	+	+	+	+	+	+	+	+	+	+
4.2.1.3	SA1184(citB)|	2.4.2.11		R01725	C00253 <=> C02930	Nicotinate <=> 2-Methyleneglutarate	+	+	+	+	+	+	+	+	+	+	+	+	+
4.2.1.33	SA1864(leuC)|SA1865(leuD)|	2.4.2.11		R01726	C00253 + C00011 <=> C03722	Nicotinate + CO2 <=> Pyridine-2,3-dicarboxylate	+	+	+	+	+	+	+	+	+	+	+	+	+
4.2.1.46	SA0123()|SA2231()|	2.4.2.14		R01072	C03090 + C00013 + C00025 <=> C00064 + C00119 + C00001	5-Phosphoribosylamine + Pyrophosphate + L-Glutamate <=> L-Glutamine + 5-Phospho-alpha-D-ribose 1-diphosphate + H2O	+	+	+	+	+	+	+	+	+	+	+	+	+
4.2.1.49	SA2122(hutU)|	2.4.2.18		R01073	C04302 + C00013 <=> C00108 + C00119	N-(5-Phospho-D-ribosyl)anthranilate + Pyrophosphate <=> Anthranilate + 5-Phospho-alpha-D-ribose 1-diphosphate	+	+	+	+	+	+	+	+	+	+	+	+	+
4.2.1.51	SA1731()|	2.4.2.1		R01561	C00212 + C00009 <=> C00147 + C00620	Adenosine + Orthophosphate <=> Adenine + alpha-D-Ribose 1-phosphate	+	+	+	+	+	+	+	+	+	+	+	+	+
4.2.1.52	SA1227(dapA)|	2.4.2.1		R01863	C00294 + C00009 <=> C00262 + C00620	Inosine + Orthophosphate <=> Hypoxanthine + alpha-D-Ribose 1-phosphate	+	+	+	+	+	+	+	+	+	+	+	+	+
4.2.1.58		2.4.2.1		R01969	C00330 + C00009 <=> C00242 + C00672	Deoxyguanosine + Orthophosphate <=> Guanine + 2-Deoxy-D-ribose 1-phosphate	+	+	+	+	+	+	+	+	+	+	+	+	+
4.2.1.60	SA1901()|	2.4.2.1		R02147	C00387 + C00009 <=> C00242 + C00620	Guanosine + Orthophosphate <=> Guanine + alpha-D-Ribose 1-phosphate	+	+	+	+	+	+	+	+	+	+	+	+	+
4.2.1.61		2.4.2.1		R02294	C03150 + C00009 <=> C00153 + C00620	N-Ribosylnicotinamide + Orthophosphate <=> Nicotinamide + alpha-D-Ribose 1-phosphate	+	+	+	+	+	+	+	+	+	+	+	+	+
4.2.1.70	SA0866()|SA1040()|SA1114(truB)|SA1324(rluB)|SA1574()|SA1668()|SA2018(truA)|	2.4.2.1		R02295	C05841 + C00009 <=> C00253 + C00620	Nicotinate D-ribonucleoside + Orthophosphate <=> Nicotinate + alpha-D-Ribose 1-phosphate	+	+	+	+	+	+	+	+	+	+	+	+	+
4.2.1.75	SA1493(hemD)|	2.4.2.1		R02297	C01762 + C00009 <=> C00385 + C00620	Xanthosine + Orthophosphate <=> Xanthine + alpha-D-Ribose 1-phosphate	+	+	+	+	+	+	+	+	+	+	+	+	+
4.2.1.9	SA1858(ilvD)|	2.4.2.1		R02342	C01736 + C00009 <=> C00465 + C00620	Nebularine + Orthophosphate <=> Purine + alpha-D-Ribose 1-phosphate	+	+	+	+	+	+	+	+	+	+	+	+	+
4.2.2.1	SA2003(hysA)|	2.4.2.1		R02484	C00526 + C00009 <=> C00106 + C00672	Deoxyuridine + Orthophosphate <=> Uracil + 2-Deoxy-D-ribose 1-phosphate	+	+	+	+	+	+	+	+	+	+	+	+	+
4.2.3.1	SA1165(thrC)|	2.4.2.1		R02557	C00559 + C00009 <=> C00147 + C00672	Deoxyadenosine + Orthophosphate <=> Adenine + 2-Deoxy-D-ribose 1-phosphate	+	+	+	+	+	+	+	+	+	+	+	+	+
4.2.3.12	SA0666()|	2.4.2.1		R02748	C05512 + C00009 <=> C00262 + C00672	Deoxyinosine + Orthophosphate <=> Hypoxanthine + 2-Deoxy-D-ribose 1-phosphate	+	+	+	+	+	+	+	+	+	+	+	+	+
4.2.3.4	SA1298(aroB)|	2.4.2.1		R07261	C15541 + C00718 <=> C00454 + C00718	NDP-glucose + Amylose <=> NDP + Amylose	+	+	+	+	+	+	+	+	+	+	+	+	+
4.2.3.5	SA1299(aroC)|	2.4.2.29		R03789	C01977 + C01449 <=> C01978 + C00242	tRNA guanine + Queuine <=> tRNA queuine + Guanine	+	+	+	+	+	+	+	+	+	+	+	+	+
4.3.1.17	SA2318()|SA2319()|	2.4.2.4		R01570	C00214 + C00009 <=> C00178 + C00672	Thymidine + Orthophosphate <=> Thymine + 2-Deoxy-D-ribose 1-phosphate	+	+	+	+	+	+	+	+	+	+	+	+	+
4.3.1.19	SA1271()|SA1866(ilvA)|	2.4.2.4		R01876	C00299 + C00009 <=> C00106 + C00620	Uridine + Orthophosphate <=> Uracil + alpha-D-Ribose 1-phosphate	+	+	+	+	+	+	+	+	+	+	+	+	+
4.3.1.3	SA0008(hutH)|	2.4.2.4		R01969	C00330 + C00009 <=> C00242 + C00672	Deoxyguanosine + Orthophosphate <=> Guanine + 2-Deoxy-D-ribose 1-phosphate	+	+	+	+	+	+	+	+	+	+	+	+	+
4.3.2.1	SA0821(argH)|	2.4.2.4		R02484	C00526 + C00009 <=> C00106 + C00672	Deoxyuridine + Orthophosphate <=> Uracil + 2-Deoxy-D-ribose 1-phosphate	+	+	+	+	+	+	+	+	+	+	+	+	+
4.3.2.2	SA1724(purB)|	2.4.2.4		R02557	C00559 + C00009 <=> C00147 + C00672	Deoxyadenosine + Orthophosphate <=> Adenine + 2-Deoxy-D-ribose 1-phosphate	+	+	+	+	+	+	+	+	+	+	+	+	+
4.4.1.1	SA0419(metB)|	2.4.2.4		R02748	C05512 + C00009 <=> C00262 + C00672	Deoxyinosine + Orthophosphate <=> Hypoxanthine + 2-Deoxy-D-ribose 1-phosphate	+	+	+	+	+	+	+	+	+	+	+	+	+
4.4.1.16	SA0776()|SA1450()|SA1538()|	2.4.2.7		R00190	C00020 + C00013 <=> C00147 + C00119	AMP + Pyrophosphate <=> Adenine + 5-Phospho-alpha-D-ribose 1-diphosphate	+	+	+	+	+	+	+	+	+	+	+	+	+
4.4.1.21		2.4.2.7		R01229	C00144 + C00013 <=> C00242 + C00119	GMP + Pyrophosphate <=> Guanine + 5-Phospho-alpha-D-ribose 1-diphosphate	+	+	+	+	+	+	+	+	+	+	+	+	+
4.4.1.5	SA1340()|SA2361()|	2.4.2.7		R02806	C00214 + C00701 <=> C03216 + C00178	Thymidine + Base <=> 2-Deoxy-D-ribosyl-base + Thymine	+	+	+	+	+	+	+	+	+	+	+	+	+
4.4.1.8	SA0346()|SA0419(metB)|	2.4.2.7		R04168	C03216 + C00701 <=> C03216 + C00701	2-Deoxy-D-ribosyl-base + Base <=> 2-Deoxy-D-ribosyl-base + Base	+	+	+	+	+	+	+	+	+	+	+	+	+
4.6.1.13	SA0091(plc)|	2.4.2.7		R04378	C04677 + C00013 <=> C04051 + C00119	1-(5'-Phosphoribosyl)-5-amino-4-imidazolecarboxamide + Pyrophosphate <=> 5-Amino-4-imidazolecarboxyamide + 5-Phospho-alpha-D-ribose 1-diphosphate	+	+	+	+	+	+	+	+	+	+	+	+	+
4.99.1.1	SA1651(hemH)|	2.4.2.8		R00190	C00020 + C00013 <=> C00147 + C00119	AMP + Pyrophosphate <=> Adenine + 5-Phospho-alpha-D-ribose 1-diphosphate	+	+	+	+	+	+	+	+	+	+	+	+	+
4.99.1.3	SA2189()|	2.4.2.8		R01132	C00130 + C00013 <=> C00262 + C00119	IMP + Pyrophosphate <=> Hypoxanthine + 5-Phospho-alpha-D-ribose 1-diphosphate	+	+	+	+	+	+	+	+	+	+	+	+	+
4.99.1.4	SA2412()|	2.4.2.8		R01229	C00144 + C00013 <=> C00242 + C00119	GMP + Pyrophosphate <=> Guanine + 5-Phospho-alpha-D-ribose 1-diphosphate	+	+	+	+	+	+	+	+	+	+	+	+	+
5.-.-.-	SA0529()|SA1466(queA)|	2.4.2.8		R02142	C00655 + C00013 <=> C00385 + C00119	Xanthosine 5'-phosphate + Pyrophosphate <=> Xanthine + 5-Phospho-alpha-D-ribose 1-diphosphate	+	+	+	+	+	+	+	+	+	+	+	+	+
5.1.1.1	SA1231()|SA1874(alr)|	2.4.2.8		R02806	C00214 + C00701 <=> C03216 + C00178	Thymidine + Base <=> 2-Deoxy-D-ribosyl-base + Thymine	+	+	+	+	+	+	+	+	+	+	+	+	+
5.1.1.10		2.4.2.8		R04168	C03216 + C00701 <=> C03216 + C00701	2-Deoxy-D-ribosyl-base + Base <=> 2-Deoxy-D-ribosyl-base + Base	+	+	+	+	+	+	+	+	+	+	+	+	+
5.1.1.3	SA0997(murI)|	2.4.2.9		R00966	C00105 + C00013 <=> C00106 + C00119	UMP + Pyrophosphate <=> Uracil + 5-Phospho-alpha-D-ribose 1-diphosphate	+	+	+	+	+	+	+	+	+	+	+	+	+
5.1.1.7	SA2258()|	2.5.1.10		R00066	(2) C04332 <=> C00255 + C04732	2 6,7-Dimethyl-8-(1-D-ribityl)lumazine <=> Riboflavin + 4-(1-D-Ribitylamino)-5-amino-2,6-dihydroxypyrimidine	+	+	+	+	+	+	+	+	+	+	+	+	+
5.1.3.-	SA0148(capE)|SA0150(capG)|SA0157(capN)|SA0259(rbsD)|	2.5.1.10		R01658	C00235 + C00129 <=> C00013 + C00341	Dimethylallyl diphosphate + Isopentenyl diphosphate <=> Pyrophosphate + Geranyl diphosphate	+	+	+	+	+	+	+	+	+	+	+	+	+
5.1.3.1	SA1065(cfxE)|	2.5.1.10		R02003	C00341 + C00129 <=> C00013 + C00448	Geranyl diphosphate + Isopentenyl diphosphate <=> Pyrophosphate + trans,trans-Farnesyl diphosphate	+	+	+	+	+	+	+	+	+	+	+	+	+
5.1.3.14	SA0159(capP)|SA1913(mnaA)|	2.5.1.15		R00066	(2) C04332 <=> C00255 + C04732	2 6,7-Dimethyl-8-(1-D-ribityl)lumazine <=> Riboflavin + 4-(1-D-Ribitylamino)-5-amino-2,6-dihydroxypyrimidine	+	+	+	+	+	+	+	+	+	+	+	+	+
5.1.3.3	SA2129()|	2.5.1.15		R03066	C01300 + C00568 <=> C00921 + C00001	2-Amino-4-hydroxy-6-hydroxymethyl-7,8-dihydropteridine + 4-Aminobenzoate <=> Dihydropteroate + H2O	+	+	+	+	+	+	+	+	+	+	+	+	+
5.1.3.9	SA0307()|	2.5.1.15		R03067	C04807 + C00568 <=> C00013 + C00921	2-Amino-7,8-dihydro-4-hydroxy-6-(diphosphooxymethyl)pteridine + 4-Aminobenzoate <=> Pyrophosphate + Dihydropteroate	+	+	+	+	+	+	+	+	+	+	+	+	+
5.2.1.8	SA0815()|SA1499(tig)|SA1659(prsA)|	2.5.1.19		R03460	C00074 + C03175 <=> C00009 + C01269	Phosphoenolpyruvate + Shikimate 3-phosphate <=> Orthophosphate + 5-O-(1-Carboxyvinyl)-3-phosphoshikimate	+	+	+	+	+	+	+	+	+	+	+	+	+
5.2.1.9		2.5.1.1		R01658	C00235 + C00129 <=> C00013 + C00341	Dimethylallyl diphosphate + Isopentenyl diphosphate <=> Pyrophosphate + Geranyl diphosphate	+	+	+	+	+	+	+	+	+	+	+	+	+
5.3.1.1	SA0729(tpi)|	2.5.1.1		R02003	C00341 + C00129 <=> C00013 + C00448	Geranyl diphosphate + Isopentenyl diphosphate <=> Pyrophosphate + trans,trans-Farnesyl diphosphate	+	+	+	+	+	+	+	+	+	+	+	+	+
5.3.1.16	SA2466()|	2.5.1.1		R04635	C00128 + C04885 <=> C00055 + C04926	CMP-N-acetylneuraminate + alpha-N-Acetylneuraminyl-2,3-beta-D-galactosyl-1,3-N-acetyl-D-galactosaminyl-R <=> CMP + alpha-N-Acetylneuraminyl-2,3-beta-D-galactose-1,3-(alpha-N-acetylneuraminyl-2,6)-N-acetyl-D-galactosaminyl-R	+	+	+	+	+	+	+	+	+	+	+	+	+
5.3.1.24	SA1203(trpF)|	2.5.1.29		R01658	C00235 + C00129 <=> C00013 + C00341	Dimethylallyl diphosphate + Isopentenyl diphosphate <=> Pyrophosphate + Geranyl diphosphate	+	+	+	+	+	+	+	+	+	+	+	+	+
5.3.1.26	SA1996(lacB)|SA1997(lacA)|	2.5.1.29		R01659	C00235 + C00129 <=> C00013 + C02569	Dimethylallyl diphosphate + Isopentenyl diphosphate <=> Pyrophosphate + Neryl diphosphate	+	+	+	+	+	+	+	+	+	+	+	+	+
5.3.1.6	SA2127()|	2.5.1.29		R02003	C00341 + C00129 <=> C00013 + C00448	Geranyl diphosphate + Isopentenyl diphosphate <=> Pyrophosphate + trans,trans-Farnesyl diphosphate	+	+	+	+	+	+	+	+	+	+	+	+	+
5.3.1.8	SA1945()|SA2435(pmi)|	2.5.1.29		R02061	C00448 + C00129 <=> C00013 + C00353	trans,trans-Farnesyl diphosphate + Isopentenyl diphosphate <=> Pyrophosphate + Geranylgeranyl diphosphate	+	+	+	+	+	+	+	+	+	+	+	+	+
5.3.1.9	SA0823(pgi)|	2.5.1.29		R02063	C00353 + C00080 + (3) C00005 <=> C05427 + (3) C00006	Geranylgeranyl diphosphate + H+ + 3 NADPH <=> Phytyl diphosphate + 3 NADP+	+	+	+	+	+	+	+	+	+	+	+	+	+
5.3.2.-	SAS044()|	2.5.1.30		R05612	C01230 + C00129 <=> C04216 + C00013	all-trans-Hexaprenyl diphosphate + Isopentenyl diphosphate <=> all-trans-Heptaprenyl diphosphate + Pyrophosphate	+	+	+	+	+	+	+	+	+	+	+	+	+
5.3.3.2	SA2136(fni)|	2.5.1.31		R05612	C01230 + C00129 <=> C04216 + C00013	all-trans-Hexaprenyl diphosphate + Isopentenyl diphosphate <=> all-trans-Heptaprenyl diphosphate + Pyrophosphate	+	+	+	+	+	+	+	+	+	+	+	+	+
5.3.3.8	SA0224()|	2.5.1.31		R06447	C11356 + (7) C00129 <=> C04574 + (7) C00013	trans,trans,cis-Geranylgeranyl diphosphate + 7 Isopentenyl diphosphate <=> di-trans,poly-cis-Undecaprenyl diphosphate + 7 Pyrophosphate	+	+	+	+	+	+	+	+	+	+	+	+	+
5.4.2.1	SA0730(pgm)|SA2204()|	2.5.1.31		R06448	C00100 + (2) C00083 + (5) C02557 <=> (8) C00010 + C12000 + (7) C00011	Propanoyl-CoA + 2 Malonyl-CoA + 5 Methylmalonyl-CoA <=> 8 CoA + Tylactone + 7 CO2	+	+	+	+	+	+	+	+	+	+	+	+	+
5.4.2.10	SA1965(glmM|femD)|	2.5.1.31		R06458	C00100 + C02557 + C00083 <=> C11993 + C00010 + C00011	Propanoyl-CoA + Methylmalonyl-CoA + Malonyl-CoA <=> 10-Deoxymethynolide + CoA + CO2	+	+	+	+	+	+	+	+	+	+	+	+	+
5.4.2.2	SA2279()|	2.5.1.31		R06459	C00100 + C02557 + C00083 <=> C11997 + C00010 + C00011	Propanoyl-CoA + Methylmalonyl-CoA + Malonyl-CoA <=> Narbonolide + CoA + CO2	+	+	+	+	+	+	+	+	+	+	+	+	+
5.4.2.7	SA0134(drm)|	2.5.1.3		R03223	C04752 + C04327 <=> C00013 + C01081	2-Methyl-4-amino-5-hydroxymethylpyrimidine diphosphate + 4-Methyl-5-(2-phosphoethyl)-thiazole <=> Pyrophosphate + Thiamin monophosphate	+	-	+	+	+	+	+	+	+	+	+	+	+
5.4.2.8	SA2279()|	2.5.1.47		R00897	C00979 + C00283 <=> C00097 + C00033	O-Acetyl-L-serine + Hydrogen sulfide <=> L-Cysteine + Acetate	+	+	+	+	+	+	+	+	+	+	+	+	+
5.4.3.8	SA1491(hemL)|SA1681(gsaB)|	2.5.1.47		R03132	C00979 + C00320 <=> C05824 + C00033	O-Acetyl-L-serine + Thiosulfate <=> S-Sulfo-L-cysteine + Acetate	+	+	+	+	+	+	+	+	+	+	+	+	+
5.4.4.2	SA0895()|	2.5.1.47		R04859	C00979 + C00320 + C00342 + C00080 <=> C00097 + C00094 + C00343 + C00033	O-Acetyl-L-serine + Thiosulfate + Thioredoxin + H+ <=> L-Cysteine + Sulfite + Oxidized thioredoxin + Acetate	+	+	+	+	+	+	+	+	+	+	+	+	+
5.4.99.5	SA1469()|SA1558()|	2.5.1.48		R00999	C01118 + C00001 <=> C00109 + C00042 + C00014	O-Succinyl-L-homoserine + H2O <=> 2-Oxobutanoate + Succinate + NH3	+	+	+	+	+	+	+	+	+	+	+	+	+
5.99.1.2	SA1093()|SA2051(topB)|	2.5.1.48		R01288	C01118 + C00297 <=> C00155 + C00042	O-Succinyl-L-homoserine + Sulfide <=> L-Homocysteine + Succinate	+	+	+	+	+	+	+	+	+	+	+	+	+
5.99.1.3	SA0005(gyrB)|SA0006(gyrA)|	2.5.1.48		R02508	C00542 + C00042 <=> C01118 + C00097	Cystathionine + Succinate <=> O-Succinyl-L-homoserine + L-Cysteine	+	+	+	+	+	+	+	+	+	+	+	+	+
6.1.1.1	SA1550(tyrS)|	2.5.1.48		R03132	C00979 + C00320 <=> C05824 + C00033	O-Acetyl-L-serine + Thiosulfate <=> S-Sulfo-L-cysteine + Acetate	+	+	+	+	+	+	+	+	+	+	+	+	+
6.1.1.10	SA0448(metS)|	2.5.1.48		R03260	C01118 + C00097 <=> C02291 + C00042	O-Succinyl-L-homoserine + L-Cysteine <=> L-Cystathionine + Succinate	+	+	+	+	+	+	+	+	+	+	+	+	+
6.1.1.11	SA0009(serS)|	2.5.1.48		R04944	C05702 + C05688 <=> C05699 + C00009	O-Phosphorylhomoserine + Selenocysteine <=> Selenocystathionine + Orthophosphate	+	+	+	+	+	+	+	+	+	+	+	+	+
6.1.1.12	SA1456(aspS)|	2.5.1.48		R04945	C05700 + C05688 <=> C05699 + C00033	O-Acetylhomoserine + Selenocysteine <=> Selenocystathionine + Acetate	+	+	+	+	+	+	+	+	+	+	+	+	+
6.1.1.14	SA1394(glyS)|	2.5.1.48		R04946	C05701 + C05688 <=> C05699 + C00042	O-Succinylhomoserine + Selenocysteine <=> Selenocystathionine + Succinate	+	+	+	+	+	+	+	+	+	+	+	+	+
6.1.1.15	SA1106(proS)|	2.5.1.48		R04947	C05710 + C00282 + C00030 <=> C05718 + C00028	N-Hydroxy-amino acid + Hydrogen + Reduced acceptor <=> 2-Oxoacid oxime + Acceptor	+	+	+	+	+	+	+	+	+	+	+	+	+
6.1.1.16	SA0488(cysS)|	2.5.1.54		R01826	C00074 + C00279 + C00001 <=> C04691 + C00009	Phosphoenolpyruvate + D-Erythrose 4-phosphate + H2O <=> 2-Dehydro-3-deoxy-D-arabino-heptonate 7-phosphate + Orthophosphate	+	+	+	+	+	+	+	+	+	+	+	+	+
6.1.1.17	SA0486(gltX)|	2.5.1.61		R00084	(4) C00931 + C00001 <=> C01024 + (4) C00014	4 Porphobilinogen + H2O <=> Hydroxymethylbilane + 4 NH3	+	+	+	+	+	+	+	+	+	+	+	+	+
6.1.1.19	SA0564(argS)|	2.5.1.64		R06860	C00026 + C00885 <=> C05817 + C00022 + C00011	2-Oxoglutarate + Isochorismate <=> 2-Succinyl-6-hydroxy-2,4-cyclohexadiene-1-carboxylate + Pyruvate + CO2	+	+	+	+	+	+	+	+	+	+	+	+	+
6.1.1.2	SA0855(trpS)|	2.5.1.6		R00177	C00009 + C00013 + C00019 <=> C00002 + C00073 + C00001	Orthophosphate + Pyrophosphate + S-Adenosyl-L-methionine <=> ATP + L-Methionine + H2O	+	+	+	+	+	+	+	+	+	+	+	+	+
6.1.1.20	SA0985(pheS)|SA0986(pheT)|	2.5.1.6		R00180	C00019 <=> C00170 + C02926	S-Adenosyl-L-methionine <=> 5'-Methylthioadenosine + 2-Aminobutan-4-olide	+	+	+	+	+	+	+	+	+	+	+	+	+
6.1.1.21	SA1457(hisS)|	2.5.1.6		R04771	C00002 + C05335 + C00001 <=> C00009 + C00013 + C05691	ATP + Selenomethionine + H2O <=> Orthophosphate + Pyrophosphate + Se-Adenosylselenomethionine	+	+	+	+	+	+	+	+	+	+	+	+	+
6.1.1.22	SA1287(asnS)|	2.5.1.7		R00660	C00074 + C00043 <=> C04631 + C00009	Phosphoenolpyruvate + UDP-N-acetyl-D-glucosamine <=> UDP-N-acetyl-3-(1-carboxyvinyl)-D-glucosamine + Orthophosphate	+	+	+	+	+	+	+	+	+	+	+	+	+
6.1.1.3	SA1506(thrS)|	2.5.1.8		R01122	C00129 + C00066 <=> C00013 + C04432	Isopentenyl diphosphate + tRNA <=> Pyrophosphate + tRNA containing 6-isopentenyladenosine	+	+	+	+	+	+	+	+	+	+	+	+	+
6.1.1.4	SA1579(leuS)|	2.5.1.9		R00066	(2) C04332 <=> C00255 + C04732	2 6,7-Dimethyl-8-(1-D-ribityl)lumazine <=> Riboflavin + 4-(1-D-Ribitylamino)-5-amino-2,6-dihydroxypyrimidine	+	+	+	+	+	+	+	+	+	+	+	+	+
6.1.1.5	SA1036(ileS)|	2.6.1.13		R00667	C00077 + C00026 <=> C01165 + C00025	L-Ornithine + 2-Oxoglutarate <=> L-Glutamate 5-semialdehyde + L-Glutamate	+	+	+	+	+	+	+	+	+	+	+	+	+
6.1.1.6	SA0475(lysS)|	2.6.1.13		R01343	C00077 + C00161 <=> C01165 + C00151	L-Ornithine + 2-Oxo acid <=> L-Glutamate 5-semialdehyde + L-Amino acid	+	+	+	+	+	+	+	+	+	+	+	+	+
6.1.1.7	SA1446(alaS)|	2.6.1.16		R00768	C00064 + C00085 <=> C00025 + C00352	L-Glutamine + D-Fructose 6-phosphate <=> L-Glutamate + D-Glucosamine 6-phosphate	+	+	+	+	+	+	+	+	+	+	+	+	+
6.1.1.9	SA1488(valS)|	2.6.1.19		R00908	C00099 + C00026 <=> C00222 + C00025	beta-Alanine + 2-Oxoglutarate <=> 3-Oxopropanoate + L-Glutamate	+	+	+	+	+	+	+	-	+	+	+	+	+
6.2.1.1	SA1554(acsA)|SA2402()|	2.6.1.19		R01648	C00334 + C00026 <=> C00232 + C00025	4-Aminobutanoate + 2-Oxoglutarate <=> Succinate semialdehyde + L-Glutamate	+	+	+	+	+	+	+	-	+	+	+	+	+
6.2.1.14	SA2211()|	2.6.1.19		R04475	C04421 + C00026 <=> C04462 + C00025	N-Succinyl-LL-2,6-diaminoheptanedioate + 2-Oxoglutarate <=> N-Succinyl-2-L-amino-6-oxoheptanedioate + L-Glutamate	+	+	+	+	+	+	+	-	+	+	+	+	+
6.2.1.26	SA1615(menE)|	2.6.1.1		R00355	C00049 + C00026 <=> C00036 + C00025	L-Aspartate + 2-Oxoglutarate <=> Oxaloacetate + L-Glutamate	+	+	+	+	+	+	+	+	+	+	+	+	+
6.2.1.3	SA0226()|SA0533(vraA)|	2.6.1.1		R00694	C00079 + C00026 <=> C00166 + C00025	L-Phenylalanine + 2-Oxoglutarate <=> Phenylpyruvate + L-Glutamate	+	+	+	+	+	+	+	+	+	+	+	+	+
6.2.1.5	SA1088(sucC)|SA1089(sucD)|	2.6.1.1		R00734	C00082 + C00026 <=> C01179 + C00025	L-Tyrosine + 2-Oxoglutarate <=> 3-(4-Hydroxyphenyl)pyruvate + L-Glutamate	+	+	+	+	+	+	+	+	+	+	+	+	+
6.3.1.2	SA1150(glnA)|	2.6.1.1		R00896	C00097 + C00026 <=> C00957 + C00302	L-Cysteine + 2-Oxoglutarate <=> Mercaptopyruvate + Glutamate	+	+	+	+	+	+	+	+	+	+	+	+	+
6.3.2.-	SA0316()|SA0546()|SA0793(dltA)|SA0884()|SA1363()|	2.6.1.1		R05052	C05947 + C00026 <=> C05946 + C00025	L-erythro-4-Hydroxyglutamate + 2-Oxoglutarate <=> D-4-Hydroxy-2-oxoglutarate + L-Glutamate	+	+	+	+	+	+	+	+	+	+	+	+	+
6.3.2.1	SA2391(panC)|	2.6.1.1		R05465	C00118 + C00062 <=> C06655 + C00009	(2R)-2-Hydroxy-3-(phosphonooxy)-propanal + L-Arginine <=> L-N2-(2-Carboxyethyl)arginine + Orthophosphate	+	+	+	+	+	+	+	+	+	+	+	+	+
6.3.2.10	SA1886(murF)|	2.6.1.21		R01148	C00133 + C00026 <=> C00022 + C00217	D-Alanine + 2-Oxoglutarate <=> Pyruvate + D-Glutamate	+	+	+	+	+	+	+	+	+	+	+	+	+
6.3.2.12	SA1487(folC)|	2.6.1.21		R01582	C02265 + C00026 <=> C00166 + C00217	D-Phenylalanine + 2-Oxoglutarate <=> Phenylpyruvate + D-Glutamate	+	+	+	+	+	+	+	+	+	+	+	+	+
6.3.2.13	SA0876(murE)|SA1708()|	2.6.1.21		R02459	C00515 + C00161 <=> C01110 + C00405	D-Ornithine + 2-Oxo acid <=> 5-Amino-2-oxopentanoic acid + D-Amino acid	+	+	+	+	+	+	+	+	+	+	+	+	+
6.3.2.17	SA1487(folC)|	2.6.1.21		R02851	C00739 + C00026 <=> C03239 + C00405	D-Lysine + 2-Oxoglutarate <=> 6-Amino-2-oxohexanoate + D-Amino acid	+	+	+	+	+	+	+	+	+	+	+	+	+
6.3.2.4	SA1887(ddl)|	2.6.1.21		R02924	C00792 + C00161 <=> C03771 + C00405	D-Arginine + 2-Oxo acid <=> 5-Guanidino-2-oxopentanoate + D-Amino acid	+	+	+	+	+	+	+	+	+	+	+	+	+
6.3.2.5	SA1054()|	2.6.1.21		R03041	C00133 + C05896 <=> C00889	D-Alanine + Crosslinked peptideglycan <=> Peptidoglycan	+	+	+	+	+	+	+	+	+	+	+	+	+
6.3.2.6	SA0918(purC)|	2.6.1.21		R04475	C04421 + C00026 <=> C04462 + C00025	N-Succinyl-LL-2,6-diaminoheptanedioate + 2-Oxoglutarate <=> N-Succinyl-2-L-amino-6-oxoheptanedioate + L-Glutamate	+	+	+	+	+	+	+	+	+	+	+	+	+
6.3.2.8	SA1561(murC)|	2.6.1.21		R05053	C00402 + C05946 <=> C00036 + C05947	D-Aspartate + D-4-Hydroxy-2-oxoglutarate <=> Oxaloacetate + L-erythro-4-Hydroxyglutamate	+	+	+	+	+	+	+	+	+	+	+	+	+
6.3.2.9	SA1026(murD)|	2.6.1.42		R01090	C00123 + C00026 <=> C00233 + C00025	L-Leucine + 2-Oxoglutarate <=> 4-Methyl-2-oxopentanoate + L-Glutamate	+	+	+	+	+	+	+	+	+	+	+	+	+
6.3.3.1	SA0923(purM)|	2.6.1.42		R01161	C00135 + C00026 <=> C03277 + C00025	L-Histidine + 2-Oxoglutarate <=> Imidazol-5-yl-pyruvate + L-Glutamate	+	+	+	+	+	+	+	+	+	+	+	+	+
6.3.3.2	SA1380()|	2.6.1.42		R01214	C00183 + C00026 <=> C00141 + C00025	L-Valine + 2-Oxoglutarate <=> 3-Methyl-2-oxobutanoic acid + L-Glutamate	+	+	+	+	+	+	+	+	+	+	+	+	+
6.3.3.3	SA2215(bioD)|	2.6.1.42		R02198	C00407 + C00026 <=> C03465 + C00025	L-Isoleucine + 2-Oxoglutarate <=> 3-Methyl-2-oxopentanoate + L-Glutamate	+	+	+	+	+	+	+	+	+	+	+	+	+
6.3.4.13	SA0926(purD)|	2.6.1.42		R02199	C00407 + C00026 <=> C00671 + C00025	L-Isoleucine + 2-Oxoglutarate <=> (S)-3-Methyl-2-oxopentanoic acid + L-Glutamate	+	+	+	+	+	+	+	+	+	+	+	+	+
6.3.4.14	SA1357(accC)|SA1434()|	2.6.1.51		R00585	C00065 + C00022 <=> C00168 + C00041	L-Serine + Pyruvate <=> Hydroxypyruvate + L-Alanine	+	+	+	+	+	+	+	+	+	+	+	+	+
6.3.4.15	SA1289()|	2.6.1.57		R00694	C00079 + C00026 <=> C00166 + C00025	L-Phenylalanine + 2-Oxoglutarate <=> Phenylpyruvate + L-Glutamate	+	-	+	+	+	+	+	+	+	+	+	+	+
6.3.4.2	SA1929(ctrA)|	2.6.1.57		R00734	C00082 + C00026 <=> C01179 + C00025	L-Tyrosine + 2-Oxoglutarate <=> 3-(4-Hydroxyphenyl)pyruvate + L-Glutamate	+	-	+	+	+	+	+	+	+	+	+	+	+
6.3.4.3	SA1553(fhs)|	2.6.1.57		R01731	C00036 + C00826 <=> C00049 + C00254	Oxaloacetate + L-Arogenate <=> L-Aspartate + Prephenate	+	-	+	+	+	+	+	+	+	+	+	+	+
6.3.4.4	SA0016(purA)|	2.6.1.57		R03120	C01021 + C00026 <=> C00972 + C00025	Aromatic amino acid + 2-Oxoglutarate <=> Aromatic oxo acid + L-Glutamate	+	-	+	+	+	+	+	+	+	+	+	+	+
6.3.4.5	SA0822(argG)|	2.6.1.57		R03502	C01298 + C00022 <=> C04673 + C00041	1D-1-Guanidino-3-amino-1,3-dideoxy-scyllo-inositol + Pyruvate <=> 1D-1-Guanidino-1-deoxy-3-dehydro-scyllo-inositol + L-Alanine	+	-	+	+	+	+	+	+	+	+	+	+	+
6.3.5.1	SA1728(nadE)|	2.6.1.57		R07396	C01180 + C00025 <=> C00073 + C00026	4-Methylthio-2-oxobutanoic acid + L-Glutamate <=> L-Methionine + 2-Oxoglutarate	+	-	+	+	+	+	+	+	+	+	+	+	+
6.3.5.2	SA0376(guaA)|	2.6.1.5		R00372	C00037 + C00026 <=> C00048 + C00025	Glycine + 2-Oxoglutarate <=> Glyoxylate + L-Glutamate	-	+	+	+	+	+	+	+	+	-	-	+	+
6.3.5.3	SA0919()|SA0920(purQ)|SA0921(purL)|	2.6.1.5		R00694	C00079 + C00026 <=> C00166 + C00025	L-Phenylalanine + 2-Oxoglutarate <=> Phenylpyruvate + L-Glutamate	-	+	+	+	+	+	+	+	+	-	-	+	+
6.3.5.5	SA1045(pyrAA)|SA1046(carB)|	2.6.1.5		R00734	C00082 + C00026 <=> C01179 + C00025	L-Tyrosine + 2-Oxoglutarate <=> 3-(4-Hydroxyphenyl)pyruvate + L-Glutamate	-	+	+	+	+	+	+	+	+	-	-	+	+
6.3.5.8	SA0668()|SA0669()|SA1200(trpG)|	2.6.1.5		R07396	C01180 + C00025 <=> C00073 + C00026	4-Methylthio-2-oxobutanoic acid + L-Glutamate <=> L-Methionine + 2-Oxoglutarate	-	+	+	+	+	+	+	+	+	-	-	+	+
6.4.1.1	SA0963(pycA)|	2.6.1.62		R03231	C00019 + C01092 <=> C04425 + C01037	S-Adenosyl-L-methionine + 8-Amino-7-oxononanoate <=> S-Adenosyl-4-methylthio-2-oxobutanoate + 7,8-Diaminononanoate	+	+	+	+	+	+	+	+	+	+	+	+	+
6.4.1.2	SA1358(accB)|SA1522(accA)|SA1523()|	2.6.1.9		R00694	C00079 + C00026 <=> C00166 + C00025	L-Phenylalanine + 2-Oxoglutarate <=> Phenylpyruvate + L-Glutamate	+	+	+	+	+	+	+	+	+	+	+	+	+
6.5.1.-	SA0873()|	2.6.1.9		R00734	C00082 + C00026 <=> C01179 + C00025	L-Tyrosine + 2-Oxoglutarate <=> 3-(4-Hydroxyphenyl)pyruvate + L-Glutamate	+	+	+	+	+	+	+	+	+	+	+	+	+
6.5.1.2	SA1720(lig)|	2.6.1.9		R03243	C01100 + C00026 <=> C01267 + C00025	L-Histidinol phosphate + 2-Oxoglutarate <=> 3-(Imidazol-4-yl)-2-oxopropyl phosphate + L-Glutamate	+	+	+	+	+	+	+	+	+	+	+	+	+
		2.6.1.9		R03248	C01602 + C00026 <=> C01110 + C00025	Ornithine + 2-Oxoglutarate <=> 5-Amino-2-oxopentanoic acid + L-Glutamate	+	+	+	+	+	+	+	+	+	+	+	+	+
		2.7.1.107		R02240	C00002 + C00641 <=> C00008 + C00416	ATP + 1,2-Diacyl-sn-glycerol <=> ADP + Phosphatidate	+	+	+	+	+	+	+	+	+	+	+	+	+
		2.7.1.113		R01967	C00002 + C00330 <=> C00008 + C00362	ATP + Deoxyguanosine <=> ADP + dGMP	+	+	+	+	+	+	+	+	+	+	+	+	+
		2.7.11.1		R00162	C00002 + C00017 <=> C00008 + C00562	ATP + Protein <=> ADP + Phosphoprotein	+	+	+	+	+	+	-	+	+	+	+	+	+
		2.7.1.11		R00756	C00002 + C00085 <=> C00008 + C00354	ATP + D-Fructose 6-phosphate <=> ADP + D-Fructose 1,6-bisphosphate	+	+	+	+	+	+	+	+	+	+	+	+	+
		2.7.1.11		R00767	C00063 + C00085 <=> C00112 + C00354	CTP + D-Fructose 6-phosphate <=> CDP + D-Fructose 1,6-bisphosphate	+	+	+	+	+	+	+	+	+	+	+	+	+
		2.7.1.11		R00769	C00075 + C00085 <=> C00015 + C00354	UTP + D-Fructose 6-phosphate <=> UDP + D-Fructose 1,6-bisphosphate	+	+	+	+	+	+	+	+	+	+	+	+	+
		2.7.1.11		R00770	C00081 + C00085 <=> C00104 + C00354	ITP + D-Fructose 6-phosphate <=> IDP + D-Fructose 1,6-bisphosphate	+	+	+	+	+	+	+	+	+	+	+	+	+
		2.7.1.11		R00949	C00002 + C00103 <=> C00008 + C01231	ATP + D-Glucose 1-phosphate <=> ADP + alpha-D-Glucose 1,6-bisphosphate	+	+	+	+	+	+	+	+	+	+	+	+	+
		2.7.1.11		R01843	C00002 + C05382 <=> C00008 + C00447	ATP + D-Sedoheptulose 7-phosphate <=> ADP + D-Sedoheptulose 1,7-bisphosphate	+	+	+	+	+	+	+	+	+	+	+	+	+
		2.7.1.11		R01846	C00063 + C05382 <=> C00112 + C00447	CTP + D-Sedoheptulose 7-phosphate <=> CDP + D-Sedoheptulose 1,7-bisphosphate	+	+	+	+	+	+	+	+	+	+	+	+	+
		2.7.1.11		R01847	C00075 + C05382 <=> C00015 + C00447	UTP + D-Sedoheptulose 7-phosphate <=> UDP + D-Sedoheptulose 1,7-bisphosphate	+	+	+	+	+	+	+	+	+	+	+	+	+
		2.7.1.11		R01848	C00081 + C05382 <=> C00104 + C00447	ITP + D-Sedoheptulose 7-phosphate <=> IDP + D-Sedoheptulose 1,7-bisphosphate	+	+	+	+	+	+	+	+	+	+	+	+	+
		2.7.11.1		R02584	C00002 + C00585 <=> C00008 + C01167	ATP + Protein tyrosine <=> ADP + Protein tyrosine phosphate	+	+	+	+	+	+	-	+	+	+	+	+	+
		2.7.1.11		R03236	C01097 + C00002 <=> C03785 + C00008	D-Tagatose 6-phosphate + ATP <=> D-Tagatose 1,6-bisphosphate + ADP	+	+	+	+	+	+	+	+	+	+	+	+	+
		2.7.1.11		R03237	C00063 + C01097 <=> C00112 + C03785	CTP + D-Tagatose 6-phosphate <=> CDP + D-Tagatose 1,6-bisphosphate	+	+	+	+	+	+	+	+	+	+	+	+	+
		2.7.1.11		R03238	C00075 + C01097 <=> C00015 + C03785	UTP + D-Tagatose 6-phosphate <=> UDP + D-Tagatose 1,6-bisphosphate	+	+	+	+	+	+	+	+	+	+	+	+	+
		2.7.1.11		R03239	C00081 + C01097 <=> C00104 + C03785	ITP + D-Tagatose 6-phosphate <=> IDP + D-Tagatose 1,6-bisphosphate	+	+	+	+	+	+	+	+	+	+	+	+	+
		2.7.1.11		R04779	C00002 + C05345 <=> C00008 + C05378	ATP + beta-D-Fructose 6-phosphate <=> ADP + beta-D-Fructose 1,6-bisphosphate	+	+	+	+	+	+	+	+	+	+	+	+	+
		2.7.1.12		R01737	C00002 + C00257 <=> C00008 + C00345	ATP + D-Gluconic acid <=> ADP + 6-Phospho-D-gluconate	+	+	+	+	+	+	+	+	+	+	+	+	+
		2.7.1.144		R03236	C01097 + C00002 <=> C03785 + C00008	D-Tagatose 6-phosphate + ATP <=> D-Tagatose 1,6-bisphosphate + ADP	+	+	+	+	+	+	+	+	+	+	+	+	+
		2.7.1.148		R05634	C11435 + C00002 <=> C11436 + C00008	4-(Cytidine 5'-diphospho)-2-C-methyl-D-erythritol + ATP <=> 2-Phospho-4-(cytidine 5'-diphospho)-2-C-methyl-D-erythritol + ADP	+	-	+	+	+	+	+	+	+	+	+	+	+
		2.7.1.15		R01051	C00002 + C00121 <=> C00008 + C00117	ATP + D-Ribose <=> ADP + D-Ribose 5-phosphate	+	+	+	+	+	+	+	+	+	+	+	+	+
		2.7.1.15		R01737	C00002 + C00257 <=> C00008 + C00345	ATP + D-Gluconic acid <=> ADP + 6-Phospho-D-gluconate	+	+	+	+	+	+	+	+	+	+	+	+	+
		2.7.1.15		R02750	C00673 + C00008 <=> C01801 + C00002	2-Deoxy-D-ribose 5-phosphate + ADP <=> Deoxyribose + ATP	+	+	+	+	+	+	+	+	+	+	+	+	+
		2.7.1.16		R01526	C00002 + C00309 <=> C00008 + C00199	ATP + D-Ribulose <=> ADP + D-Ribulose 5-phosphate	+	+	+	+	+	+	+	+	+	+	+	+	+
		2.7.1.16		R02439	C00002 + C00508 <=> C00008 + C01101	ATP + L-Ribulose <=> ADP + L-Ribulose 5-phosphate	+	+	+	+	+	+	+	+	+	+	+	+	+
		2.7.1.21		R00185	C00002 + C00212 <=> C00008 + C00020	ATP + Adenosine <=> ADP + AMP	+	+	+	+	+	+	+	+	+	+	+	+	+
		2.7.1.21		R01567	C00002 + C00214 <=> C00008 + C00364	ATP + Thymidine <=> ADP + dTMP	+	+	+	+	+	+	+	+	+	+	+	+	+
		2.7.1.21		R02099	C00002 + C00526 <=> C00008 + C00365	ATP + Deoxyuridine <=> ADP + dUMP	+	+	+	+	+	+	+	+	+	+	+	+	+
		2.7.1.23		R00104	C00002 + C00003 <=> C00008 + C00006	ATP + NAD+ <=> ADP + NADP+	+	+	+	+	+	+	+	+	+	+	+	+	+
		2.7.1.24		R00130	C00002 + C00882 <=> C00008 + C00010	ATP + Dephospho-CoA <=> ADP + CoA	+	+	+	+	+	+	+	+	+	+	+	+	+
		2.7.1.26		R00549	C00002 + C00255 <=> C00008 + C00061	ATP + Riboflavin <=> ADP + FMN	+	+	+	+	+	+	+	+	+	+	+	+	+
		2.7.1.29		R01011	C00002 + C00184 <=> C00008 + C00111	ATP + Glycerone <=> ADP + Glycerone phosphate	-	+	+	+	+	+	+	+	+	+	+	+	+
		2.7.1.2		R00299	C00002 + C00031 <=> C00008 + C00092	ATP + D-Glucose <=> ADP + D-Glucose 6-phosphate	+	+	+	+	+	+	+	+	+	+	+	+	+
		2.7.1.2		R01600	C00002 + C00221 <=> C00008 + C01172	ATP + beta-D-Glucose <=> ADP + beta-D-Glucose 6-phosphate	+	+	+	+	+	+	+	+	+	+	+	+	+
		2.7.1.2		R01786	C00002 + C00267 <=> C00008 + C00668	ATP + alpha-D-Glucose <=> ADP + alpha-D-Glucose 6-phosphate	+	+	+	+	+	+	+	+	+	+	+	+	+
		2.7.1.30		R00847	C00002 + C00116 <=> C00008 + C00093	ATP + Glycerol <=> ADP + sn-Glycerol 3-phosphate	+	+	+	+	+	+	+	+	+	+	+	+	+
		2.7.1.31		R01514	C00002 + C00258 <=> C00008 + C00197	ATP + D-Glycerate <=> ADP + 3-Phospho-D-glycerate	+	+	+	+	+	+	+	+	+	+	+	+	+
		2.7.1.33		R01021	C00002 + C00114 <=> C00008 + C00588	ATP + Choline <=> ADP + Choline phosphate	+	+	+	+	+	+	+	+	+	+	+	+	+
		2.7.1.33		R02971	C00002 + C00831 <=> C00008 + C01134	ATP + Pantetheine <=> ADP + Pantetheine 4'-phosphate	+	+	+	+	+	+	+	+	+	+	+	+	+
		2.7.1.33		R03018	C00002 + C00864 <=> C00008 + C03492	ATP + Pantothenate <=> ADP + D-4'-Phosphopantothenate	+	+	+	+	+	+	+	+	+	+	+	+	+
		2.7.1.33		R04391	C00002 + C04079 <=> C00008 + C04352	ATP + N-((R)-Pantothenoyl)-L-cysteine <=> ADP + (R)-4'-Phosphopantothenoyl-L-cysteine	+	+	+	+	+	+	+	+	+	+	+	+	+
		2.7.1.39		R01771	C00002 + C00263 <=> C00008 + C01102	ATP + L-Homoserine <=> ADP + O-Phospho-L-homoserine	+	+	+	+	+	+	+	+	+	+	+	+	+
		2.7.1.40		R00200	C00002 + C00022 <=> C00008 + C00074	ATP + Pyruvate <=> ADP + Phosphoenolpyruvate	+	+	+	+	+	+	+	+	+	+	+	+	+
		2.7.1.40		R00430	C00044 + C00022 <=> C00035 + C00074	GTP + Pyruvate <=> GDP + Phosphoenolpyruvate	+	+	+	+	+	+	+	+	+	+	+	+	+
		2.7.1.40		R00572	C00063 + C00022 <=> C00112 + C00074	CTP + Pyruvate <=> CDP + Phosphoenolpyruvate	+	+	+	+	+	+	+	+	+	+	+	+	+
		2.7.1.40		R00659	C00075 + C00022 <=> C00015 + C00074	UTP + Pyruvate <=> UDP + Phosphoenolpyruvate	+	+	+	+	+	+	+	+	+	+	+	+	+
		2.7.1.40		R00724	C00081 + C00022 <=> C00104 + C00074	ITP + Pyruvate <=> IDP + Phosphoenolpyruvate	+	+	+	+	+	+	+	+	+	+	+	+	+
		2.7.1.40		R01138	C00131 + C00022 <=> C00206 + C00074	dATP + Pyruvate <=> dADP + Phosphoenolpyruvate	+	+	+	+	+	+	+	+	+	+	+	+	+
		2.7.1.40		R01771	C00002 + C00263 <=> C00008 + C01102	ATP + L-Homoserine <=> ADP + O-Phospho-L-homoserine	+	+	+	+	+	+	+	+	+	+	+	+	+
		2.7.1.40		R01858	C00286 + C00022 <=> C00361 + C00074	dGTP + Pyruvate <=> dGDP + Phosphoenolpyruvate	+	+	+	+	+	+	+	+	+	+	+	+	+
		2.7.1.40		R02320	C00201 + C00022 <=> C00454 + C00074	Nucleoside triphosphate + Pyruvate <=> NDP + Phosphoenolpyruvate	+	+	+	+	+	+	+	+	+	+	+	+	+
		2.7.1.41		R00016	(2) C00103 <=> C00031 + C00660	2 D-Glucose 1-phosphate <=> D-Glucose + D-Glucose 1,6-bisphosphate	+	+	+	+	+	+	+	+	+	+	+	+	+
		2.7.1.48		R00513	C00002 + C00475 <=> C00008 + C00055	ATP + Cytidine <=> ADP + CMP	+	+	+	+	+	+	+	+	+	+	+	+	+
		2.7.1.48		R00516	C00075 + C00475 <=> C00015 + C00055	UTP + Cytidine <=> UDP + CMP	+	+	+	+	+	+	+	+	+	+	+	+	+
		2.7.1.48		R00517	C00044 + C00475 <=> C00035 + C00055	GTP + Cytidine <=> GDP + CMP	+	+	+	+	+	+	+	+	+	+	+	+	+
		2.7.1.48		R00962	C00081 + C00475 <=> C00104 + C00055	ITP + Cytidine <=> IDP + CMP	+	+	+	+	+	+	+	+	+	+	+	+	+
		2.7.1.48		R00964	C00002 + C00299 <=> C00008 + C00105	ATP + Uridine <=> ADP + UMP	+	+	+	+	+	+	+	+	+	+	+	+	+
		2.7.1.48		R00967	C00075 + C00299 <=> C00015 + C00105	UTP + Uridine <=> UDP + UMP	+	+	+	+	+	+	+	+	+	+	+	+	+
		2.7.1.48		R00968	C00044 + C00299 <=> C00035 + C00105	GTP + Uridine <=> GDP + UMP	+	+	+	+	+	+	+	+	+	+	+	+	+
		2.7.1.48		R00970	C00081 + C00299 <=> C00104 + C00105	ITP + Uridine <=> IDP + UMP	+	+	+	+	+	+	+	+	+	+	+	+	+
		2.7.1.48		R01526	C00002 + C00309 <=> C00008 + C00199	ATP + D-Ribulose <=> ADP + D-Ribulose 5-phosphate	+	+	+	+	+	+	+	+	+	+	+	+	+
		2.7.1.48		R01548	C00131 + C00475 <=> C00206 + C00055	dATP + Cytidine <=> dADP + CMP	+	+	+	+	+	+	+	+	+	+	+	+	+
		2.7.1.48		R01549	C00131 + C00299 <=> C00206 + C00105	dATP + Uridine <=> dADP + UMP	+	+	+	+	+	+	+	+	+	+	+	+	+
		2.7.1.48		R01880	C00286 + C00299 <=> C00361 + C00105	dGTP + Uridine <=> dGDP + UMP	+	+	+	+	+	+	+	+	+	+	+	+	+
		2.7.1.48		R02091	C00286 + C00475 <=> C00361 + C00055	dGTP + Cytidine <=> dGDP + CMP	+	+	+	+	+	+	+	+	+	+	+	+	+
		2.7.1.48		R02096	C00459 + C00475 <=> C00363 + C00055	dTTP + Cytidine <=> dTDP + CMP	+	+	+	+	+	+	+	+	+	+	+	+	+
		2.7.1.48		R02097	C00459 + C00299 <=> C00363 + C00105	dTTP + Uridine <=> dTDP + UMP	+	+	+	+	+	+	+	+	+	+	+	+	+
		2.7.1.48		R02327	C00458 + C00299 <=> C00705 + C00105	dCTP + Uridine <=> dCDP + UMP	+	+	+	+	+	+	+	+	+	+	+	+	+
		2.7.1.48		R02332	C00460 + C00299 <=> C01346 + C00105	dUTP + Uridine <=> dUDP + UMP	+	+	+	+	+	+	+	+	+	+	+	+	+
		2.7.1.48		R02371	C00458 + C00475 <=> C00705 + C00055	dCTP + Cytidine <=> dCDP + CMP	+	+	+	+	+	+	+	+	+	+	+	+	+
		2.7.1.48		R02372	C00460 + C00475 <=> C01346 + C00055	dUTP + Cytidine <=> dUDP + CMP	+	+	+	+	+	+	+	+	+	+	+	+	+
		2.7.1.49		R03471	C00002 + C01279 <=> C00008 + C04556	ATP + 4-Amino-5-hydroxymethyl-2-methylpyrimidine <=> ADP + 4-Amino-2-methyl-5-phosphomethylpyrimidine	+	+	+	+	+	+	+	+	+	+	+	+	+
		2.7.1.49		R03472	C01279 <=> C03373	4-Amino-5-hydroxymethyl-2-methylpyrimidine <=> Aminoimidazole ribotide	+	+	+	+	+	+	+	+	+	+	+	+	+
		2.7.1.4		R00760	C00002 + C00095 <=> C00008 + C00085	ATP + D-Fructose <=> ADP + D-Fructose 6-phosphate	+	+	+	+	+	+	+	+	+	+	+	+	+
		2.7.1.4		R00867	C00002 + C00095 <=> C00008 + C05345	ATP + D-Fructose <=> ADP + beta-D-Fructose 6-phosphate	+	+	+	+	+	+	+	+	+	+	+	+	+
		2.7.1.4		R03920	C00002 + C02336 <=> C00008 + C05345	ATP + beta-D-Fructose <=> ADP + beta-D-Fructose 6-phosphate	+	+	+	+	+	+	+	+	+	+	+	+	+
		2.7.1.50		R04448	C00002 + C04294 <=> C00008 + C04327	ATP + 5-(2-Hydroxyethyl)-4-methylthiazole <=> ADP + 4-Methyl-5-(2-phosphoethyl)-thiazole	+	-	+	+	+	+	+	+	+	+	+	+	+
		2.7.1.56		R02071	C00002 + C01094 <=> C00008 + C05378	ATP + D-Fructose 1-phosphate <=> ADP + beta-D-Fructose 1,6-bisphosphate	+	+	+	+	+	+	+	+	+	+	+	+	+
		2.7.1.56		R03236	C01097 + C00002 <=> C03785 + C00008	D-Tagatose 6-phosphate + ATP <=> D-Tagatose 1,6-bisphosphate + ADP	+	+	+	+	+	+	+	+	+	+	+	+	+
		2.7.1.69		R00811	C00089 + C04261 <=> C02591 + C00615	Sucrose + Protein N(pi)-phospho-L-histidine <=> Sucrose 6-phosphate + Protein histidine	+	+	+	+	+	+	+	+	+	+	+	+	+
		2.7.1.69		R02630	C04261 + C00159 <=> C00615 + C00275	Protein N(pi)-phospho-L-histidine + D-Mannose <=> Protein histidine + D-Mannose 6-phosphate	+	+	+	+	+	+	+	+	+	+	+	+	+
		2.7.1.69		R02631	C04261 + C00329 <=> C00615 + C00352	Protein N(pi)-phospho-L-histidine + D-Glucosamine <=> Protein histidine + D-Glucosamine 6-phosphate	+	+	+	+	+	+	+	+	+	+	+	+	+
		2.7.1.69		R02704	C04261 + C00392 <=> C00615 + C00644	Protein N(pi)-phospho-L-histidine + Mannitol <=> Protein histidine + D-Mannitol 1-phosphate	+	+	+	+	+	+	+	+	+	+	+	+	+
		2.7.1.69		R02738	C04261 + C00031 <=> C00615 + C00668	Protein N(pi)-phospho-L-histidine + D-Glucose <=> Protein histidine + alpha-D-Glucose 6-phosphate	+	+	+	+	+	+	+	+	+	+	+	+	+
		2.7.1.69		R03076	C04261 + C11477 <=> C00615 + C00934	Protein N(pi)-phospho-L-histidine + Sugar <=> Protein histidine + Sugar phosphate	+	+	+	+	+	+	+	+	+	+	+	+	+
		2.7.1.69		R03232	C04261 + C00095 <=> C00615 + C01094	Protein N(pi)-phospho-L-histidine + D-Fructose <=> Protein histidine + D-Fructose 1-phosphate	+	+	+	+	+	+	+	+	+	+	+	+	+
		2.7.1.69		R03469	C00002 + C01277 <=> C00008 + C04637	ATP + 1-Phosphatidyl-1D-myo-inositol 4-phosphate <=> ADP + 1-Phosphatidyl-D-myo-inositol 4,5-bisphosphate	+	+	+	+	+	+	+	+	+	+	+	+	+
		2.7.1.69		R04076	C04261 + C00247 <=> C00615 + C02888	Protein N(pi)-phospho-L-histidine + L-Sorbose <=> Protein histidine + Sorbose 1-phosphate	+	+	+	+	+	+	+	+	+	+	+	+	+
		2.7.1.69		R04111	C04261 + C00208 <=> C00615 + C02995	Protein N(pi)-phospho-L-histidine + Maltose <=> Protein histidine + Maltose 6'-phosphate	+	+	+	+	+	+	+	+	+	+	+	+	+
		2.7.1.69		R04393	C04261 + C00243 <=> C00615 + C05396	Protein N(pi)-phospho-L-histidine + Lactose <=> Protein histidine + Lactose 6-phosphate	+	+	+	+	+	+	+	+	+	+	+	+	+
		2.7.1.69		R05199	C04261 + C00140 <=> C00615 + C00357	Protein N(pi)-phospho-L-histidine + N-Acetyl-D-glucosamine <=> Protein histidine + N-Acetyl-D-glucosamine 6-phosphate	+	+	+	+	+	+	+	+	+	+	+	+	+
		2.7.1.69		R05570	C01697 + C04261 <=> C06311 + C00615	Galactitol + Protein N(pi)-phospho-L-histidine <=> Galactitol 1-phosphate + Protein histidine	+	+	+	+	+	+	+	+	+	+	+	+	+
		2.7.1.69		R05820	C04261 + C00794 <=> C00615 + C01096	Protein N(pi)-phospho-L-histidine + D-Sorbitol <=> Protein histidine + Sorbitol 6-phosphate	+	+	+	+	+	+	+	+	+	+	+	+	+
		2.7.1.69		R06236	C04261 + G00275 <=> C00615 + G10519	Protein N(pi)-phospho-L-histidine + Maltose <=> Protein histidine + Maltose 6'-phosphate	+	+	+	+	+	+	+	+	+	+	+	+	+
		2.7.1.69		R06237	C04261 + G10504 <=> C00615 + G10517	Protein N(pi)-phospho-L-histidine + Lactose <=> Protein histidine + Lactose 6-phosphate	+	+	+	+	+	+	+	+	+	+	+	+	+
		2.7.1.71		R02412	C00002 + C00493 <=> C00008 + C03175	ATP + Shikimate <=> ADP + Shikimate 3-phosphate	+	+	+	+	+	+	+	+	+	+	+	+	+
		2.7.1.74		R00185	C00002 + C00212 <=> C00008 + C00020	ATP + Adenosine <=> ADP + AMP	+	+	+	+	+	+	+	+	+	+	+	+	+
		2.7.1.74		R01666	C00002 + C00881 <=> C00008 + C00239	ATP + Deoxycytidine <=> ADP + dCMP	+	+	+	+	+	+	+	+	+	+	+	+	+
		2.7.1.74		R02321	C00201 + C00881 <=> C00454 + C00239	Nucleoside triphosphate + Deoxycytidine <=> NDP + dCMP	+	+	+	+	+	+	+	+	+	+	+	+	+
		2.7.2.1		R00315	C00002 + C00033 <=> C00008 + C00227	ATP + Acetate <=> ADP + Acetyl phosphate	+	+	+	+	+	+	+	+	+	+	+	+	+
		2.7.2.1		R01353	C00002 + C00163 <=> C00008 + C02876	ATP + Propanoate <=> ADP + Propanoyl phosphate	+	+	+	+	+	+	+	+	+	+	+	+	+
		2.7.2.2		R00150	C00002 + C00014 + C00011 <=> C00008 + C00169	ATP + NH3 + CO2 <=> ADP + Carbamoyl phosphate	+	+	+	+	+	+	+	+	+	+	+	+	+
		2.7.2.2		R00315	C00002 + C00033 <=> C00008 + C00227	ATP + Acetate <=> ADP + Acetyl phosphate	+	+	+	+	+	+	+	+	+	+	+	+	+
		2.7.2.2		R01353	C00002 + C00163 <=> C00008 + C02876	ATP + Propanoate <=> ADP + Propanoyl phosphate	+	+	+	+	+	+	+	+	+	+	+	+	+
		2.7.2.2		R01395	C00002 + C01563 <=> C00008 + C00169	ATP + Carbamate <=> ADP + Carbamoyl phosphate	+	+	+	+	+	+	+	+	+	+	+	+	+
		2.7.2.3		R01512	C00002 + C00197 <=> C00008 + C00236	ATP + 3-Phospho-D-glycerate <=> ADP + 3-Phospho-D-glyceroyl phosphate	+	+	+	+	+	+	+	+	+	+	+	+	+
		2.7.2.4		R00480	C00002 + C00049 <=> C00008 + C03082	ATP + L-Aspartate <=> ADP + 4-Phospho-L-aspartate	+	+	+	+	+	+	+	+	+	+	+	+	+
		2.7.2.8		R02649	C00002 + C00624 <=> C00008 + C04133	ATP + N-Acetyl-L-glutamate <=> ADP + N-Acetyl-L-glutamate 5-phosphate	+	+	+	+	+	+	+	+	+	+	+	+	+
		2.7.3.3		R00554	C00002 + C00062 <=> C00008 + C05945	ATP + L-Arginine <=> ADP + L-Arginine phosphate	+	+	+	+	+	+	+	+	+	+	+	+	+
		2.7.3.9		R02628	C00074 + C00615 <=> C00022 + C04261	Phosphoenolpyruvate + Protein histidine <=> Pyruvate + Protein N(pi)-phospho-L-histidine	+	+	+	+	+	+	+	+	+	+	+	+	+
		2.7.4.14		R00158	C00002 + C00105 <=> C00008 + C00015	ATP + UMP <=> ADP + UDP	+	+	+	+	+	+	+	+	+	+	+	+	+
		2.7.4.14		R00512	C00002 + C00055 <=> C00008 + C00112	ATP + CMP <=> ADP + CDP	+	+	+	+	+	+	+	+	+	+	+	+	+
		2.7.4.14		R01665	C00002 + C00239 <=> C00008 + C00705	ATP + dCMP <=> ADP + dCDP	+	+	+	+	+	+	+	+	+	+	+	+	+
		2.7.4.14		R04267	C00002 + C03607 <=> C00008 + C03786	ATP + Deoxynucleoside phosphate <=> ADP + Deoxynucleoside diphosphate	+	+	+	+	+	+	+	+	+	+	+	+	+
		2.7.4.2		R03245	C00002 + C01107 <=> C00008 + C01143	ATP + (R)-5-Phosphomevalonate <=> ADP + (R)-5-Diphosphomevalonate	+	+	+	+	+	+	+	+	+	+	+	+	+
		2.7.4.3		R00127	C00002 + C00020 <=> (2) C00008	ATP + AMP <=> 2 ADP	+	+	+	+	+	+	+	+	+	+	+	+	+
		2.7.4.3		R01547	C00002 + C00360 <=> C00008 + C00206	ATP + dAMP <=> ADP + dADP	+	+	+	+	+	+	+	+	+	+	+	+	+
		2.7.4.3		R03245	C00002 + C01107 <=> C00008 + C01143	ATP + (R)-5-Phosphomevalonate <=> ADP + (R)-5-Diphosphomevalonate	+	+	+	+	+	+	+	+	+	+	+	+	+
		2.7.4.6		R00124	C00002 + C00008 <=> C00008 + C00002	ATP + ADP <=> ADP + ATP	+	+	+	+	+	+	+	+	+	+	+	+	+
		2.7.4.6		R00156	C00002 + C00015 <=> C00008 + C00075	ATP + UDP <=> ADP + UTP	+	+	+	+	+	+	+	+	+	+	+	+	+
		2.7.4.6		R00158	C00002 + C00105 <=> C00008 + C00015	ATP + UMP <=> ADP + UDP	+	+	+	+	+	+	+	+	+	+	+	+	+
		2.7.4.6		R00330	C00002 + C00035 <=> C00008 + C00044	ATP + GDP <=> ADP + GTP	+	+	+	+	+	+	+	+	+	+	+	+	+
		2.7.4.6		R00331	C00002 + C00454 <=> C00008 + C00201	ATP + NDP <=> ADP + Nucleoside triphosphate	+	+	+	+	+	+	+	+	+	+	+	+	+
		2.7.4.6		R00334	C00002 + C03013 <=> C00008 + C00454	ATP + Nucleoside phosphate <=> ADP + NDP	+	+	+	+	+	+	+	+	+	+	+	+	+
		2.7.4.6		R00570	C00002 + C00112 <=> C00008 + C00063	ATP + CDP <=> ADP + CTP	+	+	+	+	+	+	+	+	+	+	+	+	+
		2.7.4.6		R00722	C00002 + C00104 <=> C00008 + C00081	ATP + IDP <=> ADP + ITP	+	+	+	+	+	+	+	+	+	+	+	+	+
		2.7.4.6		R01137	C00002 + C00206 <=> C00008 + C00131	ATP + dADP <=> ADP + dATP	+	+	+	+	+	+	+	+	+	+	+	+	+
		2.7.4.6		R01857	C00002 + C00361 <=> C00008 + C00286	ATP + dGDP <=> ADP + dGTP	+	+	+	+	+	+	+	+	+	+	+	+	+
		2.7.4.6		R02093	C00002 + C00363 <=> C00008 + C00459	ATP + dTDP <=> ADP + dTTP	+	+	+	+	+	+	+	+	+	+	+	+	+
		2.7.4.6		R02098	C00002 + C00365 <=> C00008 + C01346	ATP + dUMP <=> ADP + dUDP	+	+	+	+	+	+	+	+	+	+	+	+	+
		2.7.4.6		R02326	C00002 + C00705 <=> C00008 + C00458	ATP + dCDP <=> ADP + dCTP	+	+	+	+	+	+	+	+	+	+	+	+	+
		2.7.4.6		R02331	C00002 + C01346 <=> C00008 + C00460	ATP + dUDP <=> ADP + dUTP	+	+	+	+	+	+	+	+	+	+	+	+	+
		2.7.4.6		R03530	C00002 + C01344 <=> C00008 + C01345	ATP + dIDP <=> ADP + dITP	+	+	+	+	+	+	+	+	+	+	+	+	+
		2.7.4.7		R04509	C00002 + C04556 <=> C00008 + C04752	ATP + 4-Amino-2-methyl-5-phosphomethylpyrimidine <=> ADP + 2-Methyl-4-amino-5-hydroxymethylpyrimidine diphosphate	+	+	+	+	+	+	+	+	+	+	+	+	+
		2.7.4.8		R00332	C00002 + C00144 <=> C00008 + C00035	ATP + GMP <=> ADP + GDP	+	+	+	+	+	+	+	+	+	+	+	+	+
		2.7.4.8		R02090	C00002 + C00362 <=> C00008 + C00361	ATP + dGMP <=> ADP + dGDP	+	+	+	+	+	+	+	+	+	+	+	+	+
		2.7.4.8		R04509	C00002 + C04556 <=> C00008 + C04752	ATP + 4-Amino-2-methyl-5-phosphomethylpyrimidine <=> ADP + 2-Methyl-4-amino-5-hydroxymethylpyrimidine diphosphate	+	+	+	+	+	+	+	+	+	+	+	+	+
		2.7.4.9		R02094	C00002 + C00364 <=> C00008 + C00363	ATP + dTMP <=> ADP + dTDP	+	+	+	+	+	+	+	+	+	+	+	+	+
		2.7.4.9		R02098	C00002 + C00365 <=> C00008 + C01346	ATP + dUMP <=> ADP + dUDP	+	+	+	+	+	+	+	+	+	+	+	+	+
		2.7.4.9		R04509	C00002 + C04556 <=> C00008 + C04752	ATP + 4-Amino-2-methyl-5-phosphomethylpyrimidine <=> ADP + 2-Methyl-4-amino-5-hydroxymethylpyrimidine diphosphate	+	+	+	+	+	+	+	+	+	+	+	+	+
		2.7.6.1		R01049	C00002 + C00117 <=> C00020 + C00119	ATP + D-Ribose 5-phosphate <=> AMP + 5-Phospho-alpha-D-ribose 1-diphosphate	+	-	+	+	+	+	+	+	+	+	+	+	+
		2.7.6.2		R00616	C00002 + C00068 <=> C00008 + C03028	ATP + Thiamin diphosphate <=> ADP + Thiamin triphosphate	+	+	+	+	+	+	+	+	+	+	+	+	+
		2.7.6.2		R00619	C00002 + C00378 <=> C00020 + C00068	ATP + Thiamin <=> AMP + Thiamin diphosphate	+	+	+	+	+	+	+	+	+	+	+	+	+
		2.7.6.2		R01049	C00002 + C00117 <=> C00020 + C00119	ATP + D-Ribose 5-phosphate <=> AMP + 5-Phospho-alpha-D-ribose 1-diphosphate	+	+	+	+	+	+	+	+	+	+	+	+	+
		2.7.6.3		R03503	C00002 + C01300 <=> C00020 + C04807	ATP + 2-Amino-4-hydroxy-6-hydroxymethyl-7,8-dihydropteridine <=> AMP + 2-Amino-7,8-dihydro-4-hydroxy-6-(diphosphooxymethyl)pteridine	+	-	+	+	+	+	+	+	+	+	+	+	+
		2.7.6.5		R00429	C00002 + C00044 <=> C00020 + C04494	ATP + GTP <=> AMP + Guanosine 3'-diphosphate 5'-triphosphate	+	+	+	+	+	+	+	+	+	+	+	+	+
		2.7.7.18		R00137	C00002 + C00455 <=> C00013 + C00003	ATP + Nicotinamide D-ribonucleotide <=> Pyrophosphate + NAD+	+	+	+	+	+	+	+	+	+	+	+	+	+
		2.7.7.18		R00885	C00044 + C00636 <=> C00013 + C00096	GTP + D-Mannose 1-phosphate <=> Pyrophosphate + GDP-mannose	+	+	+	+	+	+	+	+	+	+	+	+	+
		2.7.7.18		R03005	C00002 + C01185 <=> C00013 + C00857	ATP + Nicotinate D-ribonucleotide <=> Pyrophosphate + Deamino-NAD+	+	+	+	+	+	+	+	+	+	+	+	+	+
		2.7.7.19		R00435	C00002 + C00046 <=> C00013 + C00046	ATP + RNA <=> Pyrophosphate + RNA	+	+	+	+	+	+	+	+	+	+	+	+	+
		2.7.7.23		R00415	C00075 + C04256 <=> C00013 + C00043	UTP + N-Acetyl-D-glucosamine 1-phosphate <=> Pyrophosphate + UDP-N-acetyl-D-glucosamine	+	+	+	+	+	+	+	+	+	+	+	+	+
		2.7.7.23		R00416	C00075 + C04501 <=> C00013 + C00043	UTP + N-Acetyl-alpha-D-glucosamine 1-phosphate <=> Pyrophosphate + UDP-N-acetyl-D-glucosamine	+	+	+	+	+	+	+	+	+	+	+	+	+
		2.7.7.23		R00883	C00035 + C00636 <=> C00009 + C00096	GDP + D-Mannose 1-phosphate <=> Orthophosphate + GDP-mannose	+	+	+	+	+	+	+	+	+	+	+	+	+
		2.7.7.25		R07284	C00002 + C00066 <=> C00013 + C00066	ATP + tRNA <=> Pyrophosphate + tRNA	+	+	+	+	+	+	+	+	+	+	+	+	+
		2.7.7.39		R00856	C00063 + C00093 <=> C00013 + C00513	CTP + sn-Glycerol 3-phosphate <=> Pyrophosphate + CDP-glycerol	+	+	+	+	+	+	+	+	+	+	+	+	+
		2.7.7.3		R03035	C00002 + C01134 <=> C00013 + C00882	ATP + Pantetheine 4'-phosphate <=> Pyrophosphate + Dephospho-CoA	+	+	+	+	+	+	+	+	+	+	+	+	+
		2.7.7.40		R02921	C00063 + C01068 <=> C00013 + C00789	CTP + D-Ribitol 5-phosphate <=> Pyrophosphate + CDP-ribitol	+	+	+	+	+	+	+	+	+	+	+	+	+
		2.7.7.41		R01799	C00063 + C00416 <=> C00013 + C00269	CTP + Phosphatidate <=> Pyrophosphate + CDP-diacylglycerol	+	+	+	+	+	-	+	+	+	+	+	+	+
		2.7.7.47		R02226	C00002 + C00413 <=> C00013 + C03462	ATP + Streptomycin <=> Pyrophosphate + 3''-Adenylylstreptomycin	-	-	-	+	+	+	-	-	+	-	-	+	+
		2.7.7.49		R00379	C00677 + C00039 <=> C00013 + C00039	Deoxynucleoside triphosphate + DNA <=> Pyrophosphate + DNA	+	+	+	+	+	+	+	+	+	+	+	+	+
		2.7.7.6		R00435	C00002 + C00046 <=> C00013 + C00046	ATP + RNA <=> Pyrophosphate + RNA	+	+	+	+	+	+	+	+	+	+	+	+	+
		2.7.7.6		R00441	C00044 + C00046 <=> C00013 + C00046	GTP + RNA <=> Pyrophosphate + RNA	+	+	+	+	+	+	+	+	+	+	+	+	+
		2.7.7.6		R00442	C00063 + C00046 <=> C00013 + C00046	CTP + RNA <=> Pyrophosphate + RNA	+	+	+	+	+	+	+	+	+	+	+	+	+
		2.7.7.6		R00443	C00075 + C00046 <=> C00013 + C00046	UTP + RNA <=> Pyrophosphate + RNA	+	+	+	+	+	+	+	+	+	+	+	+	+
		2.7.7.6		R00444	C00201 + C00046 <=> C00013 + C00046	Nucleoside triphosphate + RNA <=> Pyrophosphate + RNA	+	+	+	+	+	+	+	+	+	+	+	+	+
		2.7.7.7		R00375	C00131 + C00039 <=> C00013 + C00039	dATP + DNA <=> Pyrophosphate + DNA	+	+	+	+	+	+	+	+	+	+	+	+	+
		2.7.7.7		R00376	C00286 + C00039 <=> C00013 + C00039	dGTP + DNA <=> Pyrophosphate + DNA	+	+	+	+	+	+	+	+	+	+	+	+	+
		2.7.7.7		R00377	C00458 + C00039 <=> C00013 + C00039	dCTP + DNA <=> Pyrophosphate + DNA	+	+	+	+	+	+	+	+	+	+	+	+	+
		2.7.7.7		R00378	C00459 + C00039 <=> C00013 + C00039	dTTP + DNA <=> Pyrophosphate + DNA	+	+	+	+	+	+	+	+	+	+	+	+	+
		2.7.7.7		R00379	C00677 + C00039 <=> C00013 + C00039	Deoxynucleoside triphosphate + DNA <=> Pyrophosphate + DNA	+	+	+	+	+	+	+	+	+	+	+	+	+
		2.7.8.12		R04042	C00513 + C02768 <=> C00055 + C02768	CDP-glycerol + (Glycerophosphate)n <=> CMP + (Glycerophosphate)n	+	+	+	+	+	+	+	+	+	+	+	+	+
		2.7.8.13		R04042	C00513 + C02768 <=> C00055 + C02768	CDP-glycerol + (Glycerophosphate)n <=> CMP + (Glycerophosphate)n	+	+	+	+	+	+	+	+	+	+	+	+	+
		2.7.8.13		R05628	C04846 + C00348 <=> C00105 + C05888	UDP-N-acetylmuramoyl-L-alanyl-D-glutamyl-L-lysyl-D-alanyl-D-alanine + Undecaprenyl phosphate <=> UMP + Undecaprenyl-diphospho-N-acetylmuramoyl-L-alanyl-D-glutamyl-L-lysyl-D-alanyl-D-alanine	+	+	+	+	+	+	+	+	+	+	+	+	+
		2.7.8.13		R05629	C04702 + C00348 <=> C00105 + C04851	UDPMurAc(oyl-L-Ala-D-gamma-Glu-L-Lys-D-Ala-D-Ala) + Undecaprenyl phosphate <=> UMP + MurAc(oyl-L-Ala-D-gamma-Glu-L-Lys-D-Ala-D-Ala)-diphospho-undecaprenol	+	+	+	+	+	+	+	+	+	+	+	+	+
		2.7.8.13		R05630	C04882 + C00348 <=> C00105 + C05897	UDP-N-acetylmuramoyl-L-alanyl-D-glutamyl-6-carboxy-L-lysyl-D-alanyl-D-alanine + Undecaprenyl phosphate <=> UMP + Undecaprenyl-diphospho-N-acetylmuramoyl-L-alanyl-D-glutamyl-meso-2,6-diaminopimeloyl-D-alanyl-D-alanine	+	+	+	+	+	+	+	+	+	+	+	+	+
		2.7.8.14		R04083	C00789 + C00653 <=> C00055 + C00653	CDP-ribitol + Poly(ribitol phosphate) <=> CMP + Poly(ribitol phosphate)	+	+	+	+	+	+	+	+	+	+	+	+	+
		2.7.8.14		R06235	C00789 + G10558 <=> G10621 + G10558	CDP-ribitol + G10558(n) <=> CMP + G10558(n+1)	+	+	+	+	+	+	+	+	+	+	+	+	+
		2.7.8.5		R01801	C00269 + C00093 <=> C00055 + C03892	CDP-diacylglycerol + sn-Glycerol 3-phosphate <=> CMP + Phosphatidylglycerophosphate	+	+	+	+	+	+	+	+	+	+	+	+	+
		2.7.8.6		R01535	C00052 + C00348 <=> C00105 + C04507	UDP-D-galactose + Undecaprenyl phosphate <=> UMP + alpha-D-Galactosyl-diphosphoundecaprenol	+	+	+	+	+	+	+	+	+	+	+	+	+
		2.7.8.6		R01536	C00203 <=> C00326	UDP-N-acetyl-D-galactosamine <=> Glycoprotein	+	+	+	+	+	+	+	+	+	+	+	+	+
		2.7.8.6		R01537	C00203 <=> C05005	UDP-N-acetyl-D-galactosamine <=> Glycolipid	+	+	+	+	+	+	+	+	+	+	+	+	+
		2.7.8.7		R01625	C00010 + C03688 <=> C00054 + C00229	CoA + Apo-[acyl-carrier protein] <=> Adenosine 3',5'-bisphosphate + Acyl-carrier protein	+	+	+	+	+	+	+	+	+	+	+	+	+
		2.8.1.6		R01078	C01909 + C00087 <=> C00120	Dethiobiotin + Sulfur <=> Biotin	+	+	+	+	+	+	+	+	+	+	+	+	+
		2.8.1.7		R01078	C01909 + C00087 <=> C00120	Dethiobiotin + Sulfur <=> Biotin	+	+	+	+	+	+	+	+	+	+	+	+	+
		3.1.11.5		R01533	C00202 + C00001 <=> C03113 + C00742	Isoflurophate + H2O <=> Diisopropyl phosphate + Fluoride	+	+	+	+	+	+	+	+	+	+	+	+	+
		3.1.1.1		R00630	C02391 + C00001 <=> C00069 + C00060	Carboxylic ester + H2O <=> Alcohol + Carboxylate	+	+	+	+	+	+	+	+	+	+	+	+	+
		3.1.1.1		R06728	C01416 + C00001 <=> C12448 + C00180	Cocaine + H2O <=> Ecgonine methyl ester + Benzoate	+	+	+	+	+	+	+	+	+	+	+	+	+
		3.1.1.24		R02991	C03586 + C00001 <=> C00846	2-Oxo-2,3-dihydrofuran-5-acetate + H2O <=> 3-Oxoadipate	-	+	+	+	+	+	+	+	+	+	+	+	+
		3.1.1.29		R04238	C03880 + C00001 <=> C03523 + C00066	N-Substituted aminoacyl-tRNA + H2O <=> N-Substituted amino acid + tRNA	+	+	+	+	+	+	+	+	+	+	+	+	+
		3.1.1.3		R01241	C00146 + C00033 <=> C00548 + C00001	Phenol + Acetate <=> Phenyl acetate + H2O	+	+	+	+	+	+	+	+	+	+	+	+	+
		3.1.1.3		R01369	C00422 + C00001 <=> C00165 + C00060	Triacylglycerol + H2O <=> Diacylglycerol + Carboxylate	+	+	+	+	+	+	+	+	+	+	+	+	+
		3.1.1.3		R02250	C00422 + C00001 <=> C00641 + C00162	Triacylglycerol + H2O <=> 1,2-Diacyl-sn-glycerol + Fatty acid	+	+	+	+	+	+	+	+	+	+	+	+	+
		3.1.1.3		R02687	C00641 + C00001 <=> C01885 + C00162	1,2-Diacyl-sn-glycerol + H2O <=> 1-Acylglycerol + Fatty acid	+	+	+	+	+	+	+	+	+	+	+	+	+
		3.1.1.3		R02688	C00641 + C00001 <=> C02112 + C00162	1,2-Diacyl-sn-glycerol + H2O <=> 2-Acylglycerol + Fatty acid	+	+	+	+	+	+	+	+	+	+	+	+	+
		3.1.1.3		R05209	C00165 + C00001 <=> C01885 + C00060	Diacylglycerol + H2O <=> 1-Acylglycerol + Carboxylate	+	+	+	+	+	+	+	+	+	+	+	+	+
		3.1.1.3		R06893	C13636 + C00001 <=> C00530 + C00033	4-Hydroxyphenyl acetate + H2O <=> p-Benzenediol + Acetate	+	+	+	+	+	+	+	+	+	+	+	+	+
		3.1.1.3		R07342	C15583 + C00001 <=> C15584 + C00033	Phenyl acetate + H2O <=> Phenol + Acetate	+	+	+	+	+	+	+	+	+	+	+	+	+
		3.1.1.5		R01241	C00146 + C00033 <=> C00548 + C00001	Phenol + Acetate <=> Phenyl acetate + H2O	+	+	+	+	+	+	+	+	+	+	+	+	+
		3.1.1.5		R01309	C00157 + (2) C00001 <=> C00670 + (2) C00162	Phosphatidylcholine + 2 H2O <=> sn-glycero-3-Phosphocholine + 2 Fatty acid	+	+	+	+	+	+	+	+	+	+	+	+	+
		3.1.1.5		R02744	C00670 + C00060 <=> C04233 + C00001	sn-glycero-3-Phosphocholine + Carboxylate <=> 2-Acyl-sn-glycero-3-phosphocholine + H2O	+	+	+	+	+	+	+	+	+	+	+	+	+
		3.1.1.5		R02746	C04230 + C00001 <=> C00670 + C00162	1-Acyl-sn-glycero-3-phosphocholine + H2O <=> sn-glycero-3-Phosphocholine + Fatty acid	+	+	+	+	+	+	+	+	+	+	+	+	+
		3.1.1.5		R02747	C04233 + C00001 <=> C00670 + C00162	2-Acyl-sn-glycero-3-phosphocholine + H2O <=> sn-glycero-3-Phosphocholine + Fatty acid	+	+	+	+	+	+	+	+	+	+	+	+	+
		3.1.1.5		R03416	C04438 + C00001 <=> C00162 + C01233	1-Acyl-sn-glycero-3-phosphoethanolamine + H2O <=> Fatty acid + sn-glycero-3-Phosphoethanolamine	+	+	+	+	+	+	+	+	+	+	+	+	+
		3.1.1.5		R03417	C05973 + C00001 <=> C00162 + C01233	2-Acyl-sn-glycero-3-phosphoethanolamine + H2O <=> Fatty acid + sn-glycero-3-Phosphoethanolamine	+	+	+	+	+	+	+	+	+	+	+	+	+
		3.1.1.5		R04499	C04517 + C00001 <=> C06015 + C00670	1-(1-Alkenyl)-sn-glycero-3-phosphocholine + H2O <=> Alkenate + sn-glycero-3-Phosphocholine	+	+	+	+	+	+	+	+	+	+	+	+	+
		3.1.1.5		R04500	C04522 <=> C04431 + C00698	2-Chloro-2,5-dihydro-5-oxofuran-2-acetate <=> cis-4-Carboxymethylenebut-2-en-4-olide + Cl-	+	+	+	+	+	+	+	+	+	+	+	+	+
		3.1.1.5		R06893	C13636 + C00001 <=> C00530 + C00033	4-Hydroxyphenyl acetate + H2O <=> p-Benzenediol + Acetate	+	+	+	+	+	+	+	+	+	+	+	+	+
		3.1.1.5		R07342	C15583 + C00001 <=> C15584 + C00033	Phenyl acetate + H2O <=> Phenol + Acetate	+	+	+	+	+	+	+	+	+	+	+	+	+
		3.1.2.20		R00383	C00040 + C00001 <=> C00010 + C00060	Acyl-CoA + H2O <=> CoA + Carboxylate	+	+	+	+	+	+	+	+	+	+	+	+	+
		3.1.2.6		R01736	C03451 + C00001 <=> C00051 + C00256	(R)-S-Lactoylglutathione + H2O <=> Glutathione + (R)-Lactate	+	+	+	+	+	+	+	+	+	+	+	+	+
		3.1.2.6		R04090	C03899 + C00001 <=> C00051 + C02929	S-(2-Hydroxyacyl)glutathione + H2O <=> Glutathione + 2-Hydroxy carboxylate	+	+	+	+	+	+	+	+	+	+	+	+	+
		3.1.3.11		R00304	C00103 + C00001 <=> C00031 + C00009	D-Glucose 1-phosphate + H2O <=> D-Glucose + Orthophosphate	+	+	+	+	+	+	+	+	+	+	+	+	+
		3.1.3.11		R00762	C00354 + C00001 <=> C00085 + C00009	D-Fructose 1,6-bisphosphate + H2O <=> D-Fructose 6-phosphate + Orthophosphate	+	+	+	+	+	+	+	+	+	+	+	+	+
		3.1.3.11		R00947	C00103 + C00001 <=> C00267 + C00009	D-Glucose 1-phosphate + H2O <=> alpha-D-Glucose + Orthophosphate	+	+	+	+	+	+	+	+	+	+	+	+	+
		3.1.3.11		R01845	C00447 + C00001 <=> C05382 + C00009	D-Sedoheptulose 1,7-bisphosphate + H2O <=> D-Sedoheptulose 7-phosphate + Orthophosphate	+	+	+	+	+	+	+	+	+	+	+	+	+
		3.1.3.11		R04780	C05378 + C00001 <=> C05345 + C00009	beta-D-Fructose 1,6-bisphosphate + H2O <=> beta-D-Fructose 6-phosphate + Orthophosphate	+	+	+	+	+	+	+	+	+	+	+	+	+
		3.1.3.16		R00164	C00562 + C00001 <=> C00017 + C00009	Phosphoprotein + H2O <=> Protein + Orthophosphate	+	+	+	+	+	+	+	+	+	+	+	+	+
		3.1.3.18		R01334	C00988 + C00001 <=> C00160 + C00009	2-Phosphoglycolate + H2O <=> Glycolate + Orthophosphate	+	-	+	+	+	+	+	+	+	+	+	+	+
		3.1.3.1		R00626	C01153 + C00001 <=> C00069 + C00009	Orthophosphoric monoester + H2O <=> Alcohol + Orthophosphate	+	+	+	+	+	+	+	+	+	+	+	+	+
		3.1.3.1		R01010	C00111 + C00001 <=> C00184 + C00009	Glycerone phosphate + H2O <=> Glycerone + Orthophosphate	+	+	+	+	+	+	+	+	+	+	+	+	+
		3.1.3.1		R03024	C03360 + C00001 <=> C00870 + C00009	4-Nitrophenyl phosphate + H2O <=> 4-Nitrophenol + Orthophosphate	+	+	+	+	+	+	+	+	+	+	+	+	+
		3.1.3.1		R04620	C04895 + (3) C00001 <=> C04874 + (3) C00009	2-Amino-4-hydroxy-6-(erythro-1,2,3-trihydroxypropyl)dihydropteridine triphosphate + 3 H2O <=> 2-Amino-4-hydroxy-6-(D-erythro-1,2,3-trihydroxypropyl)-7,8-dihydropteridine + 3 Orthophosphate	+	+	+	+	+	+	+	+	+	+	+	+	+
		3.1.3.1		R07296	C01794 + C00001 <=> C00695 + C00010	Choloyl-CoA + H2O <=> 3alpha,7alpha,12alpha-Trihydroxy-5beta-cholanate + CoA	+	+	+	+	+	+	+	+	+	+	+	+	+
		3.1.3.25		R01185	C01177 + C00001 <=> C00137 + C00009	Inositol 1-phosphate + H2O <=> myo-Inositol + Orthophosphate	+	+	+	+	+	+	+	+	+	+	+	+	+
		3.1.3.25		R01186	C03546 + C00001 <=> C00137 + C00009	myo-Inositol 4-phosphate + H2O <=> myo-Inositol + Orthophosphate	+	+	+	+	+	+	+	+	+	+	+	+	+
		3.1.3.25		R01187	C04006 + C00001 <=> C00137 + C00009	1D-myo-Inositol 3-phosphate + H2O <=> myo-Inositol + Orthophosphate	+	+	+	+	+	+	+	+	+	+	+	+	+
		3.1.3.25		R07343	C15585 + C00001 <=> C00137 + C00009	myo-Inositol phosphate + H2O <=> myo-Inositol + Orthophosphate	+	+	+	+	+	+	+	+	+	+	+	+	+
		3.1.3.2		R00548	C00061 + C00001 <=> C00255 + C00009	FMN + H2O <=> Riboflavin + Orthophosphate	+	+	+	+	+	+	+	+	+	+	+	+	+
		3.1.3.2		R00626	C01153 + C00001 <=> C00069 + C00009	Orthophosphoric monoester + H2O <=> Alcohol + Orthophosphate	+	+	+	+	+	+	+	+	+	+	+	+	+
		3.1.3.48		R02585	C01167 + C00001 <=> C00585 + C00009	Protein tyrosine phosphate + H2O <=> Protein tyrosine + Orthophosphate	+	+	+	+	+	+	+	+	+	+	+	+	+
		3.1.3.5		R00183	C00020 + C00001 <=> C00212 + C00009	AMP + H2O <=> Adenosine + Orthophosphate	+	+	+	+	+	+	+	+	+	+	+	+	+
		3.1.3.5		R00511	C00055 + C00001 <=> C00475 + C00009	CMP + H2O <=> Cytidine + Orthophosphate	+	+	+	+	+	+	+	+	+	+	+	+	+
		3.1.3.5		R00582	C01005 + C00001 <=> C00065 + C00009	O-Phospho-L-serine + H2O <=> L-Serine + Orthophosphate	+	+	+	+	+	+	+	+	+	+	+	+	+
		3.1.3.5		R00963	C00105 + C00001 <=> C00299 + C00009	UMP + H2O <=> Uridine + Orthophosphate	+	+	+	+	+	+	+	+	+	+	+	+	+
		3.1.3.5		R01126	C00130 + C00001 <=> C00294 + C00009	IMP + H2O <=> Inosine + Orthophosphate	+	+	+	+	+	+	+	+	+	+	+	+	+
		3.1.3.5		R01227	C00144 + C00001 <=> C00387 + C00009	GMP + H2O <=> Guanosine + Orthophosphate	+	+	+	+	+	+	+	+	+	+	+	+	+
		3.1.3.5		R01569	C00364 + C00001 <=> C00214 + C00009	dTMP + H2O <=> Thymidine + Orthophosphate	+	+	+	+	+	+	+	+	+	+	+	+	+
		3.1.3.5		R01664	C00239 + C00001 <=> C00881 + C00009	dCMP + H2O <=> Deoxycytidine + Orthophosphate	+	+	+	+	+	+	+	+	+	+	+	+	+
		3.1.3.5		R01968	C00362 + C00001 <=> C00330 + C00009	dGMP + H2O <=> Deoxyguanosine + Orthophosphate	+	+	+	+	+	+	+	+	+	+	+	+	+
		3.1.3.5		R02088	C00360 + C00001 <=> C00559 + C00009	dAMP + H2O <=> Deoxyadenosine + Orthophosphate	+	+	+	+	+	+	+	+	+	+	+	+	+
		3.1.3.5		R02323	C00455 + C00001 <=> C03150 + C00009	Nicotinamide D-ribonucleotide + H2O <=> N-Ribosylnicotinamide + Orthophosphate	+	+	+	+	+	+	+	+	+	+	+	+	+
		3.1.3.5		R02719	C00655 + C00001 <=> C01762 + C00009	Xanthosine 5'-phosphate + H2O <=> Xanthosine + Orthophosphate	+	+	+	+	+	+	+	+	+	+	+	+	+
		3.1.3.5		R02853	C02532 + C00001 <=> C00740 + C00009	D-O-Phosphoserine + H2O <=> D-Serine + Orthophosphate	+	+	+	+	+	+	+	+	+	+	+	+	+
		3.1.3.5		R03346	C01185 + C00001 <=> C05841 + C00009	Nicotinate D-ribonucleotide + H2O <=> Nicotinate D-ribonucleoside + Orthophosphate	+	+	+	+	+	+	+	+	+	+	+	+	+
		3.1.3.5		R07297	C02520 + C00001 <=> C00911 + C00009	5'-Ribonucleotide + H2O <=> Ribonucleoside + Orthophosphate	+	+	+	+	+	+	+	+	+	+	+	+	+
		3.1.3.6		R01562	C01367 + C00001 <=> C00212 + C00009	3'-AMP + H2O <=> Adenosine + Orthophosphate	+	+	+	+	+	+	+	+	+	+	+	+	+
		3.1.3.6		R01877	C01368 + C00001 <=> C00299 + C00009	3'-UMP + H2O <=> Uridine + Orthophosphate	+	+	+	+	+	+	+	+	+	+	+	+	+
		3.1.3.6		R02148	C06193 + C00001 <=> C00387 + C00009	Guanosine 3'-phosphate + H2O <=> Guanosine + Orthophosphate	+	+	+	+	+	+	+	+	+	+	+	+	+
		3.1.3.6		R02370	C05822 + C00001 <=> C00475 + C00009	3'-CMP + H2O <=> Cytidine + Orthophosphate	+	+	+	+	+	+	+	+	+	+	+	+	+
		3.1.3.6		R03060	C02508 + C00001 <=> C00911 + C00009	3'-Ribonucleotide + H2O <=> Ribonucleoside + Orthophosphate	+	+	+	+	+	+	+	+	+	+	+	+	+
		3.1.4.14		R01623	C00229 + C00001 <=> C01134 + C03688	Acyl-carrier protein + H2O <=> Pantetheine 4'-phosphate + Apo-[acyl-carrier protein]	+	+	+	+	+	+	+	+	+	+	+	+	+
		3.1.4.16		R03423	C01240 + C00001 <=> C03419	2',3'-Cyclic nucleotide + H2O <=> Nucleoside 3'-phosphate	+	-	+	+	+	+	+	+	+	+	+	+	+
		3.1.4.16		R03537	C02353 + C00001 <=> C01367	2',3'-Cyclic AMP + H2O <=> 3'-AMP	+	-	+	+	+	+	+	+	+	+	+	+	+
		3.1.4.16		R03538	C02355 + C00001 <=> C01368	2',3'-Cyclic UMP + H2O <=> 3'-UMP	+	-	+	+	+	+	+	+	+	+	+	+	+
		3.1.4.16		R03929	C02354 + C00001 <=> C05822	2',3'-Cyclic CMP + H2O <=> 3'-CMP	+	-	+	+	+	+	+	+	+	+	+	+	+
		3.1.4.16		R05135	C06194 + C00001 <=> C06193	2',3'-Cyclic GMP + H2O <=> Guanosine 3'-phosphate	+	-	+	+	+	+	+	+	+	+	+	+	+
		3.1.4.46		R00857	C03120 + C00001 <=> C00069 + C00093	Glycerophosphodiester + H2O <=> Alcohol + sn-Glycerol 3-phosphate	+	+	+	+	+	+	+	+	+	+	+	+	+
		3.1.4.46		R01030	C00670 + C00001 <=> C00114 + C00093	sn-glycero-3-Phosphocholine + H2O <=> Choline + sn-Glycerol 3-phosphate	+	+	+	+	+	+	+	+	+	+	+	+	+
		3.1.4.46		R01470	C01233 + C00001 <=> C00189 + C00093	sn-glycero-3-Phosphoethanolamine + H2O <=> Ethanolamine + sn-Glycerol 3-phosphate	+	+	+	+	+	+	+	+	+	+	+	+	+
		3.1.7.2		R00336	C01228 + C00001 <=> C00035 + C00013	Guanosine 3',5'-bis(diphosphate) + H2O <=> GDP + Pyrophosphate	+	+	+	+	+	+	+	+	+	+	+	+	+
		3.2.1.14		R01206	C00461 + C00001 <=> C00140 + C00461	Chitin + H2O <=> N-Acetyl-D-glucosamine + Chitin	+	+	+	+	+	+	+	+	+	+	+	+	+
		3.2.1.14		R02334	C00461 + C00001 <=> C03518 + C00461	Chitin + H2O <=> N-Acetyl-D-glucosaminide + Chitin	+	+	+	+	+	+	+	+	+	+	+	+	+
		3.2.1.14		R06082	G10483 + C00001 <=> C03518 + G10483	beta-1,4-Poly-N-acetyl-D-glucosamine(n+1) + H2O <=> N-Acetyl-D-glucosaminide + beta-1,4-Poly-N-acetyl-D-glucosamine(n)	+	+	+	+	+	+	+	+	+	+	+	+	+
		3.2.1.17		R06239	G10506 + C00001 <=> G02614 + G10506	Pectic acid(n+2) + H2O <=> G02614 + Pectic acid(n)	+	+	+	+	+	+	+	+	+	+	+	+	+
		3.2.1.20		R00028	C00208 + C00001 <=> (2) C00267	Maltose + H2O <=> 2 alpha-D-Glucose	+	+	+	+	+	+	+	+	+	+	+	+	+
		3.2.1.20		R00801	C00089 + C00001 <=> C00095 + C00031	Sucrose + H2O <=> D-Fructose + D-Glucose	+	+	+	+	+	+	+	+	+	+	+	+	+
		3.2.1.20		R00802	C00089 + C00001 <=> C02336 + C00267	Sucrose + H2O <=> beta-D-Fructose + alpha-D-Glucose	+	+	+	+	+	+	+	+	+	+	+	+	+
		3.2.1.20		R01101	C05402 + C00001 <=> C00124 + C00031	Melibiose + H2O <=> D-Galactose + D-Glucose	+	+	+	+	+	+	+	+	+	+	+	+	+
		3.2.1.20		R06084	G00275 + C00001 <=> (2) C00267	Maltose + H2O <=> 2 alpha-D-Glucose	+	+	+	+	+	+	+	+	+	+	+	+	+
		3.2.1.20		R06091	G01275 + C00001 <=> C00124 + C00031	Melibiose + H2O <=> D-Galactose + D-Glucose	+	+	+	+	+	+	+	+	+	+	+	+	+
		3.2.1.26		R00802	C00089 + C00001 <=> C02336 + C00267	Sucrose + H2O <=> beta-D-Fructose + alpha-D-Glucose	+	+	+	+	+	+	+	+	+	+	+	+	+
		3.2.1.26		R02410	C00492 + C00001 <=> C05402 + C00095	Raffinose + H2O <=> Melibiose + D-Fructose	+	+	+	+	+	+	+	+	+	+	+	+	+
		3.2.1.26		R03921	C02591 + C00001 <=> C02336 + C00668	Sucrose 6-phosphate + H2O <=> beta-D-Fructose + alpha-D-Glucose 6-phosphate	+	+	+	+	+	+	+	+	+	+	+	+	+
		3.2.1.26		R06092	G00289 + C00001 <=> (2) C00221	Cellobiose + H2O <=> 2 beta-D-Glucose	+	+	+	+	+	+	+	+	+	+	+	+	+
		3.2.1.26		R06100	G00249 + C00001 <=> G01275 + C00095	Raffinose + H2O <=> Melibiose + D-Fructose	+	+	+	+	+	+	+	+	+	+	+	+	+
		3.2.1.26		R06102	G10508 + C00001 <=> C02336 + C00668	Sucrose 6-phosphate + H2O <=> beta-D-Fructose + alpha-D-Glucose 6-phosphate	+	+	+	+	+	+	+	+	+	+	+	+	+
		3.2.1.41		R00308	C00965 + C00001 <=> C00031 + C00965	1,3-beta-D-Glucan + H2O <=> D-Glucose + 1,3-beta-D-Glucan	-	-	-	-	-	-	-	-	-	-	-	-	+
		3.2.1.41		R06204	G10477 + C00001 <=> C00031 + G10477	1,3-beta-D-Glucan(n+1) + H2O <=> D-Glucose + 1,3-beta-D-Glucan(n)	-	-	-	-	-	-	-	-	-	-	-	-	+
		3.2.1.4		R06200	G10481 + C00001 <=> G10481 + G00289	1,4-beta-D-Glucan(n+2) + H2O <=> 1,4-beta-D-Glucan(n) + Cellobiose	+	+	+	+	+	+	+	+	+	+	+	+	+
		3.2.1.52		R00022	C01674 + C00001 <=> (2) C00140	Chitobiose + H2O <=> 2 N-Acetyl-D-glucosamine	+	-	+	+	+	+	+	-	+	+	+	-	+
		3.2.1.52		R03162	C02475 + C00001 <=> C00069 + C01019	alpha-L-Fucoside + H2O <=> Alcohol + 6-Deoxy-L-galactose	+	-	+	+	+	+	+	-	+	+	+	-	+
		3.2.1.52		R03492	C06135 + C00001 <=> C01290 + C01132	GA2 + H2O <=> beta-D-Galactosyl-1,4-beta-D-glucosylceramide + N-Acetyl-D-galactosamine	+	-	+	+	+	+	+	-	+	+	+	-	+
		3.2.1.52		R04586	C04884 + C00001 <=> C04730 + C01132	N-Acetyl-D-galactosaminyl-(N-acetylneuraminyl)-D-galactosyl-D-glucosylceramide + H2O <=> GM3 + N-Acetyl-D-galactosamine	+	-	+	+	+	+	+	-	+	+	+	-	+
		3.2.1.52		R06141	G10336 + C00001 <=> (2) C00140	Chitobiose + H2O <=> 2 N-Acetyl-D-glucosamine	+	-	+	+	+	+	+	-	+	+	+	-	+
		3.2.1.85		R03255	C03847 + C00001 <=> C00069 + C01113	6-Phospho-beta-D-galactoside + H2O <=> Alcohol + D-Galactose 6-phosphate	+	+	+	+	+	+	+	+	+	+	+	+	+
		3.2.1.85		R03256	C05396 + C00001 <=> C00221 + C01113	Lactose 6-phosphate + H2O <=> beta-D-Glucose + D-Galactose 6-phosphate	+	+	+	+	+	+	+	+	+	+	+	+	+
		3.2.1.85		R03257	C01115 + C00028 <=> C06430 + C00030	L-Galactono-1,4-lactone + Acceptor <=> D-Galacturonolactone + Reduced acceptor	+	+	+	+	+	+	+	+	+	+	+	+	+
		3.2.1.85		R06110	G10517 + C00001 <=> C00221 + C01113	Lactose 6-phosphate + H2O <=> beta-D-Glucose + D-Galactose 6-phosphate	+	+	+	+	+	+	+	+	+	+	+	+	+
		3.2.1.86		R00839	C04534 + C00001 <=> C00031 + C00092	6-Phospho-beta-D-glucosyl-(1,4)-D-glucose + H2O <=> D-Glucose + D-Glucose 6-phosphate	+	+	+	+	+	+	+	+	+	+	+	+	+
		3.2.1.86		R03255	C03847 + C00001 <=> C00069 + C01113	6-Phospho-beta-D-galactoside + H2O <=> Alcohol + D-Galactose 6-phosphate	+	+	+	+	+	+	+	+	+	+	+	+	+
		3.2.1.86		R03256	C05396 + C00001 <=> C00221 + C01113	Lactose 6-phosphate + H2O <=> beta-D-Glucose + D-Galactose 6-phosphate	+	+	+	+	+	+	+	+	+	+	+	+	+
		3.2.1.86		R05133	C06187 + C00001 <=> C00530 + C01172	Arbutin 6-phosphate + H2O <=> p-Benzenediol + beta-D-Glucose 6-phosphate	+	+	+	+	+	+	+	+	+	+	+	+	+
		3.2.1.86		R05134	C06188 + C00001 <=> C02323 + C01172	Salicin 6-phosphate + H2O <=> Salicyl alcohol + beta-D-Glucose 6-phosphate	+	+	+	+	+	+	+	+	+	+	+	+	+
		3.2.1.86		R06110	G10517 + C00001 <=> C00221 + C01113	Lactose 6-phosphate + H2O <=> beta-D-Glucose + D-Galactose 6-phosphate	+	+	+	+	+	+	+	+	+	+	+	+	+
		3.2.1.93		R00837	C00001 + C00689 <=> C00031 + C00092	H2O + alpha,alpha'-Trehalose 6-phosphate <=> D-Glucose + D-Glucose 6-phosphate	+	+	+	+	+	+	+	+	+	+	+	+	+
		3.2.1.93		R06113	C00001 + G09795 <=> C00031 + C00092	H2O + Trehalose 6-phosphate <=> D-Glucose + D-Glucose 6-phosphate	+	+	+	+	+	+	+	+	+	+	+	+	+
		3.2.2.16		R01401	C00170 + C00001 <=> C00147 + C03089	5'-Methylthioadenosine + H2O <=> Adenine + 5-Methylthio-D-ribose	+	+	+	+	+	+	+	+	+	+	+	+	+
		3.2.2.1		R01245	C00212 + C00001 <=> C00147 + C00121	Adenosine + H2O <=> Adenine + D-Ribose	+	+	+	+	+	+	+	+	+	+	+	+	+
		3.2.2.1		R01273	C03150 + C00001 <=> C00153 + C00121	N-Ribosylnicotinamide + H2O <=> Nicotinamide + D-Ribose	+	+	+	+	+	+	+	+	+	+	+	+	+
		3.2.2.1		R01677	C00387 + C00001 <=> C00242 + C00121	Guanosine + H2O <=> Guanine + D-Ribose	+	+	+	+	+	+	+	+	+	+	+	+	+
		3.2.2.1		R01770	C00294 + C00001 <=> C00262 + C00121	Inosine + H2O <=> Hypoxanthine + D-Ribose	+	+	+	+	+	+	+	+	+	+	+	+	+
		3.2.2.1		R02341	C15586 + C00001 <=> C15587 + C00121	N-D-Ribosylpurine + H2O <=> Purine + D-Ribose	+	+	+	+	+	+	+	+	+	+	+	+	+
		3.2.2.1		R05788	C11531 + C00001 <=> C11535 + C00069	6-O-(beta-D-Xylopyranosyl)-beta-D-glucopyranoside + H2O <=> 6-O-(beta-D-Xylopyranosyl)-beta-D-glucopyranose + Alcohol	+	+	+	+	+	+	+	+	+	+	+	+	+
		3.2.2.20		R01886	C01201 + C00001 <=> C00062 + C00301	N(omega)-(ADP-D-ribosyl)-L-arginine + H2O <=> L-Arginine + ADP-ribose	+	+	+	+	+	+	+	+	+	+	+	+	+
		3.2.2.21		R01886	C01201 + C00001 <=> C00062 + C00301	N(omega)-(ADP-D-ribosyl)-L-arginine + H2O <=> L-Arginine + ADP-ribose	+	+	+	+	+	+	+	+	+	+	+	+	+
		3.2.2.23		R01886	C01201 + C00001 <=> C00062 + C00301	N(omega)-(ADP-D-ribosyl)-L-arginine + H2O <=> L-Arginine + ADP-ribose	+	+	+	+	+	+	+	+	+	+	+	+	+
		3.2.2.9		R00194	C00021 + C00001 <=> C03539 + C00147	S-Adenosyl-L-homocysteine + H2O <=> S-Ribosyl-L-homocysteine + Adenine	+	+	+	+	+	+	+	+	+	+	+	+	+
		3.2.2.9		R01245	C00212 + C00001 <=> C00147 + C00121	Adenosine + H2O <=> Adenine + D-Ribose	+	+	+	+	+	+	+	+	+	+	+	+	+
		3.2.2.9		R01401	C00170 + C00001 <=> C00147 + C03089	5'-Methylthioadenosine + H2O <=> Adenine + 5-Methylthio-D-ribose	+	+	+	+	+	+	+	+	+	+	+	+	+
		3.4.11.18		R00135	C00012 + C00001 <=> C00148 + C00012	Peptide + H2O <=> L-Proline + Peptide	+	+	+	+	+	+	+	+	+	+	+	+	+
		3.4.11.1		R02822	C00722 + C00001 <=> C15588	Epoxide + H2O <=> Glycol	+	-	+	+	+	-	+	+	+	+	+	+	+
		3.4.11.4		R00494	C00051 + C00001 <=> C01419 + C00025	Glutathione + H2O <=> Cys-Gly + L-Glutamate	+	+	+	+	+	+	+	+	+	+	+	+	+
		3.4.11.7		R00135	C00012 + C00001 <=> C00148 + C00012	Peptide + H2O <=> L-Proline + Peptide	-	-	+	-	+	+	+	+	+	+	+	+	+
		3.4.13.3		R01166	C00386 + C00001 <=> C00099 + C00135	Carnosine + H2O <=> beta-Alanine + L-Histidine	+	+	+	+	+	+	+	+	+	+	+	+	+
		3.4.13.3		R01992	C00884 + C00001 <=> C00334 + C00135	Homocarnosine + H2O <=> 4-Aminobutanoate + L-Histidine	+	+	+	+	+	+	+	+	+	+	+	+	+
		3.4.16.4		R01166	C00386 + C00001 <=> C00099 + C00135	Carnosine + H2O <=> beta-Alanine + L-Histidine	+	+	+	+	+	+	+	+	+	+	+	+	+
		3.4.19.1		R04611	C04846 + C00001 <=> C06432 + C00133	UDP-N-acetylmuramoyl-L-alanyl-D-glutamyl-L-lysyl-D-alanyl-D-alanine + H2O <=> UDP-N-acetylmuramoyl-L-alanyl-D-glutamyl-L-lysyl-D-alanine + D-Alanine	+	+	+	+	+	+	+	+	+	+	+	+	+
		3.4.19.3		R04611	C04846 + C00001 <=> C06432 + C00133	UDP-N-acetylmuramoyl-L-alanyl-D-glutamyl-L-lysyl-D-alanyl-D-alanine + H2O <=> UDP-N-acetylmuramoyl-L-alanyl-D-glutamyl-L-lysyl-D-alanine + D-Alanine	+	+	+	+	+	+	+	+	+	+	+	+	+
		3.5.1.14		R00669	C00437 + C00001 <=> C00033 + C00077	N-Acetylornithine + H2O <=> Acetate + L-Ornithine	+	+	+	+	+	+	+	+	+	+	+	+	+
		3.5.1.14		R01263	C02850 + C00001 <=> C00060 + C00151	N-Acyl-L-amino acid + H2O <=> Carboxylate + L-Amino acid	+	+	+	+	+	+	+	+	+	+	+	+	+
		3.5.1.19		R01268	C00153 + C00001 <=> C00253 + C00014	Nicotinamide + H2O <=> Nicotinate + NH3	+	+	+	+	+	+	+	+	+	+	+	+	+
		3.5.1.1		R00485	C00152 + C00001 <=> C00049 + C00014	L-Asparagine + H2O <=> L-Aspartate + NH3	+	+	+	+	+	+	+	+	+	+	+	+	+
		3.5.1.1		R06134	C00241 + C00001 <=> C00060 + C00014	Amide + H2O <=> Carboxylate + NH3	+	+	+	+	+	+	+	+	+	+	+	+	+
		3.5.1.24		R02474	C00864 + C00001 <=> C00522 + C00099	Pantothenate + H2O <=> (R)-Pantoate + beta-Alanine	+	+	+	+	+	+	+	+	+	+	+	+	+
		3.5.1.24		R02797	C05122 + C00001 <=> C00695 + C00245	Taurocholate + H2O <=> 3alpha,7alpha,12alpha-Trihydroxy-5beta-cholanate + Taurine	+	+	+	+	+	+	+	+	+	+	+	+	+
		3.5.1.24		R02798	C00695 <=> C11637 + C00001	3alpha,7alpha,12alpha-Trihydroxy-5beta-cholanate <=> 3alpha,12alpha-Dihydroxy-5beta-chol-6-enoate + H2O	+	+	+	+	+	+	+	+	+	+	+	+	+
		3.5.1.24		R03975	C05466 + C00001 <=> C02528 + C00037	Glycochenodeoxycholate + H2O <=> Chenodeoxycholate + Glycine	+	+	+	+	+	+	+	+	+	+	+	+	+
		3.5.1.24		R03977	C05465 + C00001 <=> C02528 + C00245	Taurochenodeoxycholate + H2O <=> Chenodeoxycholate + Taurine	+	+	+	+	+	+	+	+	+	+	+	+	+
		3.5.1.24		R04486	C05464 + C00001 <=> C04483 + C00037	Glycodeoxycholate + H2O <=> 3alpha,12alpha-Dihydroxy-5beta-cholanate + Glycine	+	+	+	+	+	+	+	+	+	+	+	+	+
		3.5.1.24		R04487	C05463 + C00001 <=> C04483 + C00245	Taurodeoxycholate + H2O <=> 3alpha,12alpha-Dihydroxy-5beta-cholanate + Taurine	+	+	+	+	+	+	+	+	+	+	+	+	+
		3.5.1.24		R05835	C01921 + C00001 <=> C00695 + C00037	Glycocholate + H2O <=> 3alpha,7alpha,12alpha-Trihydroxy-5beta-cholanate + Glycine	+	+	+	+	+	+	+	+	+	+	+	+	+
		3.5.1.24		R05836	C11637 + (2) C00080 <=> C04483	3alpha,12alpha-Dihydroxy-5beta-chol-6-enoate + 2 H+ <=> 3alpha,12alpha-Dihydroxy-5beta-cholanate	+	+	+	+	+	+	+	+	+	+	+	+	+
		3.5.1.25		R02059	C00357 + C00001 <=> C00352 + C00033	N-Acetyl-D-glucosamine 6-phosphate + H2O <=> D-Glucosamine 6-phosphate + Acetate	+	+	+	+	+	+	+	+	+	+	+	+	+
		3.5.1.25		R05168	C06376 + C00001 <=> C06377 + C00033	N-Acetyl-D-galactosamine 6-phosphate + H2O <=> D-Galactosamine 6-phosphate + Acetate	+	+	+	+	+	+	+	+	+	+	+	+	+
		3.5.1.28		R04112	C02999 + C00001 <=> C05887 + C00041	N-Acetylmuramoyl-Ala + H2O <=> N-Acetyl-D-muramoate + L-Alanine	+	+	+	+	+	+	+	+	+	+	+	+	+
		3.5.1.29		R01649	C01215 + (2) C00001 <=> C00033 + C00232 + C00014 + C00011	2-(Acetamidomethylene)succinate + 2 H2O <=> Acetate + Succinate semialdehyde + NH3 + CO2	+	+	+	+	+	+	+	+	+	+	+	+	+
		3.5.1.47		R02733	C04390 + C00001 <=> C00033 + C00666	N6-Acetyl-LL-2,6-diaminoheptanedioate + H2O <=> Acetate + LL-2,6-Diaminoheptanedioate	+	+	+	+	+	+	+	+	+	+	+	+	+
		3.5.1.50		R02938	C01842 + C00001 <=> C00803 + C00014	Pentanamide + H2O <=> Pentanoate + NH3	+	+	+	+	+	+	+	+	+	+	+	+	+
		3.5.1.59		R01563	C01043 + C00001 <=> C00213 + C00011 + C00014	N-Carbamoylsarcosine + H2O <=> Sarcosine + CO2 + NH3	+	+	+	+	+	+	+	+	+	+	+	+	+
		3.5.1.5		R00131	C00086 + C00001 <=> C00011 + (2) C00014	Urea + H2O <=> CO2 + 2 NH3	+	+	+	+	+	+	+	+	+	+	+	+	+
		3.5.1.6		R00905	C02642 + C00001 <=> C00099 + C00011 + C00014	3-Ureidopropionate + H2O <=> beta-Alanine + CO2 + NH3	+	+	+	+	+	+	+	+	+	+	+	+	+
		3.5.1.6		R04666	C05100 + C00001 <=> C05145 + C00011 + C00014	3-Ureidoisobutyrate + H2O <=> 3-Aminoisobutanoate + CO2 + NH3	+	+	+	+	+	+	+	+	+	+	+	+	+
		3.5.1.88		R05635	C11439 + C00001 <=> C11440 + C00058	Formyl-L-methionyl peptide + H2O <=> Methionyl peptide + Formate	+	+	+	+	+	+	+	+	+	+	+	+	+
		3.5.2.3		R01993	C00337 + C00001 <=> C00438	(S)-Dihydroorotate + H2O <=> N-Carbamoyl-L-aspartate	+	+	+	+	+	+	+	+	+	+	+	+	+
		3.5.2.6		R03743	C01866 + C00001 <=> C03806	beta-Lactam + H2O <=> Substituted beta-amino acid	-	+	-	-	+	+	-	-	-	-	+	+	+
		3.5.2.6		R06363	C00395 + C00001 <=> C06567	Penicillin + H2O <=> Penicilloic acid	-	+	-	-	+	+	-	-	-	-	+	+	+
		3.5.2.7		R02288	C03680 + C00001 <=> C00439 + C00080	4-Imidazolone-5-propanoate + H2O <=> N-Formimino-L-glutamate + H+	+	+	+	+	+	+	+	+	+	+	+	+	+
		3.5.3.1		R00551	C00062 + C00001 <=> C00077 + C00086	L-Arginine + H2O <=> L-Ornithine + Urea	+	+	+	+	+	+	+	+	+	+	+	+	+
		3.5.3.6		R00552	C00062 + C00001 <=> C00327 + C00014	L-Arginine + H2O <=> L-Citrulline + NH3	+	+	+	+	+	+	+	+	+	+	+	+	+
		3.5.3.6		R06138	C06060 + C00001 <=> C00241 + C00014	Amidines + H2O <=> n+1 Amide + NH3	+	+	+	+	+	+	+	+	+	+	+	+	+
		3.5.3.8		R02285	C00439 + C00001 <=> C00025 + C00488	N-Formimino-L-glutamate + H2O <=> L-Glutamate + Formamide	+	+	+	+	+	+	+	+	+	+	+	+	+
		3.5.4.19		R04037	C02741 + C00001 <=> C04896	Phosphoribosyl-AMP + H2O <=> 5-(5-Phospho-D-ribosylaminoformimino)-1-(5-phosphoribosyl)-imidazole-4-carboxamide	+	+	+	+	+	+	+	+	+	+	+	+	+
		3.5.4.25		R00425	C00044 + (3) C00001 <=> C00058 + C01304 + C00013	GTP + 3 H2O <=> Formate + 2,5-Diamino-6-hydroxy-4-(5'-phosphoribosylamino)pyrimidine + Pyrophosphate	+	+	+	+	+	+	+	+	+	+	+	+	+
		3.5.4.5		R01878	C00475 + C00001 <=> C00299 + C00014	Cytidine + H2O <=> Uridine + NH3	+	+	+	+	+	+	+	+	+	+	+	+	+
		3.5.4.5		R02485	C00881 + C00001 <=> C00526 + C00014	Deoxycytidine + H2O <=> Deoxyuridine + NH3	+	+	+	+	+	+	+	+	+	+	+	+	+
		3.5.4.5		R04189	C03296 + (2) C00001 <=> C03415 + C00011 + (2) C00014	N2-Succinyl-L-arginine + 2 H2O <=> N2-Succinyl-L-ornithine + CO2 + 2 NH3	+	+	+	+	+	+	+	+	+	+	+	+	+
		3.5.99.6		R00765	C00352 + C00001 <=> C00085 + C00014	D-Glucosamine 6-phosphate + H2O <=> D-Fructose 6-phosphate + NH3	+	+	+	+	+	+	+	+	+	+	+	+	+
		3.6.1.13		R01054	C00301 + C00001 <=> C00020 + C00117	ADP-ribose + H2O <=> AMP + D-Ribose 5-phosphate	+	+	+	+	+	+	+	+	+	+	+	+	+
		3.6.1.1		R00004	C00013 + C00001 <=> (2) C00009	Pyrophosphate + H2O <=> 2 Orthophosphate	+	+	+	+	+	+	+	+	+	+	+	+	+
		3.6.1.7		R00317	C00227 + C00001 <=> C00033 + C00009	Acetyl phosphate + H2O <=> Acetate + Orthophosphate	+	-	+	+	+	+	+	+	+	+	+	+	+
		3.6.1.7		R00539	C02133 + C00001 <=> C00060 + C00009	Acyl phosphate + H2O <=> Carboxylate + Orthophosphate	+	-	+	+	+	+	+	+	+	+	+	+	+
		3.6.1.7		R01421	C06206 + C00001 <=> C00180 + C00009	Benzoyl phosphate + H2O <=> Benzoate + Orthophosphate	+	-	+	+	+	+	+	+	+	+	+	+	+
		3.6.1.7		R01515	C00236 + C00001 <=> C00197 + C00009	3-Phospho-D-glyceroyl phosphate + H2O <=> 3-Phospho-D-glycerate + Orthophosphate	+	-	+	+	+	+	+	+	+	+	+	+	+
		3.6.3.12		R00086	C00002 + C00001 <=> C00008 + C00009	ATP + H2O <=> ADP + Orthophosphate	+	+	+	+	+	+	+	+	+	+	+	+	+
		3.6.3.14		R00086	C00002 + C00001 <=> C00008 + C00009	ATP + H2O <=> ADP + Orthophosphate	+	+	+	+	+	+	+	+	+	+	+	+	+
		3.6.3.19		R00086	C00002 + C00001 <=> C00008 + C00009	ATP + H2O <=> ADP + Orthophosphate	+	+	+	+	+	+	+	+	+	+	+	+	+
		3.6.3.4		R00086	C00002 + C00001 <=> C00008 + C00009	ATP + H2O <=> ADP + Orthophosphate	+	+	+	+	+	+	+	+	+	+	+	+	+
		4.1.1.11		R00489	C00049 <=> C00099 + C00011	L-Aspartate <=> beta-Alanine + CO2	+	+	+	+	+	+	+	+	+	+	+	+	+
		4.1.1.19		R00261	C00025 <=> C00334 + C00011	L-Glutamate <=> 4-Aminobutanoate + CO2	+	+	+	+	+	+	+	+	+	+	+	+	+
		4.1.1.19		R00462	C00047 <=> C01672 + C00011	L-Lysine <=> Cadaverine + CO2	+	+	+	+	+	+	+	+	+	+	+	+	+
		4.1.1.19		R00566	C00062 <=> C00179 + C00011	L-Arginine <=> Agmatine + CO2	+	+	+	+	+	+	+	+	+	+	+	+	+
		4.1.1.20		R00451	C00680 <=> C00047 + C00011	meso-2,6-Diaminoheptanedioate <=> L-Lysine + CO2	+	+	+	+	+	+	+	+	+	+	+	+	+
		4.1.1.21		R04209	C04751 <=> C03373 + C00011	1-(5-Phospho-D-ribosyl)-5-amino-4-imidazolecarboxylate <=> Aminoimidazole ribotide + CO2	+	+	+	+	+	+	+	+	+	+	+	+	+
		4.1.1.23		R00965	C01103 <=> C00105 + C00011	Orotidine 5'-phosphate <=> UMP + CO2	+	+	+	+	+	+	+	+	+	+	+	+	+
		4.1.1.33		R01121	C00002 + C01143 <=> C00008 + C00009 + C00129 + C00011	ATP + (R)-5-Diphosphomevalonate <=> ADP + Orthophosphate + Isopentenyl diphosphate + CO2	+	+	+	+	+	+	+	+	+	+	+	+	+
		4.1.1.36		R03269	C04352 <=> C01134 + C00011	(R)-4'-Phosphopantothenoyl-L-cysteine <=> Pantetheine 4'-phosphate + CO2	+	+	+	+	+	+	+	+	+	+	+	+	+
		4.1.1.37		R03197	C01051 <=> C03263 + (4) C00011	Uroporphyrinogen III <=> Coproporphyrinogen III + 4 CO2	+	+	+	+	+	+	+	+	+	+	+	+	+
		4.1.1.37		R04972	C05766 <=> C05768 + (4) C00011	Uroporphyrinogen I <=> Coproporphyrinogen I + 4 CO2	+	+	+	+	+	+	+	+	+	+	+	+	+
		4.1.1.48		R03508	C01302 <=> C03506 + C00011 + C00001	1-(2-Carboxyphenylamino)-1'-deoxy-D-ribulose 5'-phosphate <=> Indoleglycerol phosphate + CO2 + H2O	+	+	+	+	+	+	+	+	+	+	+	+	+
		4.1.1.49		R00341	C00002 + C00036 <=> C00008 + C00074 + C00011	ATP + Oxaloacetate <=> ADP + Phosphoenolpyruvate + CO2	+	+	+	+	+	+	+	+	+	+	+	+	+
		4.1.1.5		R02947	C00900 <=> C00810 + C00011	2-Acetolactate <=> (R)-Acetoin + CO2	+	+	+	+	+	+	+	+	+	+	+	+	+
		4.1.1.5		R02948	C06010 <=> C00810 + C00011	(S)-2-Acetolactate <=> (R)-Acetoin + CO2	+	+	+	+	+	+	+	+	+	+	+	+	+
		4.1.1.71		R00272	C00026 <=> C00232 + C00011	2-Oxoglutarate <=> Succinate semialdehyde + CO2	+	+	+	+	+	+	+	+	+	+	+	+	+
		4.1.1.71		R00622	C00026 + C00068 <=> C05816 + C00011	2-Oxoglutarate + Thiamin diphosphate <=> Succinate semialdehyde-thiamin diphosphate anion + CO2	+	+	+	+	+	+	+	+	+	+	+	+	+
		4.1.1.74		R01974	C00331 <=> C00637 + C00011	Indolepyruvate <=> Indole-3-acetaldehyde + CO2	+	+	+	+	+	+	+	+	+	+	+	+	+
		4.1.2.13		R01068	C00354 <=> C00111 + C00118	D-Fructose 1,6-bisphosphate <=> Glycerone phosphate + (2R)-2-Hydroxy-3-(phosphonooxy)-propanal	+	+	+	+	+	+	+	+	+	+	+	+	+
		4.1.2.13		R01070	C05378 <=> C00111 + C00118	beta-D-Fructose 1,6-bisphosphate <=> Glycerone phosphate + (2R)-2-Hydroxy-3-(phosphonooxy)-propanal	+	+	+	+	+	+	+	+	+	+	+	+	+
		4.1.2.13		R01216	C00966 <=> C00141 + C00067	2-Dehydropantoate <=> 3-Methyl-2-oxobutanoic acid + Formaldehyde	+	+	+	+	+	+	+	+	+	+	+	+	+
		4.1.2.13		R01829	C00447 <=> C00111 + C00279	D-Sedoheptulose 1,7-bisphosphate <=> Glycerone phosphate + D-Erythrose 4-phosphate	+	+	+	+	+	+	+	+	+	+	+	+	+
		4.1.2.13		R02568	C01094 <=> C00111 + C00577	D-Fructose 1-phosphate <=> Glycerone phosphate + D-Glyceraldehyde	+	+	+	+	+	+	+	+	+	+	+	+	+
		4.1.2.13		R05378	C06893 <=> C00222 + C00111	2-Deoxy-5-keto-D-gluconic acid 6-phosphate <=> 3-Oxopropanoate + Glycerone phosphate	+	+	+	+	+	+	+	+	+	+	+	+	+
		4.1.2.25		R03504	C04874 <=> C00266 + C01300	2-Amino-4-hydroxy-6-(D-erythro-1,2,3-trihydroxypropyl)-7,8-dihydropteridine <=> Glycolaldehyde + 2-Amino-4-hydroxy-6-hydroxymethyl-7,8-dihydropteridine	+	+	+	+	+	+	+	+	+	+	+	+	+
		4.1.2.40		R01069	C03785 <=> C00111 + C00118	D-Tagatose 1,6-bisphosphate <=> Glycerone phosphate + (2R)-2-Hydroxy-3-(phosphonooxy)-propanal	+	+	+	+	+	+	+	+	+	+	+	+	+
		4.1.2.4		R01066	C00673 <=> C00118 + C00084	2-Deoxy-D-ribose 5-phosphate <=> (2R)-2-Hydroxy-3-(phosphonooxy)-propanal + Acetaldehyde	+	+	+	+	+	+	+	+	+	+	+	+	+
		4.1.2.5		R00751	C00188 <=> C00037 + C00084	L-Threonine <=> Glycine + Acetaldehyde	+	-	+	-	+	+	+	+	+	+	+	+	+
		4.1.2.5		R06171	C05519 <=> C00037 + C00084	L-Allothreonine <=> Glycine + Acetaldehyde	+	-	+	-	+	+	+	+	+	+	+	+	+
		4.1.3.27		R00985	C00251 + C00014 <=> C00108 + C00022 + C00001	Chorismate + NH3 <=> Anthranilate + Pyruvate + H2O	+	+	+	+	+	+	+	+	+	+	+	+	+
		4.1.3.27		R00986	C00251 + C00064 <=> C00108 + C00022 + C00025	Chorismate + L-Glutamine <=> Anthranilate + Pyruvate + L-Glutamate	+	+	+	+	+	+	+	+	+	+	+	+	+
		4.1.3.36		R04150	C03160 <=> C03657 + C00010	2-Succinylbenzoyl-CoA <=> 1,4-Dihydroxy-2-naphthoate + CoA	+	+	+	+	+	+	+	+	+	+	+	+	+
		4.1.3.36		R07263	C03160 <=> C15547 + C00001	2-Succinylbenzoyl-CoA <=> 1,4-Dihydroxy-2-naphthoyl-CoA + H2O	+	+	+	+	+	+	+	+	+	+	+	+	+
		4.1.3.38		R05553	C11355 <=> C00568 + C00022	4-Amino-4-deoxychorismate <=> 4-Aminobenzoate + Pyruvate	+	+	+	+	+	+	-	+	+	+	+	+	+
		4.1.3.3		R01811	C00270 <=> C00645 + C00022	N-Acetylneuraminate <=> N-Acetyl-D-mannosamine + Pyruvate	+	+	+	+	+	+	+	+	+	+	+	+	+
		4.1.99.3		R00034	C03103 <=> (2) C08249	Cyclobutadipyrimidine <=> 2 Pyrimidine 5'-deoxynucleotide	+	+	+	+	+	+	+	+	+	+	+	+	+
		4.2.1.10		R03084	C00944 <=> C02637 + C00001	3-Dehydroquinate <=> 3-Dehydroshikimate + H2O	+	+	+	+	+	+	+	+	+	+	+	+	+
		4.2.1.11		R00658	C00631 <=> C00074 + C00001	2-Phospho-D-glycerate <=> Phosphoenolpyruvate + H2O	+	+	+	+	+	+	+	+	+	+	+	+	+
		4.2.1.11		R04206	C03356 <=> C04309 + C00001	3-Phospho-D-erythronate <=> Phosphoenol-4-deoxy-3-tetrulosonate + H2O	+	+	+	+	+	+	+	+	+	+	+	+	+
		4.2.1.17		R02036	C00345 <=> C04442 + C00001	6-Phospho-D-gluconate <=> 2-Dehydro-3-deoxy-6-phospho-D-gluconate + H2O	+	+	+	+	+	+	+	+	+	+	+	+	+
		4.2.1.17		R02685	C00640 <=> C00658 + C00001	(3S)-3-Hydroxyacyl-CoA <=> trans-2,3-Dehydroacyl-CoA + H2O	+	+	+	+	+	+	+	+	+	+	+	+	+
		4.2.1.17		R03026	C01144 <=> C00877 + C00001	(S)-3-Hydroxybutanoyl-CoA <=> Crotonoyl-CoA + H2O	+	+	+	+	+	+	+	+	+	+	+	+	+
		4.2.1.17		R03045	C05668 <=> C00894 + C00001	3-Hydroxypropionyl-CoA <=> Propenoyl-CoA + H2O	+	+	+	+	+	+	+	+	+	+	+	+	+
		4.2.1.17		R03224	C01086 <=> C01122 + C00001	(3R)-3-Hydroxyacyl-CoA <=> cis-2,3-Dehydroacyl-CoA + H2O	+	+	+	+	+	+	+	+	+	+	+	+	+
		4.2.1.17		R04137	C05998 <=> C03069 + C00001	3-Hydroxyisovaleryl-CoA <=> 3-Methylcrotonyl-CoA + H2O	+	+	+	+	+	+	+	+	+	+	+	+	+
		4.2.1.17		R04170	C05262 <=> C03221 + C00001	(S)-3-Hydroxydodecanoyl-CoA <=> 2-trans-Dodecenoyl-CoA + H2O	+	+	+	+	+	+	+	+	+	+	+	+	+
		4.2.1.17		R04204	C04405 <=> C03345 + C00001	(2S,3S)-3-Hydroxy-2-methylbutanoyl-CoA <=> 2-Methylbut-2-enoyl-CoA + H2O	+	+	+	+	+	+	+	+	+	+	+	+	+
		4.2.1.17		R04224	C03460 + C00001 <=> C06000	2-Methylprop-2-enoyl-CoA + H2O <=> (S)-3-Hydroxyisobutyryl-CoA	+	+	+	+	+	+	+	+	+	+	+	+	+
		4.2.1.17		R04738	C05258 <=> C05272 + C00001	(S)-3-Hydroxyhexadecanoyl-CoA <=> trans-Hexadec-2-enoyl-CoA + H2O	+	+	+	+	+	+	+	+	+	+	+	+	+
		4.2.1.17		R04740	C05260 <=> C05273 + C00001	(S)-3-Hydroxytetradecanoyl-CoA <=> trans-Tetradec-2-enoyl-CoA + H2O	+	+	+	+	+	+	+	+	+	+	+	+	+
		4.2.1.17		R04744	C05264 <=> C05275 + C00001	(S)-Hydroxydecanoyl-CoA <=> trans-Dec-2-enoyl-CoA + H2O	+	+	+	+	+	+	+	+	+	+	+	+	+
		4.2.1.17		R04746	C05266 <=> C05276 + C00001	(S)-Hydroxyoctanoyl-CoA <=> trans-Oct-2-enoyl-CoA + H2O	+	+	+	+	+	+	+	+	+	+	+	+	+
		4.2.1.17		R04749	C05268 <=> C05271 + C00001	(S)-Hydroxyhexanoyl-CoA <=> trans-Hex-2-enoyl-CoA + H2O	+	+	+	+	+	+	+	+	+	+	+	+	+
		4.2.1.17		R05595	C00877 + C00001 <=> C05116	Crotonoyl-CoA + H2O <=> 3-Hydroxybutanoyl-CoA	+	+	+	+	+	+	+	+	+	+	+	+	+
		4.2.1.17		R06411	C11946 + C00001 <=> C11947	cis-2-Methyl-5-isopropylhexa-2,5-dienoyl-CoA + H2O <=> 3-Hydroxy-2,6-dimethyl-5-methylene-heptanoyl-CoA	+	+	+	+	+	+	+	+	+	+	+	+	+
		4.2.1.17		R06412	C11945 + C00001 <=> C11947	trans-2-Methyl-5-isopropylhexa-2,5-dienoyl-CoA + H2O <=> 3-Hydroxy-2,6-dimethyl-5-methylene-heptanoyl-CoA	+	+	+	+	+	+	+	+	+	+	+	+	+
		4.2.1.17		R06942	C14144 + C00001 <=> C14145	5-Carboxy-2-pentenoyl-CoA + H2O <=> (3S)-3-Hydroxyadipyl-CoA	+	+	+	+	+	+	+	+	+	+	+	+	+
		4.2.1.17		R07314	C00640 <=> C05067 + C00001	(3S)-3-Hydroxyacyl-CoA <=> trans-3-Enoyl-CoA + H2O	+	+	+	+	+	+	+	+	+	+	+	+	+
		4.2.1.19		R03457	C04666 <=> C01267 + C00001	D-erythro-1-(Imidazol-4-yl)glycerol 3-phosphate <=> 3-(Imidazol-4-yl)-2-oxopropyl phosphate + H2O	+	+	+	+	+	+	+	+	+	+	+	+	+
		4.2.1.20		R00674	C00065 + C00463 <=> C00078 + C00001	L-Serine + Indole <=> L-Tryptophan + H2O	+	+	+	+	+	+	+	+	+	+	+	+	+
		4.2.1.20		R02340	C03506 <=> C00463 + C00118	Indoleglycerol phosphate <=> Indole + (2R)-2-Hydroxy-3-(phosphonooxy)-propanal	+	+	+	+	+	+	+	+	+	+	+	+	+
		4.2.1.20		R02722	C00065 + C03506 <=> C00078 + C00118 + C00001	L-Serine + Indoleglycerol phosphate <=> L-Tryptophan + (2R)-2-Hydroxy-3-(phosphonooxy)-propanal + H2O	+	+	+	+	+	+	+	+	+	+	+	+	+
		4.2.1.20		R03457	C04666 <=> C01267 + C00001	D-erythro-1-(Imidazol-4-yl)glycerol 3-phosphate <=> 3-(Imidazol-4-yl)-2-oxopropyl phosphate + H2O	+	+	+	+	+	+	+	+	+	+	+	+	+
		4.2.1.24		R00036	(2) C00430 <=> C00931 + (2) C00001	2 5-Aminolevulinate <=> Porphobilinogen + 2 H2O	+	+	+	+	+	+	+	+	+	+	+	+	+
		4.2.1.2		R01082	C00149 <=> C00122 + C00001	(S)-Malate <=> Fumarate + H2O	+	+	+	+	+	+	+	+	+	+	+	+	+
		4.2.1.33		R00339	C00898 <=> C00036 + C00001	(R,R)-Tartaric acid <=> Oxaloacetate + H2O	+	+	+	+	+	+	+	+	+	+	+	+	+
		4.2.1.33		R03968	C02504 <=> C02631 + C00001	(2S)-2-Isopropylmalate <=> 2-Isopropylmaleate + H2O	+	+	+	+	+	+	+	+	+	+	+	+	+
		4.2.1.33		R04001	C04411 <=> C02631 + C00001	(2R,3S)-3-Isopropylmalate <=> 2-Isopropylmaleate + H2O	+	+	+	+	+	+	+	+	+	+	+	+	+
		4.2.1.3		R01082	C00149 <=> C00122 + C00001	(S)-Malate <=> Fumarate + H2O	+	+	+	+	+	+	+	+	+	+	+	+	+
		4.2.1.3		R01324	C00158 <=> C00311	Citrate <=> Isocitrate	+	+	+	+	+	+	+	+	+	+	+	+	+
		4.2.1.3		R01325	C00158 <=> C00417 + C00001	Citrate <=> cis-Aconitate + H2O	+	+	+	+	+	+	+	+	+	+	+	+	+
		4.2.1.3		R01900	C00311 <=> C00417 + C00001	Isocitrate <=> cis-Aconitate + H2O	+	+	+	+	+	+	+	+	+	+	+	+	+
		4.2.1.46		R02771	C00842 <=> C00687 + C00001	dTDP-glucose <=> dTDP-4-dehydro-6-deoxy-alpha-D-glucose + H2O	+	+	+	+	+	+	+	+	+	+	+	+	+
		4.2.1.46		R06513	C00842 <=> C11907 + C00001	dTDP-glucose <=> 4,6-Dideoxy-4-oxo-dTDP-D-glucose + H2O	+	+	+	+	+	+	+	+	+	+	+	+	+
		4.2.1.49		R02914	C03680 <=> C00785 + C00001	4-Imidazolone-5-propanoate <=> Urocanate + H2O	+	+	+	+	+	+	+	+	+	+	+	+	+
		4.2.1.51		R00691	C00826 <=> C00079 + C00001 + C00011	L-Arogenate <=> L-Phenylalanine + H2O + CO2	+	+	+	+	+	+	+	+	+	+	+	+	+
		4.2.1.51		R01373	C00254 <=> C00166 + C00001 + C00011	Prephenate <=> Phenylpyruvate + H2O + CO2	+	+	+	+	+	+	+	+	+	+	+	+	+
		4.2.1.51		R02378	C00065 + C00481 <=> C01162 + C00001	L-Serine + Pyrazole <=> 3-(Pyrazol-1-yl)-L-alanine + H2O	+	+	+	+	+	+	+	+	+	+	+	+	+
		4.2.1.52		R02292	C00441 + C00022 <=> C03340 + (2) C00001	L-Aspartate 4-semialdehyde + Pyruvate <=> L-2,3-Dihydrodipicolinate + 2 H2O	+	+	+	+	+	+	+	+	+	+	+	+	+
		4.2.1.60		R04414	C04619 <=> C04174 + C00001	(3R)-3-Hydroxydecanoyl-[acyl-carrier protein] <=> trans-2-Decenoyl-[acyl-carrier protein] + H2O	+	+	+	+	+	+	+	+	+	+	+	+	+
		4.2.1.60		R04416	C04619 <=> C04180 + C00001	(3R)-3-Hydroxydecanoyl-[acyl-carrier protein] <=> cis-3-Decenoyl-[acyl-carrier protein] + H2O	+	+	+	+	+	+	+	+	+	+	+	+	+
		4.2.1.60		R04535	C04619 <=> C05754 + C00001	(3R)-3-Hydroxydecanoyl-[acyl-carrier protein] <=> trans-Dec-2-enoyl-[acp] + H2O	+	+	+	+	+	+	+	+	+	+	+	+	+
		4.2.1.60		R04537	C04620 <=> C05751 + C00001	(3R)-3-Hydroxyoctanoyl-[acyl-carrier protein] <=> trans-Oct-2-enoyl-[acp] + H2O	+	+	+	+	+	+	+	+	+	+	+	+	+
		4.2.1.60		R04965	C05757 <=> C05758 + C00001	(R)-3-Hydroxydodecanoyl-[acp] <=> trans-Dodec-2-enoyl-[acp] + H2O	+	+	+	+	+	+	+	+	+	+	+	+	+
		4.2.1.70		R01055	C00106 + C00117 <=> C01168 + C00001	Uracil + D-Ribose 5-phosphate <=> Pseudouridine 5'-phosphate + H2O	+	+	+	+	+	+	+	+	+	+	+	+	+
		4.2.1.75		R03165	C01024 <=> C01051 + C00001	Hydroxymethylbilane <=> Uroporphyrinogen III + H2O	+	+	+	+	+	+	+	+	+	+	+	+	+
		4.2.1.75		R03166	C01024 <=> C05766 + C00001	Hydroxymethylbilane <=> Uroporphyrinogen I + H2O	+	+	+	+	+	+	+	+	+	+	+	+	+
		4.2.1.9		R01209	C04039 <=> C00141 + C00001	2,3-Dihydroxy-3-methylbutanoate <=> 3-Methyl-2-oxobutanoic acid + H2O	+	+	+	+	+	+	+	+	+	+	+	+	+
		4.2.1.9		R04441	C04272 <=> C00141 + C00001	(R)-2,3-Dihydroxy-3-methylbutanoate <=> 3-Methyl-2-oxobutanoic acid + H2O	+	+	+	+	+	+	+	+	+	+	+	+	+
		4.2.1.9		R04443	C04281 + C00001 <=> C05938	L-1-Pyrroline-3-hydroxy-5-carboxylate + H2O <=> L-4-Hydroxyglutamate semialdehyde	+	+	+	+	+	+	+	+	+	+	+	+	+
		4.2.1.9		R05070	C06007 <=> C00671 + C00001	(R)-2,3-Dihydroxy-3-methylpentanoate <=> (S)-3-Methyl-2-oxopentanoic acid + H2O	+	+	+	+	+	+	+	+	+	+	+	+	+
		4.2.2.1		R02465	C00518 <=> C04794	Hyaluronate <=> n 3-(4-Deoxy-beta-D-gluc-4-enuronosyl)-N-acetyl-D-glucosamine	+	+	+	+	+	+	+	+	+	+	+	+	+
		4.2.2.1		R06242	G10505 <=> G10588	Hyaluronic acid <=> n G10588	+	+	+	+	+	+	+	+	+	+	+	+	+
		4.2.3.12		R04286	C04895 <=> C03684 + C00536	2-Amino-4-hydroxy-6-(erythro-1,2,3-trihydroxypropyl)dihydropteridine triphosphate <=> 6-Pyruvoyltetrahydropterin + Triphosphate	+	+	+	+	+	+	+	+	+	+	+	+	+
		4.2.3.12		R04735	C05254 + (3) C00001 <=> C05255 + (3) C00009	2-Amino-4-oxo-6-(erythro-1',2',3'-trihydroxypropyl)-7,8-dihydroxypteridine triphosphate + 3 H2O <=> 2-Amino-4-oxo-6-(1',2'-dioxoprolyl)-7,8-dihydroxypteridine + 3 Orthophosphate	+	+	+	+	+	+	+	+	+	+	+	+	+
		4.2.3.1		R01466	C01102 + C00001 <=> C00188 + C00009	O-Phospho-L-homoserine + H2O <=> L-Threonine + Orthophosphate	+	+	+	+	+	+	+	+	+	+	+	+	+
		4.2.3.1		R05086	C06055 + C00001 <=> C06056 + C00009	O-Phospho-4-hydroxy-L-threonine + H2O <=> 4-Hydroxy-L-threonine + Orthophosphate	+	+	+	+	+	+	+	+	+	+	+	+	+
		4.2.3.4		R03083	C04691 <=> C00944 + C00009	2-Dehydro-3-deoxy-D-arabino-heptonate 7-phosphate <=> 3-Dehydroquinate + Orthophosphate	+	+	+	+	+	+	+	+	+	+	+	+	+
		4.2.3.5		R01714	C01269 <=> C00251 + C00009	5-O-(1-Carboxyvinyl)-3-phosphoshikimate <=> Chorismate + Orthophosphate	+	+	+	+	+	+	+	+	+	+	+	+	+
		4.3.1.17		R00220	C00065 <=> C00022 + C00014	L-Serine <=> Pyruvate + NH3	+	+	+	+	+	+	+	+	+	+	+	+	+
		4.3.1.17		R00590	C00065 <=> C02218 + C00001	L-Serine <=> 2-Aminoacrylate + H2O	+	+	+	+	+	+	+	+	+	+	+	+	+
		4.3.1.17		R05758	C11511 <=> C00036 + C00014	threo-3-Hydroxy-L-aspartate <=> Oxaloacetate + NH3	+	+	+	+	+	+	+	+	+	+	+	+	+
		4.3.1.17		R06131	C05167 <=> C00161 + C00014	alpha-Amino acid <=> 2-Oxo acid + NH3	+	+	+	+	+	+	+	+	+	+	+	+	+
		4.3.1.19		R00220	C00065 <=> C00022 + C00014	L-Serine <=> Pyruvate + NH3	+	+	+	+	+	+	+	+	+	+	+	+	+
		4.3.1.19		R00996	C00188 <=> C00109 + C00014	L-Threonine <=> 2-Oxobutanoate + NH3	+	+	+	+	+	+	+	+	+	+	+	+	+
		4.3.1.19		R05758	C11511 <=> C00036 + C00014	threo-3-Hydroxy-L-aspartate <=> Oxaloacetate + NH3	+	+	+	+	+	+	+	+	+	+	+	+	+
		4.3.1.19		R06131	C05167 <=> C00161 + C00014	alpha-Amino acid <=> 2-Oxo acid + NH3	+	+	+	+	+	+	+	+	+	+	+	+	+
		4.3.1.3		R01168	C00135 <=> C00785 + C00014	L-Histidine <=> Urocanate + NH3	+	+	+	+	+	+	+	+	+	+	+	+	+
		4.3.2.1		R01086	C03406 <=> C00122 + C00062	N-(L-Arginino)succinate <=> Fumarate + L-Arginine	+	+	+	+	+	+	+	+	+	+	+	+	+
		4.3.2.2		R01083	C03794 <=> C00122 + C00020	N6-(1,2-Dicarboxyethyl)-AMP <=> Fumarate + AMP	+	+	+	+	+	+	+	+	+	+	+	+	+
		4.3.2.2		R04559	C04823 <=> C00122 + C04677	1-(5'-Phosphoribosyl)-5-amino-4-(N-succinocarboxamide)-imidazole <=> Fumarate + 1-(5'-Phosphoribosyl)-5-amino-4-imidazolecarboxamide	+	+	+	+	+	+	+	+	+	+	+	+	+
		4.4.1.16		R01874	C00793 + C00001 <=> C00283 + C00014 + C00022	D-Cysteine + H2O <=> Hydrogen sulfide + NH3 + Pyruvate	+	+	+	+	+	+	+	+	+	+	+	+	+
		4.4.1.1		R00782	C00097 + C00001 <=> C00283 + C00022 + C00014	L-Cysteine + H2O <=> Hydrogen sulfide + Pyruvate + NH3	+	-	+	+	+	+	+	+	+	+	+	+	+
		4.4.1.1		R01001	C02291 + C00001 <=> C00097 + C00014 + C00109	L-Cystathionine + H2O <=> L-Cysteine + NH3 + 2-Oxobutanoate	+	-	+	+	+	+	+	+	+	+	+	+	+
		4.4.1.1		R02408	C00491 + C00001 <=> C00022 + C00014 + C01962	L-Cystine + H2O <=> Pyruvate + NH3 + Thiocysteine	+	-	+	+	+	+	+	+	+	+	+	+	+
		4.4.1.5		R02530	C03451 <=> C00051 + C00546	(R)-S-Lactoylglutathione <=> Glutathione + Methylglyoxal	+	+	+	+	+	+	+	+	+	+	+	+	+
		4.4.1.8		R00782	C00097 + C00001 <=> C00283 + C00022 + C00014	L-Cysteine + H2O <=> Hydrogen sulfide + Pyruvate + NH3	+	+	+	+	+	+	+	+	+	+	+	+	+
		4.4.1.8		R01285	C00542 + C00001 <=> C00155 + C00014 + C00022	Cystathionine + H2O <=> L-Homocysteine + NH3 + Pyruvate	+	+	+	+	+	+	+	+	+	+	+	+	+
		4.4.1.8		R01286	C02291 + C00001 <=> C00155 + C00014 + C00022	L-Cystathionine + H2O <=> L-Homocysteine + NH3 + Pyruvate	+	+	+	+	+	+	+	+	+	+	+	+	+
		4.4.1.8		R02408	C00491 + C00001 <=> C00022 + C00014 + C01962	L-Cystine + H2O <=> Pyruvate + NH3 + Thiocysteine	+	+	+	+	+	+	+	+	+	+	+	+	+
		4.4.1.8		R02953	C02749 + C00001 <=> C00812 + C00014 + C00022	S-Alkyl-L-cysteine + H2O <=> Alkyl thiol + NH3 + Pyruvate	+	+	+	+	+	+	+	+	+	+	+	+	+
		4.6.1.13		R03332	C01194 + C00001 <=> C01177 + C00641	1-Phosphatidyl-D-myo-inositol + H2O <=> Inositol 1-phosphate + 1,2-Diacyl-sn-glycerol	-	+	+	+	+	+	+	+	+	+	+	+	+
		4.6.1.13		R03364	C01194 <=> C04299 + C00165	1-Phosphatidyl-D-myo-inositol <=> D-myo-Inositol 1,2-cyclic phosphate + Diacylglycerol	-	+	+	+	+	+	+	+	+	+	+	+	+
		4.6.1.13		R05637	C11436 <=> C11453 + C00055	2-Phospho-4-(cytidine 5'-diphospho)-2-C-methyl-D-erythritol <=> 2-C-Methyl-D-erythritol 2,4-cyclodiphosphate + CMP	-	+	+	+	+	+	+	+	+	+	+	+	+
		4.99.1.1		R00310	C02191 + C14818 <=> C00032 + (2) C00080	Protoporphyrin + Fe2+ <=> Heme + 2 H+	+	+	+	+	+	+	+	+	+	+	+	+	+
		4.99.1.3		R05807	C05778 + C00175 <=> C11538 + (2) C00080	Sirohydrochlorin + Cobalt <=> Cobalt-precorrin 2 + 2 H+	+	+	+	+	+	+	+	+	+	+	+	+	+
		4.99.1.4		R02864	C00748 + (2) C00080 <=> C14818 + C05778	Siroheme + 2 H+ <=> Fe2+ + Sirohydrochlorin	+	+	+	+	+	+	+	+	+	+	+	+	+
		5.1.1.1		R00401	C00041 <=> C00133	L-Alanine <=> D-Alanine	+	+	+	+	+	+	+	+	+	+	+	+	+
		5.1.1.3		R00260	C00025 <=> C00217	L-Glutamate <=> D-Glutamate	+	+	+	+	+	+	+	+	+	+	+	+	+
		5.1.1.7		R02735	C00666 <=> C00680	LL-2,6-Diaminoheptanedioate <=> meso-2,6-Diaminoheptanedioate	+	+	+	+	+	+	+	+	+	+	+	+	+
		5.1.3.14		R00414	C00043 + C00001 <=> C00645 + C00015	UDP-N-acetyl-D-glucosamine + H2O <=> N-Acetyl-D-mannosamine + UDP	+	+	+	+	+	+	+	+	+	+	+	+	+
		5.1.3.14		R00420	C00043 <=> C01170	UDP-N-acetyl-D-glucosamine <=> UDP-N-acetyl-D-mannosamine	+	+	+	+	+	+	+	+	+	+	+	+	+
		5.1.3.14		R01387	C00167 <=> C02330	UDP-glucuronate <=> UDP-L-iduronate	+	+	+	+	+	+	+	+	+	+	+	+	+
		5.1.3.1		R01529	C00199 <=> C00231	D-Ribulose 5-phosphate <=> D-Xylulose 5-phosphate	+	+	+	+	+	+	+	+	+	+	+	+	+
		5.1.3.3		R01602	C00267 <=> C00221	alpha-D-Glucose <=> beta-D-Glucose	+	+	+	+	+	+	+	+	+	+	+	+	+
		5.1.3.9		R02087	C00357 <=> C04257	N-Acetyl-D-glucosamine 6-phosphate <=> N-Acetyl-D-mannosamine 6-phosphate	+	+	+	+	+	+	+	+	+	+	+	+	+
		5.1.3.9		R02770	C00686 <=> C04136	N-Acyl-D-mannosamine 6-phosphate <=> N-Acyl-D-glucosamine 6-phosphate	+	+	+	+	+	+	+	+	+	+	+	+	+
		5.2.1.8		R04273	C03798 <=> C03633	Peptidylproline (omega=180) <=> Peptidylproline (omega=0)	+	+	+	+	+	+	+	+	+	+	+	+	+
		5.2.1.9		R03265	C01126 <=> C03220	2-trans,6-trans-Farnesol <=> 2-cis,6-trans-Farnesol	+	+	+	+	+	+	+	+	+	+	+	+	+
		5.3.1.16		R04640	C04896 <=> C04916	5-(5-Phospho-D-ribosylaminoformimino)-1-(5-phosphoribosyl)-imidazole-4-carboxamide <=> N-(5'-Phospho-D-1'-ribulosylformimino)-5-amino-1-(5''-phospho-D-ribosyl)-4-imidazolecarboxamide	+	+	+	+	+	+	+	+	+	+	+	+	+
		5.3.1.1		R01015	C00118 <=> C00111	(2R)-2-Hydroxy-3-(phosphonooxy)-propanal <=> Glycerone phosphate	+	+	+	+	+	+	+	+	+	+	+	+	+
		5.3.1.24		R03509	C04302 <=> C01302	N-(5-Phospho-D-ribosyl)anthranilate <=> 1-(2-Carboxyphenylamino)-1'-deoxy-D-ribulose 5'-phosphate	+	+	+	+	+	+	+	+	+	+	+	+	+
		5.3.1.26		R03240	C01113 <=> C01097	D-Galactose 6-phosphate <=> D-Tagatose 6-phosphate	+	+	+	+	+	+	+	+	+	+	+	+	+
		5.3.1.6		R01056	C00117 <=> C00199	D-Ribose 5-phosphate <=> D-Ribulose 5-phosphate	+	+	+	+	+	+	+	+	+	+	+	+	+
		5.3.1.8		R00772	C00275 <=> C00085	D-Mannose 6-phosphate <=> D-Fructose 6-phosphate	+	+	+	+	+	+	+	+	+	+	+	+	+
		5.3.1.8		R01819	C00275 <=> C05345	D-Mannose 6-phosphate <=> beta-D-Fructose 6-phosphate	+	+	+	+	+	+	+	+	+	+	+	+	+
		5.3.1.9		R00771	C00092 <=> C00085	D-Glucose 6-phosphate <=> D-Fructose 6-phosphate	+	+	+	+	+	+	+	+	+	+	+	+	+
		5.3.1.9		R02739	C00668 <=> C01172	alpha-D-Glucose 6-phosphate <=> beta-D-Glucose 6-phosphate	+	+	+	+	+	+	+	+	+	+	+	+	+
		5.3.1.9		R02740	C00668 <=> C05345	alpha-D-Glucose 6-phosphate <=> beta-D-Fructose 6-phosphate	+	+	+	+	+	+	+	+	+	+	+	+	+
		5.3.1.9		R03321	C01172 <=> C05345	beta-D-Glucose 6-phosphate <=> beta-D-Fructose 6-phosphate	+	+	+	+	+	+	+	+	+	+	+	+	+
		5.3.3.2		R01123	C00129 <=> C00235	Isopentenyl diphosphate <=> Dimethylallyl diphosphate	+	+	+	+	+	+	+	+	+	+	+	+	+
		5.3.3.8		R04100	C02944 <=> C03221	3-cis-Dodecenoyl-CoA <=> 2-trans-Dodecenoyl-CoA	+	+	+	+	+	+	+	+	+	+	+	+	+
		5.3.3.8		R04756	C05280 <=> C05279	cis,cis-3,6-Dodecadienoyl-CoA <=> trans,cis-Lauro-2,6-dienoyl-CoA	+	+	+	+	+	+	+	+	+	+	+	+	+
		5.4.2.10		R02060	C06156 <=> C00352	alpha-D-Glucosamine 1-phosphate <=> D-Glucosamine 6-phosphate	+	+	+	+	+	+	+	+	+	+	+	+	+
		5.4.2.1		R01518	C00631 <=> C00197	2-Phospho-D-glycerate <=> 3-Phospho-D-glycerate	+	+	+	+	+	+	+	+	+	+	+	+	+
		5.4.2.1		R01662	C00236 <=> C01159	3-Phospho-D-glyceroyl phosphate <=> 2,3-Bisphospho-D-glycerate	+	+	+	+	+	+	+	+	+	+	+	+	+
		5.4.2.2		R00959	C00103 <=> C00668	D-Glucose 1-phosphate <=> alpha-D-Glucose 6-phosphate	+	+	+	+	+	+	+	+	+	+	+	+	+
		5.4.2.2		R01057	C00620 <=> C00117	alpha-D-Ribose 1-phosphate <=> D-Ribose 5-phosphate	+	+	+	+	+	+	+	+	+	+	+	+	+
		5.4.2.2		R02299	C00620 <=> C03736	alpha-D-Ribose 1-phosphate <=> alpha-D-Ribose 5-phosphate	+	+	+	+	+	+	+	+	+	+	+	+	+
		5.4.2.2		R03319	C01171 <=> C03735	alpha-D-Hexose 1-phosphate <=> alpha-D-Hexose 6-phosphate	+	+	+	+	+	+	+	+	+	+	+	+	+
		5.4.2.7		R01057	C00620 <=> C00117	alpha-D-Ribose 1-phosphate <=> D-Ribose 5-phosphate	+	+	+	+	+	+	+	+	+	+	+	+	+
		5.4.2.7		R02749	C00672 <=> C00673	2-Deoxy-D-ribose 1-phosphate <=> 2-Deoxy-D-ribose 5-phosphate	+	+	+	+	+	+	+	+	+	+	+	+	+
		5.4.2.8		R01818	C00275 <=> C00636	D-Mannose 6-phosphate <=> D-Mannose 1-phosphate	+	+	+	+	+	+	+	+	+	+	+	+	+
		5.4.3.8		R02272	C00430 <=> C03741	5-Aminolevulinate <=> (S)-4-Amino-5-oxopentanoate	+	+	+	+	+	+	+	+	+	+	+	+	+
		5.4.4.2		R01717	C00251 <=> C00885	Chorismate <=> Isochorismate	+	+	+	+	+	+	+	+	+	+	+	+	+
		5.4.99.5		R01715	C00251 <=> C00254	Chorismate <=> Prephenate	+	+	+	+	+	+	+	+	+	+	+	+	+
		5.99.1.2		R04010	C02660 <=> C03098	Benzyl thiocyanate <=> Benzyl isothiocyanate	+	+	+	+	+	+	+	+	+	+	+	+	+
		5.99.1.3		R04010	C02660 <=> C03098	Benzyl thiocyanate <=> Benzyl isothiocyanate	+	+	+	+	+	+	+	+	+	+	+	+	+
		6.1.1.10		R03659	C00002 + C00073 + C01647 <=> C00020 + C00013 + C02430	ATP + L-Methionine + tRNA(Met) <=> AMP + Pyrophosphate + L-Methionyl-tRNA	+	+	+	+	+	+	+	+	+	+	+	+	+
		6.1.1.10		R04773	C00002 + C05335 + C01647 <=> C00020 + C00013 + C05336	ATP + Selenomethionine + tRNA(Met) <=> AMP + Pyrophosphate + Selenomethionyl-tRNA(Met)	+	+	+	+	+	+	+	+	+	+	+	+	+
		6.1.1.11		R03662	C00002 + C00065 + C01650 <=> C00020 + C00013 + C02553	ATP + L-Serine + tRNA(Ser) <=> AMP + Pyrophosphate + L-Seryl-tRNA(Ser)	+	+	+	+	+	+	+	+	+	+	+	+	+
		6.1.1.12		R05577	C01638 + C00049 + C00002 <=> C02984 + C00013 + C00020	tRNA(Asp) + L-Aspartate + ATP <=> L-Aspartyl-tRNA(Asp) + Pyrophosphate + AMP	+	+	+	+	+	+	+	+	+	+	+	+	+
		6.1.1.14		R03654	C00002 + C00037 + C01642 <=> C00020 + C00013 + C02412	ATP + Glycine + tRNA(Gly) <=> AMP + Pyrophosphate + Glycyl-tRNA(Gly)	+	+	+	+	+	+	+	+	+	+	+	+	+
		6.1.1.15		R03661	C00002 + C00148 + C01649 <=> C00020 + C00013 + C02702	ATP + L-Proline + tRNA(Pro) <=> AMP + Pyrophosphate + L-Prolyl-tRNA(Pro)	+	+	+	+	+	+	+	+	+	+	+	+	+
		6.1.1.16		R03650	C00002 + C00097 + C01639 <=> C00020 + C00013 + C03125	ATP + L-Cysteine + tRNA(Cys) <=> AMP + Pyrophosphate + L-Cysteinyl-tRNA(Cys)	+	-	+	+	+	+	+	+	+	+	+	+	+
		6.1.1.17		R05578	C01641 + C00025 + C00002 <=> C02987 + C00013 + C00020	tRNA(Glu) + L-Glutamate + ATP <=> L-Glutamyl-tRNA(Glu) + Pyrophosphate + AMP	+	+	+	+	+	+	+	+	+	+	+	+	+
		6.1.1.19		R03646	C00002 + C00062 + C01636 <=> C00020 + C00013 + C02163	ATP + L-Arginine + tRNA(Arg) <=> AMP + Pyrophosphate + L-Arginyl-tRNA(Arg)	+	+	+	+	+	+	+	+	+	+	+	+	+
		6.1.1.1		R02918	C00002 + C00082 + C00787 <=> C00020 + C00013 + C02839	ATP + L-Tyrosine + tRNA(Tyr) <=> AMP + Pyrophosphate + L-Tyrosyl-tRNA(Tyr)	+	+	+	+	+	+	+	+	+	+	+	+	+
		6.1.1.20		R03660	C00002 + C00079 + C01648 <=> C00020 + C00013 + C03511	ATP + L-Phenylalanine + tRNA(Phe) <=> AMP + Pyrophosphate + L-Phenylalanyl-tRNA(Phe)	+	+	+	+	+	+	+	+	+	+	+	+	+
		6.1.1.21		R03655	C00002 + C00135 + C01643 <=> C00020 + C00013 + C02988	ATP + L-Histidine + tRNA(His) <=> AMP + Pyrophosphate + L-Histidyl-tRNA(His)	+	+	+	+	+	-	+	+	+	+	+	+	+
		6.1.1.22		R03648	C00002 + C00152 + C01637 <=> C00020 + C00013 + C03402	ATP + L-Asparagine + tRNA(Asn) <=> AMP + Pyrophosphate + L-Asparaginyl-tRNA(Asn)	+	+	+	+	+	+	+	+	+	+	+	+	+
		6.1.1.2		R03664	C00002 + C00078 + C01652 <=> C00020 + C00013 + C03512	ATP + L-Tryptophan + tRNA(Trp) <=> AMP + Pyrophosphate + L-Tryptophanyl-tRNA(Trp)	+	+	+	+	+	-	+	+	+	+	+	+	+
		6.1.1.3		R03663	C00002 + C00188 + C01651 <=> C00020 + C00013 + C02992	ATP + L-Threonine + tRNA(Thr) <=> AMP + Pyrophosphate + L-Threonyl-tRNA(Thr)	+	+	+	+	+	+	+	+	+	+	+	+	+
		6.1.1.4		R03657	C00002 + C00123 + C01645 <=> C00020 + C00013 + C02047	ATP + L-Leucine + tRNA(Leu) <=> AMP + Pyrophosphate + L-Leucyl-tRNA	+	+	+	+	+	+	+	+	+	+	+	+	+
		6.1.1.5		R03656	C00002 + C00407 + C01644 <=> C00020 + C00013 + C03127	ATP + L-Isoleucine + tRNA(Ile) <=> AMP + Pyrophosphate + L-Isoleucyl-tRNA(Ile)	+	+	+	+	+	+	+	+	+	+	+	+	+
		6.1.1.6		R03658	C00002 + C00047 + C01646 <=> C00020 + C00013 + C01931	ATP + L-Lysine + tRNA(Lys) <=> AMP + Pyrophosphate + L-Lysyl-tRNA	+	-	+	+	+	+	+	+	+	+	+	+	+
		6.1.1.7		R03038	C00002 + C00041 + C01635 <=> C00020 + C00013 + C00886	ATP + L-Alanine + tRNA(Ala) <=> AMP + Pyrophosphate + L-Alanyl-tRNA	+	+	+	+	+	+	+	+	+	+	+	+	+
		6.1.1.9		R03665	C00002 + C00183 + C01653 <=> C00020 + C00013 + C02554	ATP + L-Valine + tRNA(Val) <=> AMP + Pyrophosphate + L-Valyl-tRNA(Val)	+	+	+	+	+	+	+	+	+	+	+	+	+
		6.2.1.14		R03209	C00002 + C02656 + C00010 <=> C00020 + C00013 + C01063	ATP + 6-Carboxyhexanoate + CoA <=> AMP + Pyrophosphate + 6-Carboxyhexanoyl-CoA	+	+	+	+	+	+	+	+	+	+	+	+	+
		6.2.1.1		R00235	C00002 + C00033 + C00010 <=> C00020 + C00013 + C00024	ATP + Acetate + CoA <=> AMP + Pyrophosphate + Acetyl-CoA	+	+	+	+	+	+	+	+	+	+	+	+	+
		6.2.1.1		R00236	C05993 + C00010 <=> C00020 + C00024	Acetyl adenylate + CoA <=> AMP + Acetyl-CoA	+	+	+	+	+	+	+	+	+	+	+	+	+
		6.2.1.1		R00316	C00002 + C00033 <=> C00013 + C05993	ATP + Acetate <=> Pyrophosphate + Acetyl adenylate	+	+	+	+	+	+	+	+	+	+	+	+	+
		6.2.1.1		R00926	C05983 + C00010 <=> C00020 + C00100	Propinol adenylate + CoA <=> AMP + Propanoyl-CoA	+	+	+	+	+	+	+	+	+	+	+	+	+
		6.2.1.1		R01354	C00002 + C00163 <=> C00013 + C05983	ATP + Propanoate <=> Pyrophosphate + Propinol adenylate	+	+	+	+	+	+	+	+	+	+	+	+	+
		6.2.1.26		R04030	C00002 + C02730 + C00010 <=> C00020 + C00013 + C03160	ATP + 2-Succinylbenzoate + CoA <=> AMP + Pyrophosphate + 2-Succinylbenzoyl-CoA	+	+	+	+	+	+	+	+	+	+	+	+	+
		6.2.1.3		R00390	C00002 + C00347 + C00010 <=> C00020 + C00013 + C00040	ATP + Long-chain carboxylate + CoA <=> AMP + Pyrophosphate + Acyl-CoA	+	+	+	+	+	+	+	+	+	+	+	+	+
		6.2.1.3		R01280	C00002 + C00249 + C00010 <=> C00020 + C00154 + C00013	ATP + Hexadecanoic acid + CoA <=> AMP + Palmitoyl-CoA + Pyrophosphate	+	+	+	+	+	+	+	+	+	+	+	+	+
		6.2.1.5		R00405	C00002 + C00042 + C00010 <=> C00008 + C00009 + C00091	ATP + Succinate + CoA <=> ADP + Orthophosphate + Succinyl-CoA	+	+	+	+	+	+	+	+	+	+	+	+	+
		6.2.1.5		R02404	C00002 + C00490 + C00010 <=> C00008 + C00009 + C00531	ATP + Itaconate + CoA <=> ADP + Orthophosphate + Itaconyl-CoA	+	+	+	+	+	+	+	+	+	+	+	+	+
		6.3.1.2		R00253	C00002 + C00025 + C00014 <=> C00008 + C00009 + C00064	ATP + L-Glutamate + NH3 <=> ADP + Orthophosphate + L-Glutamine	+	+	+	+	+	+	+	+	+	+	+	+	+
		6.3.1.2		R05028	C00002 + C05889 + C00014 <=> C00008 + C00009 + C05890	ATP + Undecaprenyl-diphospho-N-acetylmuramoyl-(N-acetylglucosamine)-L-alanyl-D-glutamyl-L-lysyl-D-alanyl-D-alanine + NH3 <=> ADP + Orthophosphate + Undecaprenyl-diphospho-N-acetylmuramoyl-(N-acetylglucosamine)-L-alanyl-D-glutaminyl-L-lysyl-D-alanyl-D-alanine	+	+	+	+	+	+	+	+	+	+	+	+	+
		6.3.1.2		R05030	C00002 + C05893 + C00014 <=> C00008 + C00009 + C05894	ATP + Undecaprenyl-diphospho-N-acetylmuramoyl-(N-acetylglucosamine)-L-alanyl-gamma-D-glutamyl-L-lysyl-D-alanyl-D-alanine + NH3 <=> ADP + Orthophosphate + Undecaprenyl-diphospho-N-acetylmuramoyl-(N-acetylglucosamine)-L-alanyl-D-isoglutaminyl-L-lysyl-D-alanyl-D-alanine	+	+	+	+	+	+	+	+	+	+	+	+	+
		6.3.1.2		R05033	C00002 + C05898 + C00014 <=> C00008 + C00009 + C05899	ATP + Undecaprenyl-diphospho-N-acetylmuramoyl-(N-acetylglucosamine)-L-alanyl-D-glutamyl-meso-2,6-diaminopimeloyl-D-alanyl-D-alanine + NH3 <=> ADP + Orthophosphate + Undecaprenyl-diphospho-N-acetylmuramoyl-(N-acetylglucosamine)-L-alanyl-D-glutaminyl-meso-2,6-diaminopimeloyl-D-alanyl-D-alanine	+	+	+	+	+	+	+	+	+	+	+	+	+
		6.3.2.10		R04572	C00002 + C04700 + C00993 <=> C00008 + C00009 + C04846	ATP + UDP-N-acetylmuramoyl-L-alanyl-D-glutamyl-L-lysine + D-Alanyl-D-alanine <=> ADP + Orthophosphate + UDP-N-acetylmuramoyl-L-alanyl-D-glutamyl-L-lysyl-D-alanyl-D-alanine	+	+	+	+	+	+	+	+	+	+	+	+	+
		6.3.2.10		R04573	C00002 + C05892 + C00993 <=> C00008 + C00009 + C04702	ATP + UDP-N-acetylmuramoyl-L-alanyl-gamma-D-glutamyl-L-lysine + D-Alanyl-D-alanine <=> ADP + Orthophosphate + UDPMurAc(oyl-L-Ala-D-gamma-Glu-L-Lys-D-Ala-D-Ala)	+	+	+	+	+	+	+	+	+	+	+	+	+
		6.3.2.10		R04617	C00002 + C04877 + C00993 <=> C00008 + C00009 + C04882	ATP + UDP-N-acetylmuramoyl-L-alanyl-D-gamma-glutamyl-meso-2,6-diaminopimelate + D-Alanyl-D-alanine <=> ADP + Orthophosphate + UDP-N-acetylmuramoyl-L-alanyl-D-glutamyl-6-carboxy-L-lysyl-D-alanyl-D-alanine	+	+	+	+	+	+	+	+	+	+	+	+	+
		6.3.2.12		R01654	C00002 + C00234 + C00025 <=> C00008 + C00009 + C05928	ATP + 10-Formyltetrahydrofolate + L-Glutamate <=> ADP + Orthophosphate + 10-Formyltetrahydrofolyl L-glutamate	+	+	+	+	+	+	+	+	+	+	+	+	+
		6.3.2.12		R02237	C00002 + C00921 + C00025 <=> C00008 + C00009 + C00415	ATP + Dihydropteroate + L-Glutamate <=> ADP + Orthophosphate + Dihydrofolate	+	+	+	+	+	+	+	+	+	+	+	+	+
		6.3.2.13		R02788	C00002 + C00692 + C00680 <=> C00008 + C00009 + C04877	ATP + UDP-N-acetylmuramoyl-L-alanyl-D-glutamate + meso-2,6-Diaminoheptanedioate <=> ADP + Orthophosphate + UDP-N-acetylmuramoyl-L-alanyl-D-gamma-glutamyl-meso-2,6-diaminopimelate	+	+	+	+	+	+	+	+	+	+	+	+	+
		6.3.2.17		R00942	C00002 + C00101 + C00025 <=> C00008 + C00009 + C09332	ATP + Tetrahydrofolate + L-Glutamate <=> ADP + Orthophosphate + Tetrahydrofolyl-[Glu](2)	+	+	+	+	+	+	+	+	+	+	+	+	+
		6.3.2.17		R01654	C00002 + C00234 + C00025 <=> C00008 + C00009 + C05928	ATP + 10-Formyltetrahydrofolate + L-Glutamate <=> ADP + Orthophosphate + 10-Formyltetrahydrofolyl L-glutamate	+	+	+	+	+	+	+	+	+	+	+	+	+
		6.3.2.17		R02237	C00002 + C00921 + C00025 <=> C00008 + C00009 + C00415	ATP + Dihydropteroate + L-Glutamate <=> ADP + Orthophosphate + Dihydrofolate	+	+	+	+	+	+	+	+	+	+	+	+	+
		6.3.2.17		R04241	C00002 + C03541 + C00025 <=> C00008 + C00009 + C03541	ATP + Tetrahydrofolyl-[Glu](n) + L-Glutamate <=> ADP + Orthophosphate + Tetrahydrofolyl-[Glu](n)	+	+	+	+	+	+	+	+	+	+	+	+	+
		6.3.2.17		R05197	C00002 + C05928 + C00025 <=> C00008 + C00009 + C05929	n-1 ATP + 10-Formyltetrahydrofolyl L-glutamate + n-1 L-Glutamate <=> n-1 ADP + n-1 Orthophosphate + 10-Formyltetrahydrofolylpolyglutamate	+	+	+	+	+	+	+	+	+	+	+	+	+
		6.3.2.1		R02473	C00002 + C00522 + C00099 <=> C00020 + C00013 + C00864	ATP + (R)-Pantoate + beta-Alanine <=> AMP + Pyrophosphate + Pantothenate	+	+	+	+	+	+	+	+	+	+	+	+	+
		6.3.2.4		R01150	C00002 + (2) C00133 <=> C00008 + C00009 + C00993	ATP + 2 D-Alanine <=> ADP + Orthophosphate + D-Alanyl-D-alanine	+	+	+	+	+	+	+	+	+	+	+	+	+
		6.3.2.6		R04591	C00002 + C04751 + C00049 <=> C00008 + C00009 + C04823	ATP + 1-(5-Phospho-D-ribosyl)-5-amino-4-imidazolecarboxylate + L-Aspartate <=> ADP + Orthophosphate + 1-(5'-Phosphoribosyl)-5-amino-4-(N-succinocarboxamide)-imidazole	+	+	+	+	+	+	+	+	+	+	+	+	+
		6.3.2.8		R03193	C00002 + C01050 + C00041 <=> C00008 + C00009 + C01212	ATP + UDP-N-acetylmuramate + L-Alanine <=> ADP + Orthophosphate + UDP-N-acetylmuramoyl-L-alanine	+	+	+	+	+	+	+	+	+	+	+	+	+
		6.3.2.9		R02783	C00002 + C01212 + C00217 <=> C00008 + C00009 + C00692	ATP + UDP-N-acetylmuramoyl-L-alanine + D-Glutamate <=> ADP + Orthophosphate + UDP-N-acetylmuramoyl-L-alanyl-D-glutamate	+	+	+	+	+	+	+	+	+	+	+	+	+
		6.3.3.1		R04208	C00002 + C04640 <=> C00008 + C00009 + C03373	ATP + 2-(Formamido)-N1-(5'-phosphoribosyl)acetamidine <=> ADP + Orthophosphate + Aminoimidazole ribotide	+	+	+	+	+	+	+	+	+	+	+	+	+
		6.3.3.2		R02301	C00002 + C03479 <=> C00008 + C00009 + C00445	ATP + 5-Formyltetrahydrofolate <=> ADP + Orthophosphate + 5,10-Methenyltetrahydrofolate	+	+	+	+	+	+	+	+	+	+	+	+	+
		6.3.3.3		R03182	C00002 + C01037 + C00011 <=> C00008 + C00009 + C01909	ATP + 7,8-Diaminononanoate + CO2 <=> ADP + Orthophosphate + Dethiobiotin	+	+	+	+	+	+	+	+	+	+	+	+	+
		6.3.4.13		R04144	C00002 + C03090 + C00037 <=> C00008 + C00009 + C03838	ATP + 5-Phosphoribosylamine + Glycine <=> ADP + Orthophosphate + 5'-Phosphoribosylglycinamide	+	+	+	+	+	+	+	+	+	+	+	+	+
		6.3.4.14		R04385	C00002 + C06250 + C00288 <=> C00008 + C00009 + C04419	ATP + Holo-[carboxylase] + HCO3- <=> ADP + Orthophosphate + Carboxybiotin-carboxyl-carrier protein	+	+	+	+	+	+	+	+	+	+	+	+	+
		6.3.4.15		R04385	C00002 + C06250 + C00288 <=> C00008 + C00009 + C04419	ATP + Holo-[carboxylase] + HCO3- <=> ADP + Orthophosphate + Carboxybiotin-carboxyl-carrier protein	+	+	+	+	+	+	+	+	+	+	+	+	+
		6.3.4.15		R04562	C00002 + C00120 + C04735 <=> C00020 + C00013 + C04681	ATP + Biotin + Apo-[acetyl-CoA:carbon-dioxide ligase (ADP-forming)] <=> AMP + Pyrophosphate + [Acetyl-CoA:carbon-dioxide ligase (ADP-forming)]	+	+	+	+	+	+	+	+	+	+	+	+	+
		6.3.4.15		R05145	C05921 + C06249 <=> C00020 + C06250	Biotinyl-5'-AMP + Apo-[carboxylase] <=> AMP + Holo-[carboxylase]	+	+	+	+	+	+	+	+	+	+	+	+	+
		6.3.4.2		R00571	C00002 + C00075 + C00014 <=> C00008 + C00009 + C00063	ATP + UTP + NH3 <=> ADP + Orthophosphate + CTP	+	+	+	+	+	+	+	+	+	+	+	+	+
		6.3.4.2		R00573	C00002 + C00075 + C00064 + C00001 <=> C00008 + C00009 + C00063 + C00025	ATP + UTP + L-Glutamine + H2O <=> ADP + Orthophosphate + CTP + L-Glutamate	+	+	+	+	+	+	+	+	+	+	+	+	+
		6.3.4.2		R01230	C00002 + C00655 + C00014 <=> C00020 + C00013 + C00144	ATP + Xanthosine 5'-phosphate + NH3 <=> AMP + Pyrophosphate + GMP	+	+	+	+	+	+	+	+	+	+	+	+	+
		6.3.4.3		R00943	C00101 + C00058 + C00002 <=> C00008 + C00009 + C00234	Tetrahydrofolate + Formate + ATP <=> ADP + Orthophosphate + 10-Formyltetrahydrofolate	+	+	+	+	+	+	+	+	+	+	+	+	+
		6.3.4.4		R01135	C00044 + C00130 + C00049 <=> C00035 + C00009 + C03794	GTP + IMP + L-Aspartate <=> GDP + Orthophosphate + N6-(1,2-Dicarboxyethyl)-AMP	+	+	+	+	+	+	+	+	+	+	+	+	+
		6.3.4.5		R01954	C00002 + C00327 + C00049 <=> C00020 + C00013 + C03406	ATP + L-Citrulline + L-Aspartate <=> AMP + Pyrophosphate + N-(L-Arginino)succinate	+	+	+	+	+	+	+	+	+	+	+	+	+
		6.3.5.1		R00257	C00002 + C00857 + C00064 + C00001 <=> C00020 + C00013 + C00003 + C00025	ATP + Deamino-NAD+ + L-Glutamine + H2O <=> AMP + Pyrophosphate + NAD+ + L-Glutamate	+	+	+	+	+	+	+	+	+	+	+	+	+
		6.3.5.2		R01231	C00002 + C00655 + C00064 + C00001 <=> C00020 + C00013 + C00144 + C00025	ATP + Xanthosine 5'-phosphate + L-Glutamine + H2O <=> AMP + Pyrophosphate + GMP + L-Glutamate	+	+	+	+	+	+	+	+	+	+	+	+	+
		6.3.5.3		R04463	C00002 + C04376 + C00064 + C00001 <=> C00008 + C00009 + C04640 + C00025	ATP + 5'-Phosphoribosyl-N-formylglycinamide + L-Glutamine + H2O <=> ADP + Orthophosphate + 2-(Formamido)-N1-(5'-phosphoribosyl)acetamidine + L-Glutamate	+	+	+	+	+	+	+	+	+	+	+	+	+
		6.3.5.5		R00575	(2) C00002 + C00064 + C00288 + C00001 <=> (2) C00008 + C00009 + C00025 + C00169	2 ATP + L-Glutamine + HCO3- + H2O <=> 2 ADP + Orthophosphate + L-Glutamate + Carbamoyl phosphate	+	+	+	+	+	+	+	+	+	+	+	+	+
		6.3.5.8		R01716	C00251 + C00064 <=> C11355 + C00025	Chorismate + L-Glutamine <=> 4-Amino-4-deoxychorismate + L-Glutamate	+	+	+	+	+	+	+	+	+	+	+	+	+
		6.4.1.1		R00344	C00002 + C00022 + C00288 <=> C00008 + C00009 + C00036	ATP + Pyruvate + HCO3- <=> ADP + Orthophosphate + Oxaloacetate	+	+	+	+	+	+	+	+	+	+	+	+	+
		6.5.1.2		R00382	C00003 + C00039 + C00039 <=> C00020 + C00455 + C00039	NAD+ + DNA(n) + DNA(m) <=> AMP + Nicotinamide D-ribonucleotide + DNA(n+m)	+	+	+	+	+	+	+	+	+	+	+	+	+
		1.10.3.-		R02161	C00390 + (2) C00125 <=> C00399 + (2) C00126	Ubiquinol + (2) Ferricytochrome c <=> Ubiquinone + (2) Ferrocytochrome c	+	+	+	+	+	+	+	+	+	+	+	+	+
		1.1.1.-		R03317	C01170 + (2) C00003 + C00001 <=> C06240 + (2) C00004 + (2) C00080	UDP-N-acetyl-D-mannosamine + 2 NAD+ + H2O <=> UDP-N-acetyl-D-mannosaminouronate + 2 NADH + 2 H+	+	+	+	+	+	+	+	+	+	+	+	+	+
		1.14.99.-		R04786	C05413 <=> C05414 + C00282	Phytoene <=> Phytofluene + Hydrogen	+	+	+	+	+	+	+	+	+	+	+	+	+
		1.14.99.-		R04788	C05414 + C00028 <=> C05430 + C00282 + C00030	Phytofluene + Acceptor <=> zeta-Carotene + Hydrogen + Reduced acceptor	+	+	+	+	+	+	+	+	+	+	+	+	+
		1.14.99.-		R04798	C05430 <=> C05431 + C00282	zeta-Carotene <=> Neurosporene + Hydrogen	+	+	+	+	+	+	+	+	+	+	+	+	+
		1.2.1.-		R04109	C02987 + C00005 + C00080 <=> C03741 + C01641 + C00006	L-Glutamyl-tRNA(Glu) + NADPH + H+ <=> (S)-4-Amino-5-oxopentanoate + tRNA(Glu) + NADP+	+	+	+	+	+	+	+	+	+	+	+	+	+
		1.9.3.-		R02965	C00828 + C00282 <=> C05819	Menaquinone + Hydrogen <=> Menaquinol	+	+	+	+	+	+	+	+	+	+	+	+	+
		1.-.-.-		R07412	C15672 <=> C15670	Heme O <=> Heme A	+	+	+	+	+	+	+	+	+	+	+	+	+
		2.1.-.-		R04993	C05818 + C00019 <=> C00828 + C00021	2-Demethylmenaquinone + S-Adenosyl-L-methionine <=> Menaquinone + S-Adenosyl-L-homocysteine	+	+	+	+	+	+	+	+	+	+	+	+	+
		2.3.1.15		R00851	C00093 + C00040 <=> C00681 + C00010	sn-Glycerol 3-phosphate + Acyl-CoA <=> 1-Acyl-sn-glycerol 3-phosphate + CoA	+	+	+	+	+	+	+	+	+	+	+	+	+
		2.3.1.15		R02617	C00605 + C00093 <=> C00010 + C00681	2,3-Dehydroacyl-CoA + sn-Glycerol 3-phosphate <=> CoA + 1-Acyl-sn-glycerol 3-phosphate	+	+	+	+	+	+	+	+	+	+	+	+	+
		2.3.2.-		R05029	(5) C02412 + C05890 <=> (5) C01642 + C05891	5 Glycyl-tRNA(Gly) + Undecaprenyl-diphospho-N-acetylmuramoyl-(N-acetylglucosamine)-L-alanyl-D-glutaminyl-L-lysyl-D-alanyl-D-alanine <=> 5 tRNA(Gly) + Undecaprenyl-diphospho-N-acetylmuramoyl-(N-acetylglucosamine)-L-alanyl-D-glutaminyl-L-lysyl-(glycyl)5-D-alanyl-D-alanine	+	+	+	+	+	+	+	+	+	+	+	+	+
		2.4.1.-		R02689	C00029 + C00641 <=> C00015 + C04046	UDP-glucose + 1,2-Diacyl-sn-glycerol <=> UDP + 3-D-Glucosyl-1,2-diacylglycerol	+	+	+	+	+	+	+	+	+	+	+	+	+
		2.4.1.-		R04377	C04046 + C00029 <=> C06040 + C00015	3-D-Glucosyl-1,2-diacylglycerol + UDP-glucose <=> Diglucosyl-diacylglycerol + UDP	+	+	+	+	+	+	+	+	+	+	+	+	+
		2.5.1.-		R05617	C03657 + C04146 <=> C05818 + C00013 + C00011	1,4-Dihydroxy-2-naphthoate + all-trans-Octaprenyl diphosphate <=> 2-Demethylmenaquinone + Pyrophosphate + CO2	+	+	+	+	+	+	+	+	+	+	-	+	+
		2.6.1.-		R04467	C04390 + C00026 <=> C05539 + C00025	N6-Acetyl-LL-2,6-diaminoheptanedioate + 2-Oxoglutarate <=> N-Acetyl-L-2-amino-6-oxopimelate + L-Glutamate	+	-	+	+	+	+	+	+	+	+	+	+	+
		2.7.3.-		R02625	C00002 + C00615 <=> C00008 + C04261	ATP + Protein histidine <=> ADP + Protein N(pi)-phospho-L-histidine	+	+	+	+	+	+	+	+	+	+	+	+	+
		2.7.4.-		R00158	C00002 + C00105 <=> C00008 + C00015	ATP + UMP <=> ADP + UDP	+	+	+	+	+	+	+	+	+	+	+	+	+
		2.7.4.-		R02098	C00002 + C00365 <=> C00008 + C01346	ATP + dUMP <=> ADP + dUDP	+	+	+	+	+	+	+	+	+	+	+	+	+
		2.7.7.-		R00375	C00131 + C00039 <=> C00013 + C00039	dATP + DNA <=> Pyrophosphate + DNA	+	+	+	+	+	+	+	+	+	+	+	+	+
		2.7.7.-		R00376	C00286 + C00039 <=> C00013 + C00039	dGTP + DNA <=> Pyrophosphate + DNA	+	+	+	+	+	+	+	+	+	+	+	+	+
		2.7.7.-		R00377	C00458 + C00039 <=> C00013 + C00039	dCTP + DNA <=> Pyrophosphate + DNA	+	+	+	+	+	+	+	+	+	+	+	+	+
		2.7.7.-		R00378	C00459 + C00039 <=> C00013 + C00039	dTTP + DNA <=> Pyrophosphate + DNA	+	+	+	+	+	+	+	+	+	+	+	+	+
		2.7.7.-		R00379	C00677 + C00039 <=> C00013 + C00039	Deoxynucleoside triphosphate + DNA <=> Pyrophosphate + DNA	+	+	+	+	+	+	+	+	+	+	+	+	+
		2.7.8.-		R07390	(2) C00344 <=> C05980 + C00116	2 Phosphatidylglycerol <=> Cardiolipin + Glycerol	+	+	+	+	+	+	+	+	+	+	+	+	+
		3.1.1.-		R00628	C01883 + C00001 <=> C00069 + C00033	Acetic ester + H2O <=> Alcohol + Acetate	+	+	+	+	+	+	+	+	+	+	+	+	+
		3.2.1.-		R00022	C01674 + C00001 <=> (2) C00140	Chitobiose + H2O <=> 2 N-Acetyl-D-glucosamine	+	+	+	+	+	+	+	+	+	+	+	+	+
		3.2.1.-		R03492	C06135 + C00001 <=> C01290 + C01132	GA2 + H2O <=> beta-D-Galactosyl-1,4-beta-D-glucosylceramide + N-Acetyl-D-galactosamine	+	+	+	+	+	+	+	+	+	+	+	+	+
		3.2.1.-		R04184	C04737 + C01132 <=> C03272 + C00001	Trihexosylceramide + N-Acetyl-D-galactosamine <=> Globoside + H2O	+	+	+	+	+	+	+	+	+	+	+	+	+
		3.2.1.-		R04586	C04884 + C00001 <=> C04730 + C01132	N-Acetyl-D-galactosaminyl-(N-acetylneuraminyl)-D-galactosyl-D-glucosylceramide + H2O <=> GM3 + N-Acetyl-D-galactosamine	+	+	+	+	+	+	+	+	+	+	+	+	+
		3.5.1.-		R06134	C00241 + C00001 <=> C00060 + C00014	Amide + H2O <=> Carboxylate + NH3	+	+	+	+	+	+	+	+	+	+	+	+	+
		3.6.1.27		R05627	C03543 + C00001 <=> C00348 + C00009	Undecaprenyl diphosphate + H2O <=> Undecaprenyl phosphate + Orthophosphate	+	+	+	+	+	+	+	+	+	+	+	+	+
		3.6.1.-		R00337	C00394 + C00001 <=> C00035 + C00031	GDP-glucose + H2O <=> GDP + D-Glucose	+	+	+	+	+	+	+	+	+	+	+	+	+
		4.1.2.-		R05338	C00199 + C00067 <=> C06019	D-Ribulose 5-phosphate + Formaldehyde <=> D-arabino-3-Hexulose 6-phosphate	+	+	+	+	+	+	+	+	+	+	+	+	+
		4.1.3.-		R04554	C04666 + C00025 <=> C05569 + C00064	D-erythro-1-(Imidazol-4-yl)glycerol 3-phosphate + L-Glutamate <=> 5'-Phospho-D-1-ribulosylformimine + L-Glutamine	+	+	+	+	+	+	+	+	+	+	+	+	+
		5.1.3.-		R00291	C00029 <=> C00052	UDP-glucose <=> UDP-D-galactose	+	+	+	+	+	+	+	+	+	+	+	+	+
		5.1.3.-		R00420	C00043 <=> C01170	UDP-N-acetyl-D-glucosamine <=> UDP-N-acetyl-D-mannosamine	+	+	+	+	+	+	+	+	+	+	+	+	+
		5.1.3.-		R02984	C00842 <=> C02097	dTDP-glucose <=> dTDP-galactose	+	+	+	+	+	+	+	+	+	+	+	+	+
		5.1.3.-		R03879	C02199 + C00006 <=> C04089 + C00005	UDP-L-rhamnose + NADP+ <=> UDP-4-dehydro-6-deoxy-D-glucose + NADPH	+	+	+	+	+	+	+	+	+	+	+	+	+
		5.1.3.-		R06514	C11907 <=> C00688	4,6-Dideoxy-4-oxo-dTDP-D-glucose <=> dTDP-4-dehydro-6-deoxy-L-mannose	+	+	+	+	+	+	+	+	+	+	+	+	+
		5.-.-.-		R05339	C06019 <=> C00085	D-arabino-3-Hexulose 6-phosphate <=> D-Fructose 6-phosphate	+	+	+	+	+	+	+	+	+	+	+	+	+
		6.3.2.-		R01150	C00002 + (2) C00133 <=> C00008 + C00009 + C00993	ATP + 2 D-Alanine <=> ADP + Orthophosphate + D-Alanyl-D-alanine	+	+	+	+	+	+	+	+	+	+	+	+	+
		6.5.1.-		R00436	C00002 + C00046 <=> C00020 + C00013 + C02073	ATP + RNA <=> AMP + Pyrophosphate + RNA(circular)	+	+	+	+	+	+	+	+	+	+	+	+	+
		3.1.3.15		R03013	C01100 + C00001 <=> C00860 + C00009	L-Histidinol phosphate + H2O <=> L-Histidinol + Orthophosphate	+	+	+	+	+	+	+	+	+	+	+	+	+
		3.5.4.16		R00424	C00044 + C00001 <=> C04895 + C00058	GTP + H2O <=> 2-Amino-4-hydroxy-6-(erythro-1,2,3-trihydroxypropyl)dihydropteridine triphosphate + Formate	+	+	+	+	+	+	+	+	+	+	+	+	+
		2.6.1.11		R02283	C00437 + C00026 <=> C01250 + C00025	N-Acetylornithine + 2-Oxoglutarate <=> N-Acetyl-L-glutamate 5-semialdehyde + L-Glutamate	+	+	+	+	+	+	+	+	+	+	+	+	+
		1.3.99.3		R00392	C00040 + C00028 <=> C00605 + C00030	Acyl-CoA + Acceptor <=> 2,3-Dehydroacyl-CoA + Reduced acceptor	+	+	+	+	+	+	+	+	+	+	+	+	+
		1.3.1.9		R01403	C00173 + C00003 <=> C00693 + C00004 + C00080	Acyl-[acyl-carrier protein] + NAD+ <=> trans-2,3-Dehydroacyl-[acyl-carrier protein] + NADH + H+	-	-	-	-	-	-	-	+	-	-	-	-	-
		4.1.3.-		R04992	C05816 + C00885 <=> C05817 + C00068 + C00022	Succinate semialdehyde-thiamin diphosphate anion + Isochorismate <=> 2-Succinyl-6-hydroxy-2,4-cyclohexadiene-1-carboxylate + Thiamin diphosphate + Pyruvate	+	+	+	+	+	+	+	+	+	+	+	+	+
		3.1.3.27		R02029	C03892 + C00001 <=> C00344 + C00009	Phosphatidylglycerophosphate + H2O <=> Phosphatidylglycerol + Orthophosphate	+	+	+	+	+	+	+	+	+	+	+	+	+
		1.3.3.3		R03220	C03263 + C00007 <=> C01079 + (2) C00011 + (2) C00001	Coproporphyrinogen III + Oxygen <=> Protoporphyrinogen IX + 2 CO2 + 2 H2O	+	+	+	+	+	+	+	+	+	+	+	+	+
		5.1.1.10		R00589	C00065 <=> C00740	L-Serine <=> D-Serine	+	+	+	+	+	+	+	+	+	+	+	+	+
		4.1.1.1		R00224	C00022 <=> C00084 + C00011	Pyruvate <=> Acetaldehyde + CO2	+	+	+	+	+	+	+	+	+	+	+	+	+
		4.4.1.21		R01291	C03539 + C00001 <=> C00121 + C00155	S-Ribosyl-L-homocysteine + H2O <=> D-Ribose + L-Homocysteine	+	+	+	+	+	+	+	+	+	+	+	+	+
		1.1.1.215		R01739	C00257 + C00006 <=> C00629 + C00005 + C00080	D-Gluconic acid + NADP+ <=> 2-Dehydro-D-gluconate + NADPH + H+	+	+	+	+	+	+	+	+	+	+	+	+	+
		2.5.1.-		R07411	C00032 <=> C15672	Heme <=> Heme O	+	+	+	+	+	+	+	+	+	+	-	+	+
		1.1.1.-		i00001	C04613 + C00004 <=> UDP-N-acetyl-D_quinovosamine + C00003	C04613 + C00004 <=> UDP-N-acetyl-D_quinovosamine + C00003	+	+	+	+	+	+	+	+	+	+	+	+	+
		1.3.99.-		i00002	4,4-diapophytofluene + C00016 <=> C01352 + 4,4-diapo-z-carotene	4,4-diapophytofluene + C00016 <=> C01352 + 4,4-diapo-z-carotene	+	+	+	+	+	+	+	+	+	+	+	+	+
		1.3.99.-		i00003	4,4-diapo-z-carotene + C00016 <=> C01352 + 4,4-diaponeurosporene	4,4-diapo-z-carotene + C00016 <=> C01352 + 4,4-diaponeurosporene	+	+	+	+	+	+	+	+	+	+	+	+	+
		1.3.99.-		i00004	Dehydrosuqalene + C00016 <=> C01352 + 4,4-diapophytofluene	Dehydrosuqalene + C00016 <=> C01352 + 4,4-diapophytofluene	+	+	+	+	+	+	+	+	+	+	+	+	+
		1.8.5.-		i00005	C15602 + C00283 <=> C00530 + C00087	C15602 + C00283 <=> C00530 + C00087	+	-	-	+	+	+	+	+	+	+	+	-	+
		2.1.1.-		i00006	1,2-diacylglycerol-4-O?밾omoserine + C00019 <=> C00021 + 1,2-diacylglycerol-4-O-(?쁍??Methyl)homoserine	1,2-diacylglycerol-4-O?밾omoserine + C00019 <=> C00021 + 1,2-diacylglycerol-4-O-(?쁍??Methyl)homoserine	+	+	+	+	+	+	+	+	+	+	+	+	+
		2.1.1.-		i00007	1,2-diacylglycerol-4-O-(N-Methyl)homoserine + C00019 <=> C00021 + 1,2-diacylglycerol-4-O-(N,N-dimethyl)homoserine	1,2-diacylglycerol-4-O-(N-Methyl)homoserine + C00019 <=> C00021 + 1,2-diacylglycerol-4-O-(N,N-dimethyl)homoserine	+	+	+	+	+	+	+	+	+	+	+	+	+
		2.1.1.-		i00008	1,2-diacylglycerol-4-O-(N,N-dimethyl)homoserine + C00019 <=> C00021 +1,2-diacylglycerol-4-O-(N,N,N-trimethyl)homoserine	1,2-diacylglycerol-4-O-(N,N-dimethyl)homoserine + C00019 <=> C00021 +1,2-diacylglycerol-4-O-(N,N,N-trimethyl)homoserine	+	+	+	+	+	+	+	+	+	+	+	+	+
		2.1.-.-		i00009	C00019 + C00641 <=> C00170 + 1,2-diacylglycerol-4-O-homoserin	C00019 + C00641 <=> C00170 + 1,2-diacylglycerol-4-O-homoserin	+	+	+	+	+	+	+	+	+	+	+	+	+
		2.3.1.-		i00010	aminoacyl-diacyglycerol-lipoprotein + C00344 <=> C00416 + aminoacyl-diacyglyceryl-lipoprotein	aminoacyl-diacyglycerol-lipoprotein + C00344 <=> C00416 + aminoacyl-diacyglyceryl-lipoprotein	+	+	+	+	+	+	+	+	+	+	+	+	+
		2.3.2.-		i00011	(5) C02553 + C05890 <=> (5) C01650 + C05891	(5) C02553 + C05890 <=> (5) C01650 + C05891	+	+	+	+	+	+	+	+	+	+	+	+	+
		2.4.99.-		i00012	Prolipoprotein + C00344 <=> C00009 + Diacylglyceryl-prolipoprotein	Prolipoprotein + C00344 <=> C00009 + Diacylglyceryl-prolipoprotein	+	+	+	+	+	+	+	+	+	+	+	+	+
		2.7.1.-		i00013	HPR-serine + C00002 <=> HPR-serine_phosphate + C00008	HPR-serine + C00002 <=> HPR-serine_phosphate + C00008	+	+	+	+	+	+	+	+	+	+	+	+	+
		2.8.3.-		i00014	C00040 + C00033 <=> C00162 + C00024	C00040 + C00033 <=> C00162 + C00024	+	+	+	+	+	+	+	+	+	+	+	+	+
		2.8.3.-		i00015	C00332 + C00033 <=> C00164 + C00024	C00332 + C00033 <=> C00164 + C00024	+	+	+	+	+	+	+	+	+	+	+	+	+
		2.8.-.-		i00016	C05752 + C00087 <=> S-lipoate + C00229	C05752 + C00087 <=> S-lipoate + C00229	+	+	+	+	+	+	+	+	+	+	+	+	+
		3.13.1.-		i00017	C03539 <=> C11838 + C00155	C03539 <=> C11838 + C00155	+	+	+	+	+	+	+	+	-	-	-	-	+
		3.2.1.-		i00018	C01074 + C00001 <=> C01190 + C01132	C01074 + C00001 <=> C01190 + C01132	+	+	+	+	+	+	+	+	+	+	+	+	+
		3.5.4.-		i00019	adenosine-tRNAx <=> inosine-tRNAx	adenosine-tRNAx <=> inosine-tRNAx	+	+	+	+	+	+	-	-	+	+	+	+	+
		3.6.1.-		i00020	C00096 + C00001 <=> C00159 + C00035	C00096 + C00001 <=> C00159 + C00035	+	+	+	+	+	+	+	+	+	+	+	+	+
		4.1.2.-		i00021	C00199 <=> C15556 + C00001	C00199 <=> C15556 + C00001	+	+	+	+	+	+	+	+	+	+	+	+	+
		4.2.1.-		i00022	C00043 <=> C04613 + C00001	C00043 <=> C04613 + C00001	+	+	+	+	+	+	+	+	+	+	+	+	+
		5.1.3.-		i00023	C00043 + C00001 <=> C01170 + C00015	C00043 + C00001 <=> C01170 + C00015	+	+	+	+	+	+	+	+	+	+	+	+	+
		5.1.3.-		i00024	UDP-N-acetyl-D-quinovosamine <=> UDP-N-acetyl-D-fucosamine	UDP-N-acetyl-D-quinovosamine <=> UDP-N-acetyl-D-fucosamine	+	+	+	+	+	+	+	+	+	+	+	+	+
		5.3.2.-		i00025	2-oxo-4-hexenedioate <=> 2-oxo-3-hexenedioate	2-oxo-4-hexenedioate <=> 2-oxo-3-hexenedioate	+	+	+	+	+	+	+	+	+	+	+	+	+
		1.1.1.-		m00001	C04613 + C00004 <=> UDP-N-acetyl-D_quinovosamine + C00003	C04613 + C00004 <=> UDP-N-acetyl-D_quinovosamine + C00003	+	+	+	+	+	+	+	+	+	+	+	+	+
		4.1.1.1		m00002	C00141 --> Isobutylaldehyde + C00011	C00141 --> Isobutylaldehyde + C00011	+	+	+	+	+	+	+	+	+	+	+	+	+
		4.1.1.1		m00003	C00233 --> C07329 + C00011	C00233 --> C07329 + C00011	+	+	+	+	+	+	+	+	+	+	+	+	+
		1.11.1.6		R02670	(2) C00632 + (2) C00007 <=> C05640 + (2) C00027	2 3-Hydroxyanthranilate + 2 Oxygen <=> Cinnavalininate + 2 H2O2	+	+	+	+	+	-	+	+	+	+	+	+	+
		1.1.1.27		R03104	C05823 + C00003 <=> C00957 + C00004	3-Mercaptolactate + NAD+ <=> Mercaptopyruvate + NADH	+	+	+	+	+	+	+	+	+	+	+	+	+
		1.1.1.5		R02856	C00810 + C00006 <=> C00741 + C00005	(R)-Acetoin + NADP+ <=> Diacetyl + NADPH	+	+	+	+	+	+	+	+	+	+	+	+	+
		1.2.1.3		R02940	C05985 + C00003 + C00001 <=> C00804 + C00004	2-Propyn-1-al + NAD+ + H2O <=> Propynoate + NADH	+	+	+	+	+	+	+	+	+	+	+	+	+
		1.3.1.43		R01730	C00254 + C00006 <=> C01179 + C00011 + C00005 + C00080	Prephenate + NADP+ <=> 3-(4-Hydroxyphenyl)pyruvate + CO2 + NADPH + H+	+	+	+	+	+	+	+	+	+	+	+	+	+
		1.3.3.1		R01867	C00337 + C00007 <=> C00295 + C00027	(S)-Dihydroorotate + Oxygen <=> Orotate + H2O2	+	+	+	+	+	+	+	+	+	+	+	+	+
		1.3.99.1		R00408	C00042 + C00016 <=> C01352 + C00122	Succinate + FAD <=> FADH2 + Fumarate	+	+	+	+	+	+	+	+	+	+	+	+	+
		1.5.99.8		R05051	C05947 + C00003 <=> C05938 + C00004 + C00001	L-erythro-4-Hydroxyglutamate + NAD+ <=> L-4-Hydroxyglutamate semialdehyde + NADH + H2O	+	+	+	+	+	+	+	+	+	+	+	+	+
		1.6.99.3		R00281	C00028 + C00004 + C00080 <=> C00030 + C00003	Acceptor + NADH + H+ <=> Reduced acceptor + NAD+	-	+	+	+	+	+	+	+	+	+	+	+	+
		1.8.1.2		R03596	C01528 + (3) C00005 + (3) C00001 <=> C05684 + (3) C00006	Selenide + 3 NADPH + 3 H2O <=> Selenite + 3 NADP+	+	+	+	+	+	+	+	+	+	+	+	+	+
		2.3.1.30		R00586	C00065 + C00024 <=> C00979 + C00010	L-Serine + Acetyl-CoA <=> O-Acetyl-L-serine + CoA	+	+	+	+	+	+	+	+	+	+	+	+	+
		2.3.1.35		R02282	C00437 + C00025 <=> C00077 + C00624	N-Acetylornithine + L-Glutamate <=> L-Ornithine + N-Acetyl-L-glutamate	+	+	+	+	+	+	+	+	+	+	+	+	+
		2.4.1.227		R06174	G10556 + G10610 <=> G10555 + G10619	G10556 + UDP-N-acetyl-D-glucosamine <=> G10555 + UDP	+	+	+	+	+	+	+	+	+	+	+	+	+
		2.4.2.17		R01071	C02739 + C00013 <=> C00002 + C00119	Phosphoribosyl-ATP + Pyrophosphate <=> ATP + 5-Phospho-alpha-D-ribose 1-diphosphate	+	+	+	+	+	+	+	+	+	+	+	+	+
		2.7.11.1		R03632	C00002 + C01609 <=> C00008 + C02729	ATP + Protamine <=> ADP + O-Phosphoprotamine	+	+	+	+	+	+	-	+	+	+	+	+	+
		2.7.1.36		R02245	C00002 + C00418 <=> C00008 + C01107	ATP + (R)-Mevalonate <=> ADP + (R)-5-Phosphomevalonate	+	+	+	+	+	+	+	+	+	+	+	+	+
		2.7.1.69		R06229	G00293 + C06235 <=> G09795	Trehalose + Alkylphosphonate <=> Trehalose 6-phosphate	+	+	+	+	+	+	+	+	+	+	+	+	+
		2.7.1.76		R02089	C00002 + C00559 <=> C00008 + C00360	ATP + Deoxyadenosine <=> ADP + dAMP	+	+	+	+	+	+	+	+	+	+	+	+	+
		2.7.7.2		R00161	C00002 + C00061 <=> C00013 + C00016	ATP + FMN <=> Pyrophosphate + FAD	+	+	+	+	+	+	+	+	+	+	+	+	+
		2.7.7.8		R00440	C00046 + C00009 <=> C00046 + C00112	RNA + Orthophosphate <=> RNA + CDP	+	+	+	+	+	+	+	+	+	+	+	+	+
		2.7.7.9		R00289	C00075 + C00103 <=> C00013 + C00029	UTP + D-Glucose 1-phosphate <=> Pyrophosphate + UDP-glucose	+	+	+	+	+	+	+	+	+	+	+	+	+
		2.8.1.7		R07460	C15811 + C00097 <=> C15812 + C00041	C15811 + L-Cysteine <=> C15812 + L-Alanine	+	+	+	+	+	+	+	+	+	+	+	+	+
		3.1.1.31		R02035	C01236 + C00001 <=> C00345	D-Glucono-1,5-lactone 6-phosphate + H2O <=> 6-Phospho-D-gluconate	+	+	+	+	+	+	+	+	+	+	+	+	+
		3.1.4.12		R02541	C00550 + C00001 <=> C00195 + C00588	Sphingomyelin + H2O <=> N-Acylsphingosine + Choline phosphate	+	+	+	+	+	+	+	+	+	+	+	+	+
		3.2.1.52		R06004	G00109 + C00001 <=> G00108 + C01132	GM2 + H2O <=> GM3 + N-Acetyl-D-galactosamine	+	-	+	+	+	+	+	-	+	+	+	-	+
		3.5.1.18		R02734	C04421 + C00001 <=> C00042 + C00666	N-Succinyl-LL-2,6-diaminoheptanedioate + H2O <=> Succinate + LL-2,6-Diaminoheptanedioate	+	+	+	+	+	+	-	+	+	+	+	+	+
		3.5.1.19		R06134	C00241 + C00001 <=> C00060 + C00014	Amide + H2O <=> Carboxylate + NH3	+	+	+	+	+	+	+	+	+	+	+	+	+
		3.5.1.5		R06134	C00241 + C00001 <=> C00060 + C00014	Amide + H2O <=> Carboxylate + NH3	+	+	+	+	+	+	+	+	+	+	+	+	+
		3.5.1.6		R06134	C00241 + C00001 <=> C00060 + C00014	Amide + H2O <=> Carboxylate + NH3	+	+	+	+	+	+	+	+	+	+	+	+	+
		3.5.4.10		R01127	C00130 + C00001 <=> C04734	IMP + H2O <=> 1-(5'-Phosphoribosyl)-5-formamido-4-imidazolecarboxamide	+	+	+	+	+	+	+	+	+	+	+	+	+
		3.5.4.26		R03459	C01304 + C00001 <=> C01268 + C00014	2,5-Diamino-6-hydroxy-4-(5'-phosphoribosylamino)pyrimidine + H2O <=> 5-Amino-6-(5'-phosphoribosylamino)uracil + NH3	+	+	+	+	+	+	+	+	+	+	+	+	+
		3.5.4.9		R00943	C00101 + C00058 + C00002 <=> C00008 + C00009 + C00234	Tetrahydrofolate + Formate + ATP <=> ADP + Orthophosphate + 10-Formyltetrahydrofolate	+	+	+	+	+	+	+	+	+	+	+	+	+
		3.6.1.31		R04035	C02739 + C00001 <=> C02741 + C00013	Phosphoribosyl-ATP + H2O <=> Phosphoribosyl-AMP + Pyrophosphate	+	+	+	+	+	+	+	+	+	+	+	+	+
		4.3.1.3		R06132	C05167 <=> C11823 + C00014	alpha-Amino acid <=> 2,3-Ene acid + NH3	+	+	+	+	+	+	+	+	+	+	+	+	+
		6.3.2.5		R04233	C00063 + C03492 + C00097 <=> C00112 + C00009 + C04352	CTP + D-4'-Phosphopantothenate + L-Cysteine <=> CDP + Orthophosphate + (R)-4'-Phosphopantothenoyl-L-cysteine	+	+	+	+	+	+	+	+	+	+	+	+	+
		6.3.4.3		R01655	C00445 + C00001 <=> C00234 + C00080	5,10-Methenyltetrahydrofolate + H2O <=> 10-Formyltetrahydrofolate + H+	+	+	+	+	+	+	+	+	+	+	+	+	+
		6.4.1.2		R04386	C00024 + C04419 <=> C00083 + C06250	Acetyl-CoA + Carboxybiotin-carboxyl-carrier protein <=> Malonyl-CoA + Holo-[carboxylase]	+	+	+	+	+	+	+	+	+	+	+	+	+
		3.5.1.-		R04655	C04916 + C00001 <=> C05569 + C04677	N-(5'-Phospho-D-1'-ribulosylformimino)-5-amino-1-(5''-phospho-D-ribosyl)-4-imidazolecarboxamide + H2O <=> 5'-Phospho-D-1-ribulosylformimine + 1-(5'-Phosphoribosyl)-5-amino-4-imidazolecarboxamide	+	+	+	+	+	+	+	+	+	+	+	+	+
		2.6.1.-		R04554	C04666 + C00025 <=> C05569 + C00064	D-erythro-1-(Imidazol-4-yl)glycerol 3-phosphate + L-Glutamate <=> 5'-Phospho-D-1-ribulosylformimine + L-Glutamine	+	-	+	+	+	+	+	+	+	+	+	+	+
		6.4.1.2		R00742	C00002 + C00024 + C00288 <=> C00008 + C00009 + C00083	ATP + Acetyl-CoA + HCO3- <=> ADP + Orthophosphate + Malonyl-CoA	+	+	+	+	+	+	+	+	+	+	+	+	+
		1.3.1.43		R00732	C00826 + C00003 <=> C00082 + C00011 + C00004	L-Arogenate + NAD+ <=> L-Tyrosine + CO2 + NADH	+	+	+	+	+	+	+	+	+	+	+	+	+
		1.3.1.43		R00733	C00826 + C00006 <=> C00082 + C00011 + C00005	L-Arogenate + NADP+ <=> L-Tyrosine + CO2 + NADPH	+	+	+	+	+	+	+	+	+	+	+	+	+
		6.3.2.5		R04230	C00002 + C03492 + C00097 <=> C00008 + C00009 + C04352	ATP + D-4'-Phosphopantothenate + L-Cysteine <=> ADP + Orthophosphate + (R)-4'-Phosphopantothenoyl-L-cysteine	+	+	+	+	+	+	+	+	+	+	+	+	+
		6.3.2.5		R04231	C00063 + C03492 + C00097 <=> C00055 + C00013 + C04352	CTP + D-4'-Phosphopantothenate + L-Cysteine <=> CMP + Pyrophosphate + (R)-4'-Phosphopantothenoyl-L-cysteine	+	+	+	+	+	+	+	+	+	+	+	+	+
		2.7.7.8		R00437	C00046 + C00009 <=> C00046 + C00008	RNA + Orthophosphate <=> RNA + ADP	+	+	+	+	+	+	+	+	+	+	+	+	+
		2.7.7.8		R00438	C00046 + C00009 <=> C00046 + C00015	RNA + Orthophosphate <=> RNA + UDP	+	+	+	+	+	+	+	+	+	+	+	+	+
		2.7.7.8		R00439	C00046 + C00009 <=> C00046 + C00035	RNA + Orthophosphate <=> RNA + GDP	+	+	+	+	+	+	+	+	+	+	+	+	+
		2.7.7.8		R07282	C00046 + C00009 <=> C00046 + C00454	RNA + Orthophosphate <=> RNA + NDP	+	+	+	+	+	+	+	+	+	+	+	+	+
		1.1.1.5		R02343	C00466 + C00003 <=> C00741 + C00004 + C00080	Acetoin + NAD+ <=> Diacetyl + NADH + H+	+	+	+	+	+	+	+	+	+	+	+	+	+
		1.1.1.5		R02855	C00810 + C00003 <=> C00741 + C00004	(R)-Acetoin + NAD+ <=> Diacetyl + NADH	+	+	+	+	+	+	+	+	+	+	+	+	+
		1.3.1.9		R04429	C05745 + C00003 <=> C04246 + C00004	Butyryl-[acp] + NAD+ <=> But-2-enoyl-[acyl-carrier protein] + NADH	-	-	-	-	-	-	-	+	-	-	-	-	-
		1.3.1.9		R04724	C05223 + C00003 <=> C05758 + C00004	Dodecanoyl-[acyl-carrier protein] + NAD+ <=> trans-Dodec-2-enoyl-[acp] + NADH	-	-	-	-	-	-	-	+	-	-	-	-	-
		1.3.1.9		R04955	C05749 + C00003 <=> C05748 + C00004	Hexanoyl-[acp] + NAD+ <=> trans-Hex-2-enoyl-[acp] + NADH	-	-	-	-	-	-	-	+	-	-	-	-	-
		1.3.1.9		R04958	C05752 + C00003 <=> C05751 + C00004	Octanoyl-[acp] + NAD+ <=> trans-Oct-2-enoyl-[acp] + NADH	-	-	-	-	-	-	-	+	-	-	-	-	-
		1.3.1.9		R04961	C05755 + C00003 <=> C05754 + C00004	Decanoyl-[acp] + NAD+ <=> trans-Dec-2-enoyl-[acp] + NADH	-	-	-	-	-	-	-	+	-	-	-	-	-
		1.3.1.9		R04966	C05761 + C00003 <=> C05760 + C00004	Tetradecanoyl-[acp] + NAD+ <=> trans-Tetradec-2-enoyl-[acp] + NADH	-	-	-	-	-	-	-	+	-	-	-	-	-
		1.3.1.9		R04969	C05764 + C00003 <=> C05763 + C00004	Hexadecanoyl-[acp] + NAD+ <=> trans-Hexadec-2-enoyl-[acp] + NAD	-	-	-	-	-	-	-	+	-	-	-	-	-
		4.2.1.58		R04428	C04618 <=> C04246 + C00001	(3R)-3-Hydroxybutanoyl-[acyl-carrier protein] <=> But-2-enoyl-[acyl-carrier protein] + H2O	+	+	+	+	+	+	+	+	+	+	+	+	+
		4.2.1.58		R04537	C04620 <=> C05751 + C00001	(3R)-3-Hydroxyoctanoyl-[acyl-carrier protein] <=> trans-Oct-2-enoyl-[acp] + H2O	+	+	+	+	+	+	+	+	+	+	+	+	+
		4.2.1.58		R04954	C05747 <=> C05748 + C00001	(R)-3-Hydroxyhexanoyl-[acp] <=> trans-Hex-2-enoyl-[acp] + H2O	+	+	+	+	+	+	+	+	+	+	+	+	+
		4.2.1.61		R04965	C05757 <=> C05758 + C00001	(R)-3-Hydroxydodecanoyl-[acp] <=> trans-Dodec-2-enoyl-[acp] + H2O	+	+	+	+	+	+	+	+	+	+	+	+	+
		4.2.1.61		R04568	C04688 <=> C05760 + C00001	(3R)-3-Hydroxytetradecanoyl-[acyl-carrier protein] <=> trans-Tetradec-2-enoyl-[acp] + H2O	+	+	+	+	+	+	+	+	+	+	+	+	+
		4.2.1.61		R04544	C04633 <=> C05763 + C00001	(3R)-3-Hydroxypalmitoyl-[acyl-carrier protein] <=> trans-Hexadec-2-enoyl-[acp] + H2O	+	+	+	+	+	+	+	+	+	+	+	+	+
		3.1.2.14		R01706	C05764 + C00001 <=> C00229 + C00249	Hexadecanoyl-[acp] + H2O <=> Acyl-carrier protein + Hexadecanoic acid	+	+	+	+	+	+	+	+	+	+	+	+	+
		1.7.99.7		R02492	C00533 + C00004 + C00080 <=> C00887 + C00003 + C00001 Nitric oxide + NADH + H+ <=> Nitrous oxide + NAD+ + H2O		-	-	-	-	-	-	-	-	-	-	-	+	-
		1.7.99.7		R00294	C00030 + 2 C00533 <=> C00887 + C00028 + C00001	Reduced acceptor + 2 Nitric oxide <=> Nitrous oxide + Acceptor + H2O	-	-	-	-	-	-	-	-	-	-	-	+	-
		2.3.1.57		R03910	C00024 + C03687 <=> C00010 + C02297	Acetyl-CoA + Alkane-alpha,omega-diamine <=> CoA + N-Acetyldiamine	-	+	+	-	-	-	-	-	-	-	-	-	-
		2.3.1.57		R01154	C00024 + C00134 <=> C00010 + C02714	Acetyl-CoA + Putrescine <=> CoA + N-Acetylputrescin	-	+	+	-	-	-	-	-	-	-	-	-	-
		2.3.1.82		R01889	C00024 + C00825 <=> C00010 + C03154	Acetyl-CoA + Kanamycin B <=> CoA + N6'-Acetylkanamycin-B	-	-	-	-	+	+	-	-	-	-	-	-	-
		3.6.1.23		R02100	C00460 + C00001 <=> C00365 + C00013	dUTP + H2O <=> dUMP + Pyrophosphate	+	+	+	+	+	+	+	-	+	-	-	+	-
		1.1.1.122		R07148	C02143 + C00003 <=> C00198 + C00004 + C00080	D-threo-Aldose + NAD+ <=> D-Glucono-1,5-lactone + NADH + H+	-	-	-	-	-	-	-	-	+	-	+	-	-
		1.1.1.122		R01756	C00259 + C00003 <=> C05405 + C00004 + C00080	L-Arabinose + NAD+ <=> L-Arabinono-1,5-lactone + NADH + H+	-	-	-	-	-	-	-	-	+	-	+	-	-
		1.2.3.3		R00207	C00022 + C00009 + C00007 <=> C00227 + C00027 + C00011	Pyruvate + Orthophosphate + Oxygen <=> Acetyl phosphate + H2O2 + CO2	-	-	-	-	-	-	-	-	-	-	-	+	-
		1.9.3.1		R00081	C00007 + 4 C00126 <=> 4 C00125 + 2 C00001	Oxygen + 4 Ferrocytochrome c <=> 4 Ferricytochrome c + 2 H2O	+	+	+	+	+	+	+	+	+	+	+	+	+
		2.4.2.2		R02298	C03169 + C00009 <=> C00396 + C00620	Pyrimidine nucleoside + Orthophosphate <=> Pyrimidine + alpha-D-Ribose 1-phosphate	+	+	+	+	+	+	+	+	+	+	+	+	+
		2.4.2.2		R02296	C00475 + C00009 <=> C00380 + C00620	Cytidine + Orthophosphate <=> Cytosine + alpha-D-Ribose 1-phosphate	+	+	+	+	+	+	+	+	+	+	+	+	+
		2.7.1.95		R01888	C00002 + C01822 <=> C00008 + C03281	ATP + Kanamycin A <=> ADP + Kanamycin A 3'-phosphate	-	+	-	-	-	-	-	-	-	-	-	-	-
		3.1.-.-		R05647	C11472 + C00001 <=> C07838 + C00009	D-glycero-D-manno-Heptose 1,7-bisphosphate + H2O <=> D-glycero-D-manno-Heptose 1-phosphate + Orthophosphate	+	+	+	+	+	+	+	+	+	+	+	+	+
		3.1.2.-		R07262	C15547 + C00001 <=> C03657 + C00010	1,4-Dihydroxy-2-naphthoyl-CoA + H2O <=> 1,4-Dihydroxy-2-naphthoate + CoA	+	+	+	+	+	+	+	+	+	+	+	+	+
		3.1.2.-		R05592	C09813 + C00001 <=> C01063	2-Ketocyclohexane-1-carboxyl-CoA + H2O <=> 6-Carboxyhexanoyl-CoA	+	+	+	+	+	+	+	+	+	+	+	+	+
		3.1.2.-		R06415	C11949 + C00001 <=> C11950 + C00010	3-Isopropylbut-3-enoyl-CoA + H2O <=> 3-Isopropylbut-3-enoic acid + CoA	+	+	+	+	+	+	+	+	+	+	+	+	+
		3.1.2.-		R05593	C09825 + C00001 <=> C06714	6-Oxo-2-hydroxycyclohexane-1-carboxyl-CoA + H2O <=> 3-Hydroxypimeloyl-CoA	+	+	+	+	+	+	+	+	+	+	+	+	+
		3.1.3.-		R06521	C06124 + C00001 <=> C00319 + C00009	Sphingosine 1-phosphate + H2O <=> Sphingosine + Orthophosphate	+	+	+	+	+	+	+	+	+	+	+	+	+
		3.1.3.-		R02706	C00645 + C00009 <=> C04257 + C00001	N-Acetyl-D-mannosamine + Orthophosphate <=> N-Acetyl-D-mannosamine 6-phosphate + H2O	+	+	+	+	+	+	+	+	+	+	+	+	+
		3.1.3.-		R06522	C02960 + C00001 <=> C00195 + C00009	Ceramide 1-phosphate + H2O <=> N-Acylsphingosine + Orthophosphate	+	+	+	+	+	+	+	+	+	+	+	+	+
		3.1.3.-		R00118	C00006 + C00001 <=> C00009 + C00003	NADP+ + H2O <=> Orthophosphate + NAD+	+	+	+	+	+	+	+	+	+	+	+	+	+
		3.1.3.-		R07280	C04454 + C00001 <=> C04732 + C00009	5-Amino-6-(5'-phosphoribitylamino)uracil + H2O <=> 4-(1-D-Ribitylamino)-5-amino-2,6-dihydroxypyrimidine + Orthophosphate	+	+	+	+	+	+	+	+	+	+	+	+	+
		3.1.3.-		R00872	C03267 + C00001 <=> C00095 + C00009	beta-D-Fructose 2-phosphate + H2O <=> D-Fructose + Orthophosphate	+	+	+	+	+	+	+	+	+	+	+	+	+
		3.1.3.-		R02135	C00378 + C00009 <=> C01081 + C00001	Thiamin + Orthophosphate <=> Thiamin monophosphate + H2O	+	+	+	+	+	+	+	+	+	+	+	+	+
		3.1.3.-		R06520	C01120 + C00001 <=> C00836 + C00009	Sphinganine 1-phosphate + H2O <=> Sphinganine + Orthophosphate	+	+	+	+	+	+	+	+	+	+	+	+	+
		3.1.3.-		R07383	C15647 + C00001 <=> C03454 + C00009	2-Acyl-1-(1-alkenyl)-sn-glycero-3-phosphate + H2O <=> 1-Alkenyl-2-acylglycerol + Orthophosphate	+	+	+	+	+	+	+	+	+	+	+	+	+
		1.14.-.-		R07457	C15800 + C00007 <=> C15792 + C00001	3-Dehydro-6-deoxoteasterone + Oxygen <=> 3-Dehydroteasterone + H2O	+	+	+	+	+	+	+	+	+	+	+	+	+
		1.14.-.-		R07449	C15799 <=> C15800	6-Deoxoteasterone <=> 3-Dehydro-6-deoxoteasterone	+	+	+	+	+	+	+	+	+	+	+	+	+
		1.14.-.-		R07423	C15769 + C00005 + C00080 + C00007 <=> C15770 + C00006 + C00001	HBOA + NADPH + H+ + Oxygen <=> DIBOA + NADP+ + H2O	+	+	+	+	+	+	+	+	+	+	+	+	+
		1.14.-.-		R05265	C02235 + C00007 + 3 C00080 <=> C02814 + C00088 + C00001	4-Nitrocatechol + Oxygen + 3 H+ <=> Benzene-1,2,4-triol + Nitrite + H2O	+	+	+	+	+	+	+	+	+	+	+	+	+
		1.14.-.-		R06519	C12126 + C00030 + C00007 <=> C00195 + C00028 + 2 C00001	Dihydroceramide + Reduced acceptor + Oxygen <=> N-Acylsphingosine + Acceptor + 2 H2O	+	+	+	+	+	+	+	+	+	+	+	+	+
		1.14.-.-		R05493	2 C07088 + C00007 <=> 2 C02124 + 2 C00048	2 4-Chlorophenoxyacetate + Oxygen <=> 2 4-Chlorophenol + 2 Glyoxylate	+	+	+	+	+	+	+	+	+	+	+	+	+
		1.14.-.-		R07450	C15802 + C00007 <=> C15803 + C00001	6-Deoxocastasterone + Oxygen <=> 6alpha-Hydroxy-castasterone + H2O	+	+	+	+	+	+	+	+	+	+	+	+	+
		1.14.-.-		R05494	C07715 + C00007 + 2 C00080 + 2 C05359 <=> C06711 + C00001	Fluorene + Oxygen + 2 H+ + 2 e- <=> Fluoren-9-ol + H2O	+	+	+	+	+	+	+	+	+	+	+	+	+
		1.14.-.-		R07470	C15793 + C00007 + C00030 <=> C15794 + C00001 + C00028	Typhasterol + Oxygen + Reduced acceptor <=> Castasterone + H2O + Acceptor	+	+	+	+	+	+	+	+	+	+	+	+	+
		1.14.-.-		R07448	C15798 + C00007 <=> C15799 + C00001	6-Deoxocathasterone + Oxygen <=> 6-Deoxoteasterone + H2O	+	+	+	+	+	+	+	+	+	+	+	+	+
		1.14.-.-		R06404	C09880 + C00007 + C00080 <=> C11941 + C00001	alpha-Pinene + Oxygen + H+ <=> Pinocarveol + H2O	+	+	+	+	+	+	+	+	+	+	+	+	+
		1.14.-.-		R07403	C00463 + C00005 + C00080 + C00007 <=> C12312 + C00006 + C00001	Indole + NADPH + H+ + Oxygen <=> Indolin-2-one + NADP+ + H2O	+	+	+	+	+	+	+	+	+	+	+	+	+
		1.14.-.-		R07422	C11130 + C00005 + C00080 + C00007 <=> C15769 + C00006 + C00001	3-Hydroxyindolin-2-one + NADPH + H+ + Oxygen <=> HBOA + NADP+ + H2O	+	+	+	+	+	+	+	+	+	+	+	+	+
		1.14.-.-		R07467	C15787 + C00007 + C00030 <=> C15788 + C00001 + C00028	Campestanol + Oxygen + Reduced acceptor <=> 6alpha-Hydroxycampestanol + H2O + Acceptor	+	+	+	+	+	+	+	+	+	+	+	+	+
		1.14.-.-		R06401	C09880 + C00030 <=> C11938 + C00001 + C00028	alpha-Pinene + Reduced acceptor <=> Myrtenol + H2O + Acceptor	+	+	+	+	+	+	+	+	+	+	+	+	+
		1.14.-.-		R04257	C03582 <=> C05901	3,4',5-Trihydroxystilbene <=> 3,3',4'5-Tetrahydroxystilbene	+	+	+	+	+	+	+	+	+	+	+	+	+
		1.14.-.-		R07431	C15790 + C00007 + C00030 <=> C15791 + C00001 + C00028	Cathasterone + Oxygen + Reduced acceptor <=> Teasterone + H2O + Acceptor	+	+	+	+	+	+	+	+	+	+	+	+	+
		1.14.-.-		R07455	C15799 + C00007 <=> C15791 + C00001	6-Deoxoteasterone + Oxygen <=> Teasterone + H2O	+	+	+	+	+	+	+	+	+	+	+	+	+
		1.14.-.-		R07458	C15801 + C00007 <=> C15793 + C00001	6-Deoxotyphasterol + Oxygen <=> Typhasterol + H2O	+	+	+	+	+	+	+	+	+	+	+	+	+
		1.14.-.-		R07444	C15791 <=> C15792	Teasterone <=> 3-Dehydroteasterone	+	+	+	+	+	+	+	+	+	+	+	+	+
		1.14.-.-		R07421	C12312 + C00005 + C00080 + C00007 <=> C11130 + C00006 + C00001	Indolin-2-one + NADPH + H+ + Oxygen <=> 3-Hydroxyindolin-2-one + NADP+ + H2O	+	+	+	+	+	+	+	+	+	+	+	+	+
		1.14.-.-		R00645	C00072 <=> C01041 + C00080	Ascorbate <=> Monodehydroascorbate + H+	+	+	+	+	+	+	+	+	+	+	+	+	+
		1.3.1.-		R06785	C12622 + C00003 <=> C12623 + C00004 + C00080	cis-3-(3-Carboxyethenyl)-3,5-cyclohexadiene-1,2-diol + NAD+ <=> trans-2,3-Dihydroxycinnamate + NADH + H+	+	+	+	+	+	+	+	+	+	+	+	+	+
		1.3.1.-		R05243	C06599 + C00003 <=> C06600 + C00004	2,5-Dichloro-2,5-cyclohexadiene-1,4-diol + NAD+ <=> 2,5-Dichlorohydroquinone + NADH	+	+	+	+	+	+	+	+	+	+	+	+	+
		1.3.1.-		R00919	C00100 + C00006 <=> C00894 + C00005	Propanoyl-CoA + NADP+ <=> Propenoyl-CoA + NADPH	+	+	+	+	+	+	+	+	+	+	+	+	+
		1.3.1.-		R04910	C05641 + C00005 <=> C05656 + C00006	5-(3'-Carboxy-3'-oxopropenyl)-4,6-dihydroxypicolinate + NADPH <=> 5-(3'-Carboxy-3'-oxopropyl)-4,6-dihydroxypicolinate + NADP+	+	+	+	+	+	+	+	+	+	+	+	+	+
		1.3.1.-		R06784	C11588 + C00003 <=> C04044 + C00004 + C00080	cis-3-(Carboxy-ethyl)-3,5-cyclo-hexadiene-1,2-diol + NAD+ <=> 3-(2,3-Dihydroxyphenyl)propanoate + NADH + H+	+	+	+	+	+	+	+	+	+	+	+	+	+
		1.3.1.-		R05395	C06649 + C00003 <=> C06650 + C00004 + C00080	cis-2,3-Dihydrodiol 1,1,1-Trichloro-2,2-bis(4'-chlorophenyl)ethane + NAD+ <=> 2,3-Dihydroxy 1,1,1-Trichloro-2,2-bis(4'-chlorophenyl)ethane + NADH + H+	+	+	+	+	+	+	+	+	+	+	+	+	+
		1.3.1.-		R05397	C07093 + C00003 <=> C07094 + C00004 + C00080	3,6-Dichloro-cis-1,2-dihydroxycyclohexa-3,5-diene + NAD+ <=> 3,6-Dichlorocatechol + NADH + H+	+	+	+	+	+	+	+	+	+	+	+	+	+
		1.3.1.-		R05396	C06649 + C00006 <=> C06650 + C00005 + C00080	cis-2,3-Dihydrodiol 1,1,1-Trichloro-2,2-bis(4'-chlorophenyl)ethane + NADP+ <=> 2,3-Dihydroxy 1,1,1-Trichloro-2,2-bis(4'-chlorophenyl)ethane + NADPH + H+	+	+	+	+	+	+	+	+	+	+	+	+	+
		1.3.1.-		R06568	C00223 <=> C08650	p-Coumaroyl-CoA <=> Isoliquiritigenin	+	+	+	+	+	+	+	+	+	+	+	+	+
		1.5.1.-		R01938	C00322 + C00014 + C00006 <=> C02220 + C00005 + C00080 + C00001	2-Oxoadipate + NH3 + NADP+ <=> 2-Aminomuconate + NADPH + H+ + H2O	+	+	+	+	+	+	+	+	+	+	+	+	+
		1.5.1.-		R01937	C00322 + C00014 + C00003 <=> C02220 + C00004 + C00080 + C00001	2-Oxoadipate + NH3 + NAD+ <=> 2-Aminomuconate + NADH + H+ + H2O	+	+	+	+	+	+	+	+	+	+	+	+	+
		3.4.-.-		R04313	C03793 + C00017 <=> C05546 + C00001	N6,N6,N6-Trimethyl-L-lysine + Protein <=> Protein N6,N6,N6-trimethyl-L-lysine + H2O	+	+	+	+	+	+	+	+	+	+	+	+	+
		3.4.-.-		R04869	C05552 + C00012 <=> C06250	N6-D-Biotinyl-L-lysine + Peptide <=> Holo-[carboxylase]	+	+	+	+	+	+	+	+	+	+	+	+	+
		Biomass Production		BiomassProduction	(20000.000000) C00001 + (20000.000000) C00002 + (9.680000) C00025 + (8.720000) C00064 + (6.600000) C00041 + (5.450000) C00047 + (5.300000) Glucosyl_Phosphoglycerol + (5.210000) C00123 + (4.480000) C00049 + (4.480000) C00152 + (4.120000) C00183 + (4.060000) C00407 + (4.010000) C00144 + (3.880000) C00062 + (3.510000) C00037 + (3.330000) C00079 + (3.110000) C00020 + (2.860000) minor_teichoic_acid + …	(20000.000000) H2O + (20000.000000) ATP + (9.680000) L-Glutamate + (8.720000) L-Glutamine + (6.600000) L-Alanine + (5.450000) L-Lysine + (5.300000) Glucosyl_Phosphoglycerol + (5.210000) L-Leucine + (4.480000) L-Aspartate + (4.480000) L-Asparagine + (4.120000) L-Valine + (4.060000) L-Isoleucine + (4.010000) GMP + (3.880000) L-Arginine + (3.510000) Glycine + (3.330000) L-Phenylalanine + (3.110000) …	-	-	-	-	-	-	-	-	-	-	-	-	-
		T00001		T00001	1-carboxymethylpyridinium[e] + C00080[e] --> C00080 + 1-carboxymethylpyridinium	1-carboxymethylpyridinium[e] + H+[e]--> H('+) + 1-carboxymethylpyridinium	+	+	+	+	+	+	+	+	+	+	+	+	+
		T00002		T00002	C00080[e] + C00559[e] --> C00080 + C00559	H+[e] + deoxyadenosine[e]--> H('+) + deoxyadenosine	+	+	+	+	+	+	+	+	+	+	+	+	+
		T00003		T00003	C00080[e] + C00881[e] --> C00080 + C00881	H+[e] + 2'-deoxycytidine[e]--> H('+) + deoxycytidine	+	+	+	+	+	+	+	+	+	+	+	+	+
		T00004		T00004	C00080[e] + C00526[e] --> C00080 + C00526	H+[e] + 2'-deoxyuridine[e]--> H('+) + deoxyuridine	+	+	+	+	+	+	+	+	+	+	+	+	+
		T00005		T00005	C00080[e] + 2-dimethylsulfoniopropionate[e] --> C00080 + 2-dimethylsulfoniopropionate	H+[e] + 2-dimethylsulfoniopropionate[e]--> H('+) + 2-dimethylsulfoniopropionate	+	+	+	+	+	+	+	+	+	+	+	+	+
		T00006		T00006	C00080[e] + 3-dimethylsulfoniopropionate[e] --> C00080 + 3-dimethylsulfoniopropionate	H+[e] + 3-dimethylsulfoniopropionate[e]--> H('+) + 3-dimethylsulfoniopropionate	+	+	+	+	+	+	+	+	+	+	+	+	+
		T00007		T00007	C00080[e] + C00212[e] --> C00080 + C00212	H+[e] + adenosine[e]--> H('+) + adenosine	+	+	+	+	+	+	+	+	+	+	+	+	+
		T00008		T00008	C00080[e] + p-aminobenzoylglutamate[e] --> C00080 + p-aminobenzoylglutamate	H+[e] + p-aminobenzoylglutamate[e]--> H('+) + p-aminobenzoylglutamate	+	+	+	+	+	+	+	+	+	+	+	+	+
		T00009		T00009	C01342[e] --> C01342	NH4+[e]--> NH4+	-	-	-	-	-	+	+	+	+	+	+	+	+
		T00010		T00010	C06186[e] + C04261 --> C06187 + C00615	arbutin[e] + phosphocarrier-protein-Hpr-N-phosphohistidine--> arbutin-6-phosphate + phosphocarrier-protein-Hpr-histidine	+	+	+	+	+	+	+	+	+	+	+	+	+
		T00011		T00011	C00080[e] + C00062[e] --> C00080 + C00062	H+[e] + L-arginine[e]--> H('+) + L-arginine	+	+	+	+	+	+	+	+	+	+	+	+	+
		T00012		T00012	C00080[e] + C11259 <=> C00080 + C11259[e]	H+[e] + bicyclomycin <=> H('+) + bicyclomycin[e]	+	+	+	+	+	+	+	+	+	+	+	+	+
		T00013		T00013	C00120[e] --> C00120	biotin[e]--> biotin	+	+	+	+	+	+	+	+	+	+	+	+	+
		T00014		T00014	C00080[e] + CaHPO4[e] --> C00080 + CaHPO4	H+[e] + CaHPO4[e]--> H('+) + CaHPO4	+	+	+	+	+	+	+	+	+	+	+	+	+
		T00015		T00015	C00080[e] + C00114[e] --> C00114 + C00080	H+[e] + choline[e]--> choline + H('+)	+	+	+	+	+	+	+	+	+	+	+	+	+
		T00016		T00016	(2) C00080[e] + C00175 --> (2) C00080 + C00175[e]	(2) H+[e] + Co+2--> (2) H('+) + Co+2[e]	+	+	+	+	+	+	+	+	+	+	+	+	+
		T00017		T00017	C00080[e] + C00238[e] + C00175 --> C00080 + C00238 + C00175[e]	H+[e] + K+[e] + Co+2--> H('+) + K+ + Co+2[e]	+	+	+	+	+	+	+	+	+	+	+	+	+
		T00018		T00018	C00002 + C00175[e] + C00001[e] --> C00009 + C00008 + C00175	ATP + Co+2[e] + H2O[e]--> orthophosphate + ADP + Co+2	+	+	+	+	+	+	+	+	+	+	+	+	+
		T00019		T00019	C00175[e] --> C00175	Co+2[e]--> Co+2	+	+	+	+	+	+	+	+	+	+	+	+	+
		T00020		T00020	C00080[e] + CoHPO4[e] --> C00080 + CoHPO4	H+[e] + CoHPO4[e]--> H('+) + CoHPO4	+	+	+	+	+	+	+	+	+	+	+	+	+
		T00021		T00021	C00002 + C00001[e] + C00070 --> C00009 + C00008 + C00070[e]	ATP + H2O[e] + Cu+ --> orthophosphate + ADP + Cu+[e]	+	+	+	+	+	+	+	+	+	+	+	+	+
		T00022		T00022	C00002 + C00001[e] + C00491[e] --> C00009 + C00008 + C00491	ATP + H2O[e] + L-cystine[e]--> orthophosphate + ADP + L-cystine	+	+	+	+	+	+	+	+	+	+	+	+	+
		T00023		T00023	C00080[e] + C00475[e] --> C00080 + C00475	H+[e] + cytidine[e]--> H('+) + cytidine	+	+	+	+	+	+	+	+	+	+	+	+	+
		T00024		T00024	C00080[e] + C00133[e] --> C00080 + C00133	H+[e] + D-alanine[e]--> H('+) + D-alanine	+	+	+	+	+	+	+	+	+	+	+	+	+
		T00025		T00025	C00133[e] + C01330[e] --> C00133 + C01330	D-alanine[e] + Na+[e]--> D-alanine + Na+	+	+	+	+	+	+	+	+	+	+	+	+	+
		T00026		T00026	C04261 + C00095[e] --> C01094 + C00615	phosphocarrier-protein-Hpr-N-phosphohistidine + D-fructose[e]--> D-fructose-1-phosphate + phosphocarrier-protein-Hpr-histidine	+	+	+	+	+	+	-	+	+	+	+	+	+
		T00027		T00027	C00080[e] + C00257[e] --> C00257 + C00080	H+[e] + D-gluconate[e]--> D-gluconate + H('+)	+	+	+	+	+	+	+	+	+	+	+	+	+
		T00028		T00028	C04261 + C00329[e] --> C00352 + C00615	phosphocarrier-protein-Hpr-N-phosphohistidine + D-glucosamine[e]--> D-glucosamine-6-phosphate + phosphocarrier-protein-Hpr-histidine	+	+	+	+	+	+	+	+	+	+	+	+	+
		T00029		T00029	C00031[e] <=> C00221	D-glucose[e] <=> 'beta'-D-glucose	+	+	+	+	+	+	+	+	+	+	+	+	+
		T00030		T00030	C00002 + C00001[e] + C00666[e] --> C00008 + C00666	ATP + H2O[e] + 2,6-Diaminopimelate[e]--> ADP + Diaminopimelate	+	+	+	+	+	+	+	+	+	+	+	+	+
		T00031		T00031	C00080[e] + C00107[e] --> C00080 + C00107	H+[e] + Dipeptide[e]--> H('+) + Dipeptide	+	+	+	+	+	+	+	+	+	+	+	+	+
		T00032		T00032	C00080[e] + C00256[e] --> C00080 + C00256	H+[e] + D-lactate[e]--> H('+) + D-lactate	+	+	+	+	+	+	+	+	+	+	+	+	+
		T00033		T00033	C00121[e] <=> C00121	D-ribose[e] <=> D-ribose	+	+	+	+	+	+	+	+	+	+	+	+	+
		T00034		T00034	C00080[e] + C00740[e] --> C00080 + C00740	H+[e] + D-serine[e]--> H('+) + D-serine	+	+	+	+	+	+	+	+	+	+	+	+	+
		T00035		T00035	C00002 + C00001[e] + C00208[e] --> C00009 + C00008 + C00208	ATP + H2O[e] + maltose[e]--> orthophosphate + ADP + maltose	+	+	+	+	+	+	+	+	+	+	+	+	+
		T00036		T00036	C00080[e] + C06231[e] --> C00080 + C06231	H+[e] + ectoine[e]--> H('+) + ectoine	+	+	+	+	+	+	+	+	+	+	+	+	+
		T00037		T00037	C00503[e] <=> C00503	erythritol[e] <=> erythritol	+	+	+	+	+	+	+	+	+	+	+	+	+
		T00038		T00038	C00002 + C00001[e] + Fe3+-anguibactin[e] --> C00009 + C00008 + Fe3+-anguibactin	ATP + H2O[e] + Fe3+-anguibactin[e]--> orthophosphate + ADP + Fe3+-anguibactin	+	+	+	+	+	+	+	+	+	+	+	+	+
		T00039		T00039	C00002 + C00001[e] + Fe3+-dicitrate[e] --> C00009 + C00008 + Fe3+-dicitrate	ATP + H2O[e] + Fe3+-dicitrate[e]--> orthophosphate + ADP + Fe3+-dicitrate	+	+	+	+	+	+	+	+	+	+	+	+	+
		T00040		T00040	C00002 + C00001[e] + Fe3+-ferrichrome[e] --> C00009 + C00008 + Fe3+-ferrichrome	ATP + H2O[e] + Fe3+-ferrichrome[e]--> orthophosphate + ADP + Fe3+-ferrichrome	+	+	+	+	+	+	+	+	+	+	+	+	+
		T00041		T00041	C00002 + C00001[e] + C14819[e] --> C00009 + C00008 + C14819	ATP + H2O[e] + Fe+3[e]--> orthophosphate + ADP + Fe+3	+	+	+	+	+	+	+	+	+	+	+	+	+
		T00042		T00042	C00002 + C00001[e] + C14818[e] --> C00009 + C00008 + C14818	ATP + H2O[e] + Fe+2[e]--> orthophosphate + ADP + Fe('2+)	+	+	+	+	+	+	+	+	+	+	+	+	+
		T00043		T00043	C14818[e] --> C14818	Fe+2[e]--> Fe('2+)	+	+	+	+	+	+	+	+	+	+	+	+	+
		T00044		T00044	C00009 + C00085[e] --> C00085 + C00009[e]	orthophosphate + fructose-6-phosphate[e]--> 'alpha'-D-fructose-6-phosphate + Pi[e]	+	+	+	+	+	+	+	+	+	+	+	+	+
		T00045		T00045	C04261 + C01697[e] --> C00615 + C06311	phosphocarrier-protein-Hpr-N-phosphohistidine + galactitol[e]--> phosphocarrier-protein-Hpr-histidine + galactitol-1-phosphate	+	+	+	+	+	+	+	+	+	+	+	+	+
		T00046		T00046	C00080[e] + gamma-butyrobetaine[e] --> C00080 + gamma-butyrobetaine	H+[e] + gamma-butyrobetaine[e]--> H('+) + gamma-butyrobetaine	+	+	+	+	+	+	+	+	+	+	+	+	+
		T00047		T00047	C00009 + C00092[e] --> C00092 + C00009[e]	orthophosphate + glucose-6-phosphate[e]--> 'beta'-D-glucose-6-phosphate + Pi[e]	+	+	+	+	+	+	+	+	+	+	+	+	+
		T00048		T00048	C04261 + C00031[e] --> C00615 + C00092	phosphocarrier-protein-Hpr-N-phosphohistidine + D-glucose[e]--> phosphocarrier-protein-Hpr-histidine + D-glucose-6-phosphate	+	+	+	+	+	+	+	+	+	+	+	+	+
		T00049		T00049	C00009 + C00093[e] --> C00093 + C00009[e]	orthophosphate + D-glycerol-3-phosphate[e]--> `sn`-glycerol-3-phosphate + Pi[e]	+	+	+	+	+	+	+	+	+	+	+	+	+
		T00050		T00050	C00116[e] <=> C00116	glycerol[e] <=> glycerol	+	+	+	+	+	+	+	+	+	+	+	+	+
		T00051		T00051	C00002 + C00001[e] + C00719[e] --> C00009 + C00719 + C00008	ATP + H2O[e] + glycine-betaine[e]--> orthophosphate + betaine + ADP	+	+	+	+	+	+	+	+	+	+	+	+	+
		T00052		T00052	C00080[e] + C00719[e] --> C00080 + C00719	H+[e] + glycine-betaine[e]--> H('+) + betaine	+	+	+	+	+	+	+	+	+	+	+	+	+
		T00053		T00053	C01330[e] + C00719[e] --> C00719 + C01330	Na+[e] + glycine-betaine[e]--> betaine + Na+	+	+	+	+	+	+	+	+	+	+	+	+	+
		T00054		T00054	C00080[e] + C00037[e] --> C00080 + C00037	H+[e] + glycine[e]--> H('+) + glycine	+	+	+	+	+	+	+	+	+	+	+	+	+
		T00055		T00055	C00080[e] + C00160[e] --> C00160 + C00080	H+[e] + glycolate[e]--> glycolate + H('+)	+	+	+	+	+	+	+	+	+	+	+	+	+
		T00056		T00056	C00080[e] + C00242[e] --> C00080 + C00242	H+[e] + guanine[e]--> H('+) + guanine	+	+	+	+	+	-	+	+	+	+	+	+	+
		T00057		T00057	C00080[e] + homobetaine[e] --> C00080 + homobetaine	H+[e] + homobetaine[e]--> H('+) + homobetaine	+	+	+	+	+	+	+	+	+	+	+	+	+
		T00058		T00058	C00080[e] + hydroxyethylthiazole[e] --> C00080 + hydroxyethylthiazole	H+[e] + hydroxyethylthiazole[e]--> H('+) + hydroxyethylthiazole	+	+	+	+	+	+	+	+	+	+	+	+	+
		T00059		T00059	C00262[e] + C00080[e] --> C00080 + C00262	hypoxanthine[e]--> H('+) + hypoxanthine	+	+	+	+	+	-	+	+	+	+	+	+	+
		T00060		T00060	C04261 + C10504[e] --> C05396 + C00615	phosphocarrier-protein-Hpr-N-phosphohistidine + lactose[e]--> lactose-6-phosphate + phosphocarrier-protein-Hpr-histidine	+	+	+	+	+	+	+	+	+	+	+	+	+
		T00061		T00061	C00080[e] + C00041[e] --> C00080 + C00041	H+[e] + L-alanine[e]--> H('+) + L-alanine	-	+	+	+	+	+	+	+	+	+	+	+	+
		T00062		T00062	C01330[e] + C00041[e] --> C00041 + C01330	Na+[e] + L-alanine[e]--> L-alanine + Na+	-	+	+	+	+	+	+	+	+	+	+	+	+
		T00063		T00063	C00002 + C00062[e] + C00001[e] --> C00009 + C00008 + C00062	ATP + L-arginine[e] + H2O[e]--> orthophosphate + ADP + L-arginine	+	+	+	+	+	+	+	+	+	+	+	+	+
		T00064		T00064	C00077 + C00062[e] --> C00062 + C00077[e]	L-ornithine + L-arginine[e]--> L-arginine + ornithine[e]	+	+	+	+	+	+	+	+	+	+	+	+	+
		T00065		T00065	C01330[e] + C00049[e] --> C00049 + C01330	Na+[e] + L-aspartate[e]--> L-aspartate + Na+	+	+	+	+	+	+	+	+	+	+	+	+	+
		T00066		T00066	C00080[e] + C00318[e] --> C00080 + C00318	H+[e] + L-carnitine[e]--> H('+) + L-carnitine	+	+	+	+	+	+	+	+	+	+	+	+	+
		T00067		T00067	C00080[e] + C00025[e] --> C00080 + C00025	H+[e] + L-glutamate[e]--> H('+) + L-glutamate	+	+	+	+	+	+	+	+	+	+	+	+	+
		T00068		T00068	C01330[e] + C00025[e] --> C00025 + C01330	Na+[e] + L-glutamate[e]--> L-glutamate + Na+	+	+	+	+	+	+	+	+	+	+	+	+	+
		T00069		T00069	C00407 + C00080[e] --> C00080 + C00407[e]	L-isoleucine + H+[e]--> H('+) + L-isoleucine[e]	+	+	+	+	+	+	+	+	+	+	+	+	+
		T00070		T00070	C00080[e] + C00407[e] --> C00080 + C00407	H+[e] + L-isoleucine[e]--> H('+) + L-isoleucine	+	+	+	+	+	+	+	+	+	+	+	+	+
		T00071		T00071	C00080[e] + C00186[e] --> C00186 + C00080	H+[e] + L-lactate[e]--> L(+)-lactate + H('+)	+	+	+	+	+	+	+	+	+	+	+	+	+
		T00072		T00072	C00123 + C00080[e] --> C00080 + C00123[e]	L-leucine + H+[e]--> H('+) + L-leucine[e]	+	+	+	+	+	+	+	+	+	+	+	+	+
		T00073		T00073	C00080[e] + C00123[e] --> C00080 + C00123	H+[e] + L-leucine[e]--> H('+) + L-leucine	+	+	+	+	+	+	+	+	+	+	+	+	+
		T00074		T00074	C00080[e] + C00047[e] --> C00080 + C00047	H+[e] + L-lysine[e]--> H('+) + L-lysine	+	+	+	+	+	+	+	+	+	+	+	+	+
		T00075		T00075	C00080[e] + C00408[e] --> C00080 + C00408	H+[e] + L-pipecolate[e]--> H('+) + L-pipecolate	+	+	+	+	+	+	+	+	+	+	+	+	+
		T00076		T00076	C01330[e] + C00148[e] --> C00148 + C01330	Na+[e] + L-proline[e]--> L-proline + Na+	+	+	+	+	+	+	+	+	+	+	+	+	+
		T00077		T00077	C00080[e] + C00065[e] --> C00080 + C00065	H+[e] + L-serine[e]--> H('+) + L-serine	+	+	+	+	+	+	+	+	+	+	+	+	+
		T00078		T00078	C00065 + C00080[e] --> C00080 + C00065[e]	L-serine + H+[e]--> H('+) + L-serine[e]	+	+	+	+	+	+	+	+	+	+	+	+	+
		T00079		T00079	C00188 + C00080[e] --> C00080 + C00188[e]	L-threonine + H+[e]--> H('+) + L-threonine[e]	+	+	+	+	+	+	+	+	+	+	+	+	+
		T00080		T00080	C00080[e] + C00183 --> C00080 + C00183[e]	H+[e] + L-valine--> H('+) + L-valine[e]	+	+	+	+	+	+	+	+	+	+	+	+	+
		T00081		T00081	C00080[e] + C00183[e] --> C00080 + C00183	H+[e] + L-valine[e]--> H('+) + L-valine	+	+	+	+	+	+	+	+	+	+	+	+	+
		T00082		T00082	C00080[e] + macrolide <=> C00080 + macrolide[e]	H+[e] + macrolide <=> H('+) + macrolide[e]	+	+	+	+	+	+	+	+	+	+	+	+	+
		T00083		T00083	C00305 --> C00305[e]	Mg+2--> Mg+2[e]	+	+	+	+	+	+	+	+	+	+	+	+	+
		T00084		T00084	C00305[e] --> C00305	Mg+2[e]--> Mg+2	+	+	+	+	+	+	+	+	+	+	+	+	+
		T00085		T00085	C00002 + C00001[e] + C01935[e] --> C00009 + C00008 + C01935	ATP + H2O[e] + maltodextrin[e]--> orthophosphate + ADP + maltodextrin	+	+	+	+	+	+	+	+	+	+	+	+	+
		T00086		T00086	C04261 + C00208[e] --> C05737 + C00615	phosphocarrier-protein-Hpr-N-phosphohistidine + maltose[e]--> maltose-6'-phosphate + phosphocarrier-protein-Hpr-histidine	+	+	+	+	+	+	+	+	+	+	+	+	+
		T00087		T00087	C00002 + C00001[e] + C00034[e] --> C00009 + C00008 + C00034	ATP + H2O[e] + Mn+2[e]--> orthophosphate + ADP + Mn+2	+	+	+	+	+	+	+	+	+	+	+	+	+
		T00088		T00088	C00080[e] + C00034[e] --> C00080 + C00034	H+[e] + Mn+2[e]--> H('+) + Mn+2	+	+	+	+	+	+	+	+	+	+	+	+	+
		T00089		T00089	C04261 + C00392[e] --> C00644 + C00615	phosphocarrier-protein-Hpr-N-phosphohistidine + mannitol[e]--> D-mannitol-1-phosphate + phosphocarrier-protein-Hpr-histidine	+	+	+	+	+	+	+	+	+	+	+	+	+
		T00090		T00090	C00009 + C00275[e] --> C00275 + C00275[e]	orthophosphate + mannose-6-phosphate[e]--> D-mannose-6-phosphate + Pi[e]	+	+	+	+	+	+	+	+	+	+	+	+	+
		T00091		T00091	C00080[e] + MgHPO4[e] --> C00080 + MgHPO4	H+[e] + MgHPO4[e]--> H('+) + MgHPO4	+	+	+	+	+	+	+	+	+	+	+	+	+
		T00092		T00092	C00080[e] + MnHPO4[e] --> C00080 + MnHPO4	H+[e] + MnHPO4[e]--> H('+) + MnHPO4	+	+	+	+	+	+	+	+	+	+	+	+	+
		T00093		T00093	C00002 + C00001[e] + MoO4-2[e] --> C00009 + C00008 + MoO4-2	ATP + H2O[e] + MoO4-2[e]--> orthophosphate + ADP + MoO4-2	+	+	+	+	+	+	+	+	+	+	+	+	+
		T00094		T00094	C04261 + C00140[e] --> C00357 + C00615	phosphocarrier-protein-Hpr-N-phosphohistidine + N-acetylglucosamine[e]--> `N`-acetylglucosamine-6-phosphate + phosphocarrier-protein-Hpr-histidine	+	+	+	+	+	+	+	+	+	+	+	+	+
		T00095		T00095	C01330[e] + C00270[e] --> C00270 + C01330	Na+[e] + N-acetylneuraminate[e]--> sialate + Na+	+	+	+	+	+	+	+	+	+	+	+	+	+
		T00096		T00096	C00291[e] --> C00291	Ni+2[e]--> Ni+2	+	+	+	+	+	+	+	+	+	+	+	+	+
		T00097		T00097	C00088 --> C00088[e]	nitrite--> nitrite[e]	+	+	+	+	+	+	+	+	+	+	+	+	+
		T00098		T00098	C00080[e] + C00088[e] --> C00080 + C00088	H+[e] + nitrite[e]--> H('+) + nitrite	+	+	+	+	+	+	+	+	+	+	+	+	+
		T00099		T00099	C00080[e] + C01026[e] --> C00080 + C01026	H+[e] + N,N-dimethylglycine[e]--> H('+) + N,N-dimethylglycine	+	+	+	+	+	+	+	+	+	+	+	+	+
		T00100		T00100	C00002 + C00001[e] + C00098[e] --> C00009 + C00008 + C00098	ATP + H2O[e] + Oligopeptide[e]--> orthophosphate + ADP + Oligopeptide	+	+	+	+	+	+	+	+	+	+	+	+	+
		T00101		T00101	C01330[e] + C00009[e] --> C00009 + C01330	Na+[e] + orthophospate[e]--> orthophosphate + Na+	+	+	+	+	+	+	+	+	+	+	+	+	+
		T00102		T00102	C00002 + C00001[e] + phosphite[e] --> C00009 + C00008 + phosphite	ATP + H2O[e] + phosphite[e]--> orthophosphate + ADP + phosphite	+	+	+	+	+	+	+	+	+	+	+	+	+
		T00103		T00103	C00002 + C00001[e] + phosphonates[e] --> C00008 + phosphonates	ATP + H2O[e] + phosphonates[e]--> ADP + phosphonates	+	+	+	+	+	+	+	+	+	+	+	+	+
		T00104		T00104	C00238[e] + C01330[e] --> C00238 + C01330	K+[e] + Na+[e]--> K+ + Na+	+	+	+	+	+	+	+	+	+	+	+	+	+
		T00105		T00105	C00080[e] + C00148[e] --> C00080 + C00148	H+[e] + L-proline[e]--> H('+) + L-proline	+	+	+	+	+	+	+	+	+	+	+	+	+
		T00106		T00106	C00002 + C00001[e] + C00134[e] --> C00009 + C00008 + C00134	ATP + H2O[e] + Putrescine[e]--> orthophosphate + ADP + Putrescine	+	+	+	+	+	+	+	+	+	+	+	+	+
		T00107		T00107	C00474[e] <=> C00474	ribitol[e] <=> ribitol	+	+	+	+	+	+	+	+	+	+	+	+	+
		T00108		T00108	C00255[e] --> C00255	riboflavin[e]--> riboflavin	+	+	+	+	+	+	+	+	+	+	+	+	+
		T00109		T00109	C04261 + C01451[e] --> C00615 + C06188	phosphocarrier-protein-Hpr-N-phosphohistidine + salicin[e]--> phosphocarrier-protein-Hpr-histidine + salicin-6-phosphate	+	+	+	+	+	+	+	+	+	+	+	+	+
		T00110		T00110	C00002 + C00001[e] + C01330 --> C00009 + C00008 + C01330[e]	ATP + H2O[e] + Na+--> orthophosphate + ADP + Na+[e]	-	+	+	+	+	+	+	+	+	+	+	+	+
		T00111		T00111	C00002 + C00001[e] + C00315[e] --> C00009 + C00008 + C00315	ATP + H2O[e] + Spermidine[e]--> orthophosphate + ADP + Spermidine	+	+	+	+	+	+	+	+	+	+	+	+	+
		T00112		T00112	C04261 + sucrose[e] --> C02591 + C00615	phosphocarrier-protein-Hpr-N-phosphohistidine + sucrose[e]--> sucrose-6('F)-phosphate + phosphocarrier-protein-Hpr-histidine	+	+	+	+	+	+	+	+	+	+	+	+	+
		T00113		T00113	C00080[e] + C00245[e] --> C00080 + C00245	H+[e] + taurine[e]--> H('+) + taurine	+	+	+	+	+	+	+	+	+	+	+	+	+
		T00114		T00114	C04261 + C00293[e] --> C00615 + C00689	phosphocarrier-protein-Hpr-N-phosphohistidine + trehalose[e]--> phosphocarrier-protein-Hpr-histidine + trehalose-6'-phosphate	+	+	+	+	+	+	+	+	+	+	+	+	+
		T00115		T00115	C00080[e] + C00316[e] --> C00080 + C00316	H+[e] + tripeptide[e]--> H('+) + tripeptide	+	+	+	+	+	+	+	+	+	+	+	+	+
		T00116		T00116	C00002 + C00238[e] + C00001[e] --> C00009 + C00008 + C00238	ATP + K+[e] + H2O[e]--> orthophosphate + ADP + K+	+	+	+	-	-	-	+	+	-	+	+	+	+
		T00117		T00117	C00080[e] + C00106[e] --> C00080 + C00106	H+[e] + uracil[e]--> H('+) + uracil	+	+	+	+	+	+	+	+	+	+	+	+	+
		T00118		T00118	C00086[e] <=> C00086	urea[e] <=> urea	+	+	+	+	+	+	+	+	+	+	+	+	+
		T00119		T00119	C00080[e] + C00299[e] --> C00080 + C00299	H+[e] + uridine[e]--> H('+) + uridine	+	+	+	+	+	+	+	+	+	+	+	+	+
		T00120		T00120	C00080[e] xanthine --> C00080 + xanthine[e]	H+[e] + xanthine --> H('+) + xanthine[e]	+	+	+	+	+	+	+	+	+	+	+	+	+
		T00121		T00121	(2) C00080[e] + C00038 --> (2) C00080 + C00038[e]	(2) H+[e] + Zn+2--> (2) H('+) + Zn+2[e]	+	+	+	+	+	+	+	+	+	+	+	+	+
		T00122		T00122	C00080[e] + C00238[e] + C00038 --> C00080 + C00238 + C00038[e]	H+[e] + K+[e] + Zn+2--> H('+) + K+ + Zn+2[e]	+	+	+	+	+	+	+	+	+	+	+	+	+
		T00123		T00123	C00038[e] --> C00038	Zn+2[e]--> Zn+2	+	+	+	+	+	+	+	+	+	+	+	+	+
		T00124		T00124	C00002 + C00001[e] + C00038[e] --> C00009 + C00008 + C00038	ATP + H2O[e] + Zn+2[e]--> orthophosphate + ADP + Zn+2	+	+	+	+	+	+	+	+	+	+	+	+	+
		T00125		T00125	C00080[e] + ZnHPO4[e] --> C00080 + ZnHPO4	H+[e] + ZnHPO4[e]--> H('+) + ZnHPO4	+	+	+	+	+	+	+	+	+	+	+	+	+
		T00126		T00126	C00001 + C00080 + C00002 <=> C00009 + C00008 + C00080[e]	H(,2)O + H('+) + ATP <=> orthophosphate + ADP + H+[e]	+	+	+	+	+	+	+	+	+	+	+	+	+
		T00127		T00127	C00097 --> C00097[e]	C00097 --> C00097[e]	+	+	+	+	+	+	+	+	+	+	+	+	+
		T00128		T00128	PO4[e] + C01330[e] --> PO4 + C01330	PO4[e] + C01330[e] --> PO4 + C01330	+	+	+	+	+	+	+	+	+	+	+	+	+
		T00129		T00129	C06710 --> C06710[e]	C06710 --> C06710[e]	-	+	+	-	-	-	-	-	-	-	-	+	-
		T00130		T00130	C00080[e] --> C00080	C00080[e] --> C00080	-	-	+	-	-	-	-	-	-	-	-	+	-
		T00131		T00131	C00430[e] --> C00430	C00430[e] --> C00430	-	+	+	+	+	+	+	+	+	+	+	+	+
		T00132		T00132	Hydroxymethylpyrimidine[e] --> Hydroxymethylpyrimidine	Hydroxymethylpyrimidine[e] --> Hydroxymethylpyrimidine	+	+	+	+	+	+	+	+	+	+	+	+	+
		T00133		T00133	C00214[e] + C00080[e] --> C00214 + C00080	C00214[e] + C00080[e] --> C00214 + C00080	+	+	+	+	+	+	+	+	+	+	+	+	+
		T00134		T00134	C00194[e] --> C00194	C00194[e] --> C00194	+	+	+	+	+	+	+	+	+	+	+	+	+
		T00135		T00135	C05774[e] --> C05774	C05774[e] --> C05774	+	+	+	+	+	+	+	+	+	+	+	+	+
		T00136		T00136	C00037[e] + C01330[e] --> C00037 + C01330	C00037[e] + C01330[e] --> C00037 + C01330	+	+	+	+	+	+	+	+	+	+	+	+	+
		T00137		T00137	C01413 --> C01413[e]	C01413 --> C01413[e]	+	+	+	+	+	+	+	+	+	+	+	+	+
		T00138		T00138	C06696 --> C06696[e]	C06696 --> C06696[e]	-	-	+	-	-	-	-	-	-	-	-	+	-
		T00139		T00139	C00238 + C00080[e] --> C00238[e] + C00080	C00238 + C00080[e] --> C00238[e] + C00080	-	-	-	-	-	-	-	-	-	+	+	-	-
		T00140		T00140	C00918 + C00080[e] <=> C00918[e] + C00080	C00918 + C00080[e] <=> C00918[e] + C00080	+	+	+	+	+	+	+	+	+	+	+	+	+
		T00141		T00141	C03570[e] + C04261 --> D-mannosamine-6-phosphate + C00615	C03570[e] + C04261 --> D-mannosamine-6-phosphate + C00615	+	+	+	+	+	+	+	+	+	+	+	+	+
		T00142		T00142	C00124[e] --> C00124	C00124[e] --> C00124	-	-	-	-	+	+	+	+	-	-	+	-	-
		T00143		T00143	Alpha-Cyclodextrin[e] --> Alpha-Cyclodextrin	Alpha-Cyclodextrin[e] --> Alpha-Cyclodextrin	-	-	-	-	-	-	+	+	-	-	-	-	-
		T00144		T00144	C00158[e] + C00080[e] --> C00158 + C00080	C00158[e] + C00080[e] --> C00158 + C00080	-	-	-	-	-	-	-	-	-	-	+	+	-
		T00145		T00145	C01019[e] + C01330[e] --> C01019 + C01330	C01019[e] + C01330[e] --> C01019 + C01330	-	-	-	-	+	+	+	+	-	-	+	-	-
		T00146		T00146	C00311[e] + C00080[e] --> C00311 + C00080	C00311[e] + C00080[e] --> C00311 + C00080	-	-	-	-	-	-	-	-	-	-	+	+	-
		T00147		T00147	C06697 + C00080[e] --> C06697[e] + C00080	C06697 + C00080[e] --> C06697[e] + C00080	+	+	+	+	+	+	+	+	+	+	+	+	+
		T00148		T00148	Ni-isocitrate[e] + C00080[e] --> Ni-isocitrate + C00080	Ni-isocitrate[e] + C00080[e] --> Ni-isocitrate + C00080	-	-	-	-	-	-	-	-	-	-	+	+	-
		T00149		T00149	Gamma-Cyclodextrin[e] --> Gamma-Cyclodextrin	Gamma-Cyclodextrin[e] --> Gamma-Cyclodextrin	-	-	-	-	-	-	+	+	-	-	-	-	-
		T00150		T00150	Antimonite + C00080[e] --> Antimonite[e] + C00080	Antimonite + C00080[e] --> Antimonite[e] + C00080	+	+	+	+	+	+	+	+	+	+	+	+	+
		T00151		T00151	Beta-Cyclodextrin[e] --> Beta-Cyclodextrin	Beta-Cyclodextrin[e] --> Beta-Cyclodextrin	-	-	-	-	-	-	+	+	-	-	-	-	-
		T00152		T00152	C00003[e] --> C00003	NAD[e] --> NAD	+	+	+	+	+	+	+	+	+	+	+	+	+
		T00153		T00153	C00065[e] --> C00065	L-Serine[e] --> L-Serine	+	+	+	+	+	+	+	+	+	+	+	+	+
		T00154		T00154	C00073[e] --> C00073	L-Methionine[e] --> L-Methionine	+	+	+	+	+	+	+	+	+	+	+	+	+
		T00155		T00155	C00097[e] --> C00097	L-Cysteine[e] --> L-Cysteine	+	+	+	+	+	+	+	+	+	+	+	+	+
		T00156		T00156	C00152[e] --> C00152	L-Asparagine[e] --> L-Asparagine	+	+	+	+	+	+	+	+	+	+	+	+	+
		T00157		T00157	C00378[e] --> C00378	Thiamine[e] --> Thiamine	+	+	+	+	+	+	+	+	+	+	+	+	+
		T00158		T00158	C00155[e] --> C00155	L-Homocysteine[e] --> L-Homocysteine	+	+	+	+	+	+	+	+	+	+	+	+	+

## Sheet: biomass Becker and Palsson 
Supplementary dataset 1. Strain dependent metabolic network reconstruction of S. aureus
Biomass generation in the S. aureus strains (∑ ci mi →biomass) based on Becker and Palsson, 2005
Biomass components (m_i)	Coefficient(c_i)	Newman	TCH1516	USA300	Mu3	JH9	JH1	COL	RF122	Mu50	MW2	MSSA476	MRSA252	N315
H2O	20000	+	+	+	+	+	+	+	+	+	+	+	+	+
ATP	20000	+	+	+	+	+	+	+	+	+	+	+	+	+
L-Glutamate	9.68	+	+	+	+	+	+	+	+	+	+	+	+	+
L-Glutamine	8.72	+	+	+	+	+	+	+	+	+	+	+	+	+
L-Alanine	6.6	+	+	+	+	+	+	+	+	+	+	+	+	+
L-Lysine	5.45	+	+	+	+	+	+	+	+	+	+	+	+	+
L-Leucine	5.21	+	+	+	+	+	+	+	+	+	+	+	+	+
L-Aspartate	4.48	+	+	+	+	+	+	+	+	+	+	+	+	+
L-Asparagine	4.48	+	+	+	+	+	+	+	+	+	+	+	+	+
L-Valine	4.12	+	+	+	+	+	+	+	+	+	+	+	+	+
L-Isoleucine	4.06	+	+	+	+	+	+	+	+	+	+	+	+	+
GMP	4.01	+	+	+	+	+	+	+	+	+	+	+	+	+
L-Arginine	3.88	+	+	+	+	+	+	+	+	+	+	+	+	+
Glycine	3.51	+	+	+	+	+	+	+	+	+	+	+	+	+
L-Phenylalanine	3.33	+	+	+	+	+	+	+	+	+	+	+	+	+
AMP	3.11	+	+	+	+	+	+	+	+	+	+	+	+	+
L-Serine	2.6	+	+	+	+	+	+	+	+	+	+	+	+	+
L-Threonine	2.54	+	+	+	+	+	+	+	+	+	+	+	+	+
UMP	2.39	+	+	+	+	+	+	+	+	+	+	+	+	+
L-Tyrosine	2.3	+	+	+	+	+	+	+	+	+	+	+	+	+
CMP	2.2	+	+	+	+	+	+	+	+	+	+	+	+	+
L-Proline	2.12	+	+	+	+	+	+	+	+	+	+	+	+	+
L-Methionine	1.94	+	+	+	+	+	+	+	+	+	+	+	+	+
UDP-N-acetylmuramate	1.78	+	+	+	+	+	+	+	+	+	+	+	+	+
L-Histidine	1.45	+	+	+	+	+	+	+	+	+	+	+	+	+
L-Tryptophan	1.27	+	+	+	+	+	+	+	+	+	+	+	+	+
LL-2,6-Diaminoheptanedioat	1.27	+	+	+	+	+	+	+	+	+	+	+	+	+
N-Acetyl-D-glucosamine 1-phosphate	1.22	+	+	+	+	+	+	+	+	+	+	+	+	+
L-Cysteine	0.79	+	+	+	+	+	+	+	+	+	+	+	+	+
dAMP	0.76	+	+	+	+	+	+	+	+	+	+	+	+	+
dTMP	0.73	+	+	+	+	+	+	+	+	+	+	+	+	+
dGMP	0.6	+	+	+	+	+	+	+	+	+	+	+	+	+
dCMP	0.53	+	+	+	+	+	+	+	+	+	+	+	+	+
N-Acetyl-D-glucosamine	0.38	+	+	+	+	+	+	+	+	+	+	+	+	+
D-Glucosamine 1-phosphate	0.23	+	+	+	+	+	+	+	+	+	+	+	+	+
Thiamin	0.01	+	+	+	+	+	+	+	+	+	+	+	+	+
5,6,7,8-Tetrahydrofolat	0.01	-	+	+	+	+	+	-	+	+	-	-	+	+
Spermidine	0.01	+	+	+	+	+	+	+	+	+	+	+	+	+
Siroheme	0.01	+	+	+	+	+	+	+	+	+	+	+	+	+
Hexadecanoic acid	0.01	+	+	+	+	+	+	+	+	+	+	+	+	+
Putrescine	0.01	+	+	+	+	+	+	+	+	+	+	+	+	+
NADP	0.01	+	+	+	+	+	+	+	+	+	+	+	+	+
NAD	0.01	+	+	+	+	+	+	+	+	+	+	+	+	+
5,10-Methylenetetrahydrofolate	0.01	-	+	+	+	+	+	-	+	+	-	-	+	+
Heme O	0.01	+	+	+	+	+	+	+	+	+	+	-	+	+
FAD	0.01	+	+	+	+	+	+	+	+	+	+	+	+	+
10-Formyltetrahydrofolate	0.01	-	+	+	+	+	+	-	+	+	-	-	+	+

## Sheet:  biomass Heinemann
Supplementary dataset 1. Strain dependent metabolic network reconstruction of S. aureus
Biomass generation in the S. aureus strains (∑ ci mi →biomass) based on Heinemann et al. 2005
Biomass components (m_i)	Coefficient(c_i)	Newman	TCH1516	USA300	Mu3	JH9	JH1	COL	RF122	Mu50	MW2	MSSA476	MRSA252	N315
L-Alanine	0.213054	+	+	+	+	+	+	+	+	+	+	+	+	+
L-Arginine	0.111232	+	+	+	+	+	+	+	+	+	+	+	+	+
L-Asparagine	0.1732	+	+	+	+	+	+	+	+	+	+	+	+	+
L-Aspartate	0.261826	+	+	+	+	+	+	+	+	+	+	+	+	+
L-Cysteine	0.0192	+	+	+	+	+	+	+	+	+	+	+	+	+
L-Glutamine	0.128404	+	+	+	+	+	+	+	+	+	+	+	+	+
L-Glutamate	0.272384	+	+	+	+	+	+	+	+	+	+	+	+	+
Glycine	0.190372	+	+	+	+	+	+	+	+	+	+	+	+	+
L-Histidine	0.073566	+	+	+	+	+	+	+	+	+	+	+	+	+
L-Isoleucine	0.269934	+	+	+	+	+	+	+	+	+	+	+	+	+
L-Leucine	0.282708	+	+	+	+	+	+	+	+	+	+	+	+	+
L-Lysine	0.23607	+	+	+	+	+	+	+	+	+	+	+	+	+
L-Methionine	0.083908	+	+	+	+	+	+	+	+	+	+	+	+	+
L-Phenylalanine	0.137802	+	+	+	+	+	+	+	+	+	+	+	+	+
L-Proline	0.116502	+	+	+	+	+	+	+	+	+	+	+	+	+
L-Serine	0.198104	+	+	+	+	+	+	+	+	+	+	+	+	+
L-Threonine	0.179384	+	+	+	+	+	+	+	+	+	+	+	+	+
L-Tryptophan	0.023038	+	+	+	+	+	+	+	+	+	+	+	+	+
L-Tyrosine	0.1192	+	+	+	+	+	+	+	+	+	+	+	+	+
L-Valine	0.207868	+	+	+	+	+	+	+	+	+	+	+	+	+
ATP	56.3185	+	+	+	+	+	+	+	+	+	+	+	+	+
dATP	0.02028	+	+	+	+	+	+	+	+	+	+	+	+	+
dCTP	0.0099	+	+	+	+	+	+	+	+	+	+	+	+	+
dGTP	0.0099	+	+	+	+	+	+	+	+	+	+	+	+	+
dTTP	0.02028	+	+	+	+	+	+	+	+	+	+	+	+	+
CTP	0.05952	+	+	+	+	+	+	+	+	+	+	+	+	+
GTP	0.05952	+	+	+	+	+	+	+	+	+	+	+	+	+
UTP	0.06072	+	+	+	+	+	+	+	+	+	+	+	+	+
K+	1.86893	+	+	+	+	+	+	+	+	+	+	+	+	+
Mg+2	0.125342	+	+	+	+	+	+	+	+	+	+	+	+	+
Na+	0.27853	+	+	+	+	+	+	+	+	+	+	+	+	+
Orthophosphate	0.139258	+	+	+	+	+	+	+	+	+	+	+	+	+
D-Glucose	0.06685	+	+	+	+	+	+	+	+	+	+	+	+	+
Acetyl-CoA	4.62e-05	+	+	+	+	+	+	+	+	+	+	+	+	+
Succinyl-CoA	2.8e-06	+	+	+	+	+	+	+	+	+	+	+	+	+
CoA	5.6e-05	+	+	+	+	+	+	+	+	+	+	+	+	+
FAD	9.38e-05	+	+	+	+	+	+	+	+	+	+	+	+	+
NAD	0.0020062	+	+	+	+	+	+	+	+	+	+	+	+	+
NADH	4.62e-05	+	+	+	+	+	+	+	+	+	+	+	+	+
NADP	0.0001218	+	+	+	+	+	+	+	+	+	+	+	+	+
NADPH	0.0003738	+	+	+	+	+	+	+	+	+	+	+	+	+
