# Supplementary material for: Do genome-scale models need exact solvers or clearer standards?
Source: Mol Syst Biol. 2015 Oct 14;11(10):831. doi: 10.15252/msb.20156157 (PMC4631202; doi:10.15252/msb.20156157)
Supplement: Supplementary file 2 — Dataset EV1 [file msb0011-0831-sd2.zip › m_model_collection-master/loopless_m_models.ipynb]

# %% [markdown]
# Solving M Models without Loops

# %% [markdown]
A type III loop is a cycle with no exchange of metabolites. Therefore, type III loops do not have flux through exchange, demand and biomass reactions, which exchange mass with the system. If flux flows through a type III loop, it has no thermodynamic driving force, which is not realistic. As long as the reaction bounds do not force flux through any reactions in the loop, a solution with flux through a loop can be collapsed into a solution without it which still allows flux through the biomass.

Proof: Take the following model, where all fluxes are positive or zero (conversion of a model with negative fluxes to this form is trivial), with a flux solution $v$. All exchange, demand, and biomass, reactions (which by definition can not be a part of a loop) are denoted with $_i$ subscripts, while all others are denoted with $_j$.
$$ \mathbf S \cdot v = 0$$
$$ ub \ge v \ge 0 $$
$$ ub_i \ge v_i \ge lb_i $$

Let $v_L$ be any flux loop within $v$. Because exchange, demand, and biomass can not be in the loop, we have the following:
$$v_{L,i} = 0 $$

By definition, no metabolites are exchanged, so
$$ \mathbf S \cdot v_L = 0 $$
$$ \mathbf S \cdot (v - v_L) = 0 $$

Because $v_L$ is a loop within $v$, the following are true:
$$ ub \ge v \ge v_L \ge 0 $$
$$ ub \ge v - v_L \ \ge 0 $$

$\therefore$ $\forall v$ and $\forall v_L$ within it, $v - v_L$ is also a valid solution which will produce biomass flux.

# %% [markdown]
This proof does not apply to models where flux is forced through a reaction (i.e. where the lower bound is greater than 0). To optain a flux state with no flux through thermodynamically infeasible loops for all models, loopless FBA was developed by [Schellenberger et al.](http://dx.doi.org/10.1016/j.bpj.2010.12.3707) To compute this for all of these correctly parsed-models, we use the loopless FBA [implementation](http://cobrapy.readthedocs.org/en/latest/loopless.html) in [cobrapy](http://opencobra.github.io/cobrapy/) (version 0.4.0b1 or later) and the [gurobi](http://www.gurobi.com) solver (version 6.0). Because loopless FBA is an MILP, it is not guarenteed to find the optimum, but for every model we are able to find a feasible loopless solution with the algorithm.

# %% [code]
import os

import pandas

import cobra

pandas.set_option("display.max_rows", 100)

# %% [markdown]
Load in the models, as parsed by this [script](load_models.ipynb). We will also break up all reversible reactions into the model into two irreversible reactions in opposite directions.

# %% [code]
models = cobra.DictList()
for filename in sorted(os.listdir("sbml3")):
    if not filename.endswith(".xml"):
        continue
    models.append(cobra.io.read_sbml_model(os.path.join("sbml3", filename)))

# %% [markdown]
Construct the loopless models, which impose additional constraints which prevent flux from going around one of these loops.

# %% [code]
loopless_models = cobra.DictList((cobra.flux_analysis.construct_loopless_model(m) for m in models))

# %% [markdown]
Solve the models using gurobi, allowing the branch-and-bound solver to proceed for two minutes.

# %% [code]
loopless_solutions = {}
for loopless_model in loopless_models:
    solution = loopless_model.optimize(solver="gurobi", time_limit=120)
    loopless_solutions[loopless_model.id] = solution

# %% [markdown]
Constrain the models based the loopless result. Only reactions which carry flux in the loopless solution will be allowed to carry flux.

# %% [code]
constrained_loopless_models = cobra.DictList()
for model, loopless_model in zip(models, loopless_models):
    constrained = model.copy()
    constrained_loopless_models.append(constrained)
    for reaction in constrained.reactions:
        loopless_flux = loopless_model.reactions.get_by_id(reaction.id).x
        reaction.upper_bound = min(reaction.upper_bound, loopless_flux + 1e-6)

# %% [markdown]
Solve these problems which are constrained to be loopless exactly.

# %% [code]
loopless_exact_solutions = {
    model.id: model.optimize(solver="esolver", rational_solution=True)
    for model in constrained_loopless_models}

# %% [markdown]
Format the results as a table. This demonstrates these models have a feasible flux state which produce biomass without using these loops, and this loopless flux state can also be solved using exact arithmetic.

# %% [code]
results = pandas.DataFrame.from_dict(
    {model.id: {"loopless": loopless_solutions[model.id].f,
                "FBA": model.optimize().f,
                "constrained looples exact": str(loopless_exact_solutions[model.id].f)}
     for model in models},
    orient="index")
results
