# Supplementary material for: Do genome-scale models need exact solvers or clearer standards?
Source: Mol Syst Biol. 2015 Oct 14;11(10):831. doi: 10.15252/msb.20156157 (PMC4631202; doi:10.15252/msb.20156157)
Supplement: Supplementary file 2 — Dataset EV1 [file msb0011-0831-sd2.zip › m_model_collection-master/mat/create_iGB555.m]

% Code by Roger Chang
clear; close all; clc;
initCobraToolbox();
changeCobraSolver('glpk');

% Create model by adding reactions.
iGB555_RLC = createModel({},{},{},[],[],[]);
iGB555_RLC = addReaction(iGB555_RLC,'NMB0954','OXA + ACCOA + H2O <=> CIT + COA + H');
iGB555_RLC = addReaction(iGB555_RLC,'NMB0433','CIT <=> ACO + H2O');
iGB555_RLC = addReaction(iGB555_RLC,'NMB1572','ACO + H2O <=> ICIT');
iGB555_RLC = addReaction(iGB555_RLC,'NMB0920','ICIT + NADP <=> AKG + CO2 + NADPH');
iGB555_RLC = addReaction(iGB555_RLC,'NMB0955_1','ThPP + AKG -> HPThPP + CO2');
iGB555_RLC = addReaction(iGB555_RLC,'NMB0955_2','HPThPP + LA -> SUCDHLA + ThPP');
iGB555_RLC = addReaction(iGB555_RLC,'NMB0956','SUCDHLA + COA -> DHLA + SUCCOA');
iGB555_RLC = addReaction(iGB555_RLC,'NMB0957','DHLA + NAD + H <=> LA + NADH');
iGB555_RLC = addReaction(iGB555_RLC,'NMB0959','SUCCOA + Pi + ADP <=> SUC + COA + ATP + H');
iGB555_RLC = addReaction(iGB555_RLC,'NMB0950','SUC + FAD <=> FADH2 + FUM');
iGB555_RLC = addReaction(iGB555_RLC,'NMB0951_1','SUC + UQONE <=> UQOL + FUM');
iGB555_RLC = addReaction(iGB555_RLC,'NMB1458','FUM + H2O <=> MAL');
iGB555_RLC = addReaction(iGB555_RLC,'NMB2096','MAL + FAD -> FADH2 + OXA');
iGB555_RLC = addReaction(iGB555_RLC,'NMB0389','GLC <=> aGLC');
iGB555_RLC = addReaction(iGB555_RLC,'NMB1390','aGLC + ATP <=> G6P + ADP + H');
iGB555_RLC = addReaction(iGB555_RLC,'NMB0334','G6P <=> F6P');
iGB555_RLC = addReaction(iGB555_RLC,'NMB1887','GAP <=> GLP');
iGB555_RLC = addReaction(iGB555_RLC,'NMB1869','GAP + GLP <=> F16P');
iGB555_RLC = addReaction(iGB555_RLC,'NMB1060','F16P + H2O -> F6P + Pi');
iGB555_RLC = addReaction(iGB555_RLC,'NMB0207','GAP + Pi + NAD <=> 3PGLP + H + NADH');
iGB555_RLC = addReaction(iGB555_RLC,'NMB0010','3PGLP + ADP + H <=> 3PG + ATP');
iGB555_RLC = addReaction(iGB555_RLC,'NMB1604','3PG <=> 2-PG + H');
iGB555_RLC = addReaction(iGB555_RLC,'NMB1285','2-PG <=> PEP + H2O');
iGB555_RLC = addReaction(iGB555_RLC,'NMB0089','PEP + ADP + H <=> PYR + ATP');
iGB555_RLC = addReaction(iGB555_RLC,'NMB2061','PEP + CO2 + H2O -> OXA + Pi + H');
iGB555_RLC = addReaction(iGB555_RLC,'NMB0618','PYR + ATP + H2O <=> PEP + AMP + Pi + 2 H');
iGB555_RLC = addReaction(iGB555_RLC,'NMB1392','G6P + NADP <=> GLAC6P + NADPH + H');
iGB555_RLC = addReaction(iGB555_RLC,'NMB1391','GLAC6P + H2O -> 6PG + H');
iGB555_RLC = addReaction(iGB555_RLC,'NMB2028','GLUCA + ATP <=> 6PG + ADP + H');
iGB555_RLC = addReaction(iGB555_RLC,'NMB0015','6PG + NADP <=> RU5P + CO2 + NADPH');
iGB555_RLC = addReaction(iGB555_RLC,'NMB1511','RU5P <=> R5P');
iGB555_RLC = addReaction(iGB555_RLC,'NMB1244','RU5P <=> X5P + H');
iGB555_RLC = addReaction(iGB555_RLC,'NMB1457_1','X5P + R5P <=> S7P + GAP');
iGB555_RLC = addReaction(iGB555_RLC,'NMB1457_2','F6P + GAP <=> E4P + X5P + H');
iGB555_RLC = addReaction(iGB555_RLC,'NMB0351','S7P + GAP + H <=> E4P + F6P');
iGB555_RLC = addReaction(iGB555_RLC,'NMB1393','6PG <=> HD6PG + H2O');
iGB555_RLC = addReaction(iGB555_RLC,'NMB1394_1','HD6PG <=> GAP + PYR');
iGB555_RLC = addReaction(iGB555_RLC,'NMB1341_1','ThPP + PYR -> HEThPP + CO2');
iGB555_RLC = addReaction(iGB555_RLC,'NMB1341_2','HEThPP + LA -> ACDHLA + ThPP');
iGB555_RLC = addReaction(iGB555_RLC,'NMB1342','ACDHLA + COA -> DHLA + ACCOA + H');
iGB555_RLC = addReaction(iGB555_RLC,'NMB0997','DLAC + NAD <=> H + PYR + NADH');
iGB555_RLC = addReaction(iGB555_RLC,'NMB1377_1','LLAC + NAD <=> PYR + NADH + H');
iGB555_RLC = addReaction(iGB555_RLC,'NMB1377_2','LLAC + FIC <=> PYR + FOC');
iGB555_RLC = addReaction(iGB555_RLC,'27','LAC + NAD <=> PYR + NADH + H');
iGB555_RLC = addReaction(iGB555_RLC,'NMB0671_1','MAL + NAD <=> PYR + CO2 + NADH');
iGB555_RLC = addReaction(iGB555_RLC,'NMB0671_2','MAL + NADP -> PYR + CO2 + NADPH');
iGB555_RLC = addReaction(iGB555_RLC,'NMB0631','ACCOA + Pi <=> AC-P + COA');
iGB555_RLC = addReaction(iGB555_RLC,'NMB0435','AC-P + ADP <=> ACE + ATP');
iGB555_RLC = addReaction(iGB555_RLC,'NMB1555','ACE + COA + ATP + H <=> ACCOA + AMP + PPi');
iGB555_RLC = addReaction(iGB555_RLC,'NMB1710','2 H + AKG + NH3 + NADPH <=> GLU + NADP + H2O');
iGB555_RLC = addReaction(iGB555_RLC,'NMB1476','AKG + NH3 + NADH + 2 H <=> GLU + NAD + H2O');
iGB555_RLC = addReaction(iGB555_RLC,'NMB0458','GLU <=> DGLU');
iGB555_RLC = addReaction(iGB555_RLC,'NMB0359_1','GLU + NH3 + ATP <=> GLN + Pi + ADP + H');
iGB555_RLC = addReaction(iGB555_RLC,'NMB1849','GLN + CO2 + 2 H2O + 2 ATP <=> CARBP + GLU + Pi + 2 ADP + H');
iGB555_RLC = addReaction(iGB555_RLC,'NMB1069','GLU + ATP -> GLU5P + ADP');
iGB555_RLC = addReaction(iGB555_RLC,'NMB1068','GLU5P + NADPH <=> GLUSA + Pi + NADP');
iGB555_RLC = addReaction(iGB555_RLC,'GLUSA_PYR5C','GLUSA <=> PYR5C + H2O');
iGB555_RLC = addReaction(iGB555_RLC,'NMB0055_1','PYR5C + H + NADPH <=> PRO + NADP');
iGB555_RLC = addReaction(iGB555_RLC,'NMB0055_2','PYR5C + H + NADH <=> PRO + NAD');
iGB555_RLC = addReaction(iGB555_RLC,'NMB0401_1','PRO + FAD <=> PYR5C + FADH2');
iGB555_RLC = addReaction(iGB555_RLC,'NMB0401_2','PYR5C + NAD + 2 H2O <=> GLU + NADH + H');
iGB555_RLC = addReaction(iGB555_RLC,'prolineHydroxylase','PRO + AKG + O2 -> 4HPRO + SUC + CO2');
iGB555_RLC = addReaction(iGB555_RLC,'NMB0401_3','4HPRO + FAD <=> 1PYR3H5C + FADH2');
iGB555_RLC = addReaction(iGB555_RLC,'NMB0401_4','1PYR3H5C + NAD + 2 H2O <=> E4HGLU + NADH + H');
iGB555_RLC = addReaction(iGB555_RLC,'4hydroxyglutamateTransaminase','E4HGLU + AKG <=> 4H2KG + GLU');
iGB555_RLC = addReaction(iGB555_RLC,'NMB1394_2','4H2KG <=> PYR + GLYO');
iGB555_RLC = addReaction(iGB555_RLC,'NMB0540','OXA + GLU <=> ASP + AKG');
iGB555_RLC = addReaction(iGB555_RLC,'NMB1029','FUM + NH3 + H <=> ASP');
iGB555_RLC = addReaction(iGB555_RLC,'NMB0392_1','ASP + O2 + H2O <=> OXA + H2O2 + NH3 + H');
iGB555_RLC = addReaction(iGB555_RLC,'NMB1688','ASP + NH3 <=> ASN + H2O');
iGB555_RLC = addReaction(iGB555_RLC,'NMB1876','ACCOA + GLU <=> COA + ACGLU + H');
iGB555_RLC = addReaction(iGB555_RLC,'NMB1074','ACGLU + ATP <=> ACGLU5P + ADP');
iGB555_RLC = addReaction(iGB555_RLC,'NMB1787','ACGLU5P + H + NADPH <=> ACGLU5SA + Pi + NADP');
iGB555_RLC = addReaction(iGB555_RLC,'NMB1371','ACGLU5SA + GLU <=> ACORN + AKG');
iGB555_RLC = addReaction(iGB555_RLC,'NMB2005','ACORN + GLU -> ACGLU + ORN');
iGB555_RLC = addReaction(iGB555_RLC,'NMB1573','CARBP + ORN <=> CTL + Pi + H');
iGB555_RLC = addReaction(iGB555_RLC,'NMB2129','CTL + ASP + ATP <=> ARGSUC + AMP + PPi + H');
iGB555_RLC = addReaction(iGB555_RLC,'NMB0637','ARGSUC <=> FUM + ARG');
iGB555_RLC = addReaction(iGB555_RLC,'NMB1498','ASP + ATP <=> 4PASP + ADP');
iGB555_RLC = addReaction(iGB555_RLC,'NMB2079','4PASP + H + NADPH <=> ASP4SA + Pi + NADP');
iGB555_RLC = addReaction(iGB555_RLC,'NMB1228','ASP4SA + H + NADPH <=> HSER + NADP');
iGB555_RLC = addReaction(iGB555_RLC,'NMB2029','HSER + ATP <=> PHSER + ADP + H');
iGB555_RLC = addReaction(iGB555_RLC,'NMB1046','PHSER + H2O <=> THR + Pi + H');
iGB555_RLC = addReaction(iGB555_RLC,'NMB0929','ASP4SA + PYR <=> DHDPIC + 2 H2O + H');
iGB555_RLC = addReaction(iGB555_RLC,'NMB0203','DHDPIC + H + NADH -> THDPIC + NAD');
iGB555_RLC = addReaction(iGB555_RLC,'NMB0204','DHDPIC + H + NADPH -> THDPIC + NADP');
iGB555_RLC = addReaction(iGB555_RLC,'NMB0335','THDPIC + SUCCOA + H2O <=> SUCOHEPA + COA + H');
iGB555_RLC = addReaction(iGB555_RLC,'NMB0864','SUCOHEPA + GLU + 2 H <=> SUCDAP + AKG');
iGB555_RLC = addReaction(iGB555_RLC,'NMB1530','SUCDAP + H2O <=> DAP + SUC + 2 H');
iGB555_RLC = addReaction(iGB555_RLC,'NMB0760','DAP <=> mDAP');
iGB555_RLC = addReaction(iGB555_RLC,'NMB1976_1','mDAP + H <=> LYS + CO2');
iGB555_RLC = addReaction(iGB555_RLC,'NMB0878','THR -> OBUT + NH3');
iGB555_RLC = addReaction(iGB555_RLC,'NMB1577','PYR + OBUT + H <=> ACOHBUT + CO2');
iGB555_RLC = addReaction(iGB555_RLC,'NMB1574_1','ACOHBUT + NADPH + 2 H <=> DHMOP + NADP');
iGB555_RLC = addReaction(iGB555_RLC,'NMB1150_1','DHMOP <=> OMP + H2O + H');
iGB555_RLC = addReaction(iGB555_RLC,'NMB0337_1','OMP + GLU <=> ILE + AKG + H');
iGB555_RLC = addReaction(iGB555_RLC,'NMB0940','HSER + ACCOA <=> ACHSER + COA');
iGB555_RLC = addReaction(iGB555_RLC,'NMB0802','ACHSER + H2S <=> HCYS + ACE + 2 H');
iGB555_RLC = addReaction(iGB555_RLC,'NMB0944_1','5MTHF + HCYS <=> THF + MET');
iGB555_RLC = addReaction(iGB555_RLC,'NMB0944_2','5MTHPGLU + HCYS <=> THPGLU + MET');
iGB555_RLC = addReaction(iGB555_RLC,'NMB0560','SER + ACCOA <=> ACSER + COA');
iGB555_RLC = addReaction(iGB555_RLC,'NMB0763','ACSER + H2S <=> CYS + ACE + H');
iGB555_RLC = addReaction(iGB555_RLC,'NMB1153_1','ATP + SO4 + 4 H <=> APS + PPi');
iGB555_RLC = addReaction(iGB555_RLC,'NMB1153_2','APS + ATP + H <=> PAPS + ADP');
iGB555_RLC = addReaction(iGB555_RLC,'NMB1155','RTR + PAPS <=> SO3 + OTR + PAP + 2 H');
iGB555_RLC = addReaction(iGB555_RLC,'phosphoadenylate3Nucleotidase','PAP + H2O <=> AMP + Pi + 4 H');
iGB555_RLC = addReaction(iGB555_RLC,'52','THS + O2 + H2O -> 2 SO3 + 2 H');
iGB555_RLC = addReaction(iGB555_RLC,'NMB1190','SO3 + 3 NADPH + 5 H <=> H2S + 3 NADP + 3 H2O');
iGB555_RLC = addReaction(iGB555_RLC,'NMB0211','SER -> PYR + NH3');
iGB555_RLC = addReaction(iGB555_RLC,'serA','3PG + NAD <=> 3POPYR + NADH + H');
iGB555_RLC = addReaction(iGB555_RLC,'NMB1640','3POPYR + GLU <=> OPSER + AKG + H');
iGB555_RLC = addReaction(iGB555_RLC,'NMB0981','OPSER + H2O <=> SER + Pi + H');
iGB555_RLC = addReaction(iGB555_RLC,'NMB1268','3PG + ADP + H <=> GAT + ATP');
iGB555_RLC = addReaction(iGB555_RLC,'NMB0029_1','GAT + NAD <=> HOPYR + NADH + H');
iGB555_RLC = addReaction(iGB555_RLC,'hydroxypyruvateLAlanineTransaminase','HOPYR + ALA <=> SER + PYR + H');
iGB555_RLC = addReaction(iGB555_RLC,'NMB1055','THF + SER <=> METHF + GLY + H2O');
iGB555_RLC = addReaction(iGB555_RLC,'NMB1576','2 PYR + H <=> ACOLAC + CO2');
iGB555_RLC = addReaction(iGB555_RLC,'NMB1574_2','ACOLAC + NADPH + H <=> DHMBUT + NADP');
iGB555_RLC = addReaction(iGB555_RLC,'NMB1150_2','DHMBUT <=> IVA + H2O');
iGB555_RLC = addReaction(iGB555_RLC,'NMB0337_2','IVA + GLU <=> VAL + AKG + H');
iGB555_RLC = addReaction(iGB555_RLC,'NMB1070','IVA + ACCOA + H2O -> 2IPMAL + COA + H');
iGB555_RLC = addReaction(iGB555_RLC,'NMB1034','2IPMAL <=> IPMALEA + H2O');
iGB555_RLC = addReaction(iGB555_RLC,'NMB1036','IPMALEA + H2O <=> 3IPMAL');
iGB555_RLC = addReaction(iGB555_RLC,'NMB1031','3IPMAL + NAD <=> MOPA + CO2 + NADH');
iGB555_RLC = addReaction(iGB555_RLC,'NMB0337_3','MOPA + GLU <=> LEU + AKG + H');
iGB555_RLC = addReaction(iGB555_RLC,'NMB1823','VAL + PYR <=> IVA + ALA');
iGB555_RLC = addReaction(iGB555_RLC,'NMB1651','ALA <=> DALA');
iGB555_RLC = addReaction(iGB555_RLC,'NMB0875','R5P + ATP <=> PRPP + AMP + H');
iGB555_RLC = addReaction(iGB555_RLC,'NMB1579','PRPP + ATP + H <=> PRIBATP + PPi');
iGB555_RLC = addReaction(iGB555_RLC,'NMB0603','PRIBATP + H2O -> PRIBAMP + PPi');
iGB555_RLC = addReaction(iGB555_RLC,'NMB0627','PRIBAMP + H2O -> PRIBFAICARP');
iGB555_RLC = addReaction(iGB555_RLC,'NMB0629','PRIBFAICARP + H -> PRIBUFAICARP');
iGB555_RLC = addReaction(iGB555_RLC,'NMB0626','PRIBUFAICARP + GLN -> AICAR + IGLRP + GLU + H');
iGB555_RLC = addReaction(iGB555_RLC,'NMB1583','IGLRP -> IAOLP + H2O');
iGB555_RLC = addReaction(iGB555_RLC,'NMB1582','IAOLP + GLU <=> HISOLP + AKG + H');
iGB555_RLC = addReaction(iGB555_RLC,'NMB2033','HISOLP + H2O + H -> HISOL + Pi');
iGB555_RLC = addReaction(iGB555_RLC,'NMB1581_1','HISOL + NAD <=> HISAL + NADH + H');
iGB555_RLC = addReaction(iGB555_RLC,'NMB1581_2','HISAL + H2O + 2 NAD <=> HIS + 2 NADH + 2 H');
iGB555_RLC = addReaction(iGB555_RLC,'NMB0307','E4P + PEP + H2O + H <=> DHDOAH7P + Pi');
iGB555_RLC = addReaction(iGB555_RLC,'NMB1814','DHDOAH7P <=> DHQA + Pi + H');
iGB555_RLC = addReaction(iGB555_RLC,'NMB1446','DHQA <=> DHSKMA + H2O');
iGB555_RLC = addReaction(iGB555_RLC,'NMB0358','DHSKMA + H + NADPH <=> SKMA + NADP');
iGB555_RLC = addReaction(iGB555_RLC,'NMB1813','SKMA + ATP -> SH3P + ADP');
iGB555_RLC = addReaction(iGB555_RLC,'NMB1432','SH3P + PEP <=> CV3SKMA + Pi + H');
iGB555_RLC = addReaction(iGB555_RLC,'NMB1680','CV3SKMA -> CHOR + Pi');
iGB555_RLC = addReaction(iGB555_RLC,'NMB0446_1','CHOR <=> PRE');
iGB555_RLC = addReaction(iGB555_RLC,'NMB0446_2','PRE + H -> PHEPYR + CO2 + H2O');
iGB555_RLC = addReaction(iGB555_RLC,'NMB1678_1','PHEPYR + GLU <=> PHE + AKG + H');
iGB555_RLC = addReaction(iGB555_RLC,'NMB0440','PRE + NAD -> HPHEPYR + CO2 + NADH');
iGB555_RLC = addReaction(iGB555_RLC,'NMB1678_2','HPHEPYR + GLU <=> TYR + AKG + H');
iGB555_RLC = addReaction(iGB555_RLC,'NMB1021_1','CHOR + GLN + H <=> ANT + GLU + PYR');
iGB555_RLC = addReaction(iGB555_RLC,'NMB1021_2','CHOR + NH3 + H <=> ANT + PYR + H2O');
iGB555_RLC = addReaction(iGB555_RLC,'NMB0967','PRPP + ANT <=> PRIBANT + PPi');
iGB555_RLC = addReaction(iGB555_RLC,'NMB0688','PRIBANT -> PHEARIBU5P');
iGB555_RLC = addReaction(iGB555_RLC,'NMB0275','PHEARIBU5P + H -> INDOGLRP + CO2 + H2O');
iGB555_RLC = addReaction(iGB555_RLC,'NMB0678_1','INDOGLRP <=> INDO + GAP');
iGB555_RLC = addReaction(iGB555_RLC,'NMB0678_2','INDO + SER <=> TRP + H2O');
iGB555_RLC = addReaction(iGB555_RLC,'NMB0678_3','INDOGLRP + SER -> GAP + TRP + H2O');
iGB555_RLC = addReaction(iGB555_RLC,'NMB0790','G6P <=> G1P');
iGB555_RLC = addReaction(iGB555_RLC,'NMB0468','ARG <=> AGM + CO2');
iGB555_RLC = addReaction(iGB555_RLC,'NMB0469','AGM + H2O <=> PUT + UREA');
iGB555_RLC = addReaction(iGB555_RLC,'NMB1976_2','ORN <=> PUT + CO2');
iGB555_RLC = addReaction(iGB555_RLC,'NMB0241','NADH + UQONE <=> NAD + UQOL');
iGB555_RLC = addReaction(iGB555_RLC,'NMB2051','UQOL + 2 FIC -> UQONE + 2 FOC');
iGB555_RLC = addReaction(iGB555_RLC,'NMB1723','O2 + 4 FOC + 4 H -> 4 FIC + 2 H2O');
iGB555_RLC = addReaction(iGB555_RLC,'NMB1933','ATP + H2O -> Pi + ADP + H');
iGB555_RLC = addReaction(iGB555_RLC,'NMB0641','PPi + H2O -> 2 Pi + 2 H');
iGB555_RLC = addReaction(iGB555_RLC,'NMB1900','ATP + PPi <=> ADP + PPPi');
iGB555_RLC = addReaction(iGB555_RLC,'LUMP26','O2 + 4 Pi + 2 NADH + 2 H + 4 ADP + 4 H -> 4 ATP + 6 H2O + 2 NAD');
iGB555_RLC = addReaction(iGB555_RLC,'LUMP27','O2 + 2 Pi + 2 FADH2 + 2 ADP + 2 H -> 2 ATP + 2 FAD + 4 H2O');
iGB555_RLC = addReaction(iGB555_RLC,'NMB1623_1','NO2 + FOC + 2 H -> NO + H2O + FIC');
iGB555_RLC = addReaction(iGB555_RLC,'NMB1622','2 NO + NADH + H <=> N2O + NAD + H2O');
iGB555_RLC = addReaction(iGB555_RLC,'NMB0980','NADPH + NAD <=> NADP + NADH');
iGB555_RLC = addReaction(iGB555_RLC,'NMB0690','PRPP + GLN + H2O + 2 H -> PRA + GLU + PPi');
iGB555_RLC = addReaction(iGB555_RLC,'NMB2151','PRA + GLY + ATP <=> GAR + Pi + ADP');
iGB555_RLC = addReaction(iGB555_RLC,'NMB1566','GAR + FTHF <=> FGAR + THF + H');
iGB555_RLC = addReaction(iGB555_RLC,'NMB1996','FGAR + GLN + ATP + H2O -> FGAM + GLU + Pi + ADP + H');
iGB555_RLC = addReaction(iGB555_RLC,'NMB1252','FGAM + ATP -> AIR + Pi + ADP');
iGB555_RLC = addReaction(iGB555_RLC,'NMB1019','AIR + CO2 <=> CAIR + H');
iGB555_RLC = addReaction(iGB555_RLC,'NMB0757','CAIR + ASP + ATP <=> SCAIR + Pi + ADP + H');
iGB555_RLC = addReaction(iGB555_RLC,'NMB0284_1','SCAIR <=> AICAR + FUM + H');
iGB555_RLC = addReaction(iGB555_RLC,'NMB0983_1','AICAR + FTHF <=> FAICAR + THF');
iGB555_RLC = addReaction(iGB555_RLC,'NMB0983_2','FAICAR <=> IMP + H2O');
iGB555_RLC = addReaction(iGB555_RLC,'NMB0815','IMP + ASP + GTP <=> ASUC + GDP + Pi + 2 H');
iGB555_RLC = addReaction(iGB555_RLC,'NMB0284_2','ASUC <=> FUM + AMP');
iGB555_RLC = addReaction(iGB555_RLC,'NMB0823','AMP + ATP <=> 2 ADP');
iGB555_RLC = addReaction(iGB555_RLC,'NMB1288_1','RTR + ADP + H <=> OTR + dADP + H2O');
iGB555_RLC = addReaction(iGB555_RLC,'NMB1307_1','dADP + ATP <=> dATP + ADP + H');
iGB555_RLC = addReaction(iGB555_RLC,'NMB1201','IMP + NAD + H2O <=> XMP + H + NADH');
iGB555_RLC = addReaction(iGB555_RLC,'NMB1920','XMP + GLN + ATP + H2O <=> GMP + GLU + AMP + PPi');
iGB555_RLC = addReaction(iGB555_RLC,'NMB1661','GMP + ATP <=> GDP + ADP');
iGB555_RLC = addReaction(iGB555_RLC,'NMB1307_2','GDP + ATP <=> GTP + ADP');
iGB555_RLC = addReaction(iGB555_RLC,'NMB1288_2','RTR + GDP + H -> dGDP + OTR + H2O');
iGB555_RLC = addReaction(iGB555_RLC,'NMB1307_3','dGDP + ATP -> dGTP + ADP + H');
iGB555_RLC = addReaction(iGB555_RLC,'NMB0106','CARBP + ASP <=> CARBASP + Pi');
iGB555_RLC = addReaction(iGB555_RLC,'NMB0682','CARBASP <=> HOA + H2O');
iGB555_RLC = addReaction(iGB555_RLC,'NMB0221','HOA + O2 <=> OA + H2O2');
iGB555_RLC = addReaction(iGB555_RLC,'NMB1874','OA + PRPP + H <=> OIP + PPi');
iGB555_RLC = addReaction(iGB555_RLC,'NMB0824','OIP <=> UMP + CO2');
iGB555_RLC = addReaction(iGB555_RLC,'NMB1300_1','UMP + ATP <=> UDP + ADP');
iGB555_RLC = addReaction(iGB555_RLC,'NMB1288_3','RTR + UDP <=> dUDP + OTR + H2O');
iGB555_RLC = addReaction(iGB555_RLC,'NMB1307_4','dUDP + ATP <=> dUTP + ADP');
iGB555_RLC = addReaction(iGB555_RLC,'NMB0849','dCTP + H2O -> dUTP + NH3');
iGB555_RLC = addReaction(iGB555_RLC,'NMB1307_5','UDP + ATP <=> UTP + ADP');
iGB555_RLC = addReaction(iGB555_RLC,'NMB1554','UTP + GLN + ATP + H2O -> CTP + GLU + Pi + ADP + H');
iGB555_RLC = addReaction(iGB555_RLC,'NMB1307_6','CTP + ADP <=> CDP + ATP');
iGB555_RLC = addReaction(iGB555_RLC,'NMB1288_4','RTR + CDP + H <=> dCDP + OTR + H2O');
iGB555_RLC = addReaction(iGB555_RLC,'NMB1307_7','dCDP + ATP <=> dCTP + ADP + H');
iGB555_RLC = addReaction(iGB555_RLC,'NMB1307_8','dUTP + ADP <=> dUDP + ATP');
iGB555_RLC = addReaction(iGB555_RLC,'NMB0893','dUTP + H2O <=> dUMP + PPi');
iGB555_RLC = addReaction(iGB555_RLC,'NMB1709','dUMP + METHF + H <=> DHF + dTMP');
iGB555_RLC = addReaction(iGB555_RLC,'NMB0670','dTMP + ATP + H <=> dTDP + ADP');
iGB555_RLC = addReaction(iGB555_RLC,'NMB1307_9','dTDP + ATP <=> dTTP + ADP + H');
iGB555_RLC = addReaction(iGB555_RLC,'NMB0062','dTTP + G1P + 2 H <=> PPi + dTDPGLC');
iGB555_RLC = addReaction(iGB555_RLC,'NMB0063','dTDPGLC -> dTDP-4-dehydro-6-deoxy-D-GLC + H2O');
iGB555_RLC = addReaction(iGB555_RLC,'NMB1623_2','dTDP-4-dehydro-6-deoxy-D-GLC <=> dTDP-4-dehydro-6-deoxy-L-MAN');
iGB555_RLC = addReaction(iGB555_RLC,'NMB0756','dTDP-4-dehydro-6-deoxy-L-MAN + NADPH + H <=> dTDP-6-deoxy-L-RHAM + NADP');
iGB555_RLC = addReaction(iGB555_RLC,'NMB1307_10','ADP + ATP <=> ADP + ATP');
iGB555_RLC = addReaction(iGB555_RLC,'NMB1300_2','ATP + CMP <=> ADP + CDP');
iGB555_RLC = addReaction(iGB555_RLC,'NMB1300_3','ATP + dCMP <=> ADP + dCDP');
iGB555_RLC = addReaction(iGB555_RLC,'NMB1662','AMP + PPi <=> ADE + PRPP');
iGB555_RLC = addReaction(iGB555_RLC,'NMB2047_1','IMP + PPi <=> ADE + PRPP');
iGB555_RLC = addReaction(iGB555_RLC,'NMB2047_2','IMP + PPi <=> HXAN + PRPP');
iGB555_RLC = addReaction(iGB555_RLC,'NMB2047_3','XMP + PPi <=> XAN + PRPP');
iGB555_RLC = addReaction(iGB555_RLC,'NMB2047_4','IMP + PPi <=> GUA + PRPP');
iGB555_RLC = addReaction(iGB555_RLC,'NMB1735','ATP + GTP <=> AMP + pppGpp');
iGB555_RLC = addReaction(iGB555_RLC,'gppA','pppGpp + H2O <=> ppGpp + Pi');
iGB555_RLC = addReaction(iGB555_RLC,'NMB1659','ppGpp + H2O -> GDP + PPi');
iGB555_RLC = addReaction(iGB555_RLC,'NMB0774','UMP + PPi <=> PRPP + URA + H');
iGB555_RLC = addReaction(iGB555_RLC,'NMB0679','ATP + ACCOA + CO2 + H2O <=> MALCOA + ADP + Pi + H');
iGB555_RLC = addReaction(iGB555_RLC,'NMB1918','MALCOA + ACP <=> MALACP + COA + H');
iGB555_RLC = addReaction(iGB555_RLC,'NMB0219','ACCOA + ACP <=> COA + ACACP');
iGB555_RLC = addReaction(iGB555_RLC,'NMB1916','ACACP + MALACP -> ACOACACP + CO2 + ACP');
iGB555_RLC = addReaction(iGB555_RLC,'LUMP41','ACACP + 5 MALACP + 5 NADPH + 4 NADH + 14 H -> C12:0-3OHACP + 5 NADP + 4 H2O + 4 NAD + 5 CO2 + 5 ACP');
iGB555_RLC = addReaction(iGB555_RLC,'LUMP42','ACACP + 5 MALACP + 5 NADPH + 5 NADH + 15 H -> C12:0ACP + 5 NADP + 5 H2O + 5 NAD + 5 CO2 + 5 ACP');
iGB555_RLC = addReaction(iGB555_RLC,'LUMP43','ACACP + 6 MALACP + 6 NADPH + 5 NADH + 17 H -> C14:0-3OHACP + 6 NADP + 5 H2O + 5 NAD + 6 CO2 + 6 ACP');
iGB555_RLC = addReaction(iGB555_RLC,'LUMP44','ACACP + 6 MALACP + 6 NADPH + 6 NADH + 18 H -> C14:0ACP + 6 NADP + 6 H2O + 6 NAD + 6 CO2 + 6 ACP');
iGB555_RLC = addReaction(iGB555_RLC,'LUMP45','ACACP + 7 MALACP + 7 NADPH + 7 NADH + 21 H -> C16:0ACP + 7 NADP + 7 H2O + 7 NAD + 7 CO2 + 7 ACP');
iGB555_RLC = addReaction(iGB555_RLC,'LUMP46','ACACP + 8 MALACP + 8 NADPH + 8 NADH + 23 H -> C18:0ACP + 8 NADP + 8 H2O + 8 NAD + 8 CO2 + 8 ACP');
iGB555_RLC = addReaction(iGB555_RLC,'LUMP47','ACACP + 7 MALACP + 7 NADPH + 6 NADH + 20 H -> C16:1ACP + 7 NADP + 7 H2O + 6 NAD + 7 CO2 + 7 ACP');
iGB555_RLC = addReaction(iGB555_RLC,'LUMP48','ACACP + 8 MALACP + 8 NADPH + 7 NADH + 23 H -> C18:0ACP + 8 NADP + 8 H2O + 7 NAD + 8 CO2 + 8 ACP');
iGB555_RLC = addReaction(iGB555_RLC,'LUMP49','ACACP + 8 MALACP + 8 NADPH + 6 NADH + 22 H -> C18:0ACP + 8 NADP + 8 H2O + 6 NAD + 8 CO2 + 8 ACP');
iGB555_RLC = addReaction(iGB555_RLC,'NMB2060','GLP + NADH + H <=> GL3P + NAD');
iGB555_RLC = addReaction(iGB555_RLC,'LUMP50','GL3P + 0.01908 C12:0ACP + 0.07762 C14:0ACP + 0.64139 C16:1ACP + 0.97834 C16:0ACP + 0.25498 C18:1ACP + 0.02860 C18:0ACP -> PA + 2 ACP');
iGB555_RLC = addReaction(iGB555_RLC,'NMB0185','CTP + PA <=> CDPDG + PPi');
iGB555_RLC = addReaction(iGB555_RLC,'NMB1318','CDPDG + SER <=> CMP + PS');
iGB555_RLC = addReaction(iGB555_RLC,'NMB0963','PS -> PE + CO2');
iGB555_RLC = addReaction(iGB555_RLC,'NMB1588','CDPDG + GL3P <=> CMP + PGP');
iGB555_RLC = addReaction(iGB555_RLC,'NMB0386','PGP + H2O <=> PG + Pi');
iGB555_RLC = addReaction(iGB555_RLC,'NMB0464','PE + H2O -> LPE + R-ACP');
iGB555_RLC = addReaction(iGB555_RLC,'cardiolipinSynthase','PG + CDPDG -> CL + CMP');
iGB555_RLC = addReaction(iGB555_RLC,'NMB0031','F6P + GLN -> GA6P + GLU');
iGB555_RLC = addReaction(iGB555_RLC,'NMB1690','GA6P <=> GA1P');
iGB555_RLC = addReaction(iGB555_RLC,'NMB1801','GA1P + ACCOA <=> ACGA1P + COA');
iGB555_RLC = addReaction(iGB555_RLC,'NMB0038','ACGA1P + UTP <=> UDPNAG + PPi');
iGB555_RLC = addReaction(iGB555_RLC,'NMB0011','PEP + UDPNAG + 5 H <=> UDPNAGEP + Pi');
iGB555_RLC = addReaction(iGB555_RLC,'NMB0811','UDPNAGEP + NADPH + H <=> UDPNAM + NADP');
iGB555_RLC = addReaction(iGB555_RLC,'NMB0423','ATP + UDPNAM + ALA -> ADP + Pi + UDPNAMA');
iGB555_RLC = addReaction(iGB555_RLC,'NMB0420','ATP + UDPNAMA + DGLU <=> ADP + Pi + UDPNAMAG');
iGB555_RLC = addReaction(iGB555_RLC,'NMB0414','ATP + UDPNAMAG + mDAP -> ADP + Pi + UDPNAMAyGP + H');
iGB555_RLC = addReaction(iGB555_RLC,'NMB0416','ATP + UDPNAMAyGP + ALAALA -> ADP + Pi + UDPNAMAGcLAAla + H');
iGB555_RLC = addReaction(iGB555_RLC,'NMB0418','UDPNAMAGcLAAla + UNDP -> UMP + UND-PP-NAMAGPAALA + 2 H');
iGB555_RLC = addReaction(iGB555_RLC,'NMB0422','UND-PP-NAMAGPAALA + UDPNAG + H -> UND-PP-NAMNAGAGPAALA + UDP');
iGB555_RLC = addReaction(iGB555_RLC,'NMB0359_2','ATP + UND-PP-NAMNAGAGPAALA + NH3 -> ADP + Pi + UND-PP-NAMNAGAGnPAALA + 2 H');
iGB555_RLC = addReaction(iGB555_RLC,'NAMNAGAGnPAALA','UND-PP-NAMNAGAGnPAALA -> UNDP-PP + NAMNAGAGnPAALA');
iGB555_RLC = addReaction(iGB555_RLC,'OACNAMNAGAGnPAALA','0.36 NAMNAGAGnPAALA + 0.36 ACCOA -> 0.36 OAC-NAMNAGAGnPAALA + 0.36 COA');
iGB555_RLC = addReaction(iGB555_RLC,'PEPTIDOm','0.64 NAMNAGAGnPAALA + 0.36 OAC-NAMNAGAGnPAALA -> PEPTIDOm');
iGB555_RLC = addReaction(iGB555_RLC,'NMB0408','UNDP-PP + H2O -> UNDP + Pi + 2 H');
iGB555_RLC = addReaction(iGB555_RLC,'NMB0424','ATP + 2 DALA -> ADP + Pi + ALAALA + H');
iGB555_RLC = addReaction(iGB555_RLC,'NMB1307_11','2 UDP + 2 ATP -> 2 UTP + 2 ADP');
iGB555_RLC = addReaction(iGB555_RLC,'DalanineTransaminase','2 PEPTIDOm -> PEPTIDOc + DALA');
iGB555_RLC = addReaction(iGB555_RLC,'peptidoglycanCrosslinking','0.6 PEPTIDOm + 0.4 PEPTIDOc -> PEPTIDO');
iGB555_RLC = addReaction(iGB555_RLC,'NMB0178','C12:0-3OHACP + UDPNAG <=> ACP + UDP-3-O-(C12:O-3OH)-NAG');
iGB555_RLC = addReaction(iGB555_RLC,'NMB0017','UDP-3-O-(C12:O-3OH)-NAG + H2O -> UDP-3-O-(C12:O-3OH)-D-GA + ACE');
iGB555_RLC = addReaction(iGB555_RLC,'NMB0180','UDP-3-O-(C12:O-3OH)-D-GA + C14:0-3OHACP -> UDP-3-O-(C12:O-3OH)-2-N-(C14:O-3OH)-D-GA + ACP');
iGB555_RLC = addReaction(iGB555_RLC,'NMB0544','UDP-3-O-(C12:O-3OH)-2-N-(C14:O-3OH)-D-GA + H2O -> LIPID-X + UMP + H');
iGB555_RLC = addReaction(iGB555_RLC,'NMB0199','UDP-3-O-(C12:O-3OH)-2-N-(C14:O-3OH)-D-GA + LIPID-X -> UDP + LIPID-A-DS');
iGB555_RLC = addReaction(iGB555_RLC,'NMB0672','ATP + LIPID-A-DS -> ADP + Lipid-IV-(A) + H');
iGB555_RLC = addReaction(iGB555_RLC,'NMB0352','RU5P + 2 H -> A5P');
iGB555_RLC = addReaction(iGB555_RLC,'NMB1283','PEP + A5P + H2O + H <=> MANOSAP + Pi');
iGB555_RLC = addReaction(iGB555_RLC,'NMB0353','MANOSAP + H2O <=> MANOSA + Pi + 2 H');
iGB555_RLC = addReaction(iGB555_RLC,'NMB0675','CTP + MANOSA + 2 H <=> PPi + CMPKDO');
iGB555_RLC = addReaction(iGB555_RLC,'NMB0014_1','Lipid-IV-(A) + CMPKDO <=> KDO-LIPID-IV-(A) + CMP');
iGB555_RLC = addReaction(iGB555_RLC,'NMB0014_2','KDO-LIPID-IV-(A) + CMPKDO <=> KDO2-LIPID-IV-(A) + CMP');
iGB555_RLC = addReaction(iGB555_RLC,'NMB1418_1','KDO2-LIPID-IV-(A) + C12:0ACP <=> KDO2-(C12:O)-LIPID-IV(A) + ACP');
iGB555_RLC = addReaction(iGB555_RLC,'NMB1418_2','KDO2-(C12:O)-LIPID-IV(A) + C12:0ACP <=> KDO2-LIPID-A + ACP');
iGB555_RLC = addReaction(iGB555_RLC,'NMB0064','UDPGLC <=> UDPGAL');
iGB555_RLC = addReaction(iGB555_RLC,'NMB2090','S7P <=> MANHEP7P');
iGB555_RLC = addReaction(iGB555_RLC,'NMB0825_1','MANHEP7P + ATP <=> MANHEP17PP + ADP');
iGB555_RLC = addReaction(iGB555_RLC,'MANHEP17PPphosphohydrolase','MANHEP17PP + ADP <=> MANHEP1P + ATP');
iGB555_RLC = addReaction(iGB555_RLC,'NMB0825_2','MANHEP1P + ATP + H <=> ADPDHEP + PPi');
iGB555_RLC = addReaction(iGB555_RLC,'NMB0828','ADPDHEP -> ADPHEP');
iGB555_RLC = addReaction(iGB555_RLC,'ethanolamineAmmoniaLyase','ACA + NH3 -> ETHA');
iGB555_RLC = addReaction(iGB555_RLC,'ATPethanolamineOphosphotransferase','ATP + ETHA + H -> ADP + ETHAP');
iGB555_RLC = addReaction(iGB555_RLC,'NMB0638','G1P + UTP -> UDPGLC + PPi');
iGB555_RLC = addReaction(iGB555_RLC,'UDPNacetylglucosamine2epimerase','UDPNAG + H2O <=> N-Ac-D-Mannosamine + UDP');
iGB555_RLC = addReaction(iGB555_RLC,'NMB0068','N-Ac-D-Mannosamine + PEP + H2O <=> N-Acneuraminate + Pi');
iGB555_RLC = addReaction(iGB555_RLC,'NMB0069','CTP + N-Acneuraminate <=> PPi + CMP-N-Acneuraminate');
iGB555_RLC = addReaction(iGB555_RLC,'NMB1037','ATP + GLU + CYS + H <=> ADP + Pi + GLUCYS');
iGB555_RLC = addReaction(iGB555_RLC,'NMB1559','ATP + GLUCYS + GLY <=> ADP + Pi + GSH');
iGB555_RLC = addReaction(iGB555_RLC,'NMB1057','GSH + H2O <=> CYSGLY + GLU');
iGB555_RLC = addReaction(iGB555_RLC,'NMB1416','CYSGLY + H2O <=> CYS + GLY + 2 H');
iGB555_RLC = addReaction(iGB555_RLC,'NMB1621','2 GSH + H2O2 -> GSSG + 2 H2O');
iGB555_RLC = addReaction(iGB555_RLC,'6carboxyhexanoateCoAligasePimelylCoAsynthetase','ATP + 6-Carboxyhexanoate + COA + 3 H <=> AMP + PPi + 6-Carboxyhexanoyl-COA');
iGB555_RLC = addReaction(iGB555_RLC,'NMB0472','6-Carboxyhexanoyl-COA + ALA -> 8-Amino-7-oxononanoate + COA + CO2 + H');
iGB555_RLC = addReaction(iGB555_RLC,'NMB0732','S-Adenosyl-L-MET + 8-Amino-7-oxononanoate + H -> S-Adenosyl-4-methylthio-2-oxobutanoate + 7,8-Diaminononanoate');
iGB555_RLC = addReaction(iGB555_RLC,'NMB0733','ATP + 7,8-Diaminononanoate + CO2 -> Dethiobiotin + ADP + Pi + 2 H');
iGB555_RLC = addReaction(iGB555_RLC,'NMB1146','Dethiobiotin + S -> Biotin + 2 H');
iGB555_RLC = addReaction(iGB555_RLC,'NMB1324','OTR + H + NADPH <=> RTR + NADP');
iGB555_RLC = addReaction(iGB555_RLC,'NMB1616_1','ATP + 4-Amino-5-hydroxymethyl-2-methylpyrimidine <=> ADP + 4-Amino-2-methyl-5-PmethylPyrimidine');
iGB555_RLC = addReaction(iGB555_RLC,'NMB1616_2','ATP + 4-Amino-2-methyl-5-PmethylPyrimidine <=> ADP + 2-Methyl-4-amino-5-hydroxymethylPyrimidine-diP');
iGB555_RLC = addReaction(iGB555_RLC,'NMB2069','2-Methyl-4-amino-5-hydroxymethylPyrimidine-diP + 4-Methyl-5-(2-Pethyl)-thiazole <=> PPi + ThP');
iGB555_RLC = addReaction(iGB555_RLC,'NMB0385','ATP + ThP -> ADP + ThPP');
iGB555_RLC = addReaction(iGB555_RLC,'NMB1867','PYR + GAP <=> DXYL5P + CO2');
iGB555_RLC = addReaction(iGB555_RLC,'thiamineKinase','ATP + Th -> ADP + ThP');
iGB555_RLC = addReaction(iGB555_RLC,'NMB0870','METHF + IVA + H2O <=> 2HPAN + THF');
iGB555_RLC = addReaction(iGB555_RLC,'2dehydropantoate2reductase','2HPAN + NADPH + H -> PAN + NADP');
iGB555_RLC = addReaction(iGB555_RLC,'NMB1282','ASP -> beta_ALA + CO2');
iGB555_RLC = addReaction(iGB555_RLC,'NMB0871','ATP + PAN + beta_ALA + H <=> AMP + PPi + PANT');
iGB555_RLC = addReaction(iGB555_RLC,'pantothenateKinase','ATP + PANT <=> ADP + 4PPANT + H');
iGB555_RLC = addReaction(iGB555_RLC,'NMB1658_1','ATP + 4PPANT + CYS <=> ADP + Pi + 4PPANT-CYS');
iGB555_RLC = addReaction(iGB555_RLC,'NMB1658_2','4PPANT-CYS + H <=> PANT4P + CO2');
iGB555_RLC = addReaction(iGB555_RLC,'NMB2019','ATP + PANT4P + 2 H -> PPi + PPCOA');
iGB555_RLC = addReaction(iGB555_RLC,'coaE','ATP + PPCOA -> ADP + COA + H');
iGB555_RLC = addReaction(iGB555_RLC,'NMB0452','COA + Apo-ACP <=> PAP + ACP');
iGB555_RLC = addReaction(iGB555_RLC,'acpD','ACP + H2O <=> PANT4P + Apo-ACP');
iGB555_RLC = addReaction(iGB555_RLC,'NMB1254','GTP + 3 H2O -> FORM + 2,5-Diamino-6-hydroxy-4-(5-phosphoribosylamino)-pyrimidine + PPi');
iGB555_RLC = addReaction(iGB555_RLC,'NMB1817_1','2,5-Diamino-6-hydroxy-4-(5-phosphoribosylamino)-pyrimidine + H2O <=> 5-Amino-6-(5-PRamino)uracil + NH3');
iGB555_RLC = addReaction(iGB555_RLC,'NMB1817_2','5-Amino-6-(5-PRamino)uracil + NADPH + H <=> 5-Amino-6-(5-Pribitylamino)uracil + NADP');
iGB555_RLC = addReaction(iGB555_RLC,'NMB0684','5-Amino-6-(5-Pribitylamino)uracil + H2O <=> 5-amino-6-ribitylamino-2,4(1H,3H)-pyrimidinedione + Pi');
iGB555_RLC = addReaction(iGB555_RLC,'DB4P','RU5P -> DB4P + FORM');
iGB555_RLC = addReaction(iGB555_RLC,'NMB1247_1','5-amino-6-ribitylamino-2,4(1H,3H)-pyrimidinedione + DB4P <=> 6,7-dimethyl-8-(1-D-ribityl)lumazine + Pi + O2 + 5 H');
iGB555_RLC = addReaction(iGB555_RLC,'NMB1247_2','2 6,7-Dimethyl-8-(1-D-ribityl)lumazine <=> Riboflavin + 4-(1-D-Ribitylamino)-5-amino-2,6-dihydroxypyrimidine');
iGB555_RLC = addReaction(iGB555_RLC,'NMB1834','Riboflavin + ATP + H <=> FMN + ADP');
iGB555_RLC = addReaction(iGB555_RLC,'NMB1623_4','FMN + ATP + 3 H <=> FAD + PPi');
iGB555_RLC = addReaction(iGB555_RLC,'NMB0392_2','ASP + O2 <=> IMASP + H2O2');
iGB555_RLC = addReaction(iGB555_RLC,'NMB0394','IMASP + GLP <=> QUINO + 2 H2O + Pi + H');
iGB555_RLC = addReaction(iGB555_RLC,'NMB0396','QUINO + PRPP + 3 H <=> NIC-RIBNUC + PPi + CO2');
iGB555_RLC = addReaction(iGB555_RLC,'NMB2024','ATP + NIC-RIBNUC + 3 H <=> PPi + A-NAD');
iGB555_RLC = addReaction(iGB555_RLC,'NMB1364','ATP + A-NAD + GLN + H2O <=> NAD + GLU + AMP + PPi');
iGB555_RLC = addReaction(iGB555_RLC,'NMB1505','NIC + PRPP <=> NIC-RIBNUC + PPi');
iGB555_RLC = addReaction(iGB555_RLC,'NMB2157','NICAM + H2O <=> NIC + NH3');
iGB555_RLC = addReaction(iGB555_RLC,'NMB0807','ATP + NAD <=> ADP + NADP');
iGB555_RLC = addReaction(iGB555_RLC,'NMB1839_1','THF + FORM + ATP -> FTHF + Pi + ADP');
iGB555_RLC = addReaction(iGB555_RLC,'NMB1839_2','FTHF + H <=> MEYTHF + H2O');
iGB555_RLC = addReaction(iGB555_RLC,'NMB1839_3','MEYTHF + NADPH <=> METHF + NADP');
iGB555_RLC = addReaction(iGB555_RLC,'NMB0308','DHF + NADPH <=> THF + NADP');
iGB555_RLC = addReaction(iGB555_RLC,'NMB0943_1','METHF + H + NADH <=> 5MTHF + NAD');
iGB555_RLC = addReaction(iGB555_RLC,'NMB0943_2','METHF + H + NADPH <=> 5MTHF + NADP');
iGB555_RLC = addReaction(iGB555_RLC,'NMB0574_1','THF + S-Aminomethyldihydrolipoylprotein <=> METHF + NH3 + Dihydrolipoylprotein');
iGB555_RLC = addReaction(iGB555_RLC,'NMB0574_2','GLY + Lipoylprotein -> S-Aminomethyldihydrolipoylprotein + CO2');
iGB555_RLC = addReaction(iGB555_RLC,'NMB0574_3','Dihydrolipoylprotein + NADP <=> Lipoylprotein + NADPH');
iGB555_RLC = addReaction(iGB555_RLC,'folE','GTP + 2 H2O <=> AHDT + FORM + H2O');
iGB555_RLC = addReaction(iGB555_RLC,'AHDTphosphohydrolase','AHDT + H2O <=> DHPMP + PPi');
iGB555_RLC = addReaction(iGB555_RLC,'DHPMPhydrolase','DHPMP + H2O <=> DHNPT + Pi');
iGB555_RLC = addReaction(iGB555_RLC,'NMB1063','DHNPT -> 6HMHPT + GCALD');
iGB555_RLC = addReaction(iGB555_RLC,'NMB0745','6HMHPT + ATP -> 2AHHMD + AMP');
iGB555_RLC = addReaction(iGB555_RLC,'NMB1970_1','CHOR + GLN <=> ADC + GLU');
iGB555_RLC = addReaction(iGB555_RLC,'NMB1970_2','ADC <=> 4ABZ + PYR');
iGB555_RLC = addReaction(iGB555_RLC,'NMB1691','2AHHMD + 4ABZ -> Dihydropteroate + PPi');
iGB555_RLC = addReaction(iGB555_RLC,'NMB1623_3','ATP + Dihydropteroate + GLU <=> DHF + ADP + Pi');
iGB555_RLC = addReaction(iGB555_RLC,'NMB0734','CHOR <=> 4-Hydroxybenzoate + PYR');
iGB555_RLC = addReaction(iGB555_RLC,'NMB0735','all-trans-Octaprenyl-diP + 4-Hydroxybenzoate <=> 3-Octaprenyl-4-hydroxybenzoate + PPi');
iGB555_RLC = addReaction(iGB555_RLC,'NMB1945','3-Octaprenyl-4-hydroxybenzoate -> 2-Octaprenylphenol + CO2');
iGB555_RLC = addReaction(iGB555_RLC,'NMB0559','2 2-Octaprenylphenol + O2 -> 2 2-octaprenyl-6-hydroxyphenol');
iGB555_RLC = addReaction(iGB555_RLC,'NMB2030_1','2-Octaprenyl-6-hydroxyphenol + S-Adenosyl-L-MET <=> 2 2-Octaprenyl-6-methoxyphenol + S-Adenosyl-L-Hcys');
iGB555_RLC = addReaction(iGB555_RLC,'ubiH','2 2-Octaprenyl-6-methoxyphenol + 2 O2 -> 2 2-Octaprenyl-6-methoxy-1,4-benzoQUIN + 2 H2O');
iGB555_RLC = addReaction(iGB555_RLC,'NMB0743','2-Octaprenyl-6-methoxy-1,4-benzoQUIN + S-Adenosyl-L-MET <=> 2-Octaprenyl-3-methyl-6-methoxy-1,4-benzoQUIN + S-Adenosyl-L-Hcys');
iGB555_RLC = addReaction(iGB555_RLC,'ubiF','2 2-Octaprenyl-3-methyl-6-methoxy-1,4-benzoQUIN + 2 O2 -> 2 2-Octaprenyl-3-methyl-5-hydroxy-6-methoxy-1,4-benzoQUIN + 2 H2O');
iGB555_RLC = addReaction(iGB555_RLC,'NMB2030_2','2-Octaprenyl-3-methyl-5-hydroxy-6-methoxy-1,4-benzoQUIN + S-Adenosyl-L-MET <=> UQONE + S-Adenosyl-L-Hcys');
iGB555_RLC = addReaction(iGB555_RLC,'NMB0003','TRNAGLU + GLU + ATP <=> GLUTRNA + PPi + AMP');
iGB555_RLC = addReaction(iGB555_RLC,'NMB0576','GLUTRNA + NADPH + H <=> GLU1SA + NADP + TRNAGLU');
iGB555_RLC = addReaction(iGB555_RLC,'NMB1864','GLU1SA <=> 5-Aminolevulinate');
iGB555_RLC = addReaction(iGB555_RLC,'NMB0801','2 5-Aminolevulinate <=> Porphobilinogen + 2 H2O');
iGB555_RLC = addReaction(iGB555_RLC,'NMB0539','4 Porphobilinogen + H2O <=> Hydroxymethylbilane + 4 NH3');
iGB555_RLC = addReaction(iGB555_RLC,'NMB0777','Hydroxymethylbilane <=> Uroporphyrinogen-III + H2O');
iGB555_RLC = addReaction(iGB555_RLC,'NMB0778','2 S-Adenosyl-L-MET + Uroporphyrinogen-III <=> 2 S-Adenosyl-L-HCys + Precorrin-2');
iGB555_RLC = addReaction(iGB555_RLC,'NMB1194','Precorrin-2 + NAD <=> Sirohydrochlorin + NADH + H');
iGB555_RLC = addReaction(iGB555_RLC,'NMB1156','Fe2 + Sirohydrochlorin <=> Siroheme + 2 H');
iGB555_RLC = addReaction(iGB555_RLC,'NMB0781','Uroporphyrinogen-III <=> Coproporphyrinogen-III + 4 CO2');
iGB555_RLC = addReaction(iGB555_RLC,'NMB0379','Coproporphyrinogen-III + 2 S-Adenosyl-L-MET <=> Protoporphyrinogen-IX + 2 CO2 + 2 MET + 2 5-Deoxyadenosine');
iGB555_RLC = addReaction(iGB555_RLC,'hemG','2 Protoporphyrinogen-IX + 3 O2 <=> 2 Protoporphyrin + 6 H2O');
iGB555_RLC = addReaction(iGB555_RLC,'NMB0718','Protoporphyrin + Fe2 <=> PHEME + 2 H');
iGB555_RLC = addReaction(iGB555_RLC,'4PDerythronate','E4P + NAD + H2O <=> 4-P-D-erythronate + NADH + H');
iGB555_RLC = addReaction(iGB555_RLC,'OHPB','4-P-D-erythronate + NAD <=> OHPB + NADH');
iGB555_RLC = addReaction(iGB555_RLC,'PHTHR','OHPB + GLU <=> PHTHR + AKG');
iGB555_RLC = addReaction(iGB555_RLC,'NMB0195','PHTHR + NAD <=> 1-amino-propan-2-one-3-phosphate + NADH + CO2');
iGB555_RLC = addReaction(iGB555_RLC,'NMB0448','DXYL5P + 1-amino-propan-2-one-3-phosphate <=> PDX5P + Pi + 2 H2O');
iGB555_RLC = addReaction(iGB555_RLC,'PYROX5P','O2 + PDX5P <=> H2O2 + PYROX5P');
iGB555_RLC = addReaction(iGB555_RLC,'NMB1360','PYROX5P + NH3 + H2O2 <=> Pyridoxamine-P + H2O + O2');
iGB555_RLC = addReaction(iGB555_RLC,'NMB0390','MALT + Pi -> GLC + G1P');
iGB555_RLC = addReaction(iGB555_RLC,'mgsA','GLP -> MEGLYO + Pi');
iGB555_RLC = addReaction(iGB555_RLC,'methylglyoxalReductase','MEGLYO + NADPH + H <=> LACA + NADP');
iGB555_RLC = addReaction(iGB555_RLC,'NMB1968','LACA + NAD + H2O <=> LLAC + NADH + 2 H');
iGB555_RLC = addReaction(iGB555_RLC,'NMB0340','MEGLYO + GSH <=> DLACGSH');
iGB555_RLC = addReaction(iGB555_RLC,'NMB1997','DLACGSH + H2O <=> DLAC + GSH + H');
iGB555_RLC = addReaction(iGB555_RLC,'NMB0546_1','ACA + H + NADH <=> ETH + NAD');
iGB555_RLC = addReaction(iGB555_RLC,'122','ACE + NADH + 2 H <=> ACA + H2O + NAD');
iGB555_RLC = addReaction(iGB555_RLC,'acetaldehydeDehydrogenase','ACCOA + NADH + H <=> ACA + COA + NAD');
iGB555_RLC = addReaction(iGB555_RLC,'pyruvateDehydrogenase_cytochrome','PYR + UQONE + H2O <=> ACE + UQOL + CO2');
iGB555_RLC = addReaction(iGB555_RLC,'pyruvateDecarboxylase_anaerobic','PYR + H -> ACA + CO2');
iGB555_RLC = addReaction(iGB555_RLC,'NMB0884','2 O2S + 2 H <=> H2O2 + O2');
iGB555_RLC = addReaction(iGB555_RLC,'NMB0216','2 H2O2 <=> O2 + 2 H2O');
iGB555_RLC = addReaction(iGB555_RLC,'NMB0546_2','GLR + NAD <=> GA + NADH + H');
iGB555_RLC = addReaction(iGB555_RLC,'NMB1353','GA + NADP <=> GAT + NADPH + H');
iGB555_RLC = addReaction(iGB555_RLC,'NMB0029_2','GLYCLT + NAD <=> GLYO + NADH + 2 H');
iGB555_RLC = addReaction(iGB555_RLC,'LUMP66','0.24236 dTTP + 0.25764 dCTP + 0.25764 dGTP + 0.24236 dATP + 1.372 ATP + 2.372 H2O -> DNA + PPi + 1.372 ADP + 1.372 Pi + 1.372 H');
iGB555_RLC = addReaction(iGB555_RLC,'LUMP67','0.24268 UTP + 0.25557 CTP + 0.25971 GTP + 0.242042 ATP + 0.4 ATP + 1.4 H2O -> RNA + PPi + 0.4 ADP + 0.4 Pi + 0.4 H');
iGB555_RLC = addReaction(iGB555_RLC,'NMB1560','tRNAgln + GLN + ATP <=> GLNTRNA + PPi + AMP');
iGB555_RLC = addReaction(iGB555_RLC,'NMB1339','tRNApro + PRO + ATP <=> PROTRNA + PPi + AMP');
iGB555_RLC = addReaction(iGB555_RLC,'NMB0466','tRNAasp + ASP + ATP <=> ASPTRNA + PPi + AMP');
iGB555_RLC = addReaction(iGB555_RLC,'NMB1425_1','tRNAasn + ASN + ATP <=> ASNTRNA + PPi + AMP');
iGB555_RLC = addReaction(iGB555_RLC,'NMB1506','tRNAarg + ARG + ATP <=> ARGTRNA + PPi + AMP');
iGB555_RLC = addReaction(iGB555_RLC,'NMB0720','tRNAthr + THR + ATP <=> THRTRNA + PPi + AMP');
iGB555_RLC = addReaction(iGB555_RLC,'NMB1425_2','tRNAlys + LYS + ATP <=> LYSTRNA + PPi + AMP');
iGB555_RLC = addReaction(iGB555_RLC,'NMB1833','tRNAile + ILE + ATP <=> ILETRNA + PPi + AMP');
iGB555_RLC = addReaction(iGB555_RLC,'NMB0030','tRNAmet + MET + ATP <=> METTRNA + PPi + AMP');
iGB555_RLC = addReaction(iGB555_RLC,'NMB1684','TRNASER + SER + ATP <=> SERTRNA_SEC + PPi + AMP');
iGB555_RLC = addReaction(iGB555_RLC,'NMB2083','tRNAcys + CYS + ATP <=> CYSTRNA + PPi + AMP');
iGB555_RLC = addReaction(iGB555_RLC,'NMB1930','tRNAgly + GLY + ATP <=> GLYTRNA + PPi + AMP');
iGB555_RLC = addReaction(iGB555_RLC,'NMB0174','tRNAval + VAL + ATP <=> VALTRNA + PPi + AMP');
iGB555_RLC = addReaction(iGB555_RLC,'NMB1897','tRNAleu + LEU + ATP <=> LEUTRNA + PPi + AMP');
iGB555_RLC = addReaction(iGB555_RLC,'NMB1595','tRNAala + ALA + ATP <=> ALATRNA + PPi + AMP');
iGB555_RLC = addReaction(iGB555_RLC,'NMB0814','tRNAhis + HIS + ATP <=> HISTRNA + PPi + AMP');
iGB555_RLC = addReaction(iGB555_RLC,'NMB0724','tRNAphe + PHE + ATP <=> PHETRNA + PPi + AMP');
iGB555_RLC = addReaction(iGB555_RLC,'NMB1835','tRNAtyr + TYR + ATP <=> TYRTRNA + PPi + AMP');
iGB555_RLC = addReaction(iGB555_RLC,'NMB1471','tRNAtrp + TRP + ATP <=> TRPTRNA + PPi + AMP');
iGB555_RLC = addReaction(iGB555_RLC,'NMB1358','GLN + GLUTRNA_GLN + ATP <=> GLU + GLNTRNA + Pi + ADP');
iGB555_RLC = addReaction(iGB555_RLC,'NMB0111','FTHF + H2O + METTRNA <=> tRNAfmet + THF');
iGB555_RLC = addReaction(iGB555_RLC,'LUMP68','0.051 ASP + 0.076 GLU + 0.044 SER + 0.018 HIS + 0.093 GLY + 0.047 THR + 0.149 ALA + 0.051 ARG + 0.019 TYR + 0.072 VAL + 0.026 MET + 0.033 PHE + 0.048 ILE + 0.076 LEU + 0.054 LYS + 0.035 PRO + 0.04 ASN + 0.012 TRP + 0.009 CYS + 0.048 GLN + 4.306 ATP + 3.306 H2O -> 1 PROT + 4.306 ADP + 4.306 Pi + 3.551 H');
iGB555_RLC = addReaction(iGB555_RLC,'LUMP69','0.10913 PA + 0.71561 PE + 0.17525 PG -> LIPID');
iGB555_RLC = addReaction(iGB555_RLC,'LUMP70','0.92510 PROT + 0.02580 LIPID + 0.00297 PEPTIDO + 0.00305 LPS + 0.00249 DNA + 0.04060 RNA + 13.27 ATP + 13.27 H2O -> BIOMASS + 13.27 ADP + 13.27 Pi + 13.27 H');
iGB555_RLC = addReaction(iGB555_RLC,'NMB0535','GLC_ext + H_ext -> GLC + H');
iGB555_RLC = addReaction(iGB555_RLC,'130','CO2 -> CO2_ext');
iGB555_RLC = addReaction(iGB555_RLC,'131','H <=> H_ext');
iGB555_RLC = addReaction(iGB555_RLC,'NMB0615','NH3_ext -> NH3');
iGB555_RLC = addReaction(iGB555_RLC,'133','O2_ext -> O2');
iGB555_RLC = addReaction(iGB555_RLC,'NMB0378','Pi_ext + H_ext -> Pi + H');
iGB555_RLC = addReaction(iGB555_RLC,'NMB0879_1','THS_ext + ATP + H2O -> THS + ADP + Pi + H');
iGB555_RLC = addReaction(iGB555_RLC,'NMB0879_2','SO4 + 2 H_ext + ATP + H2O -> SO4_ext + ADP + Pi + 2 H');
iGB555_RLC = addReaction(iGB555_RLC,'137','H2S -> HS-_ext + H_ext');
iGB555_RLC = addReaction(iGB555_RLC,'138','GLU_ext + H_ext -> GLU + H');
iGB555_RLC = addReaction(iGB555_RLC,'139','GLN_ext + H_ext -> GLN + H');
iGB555_RLC = addReaction(iGB555_RLC,'140','PRO_ext + H_ext -> PRO + H');
iGB555_RLC = addReaction(iGB555_RLC,'141','ASP_ext + H_ext -> ASP + H');
iGB555_RLC = addReaction(iGB555_RLC,'142','ASN_ext + H_ext -> ASN + H');
iGB555_RLC = addReaction(iGB555_RLC,'143','ARG_ext + H_ext -> ARG + H');
iGB555_RLC = addReaction(iGB555_RLC,'144','THR_ext + H_ext -> THR + H');
iGB555_RLC = addReaction(iGB555_RLC,'145','LYS_ext + H_ext -> LYS + H');
iGB555_RLC = addReaction(iGB555_RLC,'146','ILE_ext + H_ext -> ILE + H');
iGB555_RLC = addReaction(iGB555_RLC,'147','MET_ext + H_ext -> MET + H');
iGB555_RLC = addReaction(iGB555_RLC,'148','SER_ext + H_ext -> SER + H');
iGB555_RLC = addReaction(iGB555_RLC,'149','CYS_ext + H_ext -> CYS + H');
iGB555_RLC = addReaction(iGB555_RLC,'150','GLY_ext + H_ext -> GLY + H');
iGB555_RLC = addReaction(iGB555_RLC,'151','VAL_ext + H_ext -> VAL + H');
iGB555_RLC = addReaction(iGB555_RLC,'152','LEU_ext + H_ext -> LEU + H');
iGB555_RLC = addReaction(iGB555_RLC,'153','ALA_ext + H_ext -> ALA + H');
iGB555_RLC = addReaction(iGB555_RLC,'154','HIS_ext + H_ext -> HIS + H');
iGB555_RLC = addReaction(iGB555_RLC,'155','PHE_ext + H_ext -> PHE + H');
iGB555_RLC = addReaction(iGB555_RLC,'156','TYR_ext + H_ext -> TYR + H');
iGB555_RLC = addReaction(iGB555_RLC,'157','TRP_ext + H_ext -> TRP + H');
iGB555_RLC = addReaction(iGB555_RLC,'NMB0085','GLU_ext + ATP + H2O -> GLU + ADP + Pi + H');
iGB555_RLC = addReaction(iGB555_RLC,'NMB0402','PRO_ext + ATP + H2O -> PRO + ADP + Pi + H');
iGB555_RLC = addReaction(iGB555_RLC,'NMB0177','ALA_ext + ATP + H2O -> ALA + ADP + Pi + H');
iGB555_RLC = addReaction(iGB555_RLC,'NMB2031','TRP_ext + ATP + H2O -> TRP + ADP + Pi + H');
iGB555_RLC = addReaction(iGB555_RLC,'NMB0543','LAC_ext + H_ext -> LAC + H');
iGB555_RLC = addReaction(iGB555_RLC,'159','ETH -> ETH_ext');
iGB555_RLC = addReaction(iGB555_RLC,'NMB2133','ACE + H -> ACE_ext + H_ext');
iGB555_RLC = addReaction(iGB555_RLC,'161','PROT -> PROT_ext');

% Add exchanges for all "_ext" metabolites.
iGB555_RLC = addExchangeRxn(iGB555_RLC,{'ACE_ext'},-10,10);
iGB555_RLC = addExchangeRxn(iGB555_RLC,{'ALA_ext'},-10,10);
iGB555_RLC = addExchangeRxn(iGB555_RLC,{'ARG_ext'},-10,10);
iGB555_RLC = addExchangeRxn(iGB555_RLC,{'ASN_ext'},-10,10);
iGB555_RLC = addExchangeRxn(iGB555_RLC,{'ASP_ext'},-10,10);
iGB555_RLC = addExchangeRxn(iGB555_RLC,{'CO2_ext'},-10,10);
iGB555_RLC = addExchangeRxn(iGB555_RLC,{'CYS_ext'},-10,10);
iGB555_RLC = addExchangeRxn(iGB555_RLC,{'ETH_ext'},-10,10);
iGB555_RLC = addExchangeRxn(iGB555_RLC,{'GLC_ext'},-10,10);
iGB555_RLC = addExchangeRxn(iGB555_RLC,{'GLN_ext'},-10,10);
iGB555_RLC = addExchangeRxn(iGB555_RLC,{'GLU_ext'},-10,10);
iGB555_RLC = addExchangeRxn(iGB555_RLC,{'GLY_ext'},-10,10);
iGB555_RLC = addExchangeRxn(iGB555_RLC,{'H_ext'},-10,10);
iGB555_RLC = addExchangeRxn(iGB555_RLC,{'HIS_ext'},-10,10);
iGB555_RLC = addExchangeRxn(iGB555_RLC,{'HS-_ext'},-10,10);
iGB555_RLC = addExchangeRxn(iGB555_RLC,{'ILE_ext'},-10,10);
iGB555_RLC = addExchangeRxn(iGB555_RLC,{'LAC_ext'},-10,10);
iGB555_RLC = addExchangeRxn(iGB555_RLC,{'LEU_ext'},-10,10);
iGB555_RLC = addExchangeRxn(iGB555_RLC,{'LYS_ext'},-10,10);
iGB555_RLC = addExchangeRxn(iGB555_RLC,{'MET_ext'},-10,10);
iGB555_RLC = addExchangeRxn(iGB555_RLC,{'NH3_ext'},-10,10);
iGB555_RLC = addExchangeRxn(iGB555_RLC,{'O2_ext'},-10,10);
iGB555_RLC = addExchangeRxn(iGB555_RLC,{'PHE_ext'},-10,10);
iGB555_RLC = addExchangeRxn(iGB555_RLC,{'Pi_ext'},-10,10);
iGB555_RLC = addExchangeRxn(iGB555_RLC,{'PRO_ext'},-10,10);
iGB555_RLC = addExchangeRxn(iGB555_RLC,{'PROT_ext'},-10,10);
iGB555_RLC = addExchangeRxn(iGB555_RLC,{'SER_ext'},-10,10);
iGB555_RLC = addExchangeRxn(iGB555_RLC,{'SO4_ext'},-10,10);
iGB555_RLC = addExchangeRxn(iGB555_RLC,{'THR_ext'},-10,10);
iGB555_RLC = addExchangeRxn(iGB555_RLC,{'THS_ext'},-10,10);
iGB555_RLC = addExchangeRxn(iGB555_RLC,{'TRP_ext'},-10,10);
iGB555_RLC = addExchangeRxn(iGB555_RLC,{'TYR_ext'},-10,10);
iGB555_RLC = addExchangeRxn(iGB555_RLC,{'VAL_ext'},-10,10);
% Add extra exchanges based on unbounded version of network tests below.
iGB555_RLC = addExchangeRxn(iGB555_RLC,{'C18:1ACP'},-10,10);


% Add remainder of lump reactions from simple model.
iGB555_RLC = addReaction(iGB555_RLC,'LUMP01','CIT + NADP -> AKG + CO2 + NADPH');
iGB555_RLC = addReaction(iGB555_RLC,'LUMP02','AKG + COA + NAD + H -> SUCCOA + NADH + CO2');
iGB555_RLC = addReaction(iGB555_RLC,'LUMP03','GLC + ATP -> G6P + ADP + H');
iGB555_RLC = addReaction(iGB555_RLC,'LUMP04','GAP + GLP + H2O -> F6P + Pi');
iGB555_RLC = addReaction(iGB555_RLC,'LUMP05','GAP + Pi + NAD + ADP -> 3PG + ATP + NADH');
iGB555_RLC = addReaction(iGB555_RLC,'LUMP06','3PG -> PEP + H2O + H');
iGB555_RLC = addReaction(iGB555_RLC,'LUMP07','G6P + NADP + H2O -> 6PG + NADPH + 2 H');
iGB555_RLC = addReaction(iGB555_RLC,'LUMP08','PYR + COA + NAD -> ACCOA + CO2 + NADH');
iGB555_RLC = addReaction(iGB555_RLC,'LUMP09','GLU + ATP + 2 NADPH + H -> PRO + ADP + Pi + 2 NADP + H2O');
iGB555_RLC = addReaction(iGB555_RLC,'LUMP10','ASP + 2 ATP + CARBP + NADPH + 2 GLU -> ARG + FUM + AKG + AMP + PPi + H + 2 Pi + ADP + NADP');
iGB555_RLC = addReaction(iGB555_RLC,'LUMP11','ASP + ATP + NADPH + H -> ASP4SA + Pi + NADP + ADP');
iGB555_RLC = addReaction(iGB555_RLC,'LUMP12','HSER + ATP + H2O -> THR + Pi + ADP + 2 H');
iGB555_RLC = addReaction(iGB555_RLC,'LUMP13','ASP4SA + PYR + NADH + SUCCOA + GLU -> mDAP + SUC + AKG + COA + H + NAD');
iGB555_RLC = addReaction(iGB555_RLC,'LUMP14','OBUT + NADPH + H + GLU + PYR -> ILE + AKG + NADP + H2O + CO2');
iGB555_RLC = addReaction(iGB555_RLC,'LUMP15','HSER + ACCOA + H2S -> HCYS + ACE + COA + 2 H');
iGB555_RLC = addReaction(iGB555_RLC,'LUMP16','SER + ACCOA + H2S -> CYS + ACE + COA + H');
iGB555_RLC = addReaction(iGB555_RLC,'LUMP17','SO4 + 2 ATP + H2O + RTR -> SO3 + H + ADP + Pi + AMP + PPi + OTR');
iGB555_RLC = addReaction(iGB555_RLC,'LUMP18','3PG + NAD + GLU + H2O -> SER + AKG + Pi + NADH + 3 H');
iGB555_RLC = addReaction(iGB555_RLC,'LUMP19','2 PYR + NADPH + 2 H -> IVA + H2O + CO2 + NADP');
iGB555_RLC = addReaction(iGB555_RLC,'LUMP20','IVA + ACCOA + H2O + NAD + GLU -> LEU + AKG + COA + NADH + 2 H + CO2');
iGB555_RLC = addReaction(iGB555_RLC,'LUMP21','PRPP + ATP + 3 H2O + GLN + 3 NAD -> HIS + 3 NADH + 2 PPi + AICAR + AKG + Pi');
iGB555_RLC = addReaction(iGB555_RLC,'LUMP22','E4P + 2 PEP + NADPH + ATP -> CHOR + 4 Pi + NADP + ADP');
iGB555_RLC = addReaction(iGB555_RLC,'LUMP23','PRE + GLU -> PHE + AKG + CO2 + H2O');
iGB555_RLC = addReaction(iGB555_RLC,'LUMP24','PRE + NAD + GLU -> TYR + AKG + H + CO2 + NADH');
iGB555_RLC = addReaction(iGB555_RLC,'LUMP25','PRPP + ANT + SER + H -> TRP + 2 H2O + PPi + CO2 + GAP');
iGB555_RLC = addReaction(iGB555_RLC,'LUMP29','PRPP + 2 GLN + 2 H2O + GLY + 4 ATP + FTHF + CO2 + ASP -> AICAR + FUM + 2 GLU + PPi + 4 Pi + 4 ADP + THF + 3 H');
iGB555_RLC = addReaction(iGB555_RLC,'LUMP30','AICAR + FTHF -> IMP + H2O + THF');
iGB555_RLC = addReaction(iGB555_RLC,'LUMP31','IMP + ASP + GTP -> FUM + AMP + GDP + Pi + 2 H');
iGB555_RLC = addReaction(iGB555_RLC,'LUMP32','RTR + ATP -> dATP + OTR + H2O');
iGB555_RLC = addReaction(iGB555_RLC,'LUMP33','IMP + NAD + 2 H2O + 2 ATP + GLN -> GDP + ADP + H + NADH + GLU + AMP + PPi');
iGB555_RLC = addReaction(iGB555_RLC,'LUMP34','RTR + GDP + ATP -> dGTP + ADP + OTR + H2O');
iGB555_RLC = addReaction(iGB555_RLC,'LUMP35','CARBP + ASP + O2 + PRPP + H -> UMP + CO2 + Pi + H2O + H2O2 + PPi');
iGB555_RLC = addReaction(iGB555_RLC,'LUMP36','RTR + UDP + ATP -> dUTP + ADP + OTR + H2O');
iGB555_RLC = addReaction(iGB555_RLC,'LUMP37','RTR + CDP + ATP -> dCTP + ADP + OTR + H2O');
iGB555_RLC = addReaction(iGB555_RLC,'LUMP38','dCTP + H2O + METHF + H -> dTTP + DHF + NH3');
iGB555_RLC = addReaction(iGB555_RLC,'LUMP40','ATP + ACCOA + ACP + CO2 + H2O -> MALACP + COA + ADP + Pi + 2 H');
iGB555_RLC = addReaction(iGB555_RLC,'LUMP51','CDPDG + SER -> PE + CMP + CO2');
iGB555_RLC = addReaction(iGB555_RLC,'LUMP52','CDPDG + GL3P + H2O -> PG + CMP + Pi');
iGB555_RLC = addReaction(iGB555_RLC,'LUMP54','F6P + GLN + ACCOA + UTP -> UDPNAG + PPi + COA + GLU');
iGB555_RLC = addReaction(iGB555_RLC,'LUMP55','2.8 UDPNAG + 1.4 NH3 + 1.4 mDAP + 1.4 PEP + 3.8 ALA + 1.4 GLU + 1.4 H2O + 0.504 ACCOA + 12.6 ATP + 1.4 NADPH -> PEPTIDO + 2.8 UTP + 0.504 COA + 12.6 ADP + 1.4 NADP + 11.2 Pi');
iGB555_RLC = addReaction(iGB555_RLC,'LUMP56','3 UDPNAG + 2 RU5P + 2 PEP + 2 C12:0ACP + 2 C12:0-3OHACP + 2 C14:0-3OHACP + 2 S7P + ACA + NH3 + G1P + UTP + 2 CTP + 4 ATP + 9 H2O + 7 H -> LPS + 2 ACE + 6 ACP + 4 ADP + 3 UDP + 5 PPi + 2 CMP + 4 Pi + UMP');
iGB555_RLC = addReaction(iGB555_RLC,'LUMP57','2 ATP + GLY + GLU + CYS + H -> 2 ADP + 2 Pi + GSH');
iGB555_RLC = addReaction(iGB555_RLC,'LUMP58','2 H2O + GSH -> CYS + GLY + GLU + 3 H');
iGB555_RLC = addReaction(iGB555_RLC,'LUMP62','THF + GLY + NADP -> METHF + NH3 + CO2 + NADPH');

% add demands for all dead ends
deadEndMets = detectDeadEnds(iGB555_RLC);
deadEndMets = iGB555_RLC.mets(deadEndMets,1);
iGB555_RLC = addDemandReaction(iGB555_RLC,deadEndMets);
iGB555_RLC = changeObjective(iGB555_RLC,{'DM_BIOMASS'},1);
solution = optimizeCbModel(iGB555_RLC)

iGB555_fixed = iGB555_RLC;
save('iGB555_fixed.mat', 'iGB555_fixed');
