# Supplementary material for: Do genome-scale models need exact solvers or clearer standards?
Source: Mol Syst Biol. 2015 Oct 14;11(10):831. doi: 10.15252/msb.20156157 (PMC4631202; doi:10.15252/msb.20156157)
Supplement: Supplementary file 2 — Dataset EV1 [file msb0011-0831-sd2.zip › m_model_collection-master/sbml/AbyMBEL891.xml]

<?xml version="1.0" encoding="UTF-8"?>
<!--Created by MetaFluxNet on 2009-8-9 22:8-->
<sbml xmlns="http://www.sbml.org/sbml/level1" level="1" version="2">
  <model name="Acinetobacter_baumannii_AYE">
    <notes>
      <body xmlns="http://www.w3.org/1999/xhtml">
        <p> </p>
      </body>
    </notes>
    <listOfCompartments>
      <compartment name="cell" volume="1"/>
    </listOfCompartments>
    <listOfSpecies>
      <species name="C180ACP" compartment="cell" initialAmount="1" boundaryCondition="false"/>
      <species name="a_5H24DP" compartment="cell" initialAmount="1" boundaryCondition="false"/>
      <species name="DMB" compartment="cell" initialAmount="1" boundaryCondition="false"/>
      <species name="MPYR" compartment="cell" initialAmount="1" boundaryCondition="false"/>
      <species name="HPPP" compartment="cell" initialAmount="1" boundaryCondition="false"/>
      <species name="CIIA" compartment="cell" initialAmount="1" boundaryCondition="false"/>
      <species name="DMK" compartment="cell" initialAmount="1" boundaryCondition="false"/>
      <species name="CMP" compartment="cell" initialAmount="1" boundaryCondition="false"/>
      <species name="TRNASER" compartment="cell" initialAmount="1" boundaryCondition="false"/>
      <species name="RGT" compartment="cell" initialAmount="1" boundaryCondition="false"/>
      <species name="VALxt" compartment="cell" initialAmount="1" boundaryCondition="true"/>
      <species name="a_5A4IC" compartment="cell" initialAmount="1" boundaryCondition="false"/>
      <species name="GLUGSAL" compartment="cell" initialAmount="1" boundaryCondition="false"/>
      <species name="NAGA6P" compartment="cell" initialAmount="1" boundaryCondition="false"/>
      <species name="SUCC" compartment="cell" initialAmount="1" boundaryCondition="false"/>
      <species name="a_5MTA" compartment="cell" initialAmount="1" boundaryCondition="false"/>
      <species name="ORN" compartment="cell" initialAmount="1" boundaryCondition="false"/>
      <species name="MTRM" compartment="cell" initialAmount="1" boundaryCondition="false"/>
      <species name="C171ACP" compartment="cell" initialAmount="1" boundaryCondition="false"/>
      <species name="LTG" compartment="cell" initialAmount="1" boundaryCondition="false"/>
      <species name="FUM" compartment="cell" initialAmount="1" boundaryCondition="false"/>
      <species name="TRExt" compartment="cell" initialAmount="1" boundaryCondition="true"/>
      <species name="PLA" compartment="cell" initialAmount="1" boundaryCondition="false"/>
      <species name="HOMOGEN" compartment="cell" initialAmount="1" boundaryCondition="false"/>
      <species name="C121COA" compartment="cell" initialAmount="1" boundaryCondition="false"/>
      <species name="NAGA1P" compartment="cell" initialAmount="1" boundaryCondition="false"/>
      <species name="GCYS" compartment="cell" initialAmount="1" boundaryCondition="false"/>
      <species name="D8RL" compartment="cell" initialAmount="1" boundaryCondition="false"/>
      <species name="PC2" compartment="cell" initialAmount="1" boundaryCondition="false"/>
      <species name="X5P" compartment="cell" initialAmount="1" boundaryCondition="false"/>
      <species name="SAH" compartment="cell" initialAmount="1" boundaryCondition="false"/>
      <species name="SHCL" compartment="cell" initialAmount="1" boundaryCondition="false"/>
      <species name="DHPANT" compartment="cell" initialAmount="1" boundaryCondition="false"/>
      <species name="AGDPCBA" compartment="cell" initialAmount="1" boundaryCondition="false"/>
      <species name="C_I_A" compartment="cell" initialAmount="1" boundaryCondition="false"/>
      <species name="a_5MC" compartment="cell" initialAmount="1" boundaryCondition="false"/>
      <species name="a_3PASELNT" compartment="cell" initialAmount="1" boundaryCondition="false"/>
      <species name="a_4PPNCYS" compartment="cell" initialAmount="1" boundaryCondition="false"/>
      <species name="TRNALEU" compartment="cell" initialAmount="1" boundaryCondition="false"/>
      <species name="HYXN" compartment="cell" initialAmount="1" boundaryCondition="false"/>
      <species name="TYR__0_712_VAL" compartment="cell" initialAmount="1" boundaryCondition="false"/>
      <species name="CNS" compartment="cell" initialAmount="1" boundaryCondition="false"/>
      <species name="GLYCOGEN" compartment="cell" initialAmount="1" boundaryCondition="false"/>
      <species name="G3P" compartment="cell" initialAmount="1" boundaryCondition="false"/>
      <species name="UMP" compartment="cell" initialAmount="1" boundaryCondition="false"/>
      <species name="ARIB" compartment="cell" initialAmount="1" boundaryCondition="false"/>
      <species name="ASELNT" compartment="cell" initialAmount="1" boundaryCondition="false"/>
      <species name="APS" compartment="cell" initialAmount="1" boundaryCondition="false"/>
      <species name="IGLY" compartment="cell" initialAmount="1" boundaryCondition="false"/>
      <species name="LK2LIPIV" compartment="cell" initialAmount="1" boundaryCondition="false"/>
      <species name="PROPIONYLP" compartment="cell" initialAmount="1" boundaryCondition="false"/>
      <species name="TRYTRNATYR" compartment="cell" initialAmount="1" boundaryCondition="false"/>
      <species name="a_2OP6M14BQ" compartment="cell" initialAmount="1" boundaryCondition="false"/>
      <species name="IPYR" compartment="cell" initialAmount="1" boundaryCondition="false"/>
      <species name="SME3P" compartment="cell" initialAmount="1" boundaryCondition="false"/>
      <species name="AICAR" compartment="cell" initialAmount="1" boundaryCondition="false"/>
      <species name="SUCCxt" compartment="cell" initialAmount="1" boundaryCondition="true"/>
      <species name="DTDPRMNS" compartment="cell" initialAmount="1" boundaryCondition="false"/>
      <species name="CAP" compartment="cell" initialAmount="1" boundaryCondition="false"/>
      <species name="a_3SFPYR" compartment="cell" initialAmount="1" boundaryCondition="false"/>
      <species name="C170ACP" compartment="cell" initialAmount="1" boundaryCondition="false"/>
      <species name="DTAGA" compartment="cell" initialAmount="1" boundaryCondition="false"/>
      <species name="DOROA" compartment="cell" initialAmount="1" boundaryCondition="false"/>
      <species name="CAV" compartment="cell" initialAmount="1" boundaryCondition="false"/>
      <species name="THMNP" compartment="cell" initialAmount="1" boundaryCondition="false"/>
      <species name="NO2xt" compartment="cell" initialAmount="1" boundaryCondition="true"/>
      <species name="TYR" compartment="cell" initialAmount="1" boundaryCondition="false"/>
      <species name="CMPKDO" compartment="cell" initialAmount="1" boundaryCondition="false"/>
      <species name="PHPYR" compartment="cell" initialAmount="1" boundaryCondition="false"/>
      <species name="a_4HPP" compartment="cell" initialAmount="1" boundaryCondition="false"/>
      <species name="HPYR" compartment="cell" initialAmount="1" boundaryCondition="false"/>
      <species name="TRNAMET" compartment="cell" initialAmount="1" boundaryCondition="false"/>
      <species name="G1P" compartment="cell" initialAmount="1" boundaryCondition="false"/>
      <species name="MMALCOA" compartment="cell" initialAmount="1" boundaryCondition="false"/>
      <species name="PGP" compartment="cell" initialAmount="1" boundaryCondition="false"/>
      <species name="SLFxt" compartment="cell" initialAmount="1" boundaryCondition="true"/>
      <species name="CDP" compartment="cell" initialAmount="1" boundaryCondition="false"/>
      <species name="PTRC" compartment="cell" initialAmount="1" boundaryCondition="false"/>
      <species name="a_4HPA" compartment="cell" initialAmount="1" boundaryCondition="false"/>
      <species name="a_3OPP" compartment="cell" initialAmount="1" boundaryCondition="false"/>
      <species name="ASNTRNAASN" compartment="cell" initialAmount="1" boundaryCondition="false"/>
      <species name="GABA" compartment="cell" initialAmount="1" boundaryCondition="false"/>
      <species name="DEXTRIN" compartment="cell" initialAmount="1" boundaryCondition="false"/>
      <species name="a_4HPACAL" compartment="cell" initialAmount="1" boundaryCondition="false"/>
      <species name="TRM" compartment="cell" initialAmount="1" boundaryCondition="false"/>
      <species name="a_3KL" compartment="cell" initialAmount="1" boundaryCondition="false"/>
      <species name="IDP" compartment="cell" initialAmount="1" boundaryCondition="false"/>
      <species name="PI" compartment="cell" initialAmount="1" boundaryCondition="false"/>
      <species name="PL" compartment="cell" initialAmount="1" boundaryCondition="false"/>
      <species name="SAICAR" compartment="cell" initialAmount="1" boundaryCondition="false"/>
      <species name="a_3PSME" compartment="cell" initialAmount="1" boundaryCondition="false"/>
      <species name="PC" compartment="cell" initialAmount="1" boundaryCondition="false"/>
      <species name="C140OH" compartment="cell" initialAmount="1" boundaryCondition="false"/>
      <species name="PA" compartment="cell" initialAmount="1" boundaryCondition="false"/>
      <species name="PG" compartment="cell" initialAmount="1" boundaryCondition="false"/>
      <species name="PE" compartment="cell" initialAmount="1" boundaryCondition="false"/>
      <species name="PAA" compartment="cell" initialAmount="1" boundaryCondition="false"/>
      <species name="PDLA5P" compartment="cell" initialAmount="1" boundaryCondition="false"/>
      <species name="HIBUT" compartment="cell" initialAmount="1" boundaryCondition="false"/>
      <species name="a_3PSER" compartment="cell" initialAmount="1" boundaryCondition="false"/>
      <species name="PS" compartment="cell" initialAmount="1" boundaryCondition="false"/>
      <species name="PQ" compartment="cell" initialAmount="1" boundaryCondition="false"/>
      <species name="PAP" compartment="cell" initialAmount="1" boundaryCondition="false"/>
      <species name="a_2PPG" compartment="cell" initialAmount="1" boundaryCondition="false"/>
      <species name="GLUP" compartment="cell" initialAmount="1" boundaryCondition="false"/>
      <species name="UPPMN_GN_LADGMDDADA" compartment="cell" initialAmount="1" boundaryCondition="false"/>
      <species name="LIPIV" compartment="cell" initialAmount="1" boundaryCondition="false"/>
      <species name="OBUT" compartment="cell" initialAmount="1" boundaryCondition="false"/>
      <species name="DUMP" compartment="cell" initialAmount="1" boundaryCondition="false"/>
      <species name="CBA" compartment="cell" initialAmount="1" boundaryCondition="false"/>
      <species name="ICIT" compartment="cell" initialAmount="1" boundaryCondition="false"/>
      <species name="a_4HPACOA" compartment="cell" initialAmount="1" boundaryCondition="false"/>
      <species name="OGT" compartment="cell" initialAmount="1" boundaryCondition="false"/>
      <species name="RH" compartment="cell" initialAmount="1" boundaryCondition="false"/>
      <species name="PPYR" compartment="cell" initialAmount="1" boundaryCondition="false"/>
      <species name="DUxt" compartment="cell" initialAmount="1" boundaryCondition="true"/>
      <species name="DGALAC" compartment="cell" initialAmount="1" boundaryCondition="false"/>
      <species name="TRP" compartment="cell" initialAmount="1" boundaryCondition="false"/>
      <species name="C161ACP" compartment="cell" initialAmount="1" boundaryCondition="false"/>
      <species name="XANxt" compartment="cell" initialAmount="1" boundaryCondition="true"/>
      <species name="UDP" compartment="cell" initialAmount="1" boundaryCondition="false"/>
      <species name="BETAINExt" compartment="cell" initialAmount="1" boundaryCondition="true"/>
      <species name="MSCYS" compartment="cell" initialAmount="1" boundaryCondition="false"/>
      <species name="ISUCC" compartment="cell" initialAmount="1" boundaryCondition="false"/>
      <species name="DHSK" compartment="cell" initialAmount="1" boundaryCondition="false"/>
      <species name="DGxt" compartment="cell" initialAmount="1" boundaryCondition="true"/>
      <species name="A6P" compartment="cell" initialAmount="1" boundaryCondition="false"/>
      <species name="ACCOA" compartment="cell" initialAmount="1" boundaryCondition="false"/>
      <species name="GL3Pxt" compartment="cell" initialAmount="1" boundaryCondition="true"/>
      <species name="AACTN" compartment="cell" initialAmount="1" boundaryCondition="false"/>
      <species name="DTTP" compartment="cell" initialAmount="1" boundaryCondition="false"/>
      <species name="UPRG" compartment="cell" initialAmount="1" boundaryCondition="false"/>
      <species name="GLNxt" compartment="cell" initialAmount="1" boundaryCondition="true"/>
      <species name="DHPA" compartment="cell" initialAmount="1" boundaryCondition="false"/>
      <species name="HCO3" compartment="cell" initialAmount="1" boundaryCondition="false"/>
      <species name="bALA" compartment="cell" initialAmount="1" boundaryCondition="false"/>
      <species name="TRE6P" compartment="cell" initialAmount="1" boundaryCondition="false"/>
      <species name="DHPT" compartment="cell" initialAmount="1" boundaryCondition="false"/>
      <species name="TRNAILE" compartment="cell" initialAmount="1" boundaryCondition="false"/>
      <species name="BZxt" compartment="cell" initialAmount="1" boundaryCondition="true"/>
      <species name="SUCxt" compartment="cell" initialAmount="1" boundaryCondition="true"/>
      <species name="TM" compartment="cell" initialAmount="1" boundaryCondition="false"/>
      <species name="FMN" compartment="cell" initialAmount="1" boundaryCondition="false"/>
      <species name="AACP" compartment="cell" initialAmount="1" boundaryCondition="false"/>
      <species name="CPAD5P" compartment="cell" initialAmount="1" boundaryCondition="false"/>
      <species name="INDOLE" compartment="cell" initialAmount="1" boundaryCondition="false"/>
      <species name="SDAPIM" compartment="cell" initialAmount="1" boundaryCondition="false"/>
      <species name="FUCP" compartment="cell" initialAmount="1" boundaryCondition="false"/>
      <species name="SHEME" compartment="cell" initialAmount="1" boundaryCondition="false"/>
      <species name="GLUBCALA" compartment="cell" initialAmount="1" boundaryCondition="false"/>
      <species name="a_5CM2HM" compartment="cell" initialAmount="1" boundaryCondition="false"/>
      <species name="THZP" compartment="cell" initialAmount="1" boundaryCondition="false"/>
      <species name="PEA" compartment="cell" initialAmount="1" boundaryCondition="false"/>
      <species name="H2O2" compartment="cell" initialAmount="1" boundaryCondition="false"/>
      <species name="CMPAEP" compartment="cell" initialAmount="1" boundaryCondition="false"/>
      <species name="TR" compartment="cell" initialAmount="1" boundaryCondition="false"/>
      <species name="DATP" compartment="cell" initialAmount="1" boundaryCondition="false"/>
      <species name="K2LIPA" compartment="cell" initialAmount="1" boundaryCondition="false"/>
      <species name="ARGxt" compartment="cell" initialAmount="1" boundaryCondition="true"/>
      <species name="PEP" compartment="cell" initialAmount="1" boundaryCondition="false"/>
      <species name="QA" compartment="cell" initialAmount="1" boundaryCondition="false"/>
      <species name="HSERxt" compartment="cell" initialAmount="1" boundaryCondition="true"/>
      <species name="DDOH" compartment="cell" initialAmount="1" boundaryCondition="false"/>
      <species name="HCNS" compartment="cell" initialAmount="1" boundaryCondition="false"/>
      <species name="DNA" compartment="cell" initialAmount="1" boundaryCondition="false"/>
      <species name="CBHCAP" compartment="cell" initialAmount="1" boundaryCondition="false"/>
      <species name="a_5MTGLU" compartment="cell" initialAmount="1" boundaryCondition="false"/>
      <species name="CATECHOL" compartment="cell" initialAmount="1" boundaryCondition="false"/>
      <species name="T3" compartment="cell" initialAmount="1" boundaryCondition="false"/>
      <species name="ALAALA" compartment="cell" initialAmount="1" boundaryCondition="false"/>
      <species name="MALCOA" compartment="cell" initialAmount="1" boundaryCondition="false"/>
      <species name="OIVAL" compartment="cell" initialAmount="1" boundaryCondition="false"/>
      <species name="NAGA" compartment="cell" initialAmount="1" boundaryCondition="false"/>
      <species name="MMSA" compartment="cell" initialAmount="1" boundaryCondition="false"/>
      <species name="CMPNANEU" compartment="cell" initialAmount="1" boundaryCondition="false"/>
      <species name="C_I_DA" compartment="cell" initialAmount="1" boundaryCondition="false"/>
      <species name="a_4TMABTO" compartment="cell" initialAmount="1" boundaryCondition="false"/>
      <species name="AHMP" compartment="cell" initialAmount="1" boundaryCondition="false"/>
      <species name="ASPTRNAASN" compartment="cell" initialAmount="1" boundaryCondition="false"/>
      <species name="a_2AEP" compartment="cell" initialAmount="1" boundaryCondition="false"/>
      <species name="bDGLC" compartment="cell" initialAmount="1" boundaryCondition="false"/>
      <species name="DPM" compartment="cell" initialAmount="1" boundaryCondition="false"/>
      <species name="DGLUCA" compartment="cell" initialAmount="1" boundaryCondition="false"/>
      <species name="MLTTTR" compartment="cell" initialAmount="1" boundaryCondition="false"/>
      <species name="Hxt" compartment="cell" initialAmount="1" boundaryCondition="false"/>
      <species name="H2SO3" compartment="cell" initialAmount="1" boundaryCondition="false"/>
      <species name="FORMATE" compartment="cell" initialAmount="1" boundaryCondition="false"/>
      <species name="ACTN" compartment="cell" initialAmount="1" boundaryCondition="false"/>
      <species name="METTRNA" compartment="cell" initialAmount="1" boundaryCondition="false"/>
      <species name="ASUC" compartment="cell" initialAmount="1" boundaryCondition="false"/>
      <species name="THRxt" compartment="cell" initialAmount="1" boundaryCondition="true"/>
      <species name="UREA" compartment="cell" initialAmount="1" boundaryCondition="false"/>
      <species name="A5P" compartment="cell" initialAmount="1" boundaryCondition="false"/>
      <species name="HQ" compartment="cell" initialAmount="1" boundaryCondition="false"/>
      <species name="IMALxt" compartment="cell" initialAmount="1" boundaryCondition="true"/>
      <species name="DMKH2" compartment="cell" initialAmount="1" boundaryCondition="false"/>
      <species name="PYR" compartment="cell" initialAmount="1" boundaryCondition="false"/>
      <species name="HISxt" compartment="cell" initialAmount="1" boundaryCondition="true"/>
      <species name="SASHCYS" compartment="cell" initialAmount="1" boundaryCondition="false"/>
      <species name="ILE" compartment="cell" initialAmount="1" boundaryCondition="false"/>
      <species name="NAGLU" compartment="cell" initialAmount="1" boundaryCondition="false"/>
      <species name="ARBZ" compartment="cell" initialAmount="1" boundaryCondition="false"/>
      <species name="a_2HBA" compartment="cell" initialAmount="1" boundaryCondition="false"/>
      <species name="a_34DHB" compartment="cell" initialAmount="1" boundaryCondition="false"/>
      <species name="S7P" compartment="cell" initialAmount="1" boundaryCondition="false"/>
      <species name="a_5AI" compartment="cell" initialAmount="1" boundaryCondition="false"/>
      <species name="NADP" compartment="cell" initialAmount="1" boundaryCondition="false"/>
      <species name="DQT" compartment="cell" initialAmount="1" boundaryCondition="false"/>
      <species name="S2MBDHL" compartment="cell" initialAmount="1" boundaryCondition="false"/>
      <species name="GDPMAN" compartment="cell" initialAmount="1" boundaryCondition="false"/>
      <species name="DIMGP" compartment="cell" initialAmount="1" boundaryCondition="false"/>
      <species name="EPM" compartment="cell" initialAmount="1" boundaryCondition="false"/>
      <species name="UC" compartment="cell" initialAmount="1" boundaryCondition="false"/>
      <species name="HTR" compartment="cell" initialAmount="1" boundaryCondition="false"/>
      <species name="DHBPT" compartment="cell" initialAmount="1" boundaryCondition="false"/>
      <species name="NADH" compartment="cell" initialAmount="1" boundaryCondition="false"/>
      <species name="NADPH" compartment="cell" initialAmount="1" boundaryCondition="false"/>
      <species name="KYN" compartment="cell" initialAmount="1" boundaryCondition="false"/>
      <species name="PPP" compartment="cell" initialAmount="1" boundaryCondition="false"/>
      <species name="S6P" compartment="cell" initialAmount="1" boundaryCondition="false"/>
      <species name="FRUxt" compartment="cell" initialAmount="1" boundaryCondition="true"/>
      <species name="UQ" compartment="cell" initialAmount="1" boundaryCondition="false"/>
      <species name="PRO" compartment="cell" initialAmount="1" boundaryCondition="false"/>
      <species name="PPN" compartment="cell" initialAmount="1" boundaryCondition="false"/>
      <species name="INS" compartment="cell" initialAmount="1" boundaryCondition="false"/>
      <species name="a_3AP" compartment="cell" initialAmount="1" boundaryCondition="false"/>
      <species name="pppGpp" compartment="cell" initialAmount="1" boundaryCondition="false"/>
      <species name="LRIBULOSE5P" compartment="cell" initialAmount="1" boundaryCondition="false"/>
      <species name="NACD" compartment="cell" initialAmount="1" boundaryCondition="false"/>
      <species name="TRNAASN" compartment="cell" initialAmount="1" boundaryCondition="false"/>
      <species name="a_23cCMP" compartment="cell" initialAmount="1" boundaryCondition="false"/>
      <species name="ASPSA" compartment="cell" initialAmount="1" boundaryCondition="false"/>
      <species name="DSER" compartment="cell" initialAmount="1" boundaryCondition="false"/>
      <species name="NACN" compartment="cell" initialAmount="1" boundaryCondition="false"/>
      <species name="SERTRNASER" compartment="cell" initialAmount="1" boundaryCondition="false"/>
      <species name="C120ACP" compartment="cell" initialAmount="1" boundaryCondition="false"/>
      <species name="DUDP" compartment="cell" initialAmount="1" boundaryCondition="false"/>
      <species name="S_2MP_DHL" compartment="cell" initialAmount="1" boundaryCondition="false"/>
      <species name="a_34DHPA" compartment="cell" initialAmount="1" boundaryCondition="false"/>
      <species name="ORBRDX" compartment="cell" initialAmount="1" boundaryCondition="false"/>
      <species name="EXOPOLYS" compartment="cell" initialAmount="1" boundaryCondition="false"/>
      <species name="GLCA" compartment="cell" initialAmount="1" boundaryCondition="false"/>
      <species name="TRNALYS" compartment="cell" initialAmount="1" boundaryCondition="false"/>
      <species name="IMP" compartment="cell" initialAmount="1" boundaryCondition="false"/>
      <species name="ETHAP" compartment="cell" initialAmount="1" boundaryCondition="false"/>
      <species name="OA" compartment="cell" initialAmount="1" boundaryCondition="false"/>
      <species name="LEUTRNA" compartment="cell" initialAmount="1" boundaryCondition="false"/>
      <species name="DFRUC" compartment="cell" initialAmount="1" boundaryCondition="false"/>
      <species name="VB12" compartment="cell" initialAmount="1" boundaryCondition="false"/>
      <species name="SMET" compartment="cell" initialAmount="1" boundaryCondition="false"/>
      <species name="G6GG" compartment="cell" initialAmount="1" boundaryCondition="false"/>
      <species name="bGLAC" compartment="cell" initialAmount="1" boundaryCondition="false"/>
      <species name="TRNAVAL" compartment="cell" initialAmount="1" boundaryCondition="false"/>
      <species name="S2MPDHL" compartment="cell" initialAmount="1" boundaryCondition="false"/>
      <species name="OMP" compartment="cell" initialAmount="1" boundaryCondition="false"/>
      <species name="GLUTRNAGLN" compartment="cell" initialAmount="1" boundaryCondition="false"/>
      <species name="a_3MCCOA" compartment="cell" initialAmount="1" boundaryCondition="false"/>
      <species name="ACHA" compartment="cell" initialAmount="1" boundaryCondition="false"/>
      <species name="UDPG23A" compartment="cell" initialAmount="1" boundaryCondition="false"/>
      <species name="TRNAGLY" compartment="cell" initialAmount="1" boundaryCondition="false"/>
      <species name="NAAD" compartment="cell" initialAmount="1" boundaryCondition="false"/>
      <species name="GLUTRNAGLU" compartment="cell" initialAmount="1" boundaryCondition="false"/>
      <species name="ADPG" compartment="cell" initialAmount="1" boundaryCondition="false"/>
      <species name="H_C_" compartment="cell" initialAmount="1" boundaryCondition="false"/>
      <species name="PPPI" compartment="cell" initialAmount="1" boundaryCondition="false"/>
      <species name="N15PADRDMB" compartment="cell" initialAmount="1" boundaryCondition="false"/>
      <species name="PPEPTIDO" compartment="cell" initialAmount="1" boundaryCondition="false"/>
      <species name="TRNAGLU" compartment="cell" initialAmount="1" boundaryCondition="false"/>
      <species name="GGPP" compartment="cell" initialAmount="1" boundaryCondition="false"/>
      <species name="HO3S2" compartment="cell" initialAmount="1" boundaryCondition="false"/>
      <species name="TRNAGLN" compartment="cell" initialAmount="1" boundaryCondition="false"/>
      <species name="CYSxt" compartment="cell" initialAmount="1" boundaryCondition="true"/>
      <species name="AEIOH" compartment="cell" initialAmount="1" boundaryCondition="false"/>
      <species name="GLAC" compartment="cell" initialAmount="1" boundaryCondition="false"/>
      <species name="TRNAARG" compartment="cell" initialAmount="1" boundaryCondition="false"/>
      <species name="PPPP" compartment="cell" initialAmount="1" boundaryCondition="false"/>
      <species name="H2CO3" compartment="cell" initialAmount="1" boundaryCondition="false"/>
      <species name="GLAL" compartment="cell" initialAmount="1" boundaryCondition="false"/>
      <species name="HISOL" compartment="cell" initialAmount="1" boundaryCondition="false"/>
      <species name="A_C_" compartment="cell" initialAmount="1" boundaryCondition="false"/>
      <species name="DCxt" compartment="cell" initialAmount="1" boundaryCondition="true"/>
      <species name="Na" compartment="cell" initialAmount="1" boundaryCondition="false"/>
      <species name="ALATRNA" compartment="cell" initialAmount="1" boundaryCondition="false"/>
      <species name="OHB" compartment="cell" initialAmount="1" boundaryCondition="false"/>
      <species name="UPPMNGNLADGNMDG5DADA" compartment="cell" initialAmount="1" boundaryCondition="false"/>
      <species name="DGLYCERATE" compartment="cell" initialAmount="1" boundaryCondition="false"/>
      <species name="ASPTRNAASP" compartment="cell" initialAmount="1" boundaryCondition="false"/>
      <species name="QNT" compartment="cell" initialAmount="1" boundaryCondition="false"/>
      <species name="a_3H2MBCOA" compartment="cell" initialAmount="1" boundaryCondition="false"/>
      <species name="DTxt" compartment="cell" initialAmount="1" boundaryCondition="true"/>
      <species name="CDPMDE" compartment="cell" initialAmount="1" boundaryCondition="false"/>
      <species name="O2" compartment="cell" initialAmount="1" boundaryCondition="false"/>
      <species name="MDE4P" compartment="cell" initialAmount="1" boundaryCondition="false"/>
      <species name="NMHIS" compartment="cell" initialAmount="1" boundaryCondition="false"/>
      <species name="DGR" compartment="cell" initialAmount="1" boundaryCondition="false"/>
      <species name="ACALA" compartment="cell" initialAmount="1" boundaryCondition="false"/>
      <species name="PURI5P" compartment="cell" initialAmount="1" boundaryCondition="false"/>
      <species name="SPRMDxt" compartment="cell" initialAmount="1" boundaryCondition="true"/>
      <species name="UDPNADMAU" compartment="cell" initialAmount="1" boundaryCondition="false"/>
      <species name="UDPNAMAG" compartment="cell" initialAmount="1" boundaryCondition="false"/>
      <species name="FUMxt" compartment="cell" initialAmount="1" boundaryCondition="true"/>
      <species name="AHSER" compartment="cell" initialAmount="1" boundaryCondition="false"/>
      <species name="TRPxt" compartment="cell" initialAmount="1" boundaryCondition="true"/>
      <species name="DHP" compartment="cell" initialAmount="1" boundaryCondition="false"/>
      <species name="ICITxt" compartment="cell" initialAmount="1" boundaryCondition="true"/>
      <species name="CT" compartment="cell" initialAmount="1" boundaryCondition="false"/>
      <species name="NPCYS" compartment="cell" initialAmount="1" boundaryCondition="false"/>
      <species name="HOPP" compartment="cell" initialAmount="1" boundaryCondition="false"/>
      <species name="DASP" compartment="cell" initialAmount="1" boundaryCondition="false"/>
      <species name="DHF" compartment="cell" initialAmount="1" boundaryCondition="false"/>
      <species name="CL" compartment="cell" initialAmount="1" boundaryCondition="false"/>
      <species name="ACxt" compartment="cell" initialAmount="1" boundaryCondition="true"/>
      <species name="SB1P" compartment="cell" initialAmount="1" boundaryCondition="false"/>
      <species name="FAN" compartment="cell" initialAmount="1" boundaryCondition="false"/>
      <species name="AHMPP" compartment="cell" initialAmount="1" boundaryCondition="false"/>
      <species name="DHN" compartment="cell" initialAmount="1" boundaryCondition="false"/>
      <species name="HKYN" compartment="cell" initialAmount="1" boundaryCondition="false"/>
      <species name="TRNACYS" compartment="cell" initialAmount="1" boundaryCondition="false"/>
      <species name="FAD" compartment="cell" initialAmount="1" boundaryCondition="false"/>
      <species name="PHExt" compartment="cell" initialAmount="1" boundaryCondition="true"/>
      <species name="DHI" compartment="cell" initialAmount="1" boundaryCondition="false"/>
      <species name="PPA" compartment="cell" initialAmount="1" boundaryCondition="false"/>
      <species name="MLTPT" compartment="cell" initialAmount="1" boundaryCondition="false"/>
      <species name="UDGLYCOLATE" compartment="cell" initialAmount="1" boundaryCondition="false"/>
      <species name="OSBCOA" compartment="cell" initialAmount="1" boundaryCondition="false"/>
      <species name="a_2PGxt" compartment="cell" initialAmount="1" boundaryCondition="true"/>
      <species name="PQQ" compartment="cell" initialAmount="1" boundaryCondition="false"/>
      <species name="AppppA" compartment="cell" initialAmount="1" boundaryCondition="false"/>
      <species name="ETHAxt" compartment="cell" initialAmount="1" boundaryCondition="true"/>
      <species name="SLLCT" compartment="cell" initialAmount="1" boundaryCondition="false"/>
      <species name="NAMD" compartment="cell" initialAmount="1" boundaryCondition="false"/>
      <species name="DIN" compartment="cell" initialAmount="1" boundaryCondition="false"/>
      <species name="PYTHP" compartment="cell" initialAmount="1" boundaryCondition="false"/>
      <species name="a_5C2O3E" compartment="cell" initialAmount="1" boundaryCondition="false"/>
      <species name="H5P3O10" compartment="cell" initialAmount="1" boundaryCondition="false"/>
      <species name="CDPDG" compartment="cell" initialAmount="1" boundaryCondition="false"/>
      <species name="a_3AMP" compartment="cell" initialAmount="1" boundaryCondition="false"/>
      <species name="a_2MPPACOA" compartment="cell" initialAmount="1" boundaryCondition="false"/>
      <species name="MM" compartment="cell" initialAmount="1" boundaryCondition="false"/>
      <species name="PPIX" compartment="cell" initialAmount="1" boundaryCondition="false"/>
      <species name="MK" compartment="cell" initialAmount="1" boundaryCondition="false"/>
      <species name="MI" compartment="cell" initialAmount="1" boundaryCondition="false"/>
      <species name="DGLUCL" compartment="cell" initialAmount="1" boundaryCondition="false"/>
      <species name="UTP" compartment="cell" initialAmount="1" boundaryCondition="false"/>
      <species name="BZ" compartment="cell" initialAmount="1" boundaryCondition="false"/>
      <species name="UDPG" compartment="cell" initialAmount="1" boundaryCondition="false"/>
      <species name="DALA" compartment="cell" initialAmount="1" boundaryCondition="false"/>
      <species name="LACTOSE" compartment="cell" initialAmount="1" boundaryCondition="false"/>
      <species name="BT" compartment="cell" initialAmount="1" boundaryCondition="false"/>
      <species name="DTDP4ORMNS" compartment="cell" initialAmount="1" boundaryCondition="false"/>
      <species name="a_4MOP" compartment="cell" initialAmount="1" boundaryCondition="false"/>
      <species name="a_2HPP" compartment="cell" initialAmount="1" boundaryCondition="false"/>
      <species name="UPPMNGNLADGNMDDADA" compartment="cell" initialAmount="1" boundaryCondition="false"/>
      <species name="a_2A3PP" compartment="cell" initialAmount="1" boundaryCondition="false"/>
      <species name="a_2H3OSUCC" compartment="cell" initialAmount="1" boundaryCondition="false"/>
      <species name="KDG" compartment="cell" initialAmount="1" boundaryCondition="false"/>
      <species name="a_2HPA" compartment="cell" initialAmount="1" boundaryCondition="false"/>
      <species name="URIxt" compartment="cell" initialAmount="1" boundaryCondition="true"/>
      <species name="KDO" compartment="cell" initialAmount="1" boundaryCondition="false"/>
      <species name="ETH" compartment="cell" initialAmount="1" boundaryCondition="false"/>
      <species name="GL" compartment="cell" initialAmount="1" boundaryCondition="false"/>
      <species name="PTT" compartment="cell" initialAmount="1" boundaryCondition="false"/>
      <species name="GLCAMN" compartment="cell" initialAmount="1" boundaryCondition="false"/>
      <species name="ATP" compartment="cell" initialAmount="1" boundaryCondition="false"/>
      <species name="PTH" compartment="cell" initialAmount="1" boundaryCondition="false"/>
      <species name="a_4HPAGLY" compartment="cell" initialAmount="1" boundaryCondition="false"/>
      <species name="C110ACP" compartment="cell" initialAmount="1" boundaryCondition="false"/>
      <species name="a_2HP3M5H6M14B" compartment="cell" initialAmount="1" boundaryCondition="false"/>
      <species name="PROTRNAPRO" compartment="cell" initialAmount="1" boundaryCondition="false"/>
      <species name="DT" compartment="cell" initialAmount="1" boundaryCondition="false"/>
      <species name="CYSTEATE" compartment="cell" initialAmount="1" boundaryCondition="false"/>
      <species name="SLACxt" compartment="cell" initialAmount="1" boundaryCondition="true"/>
      <species name="PROTEIN" compartment="cell" initialAmount="1" boundaryCondition="false"/>
      <species name="ADCBAP" compartment="cell" initialAmount="1" boundaryCondition="false"/>
      <species name="DHMP" compartment="cell" initialAmount="1" boundaryCondition="false"/>
      <species name="DG" compartment="cell" initialAmount="1" boundaryCondition="false"/>
      <species name="DC" compartment="cell" initialAmount="1" boundaryCondition="false"/>
      <species name="GLUCxt" compartment="cell" initialAmount="1" boundaryCondition="true"/>
      <species name="DA" compartment="cell" initialAmount="1" boundaryCondition="false"/>
      <species name="a_2OAD" compartment="cell" initialAmount="1" boundaryCondition="false"/>
      <species name="ORNxt" compartment="cell" initialAmount="1" boundaryCondition="true"/>
      <species name="UPRGI" compartment="cell" initialAmount="1" boundaryCondition="false"/>
      <species name="PPHG" compartment="cell" initialAmount="1" boundaryCondition="false"/>
      <species name="GL3P" compartment="cell" initialAmount="1" boundaryCondition="false"/>
      <species name="ACAL" compartment="cell" initialAmount="1" boundaryCondition="false"/>
      <species name="CITxt" compartment="cell" initialAmount="1" boundaryCondition="true"/>
      <species name="AN" compartment="cell" initialAmount="1" boundaryCondition="false"/>
      <species name="a_3HAN" compartment="cell" initialAmount="1" boundaryCondition="false"/>
      <species name="a_34DHPEG" compartment="cell" initialAmount="1" boundaryCondition="false"/>
      <species name="AC" compartment="cell" initialAmount="1" boundaryCondition="false"/>
      <species name="DPCOA" compartment="cell" initialAmount="1" boundaryCondition="false"/>
      <species name="AG" compartment="cell" initialAmount="1" boundaryCondition="false"/>
      <species name="CHOLINEP" compartment="cell" initialAmount="1" boundaryCondition="false"/>
      <species name="AD" compartment="cell" initialAmount="1" boundaryCondition="false"/>
      <species name="a_3HPCOA" compartment="cell" initialAmount="1" boundaryCondition="false"/>
      <species name="SPRMD" compartment="cell" initialAmount="1" boundaryCondition="false"/>
      <species name="PEPTIDE" compartment="cell" initialAmount="1" boundaryCondition="false"/>
      <species name="SCYS" compartment="cell" initialAmount="1" boundaryCondition="false"/>
      <species name="PEPTIDO" compartment="cell" initialAmount="1" boundaryCondition="false"/>
      <species name="C120OH" compartment="cell" initialAmount="1" boundaryCondition="false"/>
      <species name="FL" compartment="cell" initialAmount="1" boundaryCondition="false"/>
      <species name="UDPNADMA" compartment="cell" initialAmount="1" boundaryCondition="false"/>
      <species name="TCYS" compartment="cell" initialAmount="1" boundaryCondition="false"/>
      <species name="GPP" compartment="cell" initialAmount="1" boundaryCondition="false"/>
      <species name="RRBRDX" compartment="cell" initialAmount="1" boundaryCondition="false"/>
      <species name="PROPANOATE" compartment="cell" initialAmount="1" boundaryCondition="false"/>
      <species name="FA" compartment="cell" initialAmount="1" boundaryCondition="false"/>
      <species name="a_5GLUPEPT" compartment="cell" initialAmount="1" boundaryCondition="false"/>
      <species name="CYSGLY" compartment="cell" initialAmount="1" boundaryCondition="false"/>
      <species name="a_2PCDPMDE" compartment="cell" initialAmount="1" boundaryCondition="false"/>
      <species name="a_1BOH" compartment="cell" initialAmount="1" boundaryCondition="false"/>
      <species name="ASP__0_108_CYS" compartment="cell" initialAmount="1" boundaryCondition="false"/>
      <species name="FMETTRNA" compartment="cell" initialAmount="1" boundaryCondition="false"/>
      <species name="ACOA" compartment="cell" initialAmount="1" boundaryCondition="false"/>
      <species name="PANT" compartment="cell" initialAmount="1" boundaryCondition="false"/>
      <species name="MKH2" compartment="cell" initialAmount="1" boundaryCondition="false"/>
      <species name="ACACP" compartment="cell" initialAmount="1" boundaryCondition="false"/>
      <species name="NO3xt" compartment="cell" initialAmount="1" boundaryCondition="true"/>
      <species name="C151ACP" compartment="cell" initialAmount="1" boundaryCondition="false"/>
      <species name="a_2MP2ECOA" compartment="cell" initialAmount="1" boundaryCondition="false"/>
      <species name="URT" compartment="cell" initialAmount="1" boundaryCondition="false"/>
      <species name="a_3SPYR" compartment="cell" initialAmount="1" boundaryCondition="false"/>
      <species name="DR5P" compartment="cell" initialAmount="1" boundaryCondition="false"/>
      <species name="URI" compartment="cell" initialAmount="1" boundaryCondition="false"/>
      <species name="GLUC" compartment="cell" initialAmount="1" boundaryCondition="false"/>
      <species name="URA" compartment="cell" initialAmount="1" boundaryCondition="false"/>
      <species name="ACDA" compartment="cell" initialAmount="1" boundaryCondition="false"/>
      <species name="PHP" compartment="cell" initialAmount="1" boundaryCondition="false"/>
      <species name="GAL1P" compartment="cell" initialAmount="1" boundaryCondition="false"/>
      <species name="PHT" compartment="cell" initialAmount="1" boundaryCondition="false"/>
      <species name="B5AMP" compartment="cell" initialAmount="1" boundaryCondition="false"/>
      <species name="PYRDX" compartment="cell" initialAmount="1" boundaryCondition="false"/>
      <species name="SERxt" compartment="cell" initialAmount="1" boundaryCondition="true"/>
      <species name="SCSN" compartment="cell" initialAmount="1" boundaryCondition="false"/>
      <species name="DAC" compartment="cell" initialAmount="1" boundaryCondition="false"/>
      <species name="ppGpp" compartment="cell" initialAmount="1" boundaryCondition="false"/>
      <species name="UDPGAL" compartment="cell" initialAmount="1" boundaryCondition="false"/>
      <species name="DB4P" compartment="cell" initialAmount="1" boundaryCondition="false"/>
      <species name="DPCHR" compartment="cell" initialAmount="1" boundaryCondition="false"/>
      <species name="CGS" compartment="cell" initialAmount="1" boundaryCondition="false"/>
      <species name="TRxt" compartment="cell" initialAmount="1" boundaryCondition="true"/>
      <species name="BAL" compartment="cell" initialAmount="1" boundaryCondition="false"/>
      <species name="HIEA" compartment="cell" initialAmount="1" boundaryCondition="false"/>
      <species name="PRBATP" compartment="cell" initialAmount="1" boundaryCondition="false"/>
      <species name="RCHO" compartment="cell" initialAmount="1" boundaryCondition="false"/>
      <species name="S_3MB_DHL" compartment="cell" initialAmount="1" boundaryCondition="false"/>
      <species name="GL3P__0_052_C120ACP" compartment="cell" initialAmount="1" boundaryCondition="false"/>
      <species name="BIOMASS" compartment="cell" initialAmount="1" boundaryCondition="true"/>
      <species name="GLU" compartment="cell" initialAmount="1" boundaryCondition="false"/>
      <species name="DADP" compartment="cell" initialAmount="1" boundaryCondition="false"/>
      <species name="SHCHC" compartment="cell" initialAmount="1" boundaryCondition="false"/>
      <species name="GALACTINOL" compartment="cell" initialAmount="1" boundaryCondition="false"/>
      <species name="PPAC" compartment="cell" initialAmount="1" boundaryCondition="false"/>
      <species name="MLTHPT" compartment="cell" initialAmount="1" boundaryCondition="false"/>
      <species name="C122COA" compartment="cell" initialAmount="1" boundaryCondition="false"/>
      <species name="a_3HIVCOA" compartment="cell" initialAmount="1" boundaryCondition="false"/>
      <species name="PBG" compartment="cell" initialAmount="1" boundaryCondition="false"/>
      <species name="MLTTR" compartment="cell" initialAmount="1" boundaryCondition="false"/>
      <species name="CHOR" compartment="cell" initialAmount="1" boundaryCondition="false"/>
      <species name="a_4FAAC" compartment="cell" initialAmount="1" boundaryCondition="false"/>
      <species name="PABA" compartment="cell" initialAmount="1" boundaryCondition="false"/>
      <species name="UDPNAGEP" compartment="cell" initialAmount="1" boundaryCondition="false"/>
      <species name="AIBUT" compartment="cell" initialAmount="1" boundaryCondition="false"/>
      <species name="a_4TMABT" compartment="cell" initialAmount="1" boundaryCondition="false"/>
      <species name="DHPACAL" compartment="cell" initialAmount="1" boundaryCondition="false"/>
      <species name="UDPG2AA" compartment="cell" initialAmount="1" boundaryCondition="false"/>
      <species name="LPS" compartment="cell" initialAmount="1" boundaryCondition="false"/>
      <species name="a_3PG" compartment="cell" initialAmount="1" boundaryCondition="false"/>
      <species name="ABUT" compartment="cell" initialAmount="1" boundaryCondition="false"/>
      <species name="L1P3H5C" compartment="cell" initialAmount="1" boundaryCondition="false"/>
      <species name="HEMEO" compartment="cell" initialAmount="1" boundaryCondition="false"/>
      <species name="SELNT" compartment="cell" initialAmount="1" boundaryCondition="false"/>
      <species name="DAPIM" compartment="cell" initialAmount="1" boundaryCondition="false"/>
      <species name="a_3A2OP" compartment="cell" initialAmount="1" boundaryCondition="false"/>
      <species name="HEDC" compartment="cell" initialAmount="1" boundaryCondition="false"/>
      <species name="NADMA6P" compartment="cell" initialAmount="1" boundaryCondition="false"/>
      <species name="bDG6P" compartment="cell" initialAmount="1" boundaryCondition="false"/>
      <species name="MDAPIM" compartment="cell" initialAmount="1" boundaryCondition="false"/>
      <species name="DR1P" compartment="cell" initialAmount="1" boundaryCondition="false"/>
      <species name="CO2xt" compartment="cell" initialAmount="1" boundaryCondition="true"/>
      <species name="a_4MAAC" compartment="cell" initialAmount="1" boundaryCondition="false"/>
      <species name="a_3HBCOA" compartment="cell" initialAmount="1" boundaryCondition="false"/>
      <species name="T16B" compartment="cell" initialAmount="1" boundaryCondition="false"/>
      <species name="UDPGLUC" compartment="cell" initialAmount="1" boundaryCondition="false"/>
      <species name="DANNA" compartment="cell" initialAmount="1" boundaryCondition="false"/>
      <species name="T6P" compartment="cell" initialAmount="1" boundaryCondition="false"/>
      <species name="NGNEU" compartment="cell" initialAmount="1" boundaryCondition="false"/>
      <species name="AACCOA" compartment="cell" initialAmount="1" boundaryCondition="false"/>
      <species name="a_3OP4HB" compartment="cell" initialAmount="1" boundaryCondition="false"/>
      <species name="a_3HIBCOA" compartment="cell" initialAmount="1" boundaryCondition="false"/>
      <species name="NANEU" compartment="cell" initialAmount="1" boundaryCondition="false"/>
      <species name="a_23cAMP" compartment="cell" initialAmount="1" boundaryCondition="false"/>
      <species name="N2SUCCARG" compartment="cell" initialAmount="1" boundaryCondition="false"/>
      <species name="MELIxt" compartment="cell" initialAmount="1" boundaryCondition="true"/>
      <species name="IMAL" compartment="cell" initialAmount="1" boundaryCondition="false"/>
      <species name="a_2A3OB" compartment="cell" initialAmount="1" boundaryCondition="false"/>
      <species name="a_2MCIT" compartment="cell" initialAmount="1" boundaryCondition="false"/>
      <species name="ASPxt" compartment="cell" initialAmount="1" boundaryCondition="true"/>
      <species name="PRFICA" compartment="cell" initialAmount="1" boundaryCondition="false"/>
      <species name="DITP" compartment="cell" initialAmount="1" boundaryCondition="false"/>
      <species name="DTDPGLU" compartment="cell" initialAmount="1" boundaryCondition="false"/>
      <species name="HSER" compartment="cell" initialAmount="1" boundaryCondition="false"/>
      <species name="ACLAC" compartment="cell" initialAmount="1" boundaryCondition="false"/>
      <species name="UPPMN_GN_LADGNMD_G_5DADA" compartment="cell" initialAmount="1" boundaryCondition="false"/>
      <species name="SMETTRNAMET" compartment="cell" initialAmount="1" boundaryCondition="false"/>
      <species name="a_2AG3PE" compartment="cell" initialAmount="1" boundaryCondition="false"/>
      <species name="SLF" compartment="cell" initialAmount="1" boundaryCondition="false"/>
      <species name="ASN" compartment="cell" initialAmount="1" boundaryCondition="false"/>
      <species name="a_3MBCOA" compartment="cell" initialAmount="1" boundaryCondition="false"/>
      <species name="a_2AG3PC" compartment="cell" initialAmount="1" boundaryCondition="false"/>
      <species name="TRNATHR" compartment="cell" initialAmount="1" boundaryCondition="false"/>
      <species name="CAIR" compartment="cell" initialAmount="1" boundaryCondition="false"/>
      <species name="GLUTCOA" compartment="cell" initialAmount="1" boundaryCondition="false"/>
      <species name="MAN6P" compartment="cell" initialAmount="1" boundaryCondition="false"/>
      <species name="DHMVA" compartment="cell" initialAmount="1" boundaryCondition="false"/>
      <species name="PACAL" compartment="cell" initialAmount="1" boundaryCondition="false"/>
      <species name="ASP" compartment="cell" initialAmount="1" boundaryCondition="false"/>
      <species name="a_2AG3PS" compartment="cell" initialAmount="1" boundaryCondition="false"/>
      <species name="SPRM" compartment="cell" initialAmount="1" boundaryCondition="false"/>
      <species name="DPHE" compartment="cell" initialAmount="1" boundaryCondition="false"/>
      <species name="ADCBA" compartment="cell" initialAmount="1" boundaryCondition="false"/>
      <species name="D6PGC" compartment="cell" initialAmount="1" boundaryCondition="false"/>
      <species name="GLUCOSE" compartment="cell" initialAmount="1" boundaryCondition="false"/>
      <species name="C191ACP" compartment="cell" initialAmount="1" boundaryCondition="false"/>
      <species name="N2SUCCGLU5SA" compartment="cell" initialAmount="1" boundaryCondition="false"/>
      <species name="BETAINE" compartment="cell" initialAmount="1" boundaryCondition="false"/>
      <species name="TRNATRP" compartment="cell" initialAmount="1" boundaryCondition="false"/>
      <species name="N4AAB" compartment="cell" initialAmount="1" boundaryCondition="false"/>
      <species name="FTHF" compartment="cell" initialAmount="1" boundaryCondition="false"/>
      <species name="ICHOR" compartment="cell" initialAmount="1" boundaryCondition="false"/>
      <species name="PRPP" compartment="cell" initialAmount="1" boundaryCondition="false"/>
      <species name="PRBAMP" compartment="cell" initialAmount="1" boundaryCondition="false"/>
      <species name="OTHIO" compartment="cell" initialAmount="1" boundaryCondition="false"/>
      <species name="CTP" compartment="cell" initialAmount="1" boundaryCondition="false"/>
      <species name="a_3MLAC" compartment="cell" initialAmount="1" boundaryCondition="false"/>
      <species name="CCOA" compartment="cell" initialAmount="1" boundaryCondition="false"/>
      <species name="HEPPP" compartment="cell" initialAmount="1" boundaryCondition="false"/>
      <species name="DISAC1P" compartment="cell" initialAmount="1" boundaryCondition="false"/>
      <species name="MAN1P" compartment="cell" initialAmount="1" boundaryCondition="false"/>
      <species name="E4HGLU" compartment="cell" initialAmount="1" boundaryCondition="false"/>
      <species name="XMP" compartment="cell" initialAmount="1" boundaryCondition="false"/>
      <species name="UREAxt" compartment="cell" initialAmount="1" boundaryCondition="true"/>
      <species name="TYRxt" compartment="cell" initialAmount="1" boundaryCondition="true"/>
      <species name="ADCHOR" compartment="cell" initialAmount="1" boundaryCondition="false"/>
      <species name="SME" compartment="cell" initialAmount="1" boundaryCondition="false"/>
      <species name="APN" compartment="cell" initialAmount="1" boundaryCondition="false"/>
      <species name="N1_5PADR_DMB" compartment="cell" initialAmount="1" boundaryCondition="false"/>
      <species name="a_2AA" compartment="cell" initialAmount="1" boundaryCondition="false"/>
      <species name="AGL3P" compartment="cell" initialAmount="1" boundaryCondition="false"/>
      <species name="RMAL" compartment="cell" initialAmount="1" boundaryCondition="false"/>
      <species name="HMB4PP" compartment="cell" initialAmount="1" boundaryCondition="false"/>
      <species name="XTSINE" compartment="cell" initialAmount="1" boundaryCondition="false"/>
      <species name="CALA" compartment="cell" initialAmount="1" boundaryCondition="false"/>
      <species name="ARGSUCC" compartment="cell" initialAmount="1" boundaryCondition="false"/>
      <species name="a_2AGL3P" compartment="cell" initialAmount="1" boundaryCondition="false"/>
      <species name="DUTP" compartment="cell" initialAmount="1" boundaryCondition="false"/>
      <species name="GLxt" compartment="cell" initialAmount="1" boundaryCondition="true"/>
      <species name="DHDP" compartment="cell" initialAmount="1" boundaryCondition="false"/>
      <species name="DHLIPOYLPROTEIN" compartment="cell" initialAmount="1" boundaryCondition="false"/>
      <species name="LIPOYLPROTEIN" compartment="cell" initialAmount="1" boundaryCondition="false"/>
      <species name="a_2OP6HP" compartment="cell" initialAmount="1" boundaryCondition="false"/>
      <species name="cGMP" compartment="cell" initialAmount="1" boundaryCondition="false"/>
      <species name="MLTHX" compartment="cell" initialAmount="1" boundaryCondition="false"/>
      <species name="GA6P" compartment="cell" initialAmount="1" boundaryCondition="false"/>
      <species name="DGDMH17BP" compartment="cell" initialAmount="1" boundaryCondition="false"/>
      <species name="GLYCOLATExt" compartment="cell" initialAmount="1" boundaryCondition="true"/>
      <species name="ASNxt" compartment="cell" initialAmount="1" boundaryCondition="true"/>
      <species name="NAS" compartment="cell" initialAmount="1" boundaryCondition="false"/>
      <species name="TRNAASP" compartment="cell" initialAmount="1" boundaryCondition="false"/>
      <species name="PHEN" compartment="cell" initialAmount="1" boundaryCondition="false"/>
      <species name="DGDMH1P" compartment="cell" initialAmount="1" boundaryCondition="false"/>
      <species name="a_2HETPP" compartment="cell" initialAmount="1" boundaryCondition="false"/>
      <species name="AAA" compartment="cell" initialAmount="1" boundaryCondition="false"/>
      <species name="NAD" compartment="cell" initialAmount="1" boundaryCondition="false"/>
      <species name="DCMP" compartment="cell" initialAmount="1" boundaryCondition="false"/>
      <species name="NAC" compartment="cell" initialAmount="1" boundaryCondition="false"/>
      <species name="ARG" compartment="cell" initialAmount="1" boundaryCondition="false"/>
      <species name="NAM" compartment="cell" initialAmount="1" boundaryCondition="false"/>
      <species name="IMACP" compartment="cell" initialAmount="1" boundaryCondition="false"/>
      <species name="DHAP" compartment="cell" initialAmount="1" boundaryCondition="false"/>
      <species name="NHLYS" compartment="cell" initialAmount="1" boundaryCondition="false"/>
      <species name="LEUxt" compartment="cell" initialAmount="1" boundaryCondition="true"/>
      <species name="GLCxt" compartment="cell" initialAmount="1" boundaryCondition="true"/>
      <species name="PNTO" compartment="cell" initialAmount="1" boundaryCondition="false"/>
      <species name="TRNAHIS" compartment="cell" initialAmount="1" boundaryCondition="false"/>
      <species name="ALLNT" compartment="cell" initialAmount="1" boundaryCondition="false"/>
      <species name="LYS" compartment="cell" initialAmount="1" boundaryCondition="false"/>
      <species name="a_4HB" compartment="cell" initialAmount="1" boundaryCondition="false"/>
      <species name="C_II_A" compartment="cell" initialAmount="1" boundaryCondition="false"/>
      <species name="C180" compartment="cell" initialAmount="1" boundaryCondition="false"/>
      <species name="C181" compartment="cell" initialAmount="1" boundaryCondition="false"/>
      <species name="PIxt" compartment="cell" initialAmount="1" boundaryCondition="true"/>
      <species name="C100ACP" compartment="cell" initialAmount="1" boundaryCondition="false"/>
      <species name="a_4HGLUSA" compartment="cell" initialAmount="1" boundaryCondition="false"/>
      <species name="SAOPIM" compartment="cell" initialAmount="1" boundaryCondition="false"/>
      <species name="PRAM" compartment="cell" initialAmount="1" boundaryCondition="false"/>
      <species name="C200ACP" compartment="cell" initialAmount="1" boundaryCondition="false"/>
      <species name="A6RP" compartment="cell" initialAmount="1" boundaryCondition="false"/>
      <species name="a_3KBDG" compartment="cell" initialAmount="1" boundaryCondition="false"/>
      <species name="SAM" compartment="cell" initialAmount="1" boundaryCondition="false"/>
      <species name="ILE__0_673_LEU" compartment="cell" initialAmount="1" boundaryCondition="false"/>
      <species name="ADLIPO" compartment="cell" initialAmount="1" boundaryCondition="false"/>
      <species name="CYTDxt" compartment="cell" initialAmount="1" boundaryCondition="true"/>
      <species name="a_3PGxt" compartment="cell" initialAmount="1" boundaryCondition="true"/>
      <species name="MELI" compartment="cell" initialAmount="1" boundaryCondition="false"/>
      <species name="a_2OP6MP" compartment="cell" initialAmount="1" boundaryCondition="false"/>
      <species name="TRE" compartment="cell" initialAmount="1" boundaryCondition="false"/>
      <species name="GA1P" compartment="cell" initialAmount="1" boundaryCondition="false"/>
      <species name="DTDPDGLUC" compartment="cell" initialAmount="1" boundaryCondition="false"/>
      <species name="NO3" compartment="cell" initialAmount="1" boundaryCondition="false"/>
      <species name="NO2" compartment="cell" initialAmount="1" boundaryCondition="false"/>
      <species name="a_4HPRO" compartment="cell" initialAmount="1" boundaryCondition="false"/>
      <species name="RTHIO" compartment="cell" initialAmount="1" boundaryCondition="false"/>
      <species name="UDPAGLACA" compartment="cell" initialAmount="1" boundaryCondition="false"/>
      <species name="CYST" compartment="cell" initialAmount="1" boundaryCondition="false"/>
      <species name="SAMA" compartment="cell" initialAmount="1" boundaryCondition="false"/>
      <species name="DX5P" compartment="cell" initialAmount="1" boundaryCondition="false"/>
      <species name="a_3HPA" compartment="cell" initialAmount="1" boundaryCondition="false"/>
      <species name="GTP" compartment="cell" initialAmount="1" boundaryCondition="false"/>
      <species name="AKG" compartment="cell" initialAmount="1" boundaryCondition="false"/>
      <species name="KDPG" compartment="cell" initialAmount="1" boundaryCondition="false"/>
      <species name="MPET" compartment="cell" initialAmount="1" boundaryCondition="false"/>
      <species name="MTG" compartment="cell" initialAmount="1" boundaryCondition="false"/>
      <species name="XTP" compartment="cell" initialAmount="1" boundaryCondition="false"/>
      <species name="CHCOA" compartment="cell" initialAmount="1" boundaryCondition="false"/>
      <species name="BASP" compartment="cell" initialAmount="1" boundaryCondition="false"/>
      <species name="MNTxt" compartment="cell" initialAmount="1" boundaryCondition="true"/>
      <species name="TRNAPHE" compartment="cell" initialAmount="1" boundaryCondition="false"/>
      <species name="F6P" compartment="cell" initialAmount="1" boundaryCondition="false"/>
      <species name="MLTxt" compartment="cell" initialAmount="1" boundaryCondition="true"/>
      <species name="LEU" compartment="cell" initialAmount="1" boundaryCondition="false"/>
      <species name="TTA" compartment="cell" initialAmount="1" boundaryCondition="false"/>
      <species name="ETHxt" compartment="cell" initialAmount="1" boundaryCondition="true"/>
      <species name="GTRNA" compartment="cell" initialAmount="1" boundaryCondition="false"/>
      <species name="AONA" compartment="cell" initialAmount="1" boundaryCondition="false"/>
      <species name="a_3HB123TC" compartment="cell" initialAmount="1" boundaryCondition="false"/>
      <species name="D6PGL" compartment="cell" initialAmount="1" boundaryCondition="false"/>
      <species name="THIAMINxt" compartment="cell" initialAmount="1" boundaryCondition="true"/>
      <species name="H5P" compartment="cell" initialAmount="1" boundaryCondition="false"/>
      <species name="S_2MB_DHL" compartment="cell" initialAmount="1" boundaryCondition="false"/>
      <species name="a_2D3DDX" compartment="cell" initialAmount="1" boundaryCondition="false"/>
      <species name="GLUTR" compartment="cell" initialAmount="1" boundaryCondition="false"/>
      <species name="CAASP" compartment="cell" initialAmount="1" boundaryCondition="false"/>
      <species name="PPACOA" compartment="cell" initialAmount="1" boundaryCondition="false"/>
      <species name="PAPS" compartment="cell" initialAmount="1" boundaryCondition="false"/>
      <species name="a_13PDG" compartment="cell" initialAmount="1" boundaryCondition="false"/>
      <species name="NH3" compartment="cell" initialAmount="1" boundaryCondition="false"/>
      <species name="AKGxt" compartment="cell" initialAmount="1" boundaryCondition="true"/>
      <species name="UQH2" compartment="cell" initialAmount="1" boundaryCondition="false"/>
      <species name="GLYTRNAGLY" compartment="cell" initialAmount="1" boundaryCondition="false"/>
      <species name="GLUxt" compartment="cell" initialAmount="1" boundaryCondition="true"/>
      <species name="ILETRNAILE" compartment="cell" initialAmount="1" boundaryCondition="false"/>
      <species name="C150ACP" compartment="cell" initialAmount="1" boundaryCondition="false"/>
      <species name="CYSTRNACYS" compartment="cell" initialAmount="1" boundaryCondition="false"/>
      <species name="ACMUR" compartment="cell" initialAmount="1" boundaryCondition="false"/>
      <species name="AHM" compartment="cell" initialAmount="1" boundaryCondition="false"/>
      <species name="SER" compartment="cell" initialAmount="1" boundaryCondition="false"/>
      <species name="a_2OPP" compartment="cell" initialAmount="1" boundaryCondition="false"/>
      <species name="CTxt" compartment="cell" initialAmount="1" boundaryCondition="true"/>
      <species name="Naxt" compartment="cell" initialAmount="1" boundaryCondition="true"/>
      <species name="TRNAPRO" compartment="cell" initialAmount="1" boundaryCondition="false"/>
      <species name="MALxt" compartment="cell" initialAmount="1" boundaryCondition="true"/>
      <species name="DTMP" compartment="cell" initialAmount="1" boundaryCondition="false"/>
      <species name="DGLUC" compartment="cell" initialAmount="1" boundaryCondition="false"/>
      <species name="UPPMNLADGMDDADA" compartment="cell" initialAmount="1" boundaryCondition="false"/>
      <species name="a_34DHMA" compartment="cell" initialAmount="1" boundaryCondition="false"/>
      <species name="C160ACP" compartment="cell" initialAmount="1" boundaryCondition="false"/>
      <species name="F1P" compartment="cell" initialAmount="1" boundaryCondition="false"/>
      <species name="GSN" compartment="cell" initialAmount="1" boundaryCondition="false"/>
      <species name="SHCYS" compartment="cell" initialAmount="1" boundaryCondition="false"/>
      <species name="PRLP" compartment="cell" initialAmount="1" boundaryCondition="false"/>
      <species name="ATHR" compartment="cell" initialAmount="1" boundaryCondition="false"/>
      <species name="PACGLY" compartment="cell" initialAmount="1" boundaryCondition="false"/>
      <species name="ILExt" compartment="cell" initialAmount="1" boundaryCondition="true"/>
      <species name="GSA" compartment="cell" initialAmount="1" boundaryCondition="false"/>
      <species name="IGP" compartment="cell" initialAmount="1" boundaryCondition="false"/>
      <species name="DMPP" compartment="cell" initialAmount="1" boundaryCondition="false"/>
      <species name="CYTD" compartment="cell" initialAmount="1" boundaryCondition="false"/>
      <species name="F2P" compartment="cell" initialAmount="1" boundaryCondition="false"/>
      <species name="a_2P1A" compartment="cell" initialAmount="1" boundaryCondition="false"/>
      <species name="MTTA" compartment="cell" initialAmount="1" boundaryCondition="false"/>
      <species name="AIR" compartment="cell" initialAmount="1" boundaryCondition="false"/>
      <species name="PROxt" compartment="cell" initialAmount="1" boundaryCondition="true"/>
      <species name="METTHF" compartment="cell" initialAmount="1" boundaryCondition="false"/>
      <species name="LAC" compartment="cell" initialAmount="1" boundaryCondition="false"/>
      <species name="DSERxt" compartment="cell" initialAmount="1" boundaryCondition="true"/>
      <species name="GLYCOLATE" compartment="cell" initialAmount="1" boundaryCondition="false"/>
      <species name="DCDP" compartment="cell" initialAmount="1" boundaryCondition="false"/>
      <species name="IASP" compartment="cell" initialAmount="1" boundaryCondition="false"/>
      <species name="XAN" compartment="cell" initialAmount="1" boundaryCondition="false"/>
      <species name="TRNATYR" compartment="cell" initialAmount="1" boundaryCondition="false"/>
      <species name="a_23cGMP" compartment="cell" initialAmount="1" boundaryCondition="false"/>
      <species name="DAMP" compartment="cell" initialAmount="1" boundaryCondition="false"/>
      <species name="C100" compartment="cell" initialAmount="1" boundaryCondition="false"/>
      <species name="NAORN" compartment="cell" initialAmount="1" boundaryCondition="false"/>
      <species name="a_3SLALA" compartment="cell" initialAmount="1" boundaryCondition="false"/>
      <species name="a_4PPNTO" compartment="cell" initialAmount="1" boundaryCondition="false"/>
      <species name="DIDP" compartment="cell" initialAmount="1" boundaryCondition="false"/>
      <species name="S3MBDHL" compartment="cell" initialAmount="1" boundaryCondition="false"/>
      <species name="DGDMH7P" compartment="cell" initialAmount="1" boundaryCondition="false"/>
      <species name="LLCT" compartment="cell" initialAmount="1" boundaryCondition="false"/>
      <species name="CITR" compartment="cell" initialAmount="1" boundaryCondition="false"/>
      <species name="DCYS" compartment="cell" initialAmount="1" boundaryCondition="false"/>
      <species name="ALA" compartment="cell" initialAmount="1" boundaryCondition="false"/>
      <species name="C040COA" compartment="cell" initialAmount="1" boundaryCondition="false"/>
      <species name="a_24DAB" compartment="cell" initialAmount="1" boundaryCondition="false"/>
      <species name="SUC6P" compartment="cell" initialAmount="1" boundaryCondition="false"/>
      <species name="PHOSPHOLIPID" compartment="cell" initialAmount="1" boundaryCondition="false"/>
      <species name="PDLA" compartment="cell" initialAmount="1" boundaryCondition="false"/>
      <species name="D6RP5P" compartment="cell" initialAmount="1" boundaryCondition="false"/>
      <species name="C090ACP" compartment="cell" initialAmount="1" boundaryCondition="false"/>
      <species name="GLY" compartment="cell" initialAmount="1" boundaryCondition="false"/>
      <species name="GLX" compartment="cell" initialAmount="1" boundaryCondition="false"/>
      <species name="ACP" compartment="cell" initialAmount="1" boundaryCondition="false"/>
      <species name="ACT" compartment="cell" initialAmount="1" boundaryCondition="false"/>
      <species name="GLC" compartment="cell" initialAmount="1" boundaryCondition="false"/>
      <species name="LIPO" compartment="cell" initialAmount="1" boundaryCondition="false"/>
      <species name="AGMATINE" compartment="cell" initialAmount="1" boundaryCondition="false"/>
      <species name="NADMA" compartment="cell" initialAmount="1" boundaryCondition="false"/>
      <species name="GLN" compartment="cell" initialAmount="1" boundaryCondition="false"/>
      <species name="PHSER" compartment="cell" initialAmount="1" boundaryCondition="false"/>
      <species name="DGTP" compartment="cell" initialAmount="1" boundaryCondition="false"/>
      <species name="UDPG2A" compartment="cell" initialAmount="1" boundaryCondition="false"/>
      <species name="DAxt" compartment="cell" initialAmount="1" boundaryCondition="true"/>
      <species name="UDPMNLADGMDDADA" compartment="cell" initialAmount="1" boundaryCondition="false"/>
      <species name="BUTANAL" compartment="cell" initialAmount="1" boundaryCondition="false"/>
      <species name="FGAR" compartment="cell" initialAmount="1" boundaryCondition="false"/>
      <species name="CYS" compartment="cell" initialAmount="1" boundaryCondition="false"/>
      <species name="R3HBCOA" compartment="cell" initialAmount="1" boundaryCondition="false"/>
      <species name="OPHSER" compartment="cell" initialAmount="1" boundaryCondition="false"/>
      <species name="GSNxt" compartment="cell" initialAmount="1" boundaryCondition="true"/>
      <species name="UDCPP" compartment="cell" initialAmount="1" boundaryCondition="false"/>
      <species name="NH3xt" compartment="cell" initialAmount="1" boundaryCondition="true"/>
      <species name="RIBFLAV" compartment="cell" initialAmount="1" boundaryCondition="false"/>
      <species name="FGAM" compartment="cell" initialAmount="1" boundaryCondition="false"/>
      <species name="SDLIPO" compartment="cell" initialAmount="1" boundaryCondition="false"/>
      <species name="I3AA" compartment="cell" initialAmount="1" boundaryCondition="false"/>
      <species name="I3AC" compartment="cell" initialAmount="1" boundaryCondition="false"/>
      <species name="CA" compartment="cell" initialAmount="1" boundaryCondition="false"/>
      <species name="a_3CMP" compartment="cell" initialAmount="1" boundaryCondition="false"/>
      <species name="LXYLULOSE5P" compartment="cell" initialAmount="1" boundaryCondition="false"/>
      <species name="CB" compartment="cell" initialAmount="1" boundaryCondition="false"/>
      <species name="C190ACP" compartment="cell" initialAmount="1" boundaryCondition="false"/>
      <species name="C150" compartment="cell" initialAmount="1" boundaryCondition="false"/>
      <species name="AMP" compartment="cell" initialAmount="1" boundaryCondition="false"/>
      <species name="MDECPP" compartment="cell" initialAmount="1" boundaryCondition="false"/>
      <species name="a_3MGCOA" compartment="cell" initialAmount="1" boundaryCondition="false"/>
      <species name="D1AP2OOP" compartment="cell" initialAmount="1" boundaryCondition="false"/>
      <species name="NANEU9P" compartment="cell" initialAmount="1" boundaryCondition="false"/>
      <species name="a_4PPNTE" compartment="cell" initialAmount="1" boundaryCondition="false"/>
      <species name="PTRCxt" compartment="cell" initialAmount="1" boundaryCondition="true"/>
      <species name="FKYN" compartment="cell" initialAmount="1" boundaryCondition="false"/>
      <species name="E4P" compartment="cell" initialAmount="1" boundaryCondition="false"/>
      <species name="GMP" compartment="cell" initialAmount="1" boundaryCondition="false"/>
      <species name="UDPNAMA" compartment="cell" initialAmount="1" boundaryCondition="false"/>
      <species name="C140" compartment="cell" initialAmount="1" boundaryCondition="false"/>
      <species name="NAMN" compartment="cell" initialAmount="1" boundaryCondition="false"/>
      <species name="RL5P" compartment="cell" initialAmount="1" boundaryCondition="false"/>
      <species name="MTHMNP" compartment="cell" initialAmount="1" boundaryCondition="false"/>
      <species name="CRTN" compartment="cell" initialAmount="1" boundaryCondition="false"/>
      <species name="THFG" compartment="cell" initialAmount="1" boundaryCondition="false"/>
      <species name="PPI" compartment="cell" initialAmount="1" boundaryCondition="false"/>
      <species name="C130ACP" compartment="cell" initialAmount="1" boundaryCondition="false"/>
      <species name="PPAACP" compartment="cell" initialAmount="1" boundaryCondition="false"/>
      <species name="DPRO" compartment="cell" initialAmount="1" boundaryCondition="false"/>
      <species name="PRFP" compartment="cell" initialAmount="1" boundaryCondition="false"/>
      <species name="G6P" compartment="cell" initialAmount="1" boundaryCondition="false"/>
      <species name="P5P" compartment="cell" initialAmount="1" boundaryCondition="false"/>
      <species name="a_2HP3M6M14B" compartment="cell" initialAmount="1" boundaryCondition="false"/>
      <species name="FDP" compartment="cell" initialAmount="1" boundaryCondition="false"/>
      <species name="a_4AB" compartment="cell" initialAmount="1" boundaryCondition="false"/>
      <species name="NAGLUS" compartment="cell" initialAmount="1" boundaryCondition="false"/>
      <species name="P5C" compartment="cell" initialAmount="1" boundaryCondition="false"/>
      <species name="ADPDGDMHEP" compartment="cell" initialAmount="1" boundaryCondition="false"/>
      <species name="NAGLUP" compartment="cell" initialAmount="1" boundaryCondition="false"/>
      <species name="L6P" compartment="cell" initialAmount="1" boundaryCondition="false"/>
      <species name="C171" compartment="cell" initialAmount="1" boundaryCondition="false"/>
      <species name="C170" compartment="cell" initialAmount="1" boundaryCondition="false"/>
      <species name="R1P" compartment="cell" initialAmount="1" boundaryCondition="false"/>
      <species name="AGL" compartment="cell" initialAmount="1" boundaryCondition="false"/>
      <species name="a_3H3MGCOA" compartment="cell" initialAmount="1" boundaryCondition="false"/>
      <species name="CHOLINE" compartment="cell" initialAmount="1" boundaryCondition="false"/>
      <species name="a_23cUMP" compartment="cell" initialAmount="1" boundaryCondition="false"/>
      <species name="DLIPO" compartment="cell" initialAmount="1" boundaryCondition="false"/>
      <species name="DCTP" compartment="cell" initialAmount="1" boundaryCondition="false"/>
      <species name="DRIB" compartment="cell" initialAmount="1" boundaryCondition="false"/>
      <species name="LIPX" compartment="cell" initialAmount="1" boundaryCondition="false"/>
      <species name="THMPP" compartment="cell" initialAmount="1" boundaryCondition="false"/>
      <species name="MELT" compartment="cell" initialAmount="1" boundaryCondition="false"/>
      <species name="C160" compartment="cell" initialAmount="1" boundaryCondition="false"/>
      <species name="a_2MBCOA" compartment="cell" initialAmount="1" boundaryCondition="false"/>
      <species name="FEROC" compartment="cell" initialAmount="1" boundaryCondition="false"/>
      <species name="I4AC" compartment="cell" initialAmount="1" boundaryCondition="false"/>
      <species name="I4AA" compartment="cell" initialAmount="1" boundaryCondition="false"/>
      <species name="a_5MDR" compartment="cell" initialAmount="1" boundaryCondition="false"/>
      <species name="FORMATExt" compartment="cell" initialAmount="1" boundaryCondition="true"/>
      <species name="SUCCSA" compartment="cell" initialAmount="1" boundaryCondition="false"/>
      <species name="HCYS" compartment="cell" initialAmount="1" boundaryCondition="false"/>
      <species name="GN" compartment="cell" initialAmount="1" boundaryCondition="false"/>
      <species name="a_3HBUT" compartment="cell" initialAmount="1" boundaryCondition="false"/>
      <species name="NASAEP" compartment="cell" initialAmount="1" boundaryCondition="false"/>
      <species name="UPPMN_GN_LADGNMDDADA" compartment="cell" initialAmount="1" boundaryCondition="false"/>
      <species name="VB12xt" compartment="cell" initialAmount="1" boundaryCondition="true"/>
      <species name="PHETRNAPHE" compartment="cell" initialAmount="1" boundaryCondition="false"/>
      <species name="NPRAN" compartment="cell" initialAmount="1" boundaryCondition="false"/>
      <species name="CPP" compartment="cell" initialAmount="1" boundaryCondition="false"/>
      <species name="DIMP" compartment="cell" initialAmount="1" boundaryCondition="false"/>
      <species name="ALA__3OPP" compartment="cell" initialAmount="1" boundaryCondition="false"/>
      <species name="FRU" compartment="cell" initialAmount="1" boundaryCondition="false"/>
      <species name="DU" compartment="cell" initialAmount="1" boundaryCondition="false"/>
      <species name="AAC" compartment="cell" initialAmount="1" boundaryCondition="false"/>
      <species name="a_4GBTR" compartment="cell" initialAmount="1" boundaryCondition="false"/>
      <species name="A6RP5P2" compartment="cell" initialAmount="1" boundaryCondition="false"/>
      <species name="AAD" compartment="cell" initialAmount="1" boundaryCondition="false"/>
      <species name="A6RP5P" compartment="cell" initialAmount="1" boundaryCondition="false"/>
      <species name="FERIC" compartment="cell" initialAmount="1" boundaryCondition="false"/>
      <species name="IPP" compartment="cell" initialAmount="1" boundaryCondition="false"/>
      <species name="DGMP" compartment="cell" initialAmount="1" boundaryCondition="false"/>
      <species name="O2xt" compartment="cell" initialAmount="1" boundaryCondition="true"/>
      <species name="a_4GBTA" compartment="cell" initialAmount="1" boundaryCondition="false"/>
      <species name="TGL" compartment="cell" initialAmount="1" boundaryCondition="false"/>
      <species name="ADP" compartment="cell" initialAmount="1" boundaryCondition="false"/>
      <species name="a_4HPACALO" compartment="cell" initialAmount="1" boundaryCondition="false"/>
      <species name="ADN" compartment="cell" initialAmount="1" boundaryCondition="false"/>
      <species name="DTDP" compartment="cell" initialAmount="1" boundaryCondition="false"/>
      <species name="a_4I5P" compartment="cell" initialAmount="1" boundaryCondition="false"/>
      <species name="a_3DG6P" compartment="cell" initialAmount="1" boundaryCondition="false"/>
      <species name="HAC" compartment="cell" initialAmount="1" boundaryCondition="false"/>
      <species name="DGLU" compartment="cell" initialAmount="1" boundaryCondition="false"/>
      <species name="GDP" compartment="cell" initialAmount="1" boundaryCondition="false"/>
      <species name="THF" compartment="cell" initialAmount="1" boundaryCondition="false"/>
      <species name="a_3UMP" compartment="cell" initialAmount="1" boundaryCondition="false"/>
      <species name="VAL" compartment="cell" initialAmount="1" boundaryCondition="false"/>
      <species name="R5P" compartment="cell" initialAmount="1" boundaryCondition="false"/>
      <species name="a_2MB2ECOA" compartment="cell" initialAmount="1" boundaryCondition="false"/>
      <species name="FPP" compartment="cell" initialAmount="1" boundaryCondition="false"/>
      <species name="THR" compartment="cell" initialAmount="1" boundaryCondition="false"/>
      <species name="STA" compartment="cell" initialAmount="1" boundaryCondition="false"/>
      <species name="DGLN" compartment="cell" initialAmount="1" boundaryCondition="false"/>
      <species name="a_3MOP" compartment="cell" initialAmount="1" boundaryCondition="false"/>
      <species name="THZ" compartment="cell" initialAmount="1" boundaryCondition="false"/>
      <species name="a_5FTHF" compartment="cell" initialAmount="1" boundaryCondition="false"/>
      <species name="OSLHSER" compartment="cell" initialAmount="1" boundaryCondition="false"/>
      <species name="IPPMAL" compartment="cell" initialAmount="1" boundaryCondition="false"/>
      <species name="SELD" compartment="cell" initialAmount="1" boundaryCondition="false"/>
      <species name="LYSxt" compartment="cell" initialAmount="1" boundaryCondition="true"/>
      <species name="S" compartment="cell" initialAmount="1" boundaryCondition="false"/>
      <species name="GGL" compartment="cell" initialAmount="1" boundaryCondition="false"/>
      <species name="C120" compartment="cell" initialAmount="1" boundaryCondition="false"/>
      <species name="a_2_HE_TPP" compartment="cell" initialAmount="1" boundaryCondition="false"/>
      <species name="N2SUCCGLU" compartment="cell" initialAmount="1" boundaryCondition="false"/>
      <species name="SUCCOA" compartment="cell" initialAmount="1" boundaryCondition="false"/>
      <species name="SELT" compartment="cell" initialAmount="1" boundaryCondition="false"/>
      <species name="AHHMP" compartment="cell" initialAmount="1" boundaryCondition="false"/>
      <species name="METHF" compartment="cell" initialAmount="1" boundaryCondition="false"/>
      <species name="a_3BUT" compartment="cell" initialAmount="1" boundaryCondition="false"/>
      <species name="DTDPGLAC" compartment="cell" initialAmount="1" boundaryCondition="false"/>
      <species name="URAxt" compartment="cell" initialAmount="1" boundaryCondition="true"/>
      <species name="RIB" compartment="cell" initialAmount="1" boundaryCondition="false"/>
      <species name="G3PE" compartment="cell" initialAmount="1" boundaryCondition="false"/>
      <species name="AHHMD" compartment="cell" initialAmount="1" boundaryCondition="false"/>
      <species name="G3PC" compartment="cell" initialAmount="1" boundaryCondition="false"/>
      <species name="MCB" compartment="cell" initialAmount="1" boundaryCondition="false"/>
      <species name="SHSER" compartment="cell" initialAmount="1" boundaryCondition="false"/>
      <species name="ARGTRNAARG" compartment="cell" initialAmount="1" boundaryCondition="false"/>
      <species name="SAMOB" compartment="cell" initialAmount="1" boundaryCondition="false"/>
      <species name="DTDP4O6DG" compartment="cell" initialAmount="1" boundaryCondition="false"/>
      <species name="PHE__0_392_PRO" compartment="cell" initialAmount="1" boundaryCondition="false"/>
      <species name="HIPPRT" compartment="cell" initialAmount="1" boundaryCondition="false"/>
      <species name="THRTRNATHR" compartment="cell" initialAmount="1" boundaryCondition="false"/>
      <species name="DTB" compartment="cell" initialAmount="1" boundaryCondition="false"/>
      <species name="HDN" compartment="cell" initialAmount="1" boundaryCondition="false"/>
      <species name="a_2P14NQ" compartment="cell" initialAmount="1" boundaryCondition="false"/>
      <species name="ITP" compartment="cell" initialAmount="1" boundaryCondition="false"/>
      <species name="RNA" compartment="cell" initialAmount="1" boundaryCondition="false"/>
      <species name="ALAV" compartment="cell" initialAmount="1" boundaryCondition="false"/>
      <species name="PL5P" compartment="cell" initialAmount="1" boundaryCondition="false"/>
      <species name="ACETYLP" compartment="cell" initialAmount="1" boundaryCondition="false"/>
      <species name="FADH2" compartment="cell" initialAmount="1" boundaryCondition="false"/>
      <species name="a_3GMP" compartment="cell" initialAmount="1" boundaryCondition="false"/>
      <species name="KDOLIPIV" compartment="cell" initialAmount="1" boundaryCondition="false"/>
      <species name="a_13DAP" compartment="cell" initialAmount="1" boundaryCondition="false"/>
      <species name="MET" compartment="cell" initialAmount="1" boundaryCondition="false"/>
      <species name="SUC" compartment="cell" initialAmount="1" boundaryCondition="false"/>
      <species name="a_23BOH" compartment="cell" initialAmount="1" boundaryCondition="false"/>
      <species name="OROA" compartment="cell" initialAmount="1" boundaryCondition="false"/>
      <species name="THBPT" compartment="cell" initialAmount="1" boundaryCondition="false"/>
      <species name="a_2OP3M5H6M14BQ" compartment="cell" initialAmount="1" boundaryCondition="false"/>
      <species name="I3AAM" compartment="cell" initialAmount="1" boundaryCondition="false"/>
      <species name="DGLUxt" compartment="cell" initialAmount="1" boundaryCondition="true"/>
      <species name="C181ACP" compartment="cell" initialAmount="1" boundaryCondition="false"/>
      <species name="GL3P__ACCOA" compartment="cell" initialAmount="1" boundaryCondition="false"/>
      <species name="LACAL" compartment="cell" initialAmount="1" boundaryCondition="false"/>
      <species name="C140ACP" compartment="cell" initialAmount="1" boundaryCondition="false"/>
      <species name="K2LIPIV" compartment="cell" initialAmount="1" boundaryCondition="false"/>
      <species name="SORN" compartment="cell" initialAmount="1" boundaryCondition="false"/>
      <species name="DMAN" compartment="cell" initialAmount="1" boundaryCondition="false"/>
      <species name="CDHDHI" compartment="cell" initialAmount="1" boundaryCondition="false"/>
      <species name="a_1AP2O" compartment="cell" initialAmount="1" boundaryCondition="false"/>
      <species name="TRPTRNATRP" compartment="cell" initialAmount="1" boundaryCondition="false"/>
      <species name="DGLUCOSE" compartment="cell" initialAmount="1" boundaryCondition="false"/>
      <species name="ACIIIA" compartment="cell" initialAmount="1" boundaryCondition="false"/>
      <species name="ALAxt" compartment="cell" initialAmount="1" boundaryCondition="true"/>
      <species name="MALACP" compartment="cell" initialAmount="1" boundaryCondition="false"/>
      <species name="THIAMIN" compartment="cell" initialAmount="1" boundaryCondition="false"/>
      <species name="SRLH" compartment="cell" initialAmount="1" boundaryCondition="false"/>
      <species name="CBCO" compartment="cell" initialAmount="1" boundaryCondition="false"/>
      <species name="C161" compartment="cell" initialAmount="1" boundaryCondition="false"/>
      <species name="KDOP" compartment="cell" initialAmount="1" boundaryCondition="false"/>
      <species name="PACOA" compartment="cell" initialAmount="1" boundaryCondition="false"/>
      <species name="MVLN" compartment="cell" initialAmount="1" boundaryCondition="false"/>
      <species name="MOT" compartment="cell" initialAmount="1" boundaryCondition="false"/>
      <species name="N_P_CYS" compartment="cell" initialAmount="1" boundaryCondition="false"/>
      <species name="a_3B1A" compartment="cell" initialAmount="1" boundaryCondition="false"/>
      <species name="SeASMET" compartment="cell" initialAmount="1" boundaryCondition="false"/>
      <species name="AHTD" compartment="cell" initialAmount="1" boundaryCondition="false"/>
      <species name="CHD" compartment="cell" initialAmount="1" boundaryCondition="false"/>
      <species name="a_4HLT" compartment="cell" initialAmount="1" boundaryCondition="false"/>
      <species name="LIPID" compartment="cell" initialAmount="1" boundaryCondition="false"/>
      <species name="a_4HMN" compartment="cell" initialAmount="1" boundaryCondition="false"/>
      <species name="SAP" compartment="cell" initialAmount="1" boundaryCondition="false"/>
      <species name="THMP" compartment="cell" initialAmount="1" boundaryCondition="false"/>
      <species name="cAMP" compartment="cell" initialAmount="1" boundaryCondition="false"/>
      <species name="SLAC" compartment="cell" initialAmount="1" boundaryCondition="false"/>
      <species name="TGLU" compartment="cell" initialAmount="1" boundaryCondition="false"/>
      <species name="GENAL" compartment="cell" initialAmount="1" boundaryCondition="false"/>
      <species name="GAR" compartment="cell" initialAmount="1" boundaryCondition="false"/>
      <species name="PPCOA" compartment="cell" initialAmount="1" boundaryCondition="false"/>
      <species name="a_3DDAH7P" compartment="cell" initialAmount="1" boundaryCondition="false"/>
      <species name="CIDA" compartment="cell" initialAmount="1" boundaryCondition="false"/>
      <species name="HIS" compartment="cell" initialAmount="1" boundaryCondition="false"/>
      <species name="CMPNGNEU" compartment="cell" initialAmount="1" boundaryCondition="false"/>
      <species name="CVN" compartment="cell" initialAmount="1" boundaryCondition="false"/>
      <species name="TDHDP" compartment="cell" initialAmount="1" boundaryCondition="false"/>
      <species name="GLYxt" compartment="cell" initialAmount="1" boundaryCondition="true"/>
      <species name="NFGLU" compartment="cell" initialAmount="1" boundaryCondition="false"/>
      <species name="HISTRNAHIS" compartment="cell" initialAmount="1" boundaryCondition="false"/>
      <species name="RAF" compartment="cell" initialAmount="1" boundaryCondition="false"/>
      <species name="a_4AABUT" compartment="cell" initialAmount="1" boundaryCondition="false"/>
      <species name="OPP" compartment="cell" initialAmount="1" boundaryCondition="false"/>
      <species name="OICAP" compartment="cell" initialAmount="1" boundaryCondition="false"/>
      <species name="a_2PG" compartment="cell" initialAmount="1" boundaryCondition="false"/>
      <species name="ADPHEP" compartment="cell" initialAmount="1" boundaryCondition="false"/>
      <species name="METxt" compartment="cell" initialAmount="1" boundaryCondition="true"/>
      <species name="DGDP" compartment="cell" initialAmount="1" boundaryCondition="false"/>
      <species name="MAN" compartment="cell" initialAmount="1" boundaryCondition="false"/>
      <species name="LYSTRNA" compartment="cell" initialAmount="1" boundaryCondition="false"/>
      <species name="MAL" compartment="cell" initialAmount="1" boundaryCondition="false"/>
      <species name="OSB" compartment="cell" initialAmount="1" boundaryCondition="false"/>
      <species name="PQQH2" compartment="cell" initialAmount="1" boundaryCondition="false"/>
      <species name="CHOLINExt" compartment="cell" initialAmount="1" boundaryCondition="true"/>
      <species name="SGDHL" compartment="cell" initialAmount="1" boundaryCondition="false"/>
      <species name="CIT" compartment="cell" initialAmount="1" boundaryCondition="false"/>
      <species name="a_2NPRPN" compartment="cell" initialAmount="1" boundaryCondition="false"/>
      <species name="VALTRNAVAL" compartment="cell" initialAmount="1" boundaryCondition="false"/>
      <species name="UDPNAG" compartment="cell" initialAmount="1" boundaryCondition="false"/>
      <species name="UDPNAM" compartment="cell" initialAmount="1" boundaryCondition="false"/>
      <species name="MLT" compartment="cell" initialAmount="1" boundaryCondition="false"/>
      <species name="ER4P" compartment="cell" initialAmount="1" boundaryCondition="false"/>
      <species name="UPPMNGNLADGMDDADA" compartment="cell" initialAmount="1" boundaryCondition="false"/>
      <species name="SOT" compartment="cell" initialAmount="1" boundaryCondition="false"/>
      <species name="UDPDGALAC" compartment="cell" initialAmount="1" boundaryCondition="false"/>
      <species name="STACHYOSE" compartment="cell" initialAmount="1" boundaryCondition="false"/>
      <species name="HYDROXYAKG" compartment="cell" initialAmount="1" boundaryCondition="false"/>
      <species name="a_5A4ICA" compartment="cell" initialAmount="1" boundaryCondition="false"/>
      <species name="OAHSER" compartment="cell" initialAmount="1" boundaryCondition="false"/>
      <species name="H2O" compartment="cell" initialAmount="1" boundaryCondition="false"/>
      <species name="CPPI" compartment="cell" initialAmount="1" boundaryCondition="false"/>
      <species name="CHITB" compartment="cell" initialAmount="1" boundaryCondition="false"/>
      <species name="H2S" compartment="cell" initialAmount="1" boundaryCondition="false"/>
      <species name="HISOLP" compartment="cell" initialAmount="1" boundaryCondition="false"/>
      <species name="bAPA" compartment="cell" initialAmount="1" boundaryCondition="false"/>
      <species name="MNT1P" compartment="cell" initialAmount="1" boundaryCondition="false"/>
      <species name="GGLUMSCYS" compartment="cell" initialAmount="1" boundaryCondition="false"/>
      <species name="PHE" compartment="cell" initialAmount="1" boundaryCondition="false"/>
      <species name="a_2OP3M6M14BQ" compartment="cell" initialAmount="1" boundaryCondition="false"/>
      <species name="a_2MAACCOA" compartment="cell" initialAmount="1" boundaryCondition="false"/>
      <species name="CH3OR" compartment="cell" initialAmount="1" boundaryCondition="false"/>
      <species name="ASER" compartment="cell" initialAmount="1" boundaryCondition="false"/>
      <species name="ADNxt" compartment="cell" initialAmount="1" boundaryCondition="true"/>
      <species name="UDCP" compartment="cell" initialAmount="1" boundaryCondition="false"/>
      <species name="MNT" compartment="cell" initialAmount="1" boundaryCondition="false"/>
      <species name="TRNAALA" compartment="cell" initialAmount="1" boundaryCondition="false"/>
      <species name="U1C" compartment="cell" initialAmount="1" boundaryCondition="false"/>
      <species name="MTHF" compartment="cell" initialAmount="1" boundaryCondition="false"/>
      <species name="COA" compartment="cell" initialAmount="1" boundaryCondition="false"/>
      <species name="AC_III_A" compartment="cell" initialAmount="1" boundaryCondition="false"/>
      <species name="ETHA" compartment="cell" initialAmount="1" boundaryCondition="false"/>
      <species name="UDPMNLADGMD" compartment="cell" initialAmount="1" boundaryCondition="false"/>
      <species name="a_5HIAC" compartment="cell" initialAmount="1" boundaryCondition="false"/>
      <species name="a_5HIAA" compartment="cell" initialAmount="1" boundaryCondition="false"/>
      <species name="CO2" compartment="cell" initialAmount="1" boundaryCondition="false"/>
      <species name="SSLCYS" compartment="cell" initialAmount="1" boundaryCondition="false"/>
      <species name="NAGAxt" compartment="cell" initialAmount="1" boundaryCondition="true"/>
      <species name="GAPN" compartment="cell" initialAmount="1" boundaryCondition="false"/>
      <species name="DALAxt" compartment="cell" initialAmount="1" boundaryCondition="true"/>
      <species name="HMB" compartment="cell" initialAmount="1" boundaryCondition="false"/>
    </listOfSpecies>
    <listOfReactions>
      <reaction name="R001" reversible="true">
        <listOfReactants>
          <speciesReference species="GLC" stoichiometry="1"/>
        </listOfReactants>
        <listOfProducts>
          <speciesReference species="bDGLC" stoichiometry="1"/>
        </listOfProducts>
        <kineticLaw formula="v_1">
          <listOfParameters>
            <parameter name="v_1" value="1"/>
          </listOfParameters>
        </kineticLaw>
      </reaction>
      <reaction name="R002" reversible="true">
        <listOfReactants>
          <speciesReference species="G6P" stoichiometry="1"/>
        </listOfReactants>
        <listOfProducts>
          <speciesReference species="bDG6P" stoichiometry="1"/>
        </listOfProducts>
        <kineticLaw formula="v_2">
          <listOfParameters>
            <parameter name="v_2" value="1"/>
          </listOfParameters>
        </kineticLaw>
      </reaction>
      <reaction name="R003" reversible="true">
        <listOfReactants>
          <speciesReference species="G6P" stoichiometry="1"/>
        </listOfReactants>
        <listOfProducts>
          <speciesReference species="F6P" stoichiometry="1"/>
        </listOfProducts>
        <kineticLaw formula="v_3">
          <listOfParameters>
            <parameter name="v_3" value="1"/>
          </listOfParameters>
        </kineticLaw>
      </reaction>
      <reaction name="R004" reversible="true">
        <listOfReactants>
          <speciesReference species="bDG6P" stoichiometry="1"/>
        </listOfReactants>
        <listOfProducts>
          <speciesReference species="F6P" stoichiometry="1"/>
        </listOfProducts>
        <kineticLaw formula="v_4">
          <listOfParameters>
            <parameter name="v_4" value="1"/>
          </listOfParameters>
        </kineticLaw>
      </reaction>
      <reaction name="R005" reversible="true">
        <listOfReactants>
          <speciesReference species="G6P" stoichiometry="1"/>
        </listOfReactants>
        <listOfProducts>
          <speciesReference species="G1P" stoichiometry="1"/>
        </listOfProducts>
        <kineticLaw formula="v_5">
          <listOfParameters>
            <parameter name="v_5" value="1"/>
          </listOfParameters>
        </kineticLaw>
      </reaction>
      <reaction name="R006" reversible="false">
        <listOfReactants>
          <speciesReference species="FDP" stoichiometry="1"/>
        </listOfReactants>
        <listOfProducts>
          <speciesReference species="F6P" stoichiometry="1"/>
          <speciesReference species="PI" stoichiometry="1"/>
        </listOfProducts>
        <kineticLaw formula="v_6">
          <listOfParameters>
            <parameter name="v_6" value="1"/>
          </listOfParameters>
        </kineticLaw>
      </reaction>
      <reaction name="R007" reversible="true">
        <listOfReactants>
          <speciesReference species="FDP" stoichiometry="1"/>
        </listOfReactants>
        <listOfProducts>
          <speciesReference species="G3P" stoichiometry="1"/>
          <speciesReference species="DHAP" stoichiometry="1"/>
        </listOfProducts>
        <kineticLaw formula="v_7">
          <listOfParameters>
            <parameter name="v_7" value="1"/>
          </listOfParameters>
        </kineticLaw>
      </reaction>
      <reaction name="R008" reversible="true">
        <listOfReactants>
          <speciesReference species="DHAP" stoichiometry="1"/>
        </listOfReactants>
        <listOfProducts>
          <speciesReference species="G3P" stoichiometry="1"/>
        </listOfProducts>
        <kineticLaw formula="v_8">
          <listOfParameters>
            <parameter name="v_8" value="1"/>
          </listOfParameters>
        </kineticLaw>
      </reaction>
      <reaction name="R009" reversible="true">
        <listOfReactants>
          <speciesReference species="G3P" stoichiometry="1"/>
          <speciesReference species="PI" stoichiometry="1"/>
          <speciesReference species="NAD" stoichiometry="1"/>
        </listOfReactants>
        <listOfProducts>
          <speciesReference species="NADH" stoichiometry="1"/>
          <speciesReference species="a_13PDG" stoichiometry="1"/>
        </listOfProducts>
        <kineticLaw formula="v_9">
          <listOfParameters>
            <parameter name="v_9" value="1"/>
          </listOfParameters>
        </kineticLaw>
      </reaction>
      <reaction name="R010" reversible="true">
        <listOfReactants>
          <speciesReference species="a_13PDG" stoichiometry="1"/>
          <speciesReference species="ADP" stoichiometry="1"/>
        </listOfReactants>
        <listOfProducts>
          <speciesReference species="a_3PG" stoichiometry="1"/>
          <speciesReference species="ATP" stoichiometry="1"/>
        </listOfProducts>
        <kineticLaw formula="v_10">
          <listOfParameters>
            <parameter name="v_10" value="1"/>
          </listOfParameters>
        </kineticLaw>
      </reaction>
      <reaction name="R011" reversible="true">
        <listOfReactants>
          <speciesReference species="a_3PG" stoichiometry="1"/>
        </listOfReactants>
        <listOfProducts>
          <speciesReference species="a_2PG" stoichiometry="1"/>
        </listOfProducts>
        <kineticLaw formula="v_11">
          <listOfParameters>
            <parameter name="v_11" value="1"/>
          </listOfParameters>
        </kineticLaw>
      </reaction>
      <reaction name="R012" reversible="true">
        <listOfReactants>
          <speciesReference species="a_2PG" stoichiometry="1"/>
        </listOfReactants>
        <listOfProducts>
          <speciesReference species="PEP" stoichiometry="1"/>
        </listOfProducts>
        <kineticLaw formula="v_12">
          <listOfParameters>
            <parameter name="v_12" value="1"/>
          </listOfParameters>
        </kineticLaw>
      </reaction>
      <reaction name="R013" reversible="false">
        <listOfReactants>
          <speciesReference species="COA" stoichiometry="1"/>
          <speciesReference species="ADLIPO" stoichiometry="1"/>
        </listOfReactants>
        <listOfProducts>
          <speciesReference species="DLIPO" stoichiometry="1"/>
          <speciesReference species="ACCOA" stoichiometry="1"/>
        </listOfProducts>
        <kineticLaw formula="v_13">
          <listOfParameters>
            <parameter name="v_13" value="1"/>
          </listOfParameters>
        </kineticLaw>
      </reaction>
      <reaction name="R014" reversible="false">
        <listOfReactants>
          <speciesReference species="DLIPO" stoichiometry="1"/>
          <speciesReference species="NAD" stoichiometry="1"/>
        </listOfReactants>
        <listOfProducts>
          <speciesReference species="LIPO" stoichiometry="1"/>
          <speciesReference species="NADH" stoichiometry="1"/>
        </listOfProducts>
        <kineticLaw formula="v_14">
          <listOfParameters>
            <parameter name="v_14" value="1"/>
          </listOfParameters>
        </kineticLaw>
      </reaction>
      <reaction name="R015" reversible="true">
        <listOfReactants>
          <speciesReference species="ATP" stoichiometry="1"/>
          <speciesReference species="AC" stoichiometry="1"/>
          <speciesReference species="COA" stoichiometry="1"/>
        </listOfReactants>
        <listOfProducts>
          <speciesReference species="AMP" stoichiometry="1"/>
          <speciesReference species="PPI" stoichiometry="1"/>
          <speciesReference species="ACCOA" stoichiometry="1"/>
        </listOfProducts>
        <kineticLaw formula="v_15">
          <listOfParameters>
            <parameter name="v_15" value="1"/>
          </listOfParameters>
        </kineticLaw>
      </reaction>
      <reaction name="R016" reversible="false">
        <listOfReactants>
          <speciesReference species="ACAL" stoichiometry="1"/>
          <speciesReference species="NAD" stoichiometry="1"/>
        </listOfReactants>
        <listOfProducts>
          <speciesReference species="NADH" stoichiometry="1"/>
          <speciesReference species="AC" stoichiometry="1"/>
        </listOfProducts>
        <kineticLaw formula="v_16">
          <listOfParameters>
            <parameter name="v_16" value="1"/>
          </listOfParameters>
        </kineticLaw>
      </reaction>
      <reaction name="R017" reversible="true">
        <listOfReactants>
          <speciesReference species="ACAL" stoichiometry="1"/>
          <speciesReference species="NADH" stoichiometry="1"/>
        </listOfReactants>
        <listOfProducts>
          <speciesReference species="ETH" stoichiometry="1"/>
          <speciesReference species="NAD" stoichiometry="1"/>
        </listOfProducts>
        <kineticLaw formula="v_17">
          <listOfParameters>
            <parameter name="v_17" value="1"/>
          </listOfParameters>
        </kineticLaw>
      </reaction>
      <reaction name="R018" reversible="true">
        <listOfReactants>
          <speciesReference species="ACAL" stoichiometry="1"/>
          <speciesReference species="THMPP" stoichiometry="1"/>
        </listOfReactants>
        <listOfProducts>
          <speciesReference species="a_2_HE_TPP" stoichiometry="1"/>
        </listOfProducts>
        <kineticLaw formula="v_18">
          <listOfParameters>
            <parameter name="v_18" value="1"/>
          </listOfParameters>
        </kineticLaw>
      </reaction>
      <reaction name="R019" reversible="false">
        <listOfReactants>
          <speciesReference species="ACCOA" stoichiometry="1"/>
          <speciesReference species="OA" stoichiometry="1"/>
        </listOfReactants>
        <listOfProducts>
          <speciesReference species="COA" stoichiometry="1"/>
          <speciesReference species="CIT" stoichiometry="1"/>
        </listOfProducts>
        <kineticLaw formula="v_19">
          <listOfParameters>
            <parameter name="v_19" value="1"/>
          </listOfParameters>
        </kineticLaw>
      </reaction>
      <reaction name="R020" reversible="true">
        <listOfReactants>
          <speciesReference species="CIT" stoichiometry="1"/>
        </listOfReactants>
        <listOfProducts>
          <speciesReference species="ICIT" stoichiometry="1"/>
        </listOfProducts>
        <kineticLaw formula="v_20">
          <listOfParameters>
            <parameter name="v_20" value="1"/>
          </listOfParameters>
        </kineticLaw>
      </reaction>
      <reaction name="R021" reversible="false">
        <listOfReactants>
          <speciesReference species="ICIT" stoichiometry="1"/>
          <speciesReference species="NADP" stoichiometry="1"/>
        </listOfReactants>
        <listOfProducts>
          <speciesReference species="NADPH" stoichiometry="1"/>
          <speciesReference species="AKG" stoichiometry="1"/>
          <speciesReference species="CO2" stoichiometry="1"/>
        </listOfProducts>
        <kineticLaw formula="v_21">
          <listOfParameters>
            <parameter name="v_21" value="1"/>
          </listOfParameters>
        </kineticLaw>
      </reaction>
      <reaction name="R022" reversible="false">
        <listOfReactants>
          <speciesReference species="AKG" stoichiometry="1"/>
          <speciesReference species="LIPO" stoichiometry="1"/>
        </listOfReactants>
        <listOfProducts>
          <speciesReference species="SDLIPO" stoichiometry="1"/>
          <speciesReference species="CO2" stoichiometry="1"/>
        </listOfProducts>
        <kineticLaw formula="v_22">
          <listOfParameters>
            <parameter name="v_22" value="1"/>
          </listOfParameters>
        </kineticLaw>
      </reaction>
      <reaction name="R023" reversible="false">
        <listOfReactants>
          <speciesReference species="SDLIPO" stoichiometry="1"/>
          <speciesReference species="COA" stoichiometry="1"/>
        </listOfReactants>
        <listOfProducts>
          <speciesReference species="DLIPO" stoichiometry="1"/>
          <speciesReference species="SUCCOA" stoichiometry="1"/>
        </listOfProducts>
        <kineticLaw formula="v_23">
          <listOfParameters>
            <parameter name="v_23" value="1"/>
          </listOfParameters>
        </kineticLaw>
      </reaction>
      <reaction name="R024" reversible="true">
        <listOfReactants>
          <speciesReference species="ADP" stoichiometry="1"/>
          <speciesReference species="PI" stoichiometry="1"/>
          <speciesReference species="SUCCOA" stoichiometry="1"/>
        </listOfReactants>
        <listOfProducts>
          <speciesReference species="ATP" stoichiometry="1"/>
          <speciesReference species="SUCC" stoichiometry="1"/>
          <speciesReference species="COA" stoichiometry="1"/>
        </listOfProducts>
        <kineticLaw formula="v_24">
          <listOfParameters>
            <parameter name="v_24" value="1"/>
          </listOfParameters>
        </kineticLaw>
      </reaction>
      <reaction name="R025" reversible="false">
        <listOfReactants>
          <speciesReference species="SUCC" stoichiometry="1"/>
          <speciesReference species="FAD" stoichiometry="1"/>
        </listOfReactants>
        <listOfProducts>
          <speciesReference species="FUM" stoichiometry="1"/>
          <speciesReference species="FADH2" stoichiometry="1"/>
        </listOfProducts>
        <kineticLaw formula="v_25">
          <listOfParameters>
            <parameter name="v_25" value="1"/>
          </listOfParameters>
        </kineticLaw>
      </reaction>
      <reaction name="R026" reversible="false">
        <listOfReactants>
          <speciesReference species="FUM" stoichiometry="1"/>
          <speciesReference species="MKH2" stoichiometry="1"/>
        </listOfReactants>
        <listOfProducts>
          <speciesReference species="SUCC" stoichiometry="1"/>
          <speciesReference species="MK" stoichiometry="1"/>
        </listOfProducts>
        <kineticLaw formula="v_26">
          <listOfParameters>
            <parameter name="v_26" value="1"/>
          </listOfParameters>
        </kineticLaw>
      </reaction>
      <reaction name="R027" reversible="false">
        <listOfReactants>
          <speciesReference species="FUM" stoichiometry="1"/>
          <speciesReference species="DMKH2" stoichiometry="1"/>
        </listOfReactants>
        <listOfProducts>
          <speciesReference species="SUCC" stoichiometry="1"/>
          <speciesReference species="DMK" stoichiometry="1"/>
        </listOfProducts>
        <kineticLaw formula="v_27">
          <listOfParameters>
            <parameter name="v_27" value="1"/>
          </listOfParameters>
        </kineticLaw>
      </reaction>
      <reaction name="R028" reversible="true">
        <listOfReactants>
          <speciesReference species="FUM" stoichiometry="1"/>
        </listOfReactants>
        <listOfProducts>
          <speciesReference species="MAL" stoichiometry="1"/>
        </listOfProducts>
        <kineticLaw formula="v_28">
          <listOfParameters>
            <parameter name="v_28" value="1"/>
          </listOfParameters>
        </kineticLaw>
      </reaction>
      <reaction name="R029" reversible="true">
        <listOfReactants>
          <speciesReference species="MAL" stoichiometry="1"/>
          <speciesReference species="NAD" stoichiometry="1"/>
        </listOfReactants>
        <listOfProducts>
          <speciesReference species="NADH" stoichiometry="1"/>
          <speciesReference species="OA" stoichiometry="1"/>
        </listOfProducts>
        <kineticLaw formula="v_29">
          <listOfParameters>
            <parameter name="v_29" value="1"/>
          </listOfParameters>
        </kineticLaw>
      </reaction>
      <reaction name="R030" reversible="true">
        <listOfReactants>
          <speciesReference species="RL5P" stoichiometry="1"/>
        </listOfReactants>
        <listOfProducts>
          <speciesReference species="X5P" stoichiometry="1"/>
        </listOfProducts>
        <kineticLaw formula="v_30">
          <listOfParameters>
            <parameter name="v_30" value="1"/>
          </listOfParameters>
        </kineticLaw>
      </reaction>
      <reaction name="R031" reversible="true">
        <listOfReactants>
          <speciesReference species="RL5P" stoichiometry="1"/>
        </listOfReactants>
        <listOfProducts>
          <speciesReference species="R5P" stoichiometry="1"/>
        </listOfProducts>
        <kineticLaw formula="v_31">
          <listOfParameters>
            <parameter name="v_31" value="1"/>
          </listOfParameters>
        </kineticLaw>
      </reaction>
      <reaction name="R032" reversible="true">
        <listOfReactants>
          <speciesReference species="R5P" stoichiometry="1"/>
          <speciesReference species="X5P" stoichiometry="1"/>
        </listOfReactants>
        <listOfProducts>
          <speciesReference species="G3P" stoichiometry="1"/>
          <speciesReference species="S7P" stoichiometry="1"/>
        </listOfProducts>
        <kineticLaw formula="v_32">
          <listOfParameters>
            <parameter name="v_32" value="1"/>
          </listOfParameters>
        </kineticLaw>
      </reaction>
      <reaction name="R033" reversible="true">
        <listOfReactants>
          <speciesReference species="X5P" stoichiometry="1"/>
          <speciesReference species="E4P" stoichiometry="1"/>
        </listOfReactants>
        <listOfProducts>
          <speciesReference species="F6P" stoichiometry="1"/>
          <speciesReference species="G3P" stoichiometry="1"/>
        </listOfProducts>
        <kineticLaw formula="v_33">
          <listOfParameters>
            <parameter name="v_33" value="1"/>
          </listOfParameters>
        </kineticLaw>
      </reaction>
      <reaction name="R034" reversible="true">
        <listOfReactants>
          <speciesReference species="G3P" stoichiometry="1"/>
          <speciesReference species="S7P" stoichiometry="1"/>
        </listOfReactants>
        <listOfProducts>
          <speciesReference species="E4P" stoichiometry="1"/>
          <speciesReference species="F6P" stoichiometry="1"/>
        </listOfProducts>
        <kineticLaw formula="v_34">
          <listOfParameters>
            <parameter name="v_34" value="1"/>
          </listOfParameters>
        </kineticLaw>
      </reaction>
      <reaction name="R035" reversible="false">
        <listOfReactants>
          <speciesReference species="DR5P" stoichiometry="1"/>
        </listOfReactants>
        <listOfProducts>
          <speciesReference species="G3P" stoichiometry="1"/>
          <speciesReference species="ACAL" stoichiometry="1"/>
        </listOfProducts>
        <kineticLaw formula="v_35">
          <listOfParameters>
            <parameter name="v_35" value="1"/>
          </listOfParameters>
        </kineticLaw>
      </reaction>
      <reaction name="R036" reversible="true">
        <listOfReactants>
          <speciesReference species="DR1P" stoichiometry="1"/>
        </listOfReactants>
        <listOfProducts>
          <speciesReference species="DR5P" stoichiometry="1"/>
        </listOfProducts>
        <kineticLaw formula="v_36">
          <listOfParameters>
            <parameter name="v_36" value="1"/>
          </listOfParameters>
        </kineticLaw>
      </reaction>
      <reaction name="R037" reversible="false">
        <listOfReactants>
          <speciesReference species="KDPG" stoichiometry="1"/>
        </listOfReactants>
        <listOfProducts>
          <speciesReference species="PYR" stoichiometry="1"/>
          <speciesReference species="G3P" stoichiometry="1"/>
        </listOfProducts>
        <kineticLaw formula="v_37">
          <listOfParameters>
            <parameter name="v_37" value="1"/>
          </listOfParameters>
        </kineticLaw>
      </reaction>
      <reaction name="R038" reversible="false">
        <listOfReactants>
          <speciesReference species="GLUC" stoichiometry="1"/>
          <speciesReference species="ATP" stoichiometry="1"/>
        </listOfReactants>
        <listOfProducts>
          <speciesReference species="D6PGC" stoichiometry="1"/>
          <speciesReference species="ADP" stoichiometry="1"/>
        </listOfProducts>
        <kineticLaw formula="v_38">
          <listOfParameters>
            <parameter name="v_38" value="1"/>
          </listOfParameters>
        </kineticLaw>
      </reaction>
      <reaction name="R039" reversible="false">
        <listOfReactants>
          <speciesReference species="D6PGC" stoichiometry="1"/>
        </listOfReactants>
        <listOfProducts>
          <speciesReference species="KDPG" stoichiometry="1"/>
        </listOfProducts>
        <kineticLaw formula="v_39">
          <listOfParameters>
            <parameter name="v_39" value="1"/>
          </listOfParameters>
        </kineticLaw>
      </reaction>
      <reaction name="R040" reversible="true">
        <listOfReactants>
          <speciesReference species="R1P" stoichiometry="1"/>
        </listOfReactants>
        <listOfProducts>
          <speciesReference species="R5P" stoichiometry="1"/>
        </listOfProducts>
        <kineticLaw formula="v_40">
          <listOfParameters>
            <parameter name="v_40" value="1"/>
          </listOfParameters>
        </kineticLaw>
      </reaction>
      <reaction name="R041" reversible="true">
        <listOfReactants>
          <speciesReference species="UDPG" stoichiometry="1"/>
          <speciesReference species="NAD" stoichiometry="2"/>
        </listOfReactants>
        <listOfProducts>
          <speciesReference species="UDPGLUC" stoichiometry="1"/>
          <speciesReference species="NADH" stoichiometry="2"/>
        </listOfProducts>
        <kineticLaw formula="v_41">
          <listOfParameters>
            <parameter name="v_41" value="1"/>
          </listOfParameters>
        </kineticLaw>
      </reaction>
      <reaction name="R042" reversible="false">
        <listOfReactants>
          <speciesReference species="F1P" stoichiometry="1"/>
          <speciesReference species="ATP" stoichiometry="1"/>
        </listOfReactants>
        <listOfProducts>
          <speciesReference species="FDP" stoichiometry="1"/>
          <speciesReference species="ADP" stoichiometry="1"/>
        </listOfProducts>
        <kineticLaw formula="v_42">
          <listOfParameters>
            <parameter name="v_42" value="1"/>
          </listOfParameters>
        </kineticLaw>
      </reaction>
      <reaction name="R043" reversible="false">
        <listOfReactants>
          <speciesReference species="F1P" stoichiometry="1"/>
        </listOfReactants>
        <listOfProducts>
          <speciesReference species="DHAP" stoichiometry="1"/>
          <speciesReference species="T3" stoichiometry="1"/>
        </listOfProducts>
        <kineticLaw formula="v_43">
          <listOfParameters>
            <parameter name="v_43" value="1"/>
          </listOfParameters>
        </kineticLaw>
      </reaction>
      <reaction name="R044" reversible="true">
        <listOfReactants>
          <speciesReference species="MAN6P" stoichiometry="1"/>
        </listOfReactants>
        <listOfProducts>
          <speciesReference species="F6P" stoichiometry="1"/>
        </listOfProducts>
        <kineticLaw formula="v_44">
          <listOfParameters>
            <parameter name="v_44" value="1"/>
          </listOfParameters>
        </kineticLaw>
      </reaction>
      <reaction name="R045" reversible="true">
        <listOfReactants>
          <speciesReference species="MAN6P" stoichiometry="1"/>
        </listOfReactants>
        <listOfProducts>
          <speciesReference species="MAN1P" stoichiometry="1"/>
        </listOfProducts>
        <kineticLaw formula="v_45">
          <listOfParameters>
            <parameter name="v_45" value="1"/>
          </listOfParameters>
        </kineticLaw>
      </reaction>
      <reaction name="R046" reversible="true">
        <listOfReactants>
          <speciesReference species="GTP" stoichiometry="1"/>
          <speciesReference species="MAN1P" stoichiometry="1"/>
        </listOfReactants>
        <listOfProducts>
          <speciesReference species="PPI" stoichiometry="1"/>
          <speciesReference species="GDPMAN" stoichiometry="1"/>
        </listOfProducts>
        <kineticLaw formula="v_46">
          <listOfParameters>
            <parameter name="v_46" value="1"/>
          </listOfParameters>
        </kineticLaw>
      </reaction>
      <reaction name="R047" reversible="true">
        <listOfReactants>
          <speciesReference species="S6P" stoichiometry="1"/>
          <speciesReference species="NADP" stoichiometry="1"/>
        </listOfReactants>
        <listOfProducts>
          <speciesReference species="SB1P" stoichiometry="1"/>
          <speciesReference species="NADPH" stoichiometry="1"/>
        </listOfProducts>
        <kineticLaw formula="v_47">
          <listOfParameters>
            <parameter name="v_47" value="1"/>
          </listOfParameters>
        </kineticLaw>
      </reaction>
      <reaction name="R048" reversible="true">
        <listOfReactants>
          <speciesReference species="FUCP" stoichiometry="1"/>
        </listOfReactants>
        <listOfProducts>
          <speciesReference species="DHAP" stoichiometry="1"/>
          <speciesReference species="LACAL" stoichiometry="1"/>
        </listOfProducts>
        <kineticLaw formula="v_48">
          <listOfParameters>
            <parameter name="v_48" value="1"/>
          </listOfParameters>
        </kineticLaw>
      </reaction>
      <reaction name="R049" reversible="true">
        <listOfReactants>
          <speciesReference species="UDPG" stoichiometry="1"/>
        </listOfReactants>
        <listOfProducts>
          <speciesReference species="UDPGAL" stoichiometry="1"/>
        </listOfProducts>
        <kineticLaw formula="v_49">
          <listOfParameters>
            <parameter name="v_49" value="1"/>
          </listOfParameters>
        </kineticLaw>
      </reaction>
      <reaction name="R050" reversible="true">
        <listOfReactants>
          <speciesReference species="G1P" stoichiometry="1"/>
          <speciesReference species="UTP" stoichiometry="1"/>
        </listOfReactants>
        <listOfProducts>
          <speciesReference species="UDPG" stoichiometry="1"/>
          <speciesReference species="PPI" stoichiometry="1"/>
        </listOfProducts>
        <kineticLaw formula="v_50">
          <listOfParameters>
            <parameter name="v_50" value="1"/>
          </listOfParameters>
        </kineticLaw>
      </reaction>
      <reaction name="R051" reversible="true">
        <listOfReactants>
          <speciesReference species="DGLUCL" stoichiometry="1"/>
          <speciesReference species="NAD" stoichiometry="1"/>
        </listOfReactants>
        <listOfProducts>
          <speciesReference species="DGLUCA" stoichiometry="1"/>
          <speciesReference species="NADH" stoichiometry="1"/>
        </listOfProducts>
        <kineticLaw formula="v_51">
          <listOfParameters>
            <parameter name="v_51" value="1"/>
          </listOfParameters>
        </kineticLaw>
      </reaction>
      <reaction name="R052" reversible="false">
        <listOfReactants>
          <speciesReference species="TRE6P" stoichiometry="1"/>
        </listOfReactants>
        <listOfProducts>
          <speciesReference species="GLC" stoichiometry="1"/>
          <speciesReference species="G6P" stoichiometry="1"/>
        </listOfProducts>
        <kineticLaw formula="v_52">
          <listOfParameters>
            <parameter name="v_52" value="1"/>
          </listOfParameters>
        </kineticLaw>
      </reaction>
      <reaction name="R053" reversible="true">
        <listOfReactants>
          <speciesReference species="UDPG" stoichiometry="1"/>
          <speciesReference species="G6P" stoichiometry="1"/>
        </listOfReactants>
        <listOfProducts>
          <speciesReference species="UDP" stoichiometry="1"/>
          <speciesReference species="TRE6P" stoichiometry="1"/>
        </listOfProducts>
        <kineticLaw formula="v_53">
          <listOfParameters>
            <parameter name="v_53" value="1"/>
          </listOfParameters>
        </kineticLaw>
      </reaction>
      <reaction name="R054" reversible="false">
        <listOfReactants>
          <speciesReference species="TRE6P" stoichiometry="1"/>
        </listOfReactants>
        <listOfProducts>
          <speciesReference species="TRE" stoichiometry="1"/>
          <speciesReference species="PI" stoichiometry="1"/>
        </listOfProducts>
        <kineticLaw formula="v_54">
          <listOfParameters>
            <parameter name="v_54" value="1"/>
          </listOfParameters>
        </kineticLaw>
      </reaction>
      <reaction name="R055" reversible="false">
        <listOfReactants>
          <speciesReference species="F6P" stoichiometry="1"/>
          <speciesReference species="GLN" stoichiometry="1"/>
        </listOfReactants>
        <listOfProducts>
          <speciesReference species="GLU" stoichiometry="1"/>
          <speciesReference species="GA6P" stoichiometry="1"/>
        </listOfProducts>
        <kineticLaw formula="v_55">
          <listOfParameters>
            <parameter name="v_55" value="1"/>
          </listOfParameters>
        </kineticLaw>
      </reaction>
      <reaction name="R056" reversible="true">
        <listOfReactants>
          <speciesReference species="GA6P" stoichiometry="1"/>
        </listOfReactants>
        <listOfProducts>
          <speciesReference species="GA1P" stoichiometry="1"/>
        </listOfProducts>
        <kineticLaw formula="v_56">
          <listOfParameters>
            <parameter name="v_56" value="1"/>
          </listOfParameters>
        </kineticLaw>
      </reaction>
      <reaction name="R057" reversible="false">
        <listOfReactants>
          <speciesReference species="ACCOA" stoichiometry="1"/>
          <speciesReference species="GA1P" stoichiometry="1"/>
        </listOfReactants>
        <listOfProducts>
          <speciesReference species="NAGA1P" stoichiometry="1"/>
          <speciesReference species="COA" stoichiometry="1"/>
        </listOfProducts>
        <kineticLaw formula="v_57">
          <listOfParameters>
            <parameter name="v_57" value="1"/>
          </listOfParameters>
        </kineticLaw>
      </reaction>
      <reaction name="R058" reversible="true">
        <listOfReactants>
          <speciesReference species="UTP" stoichiometry="1"/>
          <speciesReference species="NAGA1P" stoichiometry="1"/>
        </listOfReactants>
        <listOfProducts>
          <speciesReference species="UDPNAG" stoichiometry="1"/>
          <speciesReference species="PPI" stoichiometry="1"/>
        </listOfProducts>
        <kineticLaw formula="v_58">
          <listOfParameters>
            <parameter name="v_58" value="1"/>
          </listOfParameters>
        </kineticLaw>
      </reaction>
      <reaction name="R059" reversible="true">
        <listOfReactants>
          <speciesReference species="UDPNAG" stoichiometry="1"/>
        </listOfReactants>
        <listOfProducts>
          <speciesReference species="NADMA" stoichiometry="1"/>
          <speciesReference species="UDP" stoichiometry="1"/>
        </listOfProducts>
        <kineticLaw formula="v_59">
          <listOfParameters>
            <parameter name="v_59" value="1"/>
          </listOfParameters>
        </kineticLaw>
      </reaction>
      <reaction name="R060" reversible="true">
        <listOfReactants>
          <speciesReference species="UDPNAG" stoichiometry="1"/>
        </listOfReactants>
        <listOfProducts>
          <speciesReference species="UDPNADMA" stoichiometry="1"/>
        </listOfProducts>
        <kineticLaw formula="v_60">
          <listOfParameters>
            <parameter name="v_60" value="1"/>
          </listOfParameters>
        </kineticLaw>
      </reaction>
      <reaction name="R061" reversible="false">
        <listOfReactants>
          <speciesReference species="UDPNADMA" stoichiometry="1"/>
          <speciesReference species="NAD" stoichiometry="2"/>
        </listOfReactants>
        <listOfProducts>
          <speciesReference species="UDPNADMAU" stoichiometry="1"/>
          <speciesReference species="NADH" stoichiometry="2"/>
        </listOfProducts>
        <kineticLaw formula="v_61">
          <listOfParameters>
            <parameter name="v_61" value="1"/>
          </listOfParameters>
        </kineticLaw>
      </reaction>
      <reaction name="R062" reversible="false">
        <listOfReactants>
          <speciesReference species="UDPNAG" stoichiometry="1"/>
          <speciesReference species="PEP" stoichiometry="1"/>
        </listOfReactants>
        <listOfProducts>
          <speciesReference species="UDPNAGEP" stoichiometry="1"/>
          <speciesReference species="PI" stoichiometry="1"/>
        </listOfProducts>
        <kineticLaw formula="v_62">
          <listOfParameters>
            <parameter name="v_62" value="1"/>
          </listOfParameters>
        </kineticLaw>
      </reaction>
      <reaction name="R063" reversible="false">
        <listOfReactants>
          <speciesReference species="UDPNAGEP" stoichiometry="1"/>
          <speciesReference species="NADPH" stoichiometry="1"/>
        </listOfReactants>
        <listOfProducts>
          <speciesReference species="UDPNAM" stoichiometry="1"/>
          <speciesReference species="NADP" stoichiometry="1"/>
        </listOfProducts>
        <kineticLaw formula="v_63">
          <listOfParameters>
            <parameter name="v_63" value="1"/>
          </listOfParameters>
        </kineticLaw>
      </reaction>
      <reaction name="R064" reversible="true">
        <listOfReactants>
          <speciesReference species="GLCAMN" stoichiometry="1"/>
        </listOfReactants>
        <listOfProducts>
          <speciesReference species="GLCA" stoichiometry="1"/>
          <speciesReference species="GLCAMN" stoichiometry="1"/>
        </listOfProducts>
        <kineticLaw formula="v_64">
          <listOfParameters>
            <parameter name="v_64" value="1"/>
          </listOfParameters>
        </kineticLaw>
      </reaction>
      <reaction name="R065" reversible="false">
        <listOfReactants>
          <speciesReference species="CHITB" stoichiometry="1"/>
        </listOfReactants>
        <listOfProducts>
          <speciesReference species="NAGA" stoichiometry="2"/>
        </listOfProducts>
        <kineticLaw formula="v_65">
          <listOfParameters>
            <parameter name="v_65" value="1"/>
          </listOfParameters>
        </kineticLaw>
      </reaction>
      <reaction name="R066" reversible="true">
        <listOfReactants>
          <speciesReference species="UDPNAG" stoichiometry="1"/>
        </listOfReactants>
        <listOfProducts>
          <speciesReference species="UDPAGLACA" stoichiometry="1"/>
        </listOfProducts>
        <kineticLaw formula="v_66">
          <listOfParameters>
            <parameter name="v_66" value="1"/>
          </listOfParameters>
        </kineticLaw>
      </reaction>
      <reaction name="R067" reversible="true">
        <listOfReactants>
          <speciesReference species="DTDPGLU" stoichiometry="1"/>
        </listOfReactants>
        <listOfProducts>
          <speciesReference species="DTDPGLAC" stoichiometry="1"/>
        </listOfProducts>
        <kineticLaw formula="v_67">
          <listOfParameters>
            <parameter name="v_67" value="1"/>
          </listOfParameters>
        </kineticLaw>
      </reaction>
      <reaction name="R068" reversible="false">
        <listOfReactants>
          <speciesReference species="G1P" stoichiometry="1"/>
          <speciesReference species="DTTP" stoichiometry="1"/>
        </listOfReactants>
        <listOfProducts>
          <speciesReference species="DTDPGLU" stoichiometry="1"/>
          <speciesReference species="PPI" stoichiometry="1"/>
        </listOfProducts>
        <kineticLaw formula="v_68">
          <listOfParameters>
            <parameter name="v_68" value="1"/>
          </listOfParameters>
        </kineticLaw>
      </reaction>
      <reaction name="R069" reversible="false">
        <listOfReactants>
          <speciesReference species="DTDPGLU" stoichiometry="1"/>
        </listOfReactants>
        <listOfProducts>
          <speciesReference species="DTDP4O6DG" stoichiometry="1"/>
        </listOfProducts>
        <kineticLaw formula="v_69">
          <listOfParameters>
            <parameter name="v_69" value="1"/>
          </listOfParameters>
        </kineticLaw>
      </reaction>
      <reaction name="R070" reversible="false">
        <listOfReactants>
          <speciesReference species="DTDP4O6DG" stoichiometry="1"/>
        </listOfReactants>
        <listOfProducts>
          <speciesReference species="DTDP4ORMNS" stoichiometry="1"/>
        </listOfProducts>
        <kineticLaw formula="v_70">
          <listOfParameters>
            <parameter name="v_70" value="1"/>
          </listOfParameters>
        </kineticLaw>
      </reaction>
      <reaction name="R071" reversible="false">
        <listOfReactants>
          <speciesReference species="DTDP4ORMNS" stoichiometry="1"/>
          <speciesReference species="NADPH" stoichiometry="1"/>
        </listOfReactants>
        <listOfProducts>
          <speciesReference species="DTDPRMNS" stoichiometry="1"/>
          <speciesReference species="NADP" stoichiometry="1"/>
        </listOfProducts>
        <kineticLaw formula="v_71">
          <listOfParameters>
            <parameter name="v_71" value="1"/>
          </listOfParameters>
        </kineticLaw>
      </reaction>
      <reaction name="R072" reversible="false">
        <listOfReactants>
          <speciesReference species="ATP" stoichiometry="1"/>
          <speciesReference species="PYR" stoichiometry="1"/>
        </listOfReactants>
        <listOfProducts>
          <speciesReference species="AMP" stoichiometry="1"/>
          <speciesReference species="PEP" stoichiometry="1"/>
          <speciesReference species="PI" stoichiometry="1"/>
        </listOfProducts>
        <kineticLaw formula="v_72">
          <listOfParameters>
            <parameter name="v_72" value="1"/>
          </listOfParameters>
        </kineticLaw>
      </reaction>
      <reaction name="R073" reversible="true">
        <listOfReactants>
          <speciesReference species="PYR" stoichiometry="1"/>
          <speciesReference species="NADH" stoichiometry="1"/>
        </listOfReactants>
        <listOfProducts>
          <speciesReference species="LAC" stoichiometry="1"/>
          <speciesReference species="NAD" stoichiometry="1"/>
        </listOfProducts>
        <kineticLaw formula="v_73">
          <listOfParameters>
            <parameter name="v_73" value="1"/>
          </listOfParameters>
        </kineticLaw>
      </reaction>
      <reaction name="R074" reversible="true">
        <listOfReactants>
          <speciesReference species="ACCOA" stoichiometry="1"/>
          <speciesReference species="PI" stoichiometry="1"/>
        </listOfReactants>
        <listOfProducts>
          <speciesReference species="ACETYLP" stoichiometry="1"/>
          <speciesReference species="COA" stoichiometry="1"/>
        </listOfProducts>
        <kineticLaw formula="v_74">
          <listOfParameters>
            <parameter name="v_74" value="1"/>
          </listOfParameters>
        </kineticLaw>
      </reaction>
      <reaction name="R075" reversible="true">
        <listOfReactants>
          <speciesReference species="AAD" stoichiometry="1"/>
          <speciesReference species="COA" stoichiometry="1"/>
        </listOfReactants>
        <listOfProducts>
          <speciesReference species="AMP" stoichiometry="1"/>
          <speciesReference species="ACCOA" stoichiometry="1"/>
        </listOfProducts>
        <kineticLaw formula="v_75">
          <listOfParameters>
            <parameter name="v_75" value="1"/>
          </listOfParameters>
        </kineticLaw>
      </reaction>
      <reaction name="R076" reversible="true">
        <listOfReactants>
          <speciesReference species="ATP" stoichiometry="1"/>
          <speciesReference species="AC" stoichiometry="1"/>
        </listOfReactants>
        <listOfProducts>
          <speciesReference species="PPI" stoichiometry="1"/>
          <speciesReference species="AAD" stoichiometry="1"/>
        </listOfProducts>
        <kineticLaw formula="v_76">
          <listOfParameters>
            <parameter name="v_76" value="1"/>
          </listOfParameters>
        </kineticLaw>
      </reaction>
      <reaction name="R077" reversible="true">
        <listOfReactants>
          <speciesReference species="ACETYLP" stoichiometry="1"/>
          <speciesReference species="ADP" stoichiometry="1"/>
        </listOfReactants>
        <listOfProducts>
          <speciesReference species="AC" stoichiometry="1"/>
          <speciesReference species="ATP" stoichiometry="1"/>
        </listOfProducts>
        <kineticLaw formula="v_77">
          <listOfParameters>
            <parameter name="v_77" value="1"/>
          </listOfParameters>
        </kineticLaw>
      </reaction>
      <reaction name="R078" reversible="false">
        <listOfReactants>
          <speciesReference species="PEP" stoichiometry="1"/>
          <speciesReference species="CO2" stoichiometry="1"/>
        </listOfReactants>
        <listOfProducts>
          <speciesReference species="OA" stoichiometry="1"/>
          <speciesReference species="PI" stoichiometry="1"/>
        </listOfProducts>
        <kineticLaw formula="v_78">
          <listOfParameters>
            <parameter name="v_78" value="1"/>
          </listOfParameters>
        </kineticLaw>
      </reaction>
      <reaction name="R079" reversible="true">
        <listOfReactants>
          <speciesReference species="MAL" stoichiometry="1"/>
          <speciesReference species="NAD" stoichiometry="1"/>
        </listOfReactants>
        <listOfProducts>
          <speciesReference species="PYR" stoichiometry="1"/>
          <speciesReference species="CO2" stoichiometry="1"/>
          <speciesReference species="NADH" stoichiometry="1"/>
        </listOfProducts>
        <kineticLaw formula="v_79">
          <listOfParameters>
            <parameter name="v_79" value="1"/>
          </listOfParameters>
        </kineticLaw>
      </reaction>
      <reaction name="R080" reversible="true">
        <listOfReactants>
          <speciesReference species="MAL" stoichiometry="1"/>
          <speciesReference species="NADP" stoichiometry="1"/>
        </listOfReactants>
        <listOfProducts>
          <speciesReference species="PYR" stoichiometry="1"/>
          <speciesReference species="CO2" stoichiometry="1"/>
          <speciesReference species="NADPH" stoichiometry="1"/>
        </listOfProducts>
        <kineticLaw formula="v_80">
          <listOfParameters>
            <parameter name="v_80" value="1"/>
          </listOfParameters>
        </kineticLaw>
      </reaction>
      <reaction name="R081" reversible="false">
        <listOfReactants>
          <speciesReference species="ACCOA" stoichiometry="1"/>
          <speciesReference species="GLX" stoichiometry="1"/>
        </listOfReactants>
        <listOfProducts>
          <speciesReference species="MAL" stoichiometry="1"/>
          <speciesReference species="COA" stoichiometry="1"/>
        </listOfProducts>
        <kineticLaw formula="v_81">
          <listOfParameters>
            <parameter name="v_81" value="1"/>
          </listOfParameters>
        </kineticLaw>
      </reaction>
      <reaction name="R082" reversible="false">
        <listOfReactants>
          <speciesReference species="ACCOA" stoichiometry="2"/>
        </listOfReactants>
        <listOfProducts>
          <speciesReference species="COA" stoichiometry="1"/>
          <speciesReference species="AACCOA" stoichiometry="1"/>
        </listOfProducts>
        <kineticLaw formula="v_82">
          <listOfParameters>
            <parameter name="v_82" value="1"/>
          </listOfParameters>
        </kineticLaw>
      </reaction>
      <reaction name="R083" reversible="true">
        <listOfReactants>
          <speciesReference species="RGT" stoichiometry="1"/>
          <speciesReference species="MTG" stoichiometry="1"/>
        </listOfReactants>
        <listOfProducts>
          <speciesReference species="LTG" stoichiometry="1"/>
        </listOfProducts>
        <kineticLaw formula="v_83">
          <listOfParameters>
            <parameter name="v_83" value="1"/>
          </listOfParameters>
        </kineticLaw>
      </reaction>
      <reaction name="R084" reversible="false">
        <listOfReactants>
          <speciesReference species="LTG" stoichiometry="1"/>
        </listOfReactants>
        <listOfProducts>
          <speciesReference species="RGT" stoichiometry="1"/>
          <speciesReference species="LAC" stoichiometry="1"/>
        </listOfProducts>
        <kineticLaw formula="v_84">
          <listOfParameters>
            <parameter name="v_84" value="1"/>
          </listOfParameters>
        </kineticLaw>
      </reaction>
      <reaction name="R085" reversible="true">
        <listOfReactants>
          <speciesReference species="SLAC" stoichiometry="1"/>
          <speciesReference species="FERIC" stoichiometry="2"/>
        </listOfReactants>
        <listOfProducts>
          <speciesReference species="PYR" stoichiometry="1"/>
          <speciesReference species="FEROC" stoichiometry="2"/>
        </listOfProducts>
        <kineticLaw formula="v_85">
          <listOfParameters>
            <parameter name="v_85" value="1"/>
          </listOfParameters>
        </kineticLaw>
      </reaction>
      <reaction name="R086" reversible="false">
        <listOfReactants>
          <speciesReference species="MAL" stoichiometry="1"/>
          <speciesReference species="FAD" stoichiometry="1"/>
        </listOfReactants>
        <listOfProducts>
          <speciesReference species="FADH2" stoichiometry="1"/>
          <speciesReference species="OA" stoichiometry="1"/>
        </listOfProducts>
        <kineticLaw formula="v_86">
          <listOfParameters>
            <parameter name="v_86" value="1"/>
          </listOfParameters>
        </kineticLaw>
      </reaction>
      <reaction name="R087" reversible="true">
        <listOfReactants>
          <speciesReference species="ACAL" stoichiometry="1"/>
          <speciesReference species="NADP" stoichiometry="1"/>
        </listOfReactants>
        <listOfProducts>
          <speciesReference species="AC" stoichiometry="1"/>
          <speciesReference species="NADPH" stoichiometry="1"/>
        </listOfProducts>
        <kineticLaw formula="v_87">
          <listOfParameters>
            <parameter name="v_87" value="1"/>
          </listOfParameters>
        </kineticLaw>
      </reaction>
      <reaction name="R088" reversible="true">
        <listOfReactants>
          <speciesReference species="a_2_HE_TPP" stoichiometry="1"/>
          <speciesReference species="LIPO" stoichiometry="1"/>
        </listOfReactants>
        <listOfProducts>
          <speciesReference species="ADLIPO" stoichiometry="1"/>
          <speciesReference species="THMPP" stoichiometry="1"/>
        </listOfProducts>
        <kineticLaw formula="v_88">
          <listOfParameters>
            <parameter name="v_88" value="1"/>
          </listOfParameters>
        </kineticLaw>
      </reaction>
      <reaction name="R089" reversible="true">
        <listOfReactants>
          <speciesReference species="IPPMAL" stoichiometry="1"/>
          <speciesReference species="COA" stoichiometry="1"/>
        </listOfReactants>
        <listOfProducts>
          <speciesReference species="ACCOA" stoichiometry="1"/>
          <speciesReference species="OIVAL" stoichiometry="1"/>
        </listOfProducts>
        <kineticLaw formula="v_89">
          <listOfParameters>
            <parameter name="v_89" value="1"/>
          </listOfParameters>
        </kineticLaw>
      </reaction>
      <reaction name="R090" reversible="true">
        <listOfReactants>
          <speciesReference species="PYR" stoichiometry="1"/>
          <speciesReference species="CO2" stoichiometry="1"/>
        </listOfReactants>
        <listOfProducts>
          <speciesReference species="HEDC" stoichiometry="1"/>
        </listOfProducts>
        <kineticLaw formula="v_90">
          <listOfParameters>
            <parameter name="v_90" value="1"/>
          </listOfParameters>
        </kineticLaw>
      </reaction>
      <reaction name="R091" reversible="true">
        <listOfReactants>
          <speciesReference species="GTP" stoichiometry="1"/>
          <speciesReference species="OA" stoichiometry="1"/>
        </listOfReactants>
        <listOfProducts>
          <speciesReference species="GDP" stoichiometry="1"/>
          <speciesReference species="PEP" stoichiometry="1"/>
          <speciesReference species="CO2" stoichiometry="1"/>
        </listOfProducts>
        <kineticLaw formula="v_91">
          <listOfParameters>
            <parameter name="v_91" value="1"/>
          </listOfParameters>
        </kineticLaw>
      </reaction>
      <reaction name="R092" reversible="true">
        <listOfReactants>
          <speciesReference species="ITP" stoichiometry="1"/>
          <speciesReference species="OA" stoichiometry="1"/>
        </listOfReactants>
        <listOfProducts>
          <speciesReference species="IDP" stoichiometry="1"/>
          <speciesReference species="PEP" stoichiometry="1"/>
          <speciesReference species="CO2" stoichiometry="1"/>
        </listOfProducts>
        <kineticLaw formula="v_92">
          <listOfParameters>
            <parameter name="v_92" value="1"/>
          </listOfParameters>
        </kineticLaw>
      </reaction>
      <reaction name="R093" reversible="false">
        <listOfReactants>
          <speciesReference species="ICIT" stoichiometry="1"/>
        </listOfReactants>
        <listOfProducts>
          <speciesReference species="SUCC" stoichiometry="1"/>
          <speciesReference species="GLX" stoichiometry="1"/>
        </listOfProducts>
        <kineticLaw formula="v_93">
          <listOfParameters>
            <parameter name="v_93" value="1"/>
          </listOfParameters>
        </kineticLaw>
      </reaction>
      <reaction name="R094" reversible="false">
        <listOfReactants>
          <speciesReference species="FORMATE" stoichiometry="1"/>
          <speciesReference species="NAD" stoichiometry="1"/>
        </listOfReactants>
        <listOfProducts>
          <speciesReference species="CO2" stoichiometry="1"/>
          <speciesReference species="NADH" stoichiometry="1"/>
        </listOfProducts>
        <kineticLaw formula="v_94">
          <listOfParameters>
            <parameter name="v_94" value="1"/>
          </listOfParameters>
        </kineticLaw>
      </reaction>
      <reaction name="R095" reversible="false">
        <listOfReactants>
          <speciesReference species="GLAL" stoichiometry="1"/>
          <speciesReference species="NAD" stoichiometry="1"/>
        </listOfReactants>
        <listOfProducts>
          <speciesReference species="NADH" stoichiometry="1"/>
          <speciesReference species="GLYCOLATE" stoichiometry="1"/>
        </listOfProducts>
        <kineticLaw formula="v_95">
          <listOfParameters>
            <parameter name="v_95" value="1"/>
          </listOfParameters>
        </kineticLaw>
      </reaction>
      <reaction name="R096" reversible="false">
        <listOfReactants>
          <speciesReference species="a_2PPG" stoichiometry="1"/>
        </listOfReactants>
        <listOfProducts>
          <speciesReference species="GLYCOLATE" stoichiometry="1"/>
          <speciesReference species="PI" stoichiometry="1"/>
        </listOfProducts>
        <kineticLaw formula="v_96">
          <listOfParameters>
            <parameter name="v_96" value="1"/>
          </listOfParameters>
        </kineticLaw>
      </reaction>
      <reaction name="R097" reversible="true">
        <listOfReactants>
          <speciesReference species="DGLYCERATE" stoichiometry="1"/>
          <speciesReference species="NAD" stoichiometry="1"/>
        </listOfReactants>
        <listOfProducts>
          <speciesReference species="HOPP" stoichiometry="1"/>
          <speciesReference species="NADH" stoichiometry="1"/>
        </listOfProducts>
        <kineticLaw formula="v_97">
          <listOfParameters>
            <parameter name="v_97" value="1"/>
          </listOfParameters>
        </kineticLaw>
      </reaction>
      <reaction name="R098" reversible="true">
        <listOfReactants>
          <speciesReference species="DGLYCERATE" stoichiometry="1"/>
          <speciesReference species="NADP" stoichiometry="1"/>
        </listOfReactants>
        <listOfProducts>
          <speciesReference species="HOPP" stoichiometry="1"/>
          <speciesReference species="NADPH" stoichiometry="1"/>
        </listOfProducts>
        <kineticLaw formula="v_98">
          <listOfParameters>
            <parameter name="v_98" value="1"/>
          </listOfParameters>
        </kineticLaw>
      </reaction>
      <reaction name="R099" reversible="true">
        <listOfReactants>
          <speciesReference species="MTTA" stoichiometry="1"/>
          <speciesReference species="NAD" stoichiometry="1"/>
        </listOfReactants>
        <listOfProducts>
          <speciesReference species="a_2H3OSUCC" stoichiometry="1"/>
          <speciesReference species="NADH" stoichiometry="1"/>
        </listOfProducts>
        <kineticLaw formula="v_99">
          <listOfParameters>
            <parameter name="v_99" value="1"/>
          </listOfParameters>
        </kineticLaw>
      </reaction>
      <reaction name="R100" reversible="true">
        <listOfReactants>
          <speciesReference species="TTA" stoichiometry="1"/>
          <speciesReference species="NAD" stoichiometry="1"/>
        </listOfReactants>
        <listOfProducts>
          <speciesReference species="a_2H3OSUCC" stoichiometry="1"/>
          <speciesReference species="NADH" stoichiometry="1"/>
        </listOfProducts>
        <kineticLaw formula="v_100">
          <listOfParameters>
            <parameter name="v_100" value="1"/>
          </listOfParameters>
        </kineticLaw>
      </reaction>
      <reaction name="R101" reversible="true">
        <listOfReactants>
          <speciesReference species="MAL" stoichiometry="1"/>
          <speciesReference species="COA" stoichiometry="1"/>
        </listOfReactants>
        <listOfProducts>
          <speciesReference species="ACCOA" stoichiometry="1"/>
          <speciesReference species="GLX" stoichiometry="1"/>
        </listOfProducts>
        <kineticLaw formula="v_101">
          <listOfParameters>
            <parameter name="v_101" value="1"/>
          </listOfParameters>
        </kineticLaw>
      </reaction>
      <reaction name="R102" reversible="true">
        <listOfReactants>
          <speciesReference species="HPYR" stoichiometry="1"/>
        </listOfReactants>
        <listOfProducts>
          <speciesReference species="HOPP" stoichiometry="1"/>
        </listOfProducts>
        <kineticLaw formula="v_102">
          <listOfParameters>
            <parameter name="v_102" value="1"/>
          </listOfParameters>
        </kineticLaw>
      </reaction>
      <reaction name="R103" reversible="true">
        <listOfReactants>
          <speciesReference species="a_3HPCOA" stoichiometry="1"/>
        </listOfReactants>
        <listOfProducts>
          <speciesReference species="PPCOA" stoichiometry="1"/>
        </listOfProducts>
        <kineticLaw formula="v_103">
          <listOfParameters>
            <parameter name="v_103" value="1"/>
          </listOfParameters>
        </kineticLaw>
      </reaction>
      <reaction name="R104" reversible="true">
        <listOfReactants>
          <speciesReference species="ATP" stoichiometry="1"/>
          <speciesReference species="PROPANOATE" stoichiometry="1"/>
        </listOfReactants>
        <listOfProducts>
          <speciesReference species="PPI" stoichiometry="1"/>
          <speciesReference species="PPA" stoichiometry="1"/>
        </listOfProducts>
        <kineticLaw formula="v_104">
          <listOfParameters>
            <parameter name="v_104" value="1"/>
          </listOfParameters>
        </kineticLaw>
      </reaction>
      <reaction name="R105" reversible="true">
        <listOfReactants>
          <speciesReference species="PPA" stoichiometry="1"/>
          <speciesReference species="COA" stoichiometry="1"/>
        </listOfReactants>
        <listOfProducts>
          <speciesReference species="AMP" stoichiometry="1"/>
          <speciesReference species="PPACOA" stoichiometry="1"/>
        </listOfProducts>
        <kineticLaw formula="v_105">
          <listOfParameters>
            <parameter name="v_105" value="1"/>
          </listOfParameters>
        </kineticLaw>
      </reaction>
      <reaction name="R106" reversible="true">
        <listOfReactants>
          <speciesReference species="PROPANOATE" stoichiometry="1"/>
          <speciesReference species="ATP" stoichiometry="1"/>
        </listOfReactants>
        <listOfProducts>
          <speciesReference species="PROPIONYLP" stoichiometry="1"/>
          <speciesReference species="ADP" stoichiometry="1"/>
        </listOfProducts>
        <kineticLaw formula="v_106">
          <listOfParameters>
            <parameter name="v_106" value="1"/>
          </listOfParameters>
        </kineticLaw>
      </reaction>
      <reaction name="R107" reversible="true">
        <listOfReactants>
          <speciesReference species="PPACOA" stoichiometry="1"/>
          <speciesReference species="PI" stoichiometry="1"/>
        </listOfReactants>
        <listOfProducts>
          <speciesReference species="PROPIONYLP" stoichiometry="1"/>
          <speciesReference species="COA" stoichiometry="1"/>
        </listOfProducts>
        <kineticLaw formula="v_107">
          <listOfParameters>
            <parameter name="v_107" value="1"/>
          </listOfParameters>
        </kineticLaw>
      </reaction>
      <reaction name="R108" reversible="true">
        <listOfReactants>
          <speciesReference species="OBUT" stoichiometry="1"/>
          <speciesReference species="COA" stoichiometry="1"/>
        </listOfReactants>
        <listOfProducts>
          <speciesReference species="PPACOA" stoichiometry="1"/>
          <speciesReference species="FORMATE" stoichiometry="1"/>
        </listOfProducts>
        <kineticLaw formula="v_108">
          <listOfParameters>
            <parameter name="v_108" value="1"/>
          </listOfParameters>
        </kineticLaw>
      </reaction>
      <reaction name="R109" reversible="false">
        <listOfReactants>
          <speciesReference species="a_2P1A" stoichiometry="1"/>
          <speciesReference species="NAD" stoichiometry="1"/>
        </listOfReactants>
        <listOfProducts>
          <speciesReference species="PPN" stoichiometry="1"/>
          <speciesReference species="NADH" stoichiometry="1"/>
        </listOfProducts>
        <kineticLaw formula="v_109">
          <listOfParameters>
            <parameter name="v_109" value="1"/>
          </listOfParameters>
        </kineticLaw>
      </reaction>
      <reaction name="R110" reversible="true">
        <listOfReactants>
          <speciesReference species="a_2MCIT" stoichiometry="1"/>
          <speciesReference species="COA" stoichiometry="1"/>
        </listOfReactants>
        <listOfProducts>
          <speciesReference species="PPACOA" stoichiometry="1"/>
          <speciesReference species="OA" stoichiometry="1"/>
        </listOfProducts>
        <kineticLaw formula="v_110">
          <listOfParameters>
            <parameter name="v_110" value="1"/>
          </listOfParameters>
        </kineticLaw>
      </reaction>
      <reaction name="R111" reversible="true">
        <listOfReactants>
          <speciesReference species="a_3HB123TC" stoichiometry="1"/>
        </listOfReactants>
        <listOfProducts>
          <speciesReference species="PYR" stoichiometry="1"/>
          <speciesReference species="SUCC" stoichiometry="1"/>
        </listOfProducts>
        <kineticLaw formula="v_111">
          <listOfParameters>
            <parameter name="v_111" value="1"/>
          </listOfParameters>
        </kineticLaw>
      </reaction>
      <reaction name="R112" reversible="false">
        <listOfReactants>
          <speciesReference species="MMSA" stoichiometry="1"/>
          <speciesReference species="COA" stoichiometry="1"/>
          <speciesReference species="NAD" stoichiometry="1"/>
        </listOfReactants>
        <listOfProducts>
          <speciesReference species="PPACOA" stoichiometry="1"/>
          <speciesReference species="CO2" stoichiometry="1"/>
          <speciesReference species="NADH" stoichiometry="1"/>
        </listOfProducts>
        <kineticLaw formula="v_112">
          <listOfParameters>
            <parameter name="v_112" value="1"/>
          </listOfParameters>
        </kineticLaw>
      </reaction>
      <reaction name="R113" reversible="true">
        <listOfReactants>
          <speciesReference species="PPACOA" stoichiometry="1"/>
          <speciesReference species="FAD" stoichiometry="1"/>
        </listOfReactants>
        <listOfProducts>
          <speciesReference species="FADH2" stoichiometry="1"/>
          <speciesReference species="PPCOA" stoichiometry="1"/>
        </listOfProducts>
        <kineticLaw formula="v_113">
          <listOfParameters>
            <parameter name="v_113" value="1"/>
          </listOfParameters>
        </kineticLaw>
      </reaction>
      <reaction name="R114" reversible="false">
        <listOfReactants>
          <speciesReference species="AAC" stoichiometry="1"/>
        </listOfReactants>
        <listOfProducts>
          <speciesReference species="ACTN" stoichiometry="1"/>
          <speciesReference species="CO2" stoichiometry="1"/>
        </listOfProducts>
        <kineticLaw formula="v_114">
          <listOfParameters>
            <parameter name="v_114" value="1"/>
          </listOfParameters>
        </kineticLaw>
      </reaction>
      <reaction name="R115" reversible="true">
        <listOfReactants>
          <speciesReference species="ATP" stoichiometry="1"/>
          <speciesReference species="PPACOA" stoichiometry="1"/>
          <speciesReference species="HCO3" stoichiometry="1"/>
        </listOfReactants>
        <listOfProducts>
          <speciesReference species="ADP" stoichiometry="1"/>
          <speciesReference species="PI" stoichiometry="1"/>
          <speciesReference species="MMALCOA" stoichiometry="1"/>
        </listOfProducts>
        <kineticLaw formula="v_115">
          <listOfParameters>
            <parameter name="v_115" value="1"/>
          </listOfParameters>
        </kineticLaw>
      </reaction>
      <reaction name="R116" reversible="false">
        <listOfReactants>
          <speciesReference species="THMPP" stoichiometry="1"/>
          <speciesReference species="PYR" stoichiometry="1"/>
        </listOfReactants>
        <listOfProducts>
          <speciesReference species="a_2_HE_TPP" stoichiometry="1"/>
          <speciesReference species="CO2" stoichiometry="1"/>
        </listOfProducts>
        <kineticLaw formula="v_116">
          <listOfParameters>
            <parameter name="v_116" value="1"/>
          </listOfParameters>
        </kineticLaw>
      </reaction>
      <reaction name="R117" reversible="false">
        <listOfReactants>
          <speciesReference species="a_2_HE_TPP" stoichiometry="1"/>
          <speciesReference species="PYR" stoichiometry="1"/>
        </listOfReactants>
        <listOfProducts>
          <speciesReference species="ACLAC" stoichiometry="1"/>
          <speciesReference species="THMPP" stoichiometry="1"/>
        </listOfProducts>
        <kineticLaw formula="v_117">
          <listOfParameters>
            <parameter name="v_117" value="1"/>
          </listOfParameters>
        </kineticLaw>
      </reaction>
      <reaction name="R118" reversible="true">
        <listOfReactants>
          <speciesReference species="a_3HBCOA" stoichiometry="1"/>
          <speciesReference species="NAD" stoichiometry="1"/>
        </listOfReactants>
        <listOfProducts>
          <speciesReference species="AACCOA" stoichiometry="1"/>
          <speciesReference species="NADH" stoichiometry="1"/>
        </listOfProducts>
        <kineticLaw formula="v_118">
          <listOfParameters>
            <parameter name="v_118" value="1"/>
          </listOfParameters>
        </kineticLaw>
      </reaction>
      <reaction name="R119" reversible="true">
        <listOfReactants>
          <speciesReference species="a_3HBCOA" stoichiometry="1"/>
        </listOfReactants>
        <listOfProducts>
          <speciesReference species="R3HBCOA" stoichiometry="1"/>
        </listOfProducts>
        <kineticLaw formula="v_119">
          <listOfParameters>
            <parameter name="v_119" value="1"/>
          </listOfParameters>
        </kineticLaw>
      </reaction>
      <reaction name="R120" reversible="true">
        <listOfReactants>
          <speciesReference species="a_3HBCOA" stoichiometry="1"/>
        </listOfReactants>
        <listOfProducts>
          <speciesReference species="CCOA" stoichiometry="1"/>
        </listOfProducts>
        <kineticLaw formula="v_120">
          <listOfParameters>
            <parameter name="v_120" value="1"/>
          </listOfParameters>
        </kineticLaw>
      </reaction>
      <reaction name="R121" reversible="true">
        <listOfReactants>
          <speciesReference species="a_1BOH" stoichiometry="1"/>
          <speciesReference species="NAD" stoichiometry="1"/>
        </listOfReactants>
        <listOfProducts>
          <speciesReference species="BUTANAL" stoichiometry="1"/>
          <speciesReference species="NADH" stoichiometry="1"/>
        </listOfProducts>
        <kineticLaw formula="v_121">
          <listOfParameters>
            <parameter name="v_121" value="1"/>
          </listOfParameters>
        </kineticLaw>
      </reaction>
      <reaction name="R122" reversible="false">
        <listOfReactants>
          <speciesReference species="SUCCSA" stoichiometry="1"/>
          <speciesReference species="NAD" stoichiometry="1"/>
        </listOfReactants>
        <listOfProducts>
          <speciesReference species="SUCC" stoichiometry="1"/>
          <speciesReference species="NADH" stoichiometry="1"/>
        </listOfProducts>
        <kineticLaw formula="v_122">
          <listOfParameters>
            <parameter name="v_122" value="1"/>
          </listOfParameters>
        </kineticLaw>
      </reaction>
      <reaction name="R123" reversible="false">
        <listOfReactants>
          <speciesReference species="SUCCSA" stoichiometry="1"/>
          <speciesReference species="NADP" stoichiometry="1"/>
        </listOfReactants>
        <listOfProducts>
          <speciesReference species="SUCC" stoichiometry="1"/>
          <speciesReference species="NADPH" stoichiometry="1"/>
        </listOfProducts>
        <kineticLaw formula="v_123">
          <listOfParameters>
            <parameter name="v_123" value="1"/>
          </listOfParameters>
        </kineticLaw>
      </reaction>
      <reaction name="R124" reversible="true">
        <listOfReactants>
          <speciesReference species="GABA" stoichiometry="1"/>
          <speciesReference species="AKG" stoichiometry="1"/>
        </listOfReactants>
        <listOfProducts>
          <speciesReference species="SUCCSA" stoichiometry="1"/>
          <speciesReference species="GLU" stoichiometry="1"/>
        </listOfProducts>
        <kineticLaw formula="v_124">
          <listOfParameters>
            <parameter name="v_124" value="1"/>
          </listOfParameters>
        </kineticLaw>
      </reaction>
      <reaction name="R125" reversible="false">
        <listOfReactants>
          <speciesReference species="a_3H3MGCOA" stoichiometry="1"/>
        </listOfReactants>
        <listOfProducts>
          <speciesReference species="ACCOA" stoichiometry="1"/>
          <speciesReference species="AAC" stoichiometry="1"/>
        </listOfProducts>
        <kineticLaw formula="v_125">
          <listOfParameters>
            <parameter name="v_125" value="1"/>
          </listOfParameters>
        </kineticLaw>
      </reaction>
      <reaction name="R126" reversible="false">
        <listOfReactants>
          <speciesReference species="a_3B1A" stoichiometry="1"/>
          <speciesReference species="NAD" stoichiometry="1"/>
        </listOfReactants>
        <listOfProducts>
          <speciesReference species="a_3BUT" stoichiometry="1"/>
          <speciesReference species="NADH" stoichiometry="1"/>
        </listOfProducts>
        <kineticLaw formula="v_126">
          <listOfParameters>
            <parameter name="v_126" value="1"/>
          </listOfParameters>
        </kineticLaw>
      </reaction>
      <reaction name="R127" reversible="true">
        <listOfReactants>
          <speciesReference species="a_3HBCOA" stoichiometry="1"/>
          <speciesReference species="NADP" stoichiometry="1"/>
        </listOfReactants>
        <listOfProducts>
          <speciesReference species="AACCOA" stoichiometry="1"/>
          <speciesReference species="NADPH" stoichiometry="1"/>
        </listOfProducts>
        <kineticLaw formula="v_127">
          <listOfParameters>
            <parameter name="v_127" value="1"/>
          </listOfParameters>
        </kineticLaw>
      </reaction>
      <reaction name="R128" reversible="true">
        <listOfReactants>
          <speciesReference species="a_3HBUT" stoichiometry="1"/>
          <speciesReference species="NAD" stoichiometry="1"/>
        </listOfReactants>
        <listOfProducts>
          <speciesReference species="AAC" stoichiometry="1"/>
          <speciesReference species="NADH" stoichiometry="1"/>
        </listOfProducts>
        <kineticLaw formula="v_128">
          <listOfParameters>
            <parameter name="v_128" value="1"/>
          </listOfParameters>
        </kineticLaw>
      </reaction>
      <reaction name="R129" reversible="true">
        <listOfReactants>
          <speciesReference species="a_23BOH" stoichiometry="1"/>
          <speciesReference species="NAD" stoichiometry="1"/>
        </listOfReactants>
        <listOfProducts>
          <speciesReference species="ACT" stoichiometry="1"/>
          <speciesReference species="NADH" stoichiometry="1"/>
        </listOfProducts>
        <kineticLaw formula="v_129">
          <listOfParameters>
            <parameter name="v_129" value="1"/>
          </listOfParameters>
        </kineticLaw>
      </reaction>
      <reaction name="R130" reversible="false">
        <listOfReactants>
          <speciesReference species="DAC" stoichiometry="1"/>
          <speciesReference species="NADH" stoichiometry="1"/>
        </listOfReactants>
        <listOfProducts>
          <speciesReference species="ACT" stoichiometry="1"/>
          <speciesReference species="NAD" stoichiometry="1"/>
        </listOfProducts>
        <kineticLaw formula="v_130">
          <listOfParameters>
            <parameter name="v_130" value="1"/>
          </listOfParameters>
        </kineticLaw>
      </reaction>
      <reaction name="R131" reversible="false">
        <listOfReactants>
          <speciesReference species="DAC" stoichiometry="1"/>
          <speciesReference species="NADPH" stoichiometry="1"/>
        </listOfReactants>
        <listOfProducts>
          <speciesReference species="ACT" stoichiometry="1"/>
          <speciesReference species="NADP" stoichiometry="1"/>
        </listOfProducts>
        <kineticLaw formula="v_131">
          <listOfParameters>
            <parameter name="v_131" value="1"/>
          </listOfParameters>
        </kineticLaw>
      </reaction>
      <reaction name="R132" reversible="false">
        <listOfReactants>
          <speciesReference species="RMAL" stoichiometry="1"/>
          <speciesReference species="NAD" stoichiometry="1"/>
        </listOfReactants>
        <listOfProducts>
          <speciesReference species="PYR" stoichiometry="1"/>
          <speciesReference species="CO2" stoichiometry="1"/>
          <speciesReference species="NADH" stoichiometry="1"/>
        </listOfProducts>
        <kineticLaw formula="v_132">
          <listOfParameters>
            <parameter name="v_132" value="1"/>
          </listOfParameters>
        </kineticLaw>
      </reaction>
      <reaction name="R133" reversible="true">
        <listOfReactants>
          <speciesReference species="SUCCOA" stoichiometry="1"/>
          <speciesReference species="AAC" stoichiometry="1"/>
        </listOfReactants>
        <listOfProducts>
          <speciesReference species="SUCC" stoichiometry="1"/>
          <speciesReference species="AACCOA" stoichiometry="1"/>
        </listOfProducts>
        <kineticLaw formula="v_133">
          <listOfParameters>
            <parameter name="v_133" value="1"/>
          </listOfParameters>
        </kineticLaw>
      </reaction>
      <reaction name="R134" reversible="false">
        <listOfReactants>
          <speciesReference species="a_3OPP" stoichiometry="1"/>
          <speciesReference species="COA" stoichiometry="1"/>
          <speciesReference species="NAD" stoichiometry="1"/>
        </listOfReactants>
        <listOfProducts>
          <speciesReference species="ACCOA" stoichiometry="1"/>
          <speciesReference species="CO2" stoichiometry="1"/>
          <speciesReference species="NADH" stoichiometry="1"/>
        </listOfProducts>
        <kineticLaw formula="v_134">
          <listOfParameters>
            <parameter name="v_134" value="1"/>
          </listOfParameters>
        </kineticLaw>
      </reaction>
      <reaction name="R135" reversible="false">
        <listOfReactants>
          <speciesReference species="NADH" stoichiometry="1"/>
          <speciesReference species="UQ" stoichiometry="1"/>
        </listOfReactants>
        <listOfProducts>
          <speciesReference species="NAD" stoichiometry="1"/>
          <speciesReference species="UQH2" stoichiometry="1"/>
        </listOfProducts>
        <kineticLaw formula="v_135">
          <listOfParameters>
            <parameter name="v_135" value="1"/>
          </listOfParameters>
        </kineticLaw>
      </reaction>
      <reaction name="R136" reversible="false">
        <listOfReactants>
          <speciesReference species="NADH" stoichiometry="1"/>
          <speciesReference species="MK" stoichiometry="1"/>
        </listOfReactants>
        <listOfProducts>
          <speciesReference species="NAD" stoichiometry="1"/>
          <speciesReference species="MKH2" stoichiometry="1"/>
        </listOfProducts>
        <kineticLaw formula="v_136">
          <listOfParameters>
            <parameter name="v_136" value="1"/>
          </listOfParameters>
        </kineticLaw>
      </reaction>
      <reaction name="R137" reversible="false">
        <listOfReactants>
          <speciesReference species="NADH" stoichiometry="1"/>
          <speciesReference species="DMK" stoichiometry="1"/>
        </listOfReactants>
        <listOfProducts>
          <speciesReference species="NAD" stoichiometry="1"/>
          <speciesReference species="DMKH2" stoichiometry="1"/>
        </listOfProducts>
        <kineticLaw formula="v_137">
          <listOfParameters>
            <parameter name="v_137" value="1"/>
          </listOfParameters>
        </kineticLaw>
      </reaction>
      <reaction name="R138" reversible="false">
        <listOfReactants>
          <speciesReference species="FADH2" stoichiometry="1"/>
          <speciesReference species="UQ" stoichiometry="1"/>
        </listOfReactants>
        <listOfProducts>
          <speciesReference species="FAD" stoichiometry="1"/>
          <speciesReference species="UQH2" stoichiometry="1"/>
        </listOfProducts>
        <kineticLaw formula="v_138">
          <listOfParameters>
            <parameter name="v_138" value="1"/>
          </listOfParameters>
        </kineticLaw>
      </reaction>
      <reaction name="R139" reversible="false">
        <listOfReactants>
          <speciesReference species="UQH2" stoichiometry="1"/>
          <speciesReference species="O2" stoichiometry="0.5"/>
        </listOfReactants>
        <listOfProducts>
          <speciesReference species="UQ" stoichiometry="1"/>
          <speciesReference species="Hxt" stoichiometry="2"/>
        </listOfProducts>
        <kineticLaw formula="v_139">
          <listOfParameters>
            <parameter name="v_139" value="1"/>
          </listOfParameters>
        </kineticLaw>
      </reaction>
      <reaction name="R140" reversible="false">
        <listOfReactants>
          <speciesReference species="PPI" stoichiometry="1"/>
        </listOfReactants>
        <listOfProducts>
          <speciesReference species="PI" stoichiometry="2"/>
        </listOfProducts>
        <kineticLaw formula="v_140">
          <listOfParameters>
            <parameter name="v_140" value="1"/>
          </listOfParameters>
        </kineticLaw>
      </reaction>
      <reaction name="R141" reversible="true">
        <listOfReactants>
          <speciesReference species="ADP" stoichiometry="1"/>
          <speciesReference species="PI" stoichiometry="1"/>
          <speciesReference species="Hxt" stoichiometry="4"/>
        </listOfReactants>
        <listOfProducts>
          <speciesReference species="ATP" stoichiometry="1"/>
        </listOfProducts>
        <kineticLaw formula="v_141">
          <listOfParameters>
            <parameter name="v_141" value="1"/>
          </listOfParameters>
        </kineticLaw>
      </reaction>
      <reaction name="R142" reversible="true">
        <listOfReactants>
          <speciesReference species="ATP" stoichiometry="1"/>
          <speciesReference species="PPI" stoichiometry="1"/>
        </listOfReactants>
        <listOfProducts>
          <speciesReference species="ADP" stoichiometry="1"/>
          <speciesReference species="PPPI" stoichiometry="1"/>
        </listOfProducts>
        <kineticLaw formula="v_142">
          <listOfParameters>
            <parameter name="v_142" value="1"/>
          </listOfParameters>
        </kineticLaw>
      </reaction>
      <reaction name="R143" reversible="false">
        <listOfReactants>
          <speciesReference species="CO2" stoichiometry="1"/>
        </listOfReactants>
        <listOfProducts>
          <speciesReference species="HCO3" stoichiometry="1"/>
        </listOfProducts>
        <kineticLaw formula="v_143">
          <listOfParameters>
            <parameter name="v_143" value="1"/>
          </listOfParameters>
        </kineticLaw>
      </reaction>
      <reaction name="R144" reversible="false">
        <listOfReactants>
          <speciesReference species="NO3" stoichiometry="1"/>
          <speciesReference species="FEROC" stoichiometry="1"/>
        </listOfReactants>
        <listOfProducts>
          <speciesReference species="FERIC" stoichiometry="1"/>
          <speciesReference species="NO2" stoichiometry="1"/>
        </listOfProducts>
        <kineticLaw formula="v_144">
          <listOfParameters>
            <parameter name="v_144" value="1"/>
          </listOfParameters>
        </kineticLaw>
      </reaction>
      <reaction name="R145" reversible="false">
        <listOfReactants>
          <speciesReference species="NO2" stoichiometry="1"/>
          <speciesReference species="NADH" stoichiometry="3"/>
        </listOfReactants>
        <listOfProducts>
          <speciesReference species="NAD" stoichiometry="3"/>
          <speciesReference species="NH3" stoichiometry="1"/>
        </listOfProducts>
        <kineticLaw formula="v_145">
          <listOfParameters>
            <parameter name="v_145" value="1"/>
          </listOfParameters>
        </kineticLaw>
      </reaction>
      <reaction name="R146" reversible="false">
        <listOfReactants>
          <speciesReference species="NO2" stoichiometry="1"/>
          <speciesReference species="NADPH" stoichiometry="3"/>
        </listOfReactants>
        <listOfProducts>
          <speciesReference species="NADP" stoichiometry="3"/>
          <speciesReference species="NH3" stoichiometry="1"/>
        </listOfProducts>
        <kineticLaw formula="v_146">
          <listOfParameters>
            <parameter name="v_146" value="1"/>
          </listOfParameters>
        </kineticLaw>
      </reaction>
      <reaction name="R147" reversible="true">
        <listOfReactants>
          <speciesReference species="ASP" stoichiometry="1"/>
        </listOfReactants>
        <listOfProducts>
          <speciesReference species="FUM" stoichiometry="1"/>
          <speciesReference species="NH3" stoichiometry="1"/>
        </listOfProducts>
        <kineticLaw formula="v_147">
          <listOfParameters>
            <parameter name="v_147" value="1"/>
          </listOfParameters>
        </kineticLaw>
      </reaction>
      <reaction name="R148" reversible="true">
        <listOfReactants>
          <speciesReference species="O2" stoichiometry="1"/>
          <speciesReference species="a_2NPRPN" stoichiometry="2"/>
        </listOfReactants>
        <listOfProducts>
          <speciesReference species="ACTN" stoichiometry="2"/>
          <speciesReference species="NO2" stoichiometry="2"/>
        </listOfProducts>
        <kineticLaw formula="v_148">
          <listOfParameters>
            <parameter name="v_148" value="1"/>
          </listOfParameters>
        </kineticLaw>
      </reaction>
      <reaction name="R149" reversible="true">
        <listOfReactants>
          <speciesReference species="AN" stoichiometry="1"/>
          <speciesReference species="O2" stoichiometry="1"/>
          <speciesReference species="NADH" stoichiometry="1"/>
        </listOfReactants>
        <listOfProducts>
          <speciesReference species="CATECHOL" stoichiometry="1"/>
          <speciesReference species="NH3" stoichiometry="1"/>
          <speciesReference species="CO2" stoichiometry="1"/>
          <speciesReference species="NAD" stoichiometry="1"/>
        </listOfProducts>
        <kineticLaw formula="v_149">
          <listOfParameters>
            <parameter name="v_149" value="1"/>
          </listOfParameters>
        </kineticLaw>
      </reaction>
      <reaction name="R150" reversible="true">
        <listOfReactants>
          <speciesReference species="AN" stoichiometry="1"/>
          <speciesReference species="O2" stoichiometry="1"/>
          <speciesReference species="NADPH" stoichiometry="1"/>
        </listOfReactants>
        <listOfProducts>
          <speciesReference species="CATECHOL" stoichiometry="1"/>
          <speciesReference species="NH3" stoichiometry="1"/>
          <speciesReference species="CO2" stoichiometry="1"/>
          <speciesReference species="NADP" stoichiometry="1"/>
        </listOfProducts>
        <kineticLaw formula="v_150">
          <listOfParameters>
            <parameter name="v_150" value="1"/>
          </listOfParameters>
        </kineticLaw>
      </reaction>
      <reaction name="R151" reversible="true">
        <listOfReactants>
          <speciesReference species="GLU" stoichiometry="2"/>
          <speciesReference species="NADP" stoichiometry="1"/>
        </listOfReactants>
        <listOfProducts>
          <speciesReference species="GLN" stoichiometry="1"/>
          <speciesReference species="AKG" stoichiometry="1"/>
          <speciesReference species="NADPH" stoichiometry="1"/>
        </listOfProducts>
        <kineticLaw formula="v_151">
          <listOfParameters>
            <parameter name="v_151" value="1"/>
          </listOfParameters>
        </kineticLaw>
      </reaction>
      <reaction name="R152" reversible="true">
        <listOfReactants>
          <speciesReference species="GLU" stoichiometry="2"/>
          <speciesReference species="NAD" stoichiometry="1"/>
        </listOfReactants>
        <listOfProducts>
          <speciesReference species="GLN" stoichiometry="1"/>
          <speciesReference species="AKG" stoichiometry="1"/>
          <speciesReference species="NADH" stoichiometry="1"/>
        </listOfProducts>
        <kineticLaw formula="v_152">
          <listOfParameters>
            <parameter name="v_152" value="1"/>
          </listOfParameters>
        </kineticLaw>
      </reaction>
      <reaction name="R153" reversible="true">
        <listOfReactants>
          <speciesReference species="GLU" stoichiometry="1"/>
          <speciesReference species="NAD" stoichiometry="1"/>
        </listOfReactants>
        <listOfProducts>
          <speciesReference species="AKG" stoichiometry="1"/>
          <speciesReference species="NH3" stoichiometry="1"/>
          <speciesReference species="NADH" stoichiometry="1"/>
        </listOfProducts>
        <kineticLaw formula="v_153">
          <listOfParameters>
            <parameter name="v_153" value="1"/>
          </listOfParameters>
        </kineticLaw>
      </reaction>
      <reaction name="R154" reversible="true">
        <listOfReactants>
          <speciesReference species="GLU" stoichiometry="1"/>
          <speciesReference species="NADP" stoichiometry="1"/>
        </listOfReactants>
        <listOfProducts>
          <speciesReference species="AKG" stoichiometry="1"/>
          <speciesReference species="NH3" stoichiometry="1"/>
          <speciesReference species="NADPH" stoichiometry="1"/>
        </listOfProducts>
        <kineticLaw formula="v_154">
          <listOfParameters>
            <parameter name="v_154" value="1"/>
          </listOfParameters>
        </kineticLaw>
      </reaction>
      <reaction name="R155" reversible="true">
        <listOfReactants>
          <speciesReference species="DALA" stoichiometry="1"/>
          <speciesReference species="FAD" stoichiometry="1"/>
        </listOfReactants>
        <listOfProducts>
          <speciesReference species="PYR" stoichiometry="1"/>
          <speciesReference species="NH3" stoichiometry="1"/>
          <speciesReference species="FADH2" stoichiometry="1"/>
        </listOfProducts>
        <kineticLaw formula="v_155">
          <listOfParameters>
            <parameter name="v_155" value="1"/>
          </listOfParameters>
        </kineticLaw>
      </reaction>
      <reaction name="R156" reversible="false">
        <listOfReactants>
          <speciesReference species="SLF" stoichiometry="1"/>
          <speciesReference species="ATP" stoichiometry="1"/>
        </listOfReactants>
        <listOfProducts>
          <speciesReference species="PPI" stoichiometry="1"/>
          <speciesReference species="APS" stoichiometry="1"/>
        </listOfProducts>
        <kineticLaw formula="v_156">
          <listOfParameters>
            <parameter name="v_156" value="1"/>
          </listOfParameters>
        </kineticLaw>
      </reaction>
      <reaction name="R157" reversible="false">
        <listOfReactants>
          <speciesReference species="APS" stoichiometry="1"/>
          <speciesReference species="ATP" stoichiometry="1"/>
        </listOfReactants>
        <listOfProducts>
          <speciesReference species="ADP" stoichiometry="1"/>
          <speciesReference species="PAPS" stoichiometry="1"/>
        </listOfProducts>
        <kineticLaw formula="v_157">
          <listOfParameters>
            <parameter name="v_157" value="1"/>
          </listOfParameters>
        </kineticLaw>
      </reaction>
      <reaction name="R158" reversible="false">
        <listOfReactants>
          <speciesReference species="PAPS" stoichiometry="1"/>
          <speciesReference species="RTHIO" stoichiometry="1"/>
        </listOfReactants>
        <listOfProducts>
          <speciesReference species="OTHIO" stoichiometry="1"/>
          <speciesReference species="H2SO3" stoichiometry="1"/>
          <speciesReference species="PAP" stoichiometry="1"/>
        </listOfProducts>
        <kineticLaw formula="v_158">
          <listOfParameters>
            <parameter name="v_158" value="1"/>
          </listOfParameters>
        </kineticLaw>
      </reaction>
      <reaction name="R159" reversible="false">
        <listOfReactants>
          <speciesReference species="H2SO3" stoichiometry="1"/>
          <speciesReference species="NADPH" stoichiometry="3"/>
        </listOfReactants>
        <listOfProducts>
          <speciesReference species="H2S" stoichiometry="1"/>
          <speciesReference species="NADP" stoichiometry="3"/>
        </listOfProducts>
        <kineticLaw formula="v_159">
          <listOfParameters>
            <parameter name="v_159" value="1"/>
          </listOfParameters>
        </kineticLaw>
      </reaction>
      <reaction name="R160" reversible="false">
        <listOfReactants>
          <speciesReference species="PAP" stoichiometry="1"/>
        </listOfReactants>
        <listOfProducts>
          <speciesReference species="PI" stoichiometry="1"/>
          <speciesReference species="AMP" stoichiometry="1"/>
        </listOfProducts>
        <kineticLaw formula="v_160">
          <listOfParameters>
            <parameter name="v_160" value="1"/>
          </listOfParameters>
        </kineticLaw>
      </reaction>
      <reaction name="R161" reversible="false">
        <listOfReactants>
          <speciesReference species="SELT" stoichiometry="1"/>
          <speciesReference species="NADP" stoichiometry="3"/>
        </listOfReactants>
        <listOfProducts>
          <speciesReference species="SELD" stoichiometry="1"/>
          <speciesReference species="NADPH" stoichiometry="3"/>
        </listOfProducts>
        <kineticLaw formula="v_161">
          <listOfParameters>
            <parameter name="v_161" value="1"/>
          </listOfParameters>
        </kineticLaw>
      </reaction>
      <reaction name="R162" reversible="false">
        <listOfReactants>
          <speciesReference species="ACCOA" stoichiometry="1"/>
          <speciesReference species="ATP" stoichiometry="1"/>
          <speciesReference species="HCO3" stoichiometry="1"/>
        </listOfReactants>
        <listOfProducts>
          <speciesReference species="MALCOA" stoichiometry="1"/>
          <speciesReference species="ADP" stoichiometry="1"/>
          <speciesReference species="PI" stoichiometry="1"/>
        </listOfProducts>
        <kineticLaw formula="v_162">
          <listOfParameters>
            <parameter name="v_162" value="1"/>
          </listOfParameters>
        </kineticLaw>
      </reaction>
      <reaction name="R163" reversible="false">
        <listOfReactants>
          <speciesReference species="MALCOA" stoichiometry="1"/>
          <speciesReference species="ACP" stoichiometry="1"/>
        </listOfReactants>
        <listOfProducts>
          <speciesReference species="MALACP" stoichiometry="1"/>
          <speciesReference species="COA" stoichiometry="1"/>
        </listOfProducts>
        <kineticLaw formula="v_163">
          <listOfParameters>
            <parameter name="v_163" value="1"/>
          </listOfParameters>
        </kineticLaw>
      </reaction>
      <reaction name="R164" reversible="false">
        <listOfReactants>
          <speciesReference species="ACCOA" stoichiometry="1"/>
          <speciesReference species="ACP" stoichiometry="1"/>
        </listOfReactants>
        <listOfProducts>
          <speciesReference species="ACACP" stoichiometry="1"/>
          <speciesReference species="COA" stoichiometry="1"/>
        </listOfProducts>
        <kineticLaw formula="v_164">
          <listOfParameters>
            <parameter name="v_164" value="1"/>
          </listOfParameters>
        </kineticLaw>
      </reaction>
      <reaction name="R165" reversible="false">
        <listOfReactants>
          <speciesReference species="PPACOA" stoichiometry="1"/>
          <speciesReference species="ACP" stoichiometry="1"/>
        </listOfReactants>
        <listOfProducts>
          <speciesReference species="PPAACP" stoichiometry="1"/>
          <speciesReference species="COA" stoichiometry="1"/>
        </listOfProducts>
        <kineticLaw formula="v_165">
          <listOfParameters>
            <parameter name="v_165" value="1"/>
          </listOfParameters>
        </kineticLaw>
      </reaction>
      <reaction name="R166" reversible="false">
        <listOfReactants>
          <speciesReference species="PPAACP" stoichiometry="1"/>
          <speciesReference species="MALACP" stoichiometry="3"/>
          <speciesReference species="NADPH" stoichiometry="6"/>
        </listOfReactants>
        <listOfProducts>
          <speciesReference species="NADP" stoichiometry="6"/>
          <speciesReference species="C090ACP" stoichiometry="1"/>
          <speciesReference species="CO2" stoichiometry="3"/>
          <speciesReference species="ACP" stoichiometry="3"/>
        </listOfProducts>
        <kineticLaw formula="v_166">
          <listOfParameters>
            <parameter name="v_166" value="1"/>
          </listOfParameters>
        </kineticLaw>
      </reaction>
      <reaction name="R167" reversible="false">
        <listOfReactants>
          <speciesReference species="ACACP" stoichiometry="1"/>
          <speciesReference species="MALACP" stoichiometry="4"/>
          <speciesReference species="NADPH" stoichiometry="8"/>
        </listOfReactants>
        <listOfProducts>
          <speciesReference species="NADP" stoichiometry="8"/>
          <speciesReference species="C100ACP" stoichiometry="1"/>
          <speciesReference species="CO2" stoichiometry="4"/>
          <speciesReference species="ACP" stoichiometry="4"/>
        </listOfProducts>
        <kineticLaw formula="v_167">
          <listOfParameters>
            <parameter name="v_167" value="1"/>
          </listOfParameters>
        </kineticLaw>
      </reaction>
      <reaction name="R168" reversible="false">
        <listOfReactants>
          <speciesReference species="PPAACP" stoichiometry="1"/>
          <speciesReference species="MALACP" stoichiometry="4"/>
          <speciesReference species="NADPH" stoichiometry="8"/>
        </listOfReactants>
        <listOfProducts>
          <speciesReference species="NADP" stoichiometry="8"/>
          <speciesReference species="C110ACP" stoichiometry="1"/>
          <speciesReference species="CO2" stoichiometry="4"/>
          <speciesReference species="ACP" stoichiometry="4"/>
        </listOfProducts>
        <kineticLaw formula="v_168">
          <listOfParameters>
            <parameter name="v_168" value="1"/>
          </listOfParameters>
        </kineticLaw>
      </reaction>
      <reaction name="R169" reversible="false">
        <listOfReactants>
          <speciesReference species="ACACP" stoichiometry="1"/>
          <speciesReference species="MALACP" stoichiometry="5"/>
          <speciesReference species="NADPH" stoichiometry="10"/>
        </listOfReactants>
        <listOfProducts>
          <speciesReference species="NADP" stoichiometry="10"/>
          <speciesReference species="C120ACP" stoichiometry="1"/>
          <speciesReference species="CO2" stoichiometry="5"/>
          <speciesReference species="ACP" stoichiometry="5"/>
        </listOfProducts>
        <kineticLaw formula="v_169">
          <listOfParameters>
            <parameter name="v_169" value="1"/>
          </listOfParameters>
        </kineticLaw>
      </reaction>
      <reaction name="R170" reversible="false">
        <listOfReactants>
          <speciesReference species="PPAACP" stoichiometry="1"/>
          <speciesReference species="MALACP" stoichiometry="5"/>
          <speciesReference species="NADPH" stoichiometry="10"/>
        </listOfReactants>
        <listOfProducts>
          <speciesReference species="NADP" stoichiometry="10"/>
          <speciesReference species="C130ACP" stoichiometry="1"/>
          <speciesReference species="CO2" stoichiometry="5"/>
          <speciesReference species="ACP" stoichiometry="5"/>
        </listOfProducts>
        <kineticLaw formula="v_170">
          <listOfParameters>
            <parameter name="v_170" value="1"/>
          </listOfParameters>
        </kineticLaw>
      </reaction>
      <reaction name="R171" reversible="false">
        <listOfReactants>
          <speciesReference species="ACACP" stoichiometry="1"/>
          <speciesReference species="MALACP" stoichiometry="6"/>
          <speciesReference species="NADPH" stoichiometry="12"/>
        </listOfReactants>
        <listOfProducts>
          <speciesReference species="NADP" stoichiometry="12"/>
          <speciesReference species="C140ACP" stoichiometry="1"/>
          <speciesReference species="CO2" stoichiometry="6"/>
          <speciesReference species="ACP" stoichiometry="6"/>
        </listOfProducts>
        <kineticLaw formula="v_171">
          <listOfParameters>
            <parameter name="v_171" value="1"/>
          </listOfParameters>
        </kineticLaw>
      </reaction>
      <reaction name="R172" reversible="false">
        <listOfReactants>
          <speciesReference species="PPAACP" stoichiometry="1"/>
          <speciesReference species="MALACP" stoichiometry="6"/>
          <speciesReference species="NADPH" stoichiometry="12"/>
        </listOfReactants>
        <listOfProducts>
          <speciesReference species="NADP" stoichiometry="12"/>
          <speciesReference species="C150ACP" stoichiometry="1"/>
          <speciesReference species="CO2" stoichiometry="6"/>
          <speciesReference species="ACP" stoichiometry="6"/>
        </listOfProducts>
        <kineticLaw formula="v_172">
          <listOfParameters>
            <parameter name="v_172" value="1"/>
          </listOfParameters>
        </kineticLaw>
      </reaction>
      <reaction name="R173" reversible="false">
        <listOfReactants>
          <speciesReference species="PPAACP" stoichiometry="1"/>
          <speciesReference species="MALACP" stoichiometry="6"/>
          <speciesReference species="NADPH" stoichiometry="11"/>
        </listOfReactants>
        <listOfProducts>
          <speciesReference species="NADP" stoichiometry="11"/>
          <speciesReference species="C151ACP" stoichiometry="1"/>
          <speciesReference species="CO2" stoichiometry="6"/>
          <speciesReference species="ACP" stoichiometry="6"/>
        </listOfProducts>
        <kineticLaw formula="v_173">
          <listOfParameters>
            <parameter name="v_173" value="1"/>
          </listOfParameters>
        </kineticLaw>
      </reaction>
      <reaction name="R174" reversible="false">
        <listOfReactants>
          <speciesReference species="ACACP" stoichiometry="1"/>
          <speciesReference species="MALACP" stoichiometry="7"/>
          <speciesReference species="NADPH" stoichiometry="14"/>
        </listOfReactants>
        <listOfProducts>
          <speciesReference species="NADP" stoichiometry="14"/>
          <speciesReference species="C160ACP" stoichiometry="1"/>
          <speciesReference species="CO2" stoichiometry="7"/>
          <speciesReference species="ACP" stoichiometry="7"/>
        </listOfProducts>
        <kineticLaw formula="v_174">
          <listOfParameters>
            <parameter name="v_174" value="1"/>
          </listOfParameters>
        </kineticLaw>
      </reaction>
      <reaction name="R175" reversible="false">
        <listOfReactants>
          <speciesReference species="ACACP" stoichiometry="1"/>
          <speciesReference species="MALACP" stoichiometry="7"/>
          <speciesReference species="NADPH" stoichiometry="13"/>
        </listOfReactants>
        <listOfProducts>
          <speciesReference species="NADP" stoichiometry="13"/>
          <speciesReference species="C161ACP" stoichiometry="1"/>
          <speciesReference species="CO2" stoichiometry="7"/>
          <speciesReference species="ACP" stoichiometry="7"/>
        </listOfProducts>
        <kineticLaw formula="v_175">
          <listOfParameters>
            <parameter name="v_175" value="1"/>
          </listOfParameters>
        </kineticLaw>
      </reaction>
      <reaction name="R176" reversible="false">
        <listOfReactants>
          <speciesReference species="PPAACP" stoichiometry="1"/>
          <speciesReference species="MALACP" stoichiometry="7"/>
          <speciesReference species="NADPH" stoichiometry="14"/>
        </listOfReactants>
        <listOfProducts>
          <speciesReference species="NADP" stoichiometry="14"/>
          <speciesReference species="C170ACP" stoichiometry="1"/>
          <speciesReference species="CO2" stoichiometry="7"/>
          <speciesReference species="ACP" stoichiometry="7"/>
        </listOfProducts>
        <kineticLaw formula="v_176">
          <listOfParameters>
            <parameter name="v_176" value="1"/>
          </listOfParameters>
        </kineticLaw>
      </reaction>
      <reaction name="R177" reversible="false">
        <listOfReactants>
          <speciesReference species="PPAACP" stoichiometry="1"/>
          <speciesReference species="MALACP" stoichiometry="7"/>
          <speciesReference species="NADPH" stoichiometry="13"/>
        </listOfReactants>
        <listOfProducts>
          <speciesReference species="NADP" stoichiometry="13"/>
          <speciesReference species="C171ACP" stoichiometry="1"/>
          <speciesReference species="CO2" stoichiometry="7"/>
          <speciesReference species="ACP" stoichiometry="7"/>
        </listOfProducts>
        <kineticLaw formula="v_177">
          <listOfParameters>
            <parameter name="v_177" value="1"/>
          </listOfParameters>
        </kineticLaw>
      </reaction>
      <reaction name="R178" reversible="false">
        <listOfReactants>
          <speciesReference species="ACACP" stoichiometry="1"/>
          <speciesReference species="MALACP" stoichiometry="8"/>
          <speciesReference species="NADPH" stoichiometry="16"/>
        </listOfReactants>
        <listOfProducts>
          <speciesReference species="NADP" stoichiometry="16"/>
          <speciesReference species="C180ACP" stoichiometry="1"/>
          <speciesReference species="CO2" stoichiometry="8"/>
          <speciesReference species="ACP" stoichiometry="8"/>
        </listOfProducts>
        <kineticLaw formula="v_178">
          <listOfParameters>
            <parameter name="v_178" value="1"/>
          </listOfParameters>
        </kineticLaw>
      </reaction>
      <reaction name="R179" reversible="false">
        <listOfReactants>
          <speciesReference species="ACACP" stoichiometry="1"/>
          <speciesReference species="MALACP" stoichiometry="8"/>
          <speciesReference species="NADPH" stoichiometry="15"/>
        </listOfReactants>
        <listOfProducts>
          <speciesReference species="NADP" stoichiometry="15"/>
          <speciesReference species="C181ACP" stoichiometry="1"/>
          <speciesReference species="CO2" stoichiometry="8"/>
          <speciesReference species="ACP" stoichiometry="8"/>
        </listOfProducts>
        <kineticLaw formula="v_179">
          <listOfParameters>
            <parameter name="v_179" value="1"/>
          </listOfParameters>
        </kineticLaw>
      </reaction>
      <reaction name="R180" reversible="false">
        <listOfReactants>
          <speciesReference species="PPAACP" stoichiometry="1"/>
          <speciesReference species="MALACP" stoichiometry="8"/>
          <speciesReference species="NADPH" stoichiometry="16"/>
        </listOfReactants>
        <listOfProducts>
          <speciesReference species="NADP" stoichiometry="16"/>
          <speciesReference species="C190ACP" stoichiometry="1"/>
          <speciesReference species="CO2" stoichiometry="8"/>
          <speciesReference species="ACP" stoichiometry="8"/>
        </listOfProducts>
        <kineticLaw formula="v_180">
          <listOfParameters>
            <parameter name="v_180" value="1"/>
          </listOfParameters>
        </kineticLaw>
      </reaction>
      <reaction name="R181" reversible="false">
        <listOfReactants>
          <speciesReference species="PPAACP" stoichiometry="1"/>
          <speciesReference species="MALACP" stoichiometry="8"/>
          <speciesReference species="NADPH" stoichiometry="15"/>
        </listOfReactants>
        <listOfProducts>
          <speciesReference species="NADP" stoichiometry="15"/>
          <speciesReference species="C191ACP" stoichiometry="1"/>
          <speciesReference species="CO2" stoichiometry="8"/>
          <speciesReference species="ACP" stoichiometry="8"/>
        </listOfProducts>
        <kineticLaw formula="v_181">
          <listOfParameters>
            <parameter name="v_181" value="1"/>
          </listOfParameters>
        </kineticLaw>
      </reaction>
      <reaction name="R182" reversible="false">
        <listOfReactants>
          <speciesReference species="ACACP" stoichiometry="1"/>
          <speciesReference species="MALACP" stoichiometry="9"/>
          <speciesReference species="NADPH" stoichiometry="18"/>
        </listOfReactants>
        <listOfProducts>
          <speciesReference species="NADP" stoichiometry="18"/>
          <speciesReference species="C200ACP" stoichiometry="1"/>
          <speciesReference species="CO2" stoichiometry="9"/>
          <speciesReference species="ACP" stoichiometry="9"/>
        </listOfProducts>
        <kineticLaw formula="v_182">
          <listOfParameters>
            <parameter name="v_182" value="1"/>
          </listOfParameters>
        </kineticLaw>
      </reaction>
      <reaction name="R183" reversible="false">
        <listOfReactants>
          <speciesReference species="C100" stoichiometry="1"/>
          <speciesReference species="COA" stoichiometry="5"/>
          <speciesReference species="FAD" stoichiometry="4"/>
          <speciesReference species="NAD" stoichiometry="4"/>
          <speciesReference species="ATP" stoichiometry="1"/>
        </listOfReactants>
        <listOfProducts>
          <speciesReference species="ACCOA" stoichiometry="5"/>
          <speciesReference species="FADH2" stoichiometry="4"/>
          <speciesReference species="NADH" stoichiometry="4"/>
          <speciesReference species="AMP" stoichiometry="1"/>
          <speciesReference species="PPI" stoichiometry="1"/>
        </listOfProducts>
        <kineticLaw formula="v_183">
          <listOfParameters>
            <parameter name="v_183" value="1"/>
          </listOfParameters>
        </kineticLaw>
      </reaction>
      <reaction name="R184" reversible="false">
        <listOfReactants>
          <speciesReference species="C120" stoichiometry="1"/>
          <speciesReference species="COA" stoichiometry="6"/>
          <speciesReference species="FAD" stoichiometry="5"/>
          <speciesReference species="NAD" stoichiometry="5"/>
          <speciesReference species="ATP" stoichiometry="1"/>
        </listOfReactants>
        <listOfProducts>
          <speciesReference species="ACCOA" stoichiometry="6"/>
          <speciesReference species="FADH2" stoichiometry="5"/>
          <speciesReference species="NADH" stoichiometry="5"/>
          <speciesReference species="AMP" stoichiometry="1"/>
          <speciesReference species="PPI" stoichiometry="1"/>
        </listOfProducts>
        <kineticLaw formula="v_184">
          <listOfParameters>
            <parameter name="v_184" value="1"/>
          </listOfParameters>
        </kineticLaw>
      </reaction>
      <reaction name="R185" reversible="false">
        <listOfReactants>
          <speciesReference species="C140" stoichiometry="1"/>
          <speciesReference species="COA" stoichiometry="7"/>
          <speciesReference species="FAD" stoichiometry="6"/>
          <speciesReference species="NAD" stoichiometry="6"/>
          <speciesReference species="ATP" stoichiometry="1"/>
        </listOfReactants>
        <listOfProducts>
          <speciesReference species="ACCOA" stoichiometry="7"/>
          <speciesReference species="FADH2" stoichiometry="6"/>
          <speciesReference species="NADH" stoichiometry="6"/>
          <speciesReference species="AMP" stoichiometry="1"/>
          <speciesReference species="PPI" stoichiometry="1"/>
        </listOfProducts>
        <kineticLaw formula="v_185">
          <listOfParameters>
            <parameter name="v_185" value="1"/>
          </listOfParameters>
        </kineticLaw>
      </reaction>
      <reaction name="R186" reversible="false">
        <listOfReactants>
          <speciesReference species="C150" stoichiometry="1"/>
          <speciesReference species="COA" stoichiometry="7"/>
          <speciesReference species="FAD" stoichiometry="6"/>
          <speciesReference species="NAD" stoichiometry="6"/>
          <speciesReference species="ATP" stoichiometry="1"/>
        </listOfReactants>
        <listOfProducts>
          <speciesReference species="ACCOA" stoichiometry="6"/>
          <speciesReference species="PPACOA" stoichiometry="1"/>
          <speciesReference species="FADH2" stoichiometry="6"/>
          <speciesReference species="NADH" stoichiometry="6"/>
          <speciesReference species="AMP" stoichiometry="1"/>
          <speciesReference species="PPI" stoichiometry="1"/>
        </listOfProducts>
        <kineticLaw formula="v_186">
          <listOfParameters>
            <parameter name="v_186" value="1"/>
          </listOfParameters>
        </kineticLaw>
      </reaction>
      <reaction name="R187" reversible="false">
        <listOfReactants>
          <speciesReference species="C160" stoichiometry="1"/>
          <speciesReference species="COA" stoichiometry="8"/>
          <speciesReference species="FAD" stoichiometry="7"/>
          <speciesReference species="NAD" stoichiometry="7"/>
          <speciesReference species="ATP" stoichiometry="1"/>
        </listOfReactants>
        <listOfProducts>
          <speciesReference species="ACCOA" stoichiometry="8"/>
          <speciesReference species="FADH2" stoichiometry="7"/>
          <speciesReference species="NADH" stoichiometry="7"/>
          <speciesReference species="AMP" stoichiometry="1"/>
          <speciesReference species="PPI" stoichiometry="1"/>
        </listOfProducts>
        <kineticLaw formula="v_187">
          <listOfParameters>
            <parameter name="v_187" value="1"/>
          </listOfParameters>
        </kineticLaw>
      </reaction>
      <reaction name="R188" reversible="false">
        <listOfReactants>
          <speciesReference species="C161" stoichiometry="1"/>
          <speciesReference species="COA" stoichiometry="8"/>
          <speciesReference species="FAD" stoichiometry="7"/>
          <speciesReference species="NAD" stoichiometry="7"/>
          <speciesReference species="ATP" stoichiometry="1"/>
        </listOfReactants>
        <listOfProducts>
          <speciesReference species="ACCOA" stoichiometry="8"/>
          <speciesReference species="FADH2" stoichiometry="7"/>
          <speciesReference species="NADH" stoichiometry="7"/>
          <speciesReference species="AMP" stoichiometry="1"/>
          <speciesReference species="PPI" stoichiometry="1"/>
        </listOfProducts>
        <kineticLaw formula="v_188">
          <listOfParameters>
            <parameter name="v_188" value="1"/>
          </listOfParameters>
        </kineticLaw>
      </reaction>
      <reaction name="R189" reversible="false">
        <listOfReactants>
          <speciesReference species="C170" stoichiometry="1"/>
          <speciesReference species="COA" stoichiometry="8"/>
          <speciesReference species="FAD" stoichiometry="7"/>
          <speciesReference species="NAD" stoichiometry="7"/>
          <speciesReference species="ATP" stoichiometry="1"/>
        </listOfReactants>
        <listOfProducts>
          <speciesReference species="ACCOA" stoichiometry="7"/>
          <speciesReference species="PPACOA" stoichiometry="1"/>
          <speciesReference species="FADH2" stoichiometry="7"/>
          <speciesReference species="NADH" stoichiometry="7"/>
          <speciesReference species="AMP" stoichiometry="1"/>
          <speciesReference species="PPI" stoichiometry="1"/>
        </listOfProducts>
        <kineticLaw formula="v_189">
          <listOfParameters>
            <parameter name="v_189" value="1"/>
          </listOfParameters>
        </kineticLaw>
      </reaction>
      <reaction name="R190" reversible="false">
        <listOfReactants>
          <speciesReference species="C171" stoichiometry="1"/>
          <speciesReference species="COA" stoichiometry="8"/>
          <speciesReference species="FAD" stoichiometry="7"/>
          <speciesReference species="NAD" stoichiometry="7"/>
          <speciesReference species="ATP" stoichiometry="1"/>
        </listOfReactants>
        <listOfProducts>
          <speciesReference species="ACCOA" stoichiometry="7"/>
          <speciesReference species="PPACOA" stoichiometry="1"/>
          <speciesReference species="FADH2" stoichiometry="7"/>
          <speciesReference species="NADH" stoichiometry="7"/>
          <speciesReference species="AMP" stoichiometry="1"/>
          <speciesReference species="PPI" stoichiometry="1"/>
        </listOfProducts>
        <kineticLaw formula="v_190">
          <listOfParameters>
            <parameter name="v_190" value="1"/>
          </listOfParameters>
        </kineticLaw>
      </reaction>
      <reaction name="R191" reversible="false">
        <listOfReactants>
          <speciesReference species="C180" stoichiometry="1"/>
          <speciesReference species="COA" stoichiometry="9"/>
          <speciesReference species="FAD" stoichiometry="8"/>
          <speciesReference species="NAD" stoichiometry="8"/>
          <speciesReference species="ATP" stoichiometry="1"/>
        </listOfReactants>
        <listOfProducts>
          <speciesReference species="ACCOA" stoichiometry="9"/>
          <speciesReference species="FADH2" stoichiometry="8"/>
          <speciesReference species="NADH" stoichiometry="8"/>
          <speciesReference species="AMP" stoichiometry="1"/>
          <speciesReference species="PPI" stoichiometry="1"/>
        </listOfProducts>
        <kineticLaw formula="v_191">
          <listOfParameters>
            <parameter name="v_191" value="1"/>
          </listOfParameters>
        </kineticLaw>
      </reaction>
      <reaction name="R192" reversible="false">
        <listOfReactants>
          <speciesReference species="C181" stoichiometry="1"/>
          <speciesReference species="COA" stoichiometry="9"/>
          <speciesReference species="FAD" stoichiometry="8"/>
          <speciesReference species="NAD" stoichiometry="8"/>
          <speciesReference species="ATP" stoichiometry="1"/>
        </listOfReactants>
        <listOfProducts>
          <speciesReference species="ACCOA" stoichiometry="9"/>
          <speciesReference species="FADH2" stoichiometry="8"/>
          <speciesReference species="NADH" stoichiometry="8"/>
          <speciesReference species="AMP" stoichiometry="1"/>
          <speciesReference species="PPI" stoichiometry="1"/>
        </listOfProducts>
        <kineticLaw formula="v_192">
          <listOfParameters>
            <parameter name="v_192" value="1"/>
          </listOfParameters>
        </kineticLaw>
      </reaction>
      <reaction name="R193" reversible="true">
        <listOfReactants>
          <speciesReference species="C120ACP" stoichiometry="1"/>
          <speciesReference species="O2" stoichiometry="1"/>
          <speciesReference species="RRBRDX" stoichiometry="1"/>
        </listOfReactants>
        <listOfProducts>
          <speciesReference species="C120OH" stoichiometry="1"/>
          <speciesReference species="ORBRDX" stoichiometry="1"/>
          <speciesReference species="ACP" stoichiometry="1"/>
        </listOfProducts>
        <kineticLaw formula="v_193">
          <listOfParameters>
            <parameter name="v_193" value="1"/>
          </listOfParameters>
        </kineticLaw>
      </reaction>
      <reaction name="R194" reversible="true">
        <listOfReactants>
          <speciesReference species="C120ACP" stoichiometry="1"/>
          <speciesReference species="O2" stoichiometry="1"/>
          <speciesReference species="FADH2" stoichiometry="1"/>
        </listOfReactants>
        <listOfProducts>
          <speciesReference species="C120OH" stoichiometry="1"/>
          <speciesReference species="FAD" stoichiometry="1"/>
          <speciesReference species="ACP" stoichiometry="1"/>
        </listOfProducts>
        <kineticLaw formula="v_194">
          <listOfParameters>
            <parameter name="v_194" value="1"/>
          </listOfParameters>
        </kineticLaw>
      </reaction>
      <reaction name="R195" reversible="true">
        <listOfReactants>
          <speciesReference species="C140ACP" stoichiometry="1"/>
          <speciesReference species="O2" stoichiometry="1"/>
          <speciesReference species="RRBRDX" stoichiometry="1"/>
        </listOfReactants>
        <listOfProducts>
          <speciesReference species="C140OH" stoichiometry="1"/>
          <speciesReference species="ORBRDX" stoichiometry="1"/>
          <speciesReference species="ACP" stoichiometry="1"/>
        </listOfProducts>
        <kineticLaw formula="v_195">
          <listOfParameters>
            <parameter name="v_195" value="1"/>
          </listOfParameters>
        </kineticLaw>
      </reaction>
      <reaction name="R196" reversible="true">
        <listOfReactants>
          <speciesReference species="C140ACP" stoichiometry="1"/>
          <speciesReference species="O2" stoichiometry="1"/>
          <speciesReference species="FADH2" stoichiometry="1"/>
        </listOfReactants>
        <listOfProducts>
          <speciesReference species="C140OH" stoichiometry="1"/>
          <speciesReference species="FAD" stoichiometry="1"/>
          <speciesReference species="ACP" stoichiometry="1"/>
        </listOfProducts>
        <kineticLaw formula="v_196">
          <listOfParameters>
            <parameter name="v_196" value="1"/>
          </listOfParameters>
        </kineticLaw>
      </reaction>
      <reaction name="R197" reversible="true">
        <listOfReactants>
          <speciesReference species="CH3OR" stoichiometry="1"/>
          <speciesReference species="NAD" stoichiometry="1"/>
        </listOfReactants>
        <listOfProducts>
          <speciesReference species="RCHO" stoichiometry="1"/>
          <speciesReference species="NADH" stoichiometry="1"/>
        </listOfProducts>
        <kineticLaw formula="v_197">
          <listOfParameters>
            <parameter name="v_197" value="1"/>
          </listOfParameters>
        </kineticLaw>
      </reaction>
      <reaction name="R198" reversible="true">
        <listOfReactants>
          <speciesReference species="RH" stoichiometry="1"/>
          <speciesReference species="RRBRDX" stoichiometry="1"/>
          <speciesReference species="O2" stoichiometry="1"/>
        </listOfReactants>
        <listOfProducts>
          <speciesReference species="ORBRDX" stoichiometry="1"/>
          <speciesReference species="CH3OR" stoichiometry="1"/>
        </listOfProducts>
        <kineticLaw formula="v_198">
          <listOfParameters>
            <parameter name="v_198" value="1"/>
          </listOfParameters>
        </kineticLaw>
      </reaction>
      <reaction name="R199" reversible="true">
        <listOfReactants>
          <speciesReference species="RRBRDX" stoichiometry="1"/>
          <speciesReference species="NAD" stoichiometry="1"/>
        </listOfReactants>
        <listOfProducts>
          <speciesReference species="ORBRDX" stoichiometry="1"/>
          <speciesReference species="NADH" stoichiometry="1"/>
        </listOfProducts>
        <kineticLaw formula="v_199">
          <listOfParameters>
            <parameter name="v_199" value="1"/>
          </listOfParameters>
        </kineticLaw>
      </reaction>
      <reaction name="R200" reversible="true">
        <listOfReactants>
          <speciesReference species="RRBRDX" stoichiometry="1"/>
          <speciesReference species="NADP" stoichiometry="1"/>
        </listOfReactants>
        <listOfProducts>
          <speciesReference species="ORBRDX" stoichiometry="1"/>
          <speciesReference species="NADPH" stoichiometry="1"/>
        </listOfProducts>
        <kineticLaw formula="v_200">
          <listOfParameters>
            <parameter name="v_200" value="1"/>
          </listOfParameters>
        </kineticLaw>
      </reaction>
      <reaction name="R201" reversible="true">
        <listOfReactants>
          <speciesReference species="RCHO" stoichiometry="1"/>
          <speciesReference species="NAD" stoichiometry="1"/>
        </listOfReactants>
        <listOfProducts>
          <speciesReference species="C100" stoichiometry="0.015"/>
          <speciesReference species="C120" stoichiometry="0.048"/>
          <speciesReference species="C140" stoichiometry="0.003"/>
          <speciesReference species="C150" stoichiometry="0.003"/>
          <speciesReference species="C160" stoichiometry="0.281"/>
          <speciesReference species="C161" stoichiometry="0.192"/>
          <speciesReference species="C170" stoichiometry="0.017"/>
          <speciesReference species="C171" stoichiometry="0.016"/>
          <speciesReference species="C180" stoichiometry="0.008"/>
          <speciesReference species="C181" stoichiometry="0.375"/>
          <speciesReference species="C120OH" stoichiometry="0.041"/>
          <speciesReference species="NADH" stoichiometry="1"/>
        </listOfProducts>
        <kineticLaw formula="v_201">
          <listOfParameters>
            <parameter name="v_201" value="1"/>
          </listOfParameters>
        </kineticLaw>
      </reaction>
      <reaction name="R202" reversible="true">
        <listOfReactants>
          <speciesReference species="C121COA" stoichiometry="1"/>
        </listOfReactants>
        <listOfProducts>
          <speciesReference species="C122COA" stoichiometry="1"/>
        </listOfProducts>
        <kineticLaw formula="v_202">
          <listOfParameters>
            <parameter name="v_202" value="1"/>
          </listOfParameters>
        </kineticLaw>
      </reaction>
      <reaction name="R203" reversible="false">
        <listOfReactants>
          <speciesReference species="PYR" stoichiometry="1"/>
          <speciesReference species="G3P" stoichiometry="1"/>
        </listOfReactants>
        <listOfProducts>
          <speciesReference species="DX5P" stoichiometry="1"/>
          <speciesReference species="CO2" stoichiometry="1"/>
        </listOfProducts>
        <kineticLaw formula="v_203">
          <listOfParameters>
            <parameter name="v_203" value="1"/>
          </listOfParameters>
        </kineticLaw>
      </reaction>
      <reaction name="R204" reversible="false">
        <listOfReactants>
          <speciesReference species="DX5P" stoichiometry="1"/>
          <speciesReference species="NADPH" stoichiometry="1"/>
        </listOfReactants>
        <listOfProducts>
          <speciesReference species="MDE4P" stoichiometry="1"/>
          <speciesReference species="NADP" stoichiometry="1"/>
        </listOfProducts>
        <kineticLaw formula="v_204">
          <listOfParameters>
            <parameter name="v_204" value="1"/>
          </listOfParameters>
        </kineticLaw>
      </reaction>
      <reaction name="R205" reversible="false">
        <listOfReactants>
          <speciesReference species="MDE4P" stoichiometry="1"/>
          <speciesReference species="CTP" stoichiometry="1"/>
        </listOfReactants>
        <listOfProducts>
          <speciesReference species="CDPMDE" stoichiometry="1"/>
          <speciesReference species="PPI" stoichiometry="1"/>
        </listOfProducts>
        <kineticLaw formula="v_205">
          <listOfParameters>
            <parameter name="v_205" value="1"/>
          </listOfParameters>
        </kineticLaw>
      </reaction>
      <reaction name="R206" reversible="false">
        <listOfReactants>
          <speciesReference species="a_2PCDPMDE" stoichiometry="1"/>
        </listOfReactants>
        <listOfProducts>
          <speciesReference species="MDECPP" stoichiometry="1"/>
          <speciesReference species="CMP" stoichiometry="1"/>
        </listOfProducts>
        <kineticLaw formula="v_206">
          <listOfParameters>
            <parameter name="v_206" value="1"/>
          </listOfParameters>
        </kineticLaw>
      </reaction>
      <reaction name="R207" reversible="false">
        <listOfReactants>
          <speciesReference species="MDECPP" stoichiometry="1"/>
          <speciesReference species="NADH" stoichiometry="1"/>
        </listOfReactants>
        <listOfProducts>
          <speciesReference species="NAD" stoichiometry="1"/>
          <speciesReference species="HMB4PP" stoichiometry="1"/>
        </listOfProducts>
        <kineticLaw formula="v_207">
          <listOfParameters>
            <parameter name="v_207" value="1"/>
          </listOfParameters>
        </kineticLaw>
      </reaction>
      <reaction name="R208" reversible="false">
        <listOfReactants>
          <speciesReference species="HMB4PP" stoichiometry="1"/>
          <speciesReference species="NADH" stoichiometry="1"/>
        </listOfReactants>
        <listOfProducts>
          <speciesReference species="NAD" stoichiometry="1"/>
          <speciesReference species="IPP" stoichiometry="1"/>
        </listOfProducts>
        <kineticLaw formula="v_208">
          <listOfParameters>
            <parameter name="v_208" value="1"/>
          </listOfParameters>
        </kineticLaw>
      </reaction>
      <reaction name="R209" reversible="false">
        <listOfReactants>
          <speciesReference species="DMPP" stoichiometry="1"/>
          <speciesReference species="IPP" stoichiometry="1"/>
        </listOfReactants>
        <listOfProducts>
          <speciesReference species="GPP" stoichiometry="1"/>
          <speciesReference species="PPI" stoichiometry="1"/>
        </listOfProducts>
        <kineticLaw formula="v_209">
          <listOfParameters>
            <parameter name="v_209" value="1"/>
          </listOfParameters>
        </kineticLaw>
      </reaction>
      <reaction name="R210" reversible="false">
        <listOfReactants>
          <speciesReference species="GPP" stoichiometry="1"/>
          <speciesReference species="IPP" stoichiometry="1"/>
        </listOfReactants>
        <listOfProducts>
          <speciesReference species="FPP" stoichiometry="1"/>
          <speciesReference species="PPI" stoichiometry="1"/>
        </listOfProducts>
        <kineticLaw formula="v_210">
          <listOfParameters>
            <parameter name="v_210" value="1"/>
          </listOfParameters>
        </kineticLaw>
      </reaction>
      <reaction name="R211" reversible="false">
        <listOfReactants>
          <speciesReference species="GGPP" stoichiometry="1"/>
          <speciesReference species="IPP" stoichiometry="1"/>
        </listOfReactants>
        <listOfProducts>
          <speciesReference species="PPPP" stoichiometry="1"/>
          <speciesReference species="PPI" stoichiometry="1"/>
        </listOfProducts>
        <kineticLaw formula="v_211">
          <listOfParameters>
            <parameter name="v_211" value="1"/>
          </listOfParameters>
        </kineticLaw>
      </reaction>
      <reaction name="R212" reversible="false">
        <listOfReactants>
          <speciesReference species="HEPPP" stoichiometry="1"/>
          <speciesReference species="IPP" stoichiometry="1"/>
        </listOfReactants>
        <listOfProducts>
          <speciesReference species="OPP" stoichiometry="1"/>
          <speciesReference species="PPI" stoichiometry="1"/>
        </listOfProducts>
        <kineticLaw formula="v_212">
          <listOfParameters>
            <parameter name="v_212" value="1"/>
          </listOfParameters>
        </kineticLaw>
      </reaction>
      <reaction name="R213" reversible="true">
        <listOfReactants>
          <speciesReference species="a_3PG" stoichiometry="1"/>
          <speciesReference species="ADP" stoichiometry="1"/>
        </listOfReactants>
        <listOfProducts>
          <speciesReference species="DGLYCERATE" stoichiometry="1"/>
          <speciesReference species="ATP" stoichiometry="1"/>
        </listOfProducts>
        <kineticLaw formula="v_213">
          <listOfParameters>
            <parameter name="v_213" value="1"/>
          </listOfParameters>
        </kineticLaw>
      </reaction>
      <reaction name="R214" reversible="true">
        <listOfReactants>
          <speciesReference species="NADH" stoichiometry="1"/>
          <speciesReference species="DGLYCERATE" stoichiometry="1"/>
        </listOfReactants>
        <listOfProducts>
          <speciesReference species="T3" stoichiometry="1"/>
          <speciesReference species="NAD" stoichiometry="1"/>
        </listOfProducts>
        <kineticLaw formula="v_214">
          <listOfParameters>
            <parameter name="v_214" value="1"/>
          </listOfParameters>
        </kineticLaw>
      </reaction>
      <reaction name="R215" reversible="false">
        <listOfReactants>
          <speciesReference species="GL" stoichiometry="1"/>
          <speciesReference species="ATP" stoichiometry="1"/>
        </listOfReactants>
        <listOfProducts>
          <speciesReference species="GL3P" stoichiometry="1"/>
          <speciesReference species="ADP" stoichiometry="1"/>
        </listOfProducts>
        <kineticLaw formula="v_215">
          <listOfParameters>
            <parameter name="v_215" value="1"/>
          </listOfParameters>
        </kineticLaw>
      </reaction>
      <reaction name="R216" reversible="false">
        <listOfReactants>
          <speciesReference species="DGR" stoichiometry="1"/>
        </listOfReactants>
        <listOfProducts>
          <speciesReference species="AGL" stoichiometry="1"/>
          <speciesReference species="C100" stoichiometry="0.015"/>
          <speciesReference species="C120" stoichiometry="0.048"/>
          <speciesReference species="C140" stoichiometry="0.003"/>
          <speciesReference species="C150" stoichiometry="0.003"/>
          <speciesReference species="C160" stoichiometry="0.281"/>
          <speciesReference species="C161" stoichiometry="0.192"/>
          <speciesReference species="C170" stoichiometry="0.017"/>
          <speciesReference species="C171" stoichiometry="0.016"/>
          <speciesReference species="C180" stoichiometry="0.008"/>
          <speciesReference species="C181" stoichiometry="0.375"/>
          <speciesReference species="C120OH" stoichiometry="0.041"/>
        </listOfProducts>
        <kineticLaw formula="v_216">
          <listOfParameters>
            <parameter name="v_216" value="1"/>
          </listOfParameters>
        </kineticLaw>
      </reaction>
      <reaction name="R217" reversible="false">
        <listOfReactants>
          <speciesReference species="TGL" stoichiometry="1"/>
        </listOfReactants>
        <listOfProducts>
          <speciesReference species="DGR" stoichiometry="1"/>
          <speciesReference species="C100" stoichiometry="0.015"/>
          <speciesReference species="C120" stoichiometry="0.048"/>
          <speciesReference species="C140" stoichiometry="0.003"/>
          <speciesReference species="C150" stoichiometry="0.003"/>
          <speciesReference species="C160" stoichiometry="0.281"/>
          <speciesReference species="C161" stoichiometry="0.192"/>
          <speciesReference species="C170" stoichiometry="0.017"/>
          <speciesReference species="C171" stoichiometry="0.016"/>
          <speciesReference species="C180" stoichiometry="0.008"/>
          <speciesReference species="C181" stoichiometry="0.375"/>
          <speciesReference species="C120OH" stoichiometry="0.041"/>
        </listOfProducts>
        <kineticLaw formula="v_217">
          <listOfParameters>
            <parameter name="v_217" value="1"/>
          </listOfParameters>
        </kineticLaw>
      </reaction>
      <reaction name="R218" reversible="false">
        <listOfReactants>
          <speciesReference species="GL3P" stoichiometry="1"/>
          <speciesReference species="ACCOA" stoichiometry="1"/>
        </listOfReactants>
        <listOfProducts>
          <speciesReference species="AGL3P" stoichiometry="1"/>
          <speciesReference species="COA" stoichiometry="1"/>
        </listOfProducts>
        <kineticLaw formula="v_218">
          <listOfParameters>
            <parameter name="v_218" value="1"/>
          </listOfParameters>
        </kineticLaw>
      </reaction>
      <reaction name="R219" reversible="false">
        <listOfReactants>
          <speciesReference species="TGL" stoichiometry="1"/>
          <speciesReference species="COA" stoichiometry="1"/>
        </listOfReactants>
        <listOfProducts>
          <speciesReference species="DGR" stoichiometry="1"/>
          <speciesReference species="C100" stoichiometry="0.015"/>
          <speciesReference species="C120" stoichiometry="0.048"/>
          <speciesReference species="C140" stoichiometry="0.003"/>
          <speciesReference species="C150" stoichiometry="0.003"/>
          <speciesReference species="C160" stoichiometry="0.281"/>
          <speciesReference species="C161" stoichiometry="0.192"/>
          <speciesReference species="C170" stoichiometry="0.017"/>
          <speciesReference species="C171" stoichiometry="0.016"/>
          <speciesReference species="C180" stoichiometry="0.008"/>
          <speciesReference species="C181" stoichiometry="0.375"/>
          <speciesReference species="C120OH" stoichiometry="0.041"/>
        </listOfProducts>
        <kineticLaw formula="v_219">
          <listOfParameters>
            <parameter name="v_219" value="1"/>
          </listOfParameters>
        </kineticLaw>
      </reaction>
      <reaction name="R220" reversible="false">
        <listOfReactants>
          <speciesReference species="DHAP" stoichiometry="1"/>
          <speciesReference species="NADH" stoichiometry="1"/>
        </listOfReactants>
        <listOfProducts>
          <speciesReference species="GL3P" stoichiometry="1"/>
          <speciesReference species="NAD" stoichiometry="1"/>
        </listOfProducts>
        <kineticLaw formula="v_220">
          <listOfParameters>
            <parameter name="v_220" value="1"/>
          </listOfParameters>
        </kineticLaw>
      </reaction>
      <reaction name="R221" reversible="false">
        <listOfReactants>
          <speciesReference species="DHAP" stoichiometry="1"/>
          <speciesReference species="NADPH" stoichiometry="1"/>
        </listOfReactants>
        <listOfProducts>
          <speciesReference species="GL3P" stoichiometry="1"/>
          <speciesReference species="NADP" stoichiometry="1"/>
        </listOfProducts>
        <kineticLaw formula="v_221">
          <listOfParameters>
            <parameter name="v_221" value="1"/>
          </listOfParameters>
        </kineticLaw>
      </reaction>
      <reaction name="R222" reversible="true">
        <listOfReactants>
          <speciesReference species="DHAP" stoichiometry="1"/>
          <speciesReference species="UQH2" stoichiometry="1"/>
        </listOfReactants>
        <listOfProducts>
          <speciesReference species="GL3P" stoichiometry="1"/>
          <speciesReference species="UQ" stoichiometry="1"/>
        </listOfProducts>
        <kineticLaw formula="v_222">
          <listOfParameters>
            <parameter name="v_222" value="1"/>
          </listOfParameters>
        </kineticLaw>
      </reaction>
      <reaction name="R223" reversible="true">
        <listOfReactants>
          <speciesReference species="DHAP" stoichiometry="1"/>
          <speciesReference species="MKH2" stoichiometry="1"/>
        </listOfReactants>
        <listOfProducts>
          <speciesReference species="GL3P" stoichiometry="1"/>
          <speciesReference species="MK" stoichiometry="1"/>
        </listOfProducts>
        <kineticLaw formula="v_223">
          <listOfParameters>
            <parameter name="v_223" value="1"/>
          </listOfParameters>
        </kineticLaw>
      </reaction>
      <reaction name="R224" reversible="true">
        <listOfReactants>
          <speciesReference species="DHAP" stoichiometry="1"/>
          <speciesReference species="DMKH2" stoichiometry="1"/>
        </listOfReactants>
        <listOfProducts>
          <speciesReference species="GL3P" stoichiometry="1"/>
          <speciesReference species="DMK" stoichiometry="1"/>
        </listOfProducts>
        <kineticLaw formula="v_224">
          <listOfParameters>
            <parameter name="v_224" value="1"/>
          </listOfParameters>
        </kineticLaw>
      </reaction>
      <reaction name="R225" reversible="false">
        <listOfReactants>
          <speciesReference species="GL3P" stoichiometry="1"/>
          <speciesReference species="ACOA" stoichiometry="1"/>
        </listOfReactants>
        <listOfProducts>
          <speciesReference species="a_2AGL3P" stoichiometry="1"/>
          <speciesReference species="COA" stoichiometry="1"/>
        </listOfProducts>
        <kineticLaw formula="v_225">
          <listOfParameters>
            <parameter name="v_225" value="1"/>
          </listOfParameters>
        </kineticLaw>
      </reaction>
      <reaction name="R226" reversible="false">
        <listOfReactants>
          <speciesReference species="GL3P" stoichiometry="1"/>
          <speciesReference species="C100ACP" stoichiometry="0.015"/>
          <speciesReference species="C120ACP" stoichiometry="0.048"/>
          <speciesReference species="C140ACP" stoichiometry="0.003"/>
          <speciesReference species="C150ACP" stoichiometry="0.003"/>
          <speciesReference species="C160ACP" stoichiometry="0.281"/>
          <speciesReference species="C161ACP" stoichiometry="0.192"/>
          <speciesReference species="C170ACP" stoichiometry="0.017"/>
          <speciesReference species="C171ACP" stoichiometry="0.016"/>
          <speciesReference species="C180ACP" stoichiometry="0.008"/>
          <speciesReference species="C181ACP" stoichiometry="0.375"/>
          <speciesReference species="C120OH" stoichiometry="0.041"/>
        </listOfReactants>
        <listOfProducts>
          <speciesReference species="AGL3P" stoichiometry="1"/>
          <speciesReference species="ACP" stoichiometry="0.958"/>
        </listOfProducts>
        <kineticLaw formula="v_226">
          <listOfParameters>
            <parameter name="v_226" value="1"/>
          </listOfParameters>
        </kineticLaw>
      </reaction>
      <reaction name="R227" reversible="false">
        <listOfReactants>
          <speciesReference species="AGL3P" stoichiometry="1"/>
          <speciesReference species="C100ACP" stoichiometry="0.015"/>
          <speciesReference species="C120ACP" stoichiometry="0.048"/>
          <speciesReference species="C140ACP" stoichiometry="0.003"/>
          <speciesReference species="C150ACP" stoichiometry="0.003"/>
          <speciesReference species="C160ACP" stoichiometry="0.281"/>
          <speciesReference species="C161ACP" stoichiometry="0.192"/>
          <speciesReference species="C170ACP" stoichiometry="0.017"/>
          <speciesReference species="C171ACP" stoichiometry="0.016"/>
          <speciesReference species="C180ACP" stoichiometry="0.008"/>
          <speciesReference species="C181ACP" stoichiometry="0.375"/>
          <speciesReference species="C120OH" stoichiometry="0.041"/>
        </listOfReactants>
        <listOfProducts>
          <speciesReference species="PA" stoichiometry="1"/>
          <speciesReference species="ACP" stoichiometry="0.958"/>
        </listOfProducts>
        <kineticLaw formula="v_227">
          <listOfParameters>
            <parameter name="v_227" value="1"/>
          </listOfParameters>
        </kineticLaw>
      </reaction>
      <reaction name="R228" reversible="false">
        <listOfReactants>
          <speciesReference species="DGR" stoichiometry="1"/>
          <speciesReference species="ATP" stoichiometry="1"/>
        </listOfReactants>
        <listOfProducts>
          <speciesReference species="ADP" stoichiometry="1"/>
          <speciesReference species="PA" stoichiometry="1"/>
        </listOfProducts>
        <kineticLaw formula="v_228">
          <listOfParameters>
            <parameter name="v_228" value="1"/>
          </listOfParameters>
        </kineticLaw>
      </reaction>
      <reaction name="R229" reversible="false">
        <listOfReactants>
          <speciesReference species="PC" stoichiometry="1"/>
        </listOfReactants>
        <listOfProducts>
          <speciesReference species="a_2AG3PC" stoichiometry="1"/>
          <speciesReference species="C100" stoichiometry="0.015"/>
          <speciesReference species="C120" stoichiometry="0.048"/>
          <speciesReference species="C140" stoichiometry="0.003"/>
          <speciesReference species="C150" stoichiometry="0.003"/>
          <speciesReference species="C160" stoichiometry="0.281"/>
          <speciesReference species="C161" stoichiometry="0.192"/>
          <speciesReference species="C170" stoichiometry="0.017"/>
          <speciesReference species="C171" stoichiometry="0.016"/>
          <speciesReference species="C180" stoichiometry="0.008"/>
          <speciesReference species="C181" stoichiometry="0.375"/>
          <speciesReference species="C120OH" stoichiometry="0.041"/>
        </listOfProducts>
        <kineticLaw formula="v_229">
          <listOfParameters>
            <parameter name="v_229" value="1"/>
          </listOfParameters>
        </kineticLaw>
      </reaction>
      <reaction name="R230" reversible="false">
        <listOfReactants>
          <speciesReference species="G3PC" stoichiometry="1"/>
        </listOfReactants>
        <listOfProducts>
          <speciesReference species="CHOLINE" stoichiometry="1"/>
          <speciesReference species="GL3P" stoichiometry="1"/>
        </listOfProducts>
        <kineticLaw formula="v_230">
          <listOfParameters>
            <parameter name="v_230" value="1"/>
          </listOfParameters>
        </kineticLaw>
      </reaction>
      <reaction name="R231" reversible="true">
        <listOfReactants>
          <speciesReference species="PA" stoichiometry="1"/>
          <speciesReference species="CTP" stoichiometry="1"/>
        </listOfReactants>
        <listOfProducts>
          <speciesReference species="CDPDG" stoichiometry="1"/>
          <speciesReference species="PPI" stoichiometry="1"/>
        </listOfProducts>
        <kineticLaw formula="v_231">
          <listOfParameters>
            <parameter name="v_231" value="1"/>
          </listOfParameters>
        </kineticLaw>
      </reaction>
      <reaction name="R232" reversible="true">
        <listOfReactants>
          <speciesReference species="CDPDG" stoichiometry="1"/>
          <speciesReference species="SER" stoichiometry="1"/>
        </listOfReactants>
        <listOfProducts>
          <speciesReference species="CMP" stoichiometry="1"/>
          <speciesReference species="PS" stoichiometry="1"/>
        </listOfProducts>
        <kineticLaw formula="v_232">
          <listOfParameters>
            <parameter name="v_232" value="1"/>
          </listOfParameters>
        </kineticLaw>
      </reaction>
      <reaction name="R233" reversible="false">
        <listOfReactants>
          <speciesReference species="PS" stoichiometry="1"/>
        </listOfReactants>
        <listOfProducts>
          <speciesReference species="a_2AG3PS" stoichiometry="1"/>
          <speciesReference species="C100" stoichiometry="0.015"/>
          <speciesReference species="C120" stoichiometry="0.048"/>
          <speciesReference species="C140" stoichiometry="0.003"/>
          <speciesReference species="C150" stoichiometry="0.003"/>
          <speciesReference species="C160" stoichiometry="0.281"/>
          <speciesReference species="C161" stoichiometry="0.192"/>
          <speciesReference species="C170" stoichiometry="0.017"/>
          <speciesReference species="C171" stoichiometry="0.016"/>
          <speciesReference species="C180" stoichiometry="0.008"/>
          <speciesReference species="C181" stoichiometry="0.375"/>
          <speciesReference species="C120OH" stoichiometry="0.041"/>
        </listOfProducts>
        <kineticLaw formula="v_233">
          <listOfParameters>
            <parameter name="v_233" value="1"/>
          </listOfParameters>
        </kineticLaw>
      </reaction>
      <reaction name="R234" reversible="false">
        <listOfReactants>
          <speciesReference species="PS" stoichiometry="1"/>
        </listOfReactants>
        <listOfProducts>
          <speciesReference species="PE" stoichiometry="1"/>
          <speciesReference species="CO2" stoichiometry="1"/>
        </listOfProducts>
        <kineticLaw formula="v_234">
          <listOfParameters>
            <parameter name="v_234" value="1"/>
          </listOfParameters>
        </kineticLaw>
      </reaction>
      <reaction name="R235" reversible="false">
        <listOfReactants>
          <speciesReference species="PE" stoichiometry="1"/>
        </listOfReactants>
        <listOfProducts>
          <speciesReference species="a_2AG3PE" stoichiometry="1"/>
          <speciesReference species="C100" stoichiometry="0.015"/>
          <speciesReference species="C120" stoichiometry="0.048"/>
          <speciesReference species="C140" stoichiometry="0.003"/>
          <speciesReference species="C150" stoichiometry="0.003"/>
          <speciesReference species="C160" stoichiometry="0.281"/>
          <speciesReference species="C161" stoichiometry="0.192"/>
          <speciesReference species="C170" stoichiometry="0.017"/>
          <speciesReference species="C171" stoichiometry="0.016"/>
          <speciesReference species="C180" stoichiometry="0.008"/>
          <speciesReference species="C181" stoichiometry="0.375"/>
          <speciesReference species="C120OH" stoichiometry="0.041"/>
        </listOfProducts>
        <kineticLaw formula="v_235">
          <listOfParameters>
            <parameter name="v_235" value="1"/>
          </listOfParameters>
        </kineticLaw>
      </reaction>
      <reaction name="R236" reversible="false">
        <listOfReactants>
          <speciesReference species="G3PE" stoichiometry="1"/>
        </listOfReactants>
        <listOfProducts>
          <speciesReference species="ETHA" stoichiometry="1"/>
          <speciesReference species="GL3P" stoichiometry="1"/>
        </listOfProducts>
        <kineticLaw formula="v_236">
          <listOfParameters>
            <parameter name="v_236" value="1"/>
          </listOfParameters>
        </kineticLaw>
      </reaction>
      <reaction name="R237" reversible="true">
        <listOfReactants>
          <speciesReference species="CDPDG" stoichiometry="1"/>
          <speciesReference species="GL3P" stoichiometry="1"/>
        </listOfReactants>
        <listOfProducts>
          <speciesReference species="CMP" stoichiometry="1"/>
          <speciesReference species="PGP" stoichiometry="1"/>
        </listOfProducts>
        <kineticLaw formula="v_237">
          <listOfParameters>
            <parameter name="v_237" value="1"/>
          </listOfParameters>
        </kineticLaw>
      </reaction>
      <reaction name="R238" reversible="false">
        <listOfReactants>
          <speciesReference species="PGP" stoichiometry="1"/>
        </listOfReactants>
        <listOfProducts>
          <speciesReference species="PI" stoichiometry="1"/>
          <speciesReference species="PG" stoichiometry="1"/>
        </listOfProducts>
        <kineticLaw formula="v_238">
          <listOfParameters>
            <parameter name="v_238" value="1"/>
          </listOfParameters>
        </kineticLaw>
      </reaction>
      <reaction name="R239" reversible="false">
        <listOfReactants>
          <speciesReference species="CDPDG" stoichiometry="1"/>
          <speciesReference species="PG" stoichiometry="1"/>
        </listOfReactants>
        <listOfProducts>
          <speciesReference species="CMP" stoichiometry="1"/>
          <speciesReference species="CL" stoichiometry="1"/>
        </listOfProducts>
        <kineticLaw formula="v_239">
          <listOfParameters>
            <parameter name="v_239" value="1"/>
          </listOfParameters>
        </kineticLaw>
      </reaction>
      <reaction name="R240" reversible="true">
        <listOfReactants>
          <speciesReference species="PC" stoichiometry="1"/>
        </listOfReactants>
        <listOfProducts>
          <speciesReference species="DGR" stoichiometry="1"/>
          <speciesReference species="CHOLINEP" stoichiometry="1"/>
        </listOfProducts>
        <kineticLaw formula="v_240">
          <listOfParameters>
            <parameter name="v_240" value="1"/>
          </listOfParameters>
        </kineticLaw>
      </reaction>
      <reaction name="R241" reversible="true">
        <listOfReactants>
          <speciesReference species="PE" stoichiometry="1"/>
        </listOfReactants>
        <listOfProducts>
          <speciesReference species="DGR" stoichiometry="1"/>
          <speciesReference species="ETHAP" stoichiometry="1"/>
        </listOfProducts>
        <kineticLaw formula="v_241">
          <listOfParameters>
            <parameter name="v_241" value="1"/>
          </listOfParameters>
        </kineticLaw>
      </reaction>
      <reaction name="R242" reversible="true">
        <listOfReactants>
          <speciesReference species="PG" stoichiometry="1"/>
        </listOfReactants>
        <listOfProducts>
          <speciesReference species="DGR" stoichiometry="1"/>
          <speciesReference species="GL3P" stoichiometry="1"/>
        </listOfProducts>
        <kineticLaw formula="v_242">
          <listOfParameters>
            <parameter name="v_242" value="1"/>
          </listOfParameters>
        </kineticLaw>
      </reaction>
      <reaction name="R243" reversible="true">
        <listOfReactants>
          <speciesReference species="ETHA" stoichiometry="1"/>
        </listOfReactants>
        <listOfProducts>
          <speciesReference species="ACAL" stoichiometry="1"/>
          <speciesReference species="NH3" stoichiometry="1"/>
        </listOfProducts>
        <kineticLaw formula="v_243">
          <listOfParameters>
            <parameter name="v_243" value="1"/>
          </listOfParameters>
        </kineticLaw>
      </reaction>
      <reaction name="R244" reversible="true">
        <listOfReactants>
          <speciesReference species="R5P" stoichiometry="1"/>
          <speciesReference species="ATP" stoichiometry="1"/>
        </listOfReactants>
        <listOfProducts>
          <speciesReference species="PRPP" stoichiometry="1"/>
          <speciesReference species="AMP" stoichiometry="1"/>
        </listOfProducts>
        <kineticLaw formula="v_244">
          <listOfParameters>
            <parameter name="v_244" value="1"/>
          </listOfParameters>
        </kineticLaw>
      </reaction>
      <reaction name="R245" reversible="false">
        <listOfReactants>
          <speciesReference species="PRPP" stoichiometry="1"/>
          <speciesReference species="GLN" stoichiometry="1"/>
        </listOfReactants>
        <listOfProducts>
          <speciesReference species="PRAM" stoichiometry="1"/>
          <speciesReference species="PPI" stoichiometry="1"/>
          <speciesReference species="GLU" stoichiometry="1"/>
        </listOfProducts>
        <kineticLaw formula="v_245">
          <listOfParameters>
            <parameter name="v_245" value="1"/>
          </listOfParameters>
        </kineticLaw>
      </reaction>
      <reaction name="R246" reversible="true">
        <listOfReactants>
          <speciesReference species="PRAM" stoichiometry="1"/>
          <speciesReference species="ATP" stoichiometry="1"/>
          <speciesReference species="GLY" stoichiometry="1"/>
        </listOfReactants>
        <listOfProducts>
          <speciesReference species="GAR" stoichiometry="1"/>
          <speciesReference species="ADP" stoichiometry="1"/>
          <speciesReference species="PI" stoichiometry="1"/>
        </listOfProducts>
        <kineticLaw formula="v_246">
          <listOfParameters>
            <parameter name="v_246" value="1"/>
          </listOfParameters>
        </kineticLaw>
      </reaction>
      <reaction name="R247" reversible="false">
        <listOfReactants>
          <speciesReference species="GAR" stoichiometry="1"/>
          <speciesReference species="FTHF" stoichiometry="1"/>
        </listOfReactants>
        <listOfProducts>
          <speciesReference species="FGAR" stoichiometry="1"/>
          <speciesReference species="THF" stoichiometry="1"/>
        </listOfProducts>
        <kineticLaw formula="v_247">
          <listOfParameters>
            <parameter name="v_247" value="1"/>
          </listOfParameters>
        </kineticLaw>
      </reaction>
      <reaction name="R248" reversible="false">
        <listOfReactants>
          <speciesReference species="FGAR" stoichiometry="1"/>
          <speciesReference species="ATP" stoichiometry="1"/>
          <speciesReference species="GLN" stoichiometry="1"/>
        </listOfReactants>
        <listOfProducts>
          <speciesReference species="FGAM" stoichiometry="1"/>
          <speciesReference species="GLU" stoichiometry="1"/>
          <speciesReference species="ADP" stoichiometry="1"/>
          <speciesReference species="PI" stoichiometry="1"/>
        </listOfProducts>
        <kineticLaw formula="v_248">
          <listOfParameters>
            <parameter name="v_248" value="1"/>
          </listOfParameters>
        </kineticLaw>
      </reaction>
      <reaction name="R249" reversible="false">
        <listOfReactants>
          <speciesReference species="FGAM" stoichiometry="1"/>
          <speciesReference species="ATP" stoichiometry="1"/>
        </listOfReactants>
        <listOfProducts>
          <speciesReference species="AIR" stoichiometry="1"/>
          <speciesReference species="ADP" stoichiometry="1"/>
          <speciesReference species="PI" stoichiometry="1"/>
        </listOfProducts>
        <kineticLaw formula="v_249">
          <listOfParameters>
            <parameter name="v_249" value="1"/>
          </listOfParameters>
        </kineticLaw>
      </reaction>
      <reaction name="R250" reversible="false">
        <listOfReactants>
          <speciesReference species="AIR" stoichiometry="1"/>
          <speciesReference species="CO2" stoichiometry="1"/>
          <speciesReference species="ATP" stoichiometry="1"/>
        </listOfReactants>
        <listOfProducts>
          <speciesReference species="CAIR" stoichiometry="1"/>
          <speciesReference species="ADP" stoichiometry="1"/>
          <speciesReference species="PI" stoichiometry="1"/>
        </listOfProducts>
        <kineticLaw formula="v_250">
          <listOfParameters>
            <parameter name="v_250" value="1"/>
          </listOfParameters>
        </kineticLaw>
      </reaction>
      <reaction name="R251" reversible="true">
        <listOfReactants>
          <speciesReference species="CAIR" stoichiometry="1"/>
          <speciesReference species="ATP" stoichiometry="1"/>
          <speciesReference species="ASP" stoichiometry="1"/>
        </listOfReactants>
        <listOfProducts>
          <speciesReference species="SAICAR" stoichiometry="1"/>
          <speciesReference species="ADP" stoichiometry="1"/>
          <speciesReference species="PI" stoichiometry="1"/>
        </listOfProducts>
        <kineticLaw formula="v_251">
          <listOfParameters>
            <parameter name="v_251" value="1"/>
          </listOfParameters>
        </kineticLaw>
      </reaction>
      <reaction name="R252" reversible="true">
        <listOfReactants>
          <speciesReference species="SAICAR" stoichiometry="1"/>
        </listOfReactants>
        <listOfProducts>
          <speciesReference species="AICAR" stoichiometry="1"/>
          <speciesReference species="FUM" stoichiometry="1"/>
        </listOfProducts>
        <kineticLaw formula="v_252">
          <listOfParameters>
            <parameter name="v_252" value="1"/>
          </listOfParameters>
        </kineticLaw>
      </reaction>
      <reaction name="R253" reversible="true">
        <listOfReactants>
          <speciesReference species="AICAR" stoichiometry="1"/>
          <speciesReference species="FTHF" stoichiometry="1"/>
        </listOfReactants>
        <listOfProducts>
          <speciesReference species="PRFICA" stoichiometry="1"/>
          <speciesReference species="THF" stoichiometry="1"/>
        </listOfProducts>
        <kineticLaw formula="v_253">
          <listOfParameters>
            <parameter name="v_253" value="1"/>
          </listOfParameters>
        </kineticLaw>
      </reaction>
      <reaction name="R254" reversible="true">
        <listOfReactants>
          <speciesReference species="PRFICA" stoichiometry="1"/>
        </listOfReactants>
        <listOfProducts>
          <speciesReference species="IMP" stoichiometry="1"/>
        </listOfProducts>
        <kineticLaw formula="v_254">
          <listOfParameters>
            <parameter name="v_254" value="1"/>
          </listOfParameters>
        </kineticLaw>
      </reaction>
      <reaction name="R255" reversible="false">
        <listOfReactants>
          <speciesReference species="IMP" stoichiometry="1"/>
          <speciesReference species="GTP" stoichiometry="1"/>
          <speciesReference species="ASP" stoichiometry="1"/>
        </listOfReactants>
        <listOfProducts>
          <speciesReference species="ASUC" stoichiometry="1"/>
          <speciesReference species="GDP" stoichiometry="1"/>
          <speciesReference species="PI" stoichiometry="1"/>
        </listOfProducts>
        <kineticLaw formula="v_255">
          <listOfParameters>
            <parameter name="v_255" value="1"/>
          </listOfParameters>
        </kineticLaw>
      </reaction>
      <reaction name="R256" reversible="true">
        <listOfReactants>
          <speciesReference species="ASUC" stoichiometry="1"/>
        </listOfReactants>
        <listOfProducts>
          <speciesReference species="FUM" stoichiometry="1"/>
          <speciesReference species="AMP" stoichiometry="1"/>
        </listOfProducts>
        <kineticLaw formula="v_256">
          <listOfParameters>
            <parameter name="v_256" value="1"/>
          </listOfParameters>
        </kineticLaw>
      </reaction>
      <reaction name="R257" reversible="false">
        <listOfReactants>
          <speciesReference species="IMP" stoichiometry="1"/>
          <speciesReference species="NAD" stoichiometry="1"/>
        </listOfReactants>
        <listOfProducts>
          <speciesReference species="XMP" stoichiometry="1"/>
          <speciesReference species="NADH" stoichiometry="1"/>
        </listOfProducts>
        <kineticLaw formula="v_257">
          <listOfParameters>
            <parameter name="v_257" value="1"/>
          </listOfParameters>
        </kineticLaw>
      </reaction>
      <reaction name="R258" reversible="false">
        <listOfReactants>
          <speciesReference species="XMP" stoichiometry="1"/>
          <speciesReference species="ATP" stoichiometry="1"/>
          <speciesReference species="GLN" stoichiometry="1"/>
        </listOfReactants>
        <listOfProducts>
          <speciesReference species="GMP" stoichiometry="1"/>
          <speciesReference species="GLU" stoichiometry="1"/>
          <speciesReference species="AMP" stoichiometry="1"/>
          <speciesReference species="PPI" stoichiometry="1"/>
        </listOfProducts>
        <kineticLaw formula="v_258">
          <listOfParameters>
            <parameter name="v_258" value="1"/>
          </listOfParameters>
        </kineticLaw>
      </reaction>
      <reaction name="R259" reversible="false">
        <listOfReactants>
          <speciesReference species="ADN" stoichiometry="1"/>
        </listOfReactants>
        <listOfProducts>
          <speciesReference species="INS" stoichiometry="1"/>
          <speciesReference species="NH3" stoichiometry="1"/>
        </listOfProducts>
        <kineticLaw formula="v_259">
          <listOfParameters>
            <parameter name="v_259" value="1"/>
          </listOfParameters>
        </kineticLaw>
      </reaction>
      <reaction name="R260" reversible="true">
        <listOfReactants>
          <speciesReference species="DA" stoichiometry="1"/>
        </listOfReactants>
        <listOfProducts>
          <speciesReference species="DIN" stoichiometry="1"/>
          <speciesReference species="NH3" stoichiometry="1"/>
        </listOfProducts>
        <kineticLaw formula="v_260">
          <listOfParameters>
            <parameter name="v_260" value="1"/>
          </listOfParameters>
        </kineticLaw>
      </reaction>
      <reaction name="R261" reversible="false">
        <listOfReactants>
          <speciesReference species="IMP" stoichiometry="1"/>
        </listOfReactants>
        <listOfProducts>
          <speciesReference species="INS" stoichiometry="1"/>
          <speciesReference species="PI" stoichiometry="1"/>
        </listOfProducts>
        <kineticLaw formula="v_261">
          <listOfParameters>
            <parameter name="v_261" value="1"/>
          </listOfParameters>
        </kineticLaw>
      </reaction>
      <reaction name="R262" reversible="false">
        <listOfReactants>
          <speciesReference species="AMP" stoichiometry="1"/>
        </listOfReactants>
        <listOfProducts>
          <speciesReference species="ADN" stoichiometry="1"/>
          <speciesReference species="PI" stoichiometry="1"/>
        </listOfProducts>
        <kineticLaw formula="v_262">
          <listOfParameters>
            <parameter name="v_262" value="1"/>
          </listOfParameters>
        </kineticLaw>
      </reaction>
      <reaction name="R263" reversible="false">
        <listOfReactants>
          <speciesReference species="XMP" stoichiometry="1"/>
        </listOfReactants>
        <listOfProducts>
          <speciesReference species="XTSINE" stoichiometry="1"/>
          <speciesReference species="PI" stoichiometry="1"/>
        </listOfProducts>
        <kineticLaw formula="v_263">
          <listOfParameters>
            <parameter name="v_263" value="1"/>
          </listOfParameters>
        </kineticLaw>
      </reaction>
      <reaction name="R264" reversible="false">
        <listOfReactants>
          <speciesReference species="GMP" stoichiometry="1"/>
        </listOfReactants>
        <listOfProducts>
          <speciesReference species="GSN" stoichiometry="1"/>
          <speciesReference species="PI" stoichiometry="1"/>
        </listOfProducts>
        <kineticLaw formula="v_264">
          <listOfParameters>
            <parameter name="v_264" value="1"/>
          </listOfParameters>
        </kineticLaw>
      </reaction>
      <reaction name="R265" reversible="true">
        <listOfReactants>
          <speciesReference species="DAMP" stoichiometry="1"/>
        </listOfReactants>
        <listOfProducts>
          <speciesReference species="DA" stoichiometry="1"/>
          <speciesReference species="PI" stoichiometry="1"/>
        </listOfProducts>
        <kineticLaw formula="v_265">
          <listOfParameters>
            <parameter name="v_265" value="1"/>
          </listOfParameters>
        </kineticLaw>
      </reaction>
      <reaction name="R266" reversible="true">
        <listOfReactants>
          <speciesReference species="DGMP" stoichiometry="1"/>
        </listOfReactants>
        <listOfProducts>
          <speciesReference species="DG" stoichiometry="1"/>
          <speciesReference species="PI" stoichiometry="1"/>
        </listOfProducts>
        <kineticLaw formula="v_266">
          <listOfParameters>
            <parameter name="v_266" value="1"/>
          </listOfParameters>
        </kineticLaw>
      </reaction>
      <reaction name="R267" reversible="true">
        <listOfReactants>
          <speciesReference species="DGMP" stoichiometry="1"/>
          <speciesReference species="ATP" stoichiometry="1"/>
        </listOfReactants>
        <listOfProducts>
          <speciesReference species="DGDP" stoichiometry="1"/>
          <speciesReference species="ADP" stoichiometry="1"/>
        </listOfProducts>
        <kineticLaw formula="v_267">
          <listOfParameters>
            <parameter name="v_267" value="1"/>
          </listOfParameters>
        </kineticLaw>
      </reaction>
      <reaction name="R268" reversible="true">
        <listOfReactants>
          <speciesReference species="IDP" stoichiometry="1"/>
          <speciesReference species="ATP" stoichiometry="1"/>
        </listOfReactants>
        <listOfProducts>
          <speciesReference species="ITP" stoichiometry="1"/>
          <speciesReference species="ADP" stoichiometry="1"/>
        </listOfProducts>
        <kineticLaw formula="v_268">
          <listOfParameters>
            <parameter name="v_268" value="1"/>
          </listOfParameters>
        </kineticLaw>
      </reaction>
      <reaction name="R269" reversible="true">
        <listOfReactants>
          <speciesReference species="ATP" stoichiometry="1"/>
          <speciesReference species="DIDP" stoichiometry="1"/>
        </listOfReactants>
        <listOfProducts>
          <speciesReference species="ADP" stoichiometry="1"/>
          <speciesReference species="DITP" stoichiometry="1"/>
        </listOfProducts>
        <kineticLaw formula="v_269">
          <listOfParameters>
            <parameter name="v_269" value="1"/>
          </listOfParameters>
        </kineticLaw>
      </reaction>
      <reaction name="R270" reversible="false">
        <listOfReactants>
          <speciesReference species="HYXN" stoichiometry="1"/>
          <speciesReference species="PRPP" stoichiometry="1"/>
        </listOfReactants>
        <listOfProducts>
          <speciesReference species="PPI" stoichiometry="1"/>
          <speciesReference species="IMP" stoichiometry="1"/>
        </listOfProducts>
        <kineticLaw formula="v_270">
          <listOfParameters>
            <parameter name="v_270" value="1"/>
          </listOfParameters>
        </kineticLaw>
      </reaction>
      <reaction name="R271" reversible="false">
        <listOfReactants>
          <speciesReference species="XAN" stoichiometry="1"/>
          <speciesReference species="PRPP" stoichiometry="1"/>
        </listOfReactants>
        <listOfProducts>
          <speciesReference species="PPI" stoichiometry="1"/>
          <speciesReference species="XMP" stoichiometry="1"/>
        </listOfProducts>
        <kineticLaw formula="v_271">
          <listOfParameters>
            <parameter name="v_271" value="1"/>
          </listOfParameters>
        </kineticLaw>
      </reaction>
      <reaction name="R272" reversible="true">
        <listOfReactants>
          <speciesReference species="AMP" stoichiometry="1"/>
          <speciesReference species="PPI" stoichiometry="1"/>
        </listOfReactants>
        <listOfProducts>
          <speciesReference species="AD" stoichiometry="1"/>
          <speciesReference species="PRPP" stoichiometry="1"/>
        </listOfProducts>
        <kineticLaw formula="v_272">
          <listOfParameters>
            <parameter name="v_272" value="1"/>
          </listOfParameters>
        </kineticLaw>
      </reaction>
      <reaction name="R273" reversible="false">
        <listOfReactants>
          <speciesReference species="DGTP" stoichiometry="1"/>
        </listOfReactants>
        <listOfProducts>
          <speciesReference species="DG" stoichiometry="1"/>
          <speciesReference species="PPPI" stoichiometry="1"/>
        </listOfProducts>
        <kineticLaw formula="v_273">
          <listOfParameters>
            <parameter name="v_273" value="1"/>
          </listOfParameters>
        </kineticLaw>
      </reaction>
      <reaction name="R274" reversible="false">
        <listOfReactants>
          <speciesReference species="ATP" stoichiometry="1"/>
          <speciesReference species="GTP" stoichiometry="1"/>
        </listOfReactants>
        <listOfProducts>
          <speciesReference species="pppGpp" stoichiometry="1"/>
          <speciesReference species="AMP" stoichiometry="1"/>
        </listOfProducts>
        <kineticLaw formula="v_274">
          <listOfParameters>
            <parameter name="v_274" value="1"/>
          </listOfParameters>
        </kineticLaw>
      </reaction>
      <reaction name="R275" reversible="true">
        <listOfReactants>
          <speciesReference species="ppGpp" stoichiometry="1"/>
        </listOfReactants>
        <listOfProducts>
          <speciesReference species="GDP" stoichiometry="1"/>
          <speciesReference species="PPI" stoichiometry="1"/>
        </listOfProducts>
        <kineticLaw formula="v_275">
          <listOfParameters>
            <parameter name="v_275" value="1"/>
          </listOfParameters>
        </kineticLaw>
      </reaction>
      <reaction name="R276" reversible="true">
        <listOfReactants>
          <speciesReference species="ATP" stoichiometry="1"/>
          <speciesReference species="AMP" stoichiometry="1"/>
        </listOfReactants>
        <listOfProducts>
          <speciesReference species="ADP" stoichiometry="2"/>
        </listOfProducts>
        <kineticLaw formula="v_276">
          <listOfParameters>
            <parameter name="v_276" value="1"/>
          </listOfParameters>
        </kineticLaw>
      </reaction>
      <reaction name="R277" reversible="false">
        <listOfReactants>
          <speciesReference species="ADP" stoichiometry="1"/>
          <speciesReference species="RTHIO" stoichiometry="1"/>
        </listOfReactants>
        <listOfProducts>
          <speciesReference species="DADP" stoichiometry="1"/>
          <speciesReference species="OTHIO" stoichiometry="1"/>
        </listOfProducts>
        <kineticLaw formula="v_277">
          <listOfParameters>
            <parameter name="v_277" value="1"/>
          </listOfParameters>
        </kineticLaw>
      </reaction>
      <reaction name="R278" reversible="true">
        <listOfReactants>
          <speciesReference species="DADP" stoichiometry="1"/>
          <speciesReference species="ATP" stoichiometry="1"/>
        </listOfReactants>
        <listOfProducts>
          <speciesReference species="DATP" stoichiometry="1"/>
          <speciesReference species="ADP" stoichiometry="1"/>
        </listOfProducts>
        <kineticLaw formula="v_278">
          <listOfParameters>
            <parameter name="v_278" value="1"/>
          </listOfParameters>
        </kineticLaw>
      </reaction>
      <reaction name="R279" reversible="true">
        <listOfReactants>
          <speciesReference species="GMP" stoichiometry="1"/>
          <speciesReference species="ATP" stoichiometry="1"/>
        </listOfReactants>
        <listOfProducts>
          <speciesReference species="GDP" stoichiometry="1"/>
          <speciesReference species="ADP" stoichiometry="1"/>
        </listOfProducts>
        <kineticLaw formula="v_279">
          <listOfParameters>
            <parameter name="v_279" value="1"/>
          </listOfParameters>
        </kineticLaw>
      </reaction>
      <reaction name="R280" reversible="true">
        <listOfReactants>
          <speciesReference species="GDP" stoichiometry="1"/>
          <speciesReference species="ATP" stoichiometry="1"/>
        </listOfReactants>
        <listOfProducts>
          <speciesReference species="GTP" stoichiometry="1"/>
          <speciesReference species="ADP" stoichiometry="1"/>
        </listOfProducts>
        <kineticLaw formula="v_280">
          <listOfParameters>
            <parameter name="v_280" value="1"/>
          </listOfParameters>
        </kineticLaw>
      </reaction>
      <reaction name="R281" reversible="false">
        <listOfReactants>
          <speciesReference species="GDP" stoichiometry="1"/>
          <speciesReference species="RTHIO" stoichiometry="1"/>
        </listOfReactants>
        <listOfProducts>
          <speciesReference species="DGDP" stoichiometry="1"/>
          <speciesReference species="OTHIO" stoichiometry="1"/>
        </listOfProducts>
        <kineticLaw formula="v_281">
          <listOfParameters>
            <parameter name="v_281" value="1"/>
          </listOfParameters>
        </kineticLaw>
      </reaction>
      <reaction name="R282" reversible="true">
        <listOfReactants>
          <speciesReference species="DGDP" stoichiometry="1"/>
          <speciesReference species="ATP" stoichiometry="1"/>
        </listOfReactants>
        <listOfProducts>
          <speciesReference species="DGTP" stoichiometry="1"/>
          <speciesReference species="ADP" stoichiometry="1"/>
        </listOfProducts>
        <kineticLaw formula="v_282">
          <listOfParameters>
            <parameter name="v_282" value="1"/>
          </listOfParameters>
        </kineticLaw>
      </reaction>
      <reaction name="R283" reversible="false">
        <listOfReactants>
          <speciesReference species="ARIB" stoichiometry="1"/>
        </listOfReactants>
        <listOfProducts>
          <speciesReference species="AMP" stoichiometry="1"/>
          <speciesReference species="R5P" stoichiometry="1"/>
        </listOfProducts>
        <kineticLaw formula="v_283">
          <listOfParameters>
            <parameter name="v_283" value="1"/>
          </listOfParameters>
        </kineticLaw>
      </reaction>
      <reaction name="R284" reversible="true">
        <listOfReactants>
          <speciesReference species="ATP" stoichiometry="1"/>
          <speciesReference species="DAMP" stoichiometry="1"/>
        </listOfReactants>
        <listOfProducts>
          <speciesReference species="ADP" stoichiometry="1"/>
          <speciesReference species="DADP" stoichiometry="1"/>
        </listOfProducts>
        <kineticLaw formula="v_284">
          <listOfParameters>
            <parameter name="v_284" value="1"/>
          </listOfParameters>
        </kineticLaw>
      </reaction>
      <reaction name="R285" reversible="false">
        <listOfReactants>
          <speciesReference species="AppppA" stoichiometry="1"/>
        </listOfReactants>
        <listOfProducts>
          <speciesReference species="ADP" stoichiometry="2"/>
        </listOfProducts>
        <kineticLaw formula="v_285">
          <listOfParameters>
            <parameter name="v_285" value="1"/>
          </listOfParameters>
        </kineticLaw>
      </reaction>
      <reaction name="R286" reversible="true">
        <listOfReactants>
          <speciesReference species="HYXN" stoichiometry="1"/>
          <speciesReference species="NAD" stoichiometry="1"/>
        </listOfReactants>
        <listOfProducts>
          <speciesReference species="XAN" stoichiometry="1"/>
          <speciesReference species="NADH" stoichiometry="1"/>
        </listOfProducts>
        <kineticLaw formula="v_286">
          <listOfParameters>
            <parameter name="v_286" value="1"/>
          </listOfParameters>
        </kineticLaw>
      </reaction>
      <reaction name="R287" reversible="true">
        <listOfReactants>
          <speciesReference species="XAN" stoichiometry="1"/>
          <speciesReference species="NAD" stoichiometry="1"/>
        </listOfReactants>
        <listOfProducts>
          <speciesReference species="URT" stoichiometry="1"/>
          <speciesReference species="NADH" stoichiometry="1"/>
        </listOfProducts>
        <kineticLaw formula="v_287">
          <listOfParameters>
            <parameter name="v_287" value="1"/>
          </listOfParameters>
        </kineticLaw>
      </reaction>
      <reaction name="R288" reversible="true">
        <listOfReactants>
          <speciesReference species="UDGLYCOLATE" stoichiometry="1"/>
        </listOfReactants>
        <listOfProducts>
          <speciesReference species="GLX" stoichiometry="1"/>
          <speciesReference species="NH3" stoichiometry="2"/>
          <speciesReference species="CO2" stoichiometry="1"/>
        </listOfProducts>
        <kineticLaw formula="v_288">
          <listOfParameters>
            <parameter name="v_288" value="1"/>
          </listOfParameters>
        </kineticLaw>
      </reaction>
      <reaction name="R289" reversible="true">
        <listOfReactants>
          <speciesReference species="ALLNT" stoichiometry="1"/>
        </listOfReactants>
        <listOfProducts>
          <speciesReference species="UDGLYCOLATE" stoichiometry="1"/>
          <speciesReference species="UREA" stoichiometry="1"/>
        </listOfProducts>
        <kineticLaw formula="v_289">
          <listOfParameters>
            <parameter name="v_289" value="1"/>
          </listOfParameters>
        </kineticLaw>
      </reaction>
      <reaction name="R290" reversible="true">
        <listOfReactants>
          <speciesReference species="GN" stoichiometry="1"/>
        </listOfReactants>
        <listOfProducts>
          <speciesReference species="XAN" stoichiometry="1"/>
          <speciesReference species="NH3" stoichiometry="1"/>
        </listOfProducts>
        <kineticLaw formula="v_290">
          <listOfParameters>
            <parameter name="v_290" value="1"/>
          </listOfParameters>
        </kineticLaw>
      </reaction>
      <reaction name="R291" reversible="false">
        <listOfReactants>
          <speciesReference species="pppGpp" stoichiometry="1"/>
        </listOfReactants>
        <listOfProducts>
          <speciesReference species="ppGpp" stoichiometry="1"/>
          <speciesReference species="PI" stoichiometry="1"/>
        </listOfProducts>
        <kineticLaw formula="v_291">
          <listOfParameters>
            <parameter name="v_291" value="1"/>
          </listOfParameters>
        </kineticLaw>
      </reaction>
      <reaction name="R292" reversible="true">
        <listOfReactants>
          <speciesReference species="ATP" stoichiometry="1"/>
        </listOfReactants>
        <listOfProducts>
          <speciesReference species="ADP" stoichiometry="1"/>
          <speciesReference species="PI" stoichiometry="1"/>
        </listOfProducts>
        <kineticLaw formula="v_292">
          <listOfParameters>
            <parameter name="v_292" value="1"/>
          </listOfParameters>
        </kineticLaw>
      </reaction>
      <reaction name="R293" reversible="false">
        <listOfReactants>
          <speciesReference species="DITP" stoichiometry="1"/>
        </listOfReactants>
        <listOfProducts>
          <speciesReference species="DIMP" stoichiometry="1"/>
          <speciesReference species="PPI" stoichiometry="1"/>
        </listOfProducts>
        <kineticLaw formula="v_293">
          <listOfParameters>
            <parameter name="v_293" value="1"/>
          </listOfParameters>
        </kineticLaw>
      </reaction>
      <reaction name="R294" reversible="false">
        <listOfReactants>
          <speciesReference species="GTP" stoichiometry="1"/>
        </listOfReactants>
        <listOfProducts>
          <speciesReference species="GMP" stoichiometry="1"/>
          <speciesReference species="PPI" stoichiometry="1"/>
        </listOfProducts>
        <kineticLaw formula="v_294">
          <listOfParameters>
            <parameter name="v_294" value="1"/>
          </listOfParameters>
        </kineticLaw>
      </reaction>
      <reaction name="R295" reversible="false">
        <listOfReactants>
          <speciesReference species="ITP" stoichiometry="1"/>
        </listOfReactants>
        <listOfProducts>
          <speciesReference species="IMP" stoichiometry="1"/>
          <speciesReference species="PPI" stoichiometry="1"/>
        </listOfProducts>
        <kineticLaw formula="v_295">
          <listOfParameters>
            <parameter name="v_295" value="1"/>
          </listOfParameters>
        </kineticLaw>
      </reaction>
      <reaction name="R296" reversible="false">
        <listOfReactants>
          <speciesReference species="XTP" stoichiometry="1"/>
        </listOfReactants>
        <listOfProducts>
          <speciesReference species="XMP" stoichiometry="1"/>
          <speciesReference species="PPI" stoichiometry="1"/>
        </listOfProducts>
        <kineticLaw formula="v_296">
          <listOfParameters>
            <parameter name="v_296" value="1"/>
          </listOfParameters>
        </kineticLaw>
      </reaction>
      <reaction name="R297" reversible="false">
        <listOfReactants>
          <speciesReference species="DGTP" stoichiometry="1"/>
        </listOfReactants>
        <listOfProducts>
          <speciesReference species="DGMP" stoichiometry="1"/>
          <speciesReference species="PPI" stoichiometry="1"/>
        </listOfProducts>
        <kineticLaw formula="v_297">
          <listOfParameters>
            <parameter name="v_297" value="1"/>
          </listOfParameters>
        </kineticLaw>
      </reaction>
      <reaction name="R298" reversible="true">
        <listOfReactants>
          <speciesReference species="a_5AI" stoichiometry="1"/>
          <speciesReference species="CO2" stoichiometry="1"/>
        </listOfReactants>
        <listOfProducts>
          <speciesReference species="a_5A4ICA" stoichiometry="1"/>
        </listOfProducts>
        <kineticLaw formula="v_298">
          <listOfParameters>
            <parameter name="v_298" value="1"/>
          </listOfParameters>
        </kineticLaw>
      </reaction>
      <reaction name="R299" reversible="false">
        <listOfReactants>
          <speciesReference species="CAP" stoichiometry="1"/>
          <speciesReference species="ASP" stoichiometry="1"/>
        </listOfReactants>
        <listOfProducts>
          <speciesReference species="CAASP" stoichiometry="1"/>
          <speciesReference species="PI" stoichiometry="1"/>
        </listOfProducts>
        <kineticLaw formula="v_299">
          <listOfParameters>
            <parameter name="v_299" value="1"/>
          </listOfParameters>
        </kineticLaw>
      </reaction>
      <reaction name="R300" reversible="true">
        <listOfReactants>
          <speciesReference species="CAASP" stoichiometry="1"/>
        </listOfReactants>
        <listOfProducts>
          <speciesReference species="DOROA" stoichiometry="1"/>
        </listOfProducts>
        <kineticLaw formula="v_300">
          <listOfParameters>
            <parameter name="v_300" value="1"/>
          </listOfParameters>
        </kineticLaw>
      </reaction>
      <reaction name="R301" reversible="true">
        <listOfReactants>
          <speciesReference species="DOROA" stoichiometry="1"/>
          <speciesReference species="UQ" stoichiometry="1"/>
        </listOfReactants>
        <listOfProducts>
          <speciesReference species="UQH2" stoichiometry="1"/>
          <speciesReference species="OROA" stoichiometry="1"/>
        </listOfProducts>
        <kineticLaw formula="v_301">
          <listOfParameters>
            <parameter name="v_301" value="1"/>
          </listOfParameters>
        </kineticLaw>
      </reaction>
      <reaction name="R302" reversible="true">
        <listOfReactants>
          <speciesReference species="DOROA" stoichiometry="1"/>
          <speciesReference species="MK" stoichiometry="1"/>
        </listOfReactants>
        <listOfProducts>
          <speciesReference species="MKH2" stoichiometry="1"/>
          <speciesReference species="OROA" stoichiometry="1"/>
        </listOfProducts>
        <kineticLaw formula="v_302">
          <listOfParameters>
            <parameter name="v_302" value="1"/>
          </listOfParameters>
        </kineticLaw>
      </reaction>
      <reaction name="R303" reversible="true">
        <listOfReactants>
          <speciesReference species="OROA" stoichiometry="1"/>
          <speciesReference species="PRPP" stoichiometry="1"/>
        </listOfReactants>
        <listOfProducts>
          <speciesReference species="PPI" stoichiometry="1"/>
          <speciesReference species="OMP" stoichiometry="1"/>
        </listOfProducts>
        <kineticLaw formula="v_303">
          <listOfParameters>
            <parameter name="v_303" value="1"/>
          </listOfParameters>
        </kineticLaw>
      </reaction>
      <reaction name="R304" reversible="false">
        <listOfReactants>
          <speciesReference species="OMP" stoichiometry="1"/>
        </listOfReactants>
        <listOfProducts>
          <speciesReference species="CO2" stoichiometry="1"/>
          <speciesReference species="UMP" stoichiometry="1"/>
        </listOfProducts>
        <kineticLaw formula="v_304">
          <listOfParameters>
            <parameter name="v_304" value="1"/>
          </listOfParameters>
        </kineticLaw>
      </reaction>
      <reaction name="R305" reversible="true">
        <listOfReactants>
          <speciesReference species="UDP" stoichiometry="1"/>
          <speciesReference species="ATP" stoichiometry="1"/>
        </listOfReactants>
        <listOfProducts>
          <speciesReference species="UTP" stoichiometry="1"/>
          <speciesReference species="ADP" stoichiometry="1"/>
        </listOfProducts>
        <kineticLaw formula="v_305">
          <listOfParameters>
            <parameter name="v_305" value="1"/>
          </listOfParameters>
        </kineticLaw>
      </reaction>
      <reaction name="R306" reversible="false">
        <listOfReactants>
          <speciesReference species="UTP" stoichiometry="1"/>
          <speciesReference species="GLN" stoichiometry="1"/>
          <speciesReference species="ATP" stoichiometry="1"/>
        </listOfReactants>
        <listOfProducts>
          <speciesReference species="GLU" stoichiometry="1"/>
          <speciesReference species="CTP" stoichiometry="1"/>
          <speciesReference species="ADP" stoichiometry="1"/>
          <speciesReference species="PI" stoichiometry="1"/>
        </listOfProducts>
        <kineticLaw formula="v_306">
          <listOfParameters>
            <parameter name="v_306" value="1"/>
          </listOfParameters>
        </kineticLaw>
      </reaction>
      <reaction name="R307" reversible="false">
        <listOfReactants>
          <speciesReference species="ATP" stoichiometry="1"/>
          <speciesReference species="UTP" stoichiometry="1"/>
          <speciesReference species="NH3" stoichiometry="1"/>
        </listOfReactants>
        <listOfProducts>
          <speciesReference species="ADP" stoichiometry="1"/>
          <speciesReference species="PI" stoichiometry="1"/>
          <speciesReference species="CTP" stoichiometry="1"/>
        </listOfProducts>
        <kineticLaw formula="v_307">
          <listOfParameters>
            <parameter name="v_307" value="1"/>
          </listOfParameters>
        </kineticLaw>
      </reaction>
      <reaction name="R308" reversible="true">
        <listOfReactants>
          <speciesReference species="CDP" stoichiometry="1"/>
          <speciesReference species="ATP" stoichiometry="1"/>
        </listOfReactants>
        <listOfProducts>
          <speciesReference species="CTP" stoichiometry="1"/>
          <speciesReference species="ADP" stoichiometry="1"/>
        </listOfProducts>
        <kineticLaw formula="v_308">
          <listOfParameters>
            <parameter name="v_308" value="1"/>
          </listOfParameters>
        </kineticLaw>
      </reaction>
      <reaction name="R309" reversible="false">
        <listOfReactants>
          <speciesReference species="CDP" stoichiometry="1"/>
          <speciesReference species="RTHIO" stoichiometry="1"/>
        </listOfReactants>
        <listOfProducts>
          <speciesReference species="DCDP" stoichiometry="1"/>
          <speciesReference species="OTHIO" stoichiometry="1"/>
        </listOfProducts>
        <kineticLaw formula="v_309">
          <listOfParameters>
            <parameter name="v_309" value="1"/>
          </listOfParameters>
        </kineticLaw>
      </reaction>
      <reaction name="R310" reversible="true">
        <listOfReactants>
          <speciesReference species="DCDP" stoichiometry="1"/>
          <speciesReference species="ATP" stoichiometry="1"/>
        </listOfReactants>
        <listOfProducts>
          <speciesReference species="DCTP" stoichiometry="1"/>
          <speciesReference species="ADP" stoichiometry="1"/>
        </listOfProducts>
        <kineticLaw formula="v_310">
          <listOfParameters>
            <parameter name="v_310" value="1"/>
          </listOfParameters>
        </kineticLaw>
      </reaction>
      <reaction name="R311" reversible="true">
        <listOfReactants>
          <speciesReference species="DTMP" stoichiometry="1"/>
          <speciesReference species="ATP" stoichiometry="1"/>
        </listOfReactants>
        <listOfProducts>
          <speciesReference species="DTDP" stoichiometry="1"/>
          <speciesReference species="ADP" stoichiometry="1"/>
        </listOfProducts>
        <kineticLaw formula="v_311">
          <listOfParameters>
            <parameter name="v_311" value="1"/>
          </listOfParameters>
        </kineticLaw>
      </reaction>
      <reaction name="R312" reversible="true">
        <listOfReactants>
          <speciesReference species="DTDP" stoichiometry="1"/>
          <speciesReference species="ATP" stoichiometry="1"/>
        </listOfReactants>
        <listOfProducts>
          <speciesReference species="DTTP" stoichiometry="1"/>
          <speciesReference species="ADP" stoichiometry="1"/>
        </listOfProducts>
        <kineticLaw formula="v_312">
          <listOfParameters>
            <parameter name="v_312" value="1"/>
          </listOfParameters>
        </kineticLaw>
      </reaction>
      <reaction name="R313" reversible="true">
        <listOfReactants>
          <speciesReference species="CMP" stoichiometry="1"/>
          <speciesReference species="ATP" stoichiometry="1"/>
        </listOfReactants>
        <listOfProducts>
          <speciesReference species="ADP" stoichiometry="1"/>
          <speciesReference species="CDP" stoichiometry="1"/>
        </listOfProducts>
        <kineticLaw formula="v_313">
          <listOfParameters>
            <parameter name="v_313" value="1"/>
          </listOfParameters>
        </kineticLaw>
      </reaction>
      <reaction name="R314" reversible="false">
        <listOfReactants>
          <speciesReference species="OTHIO" stoichiometry="1"/>
          <speciesReference species="NADPH" stoichiometry="1"/>
        </listOfReactants>
        <listOfProducts>
          <speciesReference species="RTHIO" stoichiometry="1"/>
          <speciesReference species="NADP" stoichiometry="1"/>
        </listOfProducts>
        <kineticLaw formula="v_314">
          <listOfParameters>
            <parameter name="v_314" value="1"/>
          </listOfParameters>
        </kineticLaw>
      </reaction>
      <reaction name="R315" reversible="true">
        <listOfReactants>
          <speciesReference species="DCMP" stoichiometry="1"/>
          <speciesReference species="ATP" stoichiometry="1"/>
        </listOfReactants>
        <listOfProducts>
          <speciesReference species="ADP" stoichiometry="1"/>
          <speciesReference species="DCDP" stoichiometry="1"/>
        </listOfProducts>
        <kineticLaw formula="v_315">
          <listOfParameters>
            <parameter name="v_315" value="1"/>
          </listOfParameters>
        </kineticLaw>
      </reaction>
      <reaction name="R316" reversible="true">
        <listOfReactants>
          <speciesReference species="URA" stoichiometry="1"/>
          <speciesReference species="PRPP" stoichiometry="1"/>
        </listOfReactants>
        <listOfProducts>
          <speciesReference species="UMP" stoichiometry="1"/>
          <speciesReference species="PPI" stoichiometry="1"/>
        </listOfProducts>
        <kineticLaw formula="v_316">
          <listOfParameters>
            <parameter name="v_316" value="1"/>
          </listOfParameters>
        </kineticLaw>
      </reaction>
      <reaction name="R317" reversible="true">
        <listOfReactants>
          <speciesReference species="URA" stoichiometry="1"/>
          <speciesReference species="R5P" stoichiometry="1"/>
        </listOfReactants>
        <listOfProducts>
          <speciesReference species="PURI5P" stoichiometry="1"/>
        </listOfProducts>
        <kineticLaw formula="v_317">
          <listOfParameters>
            <parameter name="v_317" value="1"/>
          </listOfParameters>
        </kineticLaw>
      </reaction>
      <reaction name="R318" reversible="false">
        <listOfReactants>
          <speciesReference species="DUMP" stoichiometry="1"/>
          <speciesReference species="METTHF" stoichiometry="1"/>
        </listOfReactants>
        <listOfProducts>
          <speciesReference species="DHF" stoichiometry="1"/>
          <speciesReference species="DTMP" stoichiometry="1"/>
        </listOfProducts>
        <kineticLaw formula="v_318">
          <listOfParameters>
            <parameter name="v_318" value="1"/>
          </listOfParameters>
        </kineticLaw>
      </reaction>
      <reaction name="R319" reversible="false">
        <listOfReactants>
          <speciesReference species="DU" stoichiometry="1"/>
          <speciesReference species="PI" stoichiometry="1"/>
        </listOfReactants>
        <listOfProducts>
          <speciesReference species="URA" stoichiometry="1"/>
          <speciesReference species="DR1P" stoichiometry="1"/>
        </listOfProducts>
        <kineticLaw formula="v_319">
          <listOfParameters>
            <parameter name="v_319" value="1"/>
          </listOfParameters>
        </kineticLaw>
      </reaction>
      <reaction name="R320" reversible="false">
        <listOfReactants>
          <speciesReference species="DT" stoichiometry="1"/>
          <speciesReference species="PI" stoichiometry="1"/>
        </listOfReactants>
        <listOfProducts>
          <speciesReference species="TM" stoichiometry="1"/>
          <speciesReference species="DR1P" stoichiometry="1"/>
        </listOfProducts>
        <kineticLaw formula="v_320">
          <listOfParameters>
            <parameter name="v_320" value="1"/>
          </listOfParameters>
        </kineticLaw>
      </reaction>
      <reaction name="R321" reversible="true">
        <listOfReactants>
          <speciesReference species="DUDP" stoichiometry="1"/>
          <speciesReference species="ATP" stoichiometry="1"/>
        </listOfReactants>
        <listOfProducts>
          <speciesReference species="DUTP" stoichiometry="1"/>
          <speciesReference species="ADP" stoichiometry="1"/>
        </listOfProducts>
        <kineticLaw formula="v_321">
          <listOfParameters>
            <parameter name="v_321" value="1"/>
          </listOfParameters>
        </kineticLaw>
      </reaction>
      <reaction name="R322" reversible="false">
        <listOfReactants>
          <speciesReference species="UDP" stoichiometry="1"/>
          <speciesReference species="RTHIO" stoichiometry="1"/>
        </listOfReactants>
        <listOfProducts>
          <speciesReference species="OTHIO" stoichiometry="1"/>
          <speciesReference species="DUDP" stoichiometry="1"/>
        </listOfProducts>
        <kineticLaw formula="v_322">
          <listOfParameters>
            <parameter name="v_322" value="1"/>
          </listOfParameters>
        </kineticLaw>
      </reaction>
      <reaction name="R323" reversible="true">
        <listOfReactants>
          <speciesReference species="ATP" stoichiometry="1"/>
          <speciesReference species="DUMP" stoichiometry="1"/>
        </listOfReactants>
        <listOfProducts>
          <speciesReference species="ADP" stoichiometry="1"/>
          <speciesReference species="DUDP" stoichiometry="1"/>
        </listOfProducts>
        <kineticLaw formula="v_323">
          <listOfParameters>
            <parameter name="v_323" value="1"/>
          </listOfParameters>
        </kineticLaw>
      </reaction>
      <reaction name="R324" reversible="false">
        <listOfReactants>
          <speciesReference species="UMP" stoichiometry="1"/>
        </listOfReactants>
        <listOfProducts>
          <speciesReference species="URI" stoichiometry="1"/>
          <speciesReference species="PI" stoichiometry="1"/>
        </listOfProducts>
        <kineticLaw formula="v_324">
          <listOfParameters>
            <parameter name="v_324" value="1"/>
          </listOfParameters>
        </kineticLaw>
      </reaction>
      <reaction name="R325" reversible="false">
        <listOfReactants>
          <speciesReference species="CMP" stoichiometry="1"/>
        </listOfReactants>
        <listOfProducts>
          <speciesReference species="CYTD" stoichiometry="1"/>
          <speciesReference species="PI" stoichiometry="1"/>
        </listOfProducts>
        <kineticLaw formula="v_325">
          <listOfParameters>
            <parameter name="v_325" value="1"/>
          </listOfParameters>
        </kineticLaw>
      </reaction>
      <reaction name="R326" reversible="false">
        <listOfReactants>
          <speciesReference species="DCMP" stoichiometry="1"/>
        </listOfReactants>
        <listOfProducts>
          <speciesReference species="DC" stoichiometry="1"/>
          <speciesReference species="PI" stoichiometry="1"/>
        </listOfProducts>
        <kineticLaw formula="v_326">
          <listOfParameters>
            <parameter name="v_326" value="1"/>
          </listOfParameters>
        </kineticLaw>
      </reaction>
      <reaction name="R327" reversible="false">
        <listOfReactants>
          <speciesReference species="DTMP" stoichiometry="1"/>
        </listOfReactants>
        <listOfProducts>
          <speciesReference species="DT" stoichiometry="1"/>
          <speciesReference species="PI" stoichiometry="1"/>
        </listOfProducts>
        <kineticLaw formula="v_327">
          <listOfParameters>
            <parameter name="v_327" value="1"/>
          </listOfParameters>
        </kineticLaw>
      </reaction>
      <reaction name="R328" reversible="true">
        <listOfReactants>
          <speciesReference species="a_5MC" stoichiometry="1"/>
        </listOfReactants>
        <listOfProducts>
          <speciesReference species="TM" stoichiometry="1"/>
          <speciesReference species="NH3" stoichiometry="1"/>
        </listOfProducts>
        <kineticLaw formula="v_328">
          <listOfParameters>
            <parameter name="v_328" value="1"/>
          </listOfParameters>
        </kineticLaw>
      </reaction>
      <reaction name="R329" reversible="false">
        <listOfReactants>
          <speciesReference species="CT" stoichiometry="1"/>
        </listOfReactants>
        <listOfProducts>
          <speciesReference species="URA" stoichiometry="1"/>
          <speciesReference species="NH3" stoichiometry="1"/>
        </listOfProducts>
        <kineticLaw formula="v_329">
          <listOfParameters>
            <parameter name="v_329" value="1"/>
          </listOfParameters>
        </kineticLaw>
      </reaction>
      <reaction name="R330" reversible="false">
        <listOfReactants>
          <speciesReference species="DC" stoichiometry="1"/>
        </listOfReactants>
        <listOfProducts>
          <speciesReference species="DU" stoichiometry="1"/>
          <speciesReference species="NH3" stoichiometry="1"/>
        </listOfProducts>
        <kineticLaw formula="v_330">
          <listOfParameters>
            <parameter name="v_330" value="1"/>
          </listOfParameters>
        </kineticLaw>
      </reaction>
      <reaction name="R331" reversible="true">
        <listOfReactants>
          <speciesReference species="ATP" stoichiometry="1"/>
          <speciesReference species="UMP" stoichiometry="1"/>
        </listOfReactants>
        <listOfProducts>
          <speciesReference species="ADP" stoichiometry="1"/>
          <speciesReference species="UDP" stoichiometry="1"/>
        </listOfProducts>
        <kineticLaw formula="v_331">
          <listOfParameters>
            <parameter name="v_331" value="1"/>
          </listOfParameters>
        </kineticLaw>
      </reaction>
      <reaction name="R332" reversible="false">
        <listOfReactants>
          <speciesReference species="CTP" stoichiometry="1"/>
        </listOfReactants>
        <listOfProducts>
          <speciesReference species="UTP" stoichiometry="1"/>
          <speciesReference species="NH3" stoichiometry="1"/>
        </listOfProducts>
        <kineticLaw formula="v_332">
          <listOfParameters>
            <parameter name="v_332" value="1"/>
          </listOfParameters>
        </kineticLaw>
      </reaction>
      <reaction name="R333" reversible="false">
        <listOfReactants>
          <speciesReference species="DCTP" stoichiometry="1"/>
        </listOfReactants>
        <listOfProducts>
          <speciesReference species="DUTP" stoichiometry="1"/>
          <speciesReference species="NH3" stoichiometry="1"/>
        </listOfProducts>
        <kineticLaw formula="v_333">
          <listOfParameters>
            <parameter name="v_333" value="1"/>
          </listOfParameters>
        </kineticLaw>
      </reaction>
      <reaction name="R334" reversible="false">
        <listOfReactants>
          <speciesReference species="UTP" stoichiometry="1"/>
        </listOfReactants>
        <listOfProducts>
          <speciesReference species="UMP" stoichiometry="1"/>
          <speciesReference species="PPI" stoichiometry="1"/>
        </listOfProducts>
        <kineticLaw formula="v_334">
          <listOfParameters>
            <parameter name="v_334" value="1"/>
          </listOfParameters>
        </kineticLaw>
      </reaction>
      <reaction name="R335" reversible="false">
        <listOfReactants>
          <speciesReference species="DUTP" stoichiometry="1"/>
        </listOfReactants>
        <listOfProducts>
          <speciesReference species="DUMP" stoichiometry="1"/>
          <speciesReference species="PPI" stoichiometry="1"/>
        </listOfProducts>
        <kineticLaw formula="v_335">
          <listOfParameters>
            <parameter name="v_335" value="1"/>
          </listOfParameters>
        </kineticLaw>
      </reaction>
      <reaction name="R336" reversible="false">
        <listOfReactants>
          <speciesReference species="GLU" stoichiometry="1"/>
          <speciesReference species="NH3" stoichiometry="1"/>
          <speciesReference species="ATP" stoichiometry="1"/>
        </listOfReactants>
        <listOfProducts>
          <speciesReference species="GLN" stoichiometry="1"/>
          <speciesReference species="ADP" stoichiometry="1"/>
          <speciesReference species="PI" stoichiometry="1"/>
        </listOfProducts>
        <kineticLaw formula="v_336">
          <listOfParameters>
            <parameter name="v_336" value="1"/>
          </listOfParameters>
        </kineticLaw>
      </reaction>
      <reaction name="R337" reversible="false">
        <listOfReactants>
          <speciesReference species="GLN" stoichiometry="1"/>
          <speciesReference species="AKG" stoichiometry="1"/>
          <speciesReference species="NADPH" stoichiometry="1"/>
        </listOfReactants>
        <listOfProducts>
          <speciesReference species="GLU" stoichiometry="2"/>
          <speciesReference species="NADP" stoichiometry="1"/>
        </listOfProducts>
        <kineticLaw formula="v_337">
          <listOfParameters>
            <parameter name="v_337" value="1"/>
          </listOfParameters>
        </kineticLaw>
      </reaction>
      <reaction name="R338" reversible="false">
        <listOfReactants>
          <speciesReference species="GLN" stoichiometry="1"/>
          <speciesReference species="ATP" stoichiometry="2"/>
          <speciesReference species="HCO3" stoichiometry="1"/>
        </listOfReactants>
        <listOfProducts>
          <speciesReference species="GLU" stoichiometry="1"/>
          <speciesReference species="CAP" stoichiometry="1"/>
          <speciesReference species="ADP" stoichiometry="2"/>
          <speciesReference species="PI" stoichiometry="1"/>
        </listOfProducts>
        <kineticLaw formula="v_338">
          <listOfParameters>
            <parameter name="v_338" value="1"/>
          </listOfParameters>
        </kineticLaw>
      </reaction>
      <reaction name="R339" reversible="false">
        <listOfReactants>
          <speciesReference species="TRNAGLU" stoichiometry="1"/>
          <speciesReference species="GLU" stoichiometry="1"/>
          <speciesReference species="ATP" stoichiometry="1"/>
        </listOfReactants>
        <listOfProducts>
          <speciesReference species="GLUTRNAGLU" stoichiometry="1"/>
          <speciesReference species="PPI" stoichiometry="1"/>
          <speciesReference species="AMP" stoichiometry="1"/>
        </listOfProducts>
        <kineticLaw formula="v_339">
          <listOfParameters>
            <parameter name="v_339" value="1"/>
          </listOfParameters>
        </kineticLaw>
      </reaction>
      <reaction name="R340" reversible="false">
        <listOfReactants>
          <speciesReference species="ATP" stoichiometry="1"/>
          <speciesReference species="GLN" stoichiometry="1"/>
          <speciesReference species="TRNAGLN" stoichiometry="1"/>
        </listOfReactants>
        <listOfProducts>
          <speciesReference species="AMP" stoichiometry="1"/>
          <speciesReference species="PPI" stoichiometry="1"/>
          <speciesReference species="GTRNA" stoichiometry="1"/>
        </listOfProducts>
        <kineticLaw formula="v_340">
          <listOfParameters>
            <parameter name="v_340" value="1"/>
          </listOfParameters>
        </kineticLaw>
      </reaction>
      <reaction name="R341" reversible="false">
        <listOfReactants>
          <speciesReference species="GLN" stoichiometry="1"/>
        </listOfReactants>
        <listOfProducts>
          <speciesReference species="GLU" stoichiometry="1"/>
          <speciesReference species="NH3" stoichiometry="1"/>
        </listOfProducts>
        <kineticLaw formula="v_341">
          <listOfParameters>
            <parameter name="v_341" value="1"/>
          </listOfParameters>
        </kineticLaw>
      </reaction>
      <reaction name="R342" reversible="true">
        <listOfReactants>
          <speciesReference species="GTRNA" stoichiometry="1"/>
          <speciesReference species="GLU" stoichiometry="1"/>
          <speciesReference species="PI" stoichiometry="1"/>
          <speciesReference species="ADP" stoichiometry="1"/>
        </listOfReactants>
        <listOfProducts>
          <speciesReference species="GLUTRNAGLN" stoichiometry="1"/>
          <speciesReference species="GLN" stoichiometry="1"/>
          <speciesReference species="ATP" stoichiometry="1"/>
        </listOfProducts>
        <kineticLaw formula="v_342">
          <listOfParameters>
            <parameter name="v_342" value="1"/>
          </listOfParameters>
        </kineticLaw>
      </reaction>
      <reaction name="R343" reversible="true">
        <listOfReactants>
          <speciesReference species="OA" stoichiometry="1"/>
          <speciesReference species="GLU" stoichiometry="1"/>
        </listOfReactants>
        <listOfProducts>
          <speciesReference species="ASP" stoichiometry="1"/>
          <speciesReference species="AKG" stoichiometry="1"/>
        </listOfProducts>
        <kineticLaw formula="v_343">
          <listOfParameters>
            <parameter name="v_343" value="1"/>
          </listOfParameters>
        </kineticLaw>
      </reaction>
      <reaction name="R344" reversible="false">
        <listOfReactants>
          <speciesReference species="ATP" stoichiometry="1"/>
          <speciesReference species="ASP" stoichiometry="1"/>
          <speciesReference species="TRNAASP" stoichiometry="1"/>
        </listOfReactants>
        <listOfProducts>
          <speciesReference species="AMP" stoichiometry="1"/>
          <speciesReference species="PPI" stoichiometry="1"/>
          <speciesReference species="ASPTRNAASP" stoichiometry="1"/>
        </listOfProducts>
        <kineticLaw formula="v_344">
          <listOfParameters>
            <parameter name="v_344" value="1"/>
          </listOfParameters>
        </kineticLaw>
      </reaction>
      <reaction name="R345" reversible="true">
        <listOfReactants>
          <speciesReference species="ATP" stoichiometry="1"/>
          <speciesReference species="ALA" stoichiometry="1"/>
          <speciesReference species="TRNAALA" stoichiometry="1"/>
        </listOfReactants>
        <listOfProducts>
          <speciesReference species="AMP" stoichiometry="1"/>
          <speciesReference species="PPI" stoichiometry="1"/>
          <speciesReference species="ALATRNA" stoichiometry="1"/>
        </listOfProducts>
        <kineticLaw formula="v_345">
          <listOfParameters>
            <parameter name="v_345" value="1"/>
          </listOfParameters>
        </kineticLaw>
      </reaction>
      <reaction name="R346" reversible="false">
        <listOfReactants>
          <speciesReference species="ASP" stoichiometry="1"/>
          <speciesReference species="ATP" stoichiometry="1"/>
          <speciesReference species="GLN" stoichiometry="1"/>
        </listOfReactants>
        <listOfProducts>
          <speciesReference species="GLU" stoichiometry="1"/>
          <speciesReference species="ASN" stoichiometry="1"/>
          <speciesReference species="AMP" stoichiometry="1"/>
          <speciesReference species="PPI" stoichiometry="1"/>
        </listOfProducts>
        <kineticLaw formula="v_346">
          <listOfParameters>
            <parameter name="v_346" value="1"/>
          </listOfParameters>
        </kineticLaw>
      </reaction>
      <reaction name="R347" reversible="false">
        <listOfReactants>
          <speciesReference species="ASN" stoichiometry="1"/>
        </listOfReactants>
        <listOfProducts>
          <speciesReference species="ASP" stoichiometry="1"/>
          <speciesReference species="NH3" stoichiometry="1"/>
        </listOfProducts>
        <kineticLaw formula="v_347">
          <listOfParameters>
            <parameter name="v_347" value="1"/>
          </listOfParameters>
        </kineticLaw>
      </reaction>
      <reaction name="R348" reversible="false">
        <listOfReactants>
          <speciesReference species="CNS" stoichiometry="1"/>
        </listOfReactants>
        <listOfProducts>
          <speciesReference species="bALA" stoichiometry="1"/>
          <speciesReference species="HIS" stoichiometry="1"/>
        </listOfProducts>
        <kineticLaw formula="v_348">
          <listOfParameters>
            <parameter name="v_348" value="1"/>
          </listOfParameters>
        </kineticLaw>
      </reaction>
      <reaction name="R349" reversible="false">
        <listOfReactants>
          <speciesReference species="ASP" stoichiometry="1"/>
          <speciesReference species="O2" stoichiometry="1"/>
        </listOfReactants>
        <listOfProducts>
          <speciesReference species="OA" stoichiometry="1"/>
          <speciesReference species="NH3" stoichiometry="1"/>
          <speciesReference species="H2O2" stoichiometry="1"/>
        </listOfProducts>
        <kineticLaw formula="v_349">
          <listOfParameters>
            <parameter name="v_349" value="1"/>
          </listOfParameters>
        </kineticLaw>
      </reaction>
      <reaction name="R350" reversible="true">
        <listOfReactants>
          <speciesReference species="ASP" stoichiometry="1"/>
        </listOfReactants>
        <listOfProducts>
          <speciesReference species="DASP" stoichiometry="1"/>
        </listOfProducts>
        <kineticLaw formula="v_350">
          <listOfParameters>
            <parameter name="v_350" value="1"/>
          </listOfParameters>
        </kineticLaw>
      </reaction>
      <reaction name="R351" reversible="true">
        <listOfReactants>
          <speciesReference species="ASNTRNAASN" stoichiometry="1"/>
          <speciesReference species="GLU" stoichiometry="1"/>
          <speciesReference species="PI" stoichiometry="1"/>
          <speciesReference species="ADP" stoichiometry="1"/>
        </listOfReactants>
        <listOfProducts>
          <speciesReference species="ASPTRNAASN" stoichiometry="1"/>
          <speciesReference species="GLN" stoichiometry="1"/>
          <speciesReference species="ATP" stoichiometry="1"/>
        </listOfProducts>
        <kineticLaw formula="v_351">
          <listOfParameters>
            <parameter name="v_351" value="1"/>
          </listOfParameters>
        </kineticLaw>
      </reaction>
      <reaction name="R352" reversible="false">
        <listOfReactants>
          <speciesReference species="ASP" stoichiometry="1"/>
          <speciesReference species="ATP" stoichiometry="1"/>
        </listOfReactants>
        <listOfProducts>
          <speciesReference species="ADP" stoichiometry="1"/>
          <speciesReference species="BASP" stoichiometry="1"/>
        </listOfProducts>
        <kineticLaw formula="v_352">
          <listOfParameters>
            <parameter name="v_352" value="1"/>
          </listOfParameters>
        </kineticLaw>
      </reaction>
      <reaction name="R353" reversible="false">
        <listOfReactants>
          <speciesReference species="BASP" stoichiometry="1"/>
          <speciesReference species="NADPH" stoichiometry="1"/>
        </listOfReactants>
        <listOfProducts>
          <speciesReference species="NADP" stoichiometry="1"/>
          <speciesReference species="PI" stoichiometry="1"/>
          <speciesReference species="ASPSA" stoichiometry="1"/>
        </listOfProducts>
        <kineticLaw formula="v_353">
          <listOfParameters>
            <parameter name="v_353" value="1"/>
          </listOfParameters>
        </kineticLaw>
      </reaction>
      <reaction name="R354" reversible="true">
        <listOfReactants>
          <speciesReference species="ASPSA" stoichiometry="1"/>
          <speciesReference species="NADH" stoichiometry="1"/>
        </listOfReactants>
        <listOfProducts>
          <speciesReference species="NAD" stoichiometry="1"/>
          <speciesReference species="HSER" stoichiometry="1"/>
        </listOfProducts>
        <kineticLaw formula="v_354">
          <listOfParameters>
            <parameter name="v_354" value="1"/>
          </listOfParameters>
        </kineticLaw>
      </reaction>
      <reaction name="R355" reversible="true">
        <listOfReactants>
          <speciesReference species="ASPSA" stoichiometry="1"/>
          <speciesReference species="NADPH" stoichiometry="1"/>
        </listOfReactants>
        <listOfProducts>
          <speciesReference species="NADP" stoichiometry="1"/>
          <speciesReference species="HSER" stoichiometry="1"/>
        </listOfProducts>
        <kineticLaw formula="v_355">
          <listOfParameters>
            <parameter name="v_355" value="1"/>
          </listOfParameters>
        </kineticLaw>
      </reaction>
      <reaction name="R356" reversible="false">
        <listOfReactants>
          <speciesReference species="HSER" stoichiometry="1"/>
          <speciesReference species="ATP" stoichiometry="1"/>
        </listOfReactants>
        <listOfProducts>
          <speciesReference species="ADP" stoichiometry="1"/>
          <speciesReference species="PHSER" stoichiometry="1"/>
        </listOfProducts>
        <kineticLaw formula="v_356">
          <listOfParameters>
            <parameter name="v_356" value="1"/>
          </listOfParameters>
        </kineticLaw>
      </reaction>
      <reaction name="R357" reversible="false">
        <listOfReactants>
          <speciesReference species="PHSER" stoichiometry="1"/>
        </listOfReactants>
        <listOfProducts>
          <speciesReference species="THR" stoichiometry="1"/>
          <speciesReference species="PI" stoichiometry="1"/>
        </listOfProducts>
        <kineticLaw formula="v_357">
          <listOfParameters>
            <parameter name="v_357" value="1"/>
          </listOfParameters>
        </kineticLaw>
      </reaction>
      <reaction name="R358" reversible="false">
        <listOfReactants>
          <speciesReference species="a_3PG" stoichiometry="1"/>
          <speciesReference species="NAD" stoichiometry="1"/>
        </listOfReactants>
        <listOfProducts>
          <speciesReference species="NADH" stoichiometry="1"/>
          <speciesReference species="PHP" stoichiometry="1"/>
        </listOfProducts>
        <kineticLaw formula="v_358">
          <listOfParameters>
            <parameter name="v_358" value="1"/>
          </listOfParameters>
        </kineticLaw>
      </reaction>
      <reaction name="R359" reversible="false">
        <listOfReactants>
          <speciesReference species="PHP" stoichiometry="1"/>
          <speciesReference species="GLU" stoichiometry="1"/>
        </listOfReactants>
        <listOfProducts>
          <speciesReference species="AKG" stoichiometry="1"/>
          <speciesReference species="a_3PSER" stoichiometry="1"/>
        </listOfProducts>
        <kineticLaw formula="v_359">
          <listOfParameters>
            <parameter name="v_359" value="1"/>
          </listOfParameters>
        </kineticLaw>
      </reaction>
      <reaction name="R360" reversible="false">
        <listOfReactants>
          <speciesReference species="a_3PSER" stoichiometry="1"/>
        </listOfReactants>
        <listOfProducts>
          <speciesReference species="PI" stoichiometry="1"/>
          <speciesReference species="SER" stoichiometry="1"/>
        </listOfProducts>
        <kineticLaw formula="v_360">
          <listOfParameters>
            <parameter name="v_360" value="1"/>
          </listOfParameters>
        </kineticLaw>
      </reaction>
      <reaction name="R361" reversible="true">
        <listOfReactants>
          <speciesReference species="THF" stoichiometry="1"/>
          <speciesReference species="SER" stoichiometry="1"/>
        </listOfReactants>
        <listOfProducts>
          <speciesReference species="GLY" stoichiometry="1"/>
          <speciesReference species="METTHF" stoichiometry="1"/>
        </listOfProducts>
        <kineticLaw formula="v_361">
          <listOfParameters>
            <parameter name="v_361" value="1"/>
          </listOfParameters>
        </kineticLaw>
      </reaction>
      <reaction name="R362" reversible="false">
        <listOfReactants>
          <speciesReference species="DHLIPOYLPROTEIN" stoichiometry="1"/>
          <speciesReference species="NAD" stoichiometry="1"/>
        </listOfReactants>
        <listOfProducts>
          <speciesReference species="NADH" stoichiometry="1"/>
          <speciesReference species="LIPOYLPROTEIN" stoichiometry="1"/>
        </listOfProducts>
        <kineticLaw formula="v_362">
          <listOfParameters>
            <parameter name="v_362" value="1"/>
          </listOfParameters>
        </kineticLaw>
      </reaction>
      <reaction name="R363" reversible="true">
        <listOfReactants>
          <speciesReference species="SER" stoichiometry="1"/>
        </listOfReactants>
        <listOfProducts>
          <speciesReference species="PYR" stoichiometry="1"/>
          <speciesReference species="NH3" stoichiometry="1"/>
        </listOfProducts>
        <kineticLaw formula="v_363">
          <listOfParameters>
            <parameter name="v_363" value="1"/>
          </listOfParameters>
        </kineticLaw>
      </reaction>
      <reaction name="R364" reversible="false">
        <listOfReactants>
          <speciesReference species="THR" stoichiometry="1"/>
        </listOfReactants>
        <listOfProducts>
          <speciesReference species="OBUT" stoichiometry="1"/>
          <speciesReference species="NH3" stoichiometry="1"/>
        </listOfProducts>
        <kineticLaw formula="v_364">
          <listOfParameters>
            <parameter name="v_364" value="1"/>
          </listOfParameters>
        </kineticLaw>
      </reaction>
      <reaction name="R365" reversible="false">
        <listOfReactants>
          <speciesReference species="ATP" stoichiometry="1"/>
          <speciesReference species="THR" stoichiometry="1"/>
          <speciesReference species="TRNATHR" stoichiometry="1"/>
        </listOfReactants>
        <listOfProducts>
          <speciesReference species="AMP" stoichiometry="1"/>
          <speciesReference species="PPI" stoichiometry="1"/>
          <speciesReference species="THRTRNATHR" stoichiometry="1"/>
        </listOfProducts>
        <kineticLaw formula="v_365">
          <listOfParameters>
            <parameter name="v_365" value="1"/>
          </listOfParameters>
        </kineticLaw>
      </reaction>
      <reaction name="R366" reversible="false">
        <listOfReactants>
          <speciesReference species="ATP" stoichiometry="1"/>
          <speciesReference species="SER" stoichiometry="1"/>
          <speciesReference species="TRNASER" stoichiometry="1"/>
        </listOfReactants>
        <listOfProducts>
          <speciesReference species="AMP" stoichiometry="1"/>
          <speciesReference species="PPI" stoichiometry="1"/>
          <speciesReference species="SERTRNASER" stoichiometry="1"/>
        </listOfProducts>
        <kineticLaw formula="v_366">
          <listOfParameters>
            <parameter name="v_366" value="1"/>
          </listOfParameters>
        </kineticLaw>
      </reaction>
      <reaction name="R367" reversible="false">
        <listOfReactants>
          <speciesReference species="ATP" stoichiometry="1"/>
          <speciesReference species="GLY" stoichiometry="1"/>
          <speciesReference species="TRNAGLY" stoichiometry="1"/>
        </listOfReactants>
        <listOfProducts>
          <speciesReference species="AMP" stoichiometry="1"/>
          <speciesReference species="PPI" stoichiometry="1"/>
          <speciesReference species="GLYTRNAGLY" stoichiometry="1"/>
        </listOfProducts>
        <kineticLaw formula="v_367">
          <listOfParameters>
            <parameter name="v_367" value="1"/>
          </listOfParameters>
        </kineticLaw>
      </reaction>
      <reaction name="R368" reversible="false">
        <listOfReactants>
          <speciesReference species="GLU" stoichiometry="1"/>
          <speciesReference species="ASPSA" stoichiometry="1"/>
        </listOfReactants>
        <listOfProducts>
          <speciesReference species="AKG" stoichiometry="1"/>
          <speciesReference species="a_24DAB" stoichiometry="1"/>
        </listOfProducts>
        <kineticLaw formula="v_368">
          <listOfParameters>
            <parameter name="v_368" value="1"/>
          </listOfParameters>
        </kineticLaw>
      </reaction>
      <reaction name="R369" reversible="false">
        <listOfReactants>
          <speciesReference species="BAL" stoichiometry="1"/>
          <speciesReference species="FAD" stoichiometry="1"/>
        </listOfReactants>
        <listOfProducts>
          <speciesReference species="FADH2" stoichiometry="1"/>
          <speciesReference species="BETAINE" stoichiometry="1"/>
        </listOfProducts>
        <kineticLaw formula="v_369">
          <listOfParameters>
            <parameter name="v_369" value="1"/>
          </listOfParameters>
        </kineticLaw>
      </reaction>
      <reaction name="R370" reversible="false">
        <listOfReactants>
          <speciesReference species="BAL" stoichiometry="1"/>
          <speciesReference species="NAD" stoichiometry="1"/>
        </listOfReactants>
        <listOfProducts>
          <speciesReference species="BETAINE" stoichiometry="1"/>
          <speciesReference species="NADH" stoichiometry="1"/>
        </listOfProducts>
        <kineticLaw formula="v_370">
          <listOfParameters>
            <parameter name="v_370" value="1"/>
          </listOfParameters>
        </kineticLaw>
      </reaction>
      <reaction name="R371" reversible="false">
        <listOfReactants>
          <speciesReference species="MTG" stoichiometry="1"/>
          <speciesReference species="NADPH" stoichiometry="1"/>
        </listOfReactants>
        <listOfProducts>
          <speciesReference species="HAC" stoichiometry="1"/>
          <speciesReference species="NADP" stoichiometry="1"/>
        </listOfProducts>
        <kineticLaw formula="v_371">
          <listOfParameters>
            <parameter name="v_371" value="1"/>
          </listOfParameters>
        </kineticLaw>
      </reaction>
      <reaction name="R372" reversible="true">
        <listOfReactants>
          <speciesReference species="AACTN" stoichiometry="1"/>
          <speciesReference species="O2" stoichiometry="1"/>
        </listOfReactants>
        <listOfProducts>
          <speciesReference species="MTG" stoichiometry="1"/>
          <speciesReference species="NH3" stoichiometry="1"/>
          <speciesReference species="H2O2" stoichiometry="1"/>
        </listOfProducts>
        <kineticLaw formula="v_372">
          <listOfParameters>
            <parameter name="v_372" value="1"/>
          </listOfParameters>
        </kineticLaw>
      </reaction>
      <reaction name="R373" reversible="true">
        <listOfReactants>
          <speciesReference species="DSER" stoichiometry="1"/>
        </listOfReactants>
        <listOfProducts>
          <speciesReference species="PYR" stoichiometry="1"/>
          <speciesReference species="NH3" stoichiometry="1"/>
        </listOfProducts>
        <kineticLaw formula="v_373">
          <listOfParameters>
            <parameter name="v_373" value="1"/>
          </listOfParameters>
        </kineticLaw>
      </reaction>
      <reaction name="R374" reversible="false">
        <listOfReactants>
          <speciesReference species="LLCT" stoichiometry="1"/>
        </listOfReactants>
        <listOfProducts>
          <speciesReference species="HCYS" stoichiometry="1"/>
          <speciesReference species="PYR" stoichiometry="1"/>
          <speciesReference species="NH3" stoichiometry="1"/>
        </listOfProducts>
        <kineticLaw formula="v_374">
          <listOfParameters>
            <parameter name="v_374" value="1"/>
          </listOfParameters>
        </kineticLaw>
      </reaction>
      <reaction name="R375" reversible="true">
        <listOfReactants>
          <speciesReference species="HCYS" stoichiometry="1"/>
          <speciesReference species="MTHF" stoichiometry="1"/>
        </listOfReactants>
        <listOfProducts>
          <speciesReference species="THF" stoichiometry="1"/>
          <speciesReference species="MET" stoichiometry="1"/>
        </listOfProducts>
        <kineticLaw formula="v_375">
          <listOfParameters>
            <parameter name="v_375" value="1"/>
          </listOfParameters>
        </kineticLaw>
      </reaction>
      <reaction name="R376" reversible="false">
        <listOfReactants>
          <speciesReference species="a_5MTGLU" stoichiometry="1"/>
          <speciesReference species="HCYS" stoichiometry="1"/>
        </listOfReactants>
        <listOfProducts>
          <speciesReference species="TGLU" stoichiometry="1"/>
          <speciesReference species="MET" stoichiometry="1"/>
        </listOfProducts>
        <kineticLaw formula="v_376">
          <listOfParameters>
            <parameter name="v_376" value="1"/>
          </listOfParameters>
        </kineticLaw>
      </reaction>
      <reaction name="R377" reversible="false">
        <listOfReactants>
          <speciesReference species="ATP" stoichiometry="1"/>
          <speciesReference species="MET" stoichiometry="1"/>
          <speciesReference species="TRNAMET" stoichiometry="1"/>
        </listOfReactants>
        <listOfProducts>
          <speciesReference species="AMP" stoichiometry="1"/>
          <speciesReference species="PPI" stoichiometry="1"/>
          <speciesReference species="METTRNA" stoichiometry="1"/>
        </listOfProducts>
        <kineticLaw formula="v_377">
          <listOfParameters>
            <parameter name="v_377" value="1"/>
          </listOfParameters>
        </kineticLaw>
      </reaction>
      <reaction name="R378" reversible="false">
        <listOfReactants>
          <speciesReference species="METTRNA" stoichiometry="1"/>
          <speciesReference species="FTHF" stoichiometry="1"/>
        </listOfReactants>
        <listOfProducts>
          <speciesReference species="THF" stoichiometry="1"/>
          <speciesReference species="FMETTRNA" stoichiometry="1"/>
        </listOfProducts>
        <kineticLaw formula="v_378">
          <listOfParameters>
            <parameter name="v_378" value="1"/>
          </listOfParameters>
        </kineticLaw>
      </reaction>
      <reaction name="R379" reversible="false">
        <listOfReactants>
          <speciesReference species="MET" stoichiometry="1"/>
          <speciesReference species="ATP" stoichiometry="1"/>
        </listOfReactants>
        <listOfProducts>
          <speciesReference species="PPI" stoichiometry="1"/>
          <speciesReference species="PI" stoichiometry="1"/>
          <speciesReference species="SAM" stoichiometry="1"/>
        </listOfProducts>
        <kineticLaw formula="v_379">
          <listOfParameters>
            <parameter name="v_379" value="1"/>
          </listOfParameters>
        </kineticLaw>
      </reaction>
      <reaction name="R380" reversible="true">
        <listOfReactants>
          <speciesReference species="SAH" stoichiometry="1"/>
        </listOfReactants>
        <listOfProducts>
          <speciesReference species="SRLH" stoichiometry="1"/>
          <speciesReference species="AD" stoichiometry="1"/>
        </listOfProducts>
        <kineticLaw formula="v_380">
          <listOfParameters>
            <parameter name="v_380" value="1"/>
          </listOfParameters>
        </kineticLaw>
      </reaction>
      <reaction name="R381" reversible="true">
        <listOfReactants>
          <speciesReference species="SAM" stoichiometry="1"/>
          <speciesReference species="CT" stoichiometry="1"/>
        </listOfReactants>
        <listOfProducts>
          <speciesReference species="SAH" stoichiometry="1"/>
          <speciesReference species="a_5MC" stoichiometry="1"/>
        </listOfProducts>
        <kineticLaw formula="v_381">
          <listOfParameters>
            <parameter name="v_381" value="1"/>
          </listOfParameters>
        </kineticLaw>
      </reaction>
      <reaction name="R382" reversible="true">
        <listOfReactants>
          <speciesReference species="ACCOA" stoichiometry="1"/>
          <speciesReference species="HSER" stoichiometry="1"/>
        </listOfReactants>
        <listOfProducts>
          <speciesReference species="COA" stoichiometry="1"/>
          <speciesReference species="OAHSER" stoichiometry="1"/>
        </listOfProducts>
        <kineticLaw formula="v_382">
          <listOfParameters>
            <parameter name="v_382" value="1"/>
          </listOfParameters>
        </kineticLaw>
      </reaction>
      <reaction name="R383" reversible="true">
        <listOfReactants>
          <speciesReference species="OSLHSER" stoichiometry="1"/>
          <speciesReference species="H2S" stoichiometry="1"/>
        </listOfReactants>
        <listOfProducts>
          <speciesReference species="HCYS" stoichiometry="1"/>
          <speciesReference species="SUCC" stoichiometry="1"/>
        </listOfProducts>
        <kineticLaw formula="v_383">
          <listOfParameters>
            <parameter name="v_383" value="1"/>
          </listOfParameters>
        </kineticLaw>
      </reaction>
      <reaction name="R384" reversible="true">
        <listOfReactants>
          <speciesReference species="OAHSER" stoichiometry="1"/>
          <speciesReference species="H2S" stoichiometry="1"/>
        </listOfReactants>
        <listOfProducts>
          <speciesReference species="HCYS" stoichiometry="1"/>
          <speciesReference species="AC" stoichiometry="1"/>
        </listOfProducts>
        <kineticLaw formula="v_384">
          <listOfParameters>
            <parameter name="v_384" value="1"/>
          </listOfParameters>
        </kineticLaw>
      </reaction>
      <reaction name="R385" reversible="true">
        <listOfReactants>
          <speciesReference species="OAHSER" stoichiometry="1"/>
          <speciesReference species="HO3S2" stoichiometry="1"/>
          <speciesReference species="RTHIO" stoichiometry="1"/>
        </listOfReactants>
        <listOfProducts>
          <speciesReference species="HCYS" stoichiometry="1"/>
          <speciesReference species="H2SO3" stoichiometry="1"/>
          <speciesReference species="OTHIO" stoichiometry="1"/>
          <speciesReference species="AC" stoichiometry="1"/>
        </listOfProducts>
        <kineticLaw formula="v_385">
          <listOfParameters>
            <parameter name="v_385" value="1"/>
          </listOfParameters>
        </kineticLaw>
      </reaction>
      <reaction name="R386" reversible="false">
        <listOfReactants>
          <speciesReference species="H2S" stoichiometry="1"/>
          <speciesReference species="PYR" stoichiometry="1"/>
          <speciesReference species="NH3" stoichiometry="1"/>
        </listOfReactants>
        <listOfProducts>
          <speciesReference species="CYS" stoichiometry="1"/>
        </listOfProducts>
        <kineticLaw formula="v_386">
          <listOfParameters>
            <parameter name="v_386" value="1"/>
          </listOfParameters>
        </kineticLaw>
      </reaction>
      <reaction name="R387" reversible="false">
        <listOfReactants>
          <speciesReference species="CYST" stoichiometry="1"/>
        </listOfReactants>
        <listOfProducts>
          <speciesReference species="PYR" stoichiometry="1"/>
          <speciesReference species="NH3" stoichiometry="1"/>
          <speciesReference species="TCYS" stoichiometry="1"/>
        </listOfProducts>
        <kineticLaw formula="v_387">
          <listOfParameters>
            <parameter name="v_387" value="1"/>
          </listOfParameters>
        </kineticLaw>
      </reaction>
      <reaction name="R388" reversible="true">
        <listOfReactants>
          <speciesReference species="SER" stoichiometry="1"/>
          <speciesReference species="ACCOA" stoichiometry="1"/>
        </listOfReactants>
        <listOfProducts>
          <speciesReference species="COA" stoichiometry="1"/>
          <speciesReference species="ASER" stoichiometry="1"/>
        </listOfProducts>
        <kineticLaw formula="v_388">
          <listOfParameters>
            <parameter name="v_388" value="1"/>
          </listOfParameters>
        </kineticLaw>
      </reaction>
      <reaction name="R389" reversible="false">
        <listOfReactants>
          <speciesReference species="ASER" stoichiometry="1"/>
          <speciesReference species="H2S" stoichiometry="1"/>
        </listOfReactants>
        <listOfProducts>
          <speciesReference species="CYS" stoichiometry="1"/>
          <speciesReference species="AC" stoichiometry="1"/>
        </listOfProducts>
        <kineticLaw formula="v_389">
          <listOfParameters>
            <parameter name="v_389" value="1"/>
          </listOfParameters>
        </kineticLaw>
      </reaction>
      <reaction name="R390" reversible="false">
        <listOfReactants>
          <speciesReference species="ASER" stoichiometry="1"/>
          <speciesReference species="HO3S2" stoichiometry="1"/>
          <speciesReference species="RTHIO" stoichiometry="1"/>
        </listOfReactants>
        <listOfProducts>
          <speciesReference species="CYS" stoichiometry="1"/>
          <speciesReference species="H2SO3" stoichiometry="1"/>
          <speciesReference species="OTHIO" stoichiometry="1"/>
          <speciesReference species="AC" stoichiometry="1"/>
        </listOfProducts>
        <kineticLaw formula="v_390">
          <listOfParameters>
            <parameter name="v_390" value="1"/>
          </listOfParameters>
        </kineticLaw>
      </reaction>
      <reaction name="R391" reversible="false">
        <listOfReactants>
          <speciesReference species="ASER" stoichiometry="1"/>
          <speciesReference species="HO3S2" stoichiometry="1"/>
        </listOfReactants>
        <listOfProducts>
          <speciesReference species="SSLCYS" stoichiometry="1"/>
          <speciesReference species="AC" stoichiometry="1"/>
        </listOfProducts>
        <kineticLaw formula="v_391">
          <listOfParameters>
            <parameter name="v_391" value="1"/>
          </listOfParameters>
        </kineticLaw>
      </reaction>
      <reaction name="R392" reversible="true">
        <listOfReactants>
          <speciesReference species="CYSTEATE" stoichiometry="1"/>
          <speciesReference species="AKG" stoichiometry="1"/>
        </listOfReactants>
        <listOfProducts>
          <speciesReference species="a_3SPYR" stoichiometry="1"/>
          <speciesReference species="GLU" stoichiometry="1"/>
        </listOfProducts>
        <kineticLaw formula="v_392">
          <listOfParameters>
            <parameter name="v_392" value="1"/>
          </listOfParameters>
        </kineticLaw>
      </reaction>
      <reaction name="R393" reversible="false">
        <listOfReactants>
          <speciesReference species="a_3SLALA" stoichiometry="1"/>
          <speciesReference species="AKG" stoichiometry="1"/>
        </listOfReactants>
        <listOfProducts>
          <speciesReference species="a_3SFPYR" stoichiometry="1"/>
          <speciesReference species="GLU" stoichiometry="1"/>
        </listOfProducts>
        <kineticLaw formula="v_393">
          <listOfParameters>
            <parameter name="v_393" value="1"/>
          </listOfParameters>
        </kineticLaw>
      </reaction>
      <reaction name="R394" reversible="false">
        <listOfReactants>
          <speciesReference species="MPYR" stoichiometry="1"/>
          <speciesReference species="GLU" stoichiometry="1"/>
        </listOfReactants>
        <listOfProducts>
          <speciesReference species="CYS" stoichiometry="1"/>
          <speciesReference species="AKG" stoichiometry="1"/>
        </listOfProducts>
        <kineticLaw formula="v_394">
          <listOfParameters>
            <parameter name="v_394" value="1"/>
          </listOfParameters>
        </kineticLaw>
      </reaction>
      <reaction name="R395" reversible="false">
        <listOfReactants>
          <speciesReference species="SER" stoichiometry="1"/>
        </listOfReactants>
        <listOfProducts>
          <speciesReference species="a_2AA" stoichiometry="1"/>
        </listOfProducts>
        <kineticLaw formula="v_395">
          <listOfParameters>
            <parameter name="v_395" value="1"/>
          </listOfParameters>
        </kineticLaw>
      </reaction>
      <reaction name="R396" reversible="false">
        <listOfReactants>
          <speciesReference species="ATP" stoichiometry="1"/>
          <speciesReference species="CYS" stoichiometry="1"/>
          <speciesReference species="TRNACYS" stoichiometry="1"/>
        </listOfReactants>
        <listOfProducts>
          <speciesReference species="AMP" stoichiometry="1"/>
          <speciesReference species="PPI" stoichiometry="1"/>
          <speciesReference species="CYSTRNACYS" stoichiometry="1"/>
        </listOfProducts>
        <kineticLaw formula="v_396">
          <listOfParameters>
            <parameter name="v_396" value="1"/>
          </listOfParameters>
        </kineticLaw>
      </reaction>
      <reaction name="R397" reversible="true">
        <listOfReactants>
          <speciesReference species="DCYS" stoichiometry="1"/>
        </listOfReactants>
        <listOfProducts>
          <speciesReference species="H2S" stoichiometry="1"/>
          <speciesReference species="NH3" stoichiometry="1"/>
          <speciesReference species="PYR" stoichiometry="1"/>
        </listOfProducts>
        <kineticLaw formula="v_397">
          <listOfParameters>
            <parameter name="v_397" value="1"/>
          </listOfParameters>
        </kineticLaw>
      </reaction>
      <reaction name="R398" reversible="false">
        <listOfReactants>
          <speciesReference species="HIBUT" stoichiometry="1"/>
          <speciesReference species="NAD" stoichiometry="1"/>
        </listOfReactants>
        <listOfProducts>
          <speciesReference species="a_3OPP" stoichiometry="1"/>
          <speciesReference species="NADH" stoichiometry="1"/>
        </listOfProducts>
        <kineticLaw formula="v_398">
          <listOfParameters>
            <parameter name="v_398" value="1"/>
          </listOfParameters>
        </kineticLaw>
      </reaction>
      <reaction name="R399" reversible="true">
        <listOfReactants>
          <speciesReference species="a_3MBCOA" stoichiometry="1"/>
          <speciesReference species="FAD" stoichiometry="1"/>
        </listOfReactants>
        <listOfProducts>
          <speciesReference species="a_3MCCOA" stoichiometry="1"/>
          <speciesReference species="FADH2" stoichiometry="1"/>
        </listOfProducts>
        <kineticLaw formula="v_399">
          <listOfParameters>
            <parameter name="v_399" value="1"/>
          </listOfParameters>
        </kineticLaw>
      </reaction>
      <reaction name="R400" reversible="true">
        <listOfReactants>
          <speciesReference species="a_3HIVCOA" stoichiometry="1"/>
        </listOfReactants>
        <listOfProducts>
          <speciesReference species="a_3MCCOA" stoichiometry="1"/>
        </listOfProducts>
        <kineticLaw formula="v_400">
          <listOfParameters>
            <parameter name="v_400" value="1"/>
          </listOfParameters>
        </kineticLaw>
      </reaction>
      <reaction name="R401" reversible="false">
        <listOfReactants>
          <speciesReference species="a_2MP2ECOA" stoichiometry="1"/>
        </listOfReactants>
        <listOfProducts>
          <speciesReference species="a_3HIBCOA" stoichiometry="1"/>
        </listOfProducts>
        <kineticLaw formula="v_401">
          <listOfParameters>
            <parameter name="v_401" value="1"/>
          </listOfParameters>
        </kineticLaw>
      </reaction>
      <reaction name="R402" reversible="false">
        <listOfReactants>
          <speciesReference species="a_3H2MBCOA" stoichiometry="1"/>
        </listOfReactants>
        <listOfProducts>
          <speciesReference species="a_2MB2ECOA" stoichiometry="1"/>
        </listOfProducts>
        <kineticLaw formula="v_402">
          <listOfParameters>
            <parameter name="v_402" value="1"/>
          </listOfParameters>
        </kineticLaw>
      </reaction>
      <reaction name="R403" reversible="false">
        <listOfReactants>
          <speciesReference species="ATP" stoichiometry="1"/>
          <speciesReference species="a_3MCCOA" stoichiometry="1"/>
          <speciesReference species="HCO3" stoichiometry="1"/>
        </listOfReactants>
        <listOfProducts>
          <speciesReference species="ADP" stoichiometry="1"/>
          <speciesReference species="PI" stoichiometry="1"/>
          <speciesReference species="a_3MGCOA" stoichiometry="1"/>
        </listOfProducts>
        <kineticLaw formula="v_403">
          <listOfParameters>
            <parameter name="v_403" value="1"/>
          </listOfParameters>
        </kineticLaw>
      </reaction>
      <reaction name="R404" reversible="true">
        <listOfReactants>
          <speciesReference species="HIBUT" stoichiometry="1"/>
          <speciesReference species="NAD" stoichiometry="1"/>
        </listOfReactants>
        <listOfProducts>
          <speciesReference species="MMSA" stoichiometry="1"/>
          <speciesReference species="NADH" stoichiometry="1"/>
        </listOfProducts>
        <kineticLaw formula="v_404">
          <listOfParameters>
            <parameter name="v_404" value="1"/>
          </listOfParameters>
        </kineticLaw>
      </reaction>
      <reaction name="R405" reversible="true">
        <listOfReactants>
          <speciesReference species="a_3H2MBCOA" stoichiometry="1"/>
          <speciesReference species="NAD" stoichiometry="1"/>
        </listOfReactants>
        <listOfProducts>
          <speciesReference species="a_2MAACCOA" stoichiometry="1"/>
          <speciesReference species="NADH" stoichiometry="1"/>
        </listOfProducts>
        <kineticLaw formula="v_405">
          <listOfParameters>
            <parameter name="v_405" value="1"/>
          </listOfParameters>
        </kineticLaw>
      </reaction>
      <reaction name="R406" reversible="false">
        <listOfReactants>
          <speciesReference species="MMSA" stoichiometry="1"/>
          <speciesReference species="NAD" stoichiometry="1"/>
        </listOfReactants>
        <listOfProducts>
          <speciesReference species="MM" stoichiometry="1"/>
          <speciesReference species="NADH" stoichiometry="1"/>
        </listOfProducts>
        <kineticLaw formula="v_406">
          <listOfParameters>
            <parameter name="v_406" value="1"/>
          </listOfParameters>
        </kineticLaw>
      </reaction>
      <reaction name="R407" reversible="false">
        <listOfReactants>
          <speciesReference species="COA" stoichiometry="1"/>
          <speciesReference species="a_2MAACCOA" stoichiometry="1"/>
        </listOfReactants>
        <listOfProducts>
          <speciesReference species="PPACOA" stoichiometry="1"/>
          <speciesReference species="ACCOA" stoichiometry="1"/>
        </listOfProducts>
        <kineticLaw formula="v_407">
          <listOfParameters>
            <parameter name="v_407" value="1"/>
          </listOfParameters>
        </kineticLaw>
      </reaction>
      <reaction name="R408" reversible="true">
        <listOfReactants>
          <speciesReference species="a_2MPPACOA" stoichiometry="1"/>
          <speciesReference species="FAD" stoichiometry="1"/>
        </listOfReactants>
        <listOfProducts>
          <speciesReference species="a_2MP2ECOA" stoichiometry="1"/>
          <speciesReference species="FADH2" stoichiometry="1"/>
        </listOfProducts>
        <kineticLaw formula="v_408">
          <listOfParameters>
            <parameter name="v_408" value="1"/>
          </listOfParameters>
        </kineticLaw>
      </reaction>
      <reaction name="R409" reversible="true">
        <listOfReactants>
          <speciesReference species="a_2MBCOA" stoichiometry="1"/>
          <speciesReference species="FAD" stoichiometry="1"/>
        </listOfReactants>
        <listOfProducts>
          <speciesReference species="a_2MB2ECOA" stoichiometry="1"/>
          <speciesReference species="FADH2" stoichiometry="1"/>
        </listOfProducts>
        <kineticLaw formula="v_409">
          <listOfParameters>
            <parameter name="v_409" value="1"/>
          </listOfParameters>
        </kineticLaw>
      </reaction>
      <reaction name="R410" reversible="true">
        <listOfReactants>
          <speciesReference species="ALA" stoichiometry="1"/>
          <speciesReference species="MMSA" stoichiometry="1"/>
        </listOfReactants>
        <listOfProducts>
          <speciesReference species="PYR" stoichiometry="1"/>
          <speciesReference species="AIBUT" stoichiometry="1"/>
        </listOfProducts>
        <kineticLaw formula="v_410">
          <listOfParameters>
            <parameter name="v_410" value="1"/>
          </listOfParameters>
        </kineticLaw>
      </reaction>
      <reaction name="R411" reversible="true">
        <listOfReactants>
          <speciesReference species="ILE" stoichiometry="1"/>
          <speciesReference species="AKG" stoichiometry="1"/>
        </listOfReactants>
        <listOfProducts>
          <speciesReference species="a_3MOP" stoichiometry="1"/>
          <speciesReference species="GLU" stoichiometry="1"/>
        </listOfProducts>
        <kineticLaw formula="v_411">
          <listOfParameters>
            <parameter name="v_411" value="1"/>
          </listOfParameters>
        </kineticLaw>
      </reaction>
      <reaction name="R412" reversible="true">
        <listOfReactants>
          <speciesReference species="LEU" stoichiometry="1"/>
          <speciesReference species="AKG" stoichiometry="1"/>
        </listOfReactants>
        <listOfProducts>
          <speciesReference species="a_4MOP" stoichiometry="1"/>
          <speciesReference species="GLU" stoichiometry="1"/>
        </listOfProducts>
        <kineticLaw formula="v_412">
          <listOfParameters>
            <parameter name="v_412" value="1"/>
          </listOfParameters>
        </kineticLaw>
      </reaction>
      <reaction name="R413" reversible="false">
        <listOfReactants>
          <speciesReference species="ACLAC" stoichiometry="1"/>
          <speciesReference species="NADPH" stoichiometry="1"/>
        </listOfReactants>
        <listOfProducts>
          <speciesReference species="NADP" stoichiometry="1"/>
          <speciesReference species="DHMVA" stoichiometry="1"/>
        </listOfProducts>
        <kineticLaw formula="v_413">
          <listOfParameters>
            <parameter name="v_413" value="1"/>
          </listOfParameters>
        </kineticLaw>
      </reaction>
      <reaction name="R414" reversible="false">
        <listOfReactants>
          <speciesReference species="DHMVA" stoichiometry="1"/>
        </listOfReactants>
        <listOfProducts>
          <speciesReference species="OIVAL" stoichiometry="1"/>
        </listOfProducts>
        <kineticLaw formula="v_414">
          <listOfParameters>
            <parameter name="v_414" value="1"/>
          </listOfParameters>
        </kineticLaw>
      </reaction>
      <reaction name="R415" reversible="true">
        <listOfReactants>
          <speciesReference species="OIVAL" stoichiometry="1"/>
          <speciesReference species="GLU" stoichiometry="1"/>
        </listOfReactants>
        <listOfProducts>
          <speciesReference species="AKG" stoichiometry="1"/>
          <speciesReference species="VAL" stoichiometry="1"/>
        </listOfProducts>
        <kineticLaw formula="v_415">
          <listOfParameters>
            <parameter name="v_415" value="1"/>
          </listOfParameters>
        </kineticLaw>
      </reaction>
      <reaction name="R416" reversible="false">
        <listOfReactants>
          <speciesReference species="OBUT" stoichiometry="1"/>
          <speciesReference species="a_2_HE_TPP" stoichiometry="1"/>
        </listOfReactants>
        <listOfProducts>
          <speciesReference species="ABUT" stoichiometry="1"/>
          <speciesReference species="THMPP" stoichiometry="1"/>
        </listOfProducts>
        <kineticLaw formula="v_416">
          <listOfParameters>
            <parameter name="v_416" value="1"/>
          </listOfParameters>
        </kineticLaw>
      </reaction>
      <reaction name="R417" reversible="false">
        <listOfReactants>
          <speciesReference species="ABUT" stoichiometry="1"/>
          <speciesReference species="NADPH" stoichiometry="1"/>
        </listOfReactants>
        <listOfProducts>
          <speciesReference species="NADP" stoichiometry="1"/>
          <speciesReference species="DHMP" stoichiometry="1"/>
        </listOfProducts>
        <kineticLaw formula="v_417">
          <listOfParameters>
            <parameter name="v_417" value="1"/>
          </listOfParameters>
        </kineticLaw>
      </reaction>
      <reaction name="R418" reversible="false">
        <listOfReactants>
          <speciesReference species="DHMP" stoichiometry="1"/>
        </listOfReactants>
        <listOfProducts>
          <speciesReference species="a_3MOP" stoichiometry="1"/>
        </listOfProducts>
        <kineticLaw formula="v_418">
          <listOfParameters>
            <parameter name="v_418" value="1"/>
          </listOfParameters>
        </kineticLaw>
      </reaction>
      <reaction name="R419" reversible="true">
        <listOfReactants>
          <speciesReference species="a_3MOP" stoichiometry="1"/>
          <speciesReference species="GLU" stoichiometry="1"/>
        </listOfReactants>
        <listOfProducts>
          <speciesReference species="AKG" stoichiometry="1"/>
          <speciesReference species="ILE" stoichiometry="1"/>
        </listOfProducts>
        <kineticLaw formula="v_419">
          <listOfParameters>
            <parameter name="v_419" value="1"/>
          </listOfParameters>
        </kineticLaw>
      </reaction>
      <reaction name="R420" reversible="false">
        <listOfReactants>
          <speciesReference species="ACCOA" stoichiometry="1"/>
          <speciesReference species="OIVAL" stoichiometry="1"/>
        </listOfReactants>
        <listOfProducts>
          <speciesReference species="COA" stoichiometry="1"/>
          <speciesReference species="IPPMAL" stoichiometry="1"/>
        </listOfProducts>
        <kineticLaw formula="v_420">
          <listOfParameters>
            <parameter name="v_420" value="1"/>
          </listOfParameters>
        </kineticLaw>
      </reaction>
      <reaction name="R421" reversible="true">
        <listOfReactants>
          <speciesReference species="IPPMAL" stoichiometry="1"/>
        </listOfReactants>
        <listOfProducts>
          <speciesReference species="CBHCAP" stoichiometry="1"/>
        </listOfProducts>
        <kineticLaw formula="v_421">
          <listOfParameters>
            <parameter name="v_421" value="1"/>
          </listOfParameters>
        </kineticLaw>
      </reaction>
      <reaction name="R422" reversible="false">
        <listOfReactants>
          <speciesReference species="CBHCAP" stoichiometry="1"/>
          <speciesReference species="NAD" stoichiometry="1"/>
        </listOfReactants>
        <listOfProducts>
          <speciesReference species="NADH" stoichiometry="1"/>
          <speciesReference species="OICAP" stoichiometry="1"/>
        </listOfProducts>
        <kineticLaw formula="v_422">
          <listOfParameters>
            <parameter name="v_422" value="1"/>
          </listOfParameters>
        </kineticLaw>
      </reaction>
      <reaction name="R423" reversible="false">
        <listOfReactants>
          <speciesReference species="OICAP" stoichiometry="1"/>
        </listOfReactants>
        <listOfProducts>
          <speciesReference species="a_4MOP" stoichiometry="1"/>
          <speciesReference species="CO2" stoichiometry="1"/>
        </listOfProducts>
        <kineticLaw formula="v_423">
          <listOfParameters>
            <parameter name="v_423" value="1"/>
          </listOfParameters>
        </kineticLaw>
      </reaction>
      <reaction name="R424" reversible="true">
        <listOfReactants>
          <speciesReference species="a_4MOP" stoichiometry="1"/>
          <speciesReference species="GLU" stoichiometry="1"/>
        </listOfReactants>
        <listOfProducts>
          <speciesReference species="AKG" stoichiometry="1"/>
          <speciesReference species="LEU" stoichiometry="1"/>
        </listOfProducts>
        <kineticLaw formula="v_424">
          <listOfParameters>
            <parameter name="v_424" value="1"/>
          </listOfParameters>
        </kineticLaw>
      </reaction>
      <reaction name="R425" reversible="false">
        <listOfReactants>
          <speciesReference species="ATP" stoichiometry="1"/>
          <speciesReference species="LEU" stoichiometry="1"/>
          <speciesReference species="TRNALEU" stoichiometry="1"/>
        </listOfReactants>
        <listOfProducts>
          <speciesReference species="AMP" stoichiometry="1"/>
          <speciesReference species="PPI" stoichiometry="1"/>
          <speciesReference species="LEUTRNA" stoichiometry="1"/>
        </listOfProducts>
        <kineticLaw formula="v_425">
          <listOfParameters>
            <parameter name="v_425" value="1"/>
          </listOfParameters>
        </kineticLaw>
      </reaction>
      <reaction name="R426" reversible="false">
        <listOfReactants>
          <speciesReference species="ATP" stoichiometry="1"/>
          <speciesReference species="VAL" stoichiometry="1"/>
          <speciesReference species="TRNAVAL" stoichiometry="1"/>
        </listOfReactants>
        <listOfProducts>
          <speciesReference species="AMP" stoichiometry="1"/>
          <speciesReference species="PPI" stoichiometry="1"/>
          <speciesReference species="VALTRNAVAL" stoichiometry="1"/>
        </listOfProducts>
        <kineticLaw formula="v_426">
          <listOfParameters>
            <parameter name="v_426" value="1"/>
          </listOfParameters>
        </kineticLaw>
      </reaction>
      <reaction name="R427" reversible="false">
        <listOfReactants>
          <speciesReference species="ATP" stoichiometry="1"/>
          <speciesReference species="ILE" stoichiometry="1"/>
          <speciesReference species="TRNAILE" stoichiometry="1"/>
        </listOfReactants>
        <listOfProducts>
          <speciesReference species="AMP" stoichiometry="1"/>
          <speciesReference species="PPI" stoichiometry="1"/>
          <speciesReference species="ILETRNAILE" stoichiometry="1"/>
        </listOfProducts>
        <kineticLaw formula="v_427">
          <listOfParameters>
            <parameter name="v_427" value="1"/>
          </listOfParameters>
        </kineticLaw>
      </reaction>
      <reaction name="R428" reversible="false">
        <listOfReactants>
          <speciesReference species="ASPSA" stoichiometry="1"/>
          <speciesReference species="PYR" stoichiometry="1"/>
        </listOfReactants>
        <listOfProducts>
          <speciesReference species="DHDP" stoichiometry="1"/>
        </listOfProducts>
        <kineticLaw formula="v_428">
          <listOfParameters>
            <parameter name="v_428" value="1"/>
          </listOfParameters>
        </kineticLaw>
      </reaction>
      <reaction name="R429" reversible="false">
        <listOfReactants>
          <speciesReference species="DHDP" stoichiometry="1"/>
          <speciesReference species="NADPH" stoichiometry="1"/>
        </listOfReactants>
        <listOfProducts>
          <speciesReference species="NADP" stoichiometry="1"/>
          <speciesReference species="TDHDP" stoichiometry="1"/>
        </listOfProducts>
        <kineticLaw formula="v_429">
          <listOfParameters>
            <parameter name="v_429" value="1"/>
          </listOfParameters>
        </kineticLaw>
      </reaction>
      <reaction name="R430" reversible="false">
        <listOfReactants>
          <speciesReference species="DHDP" stoichiometry="1"/>
          <speciesReference species="NADH" stoichiometry="1"/>
        </listOfReactants>
        <listOfProducts>
          <speciesReference species="NAD" stoichiometry="1"/>
          <speciesReference species="TDHDP" stoichiometry="1"/>
        </listOfProducts>
        <kineticLaw formula="v_430">
          <listOfParameters>
            <parameter name="v_430" value="1"/>
          </listOfParameters>
        </kineticLaw>
      </reaction>
      <reaction name="R431" reversible="false">
        <listOfReactants>
          <speciesReference species="TDHDP" stoichiometry="1"/>
          <speciesReference species="SUCCOA" stoichiometry="1"/>
        </listOfReactants>
        <listOfProducts>
          <speciesReference species="SAOPIM" stoichiometry="1"/>
          <speciesReference species="COA" stoichiometry="1"/>
        </listOfProducts>
        <kineticLaw formula="v_431">
          <listOfParameters>
            <parameter name="v_431" value="1"/>
          </listOfParameters>
        </kineticLaw>
      </reaction>
      <reaction name="R432" reversible="false">
        <listOfReactants>
          <speciesReference species="SAOPIM" stoichiometry="1"/>
          <speciesReference species="GLU" stoichiometry="1"/>
        </listOfReactants>
        <listOfProducts>
          <speciesReference species="SDAPIM" stoichiometry="1"/>
          <speciesReference species="AKG" stoichiometry="1"/>
        </listOfProducts>
        <kineticLaw formula="v_432">
          <listOfParameters>
            <parameter name="v_432" value="1"/>
          </listOfParameters>
        </kineticLaw>
      </reaction>
      <reaction name="R433" reversible="false">
        <listOfReactants>
          <speciesReference species="SDAPIM" stoichiometry="1"/>
        </listOfReactants>
        <listOfProducts>
          <speciesReference species="DAPIM" stoichiometry="1"/>
          <speciesReference species="SUCC" stoichiometry="1"/>
        </listOfProducts>
        <kineticLaw formula="v_433">
          <listOfParameters>
            <parameter name="v_433" value="1"/>
          </listOfParameters>
        </kineticLaw>
      </reaction>
      <reaction name="R434" reversible="true">
        <listOfReactants>
          <speciesReference species="DAPIM" stoichiometry="1"/>
        </listOfReactants>
        <listOfProducts>
          <speciesReference species="MDAPIM" stoichiometry="1"/>
        </listOfProducts>
        <kineticLaw formula="v_434">
          <listOfParameters>
            <parameter name="v_434" value="1"/>
          </listOfParameters>
        </kineticLaw>
      </reaction>
      <reaction name="R435" reversible="false">
        <listOfReactants>
          <speciesReference species="MDAPIM" stoichiometry="1"/>
        </listOfReactants>
        <listOfProducts>
          <speciesReference species="LYS" stoichiometry="1"/>
          <speciesReference species="CO2" stoichiometry="1"/>
        </listOfProducts>
        <kineticLaw formula="v_435">
          <listOfParameters>
            <parameter name="v_435" value="1"/>
          </listOfParameters>
        </kineticLaw>
      </reaction>
      <reaction name="R436" reversible="false">
        <listOfReactants>
          <speciesReference species="ATP" stoichiometry="1"/>
          <speciesReference species="LYS" stoichiometry="1"/>
          <speciesReference species="TRNALYS" stoichiometry="1"/>
        </listOfReactants>
        <listOfProducts>
          <speciesReference species="AMP" stoichiometry="1"/>
          <speciesReference species="PPI" stoichiometry="1"/>
          <speciesReference species="LYSTRNA" stoichiometry="1"/>
        </listOfProducts>
        <kineticLaw formula="v_436">
          <listOfParameters>
            <parameter name="v_436" value="1"/>
          </listOfParameters>
        </kineticLaw>
      </reaction>
      <reaction name="R437" reversible="true">
        <listOfReactants>
          <speciesReference species="HSER" stoichiometry="1"/>
          <speciesReference species="NAD" stoichiometry="1"/>
        </listOfReactants>
        <listOfProducts>
          <speciesReference species="ASPSA" stoichiometry="1"/>
          <speciesReference species="NADH" stoichiometry="1"/>
        </listOfProducts>
        <kineticLaw formula="v_437">
          <listOfParameters>
            <parameter name="v_437" value="1"/>
          </listOfParameters>
        </kineticLaw>
      </reaction>
      <reaction name="R438" reversible="true">
        <listOfReactants>
          <speciesReference species="HSER" stoichiometry="1"/>
          <speciesReference species="NADP" stoichiometry="1"/>
        </listOfReactants>
        <listOfProducts>
          <speciesReference species="ASPSA" stoichiometry="1"/>
          <speciesReference species="NADPH" stoichiometry="1"/>
        </listOfProducts>
        <kineticLaw formula="v_438">
          <listOfParameters>
            <parameter name="v_438" value="1"/>
          </listOfParameters>
        </kineticLaw>
      </reaction>
      <reaction name="R439" reversible="true">
        <listOfReactants>
          <speciesReference species="ASPSA" stoichiometry="1"/>
          <speciesReference species="PI" stoichiometry="1"/>
          <speciesReference species="NADP" stoichiometry="1"/>
        </listOfReactants>
        <listOfProducts>
          <speciesReference species="BASP" stoichiometry="1"/>
          <speciesReference species="NADPH" stoichiometry="1"/>
        </listOfProducts>
        <kineticLaw formula="v_439">
          <listOfParameters>
            <parameter name="v_439" value="1"/>
          </listOfParameters>
        </kineticLaw>
      </reaction>
      <reaction name="R440" reversible="false">
        <listOfReactants>
          <speciesReference species="a_2OAD" stoichiometry="1"/>
          <speciesReference species="LIPO" stoichiometry="1"/>
        </listOfReactants>
        <listOfProducts>
          <speciesReference species="SGDHL" stoichiometry="1"/>
          <speciesReference species="CO2" stoichiometry="1"/>
        </listOfProducts>
        <kineticLaw formula="v_440">
          <listOfParameters>
            <parameter name="v_440" value="1"/>
          </listOfParameters>
        </kineticLaw>
      </reaction>
      <reaction name="R441" reversible="true">
        <listOfReactants>
          <speciesReference species="GLUTCOA" stoichiometry="1"/>
          <speciesReference species="DLIPO" stoichiometry="1"/>
        </listOfReactants>
        <listOfProducts>
          <speciesReference species="COA" stoichiometry="1"/>
          <speciesReference species="SGDHL" stoichiometry="1"/>
        </listOfProducts>
        <kineticLaw formula="v_441">
          <listOfParameters>
            <parameter name="v_441" value="1"/>
          </listOfParameters>
        </kineticLaw>
      </reaction>
      <reaction name="R442" reversible="true">
        <listOfReactants>
          <speciesReference species="LYS" stoichiometry="1"/>
          <speciesReference species="O2" stoichiometry="1"/>
          <speciesReference species="NADPH" stoichiometry="1"/>
        </listOfReactants>
        <listOfProducts>
          <speciesReference species="NHLYS" stoichiometry="1"/>
          <speciesReference species="NADP" stoichiometry="1"/>
        </listOfProducts>
        <kineticLaw formula="v_442">
          <listOfParameters>
            <parameter name="v_442" value="1"/>
          </listOfParameters>
        </kineticLaw>
      </reaction>
      <reaction name="R443" reversible="true">
        <listOfReactants>
          <speciesReference species="a_4TMABT" stoichiometry="1"/>
          <speciesReference species="NAD" stoichiometry="1"/>
        </listOfReactants>
        <listOfProducts>
          <speciesReference species="a_4TMABTO" stoichiometry="1"/>
          <speciesReference species="NADH" stoichiometry="1"/>
        </listOfProducts>
        <kineticLaw formula="v_443">
          <listOfParameters>
            <parameter name="v_443" value="1"/>
          </listOfParameters>
        </kineticLaw>
      </reaction>
      <reaction name="R444" reversible="true">
        <listOfReactants>
          <speciesReference species="GLUTCOA" stoichiometry="1"/>
        </listOfReactants>
        <listOfProducts>
          <speciesReference species="CCOA" stoichiometry="1"/>
          <speciesReference species="CO2" stoichiometry="1"/>
        </listOfProducts>
        <kineticLaw formula="v_444">
          <listOfParameters>
            <parameter name="v_444" value="1"/>
          </listOfParameters>
        </kineticLaw>
      </reaction>
      <reaction name="R445" reversible="false">
        <listOfReactants>
          <speciesReference species="SUCCOA" stoichiometry="1"/>
          <speciesReference species="ARG" stoichiometry="1"/>
        </listOfReactants>
        <listOfProducts>
          <speciesReference species="COA" stoichiometry="1"/>
          <speciesReference species="N2SUCCARG" stoichiometry="1"/>
        </listOfProducts>
        <kineticLaw formula="v_445">
          <listOfParameters>
            <parameter name="v_445" value="1"/>
          </listOfParameters>
        </kineticLaw>
      </reaction>
      <reaction name="R446" reversible="true">
        <listOfReactants>
          <speciesReference species="ATP" stoichiometry="1"/>
          <speciesReference species="ARG" stoichiometry="1"/>
          <speciesReference species="TRNAARG" stoichiometry="1"/>
        </listOfReactants>
        <listOfProducts>
          <speciesReference species="AMP" stoichiometry="1"/>
          <speciesReference species="PPI" stoichiometry="1"/>
          <speciesReference species="ARGTRNAARG" stoichiometry="1"/>
        </listOfProducts>
        <kineticLaw formula="v_446">
          <listOfParameters>
            <parameter name="v_446" value="1"/>
          </listOfParameters>
        </kineticLaw>
      </reaction>
      <reaction name="R447" reversible="false">
        <listOfReactants>
          <speciesReference species="P5C" stoichiometry="1"/>
          <speciesReference species="NAD" stoichiometry="1"/>
        </listOfReactants>
        <listOfProducts>
          <speciesReference species="NADH" stoichiometry="1"/>
          <speciesReference species="GLU" stoichiometry="1"/>
        </listOfProducts>
        <kineticLaw formula="v_447">
          <listOfParameters>
            <parameter name="v_447" value="1"/>
          </listOfParameters>
        </kineticLaw>
      </reaction>
      <reaction name="R448" reversible="false">
        <listOfReactants>
          <speciesReference species="P5C" stoichiometry="1"/>
          <speciesReference species="NADP" stoichiometry="1"/>
        </listOfReactants>
        <listOfProducts>
          <speciesReference species="NADPH" stoichiometry="1"/>
          <speciesReference species="GLU" stoichiometry="1"/>
        </listOfProducts>
        <kineticLaw formula="v_448">
          <listOfParameters>
            <parameter name="v_448" value="1"/>
          </listOfParameters>
        </kineticLaw>
      </reaction>
      <reaction name="R449" reversible="false">
        <listOfReactants>
          <speciesReference species="GLUGSAL" stoichiometry="1"/>
          <speciesReference species="NAD" stoichiometry="1"/>
        </listOfReactants>
        <listOfProducts>
          <speciesReference species="NADH" stoichiometry="1"/>
          <speciesReference species="GLU" stoichiometry="1"/>
        </listOfProducts>
        <kineticLaw formula="v_449">
          <listOfParameters>
            <parameter name="v_449" value="1"/>
          </listOfParameters>
        </kineticLaw>
      </reaction>
      <reaction name="R450" reversible="false">
        <listOfReactants>
          <speciesReference species="PRO" stoichiometry="1"/>
          <speciesReference species="FAD" stoichiometry="1"/>
        </listOfReactants>
        <listOfProducts>
          <speciesReference species="P5C" stoichiometry="1"/>
          <speciesReference species="FADH2" stoichiometry="1"/>
        </listOfProducts>
        <kineticLaw formula="v_450">
          <listOfParameters>
            <parameter name="v_450" value="1"/>
          </listOfParameters>
        </kineticLaw>
      </reaction>
      <reaction name="R451" reversible="false">
        <listOfReactants>
          <speciesReference species="ATP" stoichiometry="1"/>
          <speciesReference species="PRO" stoichiometry="1"/>
          <speciesReference species="TRNAPRO" stoichiometry="1"/>
        </listOfReactants>
        <listOfProducts>
          <speciesReference species="AMP" stoichiometry="1"/>
          <speciesReference species="PPI" stoichiometry="1"/>
          <speciesReference species="PROTRNAPRO" stoichiometry="1"/>
        </listOfProducts>
        <kineticLaw formula="v_451">
          <listOfParameters>
            <parameter name="v_451" value="1"/>
          </listOfParameters>
        </kineticLaw>
      </reaction>
      <reaction name="R452" reversible="false">
        <listOfReactants>
          <speciesReference species="L1P3H5C" stoichiometry="1"/>
          <speciesReference species="NADH" stoichiometry="1"/>
        </listOfReactants>
        <listOfProducts>
          <speciesReference species="a_4HPRO" stoichiometry="1"/>
          <speciesReference species="NAD" stoichiometry="1"/>
        </listOfProducts>
        <kineticLaw formula="v_452">
          <listOfParameters>
            <parameter name="v_452" value="1"/>
          </listOfParameters>
        </kineticLaw>
      </reaction>
      <reaction name="R453" reversible="false">
        <listOfReactants>
          <speciesReference species="L1P3H5C" stoichiometry="1"/>
          <speciesReference species="NADPH" stoichiometry="1"/>
        </listOfReactants>
        <listOfProducts>
          <speciesReference species="a_4HPRO" stoichiometry="1"/>
          <speciesReference species="NADP" stoichiometry="1"/>
        </listOfProducts>
        <kineticLaw formula="v_453">
          <listOfParameters>
            <parameter name="v_453" value="1"/>
          </listOfParameters>
        </kineticLaw>
      </reaction>
      <reaction name="R454" reversible="false">
        <listOfReactants>
          <speciesReference species="L1P3H5C" stoichiometry="1"/>
          <speciesReference species="NAD" stoichiometry="1"/>
        </listOfReactants>
        <listOfProducts>
          <speciesReference species="E4HGLU" stoichiometry="1"/>
          <speciesReference species="NADH" stoichiometry="1"/>
        </listOfProducts>
        <kineticLaw formula="v_454">
          <listOfParameters>
            <parameter name="v_454" value="1"/>
          </listOfParameters>
        </kineticLaw>
      </reaction>
      <reaction name="R455" reversible="false">
        <listOfReactants>
          <speciesReference species="L1P3H5C" stoichiometry="1"/>
          <speciesReference species="NADP" stoichiometry="1"/>
        </listOfReactants>
        <listOfProducts>
          <speciesReference species="E4HGLU" stoichiometry="1"/>
          <speciesReference species="NADPH" stoichiometry="1"/>
        </listOfProducts>
        <kineticLaw formula="v_455">
          <listOfParameters>
            <parameter name="v_455" value="1"/>
          </listOfParameters>
        </kineticLaw>
      </reaction>
      <reaction name="R456" reversible="true">
        <listOfReactants>
          <speciesReference species="E4HGLU" stoichiometry="1"/>
          <speciesReference species="NAD" stoichiometry="1"/>
        </listOfReactants>
        <listOfProducts>
          <speciesReference species="a_4HGLUSA" stoichiometry="1"/>
          <speciesReference species="NADH" stoichiometry="1"/>
        </listOfProducts>
        <kineticLaw formula="v_456">
          <listOfParameters>
            <parameter name="v_456" value="1"/>
          </listOfParameters>
        </kineticLaw>
      </reaction>
      <reaction name="R457" reversible="false">
        <listOfReactants>
          <speciesReference species="E4HGLU" stoichiometry="1"/>
          <speciesReference species="AKG" stoichiometry="1"/>
        </listOfReactants>
        <listOfProducts>
          <speciesReference species="HYDROXYAKG" stoichiometry="1"/>
          <speciesReference species="GLU" stoichiometry="1"/>
        </listOfProducts>
        <kineticLaw formula="v_457">
          <listOfParameters>
            <parameter name="v_457" value="1"/>
          </listOfParameters>
        </kineticLaw>
      </reaction>
      <reaction name="R458" reversible="true">
        <listOfReactants>
          <speciesReference species="HYDROXYAKG" stoichiometry="1"/>
        </listOfReactants>
        <listOfProducts>
          <speciesReference species="PYR" stoichiometry="1"/>
          <speciesReference species="GLX" stoichiometry="1"/>
        </listOfProducts>
        <kineticLaw formula="v_458">
          <listOfParameters>
            <parameter name="v_458" value="1"/>
          </listOfParameters>
        </kineticLaw>
      </reaction>
      <reaction name="R459" reversible="false">
        <listOfReactants>
          <speciesReference species="N2SUCCGLU5SA" stoichiometry="1"/>
          <speciesReference species="NAD" stoichiometry="1"/>
        </listOfReactants>
        <listOfProducts>
          <speciesReference species="N2SUCCGLU" stoichiometry="1"/>
          <speciesReference species="NADH" stoichiometry="1"/>
        </listOfProducts>
        <kineticLaw formula="v_459">
          <listOfParameters>
            <parameter name="v_459" value="1"/>
          </listOfParameters>
        </kineticLaw>
      </reaction>
      <reaction name="R460" reversible="false">
        <listOfReactants>
          <speciesReference species="SORN" stoichiometry="1"/>
          <speciesReference species="AKG" stoichiometry="1"/>
        </listOfReactants>
        <listOfProducts>
          <speciesReference species="N2SUCCGLU5SA" stoichiometry="1"/>
          <speciesReference species="GLU" stoichiometry="1"/>
        </listOfProducts>
        <kineticLaw formula="v_460">
          <listOfParameters>
            <parameter name="v_460" value="1"/>
          </listOfParameters>
        </kineticLaw>
      </reaction>
      <reaction name="R461" reversible="false">
        <listOfReactants>
          <speciesReference species="N2SUCCGLU" stoichiometry="1"/>
        </listOfReactants>
        <listOfProducts>
          <speciesReference species="GLU" stoichiometry="1"/>
          <speciesReference species="SUCC" stoichiometry="1"/>
        </listOfProducts>
        <kineticLaw formula="v_461">
          <listOfParameters>
            <parameter name="v_461" value="1"/>
          </listOfParameters>
        </kineticLaw>
      </reaction>
      <reaction name="R462" reversible="false">
        <listOfReactants>
          <speciesReference species="N2SUCCARG" stoichiometry="1"/>
        </listOfReactants>
        <listOfProducts>
          <speciesReference species="SORN" stoichiometry="1"/>
          <speciesReference species="CO2" stoichiometry="1"/>
          <speciesReference species="NH3" stoichiometry="2"/>
        </listOfProducts>
        <kineticLaw formula="v_462">
          <listOfParameters>
            <parameter name="v_462" value="1"/>
          </listOfParameters>
        </kineticLaw>
      </reaction>
      <reaction name="R463" reversible="true">
        <listOfReactants>
          <speciesReference species="CRTN" stoichiometry="1"/>
        </listOfReactants>
        <listOfProducts>
          <speciesReference species="SCSN" stoichiometry="1"/>
          <speciesReference species="UREA" stoichiometry="1"/>
        </listOfProducts>
        <kineticLaw formula="v_463">
          <listOfParameters>
            <parameter name="v_463" value="1"/>
          </listOfParameters>
        </kineticLaw>
      </reaction>
      <reaction name="R464" reversible="true">
        <listOfReactants>
          <speciesReference species="PRO" stoichiometry="1"/>
        </listOfReactants>
        <listOfProducts>
          <speciesReference species="DPRO" stoichiometry="1"/>
        </listOfProducts>
        <kineticLaw formula="v_464">
          <listOfParameters>
            <parameter name="v_464" value="1"/>
          </listOfParameters>
        </kineticLaw>
      </reaction>
      <reaction name="R465" reversible="false">
        <listOfReactants>
          <speciesReference species="PRPP" stoichiometry="1"/>
          <speciesReference species="ATP" stoichiometry="1"/>
        </listOfReactants>
        <listOfProducts>
          <speciesReference species="PPI" stoichiometry="1"/>
          <speciesReference species="PRBATP" stoichiometry="1"/>
        </listOfProducts>
        <kineticLaw formula="v_465">
          <listOfParameters>
            <parameter name="v_465" value="1"/>
          </listOfParameters>
        </kineticLaw>
      </reaction>
      <reaction name="R466" reversible="false">
        <listOfReactants>
          <speciesReference species="PRBATP" stoichiometry="1"/>
        </listOfReactants>
        <listOfProducts>
          <speciesReference species="PPI" stoichiometry="1"/>
          <speciesReference species="PRBAMP" stoichiometry="1"/>
        </listOfProducts>
        <kineticLaw formula="v_466">
          <listOfParameters>
            <parameter name="v_466" value="1"/>
          </listOfParameters>
        </kineticLaw>
      </reaction>
      <reaction name="R467" reversible="false">
        <listOfReactants>
          <speciesReference species="PRBAMP" stoichiometry="1"/>
        </listOfReactants>
        <listOfProducts>
          <speciesReference species="PRFP" stoichiometry="1"/>
        </listOfProducts>
        <kineticLaw formula="v_467">
          <listOfParameters>
            <parameter name="v_467" value="1"/>
          </listOfParameters>
        </kineticLaw>
      </reaction>
      <reaction name="R468" reversible="false">
        <listOfReactants>
          <speciesReference species="PRFP" stoichiometry="1"/>
        </listOfReactants>
        <listOfProducts>
          <speciesReference species="PRLP" stoichiometry="1"/>
        </listOfProducts>
        <kineticLaw formula="v_468">
          <listOfParameters>
            <parameter name="v_468" value="1"/>
          </listOfParameters>
        </kineticLaw>
      </reaction>
      <reaction name="R469" reversible="false">
        <listOfReactants>
          <speciesReference species="PRLP" stoichiometry="1"/>
          <speciesReference species="GLN" stoichiometry="1"/>
        </listOfReactants>
        <listOfProducts>
          <speciesReference species="GLU" stoichiometry="1"/>
          <speciesReference species="AICAR" stoichiometry="1"/>
          <speciesReference species="DIMGP" stoichiometry="1"/>
        </listOfProducts>
        <kineticLaw formula="v_469">
          <listOfParameters>
            <parameter name="v_469" value="1"/>
          </listOfParameters>
        </kineticLaw>
      </reaction>
      <reaction name="R470" reversible="false">
        <listOfReactants>
          <speciesReference species="DIMGP" stoichiometry="1"/>
        </listOfReactants>
        <listOfProducts>
          <speciesReference species="IMACP" stoichiometry="1"/>
        </listOfProducts>
        <kineticLaw formula="v_470">
          <listOfParameters>
            <parameter name="v_470" value="1"/>
          </listOfParameters>
        </kineticLaw>
      </reaction>
      <reaction name="R471" reversible="false">
        <listOfReactants>
          <speciesReference species="IMACP" stoichiometry="1"/>
          <speciesReference species="GLU" stoichiometry="1"/>
        </listOfReactants>
        <listOfProducts>
          <speciesReference species="AKG" stoichiometry="1"/>
          <speciesReference species="HISOLP" stoichiometry="1"/>
        </listOfProducts>
        <kineticLaw formula="v_471">
          <listOfParameters>
            <parameter name="v_471" value="1"/>
          </listOfParameters>
        </kineticLaw>
      </reaction>
      <reaction name="R472" reversible="false">
        <listOfReactants>
          <speciesReference species="HISOLP" stoichiometry="1"/>
        </listOfReactants>
        <listOfProducts>
          <speciesReference species="PI" stoichiometry="1"/>
          <speciesReference species="HISOL" stoichiometry="1"/>
        </listOfProducts>
        <kineticLaw formula="v_472">
          <listOfParameters>
            <parameter name="v_472" value="1"/>
          </listOfParameters>
        </kineticLaw>
      </reaction>
      <reaction name="R473" reversible="false">
        <listOfReactants>
          <speciesReference species="HISOL" stoichiometry="1"/>
          <speciesReference species="NAD" stoichiometry="2"/>
        </listOfReactants>
        <listOfProducts>
          <speciesReference species="HIS" stoichiometry="1"/>
          <speciesReference species="NADH" stoichiometry="2"/>
        </listOfProducts>
        <kineticLaw formula="v_473">
          <listOfParameters>
            <parameter name="v_473" value="1"/>
          </listOfParameters>
        </kineticLaw>
      </reaction>
      <reaction name="R474" reversible="false">
        <listOfReactants>
          <speciesReference species="HIS" stoichiometry="1"/>
          <speciesReference species="SAM" stoichiometry="1"/>
        </listOfReactants>
        <listOfProducts>
          <speciesReference species="NMHIS" stoichiometry="1"/>
          <speciesReference species="SAH" stoichiometry="1"/>
        </listOfProducts>
        <kineticLaw formula="v_474">
          <listOfParameters>
            <parameter name="v_474" value="1"/>
          </listOfParameters>
        </kineticLaw>
      </reaction>
      <reaction name="R475" reversible="false">
        <listOfReactants>
          <speciesReference species="ATP" stoichiometry="1"/>
          <speciesReference species="HIS" stoichiometry="1"/>
          <speciesReference species="TRNAHIS" stoichiometry="1"/>
        </listOfReactants>
        <listOfProducts>
          <speciesReference species="AMP" stoichiometry="1"/>
          <speciesReference species="PPI" stoichiometry="1"/>
          <speciesReference species="HISTRNAHIS" stoichiometry="1"/>
        </listOfProducts>
        <kineticLaw formula="v_475">
          <listOfParameters>
            <parameter name="v_475" value="1"/>
          </listOfParameters>
        </kineticLaw>
      </reaction>
      <reaction name="R476" reversible="false">
        <listOfReactants>
          <speciesReference species="HIS" stoichiometry="1"/>
        </listOfReactants>
        <listOfProducts>
          <speciesReference species="UC" stoichiometry="1"/>
          <speciesReference species="NH3" stoichiometry="1"/>
        </listOfProducts>
        <kineticLaw formula="v_476">
          <listOfParameters>
            <parameter name="v_476" value="1"/>
          </listOfParameters>
        </kineticLaw>
      </reaction>
      <reaction name="R477" reversible="false">
        <listOfReactants>
          <speciesReference species="UC" stoichiometry="1"/>
        </listOfReactants>
        <listOfProducts>
          <speciesReference species="a_4I5P" stoichiometry="1"/>
        </listOfProducts>
        <kineticLaw formula="v_477">
          <listOfParameters>
            <parameter name="v_477" value="1"/>
          </listOfParameters>
        </kineticLaw>
      </reaction>
      <reaction name="R478" reversible="false">
        <listOfReactants>
          <speciesReference species="a_4I5P" stoichiometry="1"/>
        </listOfReactants>
        <listOfProducts>
          <speciesReference species="NFGLU" stoichiometry="1"/>
        </listOfProducts>
        <kineticLaw formula="v_478">
          <listOfParameters>
            <parameter name="v_478" value="1"/>
          </listOfParameters>
        </kineticLaw>
      </reaction>
      <reaction name="R479" reversible="false">
        <listOfReactants>
          <speciesReference species="NFGLU" stoichiometry="1"/>
        </listOfReactants>
        <listOfProducts>
          <speciesReference species="GLU" stoichiometry="1"/>
          <speciesReference species="FA" stoichiometry="1"/>
        </listOfProducts>
        <kineticLaw formula="v_479">
          <listOfParameters>
            <parameter name="v_479" value="1"/>
          </listOfParameters>
        </kineticLaw>
      </reaction>
      <reaction name="R480" reversible="false">
        <listOfReactants>
          <speciesReference species="I4AA" stoichiometry="1"/>
          <speciesReference species="NAD" stoichiometry="1"/>
        </listOfReactants>
        <listOfProducts>
          <speciesReference species="I4AC" stoichiometry="1"/>
          <speciesReference species="NADH" stoichiometry="1"/>
        </listOfProducts>
        <kineticLaw formula="v_480">
          <listOfParameters>
            <parameter name="v_480" value="1"/>
          </listOfParameters>
        </kineticLaw>
      </reaction>
      <reaction name="R481" reversible="true">
        <listOfReactants>
          <speciesReference species="H5P" stoichiometry="2"/>
        </listOfReactants>
        <listOfProducts>
          <speciesReference species="O2" stoichiometry="1"/>
          <speciesReference species="a_4I5P" stoichiometry="2"/>
        </listOfProducts>
        <kineticLaw formula="v_481">
          <listOfParameters>
            <parameter name="v_481" value="1"/>
          </listOfParameters>
        </kineticLaw>
      </reaction>
      <reaction name="R482" reversible="true">
        <listOfReactants>
          <speciesReference species="HIS" stoichiometry="1"/>
        </listOfReactants>
        <listOfProducts>
          <speciesReference species="HIEA" stoichiometry="1"/>
          <speciesReference species="CO2" stoichiometry="1"/>
        </listOfProducts>
        <kineticLaw formula="v_482">
          <listOfParameters>
            <parameter name="v_482" value="1"/>
          </listOfParameters>
        </kineticLaw>
      </reaction>
      <reaction name="R483" reversible="false">
        <listOfReactants>
          <speciesReference species="a_5CM2HM" stoichiometry="1"/>
        </listOfReactants>
        <listOfProducts>
          <speciesReference species="a_5C2O3E" stoichiometry="1"/>
        </listOfProducts>
        <kineticLaw formula="v_483">
          <listOfParameters>
            <parameter name="v_483" value="1"/>
          </listOfParameters>
        </kineticLaw>
      </reaction>
      <reaction name="R484" reversible="true">
        <listOfReactants>
          <speciesReference species="AKG" stoichiometry="1"/>
          <speciesReference species="TYR" stoichiometry="1"/>
        </listOfReactants>
        <listOfProducts>
          <speciesReference species="a_4HPP" stoichiometry="1"/>
          <speciesReference species="GLU" stoichiometry="1"/>
        </listOfProducts>
        <kineticLaw formula="v_484">
          <listOfParameters>
            <parameter name="v_484" value="1"/>
          </listOfParameters>
        </kineticLaw>
      </reaction>
      <reaction name="R485" reversible="false">
        <listOfReactants>
          <speciesReference species="a_4HPP" stoichiometry="1"/>
          <speciesReference species="O2" stoichiometry="1"/>
        </listOfReactants>
        <listOfProducts>
          <speciesReference species="HOMOGEN" stoichiometry="1"/>
          <speciesReference species="CO2" stoichiometry="1"/>
        </listOfProducts>
        <kineticLaw formula="v_485">
          <listOfParameters>
            <parameter name="v_485" value="1"/>
          </listOfParameters>
        </kineticLaw>
      </reaction>
      <reaction name="R486" reversible="false">
        <listOfReactants>
          <speciesReference species="a_4MAAC" stoichiometry="1"/>
        </listOfReactants>
        <listOfProducts>
          <speciesReference species="a_4FAAC" stoichiometry="1"/>
        </listOfProducts>
        <kineticLaw formula="v_486">
          <listOfParameters>
            <parameter name="v_486" value="1"/>
          </listOfParameters>
        </kineticLaw>
      </reaction>
      <reaction name="R487" reversible="true">
        <listOfReactants>
          <speciesReference species="a_34DHPEG" stoichiometry="1"/>
          <speciesReference species="NAD" stoichiometry="1"/>
        </listOfReactants>
        <listOfProducts>
          <speciesReference species="a_34DHMA" stoichiometry="1"/>
          <speciesReference species="NADH" stoichiometry="1"/>
        </listOfProducts>
        <kineticLaw formula="v_487">
          <listOfParameters>
            <parameter name="v_487" value="1"/>
          </listOfParameters>
        </kineticLaw>
      </reaction>
      <reaction name="R488" reversible="true">
        <listOfReactants>
          <speciesReference species="TRM" stoichiometry="1"/>
          <speciesReference species="O2" stoichiometry="1"/>
          <speciesReference species="NADH" stoichiometry="1"/>
        </listOfReactants>
        <listOfProducts>
          <speciesReference species="DPM" stoichiometry="1"/>
          <speciesReference species="NAD" stoichiometry="1"/>
        </listOfProducts>
        <kineticLaw formula="v_488">
          <listOfParameters>
            <parameter name="v_488" value="1"/>
          </listOfParameters>
        </kineticLaw>
      </reaction>
      <reaction name="R489" reversible="true">
        <listOfReactants>
          <speciesReference species="a_4HPACALO" stoichiometry="1"/>
          <speciesReference species="NADPH" stoichiometry="1"/>
          <speciesReference species="O2" stoichiometry="1"/>
        </listOfReactants>
        <listOfProducts>
          <speciesReference species="a_4HMN" stoichiometry="1"/>
          <speciesReference species="NADP" stoichiometry="1"/>
        </listOfProducts>
        <kineticLaw formula="v_489">
          <listOfParameters>
            <parameter name="v_489" value="1"/>
          </listOfParameters>
        </kineticLaw>
      </reaction>
      <reaction name="R490" reversible="true">
        <listOfReactants>
          <speciesReference species="a_3HPA" stoichiometry="1"/>
          <speciesReference species="O2" stoichiometry="1"/>
          <speciesReference species="NADH" stoichiometry="1"/>
        </listOfReactants>
        <listOfProducts>
          <speciesReference species="a_34DHPA" stoichiometry="1"/>
          <speciesReference species="NAD" stoichiometry="1"/>
        </listOfProducts>
        <kineticLaw formula="v_490">
          <listOfParameters>
            <parameter name="v_490" value="1"/>
          </listOfParameters>
        </kineticLaw>
      </reaction>
      <reaction name="R491" reversible="true">
        <listOfReactants>
          <speciesReference species="a_4HPA" stoichiometry="1"/>
          <speciesReference species="O2" stoichiometry="1"/>
          <speciesReference species="NADH" stoichiometry="1"/>
        </listOfReactants>
        <listOfProducts>
          <speciesReference species="a_34DHPA" stoichiometry="1"/>
          <speciesReference species="NAD" stoichiometry="1"/>
        </listOfProducts>
        <kineticLaw formula="v_491">
          <listOfParameters>
            <parameter name="v_491" value="1"/>
          </listOfParameters>
        </kineticLaw>
      </reaction>
      <reaction name="R492" reversible="true">
        <listOfReactants>
          <speciesReference species="TRM" stoichiometry="1"/>
          <speciesReference species="O2" stoichiometry="1"/>
        </listOfReactants>
        <listOfProducts>
          <speciesReference species="a_4HPACAL" stoichiometry="1"/>
          <speciesReference species="NH3" stoichiometry="1"/>
          <speciesReference species="H2O2" stoichiometry="1"/>
        </listOfProducts>
        <kineticLaw formula="v_492">
          <listOfParameters>
            <parameter name="v_492" value="1"/>
          </listOfParameters>
        </kineticLaw>
      </reaction>
      <reaction name="R493" reversible="true">
        <listOfReactants>
          <speciesReference species="DPM" stoichiometry="1"/>
          <speciesReference species="O2" stoichiometry="1"/>
        </listOfReactants>
        <listOfProducts>
          <speciesReference species="DHPACAL" stoichiometry="1"/>
          <speciesReference species="NH3" stoichiometry="1"/>
          <speciesReference species="H2O2" stoichiometry="1"/>
        </listOfProducts>
        <kineticLaw formula="v_493">
          <listOfParameters>
            <parameter name="v_493" value="1"/>
          </listOfParameters>
        </kineticLaw>
      </reaction>
      <reaction name="R494" reversible="true">
        <listOfReactants>
          <speciesReference species="MTRM" stoichiometry="1"/>
          <speciesReference species="SAM" stoichiometry="1"/>
        </listOfReactants>
        <listOfProducts>
          <speciesReference species="HDN" stoichiometry="1"/>
          <speciesReference species="SAH" stoichiometry="1"/>
        </listOfProducts>
        <kineticLaw formula="v_494">
          <listOfParameters>
            <parameter name="v_494" value="1"/>
          </listOfParameters>
        </kineticLaw>
      </reaction>
      <reaction name="R495" reversible="true">
        <listOfReactants>
          <speciesReference species="a_4HPACOA" stoichiometry="1"/>
          <speciesReference species="GLY" stoichiometry="1"/>
        </listOfReactants>
        <listOfProducts>
          <speciesReference species="a_4HPAGLY" stoichiometry="1"/>
          <speciesReference species="COA" stoichiometry="1"/>
        </listOfProducts>
        <kineticLaw formula="v_495">
          <listOfParameters>
            <parameter name="v_495" value="1"/>
          </listOfParameters>
        </kineticLaw>
      </reaction>
      <reaction name="R496" reversible="true">
        <listOfReactants>
          <speciesReference species="TYR" stoichiometry="1"/>
          <speciesReference species="AKG" stoichiometry="1"/>
        </listOfReactants>
        <listOfProducts>
          <speciesReference species="a_4HPP" stoichiometry="1"/>
          <speciesReference species="GLU" stoichiometry="1"/>
        </listOfProducts>
        <kineticLaw formula="v_496">
          <listOfParameters>
            <parameter name="v_496" value="1"/>
          </listOfParameters>
        </kineticLaw>
      </reaction>
      <reaction name="R497" reversible="true">
        <listOfReactants>
          <speciesReference species="AAC" stoichiometry="1"/>
          <speciesReference species="FUM" stoichiometry="1"/>
        </listOfReactants>
        <listOfProducts>
          <speciesReference species="a_4FAAC" stoichiometry="1"/>
        </listOfProducts>
        <kineticLaw formula="v_497">
          <listOfParameters>
            <parameter name="v_497" value="1"/>
          </listOfParameters>
        </kineticLaw>
      </reaction>
      <reaction name="R498" reversible="true">
        <listOfReactants>
          <speciesReference species="HOMOGEN" stoichiometry="1"/>
          <speciesReference species="O2" stoichiometry="1"/>
          <speciesReference species="NADPH" stoichiometry="1"/>
        </listOfReactants>
        <listOfProducts>
          <speciesReference species="GENAL" stoichiometry="1"/>
          <speciesReference species="CO2" stoichiometry="1"/>
          <speciesReference species="NADP" stoichiometry="1"/>
        </listOfProducts>
        <kineticLaw formula="v_498">
          <listOfParameters>
            <parameter name="v_498" value="1"/>
          </listOfParameters>
        </kineticLaw>
      </reaction>
      <reaction name="R499" reversible="true">
        <listOfReactants>
          <speciesReference species="DHI" stoichiometry="1"/>
          <speciesReference species="CO2" stoichiometry="1"/>
        </listOfReactants>
        <listOfProducts>
          <speciesReference species="CDHDHI" stoichiometry="1"/>
        </listOfProducts>
        <kineticLaw formula="v_499">
          <listOfParameters>
            <parameter name="v_499" value="1"/>
          </listOfParameters>
        </kineticLaw>
      </reaction>
      <reaction name="R500" reversible="true">
        <listOfReactants>
          <speciesReference species="DPCHR" stoichiometry="1"/>
        </listOfReactants>
        <listOfProducts>
          <speciesReference species="DHI" stoichiometry="1"/>
          <speciesReference species="CO2" stoichiometry="1"/>
        </listOfProducts>
        <kineticLaw formula="v_500">
          <listOfParameters>
            <parameter name="v_500" value="1"/>
          </listOfParameters>
        </kineticLaw>
      </reaction>
      <reaction name="R501" reversible="true">
        <listOfReactants>
          <speciesReference species="PHE" stoichiometry="1"/>
          <speciesReference species="AKG" stoichiometry="1"/>
        </listOfReactants>
        <listOfProducts>
          <speciesReference species="PHPYR" stoichiometry="1"/>
          <speciesReference species="GLU" stoichiometry="1"/>
        </listOfProducts>
        <kineticLaw formula="v_501">
          <listOfParameters>
            <parameter name="v_501" value="1"/>
          </listOfParameters>
        </kineticLaw>
      </reaction>
      <reaction name="R502" reversible="false">
        <listOfReactants>
          <speciesReference species="PHPYR" stoichiometry="1"/>
          <speciesReference species="O2" stoichiometry="1"/>
        </listOfReactants>
        <listOfProducts>
          <speciesReference species="a_2HPA" stoichiometry="1"/>
          <speciesReference species="CO2" stoichiometry="1"/>
        </listOfProducts>
        <kineticLaw formula="v_502">
          <listOfParameters>
            <parameter name="v_502" value="1"/>
          </listOfParameters>
        </kineticLaw>
      </reaction>
      <reaction name="R503" reversible="false">
        <listOfReactants>
          <speciesReference species="DPHE" stoichiometry="1"/>
          <speciesReference species="FAD" stoichiometry="1"/>
        </listOfReactants>
        <listOfProducts>
          <speciesReference species="PHPYR" stoichiometry="1"/>
          <speciesReference species="FADH2" stoichiometry="1"/>
          <speciesReference species="NH3" stoichiometry="1"/>
        </listOfProducts>
        <kineticLaw formula="v_503">
          <listOfParameters>
            <parameter name="v_503" value="1"/>
          </listOfParameters>
        </kineticLaw>
      </reaction>
      <reaction name="R504" reversible="true">
        <listOfReactants>
          <speciesReference species="PHE" stoichiometry="1"/>
        </listOfReactants>
        <listOfProducts>
          <speciesReference species="PAA" stoichiometry="1"/>
        </listOfProducts>
        <kineticLaw formula="v_504">
          <listOfParameters>
            <parameter name="v_504" value="1"/>
          </listOfParameters>
        </kineticLaw>
      </reaction>
      <reaction name="R505" reversible="true">
        <listOfReactants>
          <speciesReference species="a_2HPA" stoichiometry="1"/>
        </listOfReactants>
        <listOfProducts>
          <speciesReference species="DHPA" stoichiometry="1"/>
        </listOfProducts>
        <kineticLaw formula="v_505">
          <listOfParameters>
            <parameter name="v_505" value="1"/>
          </listOfParameters>
        </kineticLaw>
      </reaction>
      <reaction name="R506" reversible="true">
        <listOfReactants>
          <speciesReference species="PACAL" stoichiometry="1"/>
          <speciesReference species="NAD" stoichiometry="1"/>
        </listOfReactants>
        <listOfProducts>
          <speciesReference species="PLA" stoichiometry="1"/>
          <speciesReference species="NADH" stoichiometry="1"/>
        </listOfProducts>
        <kineticLaw formula="v_506">
          <listOfParameters>
            <parameter name="v_506" value="1"/>
          </listOfParameters>
        </kineticLaw>
      </reaction>
      <reaction name="R507" reversible="true">
        <listOfReactants>
          <speciesReference species="PEA" stoichiometry="1"/>
          <speciesReference species="O2" stoichiometry="1"/>
        </listOfReactants>
        <listOfProducts>
          <speciesReference species="PACAL" stoichiometry="1"/>
          <speciesReference species="NH3" stoichiometry="1"/>
          <speciesReference species="H2O2" stoichiometry="1"/>
        </listOfProducts>
        <kineticLaw formula="v_507">
          <listOfParameters>
[truncated: 224,883 more chars]
