# Supplementary material for: Do genome-scale models need exact solvers or clearer standards?
Source: Mol Syst Biol. 2015 Oct 14;11(10):831. doi: 10.15252/msb.20156157 (PMC4631202; doi:10.15252/msb.20156157)
Supplement: Supplementary file 2 — Dataset EV1 [file msb0011-0831-sd2.zip › m_model_collection-master/sbml/GSMN_TB.xml]

<?xml version="1.0" encoding="UTF-8"?>
<sbml xmlns="http://www.sbml.org/sbml/level2" level="2" version="1" xmlns:html="http://www.w3.org/1999/xhtml">
<model id="GSMN_TB-Vtr"  name="GSMN_TB-Vtr">
<listOfUnitDefinitions>
        <unitDefinition id="mmol_per_gDW_per_hr">
                <listOfUnits>
                        <unit kind="mole" scale="-3"/>
                        <unit kind="gram" exponent="-1"/>
                        <unit kind="second" multiplier=".00027777" exponent="-1"/>
                </listOfUnits>
        </unitDefinition>
</listOfUnitDefinitions>
<listOfCompartments>
        <compartment id="Extra_organism"/>
        <compartment id="Cytosol" outside="Extra_organism"/>
</listOfCompartments>
<listOfSpecies>
        <species id="M_DHLIPOYLPROTEIN_c" name="DHLIPOYLPROTEIN" compartment="Cytosol" charge="0" boundaryCondition="false" />
        <species id="M_PTC_c" name="PTC" compartment="Cytosol" charge="0" boundaryCondition="false" />
        <species id="M_NACxt_b" name="NACxt" compartment="Extra_organism" charge="0" boundaryCondition="true" />
        <species id="M_NONANOYL-COA_c" name="NONANOYL-COA" compartment="Cytosol" charge="0" boundaryCondition="false" />
        <species id="M_AHMMP_c" name="AHMMP" compartment="Cytosol" charge="0" boundaryCondition="false" />
        <species id="M_CO-II_c" name="CO-II" compartment="Cytosol" charge="0" boundaryCondition="false" />
        <species id="M_ORNxt_b" name="ORNxt" compartment="Extra_organism" charge="0" boundaryCondition="true" />
        <species id="M_MBTE-LYS_c" name="MBTE-LYS" compartment="Cytosol" charge="0" boundaryCondition="false" />
        <species id="M_DIM-CYTO_c" name="DIM-CYTO" compartment="Cytosol" charge="0" boundaryCondition="false" />
        <species id="M_MEROACYL-AMP_c" name="MEROACYL-AMP" compartment="Cytosol" charge="0" boundaryCondition="false" />
        <species id="M_SPRMD_c" name="SPRMD" compartment="Cytosol" charge="0" boundaryCondition="false" />
        <species id="M_DAxt_b" name="DAxt" compartment="Extra_organism" charge="0" boundaryCondition="true" />
        <species id="M_NONADECANOATExt_b" name="NONADECANOATExt" compartment="Extra_organism" charge="0" boundaryCondition="true" />
        <species id="M_EICOSANOYL-COA_c" name="EICOSANOYL-COA" compartment="Cytosol" charge="0" boundaryCondition="false" />
        <species id="M_METTHF_c" name="METTHF" compartment="Cytosol" charge="0" boundaryCondition="false" />
        <species id="M_OSBCOA_c" name="OSBCOA" compartment="Cytosol" charge="0" boundaryCondition="false" />
        <species id="M_DETHIOBIOTIN_c" name="DETHIOBIOTIN" compartment="Cytosol" charge="0" boundaryCondition="false" />
        <species id="M_OCTADECANOYL-ACP_c" name="OCTADECANOYL-ACP" compartment="Cytosol" charge="0" boundaryCondition="false" />
        <species id="M_AC3PIM4_c" name="AC3PIM4" compartment="Cytosol" charge="0" boundaryCondition="false" />
        <species id="M_PHSER_c" name="PHSER" compartment="Cytosol" charge="0" boundaryCondition="false" />
        <species id="M_AC3PIM2_c" name="AC3PIM2" compartment="Cytosol" charge="0" boundaryCondition="false" />
        <species id="M_RL5P_c" name="RL5P" compartment="Cytosol" charge="0" boundaryCondition="false" />
        <species id="M_VAL_c" name="VAL" compartment="Cytosol" charge="0" boundaryCondition="false" />
        <species id="M_AC3PIM1_c" name="AC3PIM1" compartment="Cytosol" charge="0" boundaryCondition="false" />
        <species id="M_HEXANOATE_c" name="HEXANOATE" compartment="Cytosol" charge="0" boundaryCondition="false" />
        <species id="M_TAGxt_b" name="TAGxt" compartment="Extra_organism" charge="0" boundaryCondition="true" />
        <species id="M_CIS-DELTA-2-19,37-ENOYL-C56-ACYL-ACP_c" name="CIS-DELTA-2-19,37-ENOYL-C56-ACYL-ACP" compartment="Cytosol" charge="0" boundaryCondition="false" />
        <species id="M_PROTOHEME-FE2_c" name="PROTOHEME-FE2" compartment="Cytosol" charge="0" boundaryCondition="false" />
        <species id="M_GLCxt_b" name="GLCxt" compartment="Extra_organism" charge="0" boundaryCondition="true" />
        <species id="M_5MTA_c" name="5MTA" compartment="Cytosol" charge="0" boundaryCondition="false" />
        <species id="M_NG-INS_c" name="NG-INS" compartment="Cytosol" charge="0" boundaryCondition="false" />
        <species id="M_PROPANOATE_c" name="PROPANOATE" compartment="Cytosol" charge="0" boundaryCondition="false" />
        <species id="M_ACCOA_c" name="ACCOA" compartment="Cytosol" charge="0" boundaryCondition="false" />
        <species id="M_TS-PROTEIN_c" name="TS-PROTEIN" compartment="Cytosol" charge="0" boundaryCondition="false" />
        <species id="M_GN_c" name="GN" compartment="Cytosol" charge="0" boundaryCondition="false" />
        <species id="M_IBUTCOA_c" name="IBUTCOA" compartment="Cytosol" charge="0" boundaryCondition="false" />
        <species id="M_GL_c" name="GL" compartment="Cytosol" charge="0" boundaryCondition="false" />
        <species id="M_HEPTADECANOYL-ACP_c" name="HEPTADECANOYL-ACP" compartment="Cytosol" charge="0" boundaryCondition="false" />
        <species id="M_LAM_c" name="LAM" compartment="Cytosol" charge="0" boundaryCondition="false" />
        <species id="M_MAS_c" name="MAS" compartment="Cytosol" charge="0" boundaryCondition="false" />
        <species id="M_PTT_c" name="PTT" compartment="Cytosol" charge="0" boundaryCondition="false" />
        <species id="M_MLTxt_b" name="MLTxt" compartment="Extra_organism" charge="0" boundaryCondition="true" />
        <species id="M_MAHMPPP_c" name="MAHMPPP" compartment="Cytosol" charge="0" boundaryCondition="false" />
        <species id="M_GLUCxt_b" name="GLUCxt" compartment="Extra_organism" charge="0" boundaryCondition="true" />
        <species id="M_LAC_c" name="LAC" compartment="Cytosol" charge="0" boundaryCondition="false" />
        <species id="M_PRPP_c" name="PRPP" compartment="Cytosol" charge="0" boundaryCondition="false" />
        <species id="M_PIxt_b" name="PIxt" compartment="Extra_organism" charge="0" boundaryCondition="true" />
        <species id="M_DALA_c" name="DALA" compartment="Cytosol" charge="0" boundaryCondition="false" />
        <species id="M_MAL_c" name="MAL" compartment="Cytosol" charge="0" boundaryCondition="false" />
        <species id="M_MAN_c" name="MAN" compartment="Cytosol" charge="0" boundaryCondition="false" />
        <species id="M_DTTP_c" name="DTTP" compartment="Cytosol" charge="0" boundaryCondition="false" />
        <species id="M_CYCLOPROPYL-MEROACYL-ACP_c" name="CYCLOPROPYL-MEROACYL-ACP" compartment="Cytosol" charge="0" boundaryCondition="false" />
        <species id="M_ASER_c" name="ASER" compartment="Cytosol" charge="0" boundaryCondition="false" />
        <species id="M_IMACP_c" name="IMACP" compartment="Cytosol" charge="0" boundaryCondition="false" />
        <species id="M_MPET_c" name="MPET" compartment="Cytosol" charge="0" boundaryCondition="false" />
        <species id="M_PEPTIDOGLYCAN_c" name="PEPTIDOGLYCAN" compartment="Cytosol" charge="0" boundaryCondition="false" />
        <species id="M_PENTA-METHYL-TRICONTANOYL-COA_c" name="PENTA-METHYL-TRICONTANOYL-COA" compartment="Cytosol" charge="0" boundaryCondition="false" />
        <species id="M_OSLHSER_c" name="OSLHSER" compartment="Cytosol" charge="0" boundaryCondition="false" />
        <species id="M_PTHIOCERANOYL-COA_c" name="PTHIOCERANOYL-COA" compartment="Cytosol" charge="0" boundaryCondition="false" />
        <species id="M_BIOTIN_c" name="BIOTIN" compartment="Cytosol" charge="0" boundaryCondition="false" />
        <species id="M_HMGLUTCOA_c" name="HMGLUTCOA" compartment="Cytosol" charge="0" boundaryCondition="false" />
        <species id="M_HMBUTCOA_c" name="HMBUTCOA" compartment="Cytosol" charge="0" boundaryCondition="false" />
        <species id="M_DPCOA_c" name="DPCOA" compartment="Cytosol" charge="0" boundaryCondition="false" />
        <species id="M_HMB4PP_c" name="HMB4PP" compartment="Cytosol" charge="0" boundaryCondition="false" />
        <species id="M_NO2_c" name="NO2" compartment="Cytosol" charge="0" boundaryCondition="false" />
        <species id="M_NO3_c" name="NO3" compartment="Cytosol" charge="0" boundaryCondition="false" />
        <species id="M_LLCT_c" name="LLCT" compartment="Cytosol" charge="0" boundaryCondition="false" />
        <species id="M_NACD_c" name="NACD" compartment="Cytosol" charge="0" boundaryCondition="false" />
        <species id="M_GGPP_c" name="GGPP" compartment="Cytosol" charge="0" boundaryCondition="false" />
        <species id="M_PRECORIN-5_c" name="PRECORIN-5" compartment="Cytosol" charge="0" boundaryCondition="false" />
        <species id="M_ASP4P_c" name="ASP4P" compartment="Cytosol" charge="0" boundaryCondition="false" />
        <species id="M_SAM-2-OXOBUTANOATE_c" name="SAM-2-OXOBUTANOATE" compartment="Cytosol" charge="0" boundaryCondition="false" />
        <species id="M_MACRCOA_c" name="MACRCOA" compartment="Cytosol" charge="0" boundaryCondition="false" />
        <species id="M_BIOTIN-CO2_c" name="BIOTIN-CO2" compartment="Cytosol" charge="0" boundaryCondition="false" />
        <species id="M_PRECORIN-2_c" name="PRECORIN-2" compartment="Cytosol" charge="0" boundaryCondition="false" />
        <species id="M_OICAP_c" name="OICAP" compartment="Cytosol" charge="0" boundaryCondition="false" />
        <species id="M_PENTA-METHYL-TRICONTANOYL_c" name="PENTA-METHYL-TRICONTANOYL" compartment="Cytosol" charge="0" boundaryCondition="false" />
        <species id="M_CDP_c" name="CDP" compartment="Cytosol" charge="0" boundaryCondition="false" />
        <species id="M_MALACP_c" name="MALACP" compartment="Cytosol" charge="0" boundaryCondition="false" />
        <species id="M_NAGDPP_c" name="NAGDPP" compartment="Cytosol" charge="0" boundaryCondition="false" />
        <species id="M_DPPPR_c" name="DPPPR" compartment="Cytosol" charge="0" boundaryCondition="false" />
        <species id="M_CIS-DELTA-2-19,31-ENOYL-C50-ACYL-ACP_c" name="CIS-DELTA-2-19,31-ENOYL-C50-ACYL-ACP" compartment="Cytosol" charge="0" boundaryCondition="false" />
        <species id="M_CIS-DELTA-13-ENOYL-C32-ACYL-ACP_c" name="CIS-DELTA-13-ENOYL-C32-ACYL-ACP" compartment="Cytosol" charge="0" boundaryCondition="false" />
        <species id="M_IGP_c" name="IGP" compartment="Cytosol" charge="0" boundaryCondition="false" />
        <species id="M_NACN_c" name="NACN" compartment="Cytosol" charge="0" boundaryCondition="false" />
        <species id="M_APO-LIPO_c" name="APO-LIPO" compartment="Cytosol" charge="0" boundaryCondition="false" />
        <species id="M_AICAR_c" name="AICAR" compartment="Cytosol" charge="0" boundaryCondition="false" />
        <species id="M_MOLYBDOPTERIN_c" name="MOLYBDOPTERIN" compartment="Cytosol" charge="0" boundaryCondition="false" />
        <species id="M_CIS-DELTA-3-DODECANOYL-COA_c" name="CIS-DELTA-3-DODECANOYL-COA" compartment="Cytosol" charge="0" boundaryCondition="false" />
        <species id="M_9-OCTADECENOATExt_b" name="9-OCTADECENOATExt" compartment="Extra_organism" charge="0" boundaryCondition="true" />
        <species id="M_AHTD_c" name="AHTD" compartment="Cytosol" charge="0" boundaryCondition="false" />
        <species id="M_PRECORIN-4B_c" name="PRECORIN-4B" compartment="Cytosol" charge="0" boundaryCondition="false" />
        <species id="M_AC2PIM2_c" name="AC2PIM2" compartment="Cytosol" charge="0" boundaryCondition="false" />
        <species id="M_AC2PIM1_c" name="AC2PIM1" compartment="Cytosol" charge="0" boundaryCondition="false" />
        <species id="M_MI_c" name="MI" compartment="Cytosol" charge="0" boundaryCondition="false" />
        <species id="M_MK_c" name="MK" compartment="Cytosol" charge="0" boundaryCondition="false" />
        <species id="M_INS_c" name="INS" compartment="Cytosol" charge="0" boundaryCondition="false" />
        <species id="M_ACTAC_c" name="ACTAC" compartment="Cytosol" charge="0" boundaryCondition="false" />
        <species id="M_DHAP_c" name="DHAP" compartment="Cytosol" charge="0" boundaryCondition="false" />
        <species id="M_DHMVA_c" name="DHMVA" compartment="Cytosol" charge="0" boundaryCondition="false" />
        <species id="M_MAACCOA_c" name="MAACCOA" compartment="Cytosol" charge="0" boundaryCondition="false" />
        <species id="M_FE3xt_b" name="FE3xt" compartment="Extra_organism" charge="0" boundaryCondition="true" />
        <species id="M_DGLYCERATE_c" name="DGLYCERATE" compartment="Cytosol" charge="0" boundaryCondition="false" />
        <species id="M_CTP_c" name="CTP" compartment="Cytosol" charge="0" boundaryCondition="false" />
        <species id="M_GLN_c" name="GLN" compartment="Cytosol" charge="0" boundaryCondition="false" />
        <species id="M_DIM_c" name="DIM" compartment="Cytosol" charge="0" boundaryCondition="false" />
        <species id="M_GLC_c" name="GLC" compartment="Cytosol" charge="0" boundaryCondition="false" />
        <species id="M_HEXACOSANOATExt_b" name="HEXACOSANOATExt" compartment="Extra_organism" charge="0" boundaryCondition="true" />
        <species id="M_GDPMAN_c" name="GDPMAN" compartment="Cytosol" charge="0" boundaryCondition="false" />
        <species id="M_GLX_c" name="GLX" compartment="Cytosol" charge="0" boundaryCondition="false" />
        <species id="M_GLY_c" name="GLY" compartment="Cytosol" charge="0" boundaryCondition="false" />
        <species id="M_DHSK_c" name="DHSK" compartment="Cytosol" charge="0" boundaryCondition="false" />
        <species id="M_SME_c" name="SME" compartment="Cytosol" charge="0" boundaryCondition="false" />
        <species id="M_AKG_c" name="AKG" compartment="Cytosol" charge="0" boundaryCondition="false" />
        <species id="M_GLU_c" name="GLU" compartment="Cytosol" charge="0" boundaryCondition="false" />
        <species id="M_FO_c" name="FO" compartment="Cytosol" charge="0" boundaryCondition="false" />
        <species id="M_DTDP4DH6DMAN_c" name="DTDP4DH6DMAN" compartment="Cytosol" charge="0" boundaryCondition="false" />
        <species id="M_TETRADECANOATExt_b" name="TETRADECANOATExt" compartment="Extra_organism" charge="0" boundaryCondition="true" />
        <species id="M_HEXADECANOATExt_b" name="HEXADECANOATExt" compartment="Extra_organism" charge="0" boundaryCondition="true" />
        <species id="M_HYDROGENOBYRINATE-A-C-DIAMIDE_c" name="HYDROGENOBYRINATE-A-C-DIAMIDE" compartment="Cytosol" charge="0" boundaryCondition="false" />
        <species id="M_ASPxt_b" name="ASPxt" compartment="Extra_organism" charge="0" boundaryCondition="true" />
        <species id="M_HYDROXYAKG_c" name="HYDROXYAKG" compartment="Cytosol" charge="0" boundaryCondition="false" />
        <species id="M_BSA_c" name="BSA" compartment="Cytosol" charge="0" boundaryCondition="false" />
        <species id="M_RIBxt_b" name="RIBxt" compartment="Extra_organism" charge="0" boundaryCondition="true" />
        <species id="M_G1P_c" name="G1P" compartment="Cytosol" charge="0" boundaryCondition="false" />
        <species id="M_FMN_c" name="FMN" compartment="Cytosol" charge="0" boundaryCondition="false" />
        <species id="M_VALxt_b" name="VALxt" compartment="Extra_organism" charge="0" boundaryCondition="true" />
        <species id="M_FERO_c" name="FERO" compartment="Cytosol" charge="0" boundaryCondition="false" />
        <species id="M_XANxt_b" name="XANxt" compartment="Extra_organism" charge="0" boundaryCondition="true" />
        <species id="M_CIS-DELTA-37-ENOYL-METHY-HYDROXY-C56-ACYL-ACP_c" name="CIS-DELTA-37-ENOYL-METHY-HYDROXY-C56-ACYL-ACP" compartment="Cytosol" charge="0" boundaryCondition="false" />
        <species id="M_D8RL_c" name="D8RL" compartment="Cytosol" charge="0" boundaryCondition="false" />
        <species id="M_AHHMD_c" name="AHHMD" compartment="Cytosol" charge="0" boundaryCondition="false" />
        <species id="M_TREHALOSEMONOMYCOLATE(CY)_c" name="TREHALOSEMONOMYCOLATE(CY)" compartment="Cytosol" charge="0" boundaryCondition="false" />
        <species id="M_HEPTANOYL-COA_c" name="HEPTANOYL-COA" compartment="Cytosol" charge="0" boundaryCondition="false" />
        <species id="M_H2SO3_c" name="H2SO3" compartment="Cytosol" charge="0" boundaryCondition="false" />
        <species id="M_ALA_c" name="ALA" compartment="Cytosol" charge="0" boundaryCondition="false" />
        <species id="M_ORN_c" name="ORN" compartment="Cytosol" charge="0" boundaryCondition="false" />
        <species id="M_DODECANOATExt_b" name="DODECANOATExt" compartment="Extra_organism" charge="0" boundaryCondition="true" />
        <species id="M_AHHMP_c" name="AHHMP" compartment="Cytosol" charge="0" boundaryCondition="false" />
        <species id="M_2MBECOA_c" name="2MBECOA" compartment="Cytosol" charge="0" boundaryCondition="false" />
        <species id="M_SME3P_c" name="SME3P" compartment="Cytosol" charge="0" boundaryCondition="false" />
        <species id="M_3PSER_c" name="3PSER" compartment="Cytosol" charge="0" boundaryCondition="false" />
        <species id="M_PHOSPHATIDYLCHOLINExt_b" name="PHOSPHATIDYLCHOLINExt" compartment="Extra_organism" charge="0" boundaryCondition="true" />
        <species id="M_DPP_c" name="DPP" compartment="Cytosol" charge="0" boundaryCondition="false" />
        <species id="M_FERI_c" name="FERI" compartment="Cytosol" charge="0" boundaryCondition="false" />
        <species id="M_CAP_c" name="CAP" compartment="Cytosol" charge="0" boundaryCondition="false" />
        <species id="M_TREHALOSEMONOMYCOLATE-P_c" name="TREHALOSEMONOMYCOLATE-P" compartment="Cytosol" charge="0" boundaryCondition="false" />
        <species id="M_DATP_c" name="DATP" compartment="Cytosol" charge="0" boundaryCondition="false" />
        <species id="M_DB4P_c" name="DB4P" compartment="Cytosol" charge="0" boundaryCondition="false" />
        <species id="M_AC3PIM5_c" name="AC3PIM5" compartment="Cytosol" charge="0" boundaryCondition="false" />
        <species id="M_HEPTADECANOATExt_b" name="HEPTADECANOATExt" compartment="Extra_organism" charge="0" boundaryCondition="true" />
        <species id="M_MDAPIM_c" name="MDAPIM" compartment="Cytosol" charge="0" boundaryCondition="false" />
        <species id="M_DAPIMxt_b" name="DAPIMxt" compartment="Extra_organism" charge="0" boundaryCondition="true" />
        <species id="M_AC3PIM3_c" name="AC3PIM3" compartment="Cytosol" charge="0" boundaryCondition="false" />
        <species id="M_CISACONITATE_c" name="CISACONITATE" compartment="Cytosol" charge="0" boundaryCondition="false" />
        <species id="M_HIS_c" name="HIS" compartment="Cytosol" charge="0" boundaryCondition="false" />
        <species id="M_PHExt_b" name="PHExt" compartment="Extra_organism" charge="0" boundaryCondition="true" />
        <species id="M_HEXANOYL-COA_c" name="HEXANOYL-COA" compartment="Cytosol" charge="0" boundaryCondition="false" />
        <species id="M_LPPG_c" name="LPPG" compartment="Cytosol" charge="0" boundaryCondition="false" />
        <species id="M_LM_c" name="LM" compartment="Cytosol" charge="0" boundaryCondition="false" />
        <species id="M_CHOR_c" name="CHOR" compartment="Cytosol" charge="0" boundaryCondition="false" />
        <species id="M_LLACxt_b" name="LLACxt" compartment="Extra_organism" charge="0" boundaryCondition="true" />
        <species id="M_PGP_c" name="PGP" compartment="Cytosol" charge="0" boundaryCondition="false" />
        <species id="M_ADNxt_b" name="ADNxt" compartment="Extra_organism" charge="0" boundaryCondition="true" />
        <species id="M_CELB_c" name="CELB" compartment="Cytosol" charge="0" boundaryCondition="false" />
        <species id="M_PHOSPHATIDYLCHOLINE_c" name="PHOSPHATIDYLCHOLINE" compartment="Cytosol" charge="0" boundaryCondition="false" />
        <species id="M_OCTADECANOYL-COA_c" name="OCTADECANOYL-COA" compartment="Cytosol" charge="0" boundaryCondition="false" />
        <species id="M_P5C_c" name="P5C" compartment="Cytosol" charge="0" boundaryCondition="false" />
        <species id="M_ACYL-MAS_c" name="ACYL-MAS" compartment="Cytosol" charge="0" boundaryCondition="false" />
        <species id="M_TUBERCULOSTEROYL-ACP_c" name="TUBERCULOSTEROYL-ACP" compartment="Cytosol" charge="0" boundaryCondition="false" />
        <species id="M_ICIT_c" name="ICIT" compartment="Cytosol" charge="0" boundaryCondition="false" />
        <species id="M_FORxt_b" name="FORxt" compartment="Extra_organism" charge="0" boundaryCondition="true" />
        <species id="M_NAGA1P_c" name="NAGA1P" compartment="Cytosol" charge="0" boundaryCondition="false" />
        <species id="M_NH3_c" name="NH3" compartment="Cytosol" charge="0" boundaryCondition="false" />
        <species id="M_GLAC_c" name="GLAC" compartment="Cytosol" charge="0" boundaryCondition="false" />
        <species id="M_OMVAL_c" name="OMVAL" compartment="Cytosol" charge="0" boundaryCondition="false" />
        <species id="M_UDP_c" name="UDP" compartment="Cytosol" charge="0" boundaryCondition="false" />
        <species id="M_HEPTADECANOYL-COA_c" name="HEPTADECANOYL-COA" compartment="Cytosol" charge="0" boundaryCondition="false" />
        <species id="M_ADENOSYL-COBRINICACID-A-C-DIAMIDE_c" name="ADENOSYL-COBRINICACID-A-C-DIAMIDE" compartment="Cytosol" charge="0" boundaryCondition="false" />
        <species id="M_ACETYLP_c" name="ACETYLP" compartment="Cytosol" charge="0" boundaryCondition="false" />
        <species id="M_BIOMASS_c" name="BIOMASS" compartment="Cytosol" charge="0" boundaryCondition="false" />
        <species id="M_RIBFLAV_c" name="RIBFLAV" compartment="Cytosol" charge="0" boundaryCondition="false" />
        <species id="M_GAL1P_c" name="GAL1P" compartment="Cytosol" charge="0" boundaryCondition="false" />
        <species id="M_NONADECANOYL-ACP_c" name="NONADECANOYL-ACP" compartment="Cytosol" charge="0" boundaryCondition="false" />
        <species id="M_COB-II_c" name="COB-II" compartment="Cytosol" charge="0" boundaryCondition="false" />
        <species id="M_RHAMNAGDPP_c" name="RHAMNAGDPP" compartment="Cytosol" charge="0" boundaryCondition="false" />
        <species id="M_GL3Pxt_b" name="GL3Pxt" compartment="Extra_organism" charge="0" boundaryCondition="true" />
        <species id="M_AGL3P_c" name="AGL3P" compartment="Cytosol" charge="0" boundaryCondition="false" />
        <species id="M_MBTA-SAL_c" name="MBTA-SAL" compartment="Cytosol" charge="0" boundaryCondition="false" />
        <species id="M_DMPP_c" name="DMPP" compartment="Cytosol" charge="0" boundaryCondition="false" />
        <species id="M_POLYACYLTREHALOSE_c" name="POLYACYLTREHALOSE" compartment="Cytosol" charge="0" boundaryCondition="false" />
        <species id="M_7-8-DIAMINONONANOATE_c" name="7-8-DIAMINONONANOATE" compartment="Cytosol" charge="0" boundaryCondition="false" />
        <species id="M_MDECPP_c" name="MDECPP" compartment="Cytosol" charge="0" boundaryCondition="false" />
        <species id="M_SUCCOA_c" name="SUCCOA" compartment="Cytosol" charge="0" boundaryCondition="false" />
        <species id="M_ACYL-TRE-S-COA_c" name="ACYL-TRE-S-COA" compartment="Cytosol" charge="0" boundaryCondition="false" />
        <species id="M_NAG-INS_c" name="NAG-INS" compartment="Cytosol" charge="0" boundaryCondition="false" />
        <species id="M_SAH_c" name="SAH" compartment="Cytosol" charge="0" boundaryCondition="false" />
        <species id="M_IBUTLIPO_c" name="IBUTLIPO" compartment="Cytosol" charge="0" boundaryCondition="false" />
        <species id="M_PGL-TB_c" name="PGL-TB" compartment="Cytosol" charge="0" boundaryCondition="false" />
        <species id="M_SAM_c" name="SAM" compartment="Cytosol" charge="0" boundaryCondition="false" />
        <species id="M_CPAD5P_c" name="CPAD5P" compartment="Cytosol" charge="0" boundaryCondition="false" />
        <species id="M_DIACYLTREHALOSE_c" name="DIACYLTREHALOSE" compartment="Cytosol" charge="0" boundaryCondition="false" />
        <species id="M_PRO_c" name="PRO" compartment="Cytosol" charge="0" boundaryCondition="false" />
        <species id="M_SMALLMOLECULES_c" name="SMALLMOLECULES" compartment="Cytosol" charge="0" boundaryCondition="false" />
        <species id="M_PRBATP_c" name="PRBATP" compartment="Cytosol" charge="0" boundaryCondition="false" />
        <species id="M_PABA_c" name="PABA" compartment="Cytosol" charge="0" boundaryCondition="false" />
        <species id="M_DECANOYL-COA_c" name="DECANOYL-COA" compartment="Cytosol" charge="0" boundaryCondition="false" />
        <species id="M_SAP_c" name="SAP" compartment="Cytosol" charge="0" boundaryCondition="false" />
        <species id="M_GL3P_c" name="GL3P" compartment="Cytosol" charge="0" boundaryCondition="false" />
        <species id="M_NAAD_c" name="NAAD" compartment="Cytosol" charge="0" boundaryCondition="false" />
        <species id="M_URA_c" name="URA" compartment="Cytosol" charge="0" boundaryCondition="false" />
        <species id="M_BIOMASSxt_b" name="BIOMASSxt" compartment="Extra_organism" charge="0" boundaryCondition="true" />
        <species id="M_TETRACOSANOYL-COA_c" name="TETRACOSANOYL-COA" compartment="Cytosol" charge="0" boundaryCondition="false" />
        <species id="M_URI_c" name="URI" compartment="Cytosol" charge="0" boundaryCondition="false" />
        <species id="M_LIPO_c" name="LIPO" compartment="Cytosol" charge="0" boundaryCondition="false" />
        <species id="M_MDE4P_c" name="MDE4P" compartment="Cytosol" charge="0" boundaryCondition="false" />
        <species id="M_DIMGP_c" name="DIMGP" compartment="Cytosol" charge="0" boundaryCondition="false" />
        <species id="M_SUCCSAL_c" name="SUCCSAL" compartment="Cytosol" charge="0" boundaryCondition="false" />
        <species id="M_CITRxt_b" name="CITRxt" compartment="Extra_organism" charge="0" boundaryCondition="true" />
        <species id="M_MTR1P_c" name="MTR1P" compartment="Cytosol" charge="0" boundaryCondition="false" />
        <species id="M_DIHYDRODIPICOLINATE_c" name="DIHYDRODIPICOLINATE" compartment="Cytosol" charge="0" boundaryCondition="false" />
        <species id="M_APS_c" name="APS" compartment="Cytosol" charge="0" boundaryCondition="false" />
        <species id="M_bDG6P_c" name="bDG6P" compartment="Cytosol" charge="0" boundaryCondition="false" />
        <species id="M_FGAR_c" name="FGAR" compartment="Cytosol" charge="0" boundaryCondition="false" />
        <species id="M_HYDROXYPHTHIOCERANOYL-COA_c" name="HYDROXYPHTHIOCERANOYL-COA" compartment="Cytosol" charge="0" boundaryCondition="false" />
        <species id="M_N-ACETYL-S-CONJUGATE_c" name="N-ACETYL-S-CONJUGATE" compartment="Cytosol" charge="0" boundaryCondition="false" />
        <species id="M_FGAM_c" name="FGAM" compartment="Cytosol" charge="0" boundaryCondition="false" />
        <species id="M_CIS-KETO-MEROACYL-ACP_c" name="CIS-KETO-MEROACYL-ACP" compartment="Cytosol" charge="0" boundaryCondition="false" />
        <species id="M_MALxt_b" name="MALxt" compartment="Extra_organism" charge="0" boundaryCondition="true" />
        <species id="M_TAGbio_c" name="TAGbio" compartment="Cytosol" charge="0" boundaryCondition="false" />
        <species id="M_TYR_c" name="TYR" compartment="Cytosol" charge="0" boundaryCondition="false" />
        <species id="M_CIS-DELTA-37-ENOYL-DIMETHY-HYDROXY-C56-ACYL-ACP_c" name="CIS-DELTA-37-ENOYL-DIMETHY-HYDROXY-C56-ACYL-ACP" compartment="Cytosol" charge="0" boundaryCondition="false" />
        <species id="M_GLUCAN_c" name="GLUCAN" compartment="Cytosol" charge="0" boundaryCondition="false" />
        <species id="M_NONADECANOYL-COA_c" name="NONADECANOYL-COA" compartment="Cytosol" charge="0" boundaryCondition="false" />
        <species id="M_cAMP_c" name="cAMP" compartment="Cytosol" charge="0" boundaryCondition="false" />
        <species id="M_ACALxt_b" name="ACALxt" compartment="Extra_organism" charge="0" boundaryCondition="true" />
        <species id="M_MGLUTCOA_c" name="MGLUTCOA" compartment="Cytosol" charge="0" boundaryCondition="false" />
        <species id="M_DX5P_c" name="DX5P" compartment="Cytosol" charge="0" boundaryCondition="false" />
        <species id="M_DALAxt_b" name="DALAxt" compartment="Extra_organism" charge="0" boundaryCondition="true" />
        <species id="M_FUM_c" name="FUM" compartment="Cytosol" charge="0" boundaryCondition="false" />
        <species id="M_PAPS_c" name="PAPS" compartment="Cytosol" charge="0" boundaryCondition="false" />
        <species id="M_PENTADECANOATE_c" name="PENTADECANOATE" compartment="Cytosol" charge="0" boundaryCondition="false" />
        <species id="M_X5P_c" name="X5P" compartment="Cytosol" charge="0" boundaryCondition="false" />
        <species id="M_CAIR_c" name="CAIR" compartment="Cytosol" charge="0" boundaryCondition="false" />
        <species id="M_PRECORIN-3A_c" name="PRECORIN-3A" compartment="Cytosol" charge="0" boundaryCondition="false" />
        <species id="M_PRFICA_c" name="PRFICA" compartment="Cytosol" charge="0" boundaryCondition="false" />
        <species id="M_SAICAR_c" name="SAICAR" compartment="Cytosol" charge="0" boundaryCondition="false" />
        <species id="M_F1P_c" name="F1P" compartment="Cytosol" charge="0" boundaryCondition="false" />
        <species id="M_PHPAA-COA_c" name="PHPAA-COA" compartment="Cytosol" charge="0" boundaryCondition="false" />
        <species id="M_MO2xt_b" name="MO2xt" compartment="Extra_organism" charge="0" boundaryCondition="true" />
        <species id="M_DHPT_c" name="DHPT" compartment="Cytosol" charge="0" boundaryCondition="false" />
        <species id="M_ARGSUCC_c" name="ARGSUCC" compartment="Cytosol" charge="0" boundaryCondition="false" />
        <species id="M_MYCOLIPENOYL-ACP_c" name="MYCOLIPENOYL-ACP" compartment="Cytosol" charge="0" boundaryCondition="false" />
        <species id="M_SMMALONYLCOA_c" name="SMMALONYLCOA" compartment="Cytosol" charge="0" boundaryCondition="false" />
        <species id="M_PHEN_c" name="PHEN" compartment="Cytosol" charge="0" boundaryCondition="false" />
        <species id="M_TETRADECANOYL-COA_c" name="TETRADECANOYL-COA" compartment="Cytosol" charge="0" boundaryCondition="false" />
        <species id="M_BUTANOYL-COA_c" name="BUTANOYL-COA" compartment="Cytosol" charge="0" boundaryCondition="false" />
        <species id="M_bDG1P_c" name="bDG1P" compartment="Cytosol" charge="0" boundaryCondition="false" />
        <species id="M_3MBECOA_c" name="3MBECOA" compartment="Cytosol" charge="0" boundaryCondition="false" />
        <species id="M_HEPPP_c" name="HEPPP" compartment="Cytosol" charge="0" boundaryCondition="false" />
        <species id="M_COB-I_c" name="COB-I" compartment="Cytosol" charge="0" boundaryCondition="false" />
        <species id="M_MAG_c" name="MAG" compartment="Cytosol" charge="0" boundaryCondition="false" />
        <species id="M_HEMT_c" name="HEMT" compartment="Cytosol" charge="0" boundaryCondition="false" />
        <species id="M_ETHxt_b" name="ETHxt" compartment="Extra_organism" charge="0" boundaryCondition="true" />
        <species id="M_TRE-S_c" name="TRE-S" compartment="Cytosol" charge="0" boundaryCondition="false" />
        <species id="M_SHCHC_c" name="SHCHC" compartment="Cytosol" charge="0" boundaryCondition="false" />
        <species id="M_NPP_c" name="NPP" compartment="Cytosol" charge="0" boundaryCondition="false" />
        <species id="M_UDPNAG_c" name="UDPNAG" compartment="Cytosol" charge="0" boundaryCondition="false" />
        <species id="M_S7P_c" name="S7P" compartment="Cytosol" charge="0" boundaryCondition="false" />
        <species id="M_TETRADECANOATE_c" name="TETRADECANOATE" compartment="Cytosol" charge="0" boundaryCondition="false" />
        <species id="M_2A3KB_c" name="2A3KB" compartment="Cytosol" charge="0" boundaryCondition="false" />
        <species id="M_DINxt_b" name="DINxt" compartment="Extra_organism" charge="0" boundaryCondition="true" />
        <species id="M_UREA_c" name="UREA" compartment="Cytosol" charge="0" boundaryCondition="false" />
        <species id="M_DTDPGLC_c" name="DTDPGLC" compartment="Cytosol" charge="0" boundaryCondition="false" />
        <species id="M_GLAL_c" name="GLAL" compartment="Cytosol" charge="0" boundaryCondition="false" />
        <species id="M_SL1278-WALL_c" name="SL1278-WALL" compartment="Cytosol" charge="0" boundaryCondition="false" />
        <species id="M_CYS-NG-INS_c" name="CYS-NG-INS" compartment="Cytosol" charge="0" boundaryCondition="false" />
        <species id="M_ELECTROPHILE-X_c" name="ELECTROPHILE-X" compartment="Cytosol" charge="0" boundaryCondition="false" />
        <species id="M_DCxt_b" name="DCxt" compartment="Extra_organism" charge="0" boundaryCondition="true" />
        <species id="M_PIMELOYL-COA_c" name="PIMELOYL-COA" compartment="Cytosol" charge="0" boundaryCondition="false" />
        <species id="M_ATP_c" name="ATP" compartment="Cytosol" charge="0" boundaryCondition="false" />
        <species id="M_UDPNAM_c" name="UDPNAM" compartment="Cytosol" charge="0" boundaryCondition="false" />
        <species id="M_TRANS-DELTA-2-DODECANOYL-COA_c" name="TRANS-DELTA-2-DODECANOYL-COA" compartment="Cytosol" charge="0" boundaryCondition="false" />
        <species id="M_DPPR_c" name="DPPR" compartment="Cytosol" charge="0" boundaryCondition="false" />
        <species id="M_NONADECANOATE_c" name="NONADECANOATE" compartment="Cytosol" charge="0" boundaryCondition="false" />
        <species id="M_DTDPRHAM_c" name="DTDPRHAM" compartment="Cytosol" charge="0" boundaryCondition="false" />
        <species id="M_MBTB-SER_c" name="MBTB-SER" compartment="Cytosol" charge="0" boundaryCondition="false" />
        <species id="M_ASP_c" name="ASP" compartment="Cytosol" charge="0" boundaryCondition="false" />
        <species id="M_SER_c" name="SER" compartment="Cytosol" charge="0" boundaryCondition="false" />
        <species id="M_METHYLISOCITRATE_c" name="METHYLISOCITRATE" compartment="Cytosol" charge="0" boundaryCondition="false" />
        <species id="M_ISUCC_c" name="ISUCC" compartment="Cytosol" charge="0" boundaryCondition="false" />
        <species id="M_MALCOA_c" name="MALCOA" compartment="Cytosol" charge="0" boundaryCondition="false" />
        <species id="M_CBHCAP_c" name="CBHCAP" compartment="Cytosol" charge="0" boundaryCondition="false" />
        <species id="M_CIS-DELTA-2-3,15-ENOYL-C34-ACYL-ACP_c" name="CIS-DELTA-2-3,15-ENOYL-C34-ACYL-ACP" compartment="Cytosol" charge="0" boundaryCondition="false" />
        <species id="M_MBTF-LYS_c" name="MBTF-LYS" compartment="Cytosol" charge="0" boundaryCondition="false" />
        <species id="M_SUCxt_b" name="SUCxt" compartment="Extra_organism" charge="0" boundaryCondition="true" />
        <species id="M_MO2_c" name="MO2" compartment="Cytosol" charge="0" boundaryCondition="false" />
        <species id="M_H2O2_c" name="H2O2" compartment="Cytosol" charge="0" boundaryCondition="false" />
        <species id="M_AMPMP_c" name="AMPMP" compartment="Cytosol" charge="0" boundaryCondition="false" />
        <species id="M_ASN_c" name="ASN" compartment="Cytosol" charge="0" boundaryCondition="false" />
        <species id="M_UREAxt_b" name="UREAxt" compartment="Extra_organism" charge="0" boundaryCondition="true" />
        <species id="M_DGTP_c" name="DGTP" compartment="Cytosol" charge="0" boundaryCondition="false" />
        <species id="M_PROTOPORPHYRIN-IX_c" name="PROTOPORPHYRIN-IX" compartment="Cytosol" charge="0" boundaryCondition="false" />
        <species id="M_COB-I-RINICACID-A-C-DIAMIDE_c" name="COB-I-RINICACID-A-C-DIAMIDE" compartment="Cytosol" charge="0" boundaryCondition="false" />
        <species id="M_NAGLU_c" name="NAGLU" compartment="Cytosol" charge="0" boundaryCondition="false" />
        <species id="M_DAPIM_c" name="DAPIM" compartment="Cytosol" charge="0" boundaryCondition="false" />
        <species id="M_XTSINE_c" name="XTSINE" compartment="Cytosol" charge="0" boundaryCondition="false" />
        <species id="M_T3xt_b" name="T3xt" compartment="Extra_organism" charge="0" boundaryCondition="true" />
        <species id="M_GTP_c" name="GTP" compartment="Cytosol" charge="0" boundaryCondition="false" />
        <species id="M_IMP_c" name="IMP" compartment="Cytosol" charge="0" boundaryCondition="false" />
        <species id="M_MANxt_b" name="MANxt" compartment="Extra_organism" charge="0" boundaryCondition="true" />
        <species id="M_FRU_c" name="FRU" compartment="Cytosol" charge="0" boundaryCondition="false" />
        <species id="M_PRECURSOR-Z_c" name="PRECURSOR-Z" compartment="Cytosol" charge="0" boundaryCondition="false" />
        <species id="M_9-OCTADECENOYL-COA_c" name="9-OCTADECENOYL-COA" compartment="Cytosol" charge="0" boundaryCondition="false" />
        <species id="M_OCTADECANOATE_c" name="OCTADECANOATE" compartment="Cytosol" charge="0" boundaryCondition="false" />
        <species id="M_H2X_c" name="H2X" compartment="Cytosol" charge="0" boundaryCondition="false" />
        <species id="M_COPROPORPHYRINOGEN-III_c" name="COPROPORPHYRINOGEN-III" compartment="Cytosol" charge="0" boundaryCondition="false" />
        <species id="M_GLYCOLATE_c" name="GLYCOLATE" compartment="Cytosol" charge="0" boundaryCondition="false" />
        <species id="M_H2S_c" name="H2S" compartment="Cytosol" charge="0" boundaryCondition="false" />
        <species id="M_OMP_c" name="OMP" compartment="Cytosol" charge="0" boundaryCondition="false" />
        <species id="M_ppGpp_c" name="ppGpp" compartment="Cytosol" charge="0" boundaryCondition="false" />
        <species id="M_HISOLP_c" name="HISOLP" compartment="Cytosol" charge="0" boundaryCondition="false" />
        <species id="M_UNDECANOYL-COA_c" name="UNDECANOYL-COA" compartment="Cytosol" charge="0" boundaryCondition="false" />
        <species id="M_HYDROGENOBYRINATE_c" name="HYDROGENOBYRINATE" compartment="Cytosol" charge="0" boundaryCondition="false" />
        <species id="M_DC_c" name="DC" compartment="Cytosol" charge="0" boundaryCondition="false" />
        <species id="M_MYCOCEROSOYL-MAS_c" name="MYCOCEROSOYL-MAS" compartment="Cytosol" charge="0" boundaryCondition="false" />
        <species id="M_DA_c" name="DA" compartment="Cytosol" charge="0" boundaryCondition="false" />
        <species id="M_CADA_c" name="CADA" compartment="Cytosol" charge="0" boundaryCondition="false" />
        <species id="M_MKH2_c" name="MKH2" compartment="Cytosol" charge="0" boundaryCondition="false" />
        <species id="M_2-PHOSPHO-L-LACTATE_c" name="2-PHOSPHO-L-LACTATE" compartment="Cytosol" charge="0" boundaryCondition="false" />
        <species id="M_TETRACOSANOATE_c" name="TETRACOSANOATE" compartment="Cytosol" charge="0" boundaryCondition="false" />
        <species id="M_ADENOSYLCOBINAMIDE_c" name="ADENOSYLCOBINAMIDE" compartment="Cytosol" charge="0" boundaryCondition="false" />
        <species id="M_DNA_c" name="DNA" compartment="Cytosol" charge="0" boundaryCondition="false" />
        <species id="M_TAGcat_c" name="TAGcat" compartment="Cytosol" charge="0" boundaryCondition="false" />
        <species id="M_DU_c" name="DU" compartment="Cytosol" charge="0" boundaryCondition="false" />
        <species id="M_URAxt_b" name="URAxt" compartment="Extra_organism" charge="0" boundaryCondition="true" />
        <species id="M_PHDIMRHAM1_c" name="PHDIMRHAM1" compartment="Cytosol" charge="0" boundaryCondition="false" />
        <species id="M_PRECORIN-8X_c" name="PRECORIN-8X" compartment="Cytosol" charge="0" boundaryCondition="false" />
        <species id="M_CYS_c" name="CYS" compartment="Cytosol" charge="0" boundaryCondition="false" />
        <species id="M_DTMP_c" name="DTMP" compartment="Cytosol" charge="0" boundaryCondition="false" />
        <species id="M_SL1278-CYTO_c" name="SL1278-CYTO" compartment="Cytosol" charge="0" boundaryCondition="false" />
        <species id="M_EICOSANOATE_c" name="EICOSANOATE" compartment="Cytosol" charge="0" boundaryCondition="false" />
        <species id="M_DECANOATE_c" name="DECANOATE" compartment="Cytosol" charge="0" boundaryCondition="false" />
        <species id="M_CMP_c" name="CMP" compartment="Cytosol" charge="0" boundaryCondition="false" />
        <species id="M_PTRSC_c" name="PTRSC" compartment="Cytosol" charge="0" boundaryCondition="false" />
        <species id="M_UROPORPHYRINOGEN-III_c" name="UROPORPHYRINOGEN-III" compartment="Cytosol" charge="0" boundaryCondition="false" />
        <species id="M_DHN_c" name="DHN" compartment="Cytosol" charge="0" boundaryCondition="false" />
        <species id="M_CYSxt_b" name="CYSxt" compartment="Extra_organism" charge="0" boundaryCondition="true" />
        <species id="M_C78-3-OXY-MYCOLATE-ENZ_c" name="C78-3-OXY-MYCOLATE-ENZ" compartment="Cytosol" charge="0" boundaryCondition="false" />
        <species id="M_LACxt_b" name="LACxt" compartment="Extra_organism" charge="0" boundaryCondition="true" />
        <species id="M_4PPNCYS_c" name="4PPNCYS" compartment="Cytosol" charge="0" boundaryCondition="false" />
        <species id="M_(n-1)POLYP_c" name="(n-1)POLYP" compartment="Cytosol" charge="0" boundaryCondition="false" />
        <species id="M_DHF_c" name="DHF" compartment="Cytosol" charge="0" boundaryCondition="false" />
        <species id="M_GLU1SEMIALD_c" name="GLU1SEMIALD" compartment="Cytosol" charge="0" boundaryCondition="false" />
        <species id="M_UDP[NAM:NGM]ALA_c" name="UDP[NAM:NGM]ALA" compartment="Cytosol" charge="0" boundaryCondition="false" />
        <species id="M_AC1PIM1_c" name="AC1PIM1" compartment="Cytosol" charge="0" boundaryCondition="false" />
        <species id="M_AC1PIM2_c" name="AC1PIM2" compartment="Cytosol" charge="0" boundaryCondition="false" />
        <species id="M_AC1PIM3_c" name="AC1PIM3" compartment="Cytosol" charge="0" boundaryCondition="false" />
        <species id="M_MLT_c" name="MLT" compartment="Cytosol" charge="0" boundaryCondition="false" />
        <species id="M_ACxt_b" name="ACxt" compartment="Extra_organism" charge="0" boundaryCondition="true" />
        <species id="M_SLF_c" name="SLF" compartment="Cytosol" charge="0" boundaryCondition="false" />
        <species id="M_DHP_c" name="DHP" compartment="Cytosol" charge="0" boundaryCondition="false" />
        <species id="M_FRUxt_b" name="FRUxt" compartment="Extra_organism" charge="0" boundaryCondition="true" />
        <species id="M_MOLYBDENUM_c" name="MOLYBDENUM" compartment="Cytosol" charge="0" boundaryCondition="false" />
        <species id="M_CITR_c" name="CITR" compartment="Cytosol" charge="0" boundaryCondition="false" />
        <species id="M_HEXADECANOYL-MAS_c" name="HEXADECANOYL-MAS" compartment="Cytosol" charge="0" boundaryCondition="false" />
        <species id="M_QA_c" name="QA" compartment="Cytosol" charge="0" boundaryCondition="false" />
        <species id="M_HYXNxt_b" name="HYXNxt" compartment="Extra_organism" charge="0" boundaryCondition="true" />
        <species id="M_ADxt_b" name="ADxt" compartment="Extra_organism" charge="0" boundaryCondition="true" />
        <species id="M_NAGLUS_c" name="NAGLUS" compartment="Cytosol" charge="0" boundaryCondition="false" />
        <species id="M_DUDP_c" name="DUDP" compartment="Cytosol" charge="0" boundaryCondition="false" />
        <species id="M_NAGLUP_c" name="NAGLUP" compartment="Cytosol" charge="0" boundaryCondition="false" />
        <species id="M_PAP_c" name="PAP" compartment="Cytosol" charge="0" boundaryCondition="false" />
        <species id="M_ARABINOGALACTANDPP_c" name="ARABINOGALACTANDPP" compartment="Cytosol" charge="0" boundaryCondition="false" />
        <species id="M_GLYxt_b" name="GLYxt" compartment="Extra_organism" charge="0" boundaryCondition="true" />
        <species id="M_RMMALONYLACP_c" name="RMMALONYLACP" compartment="Cytosol" charge="0" boundaryCondition="false" />
        <species id="M_bDGLC_c" name="bDGLC" compartment="Cytosol" charge="0" boundaryCondition="false" />
        <species id="M_UDPGAL_c" name="UDPGAL" compartment="Cytosol" charge="0" boundaryCondition="false" />
        <species id="M_HCYS_c" name="HCYS" compartment="Cytosol" charge="0" boundaryCondition="false" />
        <species id="M_ADENOSYL-COBRATE_c" name="ADENOSYL-COBRATE" compartment="Cytosol" charge="0" boundaryCondition="false" />
        <species id="M_9-OCTADECENOYL-ACP_c" name="9-OCTADECENOYL-ACP" compartment="Cytosol" charge="0" boundaryCondition="false" />
        <species id="M_UDPNAGPEE_c" name="UDPNAGPEE" compartment="Cytosol" charge="0" boundaryCondition="false" />
        <species id="M_2PG_c" name="2PG" compartment="Cytosol" charge="0" boundaryCondition="false" />
        <species id="M_DGLUxt_b" name="DGLUxt" compartment="Extra_organism" charge="0" boundaryCondition="true" />
        <species id="M_ILExt_b" name="ILExt" compartment="Extra_organism" charge="0" boundaryCondition="true" />
        <species id="M_ADENOSYLCOBINAMIDE-GDP_c" name="ADENOSYLCOBINAMIDE-GDP" compartment="Cytosol" charge="0" boundaryCondition="false" />
        <species id="M_DOCOSANOYL-ACP_c" name="DOCOSANOYL-ACP" compartment="Cytosol" charge="0" boundaryCondition="false" />
        <species id="M_O2xt_b" name="O2xt" compartment="Extra_organism" charge="0" boundaryCondition="true" />
        <species id="M_MYCOSIDE_B_c" name="MYCOSIDE_B" compartment="Cytosol" charge="0" boundaryCondition="false" />
        <species id="M_ELECTROPHILE-Xxt_b" name="ELECTROPHILE-Xxt" compartment="Extra_organism" charge="0" boundaryCondition="true" />
        <species id="M_CADAxt_b" name="CADAxt" compartment="Extra_organism" charge="0" boundaryCondition="true" />
        <species id="M_ACLAC_c" name="ACLAC" compartment="Cytosol" charge="0" boundaryCondition="false" />
        <species id="M_LLAC_c" name="LLAC" compartment="Cytosol" charge="0" boundaryCondition="false" />
        <species id="M_ANxt_b" name="ANxt" compartment="Extra_organism" charge="0" boundaryCondition="true" />
        <species id="M_HEXACOSANOYL-ACP_c" name="HEXACOSANOYL-ACP" compartment="Cytosol" charge="0" boundaryCondition="false" />
        <species id="M_DCMP_c" name="DCMP" compartment="Cytosol" charge="0" boundaryCondition="false" />
        <species id="M_ASNxt_b" name="ASNxt" compartment="Extra_organism" charge="0" boundaryCondition="true" />
        <species id="M_PROTEIN_c" name="PROTEIN" compartment="Cytosol" charge="0" boundaryCondition="false" />
        <species id="M_RIB_c" name="RIB" compartment="Cytosol" charge="0" boundaryCondition="false" />
        <species id="M_CITxt_b" name="CITxt" compartment="Extra_organism" charge="0" boundaryCondition="true" />
        <species id="M_DQT_c" name="DQT" compartment="Cytosol" charge="0" boundaryCondition="false" />
        <species id="M_H_c" name="H" compartment="Cytosol" charge="0" boundaryCondition="false" />
        <species id="M_FADH2_c" name="FADH2" compartment="Cytosol" charge="0" boundaryCondition="false" />
        <species id="M_UDPNGM_c" name="UDPNGM" compartment="Cytosol" charge="0" boundaryCondition="false" />
        <species id="M_THR_c" name="THR" compartment="Cytosol" charge="0" boundaryCondition="false" />
        <species id="M_PROPIONYLACP_c" name="PROPIONYLACP" compartment="Cytosol" charge="0" boundaryCondition="false" />
        <species id="M_DR1P_c" name="DR1P" compartment="Cytosol" charge="0" boundaryCondition="false" />
        <species id="M_THI_c" name="THI" compartment="Cytosol" charge="0" boundaryCondition="false" />
        <species id="M_THF_c" name="THF" compartment="Cytosol" charge="0" boundaryCondition="false" />
        <species id="M_MAN1P_c" name="MAN1P" compartment="Cytosol" charge="0" boundaryCondition="false" />
        <species id="M_GPP_c" name="GPP" compartment="Cytosol" charge="0" boundaryCondition="false" />
        <species id="M_D6RP5P_c" name="D6RP5P" compartment="Cytosol" charge="0" boundaryCondition="false" />
        <species id="M_1-AMINO-PROPAN-2-OL_c" name="1-AMINO-PROPAN-2-OL" compartment="Cytosol" charge="0" boundaryCondition="false" />
        <species id="M_BIOTIN-BCCP_c" name="BIOTIN-BCCP" compartment="Cytosol" charge="0" boundaryCondition="false" />
        <species id="M_THIP_c" name="THIP" compartment="Cytosol" charge="0" boundaryCondition="false" />
        <species id="M_PHE_c" name="PHE" compartment="Cytosol" charge="0" boundaryCondition="false" />
        <species id="M_HEXADECANOYL-COA_c" name="HEXADECANOYL-COA" compartment="Cytosol" charge="0" boundaryCondition="false" />
        <species id="M_PRECORIN-6X_c" name="PRECORIN-6X" compartment="Cytosol" charge="0" boundaryCondition="false" />
        <species id="M_PRECORIN-6Y_c" name="PRECORIN-6Y" compartment="Cytosol" charge="0" boundaryCondition="false" />
        <species id="M_OCTANOYL-ACP_c" name="OCTANOYL-ACP" compartment="Cytosol" charge="0" boundaryCondition="false" />
        <species id="M_PHP_c" name="PHP" compartment="Cytosol" charge="0" boundaryCondition="false" />
        <species id="M_NO2xt_b" name="NO2xt" compartment="Extra_organism" charge="0" boundaryCondition="true" />
        <species id="M_CIS-DELTA-19-ENOYL-C38-ACYL-ACP_c" name="CIS-DELTA-19-ENOYL-C38-ACYL-ACP" compartment="Cytosol" charge="0" boundaryCondition="false" />
        <species id="M_HOMOGEN_c" name="HOMOGEN" compartment="Cytosol" charge="0" boundaryCondition="false" />
        <species id="M_2METHYLCITRATE_c" name="2METHYLCITRATE" compartment="Cytosol" charge="0" boundaryCondition="false" />
        <species id="M_DMK_c" name="DMK" compartment="Cytosol" charge="0" boundaryCondition="false" />
        <species id="M_GDPFUC_c" name="GDPFUC" compartment="Cytosol" charge="0" boundaryCondition="false" />
        <species id="M_FDP_c" name="FDP" compartment="Cytosol" charge="0" boundaryCondition="false" />
        <species id="M_SUCC_c" name="SUCC" compartment="Cytosol" charge="0" boundaryCondition="false" />
        <species id="M_OROA_c" name="OROA" compartment="Cytosol" charge="0" boundaryCondition="false" />
        <species id="M_SDAPIM_c" name="SDAPIM" compartment="Cytosol" charge="0" boundaryCondition="false" />
        <species id="M_UDP[NAM:NGM]AGMDAPIM_c" name="UDP[NAM:NGM]AGMDAPIM" compartment="Cytosol" charge="0" boundaryCondition="false" />
        <species id="M_HEXADECANOATE_c" name="HEXADECANOATE" compartment="Cytosol" charge="0" boundaryCondition="false" />
        <species id="M_IPPMAL_c" name="IPPMAL" compartment="Cytosol" charge="0" boundaryCondition="false" />
        <species id="M_GALACTANDPP_c" name="GALACTANDPP" compartment="Cytosol" charge="0" boundaryCondition="false" />
        <species id="M_ARGxt_b" name="ARGxt" compartment="Extra_organism" charge="0" boundaryCondition="true" />
        <species id="M_INSxt_b" name="INSxt" compartment="Extra_organism" charge="0" boundaryCondition="true" />
        <species id="M_PENTANOYL-COA_c" name="PENTANOYL-COA" compartment="Cytosol" charge="0" boundaryCondition="false" />
        <species id="M_UDPGALF_c" name="UDPGALF" compartment="Cytosol" charge="0" boundaryCondition="false" />
        <species id="M_PS_c" name="PS" compartment="Cytosol" charge="0" boundaryCondition="false" />
        <species id="M_E4P_c" name="E4P" compartment="Cytosol" charge="0" boundaryCondition="false" />
        <species id="M_FOR_c" name="FOR" compartment="Cytosol" charge="0" boundaryCondition="false" />
        <species id="M_CO-IIxt_b" name="CO-IIxt" compartment="Extra_organism" charge="0" boundaryCondition="true" />
        <species id="M_PRLP_c" name="PRLP" compartment="Cytosol" charge="0" boundaryCondition="false" />
        <species id="M_PROTOPORPHYRINOGEN_c" name="PROTOPORPHYRINOGEN" compartment="Cytosol" charge="0" boundaryCondition="false" />
        <species id="M_bALA_c" name="bALA" compartment="Cytosol" charge="0" boundaryCondition="false" />
        <species id="M_ASPSA_c" name="ASPSA" compartment="Cytosol" charge="0" boundaryCondition="false" />
        <species id="M_PA_c" name="PA" compartment="Cytosol" charge="0" boundaryCondition="false" />
        <species id="M_F420_c" name="F420" compartment="Cytosol" charge="0" boundaryCondition="false" />
        <species id="M_PG_c" name="PG" compartment="Cytosol" charge="0" boundaryCondition="false" />
        <species id="M_PE_c" name="PE" compartment="Cytosol" charge="0" boundaryCondition="false" />
        <species id="M_PI_c" name="PI" compartment="Cytosol" charge="0" boundaryCondition="false" />
        <species id="M_N-ACETYL-S-CONJUGATExt_b" name="N-ACETYL-S-CONJUGATExt" compartment="Extra_organism" charge="0" boundaryCondition="true" />
        <species id="M_DCTP_c" name="DCTP" compartment="Cytosol" charge="0" boundaryCondition="false" />
        <species id="M_OCTACOSANOYL-COA_c" name="OCTACOSANOYL-COA" compartment="Cytosol" charge="0" boundaryCondition="false" />
        <species id="M_ALAxt_b" name="ALAxt" compartment="Extra_organism" charge="0" boundaryCondition="true" />
        <species id="M_AACCOA_c" name="AACCOA" compartment="Cytosol" charge="0" boundaryCondition="false" />
        <species id="M_THRxt_b" name="THRxt" compartment="Extra_organism" charge="0" boundaryCondition="true" />
        <species id="M_(n)POLYP_c" name="(n)POLYP" compartment="Cytosol" charge="0" boundaryCondition="false" />
        <species id="M_DGMP_c" name="DGMP" compartment="Cytosol" charge="0" boundaryCondition="false" />
        <species id="M_MBTCD-HBA_c" name="MBTCD-HBA" compartment="Cytosol" charge="0" boundaryCondition="false" />
        <species id="M_LIPID2_c" name="LIPID2" compartment="Cytosol" charge="0" boundaryCondition="false" />
        <species id="M_LIPID1_c" name="LIPID1" compartment="Cytosol" charge="0" boundaryCondition="false" />
        <species id="M_DOROA_c" name="DOROA" compartment="Cytosol" charge="0" boundaryCondition="false" />
        <species id="M_CDPDAG-TBA_c" name="CDPDAG-TBA" compartment="Cytosol" charge="0" boundaryCondition="false" />
        <species id="M_OPP_c" name="OPP" compartment="Cytosol" charge="0" boundaryCondition="false" />
        <species id="M_ASUC_c" name="ASUC" compartment="Cytosol" charge="0" boundaryCondition="false" />
        <species id="M_TREHALOSEMONOMYCOLATE_c" name="TREHALOSEMONOMYCOLATE" compartment="Cytosol" charge="0" boundaryCondition="false" />
        <species id="M_DODECANOATE_c" name="DODECANOATE" compartment="Cytosol" charge="0" boundaryCondition="false" />
        <species id="M_MOP_c" name="MOP" compartment="Cytosol" charge="0" boundaryCondition="false" />
        <species id="M_PENTADECANOYL-ACP_c" name="PENTADECANOYL-ACP" compartment="Cytosol" charge="0" boundaryCondition="false" />
        <species id="M_DTDP_c" name="DTDP" compartment="Cytosol" charge="0" boundaryCondition="false" />
        <species id="M_D6PGC_c" name="D6PGC" compartment="Cytosol" charge="0" boundaryCondition="false" />
        <species id="M_TRANS-DELTA-2-HYDROXY-DODECANOYL-COA_c" name="TRANS-DELTA-2-HYDROXY-DODECANOYL-COA" compartment="Cytosol" charge="0" boundaryCondition="false" />
        <species id="M_ALAALA_c" name="ALAALA" compartment="Cytosol" charge="0" boundaryCondition="false" />
        <species id="M_DGDP_c" name="DGDP" compartment="Cytosol" charge="0" boundaryCondition="false" />
        <species id="M_D6PGL_c" name="D6PGL" compartment="Cytosol" charge="0" boundaryCondition="false" />
        <species id="M_GABA_c" name="GABA" compartment="Cytosol" charge="0" boundaryCondition="false" />
        <species id="M_PNTO_c" name="PNTO" compartment="Cytosol" charge="0" boundaryCondition="false" />
        <species id="M_NADH_c" name="NADH" compartment="Cytosol" charge="0" boundaryCondition="false" />
        <species id="M_UMP_c" name="UMP" compartment="Cytosol" charge="0" boundaryCondition="false" />
        <species id="M_HPPP_c" name="HPPP" compartment="Cytosol" charge="0" boundaryCondition="false" />
        <species id="M_DIHYDROXYMETHYLPENTANOATE_c" name="DIHYDROXYMETHYLPENTANOATE" compartment="Cytosol" charge="0" boundaryCondition="false" />
        <species id="M_PEP_c" name="PEP" compartment="Cytosol" charge="0" boundaryCondition="false" />
        <species id="M_COA_c" name="COA" compartment="Cytosol" charge="0" boundaryCondition="false" />
        <species id="M_3DDAH7P_c" name="3DDAH7P" compartment="Cytosol" charge="0" boundaryCondition="false" />
        <species id="M_MAN6P_c" name="MAN6P" compartment="Cytosol" charge="0" boundaryCondition="false" />
        <species id="M_OCTACOSANOYL-ACP_c" name="OCTACOSANOYL-ACP" compartment="Cytosol" charge="0" boundaryCondition="false" />
        <species id="M_HISOL_c" name="HISOL" compartment="Cytosol" charge="0" boundaryCondition="false" />
        <species id="M_ETH_c" name="ETH" compartment="Cytosol" charge="0" boundaryCondition="false" />
        <species id="M_NADP_c" name="NADP" compartment="Cytosol" charge="0" boundaryCondition="false" />
        <species id="M_TRANS-KETO-MEROACYL-ACP_c" name="TRANS-KETO-MEROACYL-ACP" compartment="Cytosol" charge="0" boundaryCondition="false" />
        <species id="M_LIPOYLPROTEIN_c" name="LIPOYLPROTEIN" compartment="Cytosol" charge="0" boundaryCondition="false" />
        <species id="M_PHDIM_c" name="PHDIM" compartment="Cytosol" charge="0" boundaryCondition="false" />
        <species id="M_CELBxt_b" name="CELBxt" compartment="Extra_organism" charge="0" boundaryCondition="true" />
        <species id="M_9-HEXADECENOATExt_b" name="9-HEXADECENOATExt" compartment="Extra_organism" charge="0" boundaryCondition="true" />
        <species id="M_PI-TBA_c" name="PI-TBA" compartment="Cytosol" charge="0" boundaryCondition="false" />
        <species id="M_MBTWALL_c" name="MBTWALL" compartment="Cytosol" charge="0" boundaryCondition="false" />
        <species id="M_HSER_c" name="HSER" compartment="Cytosol" charge="0" boundaryCondition="false" />
        <species id="M_OXOMETHYLPENTANOATE_c" name="OXOMETHYLPENTANOATE" compartment="Cytosol" charge="0" boundaryCondition="false" />
        <species id="M_AC2PIM3_c" name="AC2PIM3" compartment="Cytosol" charge="0" boundaryCondition="false" />
        <species id="M_PPPP_c" name="PPPP" compartment="Cytosol" charge="0" boundaryCondition="false" />
        <species id="M_CL_c" name="CL" compartment="Cytosol" charge="0" boundaryCondition="false" />
        <species id="M_TRNA-GLU_c" name="TRNA-GLU" compartment="Cytosol" charge="0" boundaryCondition="false" />
        <species id="M_DODECANOYL-COA_c" name="DODECANOYL-COA" compartment="Cytosol" charge="0" boundaryCondition="false" />
        <species id="M_PROPIONYLCOA_c" name="PROPIONYLCOA" compartment="Cytosol" charge="0" boundaryCondition="false" />
        <species id="M_FTHF_c" name="FTHF" compartment="Cytosol" charge="0" boundaryCondition="false" />
        <species id="M_MOLYBDOPTERIN-GDP_c" name="MOLYBDOPTERIN-GDP" compartment="Cytosol" charge="0" boundaryCondition="false" />
        <species id="M_NADPH_c" name="NADPH" compartment="Cytosol" charge="0" boundaryCondition="false" />
        <species id="M_GDPDHDOMAN_c" name="GDPDHDOMAN" compartment="Cytosol" charge="0" boundaryCondition="false" />
        <species id="M_DOCOSANOATE_c" name="DOCOSANOATE" compartment="Cytosol" charge="0" boundaryCondition="false" />
        <species id="M_2PCDPMDE_c" name="2PCDPMDE" compartment="Cytosol" charge="0" boundaryCondition="false" />
        <species id="M_ACACP_c" name="ACACP" compartment="Cytosol" charge="0" boundaryCondition="false" />
        <species id="M_9-HEXADECENOYL-COA_c" name="9-HEXADECENOYL-COA" compartment="Cytosol" charge="0" boundaryCondition="false" />
        <species id="M_DR5P_c" name="DR5P" compartment="Cytosol" charge="0" boundaryCondition="false" />
        <species id="M_XMP_c" name="XMP" compartment="Cytosol" charge="0" boundaryCondition="false" />
        <species id="M_CIS-DELTA-5-TETRADECANOYL-COA_c" name="CIS-DELTA-5-TETRADECANOYL-COA" compartment="Cytosol" charge="0" boundaryCondition="false" />
        <species id="M_PPTT_c" name="PPTT" compartment="Cytosol" charge="0" boundaryCondition="false" />
        <species id="M_FUMxt_b" name="FUMxt" compartment="Extra_organism" charge="0" boundaryCondition="true" />
        <species id="M_CO2_c" name="CO2" compartment="Cytosol" charge="0" boundaryCondition="false" />
        <species id="M_NAMD_c" name="NAMD" compartment="Cytosol" charge="0" boundaryCondition="false" />
        <species id="M_ADENOSYLCOBINIMIDE-P_c" name="ADENOSYLCOBINIMIDE-P" compartment="Cytosol" charge="0" boundaryCondition="false" />
        <species id="M_DUxt_b" name="DUxt" compartment="Extra_organism" charge="0" boundaryCondition="true" />
        <species id="M_NAMN_c" name="NAMN" compartment="Cytosol" charge="0" boundaryCondition="false" />
        <species id="M_BETA-KETO-C22-ACYL-ACP_c" name="BETA-KETO-C22-ACYL-ACP" compartment="Cytosol" charge="0" boundaryCondition="false" />
        <species id="M_OAHSER_c" name="OAHSER" compartment="Cytosol" charge="0" boundaryCondition="false" />
        <species id="M_NO3xt_b" name="NO3xt" compartment="Extra_organism" charge="0" boundaryCondition="true" />
        <species id="M_MOAD-COOH_c" name="MOAD-COOH" compartment="Cytosol" charge="0" boundaryCondition="false" />
        <species id="M_RNA_c" name="RNA" compartment="Cytosol" charge="0" boundaryCondition="false" />
        <species id="M_F6P_c" name="F6P" compartment="Cytosol" charge="0" boundaryCondition="false" />
        <species id="M_D-3-HYDROXY-C22-ACYL-ACP_c" name="D-3-HYDROXY-C22-ACYL-ACP" compartment="Cytosol" charge="0" boundaryCondition="false" />
        <species id="M_DIN_c" name="DIN" compartment="Cytosol" charge="0" boundaryCondition="false" />
        <species id="M_3MBUTLIPO_c" name="3MBUTLIPO" compartment="Cytosol" charge="0" boundaryCondition="false" />
        <species id="M_AIR_c" name="AIR" compartment="Cytosol" charge="0" boundaryCondition="false" />
        <species id="M_RTHIO_c" name="RTHIO" compartment="Cytosol" charge="0" boundaryCondition="false" />
        <species id="M_PHOSPHO-PENTA-METHYL-TRICONTANOYL-COA_c" name="PHOSPHO-PENTA-METHYL-TRICONTANOYL-COA" compartment="Cytosol" charge="0" boundaryCondition="false" />
        <species id="M_DCDP_c" name="DCDP" compartment="Cytosol" charge="0" boundaryCondition="false" />
        <species id="M_DT_c" name="DT" compartment="Cytosol" charge="0" boundaryCondition="false" />
        <species id="M_3PG_c" name="3PG" compartment="Cytosol" charge="0" boundaryCondition="false" />
        <species id="M_G3P_c" name="G3P" compartment="Cytosol" charge="0" boundaryCondition="false" />
        <species id="M_MOAD-COSH_c" name="MOAD-COSH" compartment="Cytosol" charge="0" boundaryCondition="false" />
        <species id="M_SLFxt_b" name="SLFxt" compartment="Extra_organism" charge="0" boundaryCondition="true" />
        <species id="M_PPI_c" name="PPI" compartment="Cytosol" charge="0" boundaryCondition="false" />
        <species id="M_GAR_c" name="GAR" compartment="Cytosol" charge="0" boundaryCondition="false" />
        <species id="M_PPM_c" name="PPM" compartment="Cytosol" charge="0" boundaryCondition="false" />
        <species id="M_H2Xxt_b" name="H2Xxt" compartment="Extra_organism" charge="0" boundaryCondition="true" />
        <species id="M_FUACAC_c" name="FUACAC" compartment="Cytosol" charge="0" boundaryCondition="false" />
        <species id="M_HEXACOSANOATE_c" name="HEXACOSANOATE" compartment="Cytosol" charge="0" boundaryCondition="false" />
        <species id="M_PHDIMRHAM2_c" name="PHDIMRHAM2" compartment="Cytosol" charge="0" boundaryCondition="false" />
        <species id="M_GDPDHDOGAL_c" name="GDPDHDOGAL" compartment="Cytosol" charge="0" boundaryCondition="false" />
        <species id="M_MBT_c" name="MBT" compartment="Cytosol" charge="0" boundaryCondition="false" />
        <species id="M_9-HEXADECENOYL-ACP_c" name="9-HEXADECENOYL-ACP" compartment="Cytosol" charge="0" boundaryCondition="false" />
        <species id="M_FAD_c" name="FAD" compartment="Cytosol" charge="0" boundaryCondition="false" />
        <species id="M_GLACxt_b" name="GLACxt" compartment="Extra_organism" charge="0" boundaryCondition="true" />
        <species id="M_cGMP_c" name="cGMP" compartment="Cytosol" charge="0" boundaryCondition="false" />
        <species id="M_PANT_c" name="PANT" compartment="Cytosol" charge="0" boundaryCondition="false" />
        <species id="M_IP_c" name="IP" compartment="Cytosol" charge="0" boundaryCondition="false" />
        <species id="M_UTP_c" name="UTP" compartment="Cytosol" charge="0" boundaryCondition="false" />
        <species id="M_NAORN_c" name="NAORN" compartment="Cytosol" charge="0" boundaryCondition="false" />
        <species id="M_TRExt_b" name="TRExt" compartment="Extra_organism" charge="0" boundaryCondition="true" />
        <species id="M_TETRACOSANOATExt_b" name="TETRACOSANOATExt" compartment="Extra_organism" charge="0" boundaryCondition="true" />
        <species id="M_ARABINOGALACTAN_PEPTIDOGLYCAN_c" name="ARABINOGALACTAN_PEPTIDOGLYCAN" compartment="Cytosol" charge="0" boundaryCondition="false" />
        <species id="M_MYCOTHIOL_c" name="MYCOTHIOL" compartment="Cytosol" charge="0" boundaryCondition="false" />
        <species id="M_R5P_c" name="R5P" compartment="Cytosol" charge="0" boundaryCondition="false" />
        <species id="M_HYXN_c" name="HYXN" compartment="Cytosol" charge="0" boundaryCondition="false" />
        <species id="M_HEXACOSANOYL-COA_c" name="HEXACOSANOYL-COA" compartment="Cytosol" charge="0" boundaryCondition="false" />
        <species id="M_MAPC_c" name="MAPC" compartment="Cytosol" charge="0" boundaryCondition="false" />
        <species id="M_TRANS-METHOXY-MEROACYL-ACP_c" name="TRANS-METHOXY-MEROACYL-ACP" compartment="Cytosol" charge="0" boundaryCondition="false" />
        <species id="M_SUCCxt_b" name="SUCCxt" compartment="Extra_organism" charge="0" boundaryCondition="true" />
        <species id="M_PENTADECANOYL-COA_c" name="PENTADECANOYL-COA" compartment="Cytosol" charge="0" boundaryCondition="false" />
        <species id="M_ARG_c" name="ARG" compartment="Cytosol" charge="0" boundaryCondition="false" />
        <species id="M_GLUxt_b" name="GLUxt" compartment="Extra_organism" charge="0" boundaryCondition="true" />
        <species id="M_DADP_c" name="DADP" compartment="Cytosol" charge="0" boundaryCondition="false" />
        <species id="M_NAC_c" name="NAC" compartment="Cytosol" charge="0" boundaryCondition="false" />
        <species id="M_5-AMINO-LEVULINATE_c" name="5-AMINO-LEVULINATE" compartment="Cytosol" charge="0" boundaryCondition="false" />
        <species id="M_NAD_c" name="NAD" compartment="Cytosol" charge="0" boundaryCondition="false" />
        <species id="M_HBA_c" name="HBA" compartment="Cytosol" charge="0" boundaryCondition="false" />
        <species id="M_NAM_c" name="NAM" compartment="Cytosol" charge="0" boundaryCondition="false" />
        <species id="M_ILE_c" name="ILE" compartment="Cytosol" charge="0" boundaryCondition="false" />
        <species id="M_GLNxt_b" name="GLNxt" compartment="Extra_organism" charge="0" boundaryCondition="true" />
        <species id="M_PHDIM-CYTO_c" name="PHDIM-CYTO" compartment="Cytosol" charge="0" boundaryCondition="false" />
        <species id="M_O2_c" name="O2" compartment="Cytosol" charge="0" boundaryCondition="false" />
        <species id="M_GSN_c" name="GSN" compartment="Cytosol" charge="0" boundaryCondition="false" />
        <species id="M_HYDROXYMETHYLBILANE_c" name="HYDROXYMETHYLBILANE" compartment="Cytosol" charge="0" boundaryCondition="false" />
        <species id="M_LYS_c" name="LYS" compartment="Cytosol" charge="0" boundaryCondition="false" />
        <species id="M_GLxt_b" name="GLxt" compartment="Extra_organism" charge="0" boundaryCondition="true" />
        <species id="M_OTHIO_c" name="OTHIO" compartment="Cytosol" charge="0" boundaryCondition="false" />
        <species id="M_HCO3_c" name="HCO3" compartment="Cytosol" charge="0" boundaryCondition="false" />
        <species id="M_URIxt_b" name="URIxt" compartment="Extra_organism" charge="0" boundaryCondition="true" />
        <species id="M_CAASP_c" name="CAASP" compartment="Cytosol" charge="0" boundaryCondition="false" />
        <species id="M_C78MYCOLATE-ENZ_c" name="C78MYCOLATE-ENZ" compartment="Cytosol" charge="0" boundaryCondition="false" />
        <species id="M_PRFP_c" name="PRFP" compartment="Cytosol" charge="0" boundaryCondition="false" />
        <species id="M_HYDROXYGLU_c" name="HYDROXYGLU" compartment="Cytosol" charge="0" boundaryCondition="false" />
        <species id="M_SL-1_c" name="SL-1" compartment="Cytosol" charge="0" boundaryCondition="false" />
        <species id="M_BIOTINxt_b" name="BIOTINxt" compartment="Extra_organism" charge="0" boundaryCondition="true" />
        <species id="M_PORPHOBILILOGIN_c" name="PORPHOBILILOGIN" compartment="Cytosol" charge="0" boundaryCondition="false" />
        <species id="M_HEXANOYL-ACP_c" name="HEXANOYL-ACP" compartment="Cytosol" charge="0" boundaryCondition="false" />
        <species id="M_AKP_c" name="AKP" compartment="Cytosol" charge="0" boundaryCondition="false" />
        <species id="M_PRBAMP_c" name="PRBAMP" compartment="Cytosol" charge="0" boundaryCondition="false" />
        <species id="M_ADLIPO_c" name="ADLIPO" compartment="Cytosol" charge="0" boundaryCondition="false" />
        <species id="M_3MBUTCOA_c" name="3MBUTCOA" compartment="Cytosol" charge="0" boundaryCondition="false" />
        <species id="M_LYSxt_b" name="LYSxt" compartment="Extra_organism" charge="0" boundaryCondition="true" />
        <species id="M_UDP[NAM:NGM]AGMDAPIMAA_c" name="UDP[NAM:NGM]AGMDAPIMAA" compartment="Cytosol" charge="0" boundaryCondition="false" />
        <species id="M_HEME-FE3_c" name="HEME-FE3" compartment="Cytosol" charge="0" boundaryCondition="false" />
        <species id="M_HEME-FE2_c" name="HEME-FE2" compartment="Cytosol" charge="0" boundaryCondition="false" />
        <species id="M_XAN_c" name="XAN" compartment="Cytosol" charge="0" boundaryCondition="false" />
        <species id="M_HISxt_b" name="HISxt" compartment="Extra_organism" charge="0" boundaryCondition="true" />
        <species id="M_OBUT_c" name="OBUT" compartment="Cytosol" charge="0" boundaryCondition="false" />
        <species id="M_TRIDECANOYL-COA_c" name="TRIDECANOYL-COA" compartment="Cytosol" charge="0" boundaryCondition="false" />
        <species id="M_PPTC_c" name="PPTC" compartment="Cytosol" charge="0" boundaryCondition="false" />
        <species id="M_TETRAHYDRODIPICOLINATE_c" name="TETRAHYDRODIPICOLINATE" compartment="Cytosol" charge="0" boundaryCondition="false" />
        <species id="M_P-L-GLX_c" name="P-L-GLX" compartment="Cytosol" charge="0" boundaryCondition="false" />
        <species id="M_PENTADECANOATExt_b" name="PENTADECANOATExt" compartment="Extra_organism" charge="0" boundaryCondition="true" />
        <species id="M_NH3xt_b" name="NH3xt" compartment="Extra_organism" charge="0" boundaryCondition="true" />
        <species id="M_MBTSEC_c" name="MBTSEC" compartment="Cytosol" charge="0" boundaryCondition="false" />
        <species id="M_OA_c" name="OA" compartment="Cytosol" charge="0" boundaryCondition="false" />
        <species id="M_EICOSANOYL-ACP_c" name="EICOSANOYL-ACP" compartment="Cytosol" charge="0" boundaryCondition="false" />
        <species id="M_PRAM_c" name="PRAM" compartment="Cytosol" charge="0" boundaryCondition="false" />
        <species id="M_PYR_c" name="PYR" compartment="Cytosol" charge="0" boundaryCondition="false" />
        <species id="M_13PDG_c" name="13PDG" compartment="Cytosol" charge="0" boundaryCondition="false" />
        <species id="M_A160GL3P_c" name="A160GL3P" compartment="Cytosol" charge="0" boundaryCondition="false" />
        <species id="M_GLYCOLATExt_b" name="GLYCOLATExt" compartment="Extra_organism" charge="0" boundaryCondition="true" />
        <species id="M_CIS-DELTA-2-3,21-ENOYL-C40-ACYL-ACP_c" name="CIS-DELTA-2-3,21-ENOYL-C40-ACYL-ACP" compartment="Cytosol" charge="0" boundaryCondition="false" />
        <species id="M_HEXANOATExt_b" name="HEXANOATExt" compartment="Extra_organism" charge="0" boundaryCondition="true" />
        <species id="M_2MBUTCOA_c" name="2MBUTCOA" compartment="Cytosol" charge="0" boundaryCondition="false" />
        <species id="M_C78MYCOLATE-PP_c" name="C78MYCOLATE-PP" compartment="Cytosol" charge="0" boundaryCondition="false" />
        <species id="M_GLUP_c" name="GLUP" compartment="Cytosol" charge="0" boundaryCondition="false" />
        <species id="M_MYCOLIPDIENOYL-ACP_c" name="MYCOLIPDIENOYL-ACP" compartment="Cytosol" charge="0" boundaryCondition="false" />
        <species id="M_TS-COSH-TYR_c" name="TS-COSH-TYR" compartment="Cytosol" charge="0" boundaryCondition="false" />
        <species id="M_DGLU_c" name="DGLU" compartment="Cytosol" charge="0" boundaryCondition="false" />
        <species id="M_TRANS-DELTA-2-ENOYL-C22-ACYL-ACP_c" name="TRANS-DELTA-2-ENOYL-C22-ACYL-ACP" compartment="Cytosol" charge="0" boundaryCondition="false" />
        <species id="M_SERxt_b" name="SERxt" compartment="Extra_organism" charge="0" boundaryCondition="true" />
        <species id="M_GLUC_c" name="GLUC" compartment="Cytosol" charge="0" boundaryCondition="false" />
        <species id="M_ARA[1]GALACTANDPP_c" name="ARA[1]GALACTANDPP" compartment="Cytosol" charge="0" boundaryCondition="false" />
        <species id="M_ADCHOR_c" name="ADCHOR" compartment="Cytosol" charge="0" boundaryCondition="false" />
        <species id="M_GLUGSAL_c" name="GLUGSAL" compartment="Cytosol" charge="0" boundaryCondition="false" />
        <species id="M_IPP_c" name="IPP" compartment="Cytosol" charge="0" boundaryCondition="false" />
        <species id="M_OCTANOYL-COA_c" name="OCTANOYL-COA" compartment="Cytosol" charge="0" boundaryCondition="false" />
        <species id="M_HEXACOSANOYL-COA-CO2_c" name="HEXACOSANOYL-COA-CO2" compartment="Cytosol" charge="0" boundaryCondition="false" />
        <species id="M_TYRxt_b" name="TYRxt" compartment="Extra_organism" charge="0" boundaryCondition="true" />
        <species id="M_TETRADECANOYL-ACP_c" name="TETRADECANOYL-ACP" compartment="Cytosol" charge="0" boundaryCondition="false" />
        <species id="M_PROPIONYLP_c" name="PROPIONYLP" compartment="Cytosol" charge="0" boundaryCondition="false" />
        <species id="M_AMP_c" name="AMP" compartment="Cytosol" charge="0" boundaryCondition="false" />
        <species id="M_ICHOR_c" name="ICHOR" compartment="Cytosol" charge="0" boundaryCondition="false" />
        <species id="M_OSB_c" name="OSB" compartment="Cytosol" charge="0" boundaryCondition="false" />
        <species id="M_HIBUT_c" name="HIBUT" compartment="Cytosol" charge="0" boundaryCondition="false" />
        <species id="M_R1P_c" name="R1P" compartment="Cytosol" charge="0" boundaryCondition="false" />
        <species id="M_TRE_c" name="TRE" compartment="Cytosol" charge="0" boundaryCondition="false" />
        <species id="M_THFG_c" name="THFG" compartment="Cytosol" charge="0" boundaryCondition="false" />
        <species id="M_A6RP5P2_c" name="A6RP5P2" compartment="Cytosol" charge="0" boundaryCondition="false" />
        <species id="M_TRP_c" name="TRP" compartment="Cytosol" charge="0" boundaryCondition="false" />
        <species id="M_AMINOACETONE_c" name="AMINOACETONE" compartment="Cytosol" charge="0" boundaryCondition="false" />
        <species id="M_MBT-HOLO_c" name="MBT-HOLO" compartment="Cytosol" charge="0" boundaryCondition="false" />
        <species id="M_MPD_c" name="MPD" compartment="Cytosol" charge="0" boundaryCondition="false" />
        <species id="M_MYCOTHIOL-S-CONJUGATE_c" name="MYCOTHIOL-S-CONJUGATE" compartment="Cytosol" charge="0" boundaryCondition="false" />
        <species id="M_CIS-DELTA-3-ENOYL-C22-ACYL-ACP_c" name="CIS-DELTA-3-ENOYL-C22-ACYL-ACP" compartment="Cytosol" charge="0" boundaryCondition="false" />
        <species id="M_AC4PIM1_c" name="AC4PIM1" compartment="Cytosol" charge="0" boundaryCondition="false" />
        <species id="M_HEPTADECANOATE_c" name="HEPTADECANOATE" compartment="Cytosol" charge="0" boundaryCondition="false" />
        <species id="M_AC4PIM3_c" name="AC4PIM3" compartment="Cytosol" charge="0" boundaryCondition="false" />
        <species id="M_AC4PIM2_c" name="AC4PIM2" compartment="Cytosol" charge="0" boundaryCondition="false" />
        <species id="M_AC4PIM5_c" name="AC4PIM5" compartment="Cytosol" charge="0" boundaryCondition="false" />
        <species id="M_AC4PIM7_c" name="AC4PIM7" compartment="Cytosol" charge="0" boundaryCondition="false" />
        <species id="M_AC4PIM6_c" name="AC4PIM6" compartment="Cytosol" charge="0" boundaryCondition="false" />
        <species id="M_GA1P_c" name="GA1P" compartment="Cytosol" charge="0" boundaryCondition="false" />
        <species id="M_GSNxt_b" name="GSNxt" compartment="Extra_organism" charge="0" boundaryCondition="true" />
        <species id="M_DTxt_b" name="DTxt" compartment="Extra_organism" charge="0" boundaryCondition="true" />
        <species id="M_FPP_c" name="FPP" compartment="Cytosol" charge="0" boundaryCondition="false" />
        <species id="M_SUC_c" name="SUC" compartment="Cytosol" charge="0" boundaryCondition="false" />
        <species id="M_DUMP_c" name="DUMP" compartment="Cytosol" charge="0" boundaryCondition="false" />
        <species id="M_ACAL_c" name="ACAL" compartment="Cytosol" charge="0" boundaryCondition="false" />
        <species id="M_CIS-METHOXY-MEROACYL-ACP_c" name="CIS-METHOXY-MEROACYL-ACP" compartment="Cytosol" charge="0" boundaryCondition="false" />
        <species id="M_ACP_c" name="ACP" compartment="Cytosol" charge="0" boundaryCondition="false" />
        <species id="M_EICOSANOATExt_b" name="EICOSANOATExt" compartment="Extra_organism" charge="0" boundaryCondition="true" />
        <species id="M_METHF_c" name="METHF" compartment="Cytosol" charge="0" boundaryCondition="false" />
        <species id="M_DOCOSANOYL-COA_c" name="DOCOSANOYL-COA" compartment="Cytosol" charge="0" boundaryCondition="false" />
        <species id="M_AKGxt_b" name="AKGxt" compartment="Extra_organism" charge="0" boundaryCondition="true" />
        <species id="M_PA-TBA_c" name="PA-TBA" compartment="Cytosol" charge="0" boundaryCondition="false" />
        <species id="M_CDPDG_c" name="CDPDG" compartment="Cytosol" charge="0" boundaryCondition="false" />
        <species id="M_DTDP4DH6DGLC_c" name="DTDP4DH6DGLC" compartment="Cytosol" charge="0" boundaryCondition="false" />
        <species id="M_4PPNTE_c" name="4PPNTE" compartment="Cytosol" charge="0" boundaryCondition="false" />
        <species id="M_RMMALONYLCOA_c" name="RMMALONYLCOA" compartment="Cytosol" charge="0" boundaryCondition="false" />
        <species id="M_4PPNTO_c" name="4PPNTO" compartment="Cytosol" charge="0" boundaryCondition="false" />
        <species id="M_A6RP_c" name="A6RP" compartment="Cytosol" charge="0" boundaryCondition="false" />
        <species id="M_FE2_c" name="FE2" compartment="Cytosol" charge="0" boundaryCondition="false" />
        <species id="M_FE3_c" name="FE3" compartment="Cytosol" charge="0" boundaryCondition="false" />
        <species id="M_TRE6P_c" name="TRE6P" compartment="Cytosol" charge="0" boundaryCondition="false" />
        <species id="M_ADP_c" name="ADP" compartment="Cytosol" charge="0" boundaryCondition="false" />
        <species id="M_CDPMDE_c" name="CDPMDE" compartment="Cytosol" charge="0" boundaryCondition="false" />
        <species id="M_ABUT_c" name="ABUT" compartment="Cytosol" charge="0" boundaryCondition="false" />
        <species id="M_HEXADECANOYL-ACP_c" name="HEXADECANOYL-ACP" compartment="Cytosol" charge="0" boundaryCondition="false" />
        <species id="M_8-AMINO7-OXONONANOATE_c" name="8-AMINO7-OXONONANOATE" compartment="Cytosol" charge="0" boundaryCondition="false" />
        <species id="M_TREHALOSEDIMYCOLATE_c" name="TREHALOSEDIMYCOLATE" compartment="Cytosol" charge="0" boundaryCondition="false" />
        <species id="M_PROPANOATExt_b" name="PROPANOATExt" compartment="Extra_organism" charge="0" boundaryCondition="true" />
        <species id="M_ADN_c" name="ADN" compartment="Cytosol" charge="0" boundaryCondition="false" />
        <species id="M_GMP_c" name="GMP" compartment="Cytosol" charge="0" boundaryCondition="false" />
        <species id="M_GDP_c" name="GDP" compartment="Cytosol" charge="0" boundaryCondition="false" />
        <species id="M_PHENOLPHTHIODIOLONE-A_c" name="PHENOLPHTHIODIOLONE-A" compartment="Cytosol" charge="0" boundaryCondition="false" />
        <species id="M_PHTHIODIOLONE-A_c" name="PHTHIODIOLONE-A" compartment="Cytosol" charge="0" boundaryCondition="false" />
        <species id="M_DLIPO_c" name="DLIPO" compartment="Cytosol" charge="0" boundaryCondition="false" />
        <species id="M_MET_c" name="MET" compartment="Cytosol" charge="0" boundaryCondition="false" />
        <species id="M_ARAFDPP_c" name="ARAFDPP" compartment="Cytosol" charge="0" boundaryCondition="false" />
        <species id="M_LEU_c" name="LEU" compartment="Cytosol" charge="0" boundaryCondition="false" />
        <species id="M_PROxt_b" name="PROxt" compartment="Extra_organism" charge="0" boundaryCondition="true" />
        <species id="M_CO2xt_b" name="CO2xt" compartment="Extra_organism" charge="0" boundaryCondition="true" />
        <species id="M_G6P_c" name="G6P" compartment="Cytosol" charge="0" boundaryCondition="false" />
        <species id="M_LEUxt_b" name="LEUxt" compartment="Extra_organism" charge="0" boundaryCondition="true" />
        <species id="M_HIBUTCOA_c" name="HIBUTCOA" compartment="Cytosol" charge="0" boundaryCondition="false" />
        <species id="M_TETRACOSANOYL-ACP_c" name="TETRACOSANOYL-ACP" compartment="Cytosol" charge="0" boundaryCondition="false" />
        <species id="M_PHPYR_c" name="PHPYR" compartment="Cytosol" charge="0" boundaryCondition="false" />
        <species id="M_UDP[NAM:NGM]ALAGLU_c" name="UDP[NAM:NGM]ALAGLU" compartment="Cytosol" charge="0" boundaryCondition="false" />
        <species id="M_DUTP_c" name="DUTP" compartment="Cytosol" charge="0" boundaryCondition="false" />
        <species id="M_GA6P_c" name="GA6P" compartment="Cytosol" charge="0" boundaryCondition="false" />
        <species id="M_TRPxt_b" name="TRPxt" compartment="Extra_organism" charge="0" boundaryCondition="true" />
        <species id="M_NPRAN_c" name="NPRAN" compartment="Cytosol" charge="0" boundaryCondition="false" />
        <species id="M_CIT_c" name="CIT" compartment="Cytosol" charge="0" boundaryCondition="false" />
        <species id="M_UDPG_c" name="UDPG" compartment="Cytosol" charge="0" boundaryCondition="false" />
        <species id="M_9-HEXADECENOATE_c" name="9-HEXADECENOATE" compartment="Cytosol" charge="0" boundaryCondition="false" />
        <species id="M_DAG_c" name="DAG" compartment="Cytosol" charge="0" boundaryCondition="false" />
        <species id="M_PIMS_c" name="PIMS" compartment="Cytosol" charge="0" boundaryCondition="false" />
        <species id="M_A6RP5P_c" name="A6RP5P" compartment="Cytosol" charge="0" boundaryCondition="false" />
        <species id="M_SAL_c" name="SAL" compartment="Cytosol" charge="0" boundaryCondition="false" />
        <species id="M_COB-II-RINICACID-A-C-DIAMIDE_c" name="COB-II-RINICACID-A-C-DIAMIDE" compartment="Cytosol" charge="0" boundaryCondition="false" />
        <species id="M_MACAC_c" name="MACAC" compartment="Cytosol" charge="0" boundaryCondition="false" />
        <species id="M_METHYMALONATE_c" name="METHYMALONATE" compartment="Cytosol" charge="0" boundaryCondition="false" />
        <species id="M_2MBUTLIPO_c" name="2MBUTLIPO" compartment="Cytosol" charge="0" boundaryCondition="false" />
        <species id="M_LIPID2-AMIDATED_c" name="LIPID2-AMIDATED" compartment="Cytosol" charge="0" boundaryCondition="false" />
        <species id="M_ACRCOA_c" name="ACRCOA" compartment="Cytosol" charge="0" boundaryCondition="false" />
        <species id="M_PYRxt_b" name="PYRxt" compartment="Extra_organism" charge="0" boundaryCondition="true" />
        <species id="M_SAOPIM_c" name="SAOPIM" compartment="Cytosol" charge="0" boundaryCondition="false" />
        <species id="M_F420-0_c" name="F420-0" compartment="Cytosol" charge="0" boundaryCondition="false" />
        <species id="M_AC_c" name="AC" compartment="Cytosol" charge="0" boundaryCondition="false" />
        <species id="M_GNxt_b" name="GNxt" compartment="Extra_organism" charge="0" boundaryCondition="true" />
        <species id="M_AD_c" name="AD" compartment="Cytosol" charge="0" boundaryCondition="false" />
        <species id="M_T3_c" name="T3" compartment="Cytosol" charge="0" boundaryCondition="false" />
        <species id="M_AN_c" name="AN" compartment="Cytosol" charge="0" boundaryCondition="false" />
        <species id="M_4HPP_c" name="4HPP" compartment="Cytosol" charge="0" boundaryCondition="false" />
        <species id="M_9-OCTADECENOATE_c" name="9-OCTADECENOATE" compartment="Cytosol" charge="0" boundaryCondition="false" />
        <species id="M_2METHYLCISACONITATE_c" name="2METHYLCISACONITATE" compartment="Cytosol" charge="0" boundaryCondition="false" />
        <species id="M_MYCOLIPANOIC-ACP_c" name="MYCOLIPANOIC-ACP" compartment="Cytosol" charge="0" boundaryCondition="false" />
        <species id="M_PRECORIN-3B_c" name="PRECORIN-3B" compartment="Cytosol" charge="0" boundaryCondition="false" />
        <species id="M_METxt_b" name="METxt" compartment="Extra_organism" charge="0" boundaryCondition="true" />
        <species id="M_GABAxt_b" name="GABAxt" compartment="Extra_organism" charge="0" boundaryCondition="true" />
        <species id="M_MTHF_c" name="MTHF" compartment="Cytosol" charge="0" boundaryCondition="false" />
        <species id="M_COB-III_c" name="COB-III" compartment="Cytosol" charge="0" boundaryCondition="false" />
        <species id="M_3PSME_c" name="3PSME" compartment="Cytosol" charge="0" boundaryCondition="false" />
</listOfSpecies>
<listOfReactions>
        <reaction id="R1" name="R1" reversible="false">
                <notes>
                        <html:p>GENE_ASSOCIATION: Rv3696c </html:p>
                        <html:p>PROTEIN_ASSOCIATION: </html:p>
                        <html:p>SUBSYSTEM: </html:p>
                        <html:p>PROTEIN_CLASS: </html:p>
                </notes>
                <listOfReactants>
                        <speciesReference species="M_GL_c" stoichiometry="1.0"/>
                        <speciesReference species="M_ATP_c" stoichiometry="1.0"/>
                </listOfReactants>
                <listOfProducts>
                        <speciesReference species="M_ADP_c" stoichiometry="1.0"/>
                        <speciesReference species="M_GL3P_c" stoichiometry="1.0"/>
                </listOfProducts>
                <kineticLaw>
                        <math xmlns="http://www.w3.org/1998/Math/MathML">
                                <ci> FLUX_VALUE </ci>
                        </math>
                        <listOfParameters>
                          <parameter id="LOWER_BOUND" value="0.0" units="mmol_per_gDW_per_hr"/>
                          <parameter id="UPPER_BOUND" value="100000.0" units="mmol_per_gDW_per_hr"/>
                          <parameter id="OBJECTIVE_COEFFICIENT" value="0.000000"/>
                          <parameter id="FLUX_VALUE" value="0.000000" units="mmol_per_gDW_per_hr"/>
                          <parameter id="REDUCED_COST" value="0.000000"/>
                        </listOfParameters>
                </kineticLaw>
        </reaction>
        <reaction id="R2" name="R2" reversible="true">
                <notes>
                        <html:p>GENE_ASSOCIATION: Rv2982c or Rv0564 or Rv3045 </html:p>
                        <html:p>PROTEIN_ASSOCIATION: </html:p>
                        <html:p>SUBSYSTEM: </html:p>
                        <html:p>PROTEIN_CLASS: </html:p>
                </notes>
                <listOfReactants>
                        <speciesReference species="M_GL_c" stoichiometry="1.0"/>
                        <speciesReference species="M_NADP_c" stoichiometry="1.0"/>
                </listOfReactants>
                <listOfProducts>
                        <speciesReference species="M_T3_c" stoichiometry="1.0"/>
                        <speciesReference species="M_NADPH_c" stoichiometry="1.0"/>
                </listOfProducts>
                <kineticLaw>
                        <math xmlns="http://www.w3.org/1998/Math/MathML">
                                <ci> FLUX_VALUE </ci>
                        </math>
                        <listOfParameters>
                          <parameter id="LOWER_BOUND" value="-100000.0" units="mmol_per_gDW_per_hr"/>
                          <parameter id="UPPER_BOUND" value="100000.0" units="mmol_per_gDW_per_hr"/>
                          <parameter id="OBJECTIVE_COEFFICIENT" value="0.000000"/>
                          <parameter id="FLUX_VALUE" value="0.000000" units="mmol_per_gDW_per_hr"/>
                          <parameter id="REDUCED_COST" value="0.000000"/>
                        </listOfParameters>
                </kineticLaw>
        </reaction>
        <reaction id="R3" name="R3" reversible="true">
                <notes>
                        <html:p>GENE_ASSOCIATION: Rv0162c </html:p>
                        <html:p>PROTEIN_ASSOCIATION: </html:p>
                        <html:p>SUBSYSTEM: </html:p>
                        <html:p>PROTEIN_CLASS: </html:p>
                </notes>
                <listOfReactants>
                        <speciesReference species="M_GL_c" stoichiometry="1.0"/>
                        <speciesReference species="M_NAD_c" stoichiometry="1.0"/>
                </listOfReactants>
                <listOfProducts>
                        <speciesReference species="M_T3_c" stoichiometry="1.0"/>
                        <speciesReference species="M_NADH_c" stoichiometry="1.0"/>
                </listOfProducts>
                <kineticLaw>
                        <math xmlns="http://www.w3.org/1998/Math/MathML">
                                <ci> FLUX_VALUE </ci>
                        </math>
                        <listOfParameters>
                          <parameter id="LOWER_BOUND" value="-100000.0" units="mmol_per_gDW_per_hr"/>
                          <parameter id="UPPER_BOUND" value="100000.0" units="mmol_per_gDW_per_hr"/>
                          <parameter id="OBJECTIVE_COEFFICIENT" value="0.000000"/>
                          <parameter id="FLUX_VALUE" value="0.000000" units="mmol_per_gDW_per_hr"/>
                          <parameter id="REDUCED_COST" value="0.000000"/>
                        </listOfParameters>
                </kineticLaw>
        </reaction>
        <reaction id="R4" name="R4" reversible="false">
                <notes>
                        <html:p>GENE_ASSOCIATION: Rv3302c or Rv2249c </html:p>
                        <html:p>PROTEIN_ASSOCIATION: </html:p>
                        <html:p>SUBSYSTEM: </html:p>
                        <html:p>PROTEIN_CLASS: </html:p>
                </notes>
                <listOfReactants>
                        <speciesReference species="M_GL3P_c" stoichiometry="1.0"/>
                        <speciesReference species="M_MK_c" stoichiometry="1.0"/>
                </listOfReactants>
                <listOfProducts>
                        <speciesReference species="M_DHAP_c" stoichiometry="1.0"/>
                        <speciesReference species="M_MKH2_c" stoichiometry="1.0"/>
                </listOfProducts>
                <kineticLaw>
                        <math xmlns="http://www.w3.org/1998/Math/MathML">
                                <ci> FLUX_VALUE </ci>
                        </math>
                        <listOfParameters>
                          <parameter id="LOWER_BOUND" value="0.0" units="mmol_per_gDW_per_hr"/>
                          <parameter id="UPPER_BOUND" value="100000.0" units="mmol_per_gDW_per_hr"/>
                          <parameter id="OBJECTIVE_COEFFICIENT" value="0.000000"/>
                          <parameter id="FLUX_VALUE" value="0.000000" units="mmol_per_gDW_per_hr"/>
                          <parameter id="REDUCED_COST" value="0.000000"/>
                        </listOfParameters>
                </kineticLaw>
        </reaction>
        <reaction id="R5" name="R5" reversible="false">
                <notes>
                        <html:p>GENE_ASSOCIATION: Rv2858c or Rv0458 </html:p>
                        <html:p>PROTEIN_ASSOCIATION: </html:p>
                        <html:p>SUBSYSTEM: </html:p>
                        <html:p>PROTEIN_CLASS: </html:p>
                </notes>
                <listOfReactants>
                        <speciesReference species="M_T3_c" stoichiometry="1.0"/>
                        <speciesReference species="M_NAD_c" stoichiometry="1.0"/>
                </listOfReactants>
                <listOfProducts>
                        <speciesReference species="M_DGLYCERATE_c" stoichiometry="1.0"/>
                        <speciesReference species="M_NADH_c" stoichiometry="1.0"/>
                </listOfProducts>
                <kineticLaw>
                        <math xmlns="http://www.w3.org/1998/Math/MathML">
                                <ci> FLUX_VALUE </ci>
                        </math>
                        <listOfParameters>
                          <parameter id="LOWER_BOUND" value="0.0" units="mmol_per_gDW_per_hr"/>
                          <parameter id="UPPER_BOUND" value="100000.0" units="mmol_per_gDW_per_hr"/>
                          <parameter id="OBJECTIVE_COEFFICIENT" value="0.000000"/>
                          <parameter id="FLUX_VALUE" value="0.000000" units="mmol_per_gDW_per_hr"/>
                          <parameter id="REDUCED_COST" value="0.000000"/>
                        </listOfParameters>
                </kineticLaw>
        </reaction>
        <reaction id="R6" name="R6" reversible="false">
                <notes>
                        <html:p>GENE_ASSOCIATION: Rv2205c </html:p>
                        <html:p>PROTEIN_ASSOCIATION: </html:p>
                        <html:p>SUBSYSTEM: </html:p>
                        <html:p>PROTEIN_CLASS: </html:p>
                </notes>
                <listOfReactants>
                        <speciesReference species="M_DGLYCERATE_c" stoichiometry="1.0"/>
                        <speciesReference species="M_ATP_c" stoichiometry="1.0"/>
                </listOfReactants>
                <listOfProducts>
                        <speciesReference species="M_3PG_c" stoichiometry="1.0"/>
                        <speciesReference species="M_ADP_c" stoichiometry="1.0"/>
                </listOfProducts>
                <kineticLaw>
                        <math xmlns="http://www.w3.org/1998/Math/MathML">
                                <ci> FLUX_VALUE </ci>
                        </math>
                        <listOfParameters>
                          <parameter id="LOWER_BOUND" value="0.0" units="mmol_per_gDW_per_hr"/>
                          <parameter id="UPPER_BOUND" value="100000.0" units="mmol_per_gDW_per_hr"/>
                          <parameter id="OBJECTIVE_COEFFICIENT" value="0.000000"/>
                          <parameter id="FLUX_VALUE" value="0.000000" units="mmol_per_gDW_per_hr"/>
                          <parameter id="REDUCED_COST" value="0.000000"/>
                        </listOfParameters>
                </kineticLaw>
        </reaction>
        <reaction id="R7" name="R7" reversible="false">
                <notes>
                        <html:p>GENE_ASSOCIATION: Rv2436 </html:p>
                        <html:p>PROTEIN_ASSOCIATION: </html:p>
                        <html:p>SUBSYSTEM: </html:p>
                        <html:p>PROTEIN_CLASS: </html:p>
                </notes>
                <listOfReactants>
                        <speciesReference species="M_RIB_c" stoichiometry="1.0"/>
                        <speciesReference species="M_ATP_c" stoichiometry="1.0"/>
                </listOfReactants>
                <listOfProducts>
                        <speciesReference species="M_ADP_c" stoichiometry="1.0"/>
                        <speciesReference species="M_R5P_c" stoichiometry="1.0"/>
                </listOfProducts>
                <kineticLaw>
                        <math xmlns="http://www.w3.org/1998/Math/MathML">
                                <ci> FLUX_VALUE </ci>
                        </math>
                        <listOfParameters>
                          <parameter id="LOWER_BOUND" value="0.0" units="mmol_per_gDW_per_hr"/>
                          <parameter id="UPPER_BOUND" value="100000.0" units="mmol_per_gDW_per_hr"/>
                          <parameter id="OBJECTIVE_COEFFICIENT" value="0.000000"/>
                          <parameter id="FLUX_VALUE" value="0.000000" units="mmol_per_gDW_per_hr"/>
                          <parameter id="REDUCED_COST" value="0.000000"/>
                        </listOfParameters>
                </kineticLaw>
        </reaction>
        <reaction id="R8" name="R8" reversible="false">
                <notes>
                        <html:p>GENE_ASSOCIATION: Rv0363c </html:p>
                        <html:p>PROTEIN_ASSOCIATION: </html:p>
                        <html:p>SUBSYSTEM: </html:p>
                        <html:p>PROTEIN_CLASS: </html:p>
                </notes>
                <listOfReactants>
                        <speciesReference species="M_F1P_c" stoichiometry="1.0"/>
                </listOfReactants>
                <listOfProducts>
                        <speciesReference species="M_DHAP_c" stoichiometry="1.0"/>
                        <speciesReference species="M_T3_c" stoichiometry="1.0"/>
                </listOfProducts>
                <kineticLaw>
                        <math xmlns="http://www.w3.org/1998/Math/MathML">
                                <ci> FLUX_VALUE </ci>
                        </math>
                        <listOfParameters>
                          <parameter id="LOWER_BOUND" value="0.0" units="mmol_per_gDW_per_hr"/>
                          <parameter id="UPPER_BOUND" value="100000.0" units="mmol_per_gDW_per_hr"/>
                          <parameter id="OBJECTIVE_COEFFICIENT" value="0.000000"/>
                          <parameter id="FLUX_VALUE" value="0.000000" units="mmol_per_gDW_per_hr"/>
                          <parameter id="REDUCED_COST" value="0.000000"/>
                        </listOfParameters>
                </kineticLaw>
        </reaction>
        <reaction id="R9" name="R9" reversible="true">
                <notes>
                        <html:p>GENE_ASSOCIATION: orphan </html:p>
                        <html:p>PROTEIN_ASSOCIATION: </html:p>
                        <html:p>SUBSYSTEM: </html:p>
                        <html:p>PROTEIN_CLASS: </html:p>
                </notes>
                <listOfReactants>
                        <speciesReference species="M_FRU_c" stoichiometry="1.0"/>
                </listOfReactants>
                <listOfProducts>
                        <speciesReference species="M_GLC_c" stoichiometry="1.0"/>
                </listOfProducts>
                <kineticLaw>
                        <math xmlns="http://www.w3.org/1998/Math/MathML">
                                <ci> FLUX_VALUE </ci>
                        </math>
                        <listOfParameters>
                          <parameter id="LOWER_BOUND" value="-100000.0" units="mmol_per_gDW_per_hr"/>
                          <parameter id="UPPER_BOUND" value="100000.0" units="mmol_per_gDW_per_hr"/>
                          <parameter id="OBJECTIVE_COEFFICIENT" value="0.000000"/>
                          <parameter id="FLUX_VALUE" value="0.000000" units="mmol_per_gDW_per_hr"/>
                          <parameter id="REDUCED_COST" value="0.000000"/>
                        </listOfParameters>
                </kineticLaw>
        </reaction>
        <reaction id="R10" name="R10" reversible="true">
                <notes>
                        <html:p>GENE_ASSOCIATION: orphan </html:p>
                        <html:p>PROTEIN_ASSOCIATION: </html:p>
                        <html:p>SUBSYSTEM: </html:p>
                        <html:p>PROTEIN_CLASS: </html:p>
                </notes>
                <listOfReactants>
                        <speciesReference species="M_FRU_c" stoichiometry="1.0"/>
                </listOfReactants>
                <listOfProducts>
                        <speciesReference species="M_MAN_c" stoichiometry="1.0"/>
                </listOfProducts>
                <kineticLaw>
                        <math xmlns="http://www.w3.org/1998/Math/MathML">
                                <ci> FLUX_VALUE </ci>
                        </math>
                        <listOfParameters>
                          <parameter id="LOWER_BOUND" value="-100000.0" units="mmol_per_gDW_per_hr"/>
                          <parameter id="UPPER_BOUND" value="100000.0" units="mmol_per_gDW_per_hr"/>
                          <parameter id="OBJECTIVE_COEFFICIENT" value="0.000000"/>
                          <parameter id="FLUX_VALUE" value="0.000000" units="mmol_per_gDW_per_hr"/>
                          <parameter id="REDUCED_COST" value="0.000000"/>
                        </listOfParameters>
                </kineticLaw>
        </reaction>
        <reaction id="R11" name="R11" reversible="true">
                <notes>
                        <html:p>GENE_ASSOCIATION: Rv3255c </html:p>
                        <html:p>PROTEIN_ASSOCIATION: </html:p>
                        <html:p>SUBSYSTEM: </html:p>
                        <html:p>PROTEIN_CLASS: </html:p>
                </notes>
                <listOfReactants>
                        <speciesReference species="M_MAN6P_c" stoichiometry="1.0"/>
                </listOfReactants>
                <listOfProducts>
                        <speciesReference species="M_F6P_c" stoichiometry="1.0"/>
                </listOfProducts>
                <kineticLaw>
                        <math xmlns="http://www.w3.org/1998/Math/MathML">
                                <ci> FLUX_VALUE </ci>
                        </math>
                        <listOfParameters>
                          <parameter id="LOWER_BOUND" value="-100000.0" units="mmol_per_gDW_per_hr"/>
                          <parameter id="UPPER_BOUND" value="100000.0" units="mmol_per_gDW_per_hr"/>
                          <parameter id="OBJECTIVE_COEFFICIENT" value="0.000000"/>
                          <parameter id="FLUX_VALUE" value="0.000000" units="mmol_per_gDW_per_hr"/>
                          <parameter id="REDUCED_COST" value="0.000000"/>
                        </listOfParameters>
                </kineticLaw>
        </reaction>
        <reaction id="R12" name="R12" reversible="true">
                <notes>
                        <html:p>GENE_ASSOCIATION: Rv3257c or Rv3308 </html:p>
                        <html:p>PROTEIN_ASSOCIATION: </html:p>
                        <html:p>SUBSYSTEM: </html:p>
                        <html:p>PROTEIN_CLASS: </html:p>
                </notes>
                <listOfReactants>
                        <speciesReference species="M_MAN1P_c" stoichiometry="1.0"/>
                </listOfReactants>
                <listOfProducts>
                        <speciesReference species="M_MAN6P_c" stoichiometry="1.0"/>
                </listOfProducts>
                <kineticLaw>
                        <math xmlns="http://www.w3.org/1998/Math/MathML">
                                <ci> FLUX_VALUE </ci>
                        </math>
                        <listOfParameters>
                          <parameter id="LOWER_BOUND" value="-100000.0" units="mmol_per_gDW_per_hr"/>
                          <parameter id="UPPER_BOUND" value="100000.0" units="mmol_per_gDW_per_hr"/>
                          <parameter id="OBJECTIVE_COEFFICIENT" value="0.000000"/>
                          <parameter id="FLUX_VALUE" value="0.000000" units="mmol_per_gDW_per_hr"/>
                          <parameter id="REDUCED_COST" value="0.000000"/>
                        </listOfParameters>
                </kineticLaw>
        </reaction>
        <reaction id="R13" name="R13" reversible="false">
                <notes>
                        <html:p>GENE_ASSOCIATION: Rv3264c </html:p>
                        <html:p>PROTEIN_ASSOCIATION: </html:p>
                        <html:p>SUBSYSTEM: </html:p>
                        <html:p>PROTEIN_CLASS: </html:p>
                </notes>
                <listOfReactants>
                        <speciesReference species="M_MAN1P_c" stoichiometry="1.0"/>
                        <speciesReference species="M_GTP_c" stoichiometry="1.0"/>
                </listOfReactants>
                <listOfProducts>
                        <speciesReference species="M_GDPMAN_c" stoichiometry="1.0"/>
                        <speciesReference species="M_PI_c" stoichiometry="1.0"/>
                </listOfProducts>
                <kineticLaw>
                        <math xmlns="http://www.w3.org/1998/Math/MathML">
                                <ci> FLUX_VALUE </ci>
                        </math>
                        <listOfParameters>
                          <parameter id="LOWER_BOUND" value="0.0" units="mmol_per_gDW_per_hr"/>
                          <parameter id="UPPER_BOUND" value="100000.0" units="mmol_per_gDW_per_hr"/>
                          <parameter id="OBJECTIVE_COEFFICIENT" value="0.000000"/>
                          <parameter id="FLUX_VALUE" value="0.000000" units="mmol_per_gDW_per_hr"/>
                          <parameter id="REDUCED_COST" value="0.000000"/>
                        </listOfParameters>
                </kineticLaw>
        </reaction>
        <reaction id="R14" name="R14" reversible="false">
                <notes>
                        <html:p>GENE_ASSOCIATION: Rv2051c </html:p>
                        <html:p>PROTEIN_ASSOCIATION: </html:p>
                        <html:p>SUBSYSTEM: </html:p>
                        <html:p>PROTEIN_CLASS: </html:p>
                </notes>
                <listOfReactants>
                        <speciesReference species="M_GDPMAN_c" stoichiometry="1.0"/>
                        <speciesReference species="M_DPP_c" stoichiometry="1.0"/>
                </listOfReactants>
                <listOfProducts>
                        <speciesReference species="M_GDP_c" stoichiometry="1.0"/>
                        <speciesReference species="M_PPM_c" stoichiometry="1.0"/>
                </listOfProducts>
                <kineticLaw>
                        <math xmlns="http://www.w3.org/1998/Math/MathML">
                                <ci> FLUX_VALUE </ci>
                        </math>
                        <listOfParameters>
                          <parameter id="LOWER_BOUND" value="0.0" units="mmol_per_gDW_per_hr"/>
                          <parameter id="UPPER_BOUND" value="100000.0" units="mmol_per_gDW_per_hr"/>
                          <parameter id="OBJECTIVE_COEFFICIENT" value="0.000000"/>
                          <parameter id="FLUX_VALUE" value="0.000000" units="mmol_per_gDW_per_hr"/>
                          <parameter id="REDUCED_COST" value="0.000000"/>
                        </listOfParameters>
                </kineticLaw>
        </reaction>
        <reaction id="R15" name="R15" reversible="false">
                <notes>
                        <html:p>GENE_ASSOCIATION: Rv0112 or Rv1511 </html:p>
                        <html:p>PROTEIN_ASSOCIATION: </html:p>
                        <html:p>SUBSYSTEM: </html:p>
                        <html:p>PROTEIN_CLASS: </html:p>
                </notes>
                <listOfReactants>
                        <speciesReference species="M_GDPMAN_c" stoichiometry="1.0"/>
                </listOfReactants>
                <listOfProducts>
                        <speciesReference species="M_GDPDHDOMAN_c" stoichiometry="1.0"/>
                </listOfProducts>
                <kineticLaw>
                        <math xmlns="http://www.w3.org/1998/Math/MathML">
                                <ci> FLUX_VALUE </ci>
                        </math>
                        <listOfParameters>
                          <parameter id="LOWER_BOUND" value="0.0" units="mmol_per_gDW_per_hr"/>
                          <parameter id="UPPER_BOUND" value="100000.0" units="mmol_per_gDW_per_hr"/>
                          <parameter id="OBJECTIVE_COEFFICIENT" value="0.000000"/>
                          <parameter id="FLUX_VALUE" value="0.000000" units="mmol_per_gDW_per_hr"/>
                          <parameter id="REDUCED_COST" value="0.000000"/>
                        </listOfParameters>
                </kineticLaw>
        </reaction>
        <reaction id="R16" name="R16" reversible="false">
                <notes>
                        <html:p>GENE_ASSOCIATION: Rv1512 </html:p>
                        <html:p>PROTEIN_ASSOCIATION: </html:p>
                        <html:p>SUBSYSTEM: </html:p>
                        <html:p>PROTEIN_CLASS: </html:p>
                </notes>
                <listOfReactants>
                        <speciesReference species="M_GDPDHDOMAN_c" stoichiometry="1.0"/>
                </listOfReactants>
                <listOfProducts>
                        <speciesReference species="M_GDPDHDOGAL_c" stoichiometry="1.0"/>
                </listOfProducts>
                <kineticLaw>
                        <math xmlns="http://www.w3.org/1998/Math/MathML">
                                <ci> FLUX_VALUE </ci>
                        </math>
                        <listOfParameters>
                          <parameter id="LOWER_BOUND" value="0.0" units="mmol_per_gDW_per_hr"/>
                          <parameter id="UPPER_BOUND" value="100000.0" units="mmol_per_gDW_per_hr"/>
                          <parameter id="OBJECTIVE_COEFFICIENT" value="0.000000"/>
                          <parameter id="FLUX_VALUE" value="0.000000" units="mmol_per_gDW_per_hr"/>
                          <parameter id="REDUCED_COST" value="0.000000"/>
                        </listOfParameters>
                </kineticLaw>
        </reaction>
        <reaction id="R17" name="R17" reversible="false">
                <notes>
                        <html:p>GENE_ASSOCIATION: Rv1512 </html:p>
                        <html:p>PROTEIN_ASSOCIATION: </html:p>
                        <html:p>SUBSYSTEM: </html:p>
                        <html:p>PROTEIN_CLASS: </html:p>
                </notes>
                <listOfReactants>
                        <speciesReference species="M_GDPDHDOGAL_c" stoichiometry="1.0"/>
                        <speciesReference species="M_NADPH_c" stoichiometry="1.0"/>
                </listOfReactants>
                <listOfProducts>
                        <speciesReference species="M_GDPFUC_c" stoichiometry="1.0"/>
                        <speciesReference species="M_NADP_c" stoichiometry="1.0"/>
                </listOfProducts>
                <kineticLaw>
                        <math xmlns="http://www.w3.org/1998/Math/MathML">
                                <ci> FLUX_VALUE </ci>
                        </math>
                        <listOfParameters>
                          <parameter id="LOWER_BOUND" value="0.0" units="mmol_per_gDW_per_hr"/>
                          <parameter id="UPPER_BOUND" value="100000.0" units="mmol_per_gDW_per_hr"/>
                          <parameter id="OBJECTIVE_COEFFICIENT" value="0.000000"/>
                          <parameter id="FLUX_VALUE" value="0.000000" units="mmol_per_gDW_per_hr"/>
                          <parameter id="REDUCED_COST" value="0.000000"/>
                        </listOfParameters>
                </kineticLaw>
        </reaction>
        <reaction id="R18" name="R18" reversible="false">
                <notes>
                        <html:p>GENE_ASSOCIATION: Rv0620 </html:p>
                        <html:p>PROTEIN_ASSOCIATION: </html:p>
                        <html:p>SUBSYSTEM: </html:p>
                        <html:p>PROTEIN_CLASS: </html:p>
                </notes>
                <listOfReactants>
                        <speciesReference species="M_GLAC_c" stoichiometry="1.0"/>
                        <speciesReference species="M_ATP_c" stoichiometry="1.0"/>
                </listOfReactants>
                <listOfProducts>
                        <speciesReference species="M_GAL1P_c" stoichiometry="1.0"/>
                        <speciesReference species="M_ADP_c" stoichiometry="1.0"/>
                </listOfProducts>
                <kineticLaw>
                        <math xmlns="http://www.w3.org/1998/Math/MathML">
                                <ci> FLUX_VALUE </ci>
                        </math>
                        <listOfParameters>
                          <parameter id="LOWER_BOUND" value="0.0" units="mmol_per_gDW_per_hr"/>
                          <parameter id="UPPER_BOUND" value="100000.0" units="mmol_per_gDW_per_hr"/>
                          <parameter id="OBJECTIVE_COEFFICIENT" value="0.000000"/>
                          <parameter id="FLUX_VALUE" value="0.000000" units="mmol_per_gDW_per_hr"/>
                          <parameter id="REDUCED_COST" value="0.000000"/>
                        </listOfParameters>
                </kineticLaw>
        </reaction>
        <reaction id="R19" name="R19" reversible="false">
                <notes>
                        <html:p>GENE_ASSOCIATION: Rv0619 or Rv0618 </html:p>
                        <html:p>PROTEIN_ASSOCIATION: </html:p>
                        <html:p>SUBSYSTEM: </html:p>
                        <html:p>PROTEIN_CLASS: </html:p>
                </notes>
                <listOfReactants>
                        <speciesReference species="M_GAL1P_c" stoichiometry="1.0"/>
                        <speciesReference species="M_UTP_c" stoichiometry="1.0"/>
                </listOfReactants>
                <listOfProducts>
                        <speciesReference species="M_UDPGAL_c" stoichiometry="1.0"/>
                        <speciesReference species="M_PPI_c" stoichiometry="1.0"/>
                </listOfProducts>
                <kineticLaw>
                        <math xmlns="http://www.w3.org/1998/Math/MathML">
                                <ci> FLUX_VALUE </ci>
                        </math>
                        <listOfParameters>
                          <parameter id="LOWER_BOUND" value="0.0" units="mmol_per_gDW_per_hr"/>
                          <parameter id="UPPER_BOUND" value="100000.0" units="mmol_per_gDW_per_hr"/>
                          <parameter id="OBJECTIVE_COEFFICIENT" value="0.000000"/>
                          <parameter id="FLUX_VALUE" value="0.000000" units="mmol_per_gDW_per_hr"/>
                          <parameter id="REDUCED_COST" value="0.000000"/>
                        </listOfParameters>
                </kineticLaw>
        </reaction>
        <reaction id="R20" name="R20" reversible="true">
                <notes>
                        <html:p>GENE_ASSOCIATION: Rv3634c or Rv0501 or Rv0536 </html:p>
                        <html:p>PROTEIN_ASSOCIATION: </html:p>
                        <html:p>SUBSYSTEM: </html:p>
                        <html:p>PROTEIN_CLASS: </html:p>
                </notes>
                <listOfReactants>
                        <speciesReference species="M_UDPG_c" stoichiometry="1.0"/>
                </listOfReactants>
                <listOfProducts>
                        <speciesReference species="M_UDPGAL_c" stoichiometry="1.0"/>
                </listOfProducts>
                <kineticLaw>
                        <math xmlns="http://www.w3.org/1998/Math/MathML">
                                <ci> FLUX_VALUE </ci>
                        </math>
                        <listOfParameters>
                          <parameter id="LOWER_BOUND" value="-100000.0" units="mmol_per_gDW_per_hr"/>
                          <parameter id="UPPER_BOUND" value="100000.0" units="mmol_per_gDW_per_hr"/>
                          <parameter id="OBJECTIVE_COEFFICIENT" value="0.000000"/>
                          <parameter id="FLUX_VALUE" value="0.000000" units="mmol_per_gDW_per_hr"/>
                          <parameter id="REDUCED_COST" value="0.000000"/>
                        </listOfParameters>
                </kineticLaw>
        </reaction>
        <reaction id="R21" name="R21" reversible="false">
                <notes>
                        <html:p>GENE_ASSOCIATION: Rv0993 </html:p>
                        <html:p>PROTEIN_ASSOCIATION: </html:p>
                        <html:p>SUBSYSTEM: </html:p>
                        <html:p>PROTEIN_CLASS: </html:p>
                </notes>
                <listOfReactants>
                        <speciesReference species="M_G1P_c" stoichiometry="1.0"/>
                        <speciesReference species="M_UTP_c" stoichiometry="1.0"/>
                </listOfReactants>
                <listOfProducts>
                        <speciesReference species="M_UDPG_c" stoichiometry="1.0"/>
                        <speciesReference species="M_PPI_c" stoichiometry="1.0"/>
                </listOfProducts>
                <kineticLaw>
                        <math xmlns="http://www.w3.org/1998/Math/MathML">
                                <ci> FLUX_VALUE </ci>
                        </math>
                        <listOfParameters>
                          <parameter id="LOWER_BOUND" value="0.0" units="mmol_per_gDW_per_hr"/>
                          <parameter id="UPPER_BOUND" value="100000.0" units="mmol_per_gDW_per_hr"/>
                          <parameter id="OBJECTIVE_COEFFICIENT" value="0.000000"/>
                          <parameter id="FLUX_VALUE" value="0.000000" units="mmol_per_gDW_per_hr"/>
                          <parameter id="REDUCED_COST" value="0.000000"/>
                        </listOfParameters>
                </kineticLaw>
        </reaction>
        <reaction id="R22" name="R22" reversible="true">
                <notes>
                        <html:p>GENE_ASSOCIATION: Rv0046c or ( Rv2612c and Rv1822 ) </html:p>
                        <html:p>PROTEIN_ASSOCIATION: </html:p>
                        <html:p>SUBSYSTEM: </html:p>
                        <html:p>PROTEIN_CLASS: </html:p>
                </notes>
                <listOfReactants>
                        <speciesReference species="M_bDG6P_c" stoichiometry="1.0"/>
                </listOfReactants>
                <listOfProducts>
                        <speciesReference species="M_IP_c" stoichiometry="1.0"/>
                </listOfProducts>
                <kineticLaw>
                        <math xmlns="http://www.w3.org/1998/Math/MathML">
                                <ci> FLUX_VALUE </ci>
                        </math>
                        <listOfParameters>
                          <parameter id="LOWER_BOUND" value="-100000.0" units="mmol_per_gDW_per_hr"/>
                          <parameter id="UPPER_BOUND" value="100000.0" units="mmol_per_gDW_per_hr"/>
                          <parameter id="OBJECTIVE_COEFFICIENT" value="0.000000"/>
                          <parameter id="FLUX_VALUE" value="0.000000" units="mmol_per_gDW_per_hr"/>
                          <parameter id="REDUCED_COST" value="0.000000"/>
                        </listOfParameters>
                </kineticLaw>
        </reaction>
        <reaction id="R23" name="R23" reversible="false">
                <notes>
                        <html:p>GENE_ASSOCIATION: Rv2701c </html:p>
                        <html:p>PROTEIN_ASSOCIATION: </html:p>
                        <html:p>SUBSYSTEM: </html:p>
                        <html:p>PROTEIN_CLASS: </html:p>
                </notes>
                <listOfReactants>
                        <speciesReference species="M_IP_c" stoichiometry="1.0"/>
                </listOfReactants>
                <listOfProducts>
                        <speciesReference species="M_PI_c" stoichiometry="1.0"/>
                        <speciesReference species="M_MI_c" stoichiometry="1.0"/>
                </listOfProducts>
                <kineticLaw>
                        <math xmlns="http://www.w3.org/1998/Math/MathML">
                                <ci> FLUX_VALUE </ci>
                        </math>
                        <listOfParameters>
                          <parameter id="LOWER_BOUND" value="0.0" units="mmol_per_gDW_per_hr"/>
                          <parameter id="UPPER_BOUND" value="100000.0" units="mmol_per_gDW_per_hr"/>
                          <parameter id="OBJECTIVE_COEFFICIENT" value="0.000000"/>
                          <parameter id="FLUX_VALUE" value="0.000000" units="mmol_per_gDW_per_hr"/>
                          <parameter id="REDUCED_COST" value="0.000000"/>
                        </listOfParameters>
                </kineticLaw>
        </reaction>
        <reaction id="R24" name="R24" reversible="false">
                <notes>
                        <html:p>GENE_ASSOCIATION: Rv2471 </html:p>
                        <html:p>PROTEIN_ASSOCIATION: </html:p>
                        <html:p>SUBSYSTEM: </html:p>
                        <html:p>PROTEIN_CLASS: </html:p>
                </notes>
                <listOfReactants>
                        <speciesReference species="M_MLT_c" stoichiometry="1.0"/>
                </listOfReactants>
                <listOfProducts>
                        <speciesReference species="M_GLC_c" stoichiometry="2.0"/>
                </listOfProducts>
                <kineticLaw>
                        <math xmlns="http://www.w3.org/1998/Math/MathML">
                                <ci> FLUX_VALUE </ci>
                        </math>
                        <listOfParameters>
                          <parameter id="LOWER_BOUND" value="0.0" units="mmol_per_gDW_per_hr"/>
                          <parameter id="UPPER_BOUND" value="100000.0" units="mmol_per_gDW_per_hr"/>
                          <parameter id="OBJECTIVE_COEFFICIENT" value="0.000000"/>
                          <parameter id="FLUX_VALUE" value="0.000000" units="mmol_per_gDW_per_hr"/>
                          <parameter id="REDUCED_COST" value="0.000000"/>
                        </listOfParameters>
                </kineticLaw>
        </reaction>
        <reaction id="R25" name="R25" reversible="false">
                <notes>
                        <html:p>GENE_ASSOCIATION: Rv2471 </html:p>
                        <html:p>PROTEIN_ASSOCIATION: </html:p>
                        <html:p>SUBSYSTEM: </html:p>
                        <html:p>PROTEIN_CLASS: </html:p>
                </notes>
                <listOfReactants>
                        <speciesReference species="M_SUC_c" stoichiometry="1.0"/>
                </listOfReactants>
                <listOfProducts>
                        <speciesReference species="M_GLC_c" stoichiometry="1.0"/>
                        <speciesReference species="M_FRU_c" stoichiometry="1.0"/>
                </listOfProducts>
                <kineticLaw>
                        <math xmlns="http://www.w3.org/1998/Math/MathML">
                                <ci> FLUX_VALUE </ci>
                        </math>
                        <listOfParameters>
                          <parameter id="LOWER_BOUND" value="0.0" units="mmol_per_gDW_per_hr"/>
                          <parameter id="UPPER_BOUND" value="100000.0" units="mmol_per_gDW_per_hr"/>
                          <parameter id="OBJECTIVE_COEFFICIENT" value="0.000000"/>
                          <parameter id="FLUX_VALUE" value="0.000000" units="mmol_per_gDW_per_hr"/>
                          <parameter id="REDUCED_COST" value="0.000000"/>
                        </listOfParameters>
                </kineticLaw>
        </reaction>
        <reaction id="R26" name="R26" reversible="false">
                <notes>
                        <html:p>GENE_ASSOCIATION: Rv0186 </html:p>
                        <html:p>PROTEIN_ASSOCIATION: </html:p>
                        <html:p>SUBSYSTEM: </html:p>
                        <html:p>PROTEIN_CLASS: </html:p>
                </notes>
                <listOfReactants>
                        <speciesReference species="M_CELB_c" stoichiometry="1.0"/>
                </listOfReactants>
                <listOfProducts>
                        <speciesReference species="M_bDGLC_c" stoichiometry="2.0"/>
                </listOfProducts>
                <kineticLaw>
                        <math xmlns="http://www.w3.org/1998/Math/MathML">
                                <ci> FLUX_VALUE </ci>
                        </math>
                        <listOfParameters>
                          <parameter id="LOWER_BOUND" value="0.0" units="mmol_per_gDW_per_hr"/>
                          <parameter id="UPPER_BOUND" value="100000.0" units="mmol_per_gDW_per_hr"/>
                          <parameter id="OBJECTIVE_COEFFICIENT" value="0.000000"/>
                          <parameter id="FLUX_VALUE" value="0.000000" units="mmol_per_gDW_per_hr"/>
                          <parameter id="REDUCED_COST" value="0.000000"/>
                        </listOfParameters>
                </kineticLaw>
        </reaction>
        <reaction id="R27" name="R27" reversible="false">
                <notes>
                        <html:p>GENE_ASSOCIATION: Rv3490 </html:p>
                        <html:p>PROTEIN_ASSOCIATION: </html:p>
                        <html:p>SUBSYSTEM: </html:p>
                        <html:p>PROTEIN_CLASS: </html:p>
                </notes>
                <listOfReactants>
                        <speciesReference species="M_G6P_c" stoichiometry="1.0"/>
                        <speciesReference species="M_UDPG_c" stoichiometry="1.0"/>
                </listOfReactants>
                <listOfProducts>
                        <speciesReference species="M_TRE6P_c" stoichiometry="1.0"/>
                        <speciesReference species="M_UDP_c" stoichiometry="1.0"/>
                </listOfProducts>
                <kineticLaw>
                        <math xmlns="http://www.w3.org/1998/Math/MathML">
                                <ci> FLUX_VALUE </ci>
                        </math>
                        <listOfParameters>
                          <parameter id="LOWER_BOUND" value="0.0" units="mmol_per_gDW_per_hr"/>
                          <parameter id="UPPER_BOUND" value="100000.0" units="mmol_per_gDW_per_hr"/>
                          <parameter id="OBJECTIVE_COEFFICIENT" value="0.000000"/>
                          <parameter id="FLUX_VALUE" value="0.000000" units="mmol_per_gDW_per_hr"/>
                          <parameter id="REDUCED_COST" value="0.000000"/>
                        </listOfParameters>
                </kineticLaw>
        </reaction>
        <reaction id="R28" name="R28" reversible="false">
                <notes>
                        <html:p>GENE_ASSOCIATION: Rv3401 </html:p>
                        <html:p>PROTEIN_ASSOCIATION: </html:p>
                        <html:p>SUBSYSTEM: </html:p>
                        <html:p>PROTEIN_CLASS: </html:p>
                </notes>
                <listOfReactants>
                        <speciesReference species="M_MLT_c" stoichiometry="1.0"/>
                        <speciesReference species="M_PI_c" stoichiometry="1.0"/>
                </listOfReactants>
                <listOfProducts>
                        <speciesReference species="M_bDG1P_c" stoichiometry="1.0"/>
                        <speciesReference species="M_bDGLC_c" stoichiometry="1.0"/>
                </listOfProducts>
                <kineticLaw>
                        <math xmlns="http://www.w3.org/1998/Math/MathML">
                                <ci> FLUX_VALUE </ci>
                        </math>
                        <listOfParameters>
                          <parameter id="LOWER_BOUND" value="0.0" units="mmol_per_gDW_per_hr"/>
                          <parameter id="UPPER_BOUND" value="100000.0" units="mmol_per_gDW_per_hr"/>
                          <parameter id="OBJECTIVE_COEFFICIENT" value="0.000000"/>
                          <parameter id="FLUX_VALUE" value="0.000000" units="mmol_per_gDW_per_hr"/>
                          <parameter id="REDUCED_COST" value="0.000000"/>
                        </listOfParameters>
                </kineticLaw>
        </reaction>
        <reaction id="R29" name="R29" reversible="true">
                <notes>
                        <html:p>GENE_ASSOCIATION: Rv3400 </html:p>
                        <html:p>PROTEIN_ASSOCIATION: </html:p>
                        <html:p>SUBSYSTEM: </html:p>
                        <html:p>PROTEIN_CLASS: </html:p>
                </notes>
                <listOfReactants>
                        <speciesReference species="M_bDG1P_c" stoichiometry="1.0"/>
                </listOfReactants>
                <listOfProducts>
                        <speciesReference species="M_bDG6P_c" stoichiometry="1.0"/>
                </listOfProducts>
                <kineticLaw>
                        <math xmlns="http://www.w3.org/1998/Math/MathML">
                                <ci> FLUX_VALUE </ci>
                        </math>
                        <listOfParameters>
                          <parameter id="LOWER_BOUND" value="-100000.0" units="mmol_per_gDW_per_hr"/>
                          <parameter id="UPPER_BOUND" value="100000.0" units="mmol_per_gDW_per_hr"/>
                          <parameter id="OBJECTIVE_COEFFICIENT" value="0.000000"/>
                          <parameter id="FLUX_VALUE" value="0.000000" units="mmol_per_gDW_per_hr"/>
                          <parameter id="REDUCED_COST" value="0.000000"/>
                        </listOfParameters>
                </kineticLaw>
        </reaction>
        <reaction id="R30" name="R30" reversible="true">
                <notes>
                        <html:p>GENE_ASSOCIATION: orphan </html:p>
                        <html:p>PROTEIN_ASSOCIATION: </html:p>
                        <html:p>SUBSYSTEM: </html:p>
                        <html:p>PROTEIN_CLASS: </html:p>
                </notes>
                <listOfReactants>
                        <speciesReference species="M_MLT_c" stoichiometry="1.0"/>
                </listOfReactants>
                <listOfProducts>
                        <speciesReference species="M_TRE_c" stoichiometry="1.0"/>
                </listOfProducts>
                <kineticLaw>
                        <math xmlns="http://www.w3.org/1998/Math/MathML">
                                <ci> FLUX_VALUE </ci>
                        </math>
                        <listOfParameters>
                          <parameter id="LOWER_BOUND" value="-100000.0" units="mmol_per_gDW_per_hr"/>
                          <parameter id="UPPER_BOUND" value="100000.0" units="mmol_per_gDW_per_hr"/>
                          <parameter id="OBJECTIVE_COEFFICIENT" value="0.000000"/>
                          <parameter id="FLUX_VALUE" value="0.000000" units="mmol_per_gDW_per_hr"/>
                          <parameter id="REDUCED_COST" value="0.000000"/>
                        </listOfParameters>
                </kineticLaw>
        </reaction>
        <reaction id="R31" name="R31" reversible="false">
                <notes>
                        <html:p>GENE_ASSOCIATION: Rv3372 </html:p>
                        <html:p>PROTEIN_ASSOCIATION: </html:p>
                        <html:p>SUBSYSTEM: </html:p>
                        <html:p>PROTEIN_CLASS: </html:p>
                </notes>
                <listOfReactants>
                        <speciesReference species="M_TRE6P_c" stoichiometry="1.0"/>
                </listOfReactants>
                <listOfProducts>
                        <speciesReference species="M_PI_c" stoichiometry="1.0"/>
                        <speciesReference species="M_TRE_c" stoichiometry="1.0"/>
                </listOfProducts>
                <kineticLaw>
                        <math xmlns="http://www.w3.org/1998/Math/MathML">
                                <ci> FLUX_VALUE </ci>
                        </math>
                        <listOfParameters>
                          <parameter id="LOWER_BOUND" value="0.0" units="mmol_per_gDW_per_hr"/>
                          <parameter id="UPPER_BOUND" value="100000.0" units="mmol_per_gDW_per_hr"/>
                          <parameter id="OBJECTIVE_COEFFICIENT" value="0.000000"/>
                          <parameter id="FLUX_VALUE" value="0.000000" units="mmol_per_gDW_per_hr"/>
                          <parameter id="REDUCED_COST" value="0.000000"/>
                        </listOfParameters>
                </kineticLaw>
        </reaction>
        <reaction id="R32" name="R32" reversible="false">
                <notes>
                        <html:p>GENE_ASSOCIATION: Rv2900c </html:p>
                        <html:p>PROTEIN_ASSOCIATION: </html:p>
                        <html:p>SUBSYSTEM: </html:p>
                        <html:p>PROTEIN_CLASS: </html:p>
                </notes>
                <listOfReactants>
                        <speciesReference species="M_FOR_c" stoichiometry="1.0"/>
                        <speciesReference species="M_NAD_c" stoichiometry="1.0"/>
                </listOfReactants>
                <listOfProducts>
                        <speciesReference species="M_NADH_c" stoichiometry="1.0"/>
                        <speciesReference species="M_CO2_c" stoichiometry="1.0"/>
                </listOfProducts>
                <kineticLaw>
                        <math xmlns="http://www.w3.org/1998/Math/MathML">
                                <ci> FLUX_VALUE </ci>
                        </math>
                        <listOfParameters>
                          <parameter id="LOWER_BOUND" value="0.0" units="mmol_per_gDW_per_hr"/>
                          <parameter id="UPPER_BOUND" value="100000.0" units="mmol_per_gDW_per_hr"/>
                          <parameter id="OBJECTIVE_COEFFICIENT" value="0.000000"/>
                          <parameter id="FLUX_VALUE" value="0.000000" units="mmol_per_gDW_per_hr"/>
                          <parameter id="REDUCED_COST" value="0.000000"/>
                        </listOfParameters>
                </kineticLaw>
        </reaction>
        <reaction id="R33" name="R33" reversible="false">
                <notes>
                        <html:p>GENE_ASSOCIATION: Rv0650 </html:p>
                        <html:p>PROTEIN_ASSOCIATION: </html:p>
                        <html:p>SUBSYSTEM: </html:p>
                        <html:p>PROTEIN_CLASS: </html:p>
                </notes>
                <listOfReactants>
                        <speciesReference species="M_GLC_c" stoichiometry="1.0"/>
                        <speciesReference species="M_ATP_c" stoichiometry="1.0"/>
                </listOfReactants>
                <listOfProducts>
                        <speciesReference species="M_G6P_c" stoichiometry="1.0"/>
                        <speciesReference species="M_ADP_c" stoichiometry="1.0"/>
                </listOfProducts>
                <kineticLaw>
                        <math xmlns="http://www.w3.org/1998/Math/MathML">
                                <ci> FLUX_VALUE </ci>
                        </math>
                        <listOfParameters>
                          <parameter id="LOWER_BOUND" value="0.0" units="mmol_per_gDW_per_hr"/>
                          <parameter id="UPPER_BOUND" value="100000.0" units="mmol_per_gDW_per_hr"/>
                          <parameter id="OBJECTIVE_COEFFICIENT" value="0.000000"/>
                          <parameter id="FLUX_VALUE" value="0.000000" units="mmol_per_gDW_per_hr"/>
                          <parameter id="REDUCED_COST" value="0.000000"/>
                        </listOfParameters>
                </kineticLaw>
        </reaction>
        <reaction id="R34" name="R34" reversible="false">
                <notes>
                        <html:p>GENE_ASSOCIATION: Rv0650 </html:p>
                        <html:p>PROTEIN_ASSOCIATION: </html:p>
                        <html:p>SUBSYSTEM: </html:p>
                        <html:p>PROTEIN_CLASS: </html:p>
                </notes>
                <listOfReactants>
                        <speciesReference species="M_bDGLC_c" stoichiometry="1.0"/>
                        <speciesReference species="M_ATP_c" stoichiometry="1.0"/>
                </listOfReactants>
                <listOfProducts>
                        <speciesReference species="M_bDG6P_c" stoichiometry="1.0"/>
                        <speciesReference species="M_ADP_c" stoichiometry="1.0"/>
                </listOfProducts>
                <kineticLaw>
                        <math xmlns="http://www.w3.org/1998/Math/MathML">
                                <ci> FLUX_VALUE </ci>
                        </math>
                        <listOfParameters>
                          <parameter id="LOWER_BOUND" value="0.0" units="mmol_per_gDW_per_hr"/>
                          <parameter id="UPPER_BOUND" value="100000.0" units="mmol_per_gDW_per_hr"/>
                          <parameter id="OBJECTIVE_COEFFICIENT" value="0.000000"/>
                          <parameter id="FLUX_VALUE" value="0.000000" units="mmol_per_gDW_per_hr"/>
                          <parameter id="REDUCED_COST" value="0.000000"/>
                        </listOfParameters>
                </kineticLaw>
        </reaction>
        <reaction id="R35" name="R35" reversible="false">
                <notes>
                        <html:p>GENE_ASSOCIATION: Rv2702 </html:p>
                        <html:p>PROTEIN_ASSOCIATION: </html:p>
                        <html:p>SUBSYSTEM: </html:p>
                        <html:p>PROTEIN_CLASS: </html:p>
                </notes>
                <listOfReactants>
                        <speciesReference species="M_GLC_c" stoichiometry="1.0"/>
                        <speciesReference species="M_(n)POLYP_c" stoichiometry="1.0"/>
                </listOfReactants>
                <listOfProducts>
                        <speciesReference species="M_G6P_c" stoichiometry="1.0"/>
                        <speciesReference species="M_(n-1)POLYP_c" stoichiometry="1.0"/>
                </listOfProducts>
                <kineticLaw>
                        <math xmlns="http://www.w3.org/1998/Math/MathML">
                                <ci> FLUX_VALUE </ci>
                        </math>
                        <listOfParameters>
                          <parameter id="LOWER_BOUND" value="0.0" units="mmol_per_gDW_per_hr"/>
                          <parameter id="UPPER_BOUND" value="100000.0" units="mmol_per_gDW_per_hr"/>
                          <parameter id="OBJECTIVE_COEFFICIENT" value="0.000000"/>
                          <parameter id="FLUX_VALUE" value="0.000000" units="mmol_per_gDW_per_hr"/>
                          <parameter id="REDUCED_COST" value="0.000000"/>
                        </listOfParameters>
                </kineticLaw>
        </reaction>
        <reaction id="R36" name="R36" reversible="false">
                <notes>
                        <html:p>GENE_ASSOCIATION: Rv2702 </html:p>
                        <html:p>PROTEIN_ASSOCIATION: </html:p>
                        <html:p>SUBSYSTEM: </html:p>
                        <html:p>PROTEIN_CLASS: </html:p>
                </notes>
                <listOfReactants>
                        <speciesReference species="M_bDGLC_c" stoichiometry="1.0"/>
                        <speciesReference species="M_(n)POLYP_c" stoichiometry="1.0"/>
                </listOfReactants>
                <listOfProducts>
                        <speciesReference species="M_bDG6P_c" stoichiometry="1.0"/>
                        <speciesReference species="M_(n-1)POLYP_c" stoichiometry="1.0"/>
                </listOfProducts>
                <kineticLaw>
                        <math xmlns="http://www.w3.org/1998/Math/MathML">
                                <ci> FLUX_VALUE </ci>
                        </math>
                        <listOfParameters>
                          <parameter id="LOWER_BOUND" value="0.0" units="mmol_per_gDW_per_hr"/>
                          <parameter id="UPPER_BOUND" value="100000.0" units="mmol_per_gDW_per_hr"/>
                          <parameter id="OBJECTIVE_COEFFICIENT" value="0.000000"/>
                          <parameter id="FLUX_VALUE" value="0.000000" units="mmol_per_gDW_per_hr"/>
                          <parameter id="REDUCED_COST" value="0.000000"/>
                        </listOfParameters>
                </kineticLaw>
        </reaction>
        <reaction id="R37" name="R37" reversible="true">
                <notes>
                        <html:p>GENE_ASSOCIATION: Rv0946c </html:p>
                        <html:p>PROTEIN_ASSOCIATION: </html:p>
                        <html:p>SUBSYSTEM: </html:p>
                        <html:p>PROTEIN_CLASS: </html:p>
                </notes>
                <listOfReactants>
                        <speciesReference species="M_G6P_c" stoichiometry="1.0"/>
                </listOfReactants>
                <listOfProducts>
                        <speciesReference species="M_bDG6P_c" stoichiometry="1.0"/>
                </listOfProducts>
                <kineticLaw>
                        <math xmlns="http://www.w3.org/1998/Math/MathML">
                                <ci> FLUX_VALUE </ci>
                        </math>
                        <listOfParameters>
                          <parameter id="LOWER_BOUND" value="-100000.0" units="mmol_per_gDW_per_hr"/>
                          <parameter id="UPPER_BOUND" value="100000.0" units="mmol_per_gDW_per_hr"/>
                          <parameter id="OBJECTIVE_COEFFICIENT" value="0.000000"/>
                          <parameter id="FLUX_VALUE" value="0.000000" units="mmol_per_gDW_per_hr"/>
                          <parameter id="REDUCED_COST" value="0.000000"/>
                        </listOfParameters>
                </kineticLaw>
        </reaction>
        <reaction id="R38" name="R38" reversible="true">
                <notes>
                        <html:p>GENE_ASSOCIATION: Rv3068c </html:p>
                        <html:p>PROTEIN_ASSOCIATION: </html:p>
                        <html:p>SUBSYSTEM: </html:p>
                        <html:p>PROTEIN_CLASS: </html:p>
                </notes>
                <listOfReactants>
                        <speciesReference species="M_G6P_c" stoichiometry="1.0"/>
                </listOfReactants>
                <listOfProducts>
                        <speciesReference species="M_G1P_c" stoichiometry="1.0"/>
                </listOfProducts>
                <kineticLaw>
                        <math xmlns="http://www.w3.org/1998/Math/MathML">
                                <ci> FLUX_VALUE </ci>
                        </math>
                        <listOfParameters>
                          <parameter id="LOWER_BOUND" value="-100000.0" units="mmol_per_gDW_per_hr"/>
                          <parameter id="UPPER_BOUND" value="100000.0" units="mmol_per_gDW_per_hr"/>
                          <parameter id="OBJECTIVE_COEFFICIENT" value="0.000000"/>
                          <parameter id="FLUX_VALUE" value="0.000000" units="mmol_per_gDW_per_hr"/>
                          <parameter id="REDUCED_COST" value="0.000000"/>
                        </listOfParameters>
                </kineticLaw>
        </reaction>
        <reaction id="R39" name="R39" reversible="true">
                <notes>
                        <html:p>GENE_ASSOCIATION: Rv0946c </html:p>
                        <html:p>PROTEIN_ASSOCIATION: </html:p>
                        <html:p>SUBSYSTEM: </html:p>
                        <html:p>PROTEIN_CLASS: </html:p>
                </notes>
                <listOfReactants>
                        <speciesReference species="M_bDG6P_c" stoichiometry="1.0"/>
                </listOfReactants>
                <listOfProducts>
                        <speciesReference species="M_F6P_c" stoichiometry="1.0"/>
                </listOfProducts>
                <kineticLaw>
                        <math xmlns="http://www.w3.org/1998/Math/MathML">
                                <ci> FLUX_VALUE </ci>
                        </math>
                        <listOfParameters>
                          <parameter id="LOWER_BOUND" value="-100000.0" units="mmol_per_gDW_per_hr"/>
                          <parameter id="UPPER_BOUND" value="100000.0" units="mmol_per_gDW_per_hr"/>
                          <parameter id="OBJECTIVE_COEFFICIENT" value="0.000000"/>
                          <parameter id="FLUX_VALUE" value="0.000000" units="mmol_per_gDW_per_hr"/>
                          <parameter id="REDUCED_COST" value="0.000000"/>
                        </listOfParameters>
                </kineticLaw>
        </reaction>
        <reaction id="R40" name="R40" reversible="true">
                <notes>
                        <html:p>GENE_ASSOCIATION: Rv0946c </html:p>
                        <html:p>PROTEIN_ASSOCIATION: </html:p>
                        <html:p>SUBSYSTEM: </html:p>
                        <html:p>PROTEIN_CLASS: </html:p>
                </notes>
                <listOfReactants>
                        <speciesReference species="M_G6P_c" stoichiometry="1.0"/>
                </listOfReactants>
                <listOfProducts>
                        <speciesReference species="M_F6P_c" stoichiometry="1.0"/>
                </listOfProducts>
                <kineticLaw>
                        <math xmlns="http://www.w3.org/1998/Math/MathML">
                                <ci> FLUX_VALUE </ci>
                        </math>
                        <listOfParameters>
                          <parameter id="LOWER_BOUND" value="-100000.0" units="mmol_per_gDW_per_hr"/>
                          <parameter id="UPPER_BOUND" value="100000.0" units="mmol_per_gDW_per_hr"/>
                          <parameter id="OBJECTIVE_COEFFICIENT" value="0.000000"/>
                          <parameter id="FLUX_VALUE" value="0.000000" units="mmol_per_gDW_per_hr"/>
                          <parameter id="REDUCED_COST" value="0.000000"/>
                        </listOfParameters>
                </kineticLaw>
        </reaction>
        <reaction id="R41" name="R41" reversible="false">
                <notes>
                        <html:p>GENE_ASSOCIATION: Rv3010c or Rv2029c </html:p>
                        <html:p>PROTEIN_ASSOCIATION: </html:p>
                        <html:p>SUBSYSTEM: </html:p>
                        <html:p>PROTEIN_CLASS: </html:p>
                </notes>
                <listOfReactants>
                        <speciesReference species="M_F6P_c" stoichiometry="1.0"/>
                        <speciesReference species="M_ATP_c" stoichiometry="1.0"/>
                </listOfReactants>
                <listOfProducts>
                        <speciesReference species="M_FDP_c" stoichiometry="1.0"/>
                        <speciesReference species="M_ADP_c" stoichiometry="1.0"/>
                </listOfProducts>
                <kineticLaw>
                        <math xmlns="http://www.w3.org/1998/Math/MathML">
                                <ci> FLUX_VALUE </ci>
                        </math>
                        <listOfParameters>
                          <parameter id="LOWER_BOUND" value="0.0" units="mmol_per_gDW_per_hr"/>
                          <parameter id="UPPER_BOUND" value="100000.0" units="mmol_per_gDW_per_hr"/>
                          <parameter id="OBJECTIVE_COEFFICIENT" value="0.000000"/>
                          <parameter id="FLUX_VALUE" value="0.000000" units="mmol_per_gDW_per_hr"/>
                          <parameter id="REDUCED_COST" value="0.000000"/>
                        </listOfParameters>
                </kineticLaw>
        </reaction>
        <reaction id="R42" name="R42" reversible="false">
                <notes>
                        <html:p>GENE_ASSOCIATION: Rv2029c </html:p>
                        <html:p>PROTEIN_ASSOCIATION: </html:p>
                        <html:p>SUBSYSTEM: </html:p>
                        <html:p>PROTEIN_CLASS: </html:p>
                </notes>
                <listOfReactants>
                        <speciesReference species="M_F6P_c" stoichiometry="1.0"/>
                        <speciesReference species="M_ATP_c" stoichiometry="1.0"/>
                </listOfReactants>
                <listOfProducts>
                        <speciesReference species="M_FDP_c" stoichiometry="1.0"/>
                        <speciesReference species="M_ADP_c" stoichiometry="1.0"/>
                </listOfProducts>
                <kineticLaw>
                        <math xmlns="http://www.w3.org/1998/Math/MathML">
                                <ci> FLUX_VALUE </ci>
                        </math>
                        <listOfParameters>
                          <parameter id="LOWER_BOUND" value="0.0" units="mmol_per_gDW_per_hr"/>
                          <parameter id="UPPER_BOUND" value="100000.0" units="mmol_per_gDW_per_hr"/>
                          <parameter id="OBJECTIVE_COEFFICIENT" value="0.000000"/>
                          <parameter id="FLUX_VALUE" value="0.000000" units="mmol_per_gDW_per_hr"/>
                          <parameter id="REDUCED_COST" value="0.000000"/>
                        </listOfParameters>
                </kineticLaw>
        </reaction>
        <reaction id="R43" name="R43" reversible="false">
                <notes>
                        <html:p>GENE_ASSOCIATION: Rv1099c </html:p>
                        <html:p>PROTEIN_ASSOCIATION: </html:p>
                        <html:p>SUBSYSTEM: </html:p>
                        <html:p>PROTEIN_CLASS: </html:p>
                </notes>
                <listOfReactants>
                        <speciesReference species="M_FDP_c" stoichiometry="1.0"/>
                </listOfReactants>
                <listOfProducts>
                        <speciesReference species="M_F6P_c" stoichiometry="1.0"/>
                        <speciesReference species="M_PI_c" stoichiometry="1.0"/>
                </listOfProducts>
                <kineticLaw>
                        <math xmlns="http://www.w3.org/1998/Math/MathML">
                                <ci> FLUX_VALUE </ci>
                        </math>
                        <listOfParameters>
                          <parameter id="LOWER_BOUND" value="0.0" units="mmol_per_gDW_per_hr"/>
                          <parameter id="UPPER_BOUND" value="100000.0" units="mmol_per_gDW_per_hr"/>
                          <parameter id="OBJECTIVE_COEFFICIENT" value="0.000000"/>
                          <parameter id="FLUX_VALUE" value="0.000000" units="mmol_per_gDW_per_hr"/>
                          <parameter id="REDUCED_COST" value="0.000000"/>
                        </listOfParameters>
                </kineticLaw>
        </reaction>
        <reaction id="R44" name="R44" reversible="true">
                <notes>
                        <html:p>GENE_ASSOCIATION: Rv0363c </html:p>
                        <html:p>PROTEIN_ASSOCIATION: </html:p>
                        <html:p>SUBSYSTEM: </html:p>
                        <html:p>PROTEIN_CLASS: </html:p>
                </notes>
                <listOfReactants>
                        <speciesReference species="M_FDP_c" stoichiometry="1.0"/>
                </listOfReactants>
                <listOfProducts>
                        <speciesReference species="M_DHAP_c" stoichiometry="1.0"/>
                        <speciesReference species="M_G3P_c" stoichiometry="1.0"/>
                </listOfProducts>
                <kineticLaw>
                        <math xmlns="http://www.w3.org/1998/Math/MathML">
                                <ci> FLUX_VALUE </ci>
                        </math>
                        <listOfParameters>
                          <parameter id="LOWER_BOUND" value="-100000.0" units="mmol_per_gDW_per_hr"/>
                          <parameter id="UPPER_BOUND" value="100000.0" units="mmol_per_gDW_per_hr"/>
                          <parameter id="OBJECTIVE_COEFFICIENT" value="0.000000"/>
                          <parameter id="FLUX_VALUE" value="0.000000" units="mmol_per_gDW_per_hr"/>
                          <parameter id="REDUCED_COST" value="0.000000"/>
                        </listOfParameters>
                </kineticLaw>
        </reaction>
        <reaction id="R45" name="R45" reversible="true">
                <notes>
                        <html:p>GENE_ASSOCIATION: Rv1438 </html:p>
                        <html:p>PROTEIN_ASSOCIATION: </html:p>
                        <html:p>SUBSYSTEM: </html:p>
                        <html:p>PROTEIN_CLASS: </html:p>
                </notes>
                <listOfReactants>
                        <speciesReference species="M_DHAP_c" stoichiometry="1.0"/>
                </listOfReactants>
                <listOfProducts>
                        <speciesReference species="M_G3P_c" stoichiometry="1.0"/>
                </listOfProducts>
                <kineticLaw>
                        <math xmlns="http://www.w3.org/1998/Math/MathML">
                                <ci> FLUX_VALUE </ci>
                        </math>
                        <listOfParameters>
                          <parameter id="LOWER_BOUND" value="-100000.0" units="mmol_per_gDW_per_hr"/>
                          <parameter id="UPPER_BOUND" value="100000.0" units="mmol_per_gDW_per_hr"/>
                          <parameter id="OBJECTIVE_COEFFICIENT" value="0.000000"/>
                          <parameter id="FLUX_VALUE" value="0.000000" units="mmol_per_gDW_per_hr"/>
                          <parameter id="REDUCED_COST" value="0.000000"/>
                        </listOfParameters>
                </kineticLaw>
        </reaction>
        <reaction id="R46" name="R46" reversible="true">
                <notes>
                        <html:p>GENE_ASSOCIATION: Rv1436 </html:p>
                        <html:p>PROTEIN_ASSOCIATION: </html:p>
                        <html:p>SUBSYSTEM: </html:p>
                        <html:p>PROTEIN_CLASS: </html:p>
                </notes>
                <listOfReactants>
                        <speciesReference species="M_G3P_c" stoichiometry="1.0"/>
                        <speciesReference species="M_NAD_c" stoichiometry="1.0"/>
                        <speciesReference species="M_PI_c" stoichiometry="1.0"/>
                </listOfReactants>
                <listOfProducts>
                        <speciesReference species="M_13PDG_c" stoichiometry="1.0"/>
                        <speciesReference species="M_NADH_c" stoichiometry="1.0"/>
                </listOfProducts>
                <kineticLaw>
                        <math xmlns="http://www.w3.org/1998/Math/MathML">
                                <ci> FLUX_VALUE </ci>
                        </math>
                        <listOfParameters>
                          <parameter id="LOWER_BOUND" value="-100000.0" units="mmol_per_gDW_per_hr"/>
                          <parameter id="UPPER_BOUND" value="100000.0" units="mmol_per_gDW_per_hr"/>
                          <parameter id="OBJECTIVE_COEFFICIENT" value="0.000000"/>
                          <parameter id="FLUX_VALUE" value="0.000000" units="mmol_per_gDW_per_hr"/>
                          <parameter id="REDUCED_COST" value="0.000000"/>
                        </listOfParameters>
                </kineticLaw>
        </reaction>
        <reaction id="R48" name="R48" reversible="true">
                <notes>
                        <html:p>GENE_ASSOCIATION: Rv1437 </html:p>
                        <html:p>PROTEIN_ASSOCIATION: </html:p>
                        <html:p>SUBSYSTEM: </html:p>
                        <html:p>PROTEIN_CLASS: </html:p>
                </notes>
                <listOfReactants>
                        <speciesReference species="M_13PDG_c" stoichiometry="1.0"/>
                        <speciesReference species="M_ADP_c" stoichiometry="1.0"/>
                </listOfReactants>
                <listOfProducts>
                        <speciesReference species="M_3PG_c" stoichiometry="1.0"/>
                        <speciesReference species="M_ATP_c" stoichiometry="1.0"/>
                </listOfProducts>
                <kineticLaw>
                        <math xmlns="http://www.w3.org/1998/Math/MathML">
                                <ci> FLUX_VALUE </ci>
                        </math>
                        <listOfParameters>
                          <parameter id="LOWER_BOUND" value="-100000.0" units="mmol_per_gDW_per_hr"/>
                          <parameter id="UPPER_BOUND" value="100000.0" units="mmol_per_gDW_per_hr"/>
                          <parameter id="OBJECTIVE_COEFFICIENT" value="0.000000"/>
                          <parameter id="FLUX_VALUE" value="0.000000" units="mmol_per_gDW_per_hr"/>
                          <parameter id="REDUCED_COST" value="0.000000"/>
                        </listOfParameters>
                </kineticLaw>
        </reaction>
        <reaction id="R49" name="R49" reversible="true">
                <notes>
                        <html:p>GENE_ASSOCIATION: Rv3214 or Rv0489 </html:p>
                        <html:p>PROTEIN_ASSOCIATION: </html:p>
                        <html:p>SUBSYSTEM: </html:p>
                        <html:p>PROTEIN_CLASS: </html:p>
                </notes>
                <listOfReactants>
                        <speciesReference species="M_3PG_c" stoichiometry="1.0"/>
                </listOfReactants>
                <listOfProducts>
                        <speciesReference species="M_2PG_c" stoichiometry="1.0"/>
                </listOfProducts>
                <kineticLaw>
                        <math xmlns="http://www.w3.org/1998/Math/MathML">
                                <ci> FLUX_VALUE </ci>
                        </math>
                        <listOfParameters>
                          <parameter id="LOWER_BOUND" value="-100000.0" units="mmol_per_gDW_per_hr"/>
                          <parameter id="UPPER_BOUND" value="100000.0" units="mmol_per_gDW_per_hr"/>
                          <parameter id="OBJECTIVE_COEFFICIENT" value="0.000000"/>
                          <parameter id="FLUX_VALUE" value="0.000000" units="mmol_per_gDW_per_hr"/>
                          <parameter id="REDUCED_COST" value="0.000000"/>
                        </listOfParameters>
                </kineticLaw>
        </reaction>
        <reaction id="R50" name="R50" reversible="true">
                <notes>
                        <html:p>GENE_ASSOCIATION: Rv1023 </html:p>
                        <html:p>PROTEIN_ASSOCIATION: </html:p>
                        <html:p>SUBSYSTEM: </html:p>
                        <html:p>PROTEIN_CLASS: </html:p>
                </notes>
                <listOfReactants>
                        <speciesReference species="M_2PG_c" stoichiometry="1.0"/>
                </listOfReactants>
                <listOfProducts>
                        <speciesReference species="M_PEP_c" stoichiometry="1.0"/>
                </listOfProducts>
                <kineticLaw>
                        <math xmlns="http://www.w3.org/1998/Math/MathML">
                                <ci> FLUX_VALUE </ci>
                        </math>
                        <listOfParameters>
                          <parameter id="LOWER_BOUND" value="-100000.0" units="mmol_per_gDW_per_hr"/>
                          <parameter id="UPPER_BOUND" value="100000.0" units="mmol_per_gDW_per_hr"/>
                          <parameter id="OBJECTIVE_COEFFICIENT" value="0.000000"/>
                          <parameter id="FLUX_VALUE" value="0.000000" units="mmol_per_gDW_per_hr"/>
                          <parameter id="REDUCED_COST" value="0.000000"/>
                        </listOfParameters>
                </kineticLaw>
        </reaction>
        <reaction id="R51" name="R51" reversible="false">
                <notes>
                        <html:p>GENE_ASSOCIATION: Rv1617 </html:p>
                        <html:p>PROTEIN_ASSOCIATION: </html:p>
                        <html:p>SUBSYSTEM: </html:p>
                        <html:p>PROTEIN_CLASS: </html:p>
                </notes>
                <listOfReactants>
                        <speciesReference species="M_PEP_c" stoichiometry="1.0"/>
                        <speciesReference species="M_ADP_c" stoichiometry="1.0"/>
                </listOfReactants>
                <listOfProducts>
                        <speciesReference species="M_ATP_c" stoichiometry="1.0"/>
                        <speciesReference species="M_PYR_c" stoichiometry="1.0"/>
                </listOfProducts>
                <kineticLaw>
                        <math xmlns="http://www.w3.org/1998/Math/MathML">
                                <ci> FLUX_VALUE </ci>
                        </math>
                        <listOfParameters>
                          <parameter id="LOWER_BOUND" value="0.0" units="mmol_per_gDW_per_hr"/>
                          <parameter id="UPPER_BOUND" value="100000.0" units="mmol_per_gDW_per_hr"/>
                          <parameter id="OBJECTIVE_COEFFICIENT" value="0.000000"/>
                          <parameter id="FLUX_VALUE" value="0.000000" units="mmol_per_gDW_per_hr"/>
                          <parameter id="REDUCED_COST" value="0.000000"/>
                        </listOfParameters>
                </kineticLaw>
        </reaction>
        <reaction id="R52" name="R52" reversible="false">
                <notes>
                        <html:p>GENE_ASSOCIATION: Rv2241 </html:p>
                        <html:p>PROTEIN_ASSOCIATION: </html:p>
                        <html:p>SUBSYSTEM: </html:p>
                        <html:p>PROTEIN_CLASS: </html:p>
                </notes>
                <listOfReactants>
                        <speciesReference species="M_LIPO_c" stoichiometry="1.0"/>
                        <speciesReference species="M_PYR_c" stoichiometry="1.0"/>
                        <speciesReference species="M_THI_c" stoichiometry="0.001"/>
                </listOfReactants>
                <listOfProducts>
                        <speciesReference species="M_ADLIPO_c" stoichiometry="1.0"/>
                        <speciesReference species="M_CO2_c" stoichiometry="1.0"/>
                </listOfProducts>
                <kineticLaw>
                        <math xmlns="http://www.w3.org/1998/Math/MathML">
                                <ci> FLUX_VALUE </ci>
                        </math>
                        <listOfParameters>
                          <parameter id="LOWER_BOUND" value="0.0" units="mmol_per_gDW_per_hr"/>
                          <parameter id="UPPER_BOUND" value="100000.0" units="mmol_per_gDW_per_hr"/>
                          <parameter id="OBJECTIVE_COEFFICIENT" value="0.000000"/>
                          <parameter id="FLUX_VALUE" value="0.000000" units="mmol_per_gDW_per_hr"/>
                          <parameter id="REDUCED_COST" value="0.000000"/>
                        </listOfParameters>
                </kineticLaw>
        </reaction>
        <reaction id="R53" name="R53" reversible="true">
                <notes>
                        <html:p>GENE_ASSOCIATION: Rv2215 </html:p>
                        <html:p>PROTEIN_ASSOCIATION: </html:p>
                        <html:p>SUBSYSTEM: </html:p>
                        <html:p>PROTEIN_CLASS: </html:p>
                </notes>
                <listOfReactants>
                        <speciesReference species="M_ADLIPO_c" stoichiometry="1.0"/>
                        <speciesReference species="M_COA_c" stoichiometry="1.0"/>
                </listOfReactants>
                <listOfProducts>
                        <speciesReference species="M_ACCOA_c" stoichiometry="1.0"/>
                        <speciesReference species="M_DLIPO_c" stoichiometry="1.0"/>
                </listOfProducts>
                <kineticLaw>
                        <math xmlns="http://www.w3.org/1998/Math/MathML">
                                <ci> FLUX_VALUE </ci>
                        </math>
                        <listOfParameters>
                          <parameter id="LOWER_BOUND" value="-100000.0" units="mmol_per_gDW_per_hr"/>
                          <parameter id="UPPER_BOUND" value="100000.0" units="mmol_per_gDW_per_hr"/>
                          <parameter id="OBJECTIVE_COEFFICIENT" value="0.000000"/>
                          <parameter id="FLUX_VALUE" value="0.000000" units="mmol_per_gDW_per_hr"/>
                          <parameter id="REDUCED_COST" value="0.000000"/>
                        </listOfParameters>
                </kineticLaw>
        </reaction>
        <reaction id="R54" name="R54" reversible="true">
                <notes>
                        <html:p>GENE_ASSOCIATION: Rv0462 </html:p>
                        <html:p>PROTEIN_ASSOCIATION: </html:p>
                        <html:p>SUBSYSTEM: </html:p>
                        <html:p>PROTEIN_CLASS: </html:p>
                </notes>
                <listOfReactants>
                        <speciesReference species="M_NAD_c" stoichiometry="1.0"/>
                        <speciesReference species="M_DLIPO_c" stoichiometry="1.0"/>
                </listOfReactants>
                <listOfProducts>
                        <speciesReference species="M_LIPO_c" stoichiometry="1.0"/>
                        <speciesReference species="M_NADH_c" stoichiometry="1.0"/>
                </listOfProducts>
                <kineticLaw>
                        <math xmlns="http://www.w3.org/1998/Math/MathML">
                                <ci> FLUX_VALUE </ci>
                        </math>
                        <listOfParameters>
                          <parameter id="LOWER_BOUND" value="-100000.0" units="mmol_per_gDW_per_hr"/>
                          <parameter id="UPPER_BOUND" value="100000.0" units="mmol_per_gDW_per_hr"/>
                          <parameter id="OBJECTIVE_COEFFICIENT" value="0.000000"/>
                          <parameter id="FLUX_VALUE" value="0.000000" units="mmol_per_gDW_per_hr"/>
                          <parameter id="REDUCED_COST" value="0.000000"/>
                        </listOfParameters>
                </kineticLaw>
        </reaction>
        <reaction id="R55" name="R55" reversible="false">
                <notes>
                        <html:p>GENE_ASSOCIATION: Rv0896 or Rv0889c or Rv1131 </html:p>
                        <html:p>PROTEIN_ASSOCIATION: </html:p>
                        <html:p>SUBSYSTEM: </html:p>
                        <html:p>PROTEIN_CLASS: </html:p>
                </notes>
                <listOfReactants>
                        <speciesReference species="M_OA_c" stoichiometry="1.0"/>
                        <speciesReference species="M_ACCOA_c" stoichiometry="1.0"/>
                </listOfReactants>
                <listOfProducts>
                        <speciesReference species="M_CIT_c" stoichiometry="1.0"/>
                        <speciesReference species="M_COA_c" stoichiometry="1.0"/>
                </listOfProducts>
                <kineticLaw>
                        <math xmlns="http://www.w3.org/1998/Math/MathML">
                                <ci> FLUX_VALUE </ci>
                        </math>
                        <listOfParameters>
                          <parameter id="LOWER_BOUND" value="0.0" units="mmol_per_gDW_per_hr"/>
                          <parameter id="UPPER_BOUND" value="100000.0" units="mmol_per_gDW_per_hr"/>
                          <parameter id="OBJECTIVE_COEFFICIENT" value="0.000000"/>
                          <parameter id="FLUX_VALUE" value="0.000000" units="mmol_per_gDW_per_hr"/>
                          <parameter id="REDUCED_COST" value="0.000000"/>
                        </listOfParameters>
                </kineticLaw>
        </reaction>
        <reaction id="R56" name="R56" reversible="true">
                <notes>
                        <html:p>GENE_ASSOCIATION: Rv1475c </html:p>
                        <html:p>PROTEIN_ASSOCIATION: </html:p>
                        <html:p>SUBSYSTEM: </html:p>
                        <html:p>PROTEIN_CLASS: </html:p>
                </notes>
                <listOfReactants>
                        <speciesReference species="M_CIT_c" stoichiometry="1.0"/>
                </listOfReactants>
                <listOfProducts>
                        <speciesReference species="M_CISACONITATE_c" stoichiometry="1.0"/>
                </listOfProducts>
                <kineticLaw>
                        <math xmlns="http://www.w3.org/1998/Math/MathML">
                                <ci> FLUX_VALUE </ci>
                        </math>
                        <listOfParameters>
                          <parameter id="LOWER_BOUND" value="-100000.0" units="mmol_per_gDW_per_hr"/>
                          <parameter id="UPPER_BOUND" value="100000.0" units="mmol_per_gDW_per_hr"/>
                          <parameter id="OBJECTIVE_COEFFICIENT" value="0.000000"/>
                          <parameter id="FLUX_VALUE" value="0.000000" units="mmol_per_gDW_per_hr"/>
                          <parameter id="REDUCED_COST" value="0.000000"/>
                        </listOfParameters>
                </kineticLaw>
        </reaction>
        <reaction id="R57" name="R57" reversible="true">
                <notes>
                        <html:p>GENE_ASSOCIATION: Rv1475c </html:p>
                        <html:p>PROTEIN_ASSOCIATION: </html:p>
                        <html:p>SUBSYSTEM: </html:p>
                        <html:p>PROTEIN_CLASS: </html:p>
                </notes>
                <listOfReactants>
                        <speciesReference species="M_CISACONITATE_c" stoichiometry="1.0"/>
                </listOfReactants>
                <listOfProducts>
                        <speciesReference species="M_ICIT_c" stoichiometry="1.0"/>
                </listOfProducts>
                <kineticLaw>
                        <math xmlns="http://www.w3.org/1998/Math/MathML">
                                <ci> FLUX_VALUE </ci>
                        </math>
                        <listOfParameters>
                          <parameter id="LOWER_BOUND" value="-100000.0" units="mmol_per_gDW_per_hr"/>
                          <parameter id="UPPER_BOUND" value="100000.0" units="mmol_per_gDW_per_hr"/>
                          <parameter id="OBJECTIVE_COEFFICIENT" value="0.000000"/>
                          <parameter id="FLUX_VALUE" value="0.000000" units="mmol_per_gDW_per_hr"/>
                          <parameter id="REDUCED_COST" value="0.000000"/>
                        </listOfParameters>
                </kineticLaw>
        </reaction>
        <reaction id="R58" name="R58" reversible="false">
                <notes>
                        <html:p>GENE_ASSOCIATION: Rv3339c or Rv0066c </html:p>
                        <html:p>PROTEIN_ASSOCIATION: </html:p>
                        <html:p>SUBSYSTEM: </html:p>
                        <html:p>PROTEIN_CLASS: </html:p>
                </notes>
                <listOfReactants>
                        <speciesReference species="M_ICIT_c" stoichiometry="1.0"/>
                        <speciesReference species="M_NADP_c" stoichiometry="1.0"/>
                </listOfReactants>
                <listOfProducts>
                        <speciesReference species="M_AKG_c" stoichiometry="1.0"/>
                        <speciesReference species="M_NADPH_c" stoichiometry="1.0"/>
                        <speciesReference species="M_CO2_c" stoichiometry="1.0"/>
                </listOfProducts>
                <kineticLaw>
                        <math xmlns="http://www.w3.org/1998/Math/MathML">
                                <ci> FLUX_VALUE </ci>
                        </math>
                        <listOfParameters>
                          <parameter id="LOWER_BOUND" value="0.0" units="mmol_per_gDW_per_hr"/>
                          <parameter id="UPPER_BOUND" value="100000.0" units="mmol_per_gDW_per_hr"/>
                          <parameter id="OBJECTIVE_COEFFICIENT" value="0.000000"/>
                          <parameter id="FLUX_VALUE" value="0.000000" units="mmol_per_gDW_per_hr"/>
                          <parameter id="REDUCED_COST" value="0.000000"/>
                        </listOfParameters>
                </kineticLaw>
        </reaction>
        <reaction id="R61" name="R61" reversible="false">
                <notes>
                        <html:p>GENE_ASSOCIATION: Rv1248c or Rv0555 </html:p>
                        <html:p>PROTEIN_ASSOCIATION: </html:p>
                        <html:p>SUBSYSTEM: </html:p>
                        <html:p>PROTEIN_CLASS: </html:p>
                </notes>
                <listOfReactants>
                        <speciesReference species="M_AKG_c" stoichiometry="1.0"/>
                </listOfReactants>
                <listOfProducts>
                        <speciesReference species="M_SUCCSAL_c" stoichiometry="1.0"/>
                        <speciesReference species="M_CO2_c" stoichiometry="1.0"/>
                </listOfProducts>
                <kineticLaw>
                        <math xmlns="http://www.w3.org/1998/Math/MathML">
                                <ci> FLUX_VALUE </ci>
                        </math>
                        <listOfParameters>
                          <parameter id="LOWER_BOUND" value="0.0" units="mmol_per_gDW_per_hr"/>
                          <parameter id="UPPER_BOUND" value="100000.0" units="mmol_per_gDW_per_hr"/>
                          <parameter id="OBJECTIVE_COEFFICIENT" value="0.000000"/>
                          <parameter id="FLUX_VALUE" value="0.000000" units="mmol_per_gDW_per_hr"/>
                          <parameter id="REDUCED_COST" value="0.000000"/>
                        </listOfParameters>
                </kineticLaw>
        </reaction>
        <reaction id="R63" name="R63" reversible="true">
                <notes>
                        <html:p>GENE_ASSOCIATION: Rv0952 and Rv0951 </html:p>
                        <html:p>PROTEIN_ASSOCIATION: </html:p>
                        <html:p>SUBSYSTEM: </html:p>
                        <html:p>PROTEIN_CLASS: </html:p>
                </notes>
                <listOfReactants>
                        <speciesReference species="M_SUCCOA_c" stoichiometry="1.0"/>
                        <speciesReference species="M_ADP_c" stoichiometry="1.0"/>
                        <speciesReference species="M_PI_c" stoichiometry="1.0"/>
                </listOfReactants>
                <listOfProducts>
                        <speciesReference species="M_SUCC_c" stoichiometry="1.0"/>
                        <speciesReference species="M_COA_c" stoichiometry="1.0"/>
                        <speciesReference species="M_ATP_c" stoichiometry="1.0"/>
                </listOfProducts>
                <kineticLaw>
                        <math xmlns="http://www.w3.org/1998/Math/MathML">
                                <ci> FLUX_VALUE </ci>
                        </math>
                        <listOfParameters>
                          <parameter id="LOWER_BOUND" value="-100000.0" units="mmol_per_gDW_per_hr"/>
                          <parameter id="UPPER_BOUND" value="100000.0" units="mmol_per_gDW_per_hr"/>
                          <parameter id="OBJECTIVE_COEFFICIENT" value="0.000000"/>
                          <parameter id="FLUX_VALUE" value="0.000000" units="mmol_per_gDW_per_hr"/>
                          <parameter id="REDUCED_COST" value="0.000000"/>
                        </listOfParameters>
                </kineticLaw>
        </reaction>
        <reaction id="R64" name="R64" reversible="true">
                <notes>
                        <html:p>GENE_ASSOCIATION: Rv1098c </html:p>
                        <html:p>PROTEIN_ASSOCIATION: </html:p>
                        <html:p>SUBSYSTEM: </html:p>
                        <html:p>PROTEIN_CLASS: </html:p>
                </notes>
                <listOfReactants>
                        <speciesReference species="M_FUM_c" stoichiometry="1.0"/>
                </listOfReactants>
                <listOfProducts>
                        <speciesReference species="M_MAL_c" stoichiometry="1.0"/>
                </listOfProducts>
                <kineticLaw>
                        <math xmlns="http://www.w3.org/1998/Math/MathML">
                                <ci> FLUX_VALUE </ci>
                        </math>
                        <listOfParameters>
                          <parameter id="LOWER_BOUND" value="-100000.0" units="mmol_per_gDW_per_hr"/>
                          <parameter id="UPPER_BOUND" value="100000.0" units="mmol_per_gDW_per_hr"/>
                          <parameter id="OBJECTIVE_COEFFICIENT" value="0.000000"/>
                          <parameter id="FLUX_VALUE" value="0.000000" units="mmol_per_gDW_per_hr"/>
                          <parameter id="REDUCED_COST" value="0.000000"/>
                        </listOfParameters>
                </kineticLaw>
        </reaction>
        <reaction id="R65" name="R65" reversible="true">
                <notes>
                        <html:p>GENE_ASSOCIATION: Rv1240 </html:p>
                        <html:p>PROTEIN_ASSOCIATION: </html:p>
                        <html:p>SUBSYSTEM: </html:p>
                        <html:p>PROTEIN_CLASS: </html:p>
                </notes>
                <listOfReactants>
                        <speciesReference species="M_MAL_c" stoichiometry="1.0"/>
                        <speciesReference species="M_NAD_c" stoichiometry="1.0"/>
                </listOfReactants>
                <listOfProducts>
                        <speciesReference species="M_OA_c" stoichiometry="1.0"/>
                        <speciesReference species="M_NADH_c" stoichiometry="1.0"/>
                </listOfProducts>
                <kineticLaw>
                        <math xmlns="http://www.w3.org/1998/Math/MathML">
                                <ci> FLUX_VALUE </ci>
                        </math>
                        <listOfParameters>
                          <parameter id="LOWER_BOUND" value="-100000.0" units="mmol_per_gDW_per_hr"/>
                          <parameter id="UPPER_BOUND" value="100000.0" units="mmol_per_gDW_per_hr"/>
                          <parameter id="OBJECTIVE_COEFFICIENT" value="0.000000"/>
                          <parameter id="FLUX_VALUE" value="0.000000" units="mmol_per_gDW_per_hr"/>
                          <parameter id="REDUCED_COST" value="0.000000"/>
                        </listOfParameters>
                </kineticLaw>
        </reaction>
        <reaction id="R66" name="R66" reversible="false">
                <notes>
                        <html:p>GENE_ASSOCIATION: Rv3075c </html:p>
                        <html:p>PROTEIN_ASSOCIATION: </html:p>
                        <html:p>SUBSYSTEM: </html:p>
                        <html:p>PROTEIN_CLASS: </html:p>
                </notes>
                <listOfReactants>
                        <speciesReference species="M_CIT_c" stoichiometry="1.0"/>
                </listOfReactants>
                <listOfProducts>
                        <speciesReference species="M_OA_c" stoichiometry="1.0"/>
                        <speciesReference species="M_AC_c" stoichiometry="1.0"/>
                </listOfProducts>
                <kineticLaw>
                        <math xmlns="http://www.w3.org/1998/Math/MathML">
                                <ci> FLUX_VALUE </ci>
                        </math>
                        <listOfParameters>
                          <parameter id="LOWER_BOUND" value="0.0" units="mmol_per_gDW_per_hr"/>
                          <parameter id="UPPER_BOUND" value="100000.0" units="mmol_per_gDW_per_hr"/>
                          <parameter id="OBJECTIVE_COEFFICIENT" value="0.000000"/>
                          <parameter id="FLUX_VALUE" value="0.000000" units="mmol_per_gDW_per_hr"/>
                          <parameter id="REDUCED_COST" value="0.000000"/>
                        </listOfParameters>
                </kineticLaw>
        </reaction>
        <reaction id="R67" name="R67" reversible="false">
                <notes>
                        <html:p>GENE_ASSOCIATION: Rv3667 </html:p>
                        <html:p>PROTEIN_ASSOCIATION: </html:p>
                        <html:p>SUBSYSTEM: </html:p>
                        <html:p>PROTEIN_CLASS: </html:p>
                </notes>
                <listOfReactants>
                        <speciesReference species="M_AC_c" stoichiometry="1.0"/>
                        <speciesReference species="M_COA_c" stoichiometry="1.0"/>
                        <speciesReference species="M_ATP_c" stoichiometry="1.0"/>
                </listOfReactants>
                <listOfProducts>
                        <speciesReference species="M_ACCOA_c" stoichiometry="1.0"/>
                        <speciesReference species="M_AMP_c" stoichiometry="1.0"/>
                        <speciesReference species="M_PPI_c" stoichiometry="1.0"/>
                </listOfProducts>
                <kineticLaw>
                        <math xmlns="http://www.w3.org/1998/Math/MathML">
                                <ci> FLUX_VALUE </ci>
                        </math>
                        <listOfParameters>
                          <parameter id="LOWER_BOUND" value="0.0" units="mmol_per_gDW_per_hr"/>
                          <parameter id="UPPER_BOUND" value="100000.0" units="mmol_per_gDW_per_hr"/>
                          <parameter id="OBJECTIVE_COEFFICIENT" value="0.000000"/>
                          <parameter id="FLUX_VALUE" value="0.000000" units="mmol_per_gDW_per_hr"/>
                          <parameter id="REDUCED_COST" value="0.000000"/>
                        </listOfParameters>
                </kineticLaw>
        </reaction>
        <reaction id="R68" name="R68" reversible="false">
                <notes>
                        <html:p>GENE_ASSOCIATION: Rv0458 </html:p>
                        <html:p>PROTEIN_ASSOCIATION: </html:p>
                        <html:p>SUBSYSTEM: </html:p>
                        <html:p>PROTEIN_CLASS: </html:p>
                </notes>
                <listOfReactants>
                        <speciesReference species="M_ACAL_c" stoichiometry="1.0"/>
                        <speciesReference species="M_NAD_c" stoichiometry="1.0"/>
                </listOfReactants>
                <listOfProducts>
                        <speciesReference species="M_AC_c" stoichiometry="1.0"/>
                        <speciesReference species="M_NADH_c" stoichiometry="1.0"/>
                </listOfProducts>
                <kineticLaw>
                        <math xmlns="http://www.w3.org/1998/Math/MathML">
                                <ci> FLUX_VALUE </ci>
                        </math>
                        <listOfParameters>
                          <parameter id="LOWER_BOUND" value="0.0" units="mmol_per_gDW_per_hr"/>
                          <parameter id="UPPER_BOUND" value="100000.0" units="mmol_per_gDW_per_hr"/>
                          <parameter id="OBJECTIVE_COEFFICIENT" value="0.000000"/>
                          <parameter id="FLUX_VALUE" value="0.000000" units="mmol_per_gDW_per_hr"/>
                          <parameter id="REDUCED_COST" value="0.000000"/>
                        </listOfParameters>
                </kineticLaw>
        </reaction>
        <reaction id="R69" name="R69" reversible="false">
                <notes>
                        <html:p>GENE_ASSOCIATION: Rv1127c </html:p>
                        <html:p>PROTEIN_ASSOCIATION: </html:p>
                        <html:p>SUBSYSTEM: </html:p>
                        <html:p>PROTEIN_CLASS: </html:p>
                </notes>
                <listOfReactants>
                        <speciesReference species="M_PYR_c" stoichiometry="1.0"/>
                        <speciesReference species="M_ATP_c" stoichiometry="1.0"/>
                        <speciesReference species="M_PI_c" stoichiometry="1.0"/>
                </listOfReactants>
                <listOfProducts>
                        <speciesReference species="M_PEP_c" stoichiometry="1.0"/>
                        <speciesReference species="M_AMP_c" stoichiometry="1.0"/>
                        <speciesReference species="M_PPI_c" stoichiometry="1.0"/>
                </listOfProducts>
                <kineticLaw>
                        <math xmlns="http://www.w3.org/1998/Math/MathML">
                                <ci> FLUX_VALUE </ci>
                        </math>
                        <listOfParameters>
                          <parameter id="LOWER_BOUND" value="0.0" units="mmol_per_gDW_per_hr"/>
                          <parameter id="UPPER_BOUND" value="100000.0" units="mmol_per_gDW_per_hr"/>
                          <parameter id="OBJECTIVE_COEFFICIENT" value="0.000000"/>
                          <parameter id="FLUX_VALUE" value="0.000000" units="mmol_per_gDW_per_hr"/>
                          <parameter id="REDUCED_COST" value="0.000000"/>
                        </listOfParameters>
                </kineticLaw>
        </reaction>
        <reaction id="R70" name="R70" reversible="true">
                <notes>
                        <html:p>GENE_ASSOCIATION: Rv0728c </html:p>
                        <html:p>PROTEIN_ASSOCIATION: </html:p>
                        <html:p>SUBSYSTEM: </html:p>
                        <html:p>PROTEIN_CLASS: </html:p>
                </notes>
                <listOfReactants>
                        <speciesReference species="M_LAC_c" stoichiometry="1.0"/>
                        <speciesReference species="M_NAD_c" stoichiometry="1.0"/>
                </listOfReactants>
                <listOfProducts>
                        <speciesReference species="M_PYR_c" stoichiometry="1.0"/>
                        <speciesReference species="M_NADH_c" stoichiometry="1.0"/>
                </listOfProducts>
                <kineticLaw>
                        <math xmlns="http://www.w3.org/1998/Math/MathML">
                                <ci> FLUX_VALUE </ci>
                        </math>
                        <listOfParameters>
                          <parameter id="LOWER_BOUND" value="-100000.0" units="mmol_per_gDW_per_hr"/>
                          <parameter id="UPPER_BOUND" value="100000.0" units="mmol_per_gDW_per_hr"/>
                          <parameter id="OBJECTIVE_COEFFICIENT" value="0.000000"/>
                          <parameter id="FLUX_VALUE" value="0.000000" units="mmol_per_gDW_per_hr"/>
                          <parameter id="REDUCED_COST" value="0.000000"/>
                        </listOfParameters>
                </kineticLaw>
        </reaction>
        <reaction id="R71" name="R71" reversible="true">
                <notes>
                        <html:p>GENE_ASSOCIATION: Rv1872c or Rv0694 </html:p>
                        <html:p>PROTEIN_ASSOCIATION: </html:p>
                        <html:p>SUBSYSTEM: </html:p>
                        <html:p>PROTEIN_CLASS: </html:p>
                </notes>
                <listOfReactants>
                        <speciesReference species="M_LLAC_c" stoichiometry="1.0"/>
                        <speciesReference species="M_NAD_c" stoichiometry="1.0"/>
                </listOfReactants>
                <listOfProducts>
                        <speciesReference species="M_PYR_c" stoichiometry="1.0"/>
                        <speciesReference species="M_NADH_c" stoichiometry="1.0"/>
                </listOfProducts>
                <kineticLaw>
                        <math xmlns="http://www.w3.org/1998/Math/MathML">
                                <ci> FLUX_VALUE </ci>
                        </math>
                        <listOfParameters>
                          <parameter id="LOWER_BOUND" value="-100000.0" units="mmol_per_gDW_per_hr"/>
                          <parameter id="UPPER_BOUND" value="100000.0" units="mmol_per_gDW_per_hr"/>
                          <parameter id="OBJECTIVE_COEFFICIENT" value="0.000000"/>
                          <parameter id="FLUX_VALUE" value="0.000000" units="mmol_per_gDW_per_hr"/>
                          <parameter id="REDUCED_COST" value="0.000000"/>
                        </listOfParameters>
                </kineticLaw>
        </reaction>
        <reaction id="R72" name="R72" reversible="false">
                <notes>
                        <html:p>GENE_ASSOCIATION: Rv2332 </html:p>
                        <html:p>PROTEIN_ASSOCIATION: </html:p>
                        <html:p>SUBSYSTEM: </html:p>
                        <html:p>PROTEIN_CLASS: </html:p>
                </notes>
                <listOfReactants>
                        <speciesReference species="M_MAL_c" stoichiometry="1.0"/>
                        <speciesReference species="M_NAD_c" stoichiometry="1.0"/>
                </listOfReactants>
                <listOfProducts>
                        <speciesReference species="M_PYR_c" stoichiometry="1.0"/>
                        <speciesReference species="M_NADH_c" stoichiometry="1.0"/>
                        <speciesReference species="M_CO2_c" stoichiometry="1.0"/>
                </listOfProducts>
                <kineticLaw>
                        <math xmlns="http://www.w3.org/1998/Math/MathML">
                                <ci> FLUX_VALUE </ci>
                        </math>
                        <listOfParameters>
                          <parameter id="LOWER_BOUND" value="0.0" units="mmol_per_gDW_per_hr"/>
                          <parameter id="UPPER_BOUND" value="100000.0" units="mmol_per_gDW_per_hr"/>
                          <parameter id="OBJECTIVE_COEFFICIENT" value="0.000000"/>
                          <parameter id="FLUX_VALUE" value="0.000000" units="mmol_per_gDW_per_hr"/>
                          <parameter id="REDUCED_COST" value="0.000000"/>
                        </listOfParameters>
                </kineticLaw>
        </reaction>
        <reaction id="R73" name="R73" reversible="true">
                <notes>
                        <html:p>GENE_ASSOCIATION: Rv1862 or Rv1530 or Rv0162c or Rv0761c </html:p>
                        <html:p>PROTEIN_ASSOCIATION: </html:p>
                        <html:p>SUBSYSTEM: </html:p>
                        <html:p>PROTEIN_CLASS: </html:p>
                </notes>
                <listOfReactants>
                        <speciesReference species="M_ACAL_c" stoichiometry="1.0"/>
                        <speciesReference species="M_NADH_c" stoichiometry="1.0"/>
                </listOfReactants>
                <listOfProducts>
                        <speciesReference species="M_ETH_c" stoichiometry="1.0"/>
                        <speciesReference species="M_NAD_c" stoichiometry="1.0"/>
                </listOfProducts>
                <kineticLaw>
                        <math xmlns="http://www.w3.org/1998/Math/MathML">
                                <ci> FLUX_VALUE </ci>
                        </math>
                        <listOfParameters>
                          <parameter id="LOWER_BOUND" value="-100000.0" units="mmol_per_gDW_per_hr"/>
                          <parameter id="UPPER_BOUND" value="100000.0" units="mmol_per_gDW_per_hr"/>
                          <parameter id="OBJECTIVE_COEFFICIENT" value="0.000000"/>
                          <parameter id="FLUX_VALUE" value="0.000000" units="mmol_per_gDW_per_hr"/>
                          <parameter id="REDUCED_COST" value="0.000000"/>
                        </listOfParameters>
                </kineticLaw>
        </reaction>
        <reaction id="R74" name="R74" reversible="true">
                <notes>
                        <html:p>GENE_ASSOCIATION: Rv3045 </html:p>
                        <html:p>PROTEIN_ASSOCIATION: </html:p>
                        <html:p>SUBSYSTEM: </html:p>
                        <html:p>PROTEIN_CLASS: </html:p>
                </notes>
                <listOfReactants>
                        <speciesReference species="M_ACAL_c" stoichiometry="1.0"/>
                        <speciesReference species="M_NADPH_c" stoichiometry="1.0"/>
                </listOfReactants>
                <listOfProducts>
                        <speciesReference species="M_ETH_c" stoichiometry="1.0"/>
                        <speciesReference species="M_NADP_c" stoichiometry="1.0"/>
                </listOfProducts>
                <kineticLaw>
                        <math xmlns="http://www.w3.org/1998/Math/MathML">
                                <ci> FLUX_VALUE </ci>
                        </math>
                        <listOfParameters>
                          <parameter id="LOWER_BOUND" value="-100000.0" units="mmol_per_gDW_per_hr"/>
                          <parameter id="UPPER_BOUND" value="100000.0" units="mmol_per_gDW_per_hr"/>
                          <parameter id="OBJECTIVE_COEFFICIENT" value="0.000000"/>
                          <parameter id="FLUX_VALUE" value="0.000000" units="mmol_per_gDW_per_hr"/>
                          <parameter id="REDUCED_COST" value="0.000000"/>
                        </listOfParameters>
                </kineticLaw>
        </reaction>
        <reaction id="R75" name="R75" reversible="false">
                <notes>
                        <html:p>GENE_ASSOCIATION: Rv0409 </html:p>
                        <html:p>PROTEIN_ASSOCIATION: </html:p>
                        <html:p>SUBSYSTEM: </html:p>
                        <html:p>PROTEIN_CLASS: </html:p>
                </notes>
                <listOfReactants>
                        <speciesReference species="M_AC_c" stoichiometry="1.0"/>
                        <speciesReference species="M_ATP_c" stoichiometry="1.0"/>
                </listOfReactants>
                <listOfProducts>
                        <speciesReference species="M_ACETYLP_c" stoichiometry="1.0"/>
                        <speciesReference species="M_ADP_c" stoichiometry="1.0"/>
                </listOfProducts>
                <kineticLaw>
                        <math xmlns="http://www.w3.org/1998/Math/MathML">
                                <ci> FLUX_VALUE </ci>
                        </math>
                        <listOfParameters>
                          <parameter id="LOWER_BOUND" value="0.0" units="mmol_per_gDW_per_hr"/>
                          <parameter id="UPPER_BOUND" value="100000.0" units="mmol_per_gDW_per_hr"/>
                          <parameter id="OBJECTIVE_COEFFICIENT" value="0.000000"/>
                          <parameter id="FLUX_VALUE" value="0.000000" units="mmol_per_gDW_per_hr"/>
                          <parameter id="REDUCED_COST" value="0.000000"/>
                        </listOfParameters>
                </kineticLaw>
        </reaction>
        <reaction id="R76" name="R76" reversible="true">
                <notes>
                        <html:p>GENE_ASSOCIATION: Rv0408 </html:p>
                        <html:p>PROTEIN_ASSOCIATION: </html:p>
                        <html:p>SUBSYSTEM: </html:p>
                        <html:p>PROTEIN_CLASS: </html:p>
                </notes>
                <listOfReactants>
                        <speciesReference species="M_COA_c" stoichiometry="1.0"/>
                        <speciesReference species="M_ACETYLP_c" stoichiometry="1.0"/>
                </listOfReactants>
                <listOfProducts>
                        <speciesReference species="M_ACCOA_c" stoichiometry="1.0"/>
                        <speciesReference species="M_PI_c" stoichiometry="1.0"/>
                </listOfProducts>
                <kineticLaw>
                        <math xmlns="http://www.w3.org/1998/Math/MathML">
                                <ci> FLUX_VALUE </ci>
                        </math>
                        <listOfParameters>
                          <parameter id="LOWER_BOUND" value="-100000.0" units="mmol_per_gDW_per_hr"/>
                          <parameter id="UPPER_BOUND" value="100000.0" units="mmol_per_gDW_per_hr"/>
                          <parameter id="OBJECTIVE_COEFFICIENT" value="0.000000"/>
                          <parameter id="FLUX_VALUE" value="0.000000" units="mmol_per_gDW_per_hr"/>
                          <parameter id="REDUCED_COST" value="0.000000"/>
                        </listOfParameters>
                </kineticLaw>
        </reaction>
        <reaction id="R77" name="R77" reversible="false">
                <notes>
                        <html:p>GENE_ASSOCIATION: Rv2922A </html:p>
                        <html:p>PROTEIN_ASSOCIATION: </html:p>
                        <html:p>SUBSYSTEM: </html:p>
                        <html:p>PROTEIN_CLASS: </html:p>
                </notes>
                <listOfReactants>
                        <speciesReference species="M_ACETYLP_c" stoichiometry="1.0"/>
                </listOfReactants>
                <listOfProducts>
                        <speciesReference species="M_AC_c" stoichiometry="1.0"/>
                        <speciesReference species="M_PI_c" stoichiometry="1.0"/>
                </listOfProducts>
                <kineticLaw>
                        <math xmlns="http://www.w3.org/1998/Math/MathML">
                                <ci> FLUX_VALUE </ci>
                        </math>
                        <listOfParameters>
                          <parameter id="LOWER_BOUND" value="0.0" units="mmol_per_gDW_per_hr"/>
                          <parameter id="UPPER_BOUND" value="100000.0" units="mmol_per_gDW_per_hr"/>
                          <parameter id="OBJECTIVE_COEFFICIENT" value="0.000000"/>
                          <parameter id="FLUX_VALUE" value="0.000000" units="mmol_per_gDW_per_hr"/>
                          <parameter id="REDUCED_COST" value="0.000000"/>
                        </listOfParameters>
                </kineticLaw>
        </reaction>
        <reaction id="R78" name="R78" reversible="true">
                <notes>
                        <html:p>GENE_ASSOCIATION: Rv0408 </html:p>
                        <html:p>PROTEIN_ASSOCIATION: </html:p>
                        <html:p>SUBSYSTEM: </html:p>
                        <html:p>PROTEIN_CLASS: </html:p>
                </notes>
                <listOfReactants>
                        <speciesReference species="M_PROPIONYLP_c" stoichiometry="1.0"/>
                        <speciesReference species="M_COA_c" stoichiometry="1.0"/>
                </listOfReactants>
                <listOfProducts>
                        <speciesReference species="M_PROPIONYLCOA_c" stoichiometry="1.0"/>
                        <speciesReference species="M_PI_c" stoichiometry="1.0"/>
                </listOfProducts>
                <kineticLaw>
                        <math xmlns="http://www.w3.org/1998/Math/MathML">
                                <ci> FLUX_VALUE </ci>
                        </math>
                        <listOfParameters>
                          <parameter id="LOWER_BOUND" value="-100000.0" units="mmol_per_gDW_per_hr"/>
                          <parameter id="UPPER_BOUND" value="100000.0" units="mmol_per_gDW_per_hr"/>
                          <parameter id="OBJECTIVE_COEFFICIENT" value="0.000000"/>
                          <parameter id="FLUX_VALUE" value="0.000000" units="mmol_per_gDW_per_hr"/>
                          <parameter id="REDUCED_COST" value="0.000000"/>
                        </listOfParameters>
                </kineticLaw>
        </reaction>
        <reaction id="R79" name="R79" reversible="false">
                <notes>
                        <html:p>GENE_ASSOCIATION: Rv0409 </html:p>
                        <html:p>PROTEIN_ASSOCIATION: </html:p>
                        <html:p>SUBSYSTEM: </html:p>
                        <html:p>PROTEIN_CLASS: </html:p>
                </notes>
                <listOfReactants>
                        <speciesReference species="M_PROPANOATE_c" stoichiometry="1.0"/>
                        <speciesReference species="M_ATP_c" stoichiometry="1.0"/>
                </listOfReactants>
                <listOfProducts>
                        <speciesReference species="M_PROPIONYLP_c" stoichiometry="1.0"/>
                        <speciesReference species="M_ADP_c" stoichiometry="1.0"/>
                </listOfProducts>
                <kineticLaw>
                        <math xmlns="http://www.w3.org/1998/Math/MathML">
                                <ci> FLUX_VALUE </ci>
                        </math>
                        <listOfParameters>
                          <parameter id="LOWER_BOUND" value="0.0" units="mmol_per_gDW_per_hr"/>
                          <parameter id="UPPER_BOUND" value="100000.0" units="mmol_per_gDW_per_hr"/>
                          <parameter id="OBJECTIVE_COEFFICIENT" value="0.000000"/>
                          <parameter id="FLUX_VALUE" value="0.000000" units="mmol_per_gDW_per_hr"/>
                          <parameter id="REDUCED_COST" value="0.000000"/>
                        </listOfParameters>
                </kineticLaw>
        </reaction>
        <reaction id="R80" name="R80" reversible="false">
                <notes>
                        <html:p>GENE_ASSOCIATION: Rv0974c or Rv3280 </html:p>
                        <html:p>PROTEIN_ASSOCIATION: </html:p>
                        <html:p>SUBSYSTEM: </html:p>
                        <html:p>PROTEIN_CLASS: </html:p>
                </notes>
                <listOfReactants>
                        <speciesReference species="M_SMMALONYLCOA_c" stoichiometry="1.0"/>
                </listOfReactants>
                <listOfProducts>
                        <speciesReference species="M_PROPIONYLCOA_c" stoichiometry="1.0"/>
                        <speciesReference species="M_CO2_c" stoichiometry="1.0"/>
                </listOfProducts>
                <kineticLaw>
                        <math xmlns="http://www.w3.org/1998/Math/MathML">
                                <ci> FLUX_VALUE </ci>
                        </math>
                        <listOfParameters>
                          <parameter id="LOWER_BOUND" value="0.0" units="mmol_per_gDW_per_hr"/>
                          <parameter id="UPPER_BOUND" value="100000.0" units="mmol_per_gDW_per_hr"/>
                          <parameter id="OBJECTIVE_COEFFICIENT" value="0.000000"/>
                          <parameter id="FLUX_VALUE" value="0.000000" units="mmol_per_gDW_per_hr"/>
                          <parameter id="REDUCED_COST" value="0.000000"/>
                        </listOfParameters>
                </kineticLaw>
        </reaction>
        <reaction id="R81" name="R81" reversible="false">
                <notes>
                        <html:p>GENE_ASSOCIATION: Rv3667 </html:p>
                        <html:p>PROTEIN_ASSOCIATION: </html:p>
                        <html:p>SUBSYSTEM: </html:p>
                        <html:p>PROTEIN_CLASS: </html:p>
                </notes>
                <listOfReactants>
                        <speciesReference species="M_PROPANOATE_c" stoichiometry="1.0"/>
                        <speciesReference species="M_COA_c" stoichiometry="1.0"/>
                        <speciesReference species="M_ATP_c" stoichiometry="1.0"/>
                </listOfReactants>
                <listOfProducts>
                        <speciesReference species="M_PROPIONYLCOA_c" stoichiometry="1.0"/>
                        <speciesReference species="M_AMP_c" stoichiometry="1.0"/>
                        <speciesReference species="M_PPI_c" stoichiometry="1.0"/>
                </listOfProducts>
                <kineticLaw>
                        <math xmlns="http://www.w3.org/1998/Math/MathML">
                                <ci> FLUX_VALUE </ci>
                        </math>
                        <listOfParameters>
                          <parameter id="LOWER_BOUND" value="0.0" units="mmol_per_gDW_per_hr"/>
                          <parameter id="UPPER_BOUND" value="100000.0" units="mmol_per_gDW_per_hr"/>
                          <parameter id="OBJECTIVE_COEFFICIENT" value="0.000000"/>
                          <parameter id="FLUX_VALUE" value="0.000000" units="mmol_per_gDW_per_hr"/>
                          <parameter id="REDUCED_COST" value="0.000000"/>
                        </listOfParameters>
                </kineticLaw>
        </reaction>
        <reaction id="R82" name="R82" reversible="false">
                <notes>
                        <html:p>GENE_ASSOCIATION: Rv1131 </html:p>
                        <html:p>PROTEIN_ASSOCIATION: </html:p>
                        <html:p>SUBSYSTEM: </html:p>
                        <html:p>PROTEIN_CLASS: </html:p>
                </notes>
                <listOfReactants>
                        <speciesReference species="M_PROPIONYLCOA_c" stoichiometry="1.0"/>
                        <speciesReference species="M_OA_c" stoichiometry="1.0"/>
                </listOfReactants>
                <listOfProducts>
                        <speciesReference species="M_2METHYLCITRATE_c" stoichiometry="1.0"/>
                        <speciesReference species="M_COA_c" stoichiometry="1.0"/>
                </listOfProducts>
                <kineticLaw>
                        <math xmlns="http://www.w3.org/1998/Math/MathML">
                                <ci> FLUX_VALUE </ci>
                        </math>
                        <listOfParameters>
                          <parameter id="LOWER_BOUND" value="0.0" units="mmol_per_gDW_per_hr"/>
                          <parameter id="UPPER_BOUND" value="100000.0" units="mmol_per_gDW_per_hr"/>
                          <parameter id="OBJECTIVE_COEFFICIENT" value="0.000000"/>
                          <parameter id="FLUX_VALUE" value="0.000000" units="mmol_per_gDW_per_hr"/>
                          <parameter id="REDUCED_COST" value="0.000000"/>
                        </listOfParameters>
                </kineticLaw>
        </reaction>
        <reaction id="R83" name="R83" reversible="false">
                <notes>
                        <html:p>GENE_ASSOCIATION: Rv1130 </html:p>
                        <html:p>PROTEIN_ASSOCIATION: </html:p>
                        <html:p>SUBSYSTEM: </html:p>
                        <html:p>PROTEIN_CLASS: </html:p>
                </notes>
                <listOfReactants>
                        <speciesReference species="M_2METHYLCITRATE_c" stoichiometry="1.0"/>
                </listOfReactants>
                <listOfProducts>
                        <speciesReference species="M_2METHYLCISACONITATE_c" stoichiometry="1.0"/>
                </listOfProducts>
                <kineticLaw>
                        <math xmlns="http://www.w3.org/1998/Math/MathML">
                                <ci> FLUX_VALUE </ci>
                        </math>
                        <listOfParameters>
                          <parameter id="LOWER_BOUND" value="0.0" units="mmol_per_gDW_per_hr"/>
                          <parameter id="UPPER_BOUND" value="100000.0" units="mmol_per_gDW_per_hr"/>
                          <parameter id="OBJECTIVE_COEFFICIENT" value="0.000000"/>
                          <parameter id="FLUX_VALUE" value="0.000000" units="mmol_per_gDW_per_hr"/>
                          <parameter id="REDUCED_COST" value="0.000000"/>
                        </listOfParameters>
                </kineticLaw>
        </reaction>
        <reaction id="R84" name="R84" reversible="false">
                <notes>
                        <html:p>GENE_ASSOCIATION: Rv1475c </html:p>
                        <html:p>PROTEIN_ASSOCIATION: </html:p>
                        <html:p>SUBSYSTEM: </html:p>
                        <html:p>PROTEIN_CLASS: </html:p>
                </notes>
                <listOfReactants>
                        <speciesReference species="M_2METHYLCISACONITATE_c" stoichiometry="1.0"/>
                </listOfReactants>
                <listOfProducts>
                        <speciesReference species="M_METHYLISOCITRATE_c" stoichiometry="1.0"/>
                </listOfProducts>
                <kineticLaw>
                        <math xmlns="http://www.w3.org/1998/Math/MathML">
                                <ci> FLUX_VALUE </ci>
                        </math>
                        <listOfParameters>
                          <parameter id="LOWER_BOUND" value="0.0" units="mmol_per_gDW_per_hr"/>
                          <parameter id="UPPER_BOUND" value="100000.0" units="mmol_per_gDW_per_hr"/>
                          <parameter id="OBJECTIVE_COEFFICIENT" value="0.000000"/>
                          <parameter id="FLUX_VALUE" value="0.000000" units="mmol_per_gDW_per_hr"/>
                          <parameter id="REDUCED_COST" value="0.000000"/>
                        </listOfParameters>
                </kineticLaw>
        </reaction>
        <reaction id="R85" name="R85" reversible="false">
                <notes>
                        <html:p>GENE_ASSOCIATION: Rv0467 or ( Rv1915 and Rv1916 ) </html:p>
                        <html:p>PROTEIN_ASSOCIATION: </html:p>
                        <html:p>SUBSYSTEM: </html:p>
                        <html:p>PROTEIN_CLASS: </html:p>
                </notes>
                <listOfReactants>
                        <speciesReference species="M_METHYLISOCITRATE_c" stoichiometry="1.0"/>
                </listOfReactants>
                <listOfProducts>
                        <speciesReference species="M_SUCC_c" stoichiometry="1.0"/>
                        <speciesReference species="M_PYR_c" stoichiometry="1.0"/>
                </listOfProducts>
                <kineticLaw>
                        <math xmlns="http://www.w3.org/1998/Math/MathML">
                                <ci> FLUX_VALUE </ci>
                        </math>
                        <listOfParameters>
                          <parameter id="LOWER_BOUND" value="0.0" units="mmol_per_gDW_per_hr"/>
                          <parameter id="UPPER_BOUND" value="100000.0" units="mmol_per_gDW_per_hr"/>
                          <parameter id="OBJECTIVE_COEFFICIENT" value="0.000000"/>
                          <parameter id="FLUX_VALUE" value="0.000000" units="mmol_per_gDW_per_hr"/>
                          <parameter id="REDUCED_COST" value="0.000000"/>
                        </listOfParameters>
                </kineticLaw>
        </reaction>
        <reaction id="R86" name="R86" reversible="false">
                <notes>
                        <html:p>GENE_ASSOCIATION: Rv3140 </html:p>
                        <html:p>PROTEIN_ASSOCIATION: </html:p>
                        <html:p>SUBSYSTEM: </html:p>
                        <html:p>PROTEIN_CLASS: </html:p>
                </notes>
                <listOfReactants>
                        <speciesReference species="M_PROPIONYLCOA_c" stoichiometry="1.0"/>
                        <speciesReference species="M_MK_c" stoichiometry="1.0"/>
                </listOfReactants>
                <listOfProducts>
                        <speciesReference species="M_ACRCOA_c" stoichiometry="1.0"/>
                        <speciesReference species="M_MKH2_c" stoichiometry="1.0"/>
                </listOfProducts>
                <kineticLaw>
                        <math xmlns="http://www.w3.org/1998/Math/MathML">
                                <ci> FLUX_VALUE </ci>
                        </math>
                        <listOfParameters>
                          <parameter id="LOWER_BOUND" value="0.0" units="mmol_per_gDW_per_hr"/>
                          <parameter id="UPPER_BOUND" value="100000.0" units="mmol_per_gDW_per_hr"/>
                          <parameter id="OBJECTIVE_COEFFICIENT" value="0.000000"/>
                          <parameter id="FLUX_VALUE" value="0.000000" units="mmol_per_gDW_per_hr"/>
                          <parameter id="REDUCED_COST" value="0.000000"/>
                        </listOfParameters>
                </kineticLaw>
        </reaction>
        <reaction id="R87" name="R87" reversible="false">
                <notes>
                        <html:p>GENE_ASSOCIATION: Rv1447c or Rv1121 </html:p>
                        <html:p>PROTEIN_ASSOCIATION: </html:p>
                        <html:p>SUBSYSTEM: </html:p>
                        <html:p>PROTEIN_CLASS: </html:p>
                </notes>
                <listOfReactants>
                        <speciesReference species="M_G6P_c" stoichiometry="1.0"/>
                        <speciesReference species="M_NADP_c" stoichiometry="1.0"/>
                        <speciesReference species="M_F420_c" stoichiometry="0.001"/>
                </listOfReactants>
                <listOfProducts>
                        <speciesReference species="M_D6PGL_c" stoichiometry="1.0"/>
                        <speciesReference species="M_NADPH_c" stoichiometry="1.0"/>
                </listOfProducts>
                <kineticLaw>
                        <math xmlns="http://www.w3.org/1998/Math/MathML">
                                <ci> FLUX_VALUE </ci>
                        </math>
                        <listOfParameters>
                          <parameter id="LOWER_BOUND" value="0.0" units="mmol_per_gDW_per_hr"/>
                          <parameter id="UPPER_BOUND" value="100000.0" units="mmol_per_gDW_per_hr"/>
                          <parameter id="OBJECTIVE_COEFFICIENT" value="0.000000"/>
                          <parameter id="FLUX_VALUE" value="0.000000" units="mmol_per_gDW_per_hr"/>
                          <parameter id="REDUCED_COST" value="0.000000"/>
                        </listOfParameters>
                </kineticLaw>
        </reaction>
        <reaction id="R88" name="R88" reversible="false">
                <notes>
                        <html:p>GENE_ASSOCIATION: Rv1445c </html:p>
                        <html:p>PROTEIN_ASSOCIATION: </html:p>
                        <html:p>SUBSYSTEM: </html:p>
                        <html:p>PROTEIN_CLASS: </html:p>
                </notes>
                <listOfReactants>
                        <speciesReference species="M_D6PGL_c" stoichiometry="1.0"/>
                </listOfReactants>
                <listOfProducts>
                        <speciesReference species="M_D6PGC_c" stoichiometry="1.0"/>
                </listOfProducts>
                <kineticLaw>
                        <math xmlns="http://www.w3.org/1998/Math/MathML">
                                <ci> FLUX_VALUE </ci>
                        </math>
                        <listOfParameters>
                          <parameter id="LOWER_BOUND" value="0.0" units="mmol_per_gDW_per_hr"/>
                          <parameter id="UPPER_BOUND" value="100000.0" units="mmol_per_gDW_per_hr"/>
                          <parameter id="OBJECTIVE_COEFFICIENT" value="0.000000"/>
                          <parameter id="FLUX_VALUE" value="0.000000" units="mmol_per_gDW_per_hr"/>
                          <parameter id="REDUCED_COST" value="0.000000"/>
                        </listOfParameters>
                </kineticLaw>
        </reaction>
        <reaction id="R89" name="R89" reversible="false">
                <notes>
                        <html:p>GENE_ASSOCIATION: Rv1122 or Rv1844c </html:p>
                        <html:p>PROTEIN_ASSOCIATION: </html:p>
                        <html:p>SUBSYSTEM: </html:p>
                        <html:p>PROTEIN_CLASS: </html:p>
                </notes>
                <listOfReactants>
                        <speciesReference species="M_D6PGC_c" stoichiometry="1.0"/>
                        <speciesReference species="M_NADP_c" stoichiometry="1.0"/>
                </listOfReactants>
                <listOfProducts>
                        <speciesReference species="M_RL5P_c" stoichiometry="1.0"/>
                        <speciesReference species="M_NADPH_c" stoichiometry="1.0"/>
                        <speciesReference species="M_CO2_c" stoichiometry="1.0"/>
                </listOfProducts>
                <kineticLaw>
                        <math xmlns="http://www.w3.org/1998/Math/MathML">
                                <ci> FLUX_VALUE </ci>
                        </math>
                        <listOfParameters>
                          <parameter id="LOWER_BOUND" value="0.0" units="mmol_per_gDW_per_hr"/>
                          <parameter id="UPPER_BOUND" value="100000.0" units="mmol_per_gDW_per_hr"/>
                          <parameter id="OBJECTIVE_COEFFICIENT" value="0.000000"/>
                          <parameter id="FLUX_VALUE" value="0.000000" units="mmol_per_gDW_per_hr"/>
                          <parameter id="REDUCED_COST" value="0.000000"/>
                        </listOfParameters>
                </kineticLaw>
        </reaction>
        <reaction id="R90" name="R90" reversible="true">
                <notes>
                        <html:p>GENE_ASSOCIATION: Rv1408 </html:p>
                        <html:p>PROTEIN_ASSOCIATION: </html:p>
                        <html:p>SUBSYSTEM: </html:p>
                        <html:p>PROTEIN_CLASS: </html:p>
                </notes>
                <listOfReactants>
                        <speciesReference species="M_RL5P_c" stoichiometry="1.0"/>
                </listOfReactants>
                <listOfProducts>
                        <speciesReference species="M_X5P_c" stoichiometry="1.0"/>
                </listOfProducts>
                <kineticLaw>
                        <math xmlns="http://www.w3.org/1998/Math/MathML">
                                <ci> FLUX_VALUE </ci>
                        </math>
                        <listOfParameters>
                          <parameter id="LOWER_BOUND" value="-100000.0" units="mmol_per_gDW_per_hr"/>
                          <parameter id="UPPER_BOUND" value="100000.0" units="mmol_per_gDW_per_hr"/>
                          <parameter id="OBJECTIVE_COEFFICIENT" value="0.000000"/>
                          <parameter id="FLUX_VALUE" value="0.000000" units="mmol_per_gDW_per_hr"/>
                          <parameter id="REDUCED_COST" value="0.000000"/>
                        </listOfParameters>
                </kineticLaw>
        </reaction>
        <reaction id="R91" name="R91" reversible="true">
                <notes>
                        <html:p>GENE_ASSOCIATION: Rv2465c </html:p>
                        <html:p>PROTEIN_ASSOCIATION: </html:p>
                        <html:p>SUBSYSTEM: </html:p>
                        <html:p>PROTEIN_CLASS: </html:p>
                </notes>
                <listOfReactants>
                        <speciesReference species="M_RL5P_c" stoichiometry="1.0"/>
                </listOfReactants>
                <listOfProducts>
                        <speciesReference species="M_R5P_c" stoichiometry="1.0"/>
                </listOfProducts>
                <kineticLaw>
                        <math xmlns="http://www.w3.org/1998/Math/MathML">
                                <ci> FLUX_VALUE </ci>
                        </math>
                        <listOfParameters>
                          <parameter id="LOWER_BOUND" value="-100000.0" units="mmol_per_gDW_per_hr"/>
                          <parameter id="UPPER_BOUND" value="100000.0" units="mmol_per_gDW_per_hr"/>
                          <parameter id="OBJECTIVE_COEFFICIENT" value="0.000000"/>
                          <parameter id="FLUX_VALUE" value="0.000000" units="mmol_per_gDW_per_hr"/>
                          <parameter id="REDUCED_COST" value="0.000000"/>
                        </listOfParameters>
                </kineticLaw>
        </reaction>
        <reaction id="R92" name="R92" reversible="true">
                <notes>
                        <html:p>GENE_ASSOCIATION: Rv3068c </html:p>
                        <html:p>PROTEIN_ASSOCIATION: </html:p>
                        <html:p>SUBSYSTEM: </html:p>
                        <html:p>PROTEIN_CLASS: </html:p>
                </notes>
                <listOfReactants>
                        <speciesReference species="M_R1P_c" stoichiometry="1.0"/>
                </listOfReactants>
                <listOfProducts>
                        <speciesReference species="M_R5P_c" stoichiometry="1.0"/>
                </listOfProducts>
                <kineticLaw>
                        <math xmlns="http://www.w3.org/1998/Math/MathML">
                                <ci> FLUX_VALUE </ci>
                        </math>
                        <listOfParameters>
                          <parameter id="LOWER_BOUND" value="-100000.0" units="mmol_per_gDW_per_hr"/>
                          <parameter id="UPPER_BOUND" value="100000.0" units="mmol_per_gDW_per_hr"/>
                          <parameter id="OBJECTIVE_COEFFICIENT" value="0.000000"/>
                          <parameter id="FLUX_VALUE" value="0.000000" units="mmol_per_gDW_per_hr"/>
                          <parameter id="REDUCED_COST" value="0.000000"/>
                        </listOfParameters>
                </kineticLaw>
        </reaction>
        <reaction id="R93" name="R93" reversible="false">
                <notes>
                        <html:p>GENE_ASSOCIATION: Rv1449c </html:p>
                        <html:p>PROTEIN_ASSOCIATION: </html:p>
                        <html:p>SUBSYSTEM: </html:p>
                        <html:p>PROTEIN_CLASS: </html:p>
                </notes>
                <listOfReactants>
                        <speciesReference species="M_X5P_c" stoichiometry="1.0"/>
                        <speciesReference species="M_R5P_c" stoichiometry="1.0"/>
                        <speciesReference species="M_THI_c" stoichiometry="0.001"/>
                </listOfReactants>
                <listOfProducts>
                        <speciesReference species="M_G3P_c" stoichiometry="1.0"/>
                        <speciesReference species="M_S7P_c" stoichiometry="1.0"/>
                </listOfProducts>
                <kineticLaw>
                        <math xmlns="http://www.w3.org/1998/Math/MathML">
                                <ci> FLUX_VALUE </ci>
                        </math>
                        <listOfParameters>
                          <parameter id="LOWER_BOUND" value="0.0" units="mmol_per_gDW_per_hr"/>
                          <parameter id="UPPER_BOUND" value="100000.0" units="mmol_per_gDW_per_hr"/>
                          <parameter id="OBJECTIVE_COEFFICIENT" value="0.000000"/>
                          <parameter id="FLUX_VALUE" value="0.000000" units="mmol_per_gDW_per_hr"/>
                          <parameter id="REDUCED_COST" value="0.000000"/>
                        </listOfParameters>
                </kineticLaw>
        </reaction>
        <reaction id="R94" name="R94" reversible="false">
                <notes>
                        <html:p>GENE_ASSOCIATION: Rv1449c </html:p>
                        <html:p>PROTEIN_ASSOCIATION: </html:p>
                        <html:p>SUBSYSTEM: </html:p>
                        <html:p>PROTEIN_CLASS: </html:p>
                </notes>
                <listOfReactants>
                        <speciesReference species="M_G3P_c" stoichiometry="1.0"/>
                        <speciesReference species="M_S7P_c" stoichiometry="1.0"/>
                        <speciesReference species="M_THI_c" stoichiometry="0.001"/>
                </listOfReactants>
                <listOfProducts>
                        <speciesReference species="M_X5P_c" stoichiometry="1.0"/>
                        <speciesReference species="M_R5P_c" stoichiometry="1.0"/>
                </listOfProducts>
                <kineticLaw>
                        <math xmlns="http://www.w3.org/1998/Math/MathML">
                                <ci> FLUX_VALUE </ci>
                        </math>
                        <listOfParameters>
                          <parameter id="LOWER_BOUND" value="0.0" units="mmol_per_gDW_per_hr"/>
                          <parameter id="UPPER_BOUND" value="100000.0" units="mmol_per_gDW_per_hr"/>
                          <parameter id="OBJECTIVE_COEFFICIENT" value="0.000000"/>
                          <parameter id="FLUX_VALUE" value="0.000000" units="mmol_per_gDW_per_hr"/>
                          <parameter id="REDUCED_COST" value="0.000000"/>
                        </listOfParameters>
                </kineticLaw>
        </reaction>
        <reaction id="R95" name="R95" reversible="false">
                <notes>
                        <html:p>GENE_ASSOCIATION: Rv1449c </html:p>
                        <html:p>PROTEIN_ASSOCIATION: </html:p>
                        <html:p>SUBSYSTEM: </html:p>
                        <html:p>PROTEIN_CLASS: </html:p>
                </notes>
                <listOfReactants>
                        <speciesReference species="M_X5P_c" stoichiometry="1.0"/>
                        <speciesReference species="M_E4P_c" stoichiometry="1.0"/>
                        <speciesReference species="M_THI_c" stoichiometry="0.001"/>
                </listOfReactants>
                <listOfProducts>
                        <speciesReference species="M_G3P_c" stoichiometry="1.0"/>
                        <speciesReference species="M_F6P_c" stoichiometry="1.0"/>
                </listOfProducts>
                <kineticLaw>
                        <math xmlns="http://www.w3.org/1998/Math/MathML">
                                <ci> FLUX_VALUE </ci>
                        </math>
                        <listOfParameters>
                          <parameter id="LOWER_BOUND" value="0.0" units="mmol_per_gDW_per_hr"/>
                          <parameter id="UPPER_BOUND" value="100000.0" units="mmol_per_gDW_per_hr"/>
                          <parameter id="OBJECTIVE_COEFFICIENT" value="0.000000"/>
                          <parameter id="FLUX_VALUE" value="0.000000" units="mmol_per_gDW_per_hr"/>
                          <parameter id="REDUCED_COST" value="0.000000"/>
                        </listOfParameters>
                </kineticLaw>
        </reaction>
        <reaction id="R96" name="R96" reversible="false">
                <notes>
                        <html:p>GENE_ASSOCIATION: Rv1449c </html:p>
                        <html:p>PROTEIN_ASSOCIATION: </html:p>
                        <html:p>SUBSYSTEM: </html:p>
                        <html:p>PROTEIN_CLASS: </html:p>
                </notes>
                <listOfReactants>
                        <speciesReference species="M_G3P_c" stoichiometry="1.0"/>
                        <speciesReference species="M_F6P_c" stoichiometry="1.0"/>
                        <speciesReference species="M_THI_c" stoichiometry="0.001"/>
                </listOfReactants>
                <listOfProducts>
                        <speciesReference species="M_X5P_c" stoichiometry="1.0"/>
                        <speciesReference species="M_E4P_c" stoichiometry="1.0"/>
                </listOfProducts>
                <kineticLaw>
                        <math xmlns="http://www.w3.org/1998/Math/MathML">
                                <ci> FLUX_VALUE </ci>
                        </math>
                        <listOfParameters>
                          <parameter id="LOWER_BOUND" value="0.0" units="mmol_per_gDW_per_hr"/>
                          <parameter id="UPPER_BOUND" value="100000.0" units="mmol_per_gDW_per_hr"/>
                          <parameter id="OBJECTIVE_COEFFICIENT" value="0.000000"/>
                          <parameter id="FLUX_VALUE" value="0.000000" units="mmol_per_gDW_per_hr"/>
                          <parameter id="REDUCED_COST" value="0.000000"/>
                        </listOfParameters>
                </kineticLaw>
        </reaction>
        <reaction id="R97" name="R97" reversible="true">
                <notes>
                        <html:p>GENE_ASSOCIATION: Rv1448c </html:p>
                        <html:p>PROTEIN_ASSOCIATION: </html:p>
                        <html:p>SUBSYSTEM: </html:p>
                        <html:p>PROTEIN_CLASS: </html:p>
                </notes>
                <listOfReactants>
                        <speciesReference species="M_G3P_c" stoichiometry="1.0"/>
                        <speciesReference species="M_S7P_c" stoichiometry="1.0"/>
                </listOfReactants>
                <listOfProducts>
                        <speciesReference species="M_E4P_c" stoichiometry="1.0"/>
                        <speciesReference species="M_F6P_c" stoichiometry="1.0"/>
                </listOfProducts>
                <kineticLaw>
                        <math xmlns="http://www.w3.org/1998/Math/MathML">
                                <ci> FLUX_VALUE </ci>
                        </math>
                        <listOfParameters>
                          <parameter id="LOWER_BOUND" value="-100000.0" units="mmol_per_gDW_per_hr"/>
                          <parameter id="UPPER_BOUND" value="100000.0" units="mmol_per_gDW_per_hr"/>
                          <parameter id="OBJECTIVE_COEFFICIENT" value="0.000000"/>
                          <parameter id="FLUX_VALUE" value="0.000000" units="mmol_per_gDW_per_hr"/>
                          <parameter id="REDUCED_COST" value="0.000000"/>
                        </listOfParameters>
                </kineticLaw>
        </reaction>
        <reaction id="R98" name="R98" reversible="false">
                <notes>
                        <html:p>GENE_ASSOCIATION: Rv2436 </html:p>
                        <html:p>PROTEIN_ASSOCIATION: </html:p>
                        <html:p>SUBSYSTEM: </html:p>
                        <html:p>PROTEIN_CLASS: </html:p>
                </notes>
                <listOfReactants>
                        <speciesReference species="M_RIB_c" stoichiometry="1.0"/>
                        <speciesReference species="M_ATP_c" stoichiometry="1.0"/>
                </listOfReactants>
                <listOfProducts>
                        <speciesReference species="M_DR5P_c" stoichiometry="1.0"/>
                        <speciesReference species="M_ADP_c" stoichiometry="1.0"/>
                </listOfProducts>
                <kineticLaw>
                        <math xmlns="http://www.w3.org/1998/Math/MathML">
                                <ci> FLUX_VALUE </ci>
                        </math>
                        <listOfParameters>
                          <parameter id="LOWER_BOUND" value="0.0" units="mmol_per_gDW_per_hr"/>
                          <parameter id="UPPER_BOUND" value="100000.0" units="mmol_per_gDW_per_hr"/>
                          <parameter id="OBJECTIVE_COEFFICIENT" value="0.000000"/>
                          <parameter id="FLUX_VALUE" value="0.000000" units="mmol_per_gDW_per_hr"/>
                          <parameter id="REDUCED_COST" value="0.000000"/>
                        </listOfParameters>
                </kineticLaw>
        </reaction>
        <reaction id="R99" name="R99" reversible="false">
                <notes>
                        <html:p>GENE_ASSOCIATION: Rv0478 </html:p>
                        <html:p>PROTEIN_ASSOCIATION: </html:p>
                        <html:p>SUBSYSTEM: </html:p>
                        <html:p>PROTEIN_CLASS: </html:p>
                </notes>
                <listOfReactants>
                        <speciesReference species="M_DR5P_c" stoichiometry="1.0"/>
                </listOfReactants>
                <listOfProducts>
                        <speciesReference species="M_ACAL_c" stoichiometry="1.0"/>
                        <speciesReference species="M_G3P_c" stoichiometry="1.0"/>
                </listOfProducts>
                <kineticLaw>
                        <math xmlns="http://www.w3.org/1998/Math/MathML">
                                <ci> FLUX_VALUE </ci>
                        </math>
                        <listOfParameters>
                          <parameter id="LOWER_BOUND" value="0.0" units="mmol_per_gDW_per_hr"/>
                          <parameter id="UPPER_BOUND" value="100000.0" units="mmol_per_gDW_per_hr"/>
                          <parameter id="OBJECTIVE_COEFFICIENT" value="0.000000"/>
                          <parameter id="FLUX_VALUE" value="0.000000" units="mmol_per_gDW_per_hr"/>
                          <parameter id="REDUCED_COST" value="0.000000"/>
                        </listOfParameters>
                </kineticLaw>
        </reaction>
        <reaction id="R100" name="R100" reversible="false">
                <notes>
                        <html:p>GENE_ASSOCIATION: Rv2967c </html:p>
                        <html:p>PROTEIN_ASSOCIATION: </html:p>
                        <html:p>SUBSYSTEM: </html:p>
                        <html:p>PROTEIN_CLASS: </html:p>
                </notes>
                <listOfReactants>
                        <speciesReference species="M_PYR_c" stoichiometry="1.0"/>
                        <speciesReference species="M_BIOTIN-CO2_c" stoichiometry="1.0"/>
                </listOfReactants>
                <listOfProducts>
                        <speciesReference species="M_OA_c" stoichiometry="1.0"/>
                        <speciesReference species="M_BIOTIN_c" stoichiometry="0.999"/>
                </listOfProducts>
                <kineticLaw>
                        <math xmlns="http://www.w3.org/1998/Math/MathML">
                                <ci> FLUX_VALUE </ci>
                        </math>
                        <listOfParameters>
                          <parameter id="LOWER_BOUND" value="0.0" units="mmol_per_gDW_per_hr"/>
                          <parameter id="UPPER_BOUND" value="100000.0" units="mmol_per_gDW_per_hr"/>
                          <parameter id="OBJECTIVE_COEFFICIENT" value="0.000000"/>
                          <parameter id="FLUX_VALUE" value="0.000000" units="mmol_per_gDW_per_hr"/>
                          <parameter id="REDUCED_COST" value="0.000000"/>
                        </listOfParameters>
                </kineticLaw>
        </reaction>
        <reaction id="R101" name="R101" reversible="true">
                <notes>
                        <html:p>GENE_ASSOCIATION: Rv0211 </html:p>
                        <html:p>PROTEIN_ASSOCIATION: </html:p>
                        <html:p>SUBSYSTEM: </html:p>
                        <html:p>PROTEIN_CLASS: </html:p>
                </notes>
                <listOfReactants>
                        <speciesReference species="M_GDP_c" stoichiometry="1.0"/>
                        <speciesReference species="M_PEP_c" stoichiometry="1.0"/>
                        <speciesReference species="M_CO2_c" stoichiometry="1.0"/>
                </listOfReactants>
                <listOfProducts>
                        <speciesReference species="M_OA_c" stoichiometry="1.0"/>
                        <speciesReference species="M_GTP_c" stoichiometry="1.0"/>
                </listOfProducts>
                <kineticLaw>
                        <math xmlns="http://www.w3.org/1998/Math/MathML">
                                <ci> FLUX_VALUE </ci>
                        </math>
                        <listOfParameters>
                          <parameter id="LOWER_BOUND" value="-100000.0" units="mmol_per_gDW_per_hr"/>
                          <parameter id="UPPER_BOUND" value="100000.0" units="mmol_per_gDW_per_hr"/>
                          <parameter id="OBJECTIVE_COEFFICIENT" value="0.000000"/>
                          <parameter id="FLUX_VALUE" value="0.000000" units="mmol_per_gDW_per_hr"/>
                          <parameter id="REDUCED_COST" value="0.000000"/>
                        </listOfParameters>
                </kineticLaw>
        </reaction>
        <reaction id="R102" name="R102" reversible="false">
                <notes>
                        <html:p>GENE_ASSOCIATION: Rv0467 or ( Rv1915 and Rv1916 ) </html:p>
                        <html:p>PROTEIN_ASSOCIATION: </html:p>
                        <html:p>SUBSYSTEM: </html:p>
                        <html:p>PROTEIN_CLASS: </html:p>
                </notes>
                <listOfReactants>
                        <speciesReference species="M_ICIT_c" stoichiometry="1.0"/>
                </listOfReactants>
                <listOfProducts>
                        <speciesReference species="M_GLX_c" stoichiometry="1.0"/>
                        <speciesReference species="M_SUCC_c" stoichiometry="1.0"/>
                </listOfProducts>
                <kineticLaw>
                        <math xmlns="http://www.w3.org/1998/Math/MathML">
                                <ci> FLUX_VALUE </ci>
                        </math>
                        <listOfParameters>
                          <parameter id="LOWER_BOUND" value="0.0" units="mmol_per_gDW_per_hr"/>
                          <parameter id="UPPER_BOUND" value="100000.0" units="mmol_per_gDW_per_hr"/>
                          <parameter id="OBJECTIVE_COEFFICIENT" value="0.000000"/>
                          <parameter id="FLUX_VALUE" value="0.000000" units="mmol_per_gDW_per_hr"/>
                          <parameter id="REDUCED_COST" value="0.000000"/>
                        </listOfParameters>
                </kineticLaw>
        </reaction>
        <reaction id="R103" name="R103" reversible="false">
                <notes>
                        <html:p>GENE_ASSOCIATION: Rv1837c </html:p>
                        <html:p>PROTEIN_ASSOCIATION: </html:p>
                        <html:p>SUBSYSTEM: </html:p>
                        <html:p>PROTEIN_CLASS: </html:p>
                </notes>
                <listOfReactants>
                        <speciesReference species="M_GLX_c" stoichiometry="1.0"/>
                        <speciesReference species="M_ACCOA_c" stoichiometry="1.0"/>
                </listOfReactants>
                <listOfProducts>
                        <speciesReference species="M_MAL_c" stoichiometry="1.0"/>
                        <speciesReference species="M_COA_c" stoichiometry="1.0"/>
                </listOfProducts>
                <kineticLaw>
                        <math xmlns="http://www.w3.org/1998/Math/MathML">
                                <ci> FLUX_VALUE </ci>
                        </math>
                        <listOfParameters>
                          <parameter id="LOWER_BOUND" value="0.0" units="mmol_per_gDW_per_hr"/>
                          <parameter id="UPPER_BOUND" value="100000.0" units="mmol_per_gDW_per_hr"/>
                          <parameter id="OBJECTIVE_COEFFICIENT" value="0.000000"/>
                          <parameter id="FLUX_VALUE" value="0.000000" units="mmol_per_gDW_per_hr"/>
                          <parameter id="REDUCED_COST" value="0.000000"/>
                        </listOfParameters>
                </kineticLaw>
        </reaction>
        <reaction id="R104" name="R104" reversible="false">
                <notes>
                        <html:p>GENE_ASSOCIATION: orphan </html:p>
                        <html:p>PROTEIN_ASSOCIATION: </html:p>
                        <html:p>SUBSYSTEM: </html:p>
                        <html:p>PROTEIN_CLASS: </html:p>
                </notes>
                <listOfReactants>
                        <speciesReference species="M_GLAL_c" stoichiometry="1.0"/>
                        <speciesReference species="M_NAD_c" stoichiometry="1.0"/>
                </listOfReactants>
                <listOfProducts>
                        <speciesReference species="M_GLYCOLATE_c" stoichiometry="1.0"/>
                        <speciesReference species="M_NADH_c" stoichiometry="1.0"/>
                </listOfProducts>
                <kineticLaw>
                        <math xmlns="http://www.w3.org/1998/Math/MathML">
                                <ci> FLUX_VALUE </ci>
                        </math>
                        <listOfParameters>
                          <parameter id="LOWER_BOUND" value="0.0" units="mmol_per_gDW_per_hr"/>
                          <parameter id="UPPER_BOUND" value="100000.0" units="mmol_per_gDW_per_hr"/>
                          <parameter id="OBJECTIVE_COEFFICIENT" value="0.000000"/>
                          <parameter id="FLUX_VALUE" value="0.000000" units="mmol_per_gDW_per_hr"/>
                          <parameter id="REDUCED_COST" value="0.000000"/>
                        </listOfParameters>
                </kineticLaw>
        </reaction>
        <reaction id="R105" name="R105" reversible="false">
                <notes>
                        <html:p>GENE_ASSOCIATION: Rv1257c </html:p>
                        <html:p>PROTEIN_ASSOCIATION: </html:p>
                        <html:p>SUBSYSTEM: </html:p>
                        <html:p>PROTEIN_CLASS: </html:p>
                </notes>
                <listOfReactants>
                        <speciesReference species="M_GLYCOLATE_c" stoichiometry="1.0"/>
                        <speciesReference species="M_O2_c" stoichiometry="1.0"/>
                </listOfReactants>
                <listOfProducts>
                        <speciesReference species="M_GLX_c" stoichiometry="1.0"/>
                        <speciesReference species="M_H2O2_c" stoichiometry="1.0"/>
                </listOfProducts>
                <kineticLaw>
                        <math xmlns="http://www.w3.org/1998/Math/MathML">
                                <ci> FLUX_VALUE </ci>
                        </math>
                        <listOfParameters>
                          <parameter id="LOWER_BOUND" value="0.0" units="mmol_per_gDW_per_hr"/>
                          <parameter id="UPPER_BOUND" value="100000.0" units="mmol_per_gDW_per_hr"/>
                          <parameter id="OBJECTIVE_COEFFICIENT" value="0.000000"/>
                          <parameter id="FLUX_VALUE" value="0.000000" units="mmol_per_gDW_per_hr"/>
                          <parameter id="REDUCED_COST" value="0.000000"/>
                        </listOfParameters>
                </kineticLaw>
        </reaction>
        <reaction id="R106" name="R106" reversible="true">
                <notes>
                        <html:p>GENE_ASSOCIATION: Rv3356c </html:p>
                        <html:p>PROTEIN_ASSOCIATION: </html:p>
                        <html:p>SUBSYSTEM: </html:p>
                        <html:p>PROTEIN_CLASS: </html:p>
                </notes>
                <listOfReactants>
                        <speciesReference species="M_NADP_c" stoichiometry="1.0"/>
                        <speciesReference species="M_METTHF_c" stoichiometry="1.0"/>
                </listOfReactants>
                <listOfProducts>
                        <speciesReference species="M_METHF_c" stoichiometry="1.0"/>
                        <speciesReference species="M_NADPH_c" stoichiometry="1.0"/>
                </listOfProducts>
                <kineticLaw>
                        <math xmlns="http://www.w3.org/1998/Math/MathML">
                                <ci> FLUX_VALUE </ci>
                        </math>
                        <listOfParameters>
                          <parameter id="LOWER_BOUND" value="-100000.0" units="mmol_per_gDW_per_hr"/>
                          <parameter id="UPPER_BOUND" value="100000.0" units="mmol_per_gDW_per_hr"/>
                          <parameter id="OBJECTIVE_COEFFICIENT" value="0.000000"/>
                          <parameter id="FLUX_VALUE" value="0.000000" units="mmol_per_gDW_per_hr"/>
                          <parameter id="REDUCED_COST" value="0.000000"/>
                        </listOfParameters>
                </kineticLaw>
        </reaction>
        <reaction id="R107" name="R107" reversible="true">
                <notes>
                        <html:p>GENE_ASSOCIATION: Rv3356c </html:p>
                        <html:p>PROTEIN_ASSOCIATION: </html:p>
                        <html:p>SUBSYSTEM: </html:p>
                        <html:p>PROTEIN_CLASS: </html:p>
                </notes>
                <listOfReactants>
                        <speciesReference species="M_METHF_c" stoichiometry="1.0"/>
                </listOfReactants>
                <listOfProducts>
                        <speciesReference species="M_FTHF_c" stoichiometry="1.0"/>
                </listOfProducts>
                <kineticLaw>
                        <math xmlns="http://www.w3.org/1998/Math/MathML">
                                <ci> FLUX_VALUE </ci>
                        </math>
                        <listOfParameters>
                          <parameter id="LOWER_BOUND" value="-100000.0" units="mmol_per_gDW_per_hr"/>
                          <parameter id="UPPER_BOUND" value="100000.0" units="mmol_per_gDW_per_hr"/>
                          <parameter id="OBJECTIVE_COEFFICIENT" value="0.000000"/>
                          <parameter id="FLUX_VALUE" value="0.000000" units="mmol_per_gDW_per_hr"/>
                          <parameter id="REDUCED_COST" value="0.000000"/>
                        </listOfParameters>
                </kineticLaw>
        </reaction>
        <reaction id="R108" name="R108" reversible="false">
                <notes>
                        <html:p>GENE_ASSOCIATION: orphan </html:p>
                        <html:p>PROTEIN_ASSOCIATION: </html:p>
                        <html:p>SUBSYSTEM: </html:p>
                        <html:p>PROTEIN_CLASS: </html:p>
                </notes>
                <listOfReactants>
                        <speciesReference species="M_FADH2_c" stoichiometry="1.0"/>
                        <speciesReference species="M_METTHF_c" stoichiometry="1.0"/>
                </listOfReactants>
                <listOfProducts>
                        <speciesReference species="M_MTHF_c" stoichiometry="1.0"/>
                        <speciesReference species="M_FAD_c" stoichiometry="1.0"/>
                </listOfProducts>
                <kineticLaw>
                        <math xmlns="http://www.w3.org/1998/Math/MathML">
                                <ci> FLUX_VALUE </ci>
                        </math>
                        <listOfParameters>
                          <parameter id="LOWER_BOUND" value="0.0" units="mmol_per_gDW_per_hr"/>
                          <parameter id="UPPER_BOUND" value="100000.0" units="mmol_per_gDW_per_hr"/>
                          <parameter id="OBJECTIVE_COEFFICIENT" value="0.000000"/>
                          <parameter id="FLUX_VALUE" value="0.000000" units="mmol_per_gDW_per_hr"/>
                          <parameter id="REDUCED_COST" value="0.000000"/>
                        </listOfParameters>
                </kineticLaw>
        </reaction>
        <reaction id="R109" name="R109" reversible="false">
                <notes>
                        <html:p>GENE_ASSOCIATION: Rv1285 </html:p>
                        <html:p>PROTEIN_ASSOCIATION: </html:p>
                        <html:p>SUBSYSTEM: </html:p>
                        <html:p>PROTEIN_CLASS: </html:p>
                </notes>
                <listOfReactants>
                        <speciesReference species="M_SLF_c" stoichiometry="1.0"/>
                        <speciesReference species="M_ATP_c" stoichiometry="1.0"/>
                </listOfReactants>
                <listOfProducts>
                        <speciesReference species="M_APS_c" stoichiometry="1.0"/>
                        <speciesReference species="M_PPI_c" stoichiometry="1.0"/>
                </listOfProducts>
                <kineticLaw>
                        <math xmlns="http://www.w3.org/1998/Math/MathML">
                                <ci> FLUX_VALUE </ci>
                        </math>
                        <listOfParameters>
                          <parameter id="LOWER_BOUND" value="0.0" units="mmol_per_gDW_per_hr"/>
                          <parameter id="UPPER_BOUND" value="100000.0" units="mmol_per_gDW_per_hr"/>
                          <parameter id="OBJECTIVE_COEFFICIENT" value="0.000000"/>
                          <parameter id="FLUX_VALUE" value="0.000000" units="mmol_per_gDW_per_hr"/>
                          <parameter id="REDUCED_COST" value="0.000000"/>
                        </listOfParameters>
                </kineticLaw>
        </reaction>
        <reaction id="R110" name="R110" reversible="false">
                <notes>
                        <html:p>GENE_ASSOCIATION: Rv1286 </html:p>
                        <html:p>PROTEIN_ASSOCIATION: </html:p>
                        <html:p>SUBSYSTEM: </html:p>
                        <html:p>PROTEIN_CLASS: </html:p>
                </notes>
                <listOfReactants>
                        <speciesReference species="M_APS_c" stoichiometry="1.0"/>
                        <speciesReference species="M_ATP_c" stoichiometry="1.0"/>
                </listOfReactants>
                <listOfProducts>
                        <speciesReference species="M_PAPS_c" stoichiometry="1.0"/>
                        <speciesReference species="M_ADP_c" stoichiometry="1.0"/>
                </listOfProducts>
                <kineticLaw>
                        <math xmlns="http://www.w3.org/1998/Math/MathML">
                                <ci> FLUX_VALUE </ci>
                        </math>
                        <listOfParameters>
                          <parameter id="LOWER_BOUND" value="0.0" units="mmol_per_gDW_per_hr"/>
                          <parameter id="UPPER_BOUND" value="100000.0" units="mmol_per_gDW_per_hr"/>
                          <parameter id="OBJECTIVE_COEFFICIENT" value="0.000000"/>
                          <parameter id="FLUX_VALUE" value="0.000000" units="mmol_per_gDW_per_hr"/>
                          <parameter id="REDUCED_COST" value="0.000000"/>
                        </listOfParameters>
                </kineticLaw>
        </reaction>
        <reaction id="R111" name="R111" reversible="false">
                <notes>
                        <html:p>GENE_ASSOCIATION: Rv2392 </html:p>
                        <html:p>PROTEIN_ASSOCIATION: </html:p>
                        <html:p>SUBSYSTEM: </html:p>
                        <html:p>PROTEIN_CLASS: </html:p>
                </notes>
                <listOfReactants>
                        <speciesReference species="M_APS_c" stoichiometry="1.0"/>
                        <speciesReference species="M_RTHIO_c" stoichiometry="1.0"/>
                </listOfReactants>
                <listOfProducts>
                        <speciesReference species="M_AMP_c" stoichiometry="1.0"/>
                        <speciesReference species="M_H2SO3_c" stoichiometry="1.0"/>
                        <speciesReference species="M_OTHIO_c" stoichiometry="1.0"/>
                </listOfProducts>
                <kineticLaw>
                        <math xmlns="http://www.w3.org/1998/Math/MathML">
                                <ci> FLUX_VALUE </ci>
                        </math>
                        <listOfParameters>
                          <parameter id="LOWER_BOUND" value="0.0" units="mmol_per_gDW_per_hr"/>
                          <parameter id="UPPER_BOUND" value="100000.0" units="mmol_per_gDW_per_hr"/>
                          <parameter id="OBJECTIVE_COEFFICIENT" value="0.000000"/>
                          <parameter id="FLUX_VALUE" value="0.000000" units="mmol_per_gDW_per_hr"/>
                          <parameter id="REDUCED_COST" value="0.000000"/>
                        </listOfParameters>
                </kineticLaw>
        </reaction>
        <reaction id="R112" name="R112" reversible="true">
                <notes>
                        <html:p>GENE_ASSOCIATION: Rv2391 </html:p>
                        <html:p>PROTEIN_ASSOCIATION: </html:p>
                        <html:p>SUBSYSTEM: </html:p>
                        <html:p>PROTEIN_CLASS: </html:p>
                </notes>
                <listOfReactants>
                        <speciesReference species="M_H2SO3_c" stoichiometry="1.0"/>
                        <speciesReference species="M_FERO_c" stoichiometry="6.0"/>
                </listOfReactants>
                <listOfProducts>
                        <speciesReference species="M_FERI_c" stoichiometry="6.0"/>
                        <speciesReference species="M_H2S_c" stoichiometry="1.0"/>
                </listOfProducts>
                <kineticLaw>
                        <math xmlns="http://www.w3.org/1998/Math/MathML">
                                <ci> FLUX_VALUE </ci>
                        </math>
                        <listOfParameters>
                          <parameter id="LOWER_BOUND" value="-100000.0" units="mmol_per_gDW_per_hr"/>
                          <parameter id="UPPER_BOUND" value="100000.0" units="mmol_per_gDW_per_hr"/>
                          <parameter id="OBJECTIVE_COEFFICIENT" value="0.000000"/>
                          <parameter id="FLUX_VALUE" value="0.000000" units="mmol_per_gDW_per_hr"/>
                          <parameter id="REDUCED_COST" value="0.000000"/>
                        </listOfParameters>
                </kineticLaw>
        </reaction>
        <reaction id="R113" name="R113" reversible="false">
                <notes>
                        <html:p>GENE_ASSOCIATION: orphan </html:p>
                        <html:p>PROTEIN_ASSOCIATION: </html:p>
                        <html:p>SUBSYSTEM: </html:p>
                        <html:p>PROTEIN_CLASS: </html:p>
                </notes>
                <listOfReactants>
                        <speciesReference species="M_PAP_c" stoichiometry="1.0"/>
                </listOfReactants>
                <listOfProducts>
                        <speciesReference species="M_AMP_c" stoichiometry="1.0"/>
                        <speciesReference species="M_PI_c" stoichiometry="1.0"/>
                </listOfProducts>
                <kineticLaw>
                        <math xmlns="http://www.w3.org/1998/Math/MathML">
                                <ci> FLUX_VALUE </ci>
                        </math>
                        <listOfParameters>
                          <parameter id="LOWER_BOUND" value="0.0" units="mmol_per_gDW_per_hr"/>
                          <parameter id="UPPER_BOUND" value="100000.0" units="mmol_per_gDW_per_hr"/>
                          <parameter id="OBJECTIVE_COEFFICIENT" value="0.000000"/>
                          <parameter id="FLUX_VALUE" value="0.000000" units="mmol_per_gDW_per_hr"/>
                          <parameter id="REDUCED_COST" value="0.000000"/>
                        </listOfParameters>
                </kineticLaw>
        </reaction>
        <reaction id="R114" name="R114" reversible="false">
                <notes>
                        <html:p>GENE_ASSOCIATION: ( Rv1161 and Rv1162 and Rv1164 and Rv1163 ) or Rv1736c </html:p>
                        <html:p>PROTEIN_ASSOCIATION: </html:p>
                        <html:p>SUBSYSTEM: </html:p>
                        <html:p>PROTEIN_CLASS: </html:p>
                </notes>
                <listOfReactants>
                        <speciesReference species="M_MKH2_c" stoichiometry="1.0"/>
                        <speciesReference species="M_NO3_c" stoichiometry="1.0"/>
                        <speciesReference species="M_MOLYBDENUM_c" stoichiometry="0.001"/>
                </listOfReactants>
                <listOfProducts>
                        <speciesReference species="M_MK_c" stoichiometry="1.0"/>
                        <speciesReference species="M_NO2_c" stoichiometry="1.0"/>
                        <speciesReference species="M_H_c" stoichiometry="2.0"/>
                </listOfProducts>
                <kineticLaw>
                        <math xmlns="http://www.w3.org/1998/Math/MathML">
                                <ci> FLUX_VALUE </ci>
                        </math>
                        <listOfParameters>
                          <parameter id="LOWER_BOUND" value="0.0" units="mmol_per_gDW_per_hr"/>
                          <parameter id="UPPER_BOUND" value="100000.0" units="mmol_per_gDW_per_hr"/>
                          <parameter id="OBJECTIVE_COEFFICIENT" value="0.000000"/>
                          <parameter id="FLUX_VALUE" value="0.000000" units="mmol_per_gDW_per_hr"/>
                          <parameter id="REDUCED_COST" value="0.000000"/>
                        </listOfParameters>
                </kineticLaw>
        </reaction>
        <reaction id="R119" name="R119" reversible="false">
                <notes>
                        <html:p>GENE_ASSOCIATION: Rv3145 and Rv3146 and Rv3147 and Rv3148 and Rv3149 and Rv3150 and Rv3151 and Rv3152 and Rv3153 and Rv3154 and Rv3155 and Rv3156 and Rv3157 and Rv3158 </html:p>
                        <html:p>PROTEIN_ASSOCIATION: </html:p>
                        <html:p>SUBSYSTEM: </html:p>
                        <html:p>PROTEIN_CLASS: </html:p>
                </notes>
                <listOfReactants>
                        <speciesReference species="M_MK_c" stoichiometry="1.0"/>
                        <speciesReference species="M_NADH_c" stoichiometry="1.0"/>
                </listOfReactants>
                <listOfProducts>
                        <speciesReference species="M_MKH2_c" stoichiometry="1.0"/>
                        <speciesReference species="M_NAD_c" stoichiometry="1.0"/>
                        <speciesReference species="M_H_c" stoichiometry="4.0"/>
                </listOfProducts>
                <kineticLaw>
                        <math xmlns="http://www.w3.org/1998/Math/MathML">
                                <ci> FLUX_VALUE </ci>
                        </math>
                        <listOfParameters>
                          <parameter id="LOWER_BOUND" value="0.0" units="mmol_per_gDW_per_hr"/>
                          <parameter id="UPPER_BOUND" value="100000.0" units="mmol_per_gDW_per_hr"/>
                          <parameter id="OBJECTIVE_COEFFICIENT" value="0.000000"/>
                          <parameter id="FLUX_VALUE" value="0.000000" units="mmol_per_gDW_per_hr"/>
                          <parameter id="REDUCED_COST" value="0.000000"/>
                        </listOfParameters>
                </kineticLaw>
        </reaction>
        <reaction id="R120" name="R120" reversible="false">
                <notes>
                        <html:p>GENE_ASSOCIATION: Rv1854c or Rv0392c </html:p>
                        <html:p>PROTEIN_ASSOCIATION: </html:p>
                        <html:p>SUBSYSTEM: </html:p>
                        <html:p>PROTEIN_CLASS: </html:p>
                </notes>
                <listOfReactants>
                        <speciesReference species="M_MK_c" stoichiometry="1.0"/>
                        <speciesReference species="M_NADH_c" stoichiometry="1.0"/>
                </listOfReactants>
                <listOfProducts>
                        <speciesReference species="M_MKH2_c" stoichiometry="1.0"/>
                        <speciesReference species="M_NAD_c" stoichiometry="1.0"/>
                </listOfProducts>
                <kineticLaw>
                        <math xmlns="http://www.w3.org/1998/Math/MathML">
                                <ci> FLUX_VALUE </ci>
                        </math>
                        <listOfParameters>
                          <parameter id="LOWER_BOUND" value="0.0" units="mmol_per_gDW_per_hr"/>
                          <parameter id="UPPER_BOUND" value="100000.0" units="mmol_per_gDW_per_hr"/>
                          <parameter id="OBJECTIVE_COEFFICIENT" value="0.000000"/>
                          <parameter id="FLUX_VALUE" value="0.000000" units="mmol_per_gDW_per_hr"/>
                          <parameter id="REDUCED_COST" value="0.000000"/>
                        </listOfParameters>
                </kineticLaw>
        </reaction>
        <reaction id="R121" name="R121" reversible="false">
                <notes>
                        <html:p>GENE_ASSOCIATION: Rv3303c </html:p>
                        <html:p>PROTEIN_ASSOCIATION: </html:p>
                        <html:p>SUBSYSTEM: </html:p>
                        <html:p>PROTEIN_CLASS: </html:p>
                </notes>
                <listOfReactants>
                        <speciesReference species="M_MK_c" stoichiometry="1.0"/>
                        <speciesReference species="M_NADPH_c" stoichiometry="1.0"/>
                </listOfReactants>
                <listOfProducts>
                        <speciesReference species="M_MKH2_c" stoichiometry="1.0"/>
                        <speciesReference species="M_NADP_c" stoichiometry="1.0"/>
                </listOfProducts>
                <kineticLaw>
                        <math xmlns="http://www.w3.org/1998/Math/MathML">
                                <ci> FLUX_VALUE </ci>
                        </math>
                        <listOfParameters>
                          <parameter id="LOWER_BOUND" value="0.0" units="mmol_per_gDW_per_hr"/>
                          <parameter id="UPPER_BOUND" value="100000.0" units="mmol_per_gDW_per_hr"/>
                          <parameter id="OBJECTIVE_COEFFICIENT" value="0.000000"/>
                          <parameter id="FLUX_VALUE" value="0.000000" units="mmol_per_gDW_per_hr"/>
                          <parameter id="REDUCED_COST" value="0.000000"/>
                        </listOfParameters>
                </kineticLaw>
        </reaction>
        <reaction id="R122" name="R122" reversible="true">
                <notes>
                        <html:p>GENE_ASSOCIATION: Rv3318 and Rv3319 and Rv3316 and Rv3317 </html:p>
                        <html:p>PROTEIN_ASSOCIATION: </html:p>
                        <html:p>SUBSYSTEM: </html:p>
                        <html:p>PROTEIN_CLASS: </html:p>
                </notes>
                <listOfReactants>
                        <speciesReference species="M_MK_c" stoichiometry="1.0"/>
                        <speciesReference species="M_SUCC_c" stoichiometry="1.0"/>
                </listOfReactants>
                <listOfProducts>
                        <speciesReference species="M_MKH2_c" stoichiometry="1.0"/>
                        <speciesReference species="M_FUM_c" stoichiometry="1.0"/>
                </listOfProducts>
                <kineticLaw>
                        <math xmlns="http://www.w3.org/1998/Math/MathML">
                                <ci> FLUX_VALUE </ci>
                        </math>
                        <listOfParameters>
                          <parameter id="LOWER_BOUND" value="-100000.0" units="mmol_per_gDW_per_hr"/>
                          <parameter id="UPPER_BOUND" value="100000.0" units="mmol_per_gDW_per_hr"/>
                          <parameter id="OBJECTIVE_COEFFICIENT" value="0.000000"/>
                          <parameter id="FLUX_VALUE" value="0.000000" units="mmol_per_gDW_per_hr"/>
                          <parameter id="REDUCED_COST" value="0.000000"/>
                        </listOfParameters>
                </kineticLaw>
        </reaction>
        <reaction id="R123" name="R123" reversible="true">
                <notes>
                        <html:p>GENE_ASSOCIATION: ( Rv3318 and Rv3319 and Rv3316 and Rv3317 ) or ( Rv1552 and Rv1553 and Rv1554 and Rv1555 ) </html:p>
                        <html:p>PROTEIN_ASSOCIATION: </html:p>
                        <html:p>SUBSYSTEM: </html:p>
                        <html:p>PROTEIN_CLASS: </html:p>
                </notes>
                <listOfReactants>
                        <speciesReference species="M_FAD_c" stoichiometry="1.0"/>
                        <speciesReference species="M_SUCC_c" stoichiometry="1.0"/>
                </listOfReactants>
                <listOfProducts>
                        <speciesReference species="M_FADH2_c" stoichiometry="1.0"/>
                        <speciesReference species="M_FUM_c" stoichiometry="1.0"/>
                </listOfProducts>
                <kineticLaw>
                        <math xmlns="http://www.w3.org/1998/Math/MathML">
                                <ci> FLUX_VALUE </ci>
                        </math>
                        <listOfParameters>
                          <parameter id="LOWER_BOUND" value="-100000.0" units="mmol_per_gDW_per_hr"/>
                          <parameter id="UPPER_BOUND" value="100000.0" units="mmol_per_gDW_per_hr"/>
                          <parameter id="OBJECTIVE_COEFFICIENT" value="0.000000"/>
                          <parameter id="FLUX_VALUE" value="0.000000" units="mmol_per_gDW_per_hr"/>
                          <parameter id="REDUCED_COST" value="0.000000"/>
                        </listOfParameters>
                </kineticLaw>
        </reaction>
        <reaction id="R124" name="R124" reversible="true">
                <notes>
                        <html:p>GENE_ASSOCIATION: Rv3106 </html:p>
                        <html:p>PROTEIN_ASSOCIATION: </html:p>
                        <html:p>SUBSYSTEM: </html:p>
                        <html:p>PROTEIN_CLASS: </html:p>
                </notes>
                <listOfReactants>
                        <speciesReference species="M_FE3_c" stoichiometry="1.0"/>
                        <speciesReference species="M_NADPH_c" stoichiometry="1.0"/>
                </listOfReactants>
                <listOfProducts>
                        <speciesReference species="M_FE2_c" stoichiometry="1.0"/>
                        <speciesReference species="M_NADP_c" stoichiometry="1.0"/>
                </listOfProducts>
                <kineticLaw>
                        <math xmlns="http://www.w3.org/1998/Math/MathML">
                                <ci> FLUX_VALUE </ci>
                        </math>
                        <listOfParameters>
                          <parameter id="LOWER_BOUND" value="-100000.0" units="mmol_per_gDW_per_hr"/>
                          <parameter id="UPPER_BOUND" value="100000.0" units="mmol_per_gDW_per_hr"/>
                          <parameter id="OBJECTIVE_COEFFICIENT" value="0.000000"/>
                          <parameter id="FLUX_VALUE" value="0.000000" units="mmol_per_gDW_per_hr"/>
                          <parameter id="REDUCED_COST" value="0.000000"/>
                        </listOfParameters>
                </kineticLaw>
        </reaction>
        <reaction id="R125" name="R125" reversible="true">
                <notes>
                        <html:p>GENE_ASSOCIATION: ( Rv2194 and Rv2195 and Rv2196 and Rv2196 and Rv1451 and Rv1456c and Rv3029c and Rv3028c and Rv2200c and Rv3043c and Rv2193 and Rv3043c and Rv1623c and Rv1622c ) or ( Rv1623c and Rv1622c ) </html:p>
                        <html:p>PROTEIN_ASSOCIATION: </html:p>
                        <html:p>SUBSYSTEM: </html:p>
                        <html:p>PROTEIN_CLASS: </html:p>
                </notes>
                <listOfReactants>
                        <speciesReference species="M_MKH2_c" stoichiometry="1.0"/>
                        <speciesReference species="M_HEME-FE3_c" stoichiometry="2.0"/>
                </listOfReactants>
                <listOfProducts>
                        <speciesReference species="M_MK_c" stoichiometry="1.0"/>
                        <speciesReference species="M_HEME-FE2_c" stoichiometry="2.0"/>
                </listOfProducts>
                <kineticLaw>
                        <math xmlns="http://www.w3.org/1998/Math/MathML">
                                <ci> FLUX_VALUE </ci>
                        </math>
                        <listOfParameters>
                          <parameter id="LOWER_BOUND" value="-100000.0" units="mmol_per_gDW_per_hr"/>
                          <parameter id="UPPER_BOUND" value="100000.0" units="mmol_per_gDW_per_hr"/>
                          <parameter id="OBJECTIVE_COEFFICIENT" value="0.000000"/>
                          <parameter id="FLUX_VALUE" value="0.000000" units="mmol_per_gDW_per_hr"/>
                          <parameter id="REDUCED_COST" value="0.000000"/>
                        </listOfParameters>
                </kineticLaw>
        </reaction>
        <reaction id="R126" name="R126" reversible="false">
                <notes>
                        <html:p>GENE_ASSOCIATION: ( Rv2194 and Rv2195 and Rv2196 and Rv2196 and Rv1451 and Rv1456c and Rv3029c and Rv3028c and Rv2200c and Rv3043c and Rv2193 and Rv3043c ) and ( Rv1623c and Rv1622c ) </html:p>
                        <html:p>PROTEIN_ASSOCIATION: </html:p>
                        <html:p>SUBSYSTEM: </html:p>
                        <html:p>PROTEIN_CLASS: </html:p>
                </notes>
                <listOfReactants>
                        <speciesReference species="M_HEME-FE2_c" stoichiometry="2.0"/>
                        <speciesReference species="M_O2_c" stoichiometry="0.5"/>
                </listOfReactants>
                <listOfProducts>
                        <speciesReference species="M_HEME-FE3_c" stoichiometry="2.0"/>
                        <speciesReference species="M_H_c" stoichiometry="6.0"/>
                </listOfProducts>
                <kineticLaw>
                        <math xmlns="http://www.w3.org/1998/Math/MathML">
                                <ci> FLUX_VALUE </ci>
                        </math>
                        <listOfParameters>
                          <parameter id="LOWER_BOUND" value="0.0" units="mmol_per_gDW_per_hr"/>
                          <parameter id="UPPER_BOUND" value="100000.0" units="mmol_per_gDW_per_hr"/>
                          <parameter id="OBJECTIVE_COEFFICIENT" value="0.000000"/>
                          <parameter id="FLUX_VALUE" value="0.000000" units="mmol_per_gDW_per_hr"/>
                          <parameter id="REDUCED_COST" value="0.000000"/>
                        </listOfParameters>
                </kineticLaw>
        </reaction>
        <reaction id="R127" name="R127" reversible="false">
                <notes>
                        <html:p>GENE_ASSOCIATION: Rv1623c and Rv1622c </html:p>
                        <html:p>PROTEIN_ASSOCIATION: </html:p>
                        <html:p>SUBSYSTEM: </html:p>
                        <html:p>PROTEIN_CLASS: </html:p>
                </notes>
                <listOfReactants>
                        <speciesReference species="M_HEME-FE2_c" stoichiometry="2.0"/>
                        <speciesReference species="M_O2_c" stoichiometry="0.5"/>
                </listOfReactants>
                <listOfProducts>
                        <speciesReference species="M_HEME-FE3_c" stoichiometry="2.0"/>
                        <speciesReference species="M_H_c" stoichiometry="2.0"/>
                </listOfProducts>
                <kineticLaw>
                        <math xmlns="http://www.w3.org/1998/Math/MathML">
                                <ci> FLUX_VALUE </ci>
                        </math>
                        <listOfParameters>
                          <parameter id="LOWER_BOUND" value="0.0" units="mmol_per_gDW_per_hr"/>
                          <parameter id="UPPER_BOUND" value="100000.0" units="mmol_per_gDW_per_hr"/>
                          <parameter id="OBJECTIVE_COEFFICIENT" value="0.000000"/>
                          <parameter id="FLUX_VALUE" value="0.000000" units="mmol_per_gDW_per_hr"/>
                          <parameter id="REDUCED_COST" value="0.000000"/>
                        </listOfParameters>
                </kineticLaw>
        </reaction>
        <reaction id="R128" name="R128" reversible="true">
                <notes>
                        <html:p>GENE_ASSOCIATION: Rv1308 and Rv1304 and Rv1311 and Rv1310 and Rv1305 and Rv1306 and Rv1309 and Rv1307 </html:p>
                        <html:p>PROTEIN_ASSOCIATION: </html:p>
                        <html:p>SUBSYSTEM: </html:p>
                        <html:p>PROTEIN_CLASS: </html:p>
                </notes>
                <listOfReactants>
                        <speciesReference species="M_ADP_c" stoichiometry="1.0"/>
                        <speciesReference species="M_PI_c" stoichiometry="1.0"/>
                        <speciesReference species="M_H_c" stoichiometry="4.0"/>
                </listOfReactants>
                <listOfProducts>
                        <speciesReference species="M_ATP_c" stoichiometry="1.0"/>
                </listOfProducts>
                <kineticLaw>
                        <math xmlns="http://www.w3.org/1998/Math/MathML">
                                <ci> FLUX_VALUE </ci>
                        </math>
                        <listOfParameters>
                          <parameter id="LOWER_BOUND" value="-10000000.0" units="mmol_per_gDW_per_hr"/>
                          <parameter id="UPPER_BOUND" value="10000000.0" units="mmol_per_gDW_per_hr"/>
                          <parameter id="OBJECTIVE_COEFFICIENT" value="0.000000"/>
                          <parameter id="FLUX_VALUE" value="0.000000" units="mmol_per_gDW_per_hr"/>
                          <parameter id="REDUCED_COST" value="0.000000"/>
                        </listOfParameters>
                </kineticLaw>
        </reaction>
        <reaction id="R129" name="R129" reversible="false">
                <notes>
                        <html:p>GENE_ASSOCIATION: Rv1811 </html:p>
                        <html:p>PROTEIN_ASSOCIATION: </html:p>
                        <html:p>SUBSYSTEM: </html:p>
                        <html:p>PROTEIN_CLASS: </html:p>
                </notes>
                <listOfReactants>
                        <speciesReference species="M_ATP_c" stoichiometry="1.0"/>
                </listOfReactants>
                <listOfProducts>
                        <speciesReference species="M_ADP_c" stoichiometry="1.0"/>
                        <speciesReference species="M_PI_c" stoichiometry="1.0"/>
                </listOfProducts>
                <kineticLaw>
                        <math xmlns="http://www.w3.org/1998/Math/MathML">
                                <ci> FLUX_VALUE </ci>
                        </math>
                        <listOfParameters>
                          <parameter id="LOWER_BOUND" value="1.0" units="mmol_per_gDW_per_hr"/>
                          <parameter id="UPPER_BOUND" value="1.0001" units="mmol_per_gDW_per_hr"/>
                          <parameter id="OBJECTIVE_COEFFICIENT" value="0.000000"/>
                          <parameter id="FLUX_VALUE" value="0.000000" units="mmol_per_gDW_per_hr"/>
                          <parameter id="REDUCED_COST" value="0.000000"/>
                        </listOfParameters>
                </kineticLaw>
        </reaction>
        <reaction id="R130" name="R130" reversible="false">
                <notes>
                        <html:p>GENE_ASSOCIATION: Rv3628 </html:p>
                        <html:p>PROTEIN_ASSOCIATION: </html:p>
                        <html:p>SUBSYSTEM: </html:p>
                        <html:p>PROTEIN_CLASS: </html:p>
                </notes>
                <listOfReactants>
                        <speciesReference species="M_PPI_c" stoichiometry="1.0"/>
                </listOfReactants>
                <listOfProducts>
                        <speciesReference species="M_PI_c" stoichiometry="2.0"/>
                </listOfProducts>
                <kineticLaw>
                        <math xmlns="http://www.w3.org/1998/Math/MathML">
                                <ci> FLUX_VALUE </ci>
                        </math>
                        <listOfParameters>
                          <parameter id="LOWER_BOUND" value="0.0" units="mmol_per_gDW_per_hr"/>
                          <parameter id="UPPER_BOUND" value="100000.0" units="mmol_per_gDW_per_hr"/>
                          <parameter id="OBJECTIVE_COEFFICIENT" value="0.000000"/>
                          <parameter id="FLUX_VALUE" value="0.000000" units="mmol_per_gDW_per_hr"/>
                          <parameter id="REDUCED_COST" value="0.000000"/>
                        </listOfParameters>
                </kineticLaw>
        </reaction>
        <reaction id="R131" name="R131" reversible="false">
                <notes>
                        <html:p>GENE_ASSOCIATION: Rv3628 </html:p>
                        <html:p>PROTEIN_ASSOCIATION: </html:p>
                        <html:p>SUBSYSTEM: </html:p>
                        <html:p>PROTEIN_CLASS: </html:p>
                </notes>
                <listOfReactants>
                        <speciesReference species="M_PPI_c" stoichiometry="1.0"/>
                </listOfReactants>
                <listOfProducts>
                        <speciesReference species="M_PI_c" stoichiometry="2.0"/>
                        <speciesReference species="M_H_c" stoichiometry="1.0"/>
                </listOfProducts>
                <kineticLaw>
                        <math xmlns="http://www.w3.org/1998/Math/MathML">
                                <ci> FLUX_VALUE </ci>
                        </math>
                        <listOfParameters>
                          <parameter id="LOWER_BOUND" value="0.0" units="mmol_per_gDW_per_hr"/>
                          <parameter id="UPPER_BOUND" value="100000.0" units="mmol_per_gDW_per_hr"/>
                          <parameter id="OBJECTIVE_COEFFICIENT" value="0.000000"/>
                          <parameter id="FLUX_VALUE" value="0.000000" units="mmol_per_gDW_per_hr"/>
                          <parameter id="REDUCED_COST" value="0.000000"/>
                        </listOfParameters>
                </kineticLaw>
        </reaction>
        <reaction id="R132" name="R132" reversible="true">
                <notes>
                        <html:p>GENE_ASSOCIATION: Rv2984 </html:p>
                        <html:p>PROTEIN_ASSOCIATION: </html:p>
                        <html:p>SUBSYSTEM: </html:p>
                        <html:p>PROTEIN_CLASS: </html:p>
                </notes>
                <listOfReactants>
                        <speciesReference species="M_(n-1)POLYP_c" stoichiometry="1.0"/>
                        <speciesReference species="M_ATP_c" stoichiometry="1.0"/>
                </listOfReactants>
                <listOfProducts>
                        <speciesReference species="M_(n)POLYP_c" stoichiometry="1.0"/>
                        <speciesReference species="M_ADP_c" stoichiometry="1.0"/>
                </listOfProducts>
                <kineticLaw>
                        <math xmlns="http://www.w3.org/1998/Math/MathML">
                                <ci> FLUX_VALUE </ci>
                        </math>
                        <listOfParameters>
                          <parameter id="LOWER_BOUND" value="-100000.0" units="mmol_per_gDW_per_hr"/>
                          <parameter id="UPPER_BOUND" value="100000.0" units="mmol_per_gDW_per_hr"/>
                          <parameter id="OBJECTIVE_COEFFICIENT" value="0.000000"/>
                          <parameter id="FLUX_VALUE" value="0.000000" units="mmol_per_gDW_per_hr"/>
                          <parameter id="REDUCED_COST" value="0.000000"/>
                        </listOfParameters>
                </kineticLaw>
        </reaction>
        <reaction id="R133" name="R133" reversible="true">
                <notes>
                        <html:p>GENE_ASSOCIATION: Rv3106 or Rv0886 </html:p>
                        <html:p>PROTEIN_ASSOCIATION: </html:p>
                        <html:p>SUBSYSTEM: </html:p>
                        <html:p>PROTEIN_CLASS: </html:p>
                </notes>
                <listOfReactants>
                        <speciesReference species="M_NADP_c" stoichiometry="1.0"/>
                        <speciesReference species="M_FERO_c" stoichiometry="2.0"/>
                </listOfReactants>
                <listOfProducts>
                        <speciesReference species="M_FERI_c" stoichiometry="2.0"/>
                        <speciesReference species="M_NADPH_c" stoichiometry="1.0"/>
                </listOfProducts>
                <kineticLaw>
                        <math xmlns="http://www.w3.org/1998/Math/MathML">
                                <ci> FLUX_VALUE </ci>
                        </math>
                        <listOfParameters>
                          <parameter id="LOWER_BOUND" value="-100000.0" units="mmol_per_gDW_per_hr"/>
                          <parameter id="UPPER_BOUND" value="100000.0" units="mmol_per_gDW_per_hr"/>
                          <parameter id="OBJECTIVE_COEFFICIENT" value="0.000000"/>
                          <parameter id="FLUX_VALUE" value="0.000000" units="mmol_per_gDW_per_hr"/>
                          <parameter id="REDUCED_COST" value="0.000000"/>
                        </listOfParameters>
                </kineticLaw>
        </reaction>
        <reaction id="R134" name="R134" reversible="false">
                <notes>
                        <html:p>GENE_ASSOCIATION: Rv1908c </html:p>
                        <html:p>PROTEIN_ASSOCIATION: </html:p>
                        <html:p>SUBSYSTEM: </html:p>
                        <html:p>PROTEIN_CLASS: </html:p>
                </notes>
                <listOfReactants>
                        <speciesReference species="M_H2O2_c" stoichiometry="2.0"/>
                </listOfReactants>
                <listOfProducts>
                        <speciesReference species="M_O2_c" stoichiometry="1.0"/>
                </listOfProducts>
                <kineticLaw>
                        <math xmlns="http://www.w3.org/1998/Math/MathML">
                                <ci> FLUX_VALUE </ci>
                        </math>
                        <listOfParameters>
                          <parameter id="LOWER_BOUND" value="0.0" units="mmol_per_gDW_per_hr"/>
                          <parameter id="UPPER_BOUND" value="100000.0" units="mmol_per_gDW_per_hr"/>
                          <parameter id="OBJECTIVE_COEFFICIENT" value="0.000000"/>
                          <parameter id="FLUX_VALUE" value="0.000000" units="mmol_per_gDW_per_hr"/>
                          <parameter id="REDUCED_COST" value="0.000000"/>
                        </listOfParameters>
                </kineticLaw>
        </reaction>
        <reaction id="R135" name="R135" reversible="false">
                <notes>
                        <html:p>GENE_ASSOCIATION: Rv3432c </html:p>
                        <html:p>PROTEIN_ASSOCIATION: </html:p>
                        <html:p>SUBSYSTEM: </html:p>
                        <html:p>PROTEIN_CLASS: </html:p>
                </notes>
                <listOfReactants>
                        <speciesReference species="M_GLU_c" stoichiometry="1.0"/>
                </listOfReactants>
                <listOfProducts>
                        <speciesReference species="M_GABA_c" stoichiometry="1.0"/>
                        <speciesReference species="M_CO2_c" stoichiometry="1.0"/>
                </listOfProducts>
                <kineticLaw>
                        <math xmlns="http://www.w3.org/1998/Math/MathML">
                                <ci> FLUX_VALUE </ci>
                        </math>
                        <listOfParameters>
                          <parameter id="LOWER_BOUND" value="0.0" units="mmol_per_gDW_per_hr"/>
                          <parameter id="UPPER_BOUND" value="100000.0" units="mmol_per_gDW_per_hr"/>
                          <parameter id="OBJECTIVE_COEFFICIENT" value="0.000000"/>
                          <parameter id="FLUX_VALUE" value="0.000000" units="mmol_per_gDW_per_hr"/>
                          <parameter id="REDUCED_COST" value="0.000000"/>
                        </listOfParameters>
                </kineticLaw>
        </reaction>
        <reaction id="R136" name="R136" reversible="true">
                <notes>
                        <html:p>GENE_ASSOCIATION: Rv2589 </html:p>
                        <html:p>PROTEIN_ASSOCIATION: </html:p>
                        <html:p>SUBSYSTEM: </html:p>
                        <html:p>PROTEIN_CLASS: </html:p>
                </notes>
                <listOfReactants>
                        <speciesReference species="M_GABA_c" stoichiometry="1.0"/>
                        <speciesReference species="M_AKG_c" stoichiometry="1.0"/>
                </listOfReactants>
                <listOfProducts>
                        <speciesReference species="M_SUCCSAL_c" stoichiometry="1.0"/>
                        <speciesReference species="M_GLU_c" stoichiometry="1.0"/>
                </listOfProducts>
                <kineticLaw>
                        <math xmlns="http://www.w3.org/1998/Math/MathML">
                                <ci> FLUX_VALUE </ci>
                        </math>
                        <listOfParameters>
                          <parameter id="LOWER_BOUND" value="-100000.0" units="mmol_per_gDW_per_hr"/>
                          <parameter id="UPPER_BOUND" value="100000.0" units="mmol_per_gDW_per_hr"/>
                          <parameter id="OBJECTIVE_COEFFICIENT" value="0.000000"/>
                          <parameter id="FLUX_VALUE" value="0.000000" units="mmol_per_gDW_per_hr"/>
                          <parameter id="REDUCED_COST" value="0.000000"/>
                        </listOfParameters>
                </kineticLaw>
        </reaction>
        <reaction id="R137" name="R137" reversible="false">
                <notes>
                        <html:p>GENE_ASSOCIATION: Rv0234c or Rv1731 </html:p>
                        <html:p>PROTEIN_ASSOCIATION: </html:p>
                        <html:p>SUBSYSTEM: </html:p>
                        <html:p>PROTEIN_CLASS: </html:p>
                </notes>
                <listOfReactants>
                        <speciesReference species="M_SUCCSAL_c" stoichiometry="1.0"/>
                        <speciesReference species="M_NADP_c" stoichiometry="1.0"/>
                </listOfReactants>
                <listOfProducts>
                        <speciesReference species="M_SUCC_c" stoichiometry="1.0"/>
                        <speciesReference species="M_NADPH_c" stoichiometry="1.0"/>
                </listOfProducts>
                <kineticLaw>
                        <math xmlns="http://www.w3.org/1998/Math/MathML">
                                <ci> FLUX_VALUE </ci>
                        </math>
                        <listOfParameters>
                          <parameter id="LOWER_BOUND" value="0.0" units="mmol_per_gDW_per_hr"/>
                          <parameter id="UPPER_BOUND" value="100000.0" units="mmol_per_gDW_per_hr"/>
                          <parameter id="OBJECTIVE_COEFFICIENT" value="0.000000"/>
                          <parameter id="FLUX_VALUE" value="0.000000" units="mmol_per_gDW_per_hr"/>
                          <parameter id="REDUCED_COST" value="0.000000"/>
                        </listOfParameters>
                </kineticLaw>
        </reaction>
        <reaction id="R138" name="R138" reversible="false">
                <notes>
                        <html:p>GENE_ASSOCIATION: Rv1188 </html:p>
                        <html:p>PROTEIN_ASSOCIATION: </html:p>
                        <html:p>SUBSYSTEM: </html:p>
                        <html:p>PROTEIN_CLASS: </html:p>
                </notes>
                <listOfReactants>
                        <speciesReference species="M_PRO_c" stoichiometry="1.0"/>
                        <speciesReference species="M_FAD_c" stoichiometry="1.0"/>
                </listOfReactants>
                <listOfProducts>
                        <speciesReference species="M_P5C_c" stoichiometry="1.0"/>
                        <speciesReference species="M_FADH2_c" stoichiometry="1.0"/>
                </listOfProducts>
                <kineticLaw>
                        <math xmlns="http://www.w3.org/1998/Math/MathML">
                                <ci> FLUX_VALUE </ci>
                        </math>
                        <listOfParameters>
                          <parameter id="LOWER_BOUND" value="0.0" units="mmol_per_gDW_per_hr"/>
                          <parameter id="UPPER_BOUND" value="100000.0" units="mmol_per_gDW_per_hr"/>
                          <parameter id="OBJECTIVE_COEFFICIENT" value="0.000000"/>
                          <parameter id="FLUX_VALUE" value="0.000000" units="mmol_per_gDW_per_hr"/>
                          <parameter id="REDUCED_COST" value="0.000000"/>
                        </listOfParameters>
                </kineticLaw>
        </reaction>
        <reaction id="R139" name="R139" reversible="false">
                <notes>
                        <html:p>GENE_ASSOCIATION: Rv1187 </html:p>
                        <html:p>PROTEIN_ASSOCIATION: </html:p>
                        <html:p>SUBSYSTEM: </html:p>
                        <html:p>PROTEIN_CLASS: </html:p>
                </notes>
                <listOfReactants>
                        <speciesReference species="M_P5C_c" stoichiometry="1.0"/>
                        <speciesReference species="M_NAD_c" stoichiometry="1.0"/>
                </listOfReactants>
                <listOfProducts>
                        <speciesReference species="M_HYDROXYGLU_c" stoichiometry="1.0"/>
                        <speciesReference species="M_NADH_c" stoichiometry="1.0"/>
                </listOfProducts>
                <kineticLaw>
                        <math xmlns="http://www.w3.org/1998/Math/MathML">
                                <ci> FLUX_VALUE </ci>
                        </math>
                        <listOfParameters>
                          <parameter id="LOWER_BOUND" value="0.0" units="mmol_per_gDW_per_hr"/>
                          <parameter id="UPPER_BOUND" value="100000.0" units="mmol_per_gDW_per_hr"/>
                          <parameter id="OBJECTIVE_COEFFICIENT" value="0.000000"/>
                          <parameter id="FLUX_VALUE" value="0.000000" units="mmol_per_gDW_per_hr"/>
                          <parameter id="REDUCED_COST" value="0.000000"/>
                        </listOfParameters>
                </kineticLaw>
        </reaction>
        <reaction id="R140" name="R140" reversible="false">
                <notes>
                        <html:p>GENE_ASSOCIATION: orphan </html:p>
                        <html:p>PROTEIN_ASSOCIATION: </html:p>
                        <html:p>SUBSYSTEM: </html:p>
                        <html:p>PROTEIN_CLASS: </html:p>
                </notes>
                <listOfReactants>
                        <speciesReference species="M_HYDROXYGLU_c" stoichiometry="1.0"/>
                        <speciesReference species="M_AKG_c" stoichiometry="1.0"/>
                </listOfReactants>
                <listOfProducts>
                        <speciesReference species="M_HYDROXYAKG_c" stoichiometry="1.0"/>
                        <speciesReference species="M_GLU_c" stoichiometry="1.0"/>
                </listOfProducts>
                <kineticLaw>
                        <math xmlns="http://www.w3.org/1998/Math/MathML">
                                <ci> FLUX_VALUE </ci>
                        </math>
                        <listOfParameters>
                          <parameter id="LOWER_BOUND" value="0.0" units="mmol_per_gDW_per_hr"/>
                          <parameter id="UPPER_BOUND" value="100000.0" units="mmol_per_gDW_per_hr"/>
                          <parameter id="OBJECTIVE_COEFFICIENT" value="0.000000"/>
                          <parameter id="FLUX_VALUE" value="0.000000" units="mmol_per_gDW_per_hr"/>
                          <parameter id="REDUCED_COST" value="0.000000"/>
                        </listOfParameters>
                </kineticLaw>
        </reaction>
        <reaction id="R141" name="R141" reversible="true">
                <notes>
                        <html:p>GENE_ASSOCIATION: Rv1223 </html:p>
                        <html:p>PROTEIN_ASSOCIATION: </html:p>
                        <html:p>SUBSYSTEM: </html:p>
                        <html:p>PROTEIN_CLASS: </html:p>
                </notes>
                <listOfReactants>
                        <speciesReference species="M_HYDROXYAKG_c" stoichiometry="1.0"/>
                </listOfReactants>
                <listOfProducts>
                        <speciesReference species="M_GLX_c" stoichiometry="1.0"/>
                        <speciesReference species="M_PYR_c" stoichiometry="1.0"/>
                </listOfProducts>
                <kineticLaw>
                        <math xmlns="http://www.w3.org/1998/Math/MathML">
                                <ci> FLUX_VALUE </ci>
                        </math>
                        <listOfParameters>
                          <parameter id="LOWER_BOUND" value="-100000.0" units="mmol_per_gDW_per_hr"/>
                          <parameter id="UPPER_BOUND" value="100000.0" units="mmol_per_gDW_per_hr"/>
                          <parameter id="OBJECTIVE_COEFFICIENT" value="0.000000"/>
                          <parameter id="FLUX_VALUE" value="0.000000" units="mmol_per_gDW_per_hr"/>
                          <parameter id="REDUCED_COST" value="0.000000"/>
                        </listOfParameters>
                </kineticLaw>
        </reaction>
        <reaction id="R142" name="R142" reversible="false">
                <notes>
                        <html:p>GENE_ASSOCIATION: Rv1187 </html:p>
                        <html:p>PROTEIN_ASSOCIATION: </html:p>
                        <html:p>SUBSYSTEM: </html:p>
                        <html:p>PROTEIN_CLASS: </html:p>
                </notes>
                <listOfReactants>
                        <speciesReference species="M_P5C_c" stoichiometry="1.0"/>
                        <speciesReference species="M_NAD_c" stoichiometry="1.0"/>
                </listOfReactants>
                <listOfProducts>
                        <speciesReference species="M_GLU_c" stoichiometry="1.0"/>
                        <speciesReference species="M_NADH_c" stoichiometry="1.0"/>
                </listOfProducts>
                <kineticLaw>
                        <math xmlns="http://www.w3.org/1998/Math/MathML">
                                <ci> FLUX_VALUE </ci>
                        </math>
                        <listOfParameters>
                          <parameter id="LOWER_BOUND" value="0.0" units="mmol_per_gDW_per_hr"/>
                          <parameter id="UPPER_BOUND" value="100000.0" units="mmol_per_gDW_per_hr"/>
                          <parameter id="OBJECTIVE_COEFFICIENT" value="0.000000"/>
                          <parameter id="FLUX_VALUE" value="0.000000" units="mmol_per_gDW_per_hr"/>
                          <parameter id="REDUCED_COST" value="0.000000"/>
                        </listOfParameters>
                </kineticLaw>
        </reaction>
        <reaction id="R143" name="R143" reversible="false">
                <notes>
                        <html:p>GENE_ASSOCIATION: Rv1001 </html:p>
                        <html:p>PROTEIN_ASSOCIATION: </html:p>
                        <html:p>SUBSYSTEM: </html:p>
                        <html:p>PROTEIN_CLASS: </html:p>
                </notes>
                <listOfReactants>
                        <speciesReference species="M_ARG_c" stoichiometry="1.0"/>
                </listOfReactants>
                <listOfProducts>
                        <speciesReference species="M_NH3_c" stoichiometry="1.0"/>
                        <speciesReference species="M_CITR_c" stoichiometry="1.0"/>
                </listOfProducts>
                <kineticLaw>
                        <math xmlns="http://www.w3.org/1998/Math/MathML">
                                <ci> FLUX_VALUE </ci>
                        </math>
                        <listOfParameters>
                          <parameter id="LOWER_BOUND" value="0.0" units="mmol_per_gDW_per_hr"/>
                          <parameter id="UPPER_BOUND" value="100000.0" units="mmol_per_gDW_per_hr"/>
                          <parameter id="OBJECTIVE_COEFFICIENT" value="0.000000"/>
                          <parameter id="FLUX_VALUE" value="0.000000" units="mmol_per_gDW_per_hr"/>
                          <parameter id="REDUCED_COST" value="0.000000"/>
                        </listOfParameters>
                </kineticLaw>
        </reaction>
        <reaction id="R144" name="R144" reversible="false">
                <notes>
                        <html:p>GENE_ASSOCIATION: Rv2321c or Rv2322c </html:p>
                        <html:p>PROTEIN_ASSOCIATION: </html:p>
                        <html:p>SUBSYSTEM: </html:p>
                        <html:p>PROTEIN_CLASS: </html:p>
                </notes>
                <listOfReactants>
                        <speciesReference species="M_ORN_c" stoichiometry="1.0"/>
                        <speciesReference species="M_AKG_c" stoichiometry="1.0"/>
                </listOfReactants>
                <listOfProducts>
                        <speciesReference species="M_GLUGSAL_c" stoichiometry="1.0"/>
                        <speciesReference species="M_GLU_c" stoichiometry="1.0"/>
                </listOfProducts>
                <kineticLaw>
                        <math xmlns="http://www.w3.org/1998/Math/MathML">
                                <ci> FLUX_VALUE </ci>
                        </math>
                        <listOfParameters>
                          <parameter id="LOWER_BOUND" value="0.0" units="mmol_per_gDW_per_hr"/>
                          <parameter id="UPPER_BOUND" value="100000.0" units="mmol_per_gDW_per_hr"/>
                          <parameter id="OBJECTIVE_COEFFICIENT" value="0.000000"/>
                          <parameter id="FLUX_VALUE" value="0.000000" units="mmol_per_gDW_per_hr"/>
                          <parameter id="REDUCED_COST" value="0.000000"/>
                        </listOfParameters>
                </kineticLaw>
        </reaction>
        <reaction id="R145" name="R145" reversible="false">
                <notes>
                        <html:p>GENE_ASSOCIATION: Rv1656 </html:p>
                        <html:p>PROTEIN_ASSOCIATION: </html:p>
                        <html:p>SUBSYSTEM: </html:p>
                        <html:p>PROTEIN_CLASS: </html:p>
                </notes>
                <listOfReactants>
                        <speciesReference species="M_CAP_c" stoichiometry="1.0"/>
                        <speciesReference species="M_ORN_c" stoichiometry="1.0"/>
                </listOfReactants>
                <listOfProducts>
                        <speciesReference species="M_PI_c" stoichiometry="1.0"/>
                        <speciesReference species="M_CITR_c" stoichiometry="1.0"/>
                </listOfProducts>
                <kineticLaw>
                        <math xmlns="http://www.w3.org/1998/Math/MathML">
                                <ci> FLUX_VALUE </ci>
                        </math>
                        <listOfParameters>
                          <parameter id="LOWER_BOUND" value="0.0" units="mmol_per_gDW_per_hr"/>
                          <parameter id="UPPER_BOUND" value="100000.0" units="mmol_per_gDW_per_hr"/>
                          <parameter id="OBJECTIVE_COEFFICIENT" value="0.000000"/>
                          <parameter id="FLUX_VALUE" value="0.000000" units="mmol_per_gDW_per_hr"/>
                          <parameter id="REDUCED_COST" value="0.000000"/>
                        </listOfParameters>
                </kineticLaw>
        </reaction>
        <reaction id="R146" name="R146" reversible="false">
                <notes>
                        <html:p>GENE_ASSOCIATION: Rv2531c </html:p>
                        <html:p>PROTEIN_ASSOCIATION: </html:p>
                        <html:p>SUBSYSTEM: </html:p>
                        <html:p>PROTEIN_CLASS: </html:p>
                </notes>
                <listOfReactants>
                        <speciesReference species="M_ORN_c" stoichiometry="1.0"/>
                </listOfReactants>
                <listOfProducts>
                        <speciesReference species="M_PTRSC_c" stoichiometry="1.0"/>
                        <speciesReference species="M_CO2_c" stoichiometry="1.0"/>
                </listOfProducts>
                <kineticLaw>
                        <math xmlns="http://www.w3.org/1998/Math/MathML">
                                <ci> FLUX_VALUE </ci>
                        </math>
                        <listOfParameters>
                          <parameter id="LOWER_BOUND" value="0.0" units="mmol_per_gDW_per_hr"/>
                          <parameter id="UPPER_BOUND" value="100000.0" units="mmol_per_gDW_per_hr"/>
                          <parameter id="OBJECTIVE_COEFFICIENT" value="0.000000"/>
                          <parameter id="FLUX_VALUE" value="0.000000" units="mmol_per_gDW_per_hr"/>
                          <parameter id="REDUCED_COST" value="0.000000"/>
                        </listOfParameters>
                </kineticLaw>
        </reaction>
        <reaction id="R147" name="R147" reversible="false">
                <notes>
                        <html:p>GENE_ASSOCIATION: Rv2601 </html:p>
                        <html:p>PROTEIN_ASSOCIATION: </html:p>
                        <html:p>SUBSYSTEM: </html:p>
                        <html:p>PROTEIN_CLASS: </html:p>
                </notes>
                <listOfReactants>
                        <speciesReference species="M_SAM_c" stoichiometry="1.0"/>
                        <speciesReference species="M_PTRSC_c" stoichiometry="1.0"/>
                </listOfReactants>
                <listOfProducts>
                        <speciesReference species="M_5MTA_c" stoichiometry="1.0"/>
                        <speciesReference species="M_SPRMD_c" stoichiometry="1.0"/>
                </listOfProducts>
                <kineticLaw>
                        <math xmlns="http://www.w3.org/1998/Math/MathML">
                                <ci> FLUX_VALUE </ci>
                        </math>
                        <listOfParameters>
                          <parameter id="LOWER_BOUND" value="0.0" units="mmol_per_gDW_per_hr"/>
                          <parameter id="UPPER_BOUND" value="100000.0" units="mmol_per_gDW_per_hr"/>
                          <parameter id="OBJECTIVE_COEFFICIENT" value="0.000000"/>
                          <parameter id="FLUX_VALUE" value="0.000000" units="mmol_per_gDW_per_hr"/>
                          <parameter id="REDUCED_COST" value="0.000000"/>
                        </listOfParameters>
                </kineticLaw>
        </reaction>
        <reaction id="R148" name="R148" reversible="false">
                <notes>
                        <html:p>GENE_ASSOCIATION: Rv1850 and Rv1849 and Rv1848 and Rv1853 and Rv1851 and Rv1852 </html:p>
                        <html:p>PROTEIN_ASSOCIATION: </html:p>
                        <html:p>SUBSYSTEM: </html:p>
                        <html:p>PROTEIN_CLASS: </html:p>
                </notes>
                <listOfReactants>
                        <speciesReference species="M_UREA_c" stoichiometry="1.0"/>
                </listOfReactants>
                <listOfProducts>
                        <speciesReference species="M_NH3_c" stoichiometry="1.0"/>
                        <speciesReference species="M_CO2_c" stoichiometry="1.0"/>
                </listOfProducts>
                <kineticLaw>
                        <math xmlns="http://www.w3.org/1998/Math/MathML">
                                <ci> FLUX_VALUE </ci>
                        </math>
                        <listOfParameters>
                          <parameter id="LOWER_BOUND" value="0.0" units="mmol_per_gDW_per_hr"/>
                          <parameter id="UPPER_BOUND" value="100000.0" units="mmol_per_gDW_per_hr"/>
                          <parameter id="OBJECTIVE_COEFFICIENT" value="0.000000"/>
                          <parameter id="FLUX_VALUE" value="0.000000" units="mmol_per_gDW_per_hr"/>
                          <parameter id="REDUCED_COST" value="0.000000"/>
                        </listOfParameters>
                </kineticLaw>
        </reaction>
        <reaction id="R149" name="R149" reversible="true">
                <notes>
                        <html:p>GENE_ASSOCIATION: Rv2210c </html:p>
                        <html:p>PROTEIN_ASSOCIATION: </html:p>
                        <html:p>SUBSYSTEM: </html:p>
                        <html:p>PROTEIN_CLASS: </html:p>
                </notes>
                <listOfReactants>
                        <speciesReference species="M_ILE_c" stoichiometry="1.0"/>
                        <speciesReference species="M_AKG_c" stoichiometry="1.0"/>
                </listOfReactants>
                <listOfProducts>
                        <speciesReference species="M_GLU_c" stoichiometry="1.0"/>
                        <speciesReference species="M_OMVAL_c" stoichiometry="1.0"/>
                </listOfProducts>
                <kineticLaw>
                        <math xmlns="http://www.w3.org/1998/Math/MathML">
                                <ci> FLUX_VALUE </ci>
                        </math>
                        <listOfParameters>
                          <parameter id="LOWER_BOUND" value="-100000.0" units="mmol_per_gDW_per_hr"/>
                          <parameter id="UPPER_BOUND" value="100000.0" units="mmol_per_gDW_per_hr"/>
                          <parameter id="OBJECTIVE_COEFFICIENT" value="0.000000"/>
                          <parameter id="FLUX_VALUE" value="0.000000" units="mmol_per_gDW_per_hr"/>
                          <parameter id="REDUCED_COST" value="0.000000"/>
                        </listOfParameters>
                </kineticLaw>
        </reaction>
        <reaction id="R150" name="R150" reversible="false">
                <notes>
                        <html:p>GENE_ASSOCIATION: Rv2497c and Rv2496c </html:p>
                        <html:p>PROTEIN_ASSOCIATION: </html:p>
                        <html:p>SUBSYSTEM: </html:p>
                        <html:p>PROTEIN_CLASS: </html:p>
                </notes>
                <listOfReactants>
                        <speciesReference species="M_LIPO_c" stoichiometry="1.0"/>
                        <speciesReference species="M_OXOMETHYLPENTANOATE_c" stoichiometry="1.0"/>
                </listOfReactants>
                <listOfProducts>
                        <speciesReference species="M_2MBUTLIPO_c" stoichiometry="1.0"/>
                        <speciesReference species="M_CO2_c" stoichiometry="1.0"/>
                </listOfProducts>
                <kineticLaw>
                        <math xmlns="http://www.w3.org/1998/Math/MathML">
                                <ci> FLUX_VALUE </ci>
                        </math>
                        <listOfParameters>
                          <parameter id="LOWER_BOUND" value="0.0" units="mmol_per_gDW_per_hr"/>
                          <parameter id="UPPER_BOUND" value="100000.0" units="mmol_per_gDW_per_hr"/>
                          <parameter id="OBJECTIVE_COEFFICIENT" value="0.000000"/>
                          <parameter id="FLUX_VALUE" value="0.000000" units="mmol_per_gDW_per_hr"/>
                          <parameter id="REDUCED_COST" value="0.000000"/>
                        </listOfParameters>
                </kineticLaw>
        </reaction>
        <reaction id="R151" name="R151" reversible="true">
                <notes>
                        <html:p>GENE_ASSOCIATION: Rv2495c </html:p>
                        <html:p>PROTEIN_ASSOCIATION: </html:p>
                        <html:p>SUBSYSTEM: </html:p>
                        <html:p>PROTEIN_CLASS: </html:p>
                </notes>
                <listOfReactants>
                        <speciesReference species="M_2MBUTLIPO_c" stoichiometry="1.0"/>
                        <speciesReference species="M_COA_c" stoichiometry="1.0"/>
                </listOfReactants>
                <listOfProducts>
                        <speciesReference species="M_2MBUTCOA_c" stoichiometry="1.0"/>
                        <speciesReference species="M_DLIPO_c" stoichiometry="1.0"/>
                </listOfProducts>
                <kineticLaw>
                        <math xmlns="http://www.w3.org/1998/Math/MathML">
                                <ci> FLUX_VALUE </ci>
                        </math>
                        <listOfParameters>
                          <parameter id="LOWER_BOUND" value="-100000.0" units="mmol_per_gDW_per_hr"/>
                          <parameter id="UPPER_BOUND" value="100000.0" units="mmol_per_gDW_per_hr"/>
                          <parameter id="OBJECTIVE_COEFFICIENT" value="0.000000"/>
                          <parameter id="FLUX_VALUE" value="0.000000" units="mmol_per_gDW_per_hr"/>
                          <parameter id="REDUCED_COST" value="0.000000"/>
                        </listOfParameters>
                </kineticLaw>
        </reaction>
        <reaction id="R152" name="R152" reversible="false">
                <notes>
                        <html:p>GENE_ASSOCIATION: Rv3140 </html:p>
                        <html:p>PROTEIN_ASSOCIATION: </html:p>
                        <html:p>SUBSYSTEM: </html:p>
                        <html:p>PROTEIN_CLASS: </html:p>
                </notes>
                <listOfReactants>
                        <speciesReference species="M_MK_c" stoichiometry="1.0"/>
                        <speciesReference species="M_2MBUTCOA_c" stoichiometry="1.0"/>
                </listOfReactants>
                <listOfProducts>
                        <speciesReference species="M_MKH2_c" stoichiometry="1.0"/>
                        <speciesReference species="M_2MBECOA_c" stoichiometry="1.0"/>
                </listOfProducts>
                <kineticLaw>
                        <math xmlns="http://www.w3.org/1998/Math/MathML">
                                <ci> FLUX_VALUE </ci>
                        </math>
                        <listOfParameters>
                          <parameter id="LOWER_BOUND" value="0.0" units="mmol_per_gDW_per_hr"/>
                          <parameter id="UPPER_BOUND" value="100000.0" units="mmol_per_gDW_per_hr"/>
                          <parameter id="OBJECTIVE_COEFFICIENT" value="0.000000"/>
                          <parameter id="FLUX_VALUE" value="0.000000" units="mmol_per_gDW_per_hr"/>
                          <parameter id="REDUCED_COST" value="0.000000"/>
                        </listOfParameters>
                </kineticLaw>
        </reaction>
        <reaction id="R153" name="R153" reversible="false">
                <notes>
                        <html:p>GENE_ASSOCIATION: Rv1070c or Rv0905 or Rv2486 or Rv1472 </html:p>
                        <html:p>PROTEIN_ASSOCIATION: </html:p>
                        <html:p>SUBSYSTEM: </html:p>
                        <html:p>PROTEIN_CLASS: </html:p>
                </notes>
                <listOfReactants>
                        <speciesReference species="M_2MBECOA_c" stoichiometry="1.0"/>
                </listOfReactants>
                <listOfProducts>
                        <speciesReference species="M_HMBUTCOA_c" stoichiometry="1.0"/>
                </listOfProducts>
                <kineticLaw>
                        <math xmlns="http://www.w3.org/1998/Math/MathML">
                                <ci> FLUX_VALUE </ci>
                        </math>
                        <listOfParameters>
                          <parameter id="LOWER_BOUND" value="0.0" units="mmol_per_gDW_per_hr"/>
                          <parameter id="UPPER_BOUND" value="100000.0" units="mmol_per_gDW_per_hr"/>
                          <parameter id="OBJECTIVE_COEFFICIENT" value="0.000000"/>
                          <parameter id="FLUX_VALUE" value="0.000000" units="mmol_per_gDW_per_hr"/>
                          <parameter id="REDUCED_COST" value="0.000000"/>
                        </listOfParameters>
                </kineticLaw>
        </reaction>
        <reaction id="R154" name="R154" reversible="false">
                <notes>
                        <html:p>GENE_ASSOCIATION: Rv3774 or Rv1144 </html:p>
                        <html:p>PROTEIN_ASSOCIATION: </html:p>
                        <html:p>SUBSYSTEM: </html:p>
                        <html:p>PROTEIN_CLASS: </html:p>
                </notes>
                <listOfReactants>
                        <speciesReference species="M_HMBUTCOA_c" stoichiometry="1.0"/>
                        <speciesReference species="M_NAD_c" stoichiometry="1.0"/>
                </listOfReactants>
                <listOfProducts>
                        <speciesReference species="M_MAACCOA_c" stoichiometry="1.0"/>
                        <speciesReference species="M_NADH_c" stoichiometry="1.0"/>
                </listOfProducts>
                <kineticLaw>
                        <math xmlns="http://www.w3.org/1998/Math/MathML">
                                <ci> FLUX_VALUE </ci>
                        </math>
                        <listOfParameters>
                          <parameter id="LOWER_BOUND" value="0.0" units="mmol_per_gDW_per_hr"/>
                          <parameter id="UPPER_BOUND" value="100000.0" units="mmol_per_gDW_per_hr"/>
                          <parameter id="OBJECTIVE_COEFFICIENT" value="0.000000"/>
                          <parameter id="FLUX_VALUE" value="0.000000" units="mmol_per_gDW_per_hr"/>
                          <parameter id="REDUCED_COST" value="0.000000"/>
                        </listOfParameters>
                </kineticLaw>
        </reaction>
        <reaction id="R155" name="R155" reversible="true">
                <notes>
                        <html:p>GENE_ASSOCIATION: Rv1074c </html:p>
                        <html:p>PROTEIN_ASSOCIATION: </html:p>
                        <html:p>SUBSYSTEM: </html:p>
                        <html:p>PROTEIN_CLASS: </html:p>
                </notes>
                <listOfReactants>
                        <speciesReference species="M_COA_c" stoichiometry="1.0"/>
                        <speciesReference species="M_MAACCOA_c" stoichiometry="1.0"/>
                </listOfReactants>
                <listOfProducts>
                        <speciesReference species="M_PROPIONYLCOA_c" stoichiometry="1.0"/>
                        <speciesReference species="M_ACCOA_c" stoichiometry="1.0"/>
                </listOfProducts>
                <kineticLaw>
                        <math xmlns="http://www.w3.org/1998/Math/MathML">
                                <ci> FLUX_VALUE </ci>
                        </math>
                        <listOfParameters>
                          <parameter id="LOWER_BOUND" value="-100000.0" units="mmol_per_gDW_per_hr"/>
                          <parameter id="UPPER_BOUND" value="100000.0" units="mmol_per_gDW_per_hr"/>
                          <parameter id="OBJECTIVE_COEFFICIENT" value="0.000000"/>
                          <parameter id="FLUX_VALUE" value="0.000000" units="mmol_per_gDW_per_hr"/>
                          <parameter id="REDUCED_COST" value="0.000000"/>
                        </listOfParameters>
                </kineticLaw>
        </reaction>
        <reaction id="R156" name="R156" reversible="false">
                <notes>
                        <html:p>GENE_ASSOCIATION: Rv0904c or Rv2502c or Rv0974c or Rv0904c or Rv3799c or Rv3280 or Rv2247 </html:p>
                        <html:p>PROTEIN_ASSOCIATION: </html:p>
                        <html:p>SUBSYSTEM: </html:p>
                        <html:p>PROTEIN_CLASS: </html:p>
                </notes>
                <listOfReactants>
                        <speciesReference species="M_PROPIONYLCOA_c" stoichiometry="1.0"/>
                        <speciesReference species="M_BIOTIN-CO2_c" stoichiometry="1.0"/>
                </listOfReactants>
                <listOfProducts>
                        <speciesReference species="M_SMMALONYLCOA_c" stoichiometry="1.0"/>
                        <speciesReference species="M_BIOTIN_c" stoichiometry="0.999"/>
                </listOfProducts>
                <kineticLaw>
                        <math xmlns="http://www.w3.org/1998/Math/MathML">
                                <ci> FLUX_VALUE </ci>
                        </math>
                        <listOfParameters>
                          <parameter id="LOWER_BOUND" value="0.0" units="mmol_per_gDW_per_hr"/>
                          <parameter id="UPPER_BOUND" value="100000.0" units="mmol_per_gDW_per_hr"/>
                          <parameter id="OBJECTIVE_COEFFICIENT" value="0.000000"/>
                          <parameter id="FLUX_VALUE" value="0.000000" units="mmol_per_gDW_per_hr"/>
                          <parameter id="REDUCED_COST" value="0.000000"/>
                        </listOfParameters>
                </kineticLaw>
        </reaction>
        <reaction id="R157" name="R157" reversible="true">
                <notes>
                        <html:p>GENE_ASSOCIATION: orphan </html:p>
                        <html:p>PROTEIN_ASSOCIATION: </html:p>
                        <html:p>SUBSYSTEM: </html:p>
                        <html:p>PROTEIN_CLASS: </html:p>
                </notes>
                <listOfReactants>
                        <speciesReference species="M_SMMALONYLCOA_c" stoichiometry="1.0"/>
                </listOfReactants>
                <listOfProducts>
                        <speciesReference species="M_RMMALONYLCOA_c" stoichiometry="1.0"/>
                </listOfProducts>
                <kineticLaw>
                        <math xmlns="http://www.w3.org/1998/Math/MathML">
                                <ci> FLUX_VALUE </ci>
                        </math>
                        <listOfParameters>
                          <parameter id="LOWER_BOUND" value="-100000.0" units="mmol_per_gDW_per_hr"/>
                          <parameter id="UPPER_BOUND" value="100000.0" units="mmol_per_gDW_per_hr"/>
                          <parameter id="OBJECTIVE_COEFFICIENT" value="0.000000"/>
                          <parameter id="FLUX_VALUE" value="0.000000" units="mmol_per_gDW_per_hr"/>
                          <parameter id="REDUCED_COST" value="0.000000"/>
                        </listOfParameters>
                </kineticLaw>
        </reaction>
        <reaction id="R158" name="R158" reversible="false">
                <notes>
                        <html:p>GENE_ASSOCIATION: Rv1492 and Rv1493 </html:p>
                        <html:p>PROTEIN_ASSOCIATION: </html:p>
                        <html:p>SUBSYSTEM: </html:p>
                        <html:p>PROTEIN_CLASS: </html:p>
                </notes>
                <listOfReactants>
                        <speciesReference species="M_RMMALONYLCOA_c" stoichiometry="1.0"/>
                        <speciesReference species="M_COB-III_c" stoichiometry="0.001"/>
                </listOfReactants>
                <listOfProducts>
                        <speciesReference species="M_SUCCOA_c" stoichiometry="1.0"/>
                </listOfProducts>
                <kineticLaw>
                        <math xmlns="http://www.w3.org/1998/Math/MathML">
                                <ci> FLUX_VALUE </ci>
                        </math>
                        <listOfParameters>
                          <parameter id="LOWER_BOUND" value="0.0" units="mmol_per_gDW_per_hr"/>
                          <parameter id="UPPER_BOUND" value="100000.0" units="mmol_per_gDW_per_hr"/>
                          <parameter id="OBJECTIVE_COEFFICIENT" value="0.000000"/>
                          <parameter id="FLUX_VALUE" value="0.000000" units="mmol_per_gDW_per_hr"/>
                          <parameter id="REDUCED_COST" value="0.000000"/>
                        </listOfParameters>
                </kineticLaw>
        </reaction>
        <reaction id="R159" name="R159" reversible="false">
                <notes>
                        <html:p>GENE_ASSOCIATION: Rv1492 and Rv1493 </html:p>
                        <html:p>PROTEIN_ASSOCIATION: </html:p>
                        <html:p>SUBSYSTEM: </html:p>
                        <html:p>PROTEIN_CLASS: </html:p>
                </notes>
                <listOfReactants>
                        <speciesReference species="M_SUCCOA_c" stoichiometry="1.0"/>
                        <speciesReference species="M_COB-III_c" stoichiometry="0.001"/>
                </listOfReactants>
                <listOfProducts>
                        <speciesReference species="M_RMMALONYLCOA_c" stoichiometry="1.0"/>
                </listOfProducts>
                <kineticLaw>
                        <math xmlns="http://www.w3.org/1998/Math/MathML">
                                <ci> FLUX_VALUE </ci>
                        </math>
                        <listOfParameters>
                          <parameter id="LOWER_BOUND" value="0.0" units="mmol_per_gDW_per_hr"/>
                          <parameter id="UPPER_BOUND" value="100000.0" units="mmol_per_gDW_per_hr"/>
                          <parameter id="OBJECTIVE_COEFFICIENT" value="0.000000"/>
                          <parameter id="FLUX_VALUE" value="0.000000" units="mmol_per_gDW_per_hr"/>
                          <parameter id="REDUCED_COST" value="0.000000"/>
                        </listOfParameters>
                </kineticLaw>
        </reaction>
        <reaction id="R160" name="R160" reversible="false">
                <notes>
                        <html:p>GENE_ASSOCIATION: Rv2496c and Rv2497c </html:p>
                        <html:p>PROTEIN_ASSOCIATION: </html:p>
                        <html:p>SUBSYSTEM: </html:p>
                        <html:p>PROTEIN_CLASS: </html:p>
                </notes>
                <listOfReactants>
                        <speciesReference species="M_MOP_c" stoichiometry="1.0"/>
                        <speciesReference species="M_LIPO_c" stoichiometry="1.0"/>
                </listOfReactants>
                <listOfProducts>
                        <speciesReference species="M_3MBUTLIPO_c" stoichiometry="1.0"/>
                        <speciesReference species="M_CO2_c" stoichiometry="1.0"/>
                </listOfProducts>
                <kineticLaw>
                        <math xmlns="http://www.w3.org/1998/Math/MathML">
                                <ci> FLUX_VALUE </ci>
                        </math>
                        <listOfParameters>
                          <parameter id="LOWER_BOUND" value="0.0" units="mmol_per_gDW_per_hr"/>
                          <parameter id="UPPER_BOUND" value="100000.0" units="mmol_per_gDW_per_hr"/>
                          <parameter id="OBJECTIVE_COEFFICIENT" value="0.000000"/>
                          <parameter id="FLUX_VALUE" value="0.000000" units="mmol_per_gDW_per_hr"/>
                          <parameter id="REDUCED_COST" value="0.000000"/>
                        </listOfParameters>
                </kineticLaw>
        </reaction>
        <reaction id="R161" name="R161" reversible="true">
                <notes>
                        <html:p>GENE_ASSOCIATION: Rv2495c </html:p>
                        <html:p>PROTEIN_ASSOCIATION: </html:p>
                        <html:p>SUBSYSTEM: </html:p>
                        <html:p>PROTEIN_CLASS: </html:p>
                </notes>
                <listOfReactants>
                        <speciesReference species="M_3MBUTLIPO_c" stoichiometry="1.0"/>
                        <speciesReference species="M_COA_c" stoichiometry="1.0"/>
                </listOfReactants>
                <listOfProducts>
                        <speciesReference species="M_3MBUTCOA_c" stoichiometry="1.0"/>
                        <speciesReference species="M_DLIPO_c" stoichiometry="1.0"/>
                </listOfProducts>
                <kineticLaw>
                        <math xmlns="http://www.w3.org/1998/Math/MathML">
                                <ci> FLUX_VALUE </ci>
                        </math>
                        <listOfParameters>
                          <parameter id="LOWER_BOUND" value="-100000.0" units="mmol_per_gDW_per_hr"/>
                          <parameter id="UPPER_BOUND" value="100000.0" units="mmol_per_gDW_per_hr"/>
                          <parameter id="OBJECTIVE_COEFFICIENT" value="0.000000"/>
                          <parameter id="FLUX_VALUE" value="0.000000" units="mmol_per_gDW_per_hr"/>
                          <parameter id="REDUCED_COST" value="0.000000"/>
                        </listOfParameters>
                </kineticLaw>
        </reaction>
        <reaction id="R162" name="R162" reversible="false">
                <notes>
                        <html:p>GENE_ASSOCIATION: Rv3140 </html:p>
                        <html:p>PROTEIN_ASSOCIATION: </html:p>
                        <html:p>SUBSYSTEM: </html:p>
                        <html:p>PROTEIN_CLASS: </html:p>
                </notes>
                <listOfReactants>
                        <speciesReference species="M_MK_c" stoichiometry="1.0"/>
                        <speciesReference species="M_3MBUTCOA_c" stoichiometry="1.0"/>
                </listOfReactants>
                <listOfProducts>
                        <speciesReference species="M_MKH2_c" stoichiometry="1.0"/>
                        <speciesReference species="M_3MBECOA_c" stoichiometry="1.0"/>
                </listOfProducts>
                <kineticLaw>
                        <math xmlns="http://www.w3.org/1998/Math/MathML">
                                <ci> FLUX_VALUE </ci>
                        </math>
                        <listOfParameters>
                          <parameter id="LOWER_BOUND" value="0.0" units="mmol_per_gDW_per_hr"/>
                          <parameter id="UPPER_BOUND" value="100000.0" units="mmol_per_gDW_per_hr"/>
                          <parameter id="OBJECTIVE_COEFFICIENT" value="0.000000"/>
                          <parameter id="FLUX_VALUE" value="0.000000" units="mmol_per_gDW_per_hr"/>
                          <parameter id="REDUCED_COST" value="0.000000"/>
                        </listOfParameters>
                </kineticLaw>
        </reaction>
        <reaction id="R163" name="R163" reversible="false">
                <notes>
                        <html:p>GENE_ASSOCIATION: Rv0904c or Rv2502c or Rv0974c or Rv0904c or Rv3799c or Rv3280 or Rv2247 </html:p>
                        <html:p>PROTEIN_ASSOCIATION: </html:p>
                        <html:p>SUBSYSTEM: </html:p>
                        <html:p>PROTEIN_CLASS: </html:p>
                </notes>
                <listOfReactants>
                        <speciesReference species="M_3MBECOA_c" stoichiometry="1.0"/>
                        <speciesReference species="M_BIOTIN-CO2_c" stoichiometry="1.0"/>
                </listOfReactants>
                <listOfProducts>
                        <speciesReference species="M_MGLUTCOA_c" stoichiometry="1.0"/>
                        <speciesReference species="M_BIOTIN_c" stoichiometry="0.999"/>
                </listOfProducts>
                <kineticLaw>
                        <math xmlns="http://www.w3.org/1998/Math/MathML">
                                <ci> FLUX_VALUE </ci>
                        </math>
                        <listOfParameters>
                          <parameter id="LOWER_BOUND" value="0.0" units="mmol_per_gDW_per_hr"/>
                          <parameter id="UPPER_BOUND" value="100000.0" units="mmol_per_gDW_per_hr"/>
                          <parameter id="OBJECTIVE_COEFFICIENT" value="0.000000"/>
                          <parameter id="FLUX_VALUE" value="0.000000" units="mmol_per_gDW_per_hr"/>
                          <parameter id="REDUCED_COST" value="0.000000"/>
                        </listOfParameters>
                </kineticLaw>
        </reaction>
        <reaction id="R164" name="R164" reversible="false">
                <notes>
                        <html:p>GENE_ASSOCIATION: orphan </html:p>
                        <html:p>PROTEIN_ASSOCIATION: </html:p>
                        <html:p>SUBSYSTEM: </html:p>
                        <html:p>PROTEIN_CLASS: </html:p>
                </notes>
                <listOfReactants>
                        <speciesReference species="M_MGLUTCOA_c" stoichiometry="1.0"/>
                </listOfReactants>
                <listOfProducts>
                        <speciesReference species="M_HMGLUTCOA_c" stoichiometry="1.0"/>
                </listOfProducts>
                <kineticLaw>
                        <math xmlns="http://www.w3.org/1998/Math/MathML">
                                <ci> FLUX_VALUE </ci>
                        </math>
                        <listOfParameters>
                          <parameter id="LOWER_BOUND" value="0.0" units="mmol_per_gDW_per_hr"/>
                          <parameter id="UPPER_BOUND" value="100000.0" units="mmol_per_gDW_per_hr"/>
                          <parameter id="OBJECTIVE_COEFFICIENT" value="0.000000"/>
                          <parameter id="FLUX_VALUE" value="0.000000" units="mmol_per_gDW_per_hr"/>
                          <parameter id="REDUCED_COST" value="0.000000"/>
                        </listOfParameters>
                </kineticLaw>
        </reaction>
        <reaction id="R165" name="R165" reversible="false">
                <notes>
                        <html:p>GENE_ASSOCIATION: orphan </html:p>
                        <html:p>PROTEIN_ASSOCIATION: </html:p>
                        <html:p>SUBSYSTEM: </html:p>
                        <html:p>PROTEIN_CLASS: </html:p>
                </notes>
                <listOfReactants>
                        <speciesReference species="M_HMGLUTCOA_c" stoichiometry="1.0"/>
                </listOfReactants>
                <listOfProducts>
                        <speciesReference species="M_ACCOA_c" stoichiometry="1.0"/>
                        <speciesReference species="M_ACTAC_c" stoichiometry="1.0"/>
                </listOfProducts>
                <kineticLaw>
                        <math xmlns="http://www.w3.org/1998/Math/MathML">
                                <ci> FLUX_VALUE </ci>
                        </math>
                        <listOfParameters>
                          <parameter id="LOWER_BOUND" value="0.0" units="mmol_per_gDW_per_hr"/>
                          <parameter id="UPPER_BOUND" value="100000.0" units="mmol_per_gDW_per_hr"/>
                          <parameter id="OBJECTIVE_COEFFICIENT" value="0.000000"/>
                          <parameter id="FLUX_VALUE" value="0.000000" units="mmol_per_gDW_per_hr"/>
                          <parameter id="REDUCED_COST" value="0.000000"/>
                        </listOfParameters>
                </kineticLaw>
        </reaction>
        <reaction id="R166" name="R166" reversible="false">
                <notes>
                        <html:p>GENE_ASSOCIATION: orphan </html:p>
                        <html:p>PROTEIN_ASSOCIATION: </html:p>
                        <html:p>SUBSYSTEM: </html:p>
                        <html:p>PROTEIN_CLASS: </html:p>
                </notes>
                <listOfReactants>
                        <speciesReference species="M_ACTAC_c" stoichiometry="1.0"/>
                        <speciesReference species="M_COA_c" stoichiometry="1.0"/>
                        <speciesReference species="M_ATP_c" stoichiometry="1.0"/>
                </listOfReactants>
                <listOfProducts>
                        <speciesReference species="M_AMP_c" stoichiometry="1.0"/>
                        <speciesReference species="M_AACCOA_c" stoichiometry="1.0"/>
                        <speciesReference species="M_PPI_c" stoichiometry="1.0"/>
                </listOfProducts>
                <kineticLaw>
                        <math xmlns="http://www.w3.org/1998/Math/MathML">
                                <ci> FLUX_VALUE </ci>
                        </math>
                        <listOfParameters>
                          <parameter id="LOWER_BOUND" value="0.0" units="mmol_per_gDW_per_hr"/>
                          <parameter id="UPPER_BOUND" value="100000.0" units="mmol_per_gDW_per_hr"/>
                          <parameter id="OBJECTIVE_COEFFICIENT" value="0.000000"/>
                          <parameter id="FLUX_VALUE" value="0.000000" units="mmol_per_gDW_per_hr"/>
                          <parameter id="REDUCED_COST" value="0.000000"/>
                        </listOfParameters>
                </kineticLaw>
        </reaction>
        <reaction id="R167" name="R167" reversible="true">
                <notes>
                        <html:p>GENE_ASSOCIATION: Rv2504c and Rv2503c </html:p>
                        <html:p>PROTEIN_ASSOCIATION: </html:p>
                        <html:p>SUBSYSTEM: </html:p>
                        <html:p>PROTEIN_CLASS: </html:p>
                </notes>
                <listOfReactants>
                        <speciesReference species="M_SUCCOA_c" stoichiometry="1.0"/>
                        <speciesReference species="M_ACTAC_c" stoichiometry="1.0"/>
                </listOfReactants>
                <listOfProducts>
                        <speciesReference species="M_SUCC_c" stoichiometry="1.0"/>
                        <speciesReference species="M_AACCOA_c" stoichiometry="1.0"/>
                </listOfProducts>
                <kineticLaw>
                        <math xmlns="http://www.w3.org/1998/Math/MathML">
                                <ci> FLUX_VALUE </ci>
                        </math>
                        <listOfParameters>
                          <parameter id="LOWER_BOUND" value="-100000.0" units="mmol_per_gDW_per_hr"/>
                          <parameter id="UPPER_BOUND" value="100000.0" units="mmol_per_gDW_per_hr"/>
                          <parameter id="OBJECTIVE_COEFFICIENT" value="0.000000"/>
                          <parameter id="FLUX_VALUE" value="0.000000" units="mmol_per_gDW_per_hr"/>
                          <parameter id="REDUCED_COST" value="0.000000"/>
                        </listOfParameters>
                </kineticLaw>
        </reaction>
        <reaction id="R168" name="R168" reversible="false">
                <notes>
                        <html:p>GENE_ASSOCIATION: Rv2497c and Rv2496c </html:p>
                        <html:p>PROTEIN_ASSOCIATION: </html:p>
                        <html:p>SUBSYSTEM: </html:p>
                        <html:p>PROTEIN_CLASS: </html:p>
                </notes>
                <listOfReactants>
                        <speciesReference species="M_LIPO_c" stoichiometry="1.0"/>
                        <speciesReference species="M_OMVAL_c" stoichiometry="1.0"/>
                </listOfReactants>
                <listOfProducts>
                        <speciesReference species="M_IBUTLIPO_c" stoichiometry="1.0"/>
                        <speciesReference species="M_CO2_c" stoichiometry="1.0"/>
                </listOfProducts>
                <kineticLaw>
                        <math xmlns="http://www.w3.org/1998/Math/MathML">
                                <ci> FLUX_VALUE </ci>
                        </math>
                        <listOfParameters>
                          <parameter id="LOWER_BOUND" value="0.0" units="mmol_per_gDW_per_hr"/>
                          <parameter id="UPPER_BOUND" value="100000.0" units="mmol_per_gDW_per_hr"/>
                          <parameter id="OBJECTIVE_COEFFICIENT" value="0.000000"/>
                          <parameter id="FLUX_VALUE" value="0.000000" units="mmol_per_gDW_per_hr"/>
                          <parameter id="REDUCED_COST" value="0.000000"/>
                        </listOfParameters>
                </kineticLaw>
        </reaction>
        <reaction id="R169" name="R169" reversible="true">
                <notes>
                        <html:p>GENE_ASSOCIATION: Rv2495c </html:p>
                        <html:p>PROTEIN_ASSOCIATION: </html:p>
                        <html:p>SUBSYSTEM: </html:p>
                        <html:p>PROTEIN_CLASS: </html:p>
                </notes>
                <listOfReactants>
                        <speciesReference species="M_IBUTLIPO_c" stoichiometry="1.0"/>
                        <speciesReference species="M_COA_c" stoichiometry="1.0"/>
                </listOfReactants>
                <listOfProducts>
                        <speciesReference species="M_DLIPO_c" stoichiometry="1.0"/>
                        <speciesReference species="M_IBUTCOA_c" stoichiometry="1.0"/>
                </listOfProducts>
                <kineticLaw>
                        <math xmlns="http://www.w3.org/1998/Math/MathML">
                                <ci> FLUX_VALUE </ci>
                        </math>
                        <listOfParameters>
                          <parameter id="LOWER_BOUND" value="-100000.0" units="mmol_per_gDW_per_hr"/>
                          <parameter id="UPPER_BOUND" value="100000.0" units="mmol_per_gDW_per_hr"/>
                          <parameter id="OBJECTIVE_COEFFICIENT" value="0.000000"/>
                          <parameter id="FLUX_VALUE" value="0.000000" units="mmol_per_gDW_per_hr"/>
                          <parameter id="REDUCED_COST" value="0.000000"/>
                        </listOfParameters>
                </kineticLaw>
        </reaction>
        <reaction id="R170" name="R170" reversible="false">
                <notes>
                        <html:p>GENE_ASSOCIATION: Rv3140 </html:p>
                        <html:p>PROTEIN_ASSOCIATION: </html:p>
                        <html:p>SUBSYSTEM: </html:p>
                        <html:p>PROTEIN_CLASS: </html:p>
                </notes>
                <listOfReactants>
                        <speciesReference species="M_MK_c" stoichiometry="1.0"/>
                        <speciesReference species="M_IBUTCOA_c" stoichiometry="1.0"/>
                </listOfReactants>
                <listOfProducts>
                        <speciesReference species="M_MKH2_c" stoichiometry="1.0"/>
                        <speciesReference species="M_MACRCOA_c" stoichiometry="1.0"/>
                </listOfProducts>
                <kineticLaw>
                        <math xmlns="http://www.w3.org/1998/Math/MathML">
                                <ci> FLUX_VALUE </ci>
                        </math>
                        <listOfParameters>
                          <parameter id="LOWER_BOUND" value="0.0" units="mmol_per_gDW_per_hr"/>
                          <parameter id="UPPER_BOUND" value="100000.0" units="mmol_per_gDW_per_hr"/>
                          <parameter id="OBJECTIVE_COEFFICIENT" value="0.000000"/>
                          <parameter id="FLUX_VALUE" value="0.000000" units="mmol_per_gDW_per_hr"/>
                          <parameter id="REDUCED_COST" value="0.000000"/>
                        </listOfParameters>
                </kineticLaw>
        </reaction>
        <reaction id="R171" name="R171" reversible="false">
                <notes>
                        <html:p>GENE_ASSOCIATION: Rv1070c or Rv0905 or Rv2486 or Rv1472 </html:p>
                        <html:p>PROTEIN_ASSOCIATION: </html:p>
                        <html:p>SUBSYSTEM: </html:p>
                        <html:p>PROTEIN_CLASS: </html:p>
                </notes>
                <listOfReactants>
                        <speciesReference species="M_MACRCOA_c" stoichiometry="1.0"/>
                </listOfReactants>
                <listOfProducts>
                        <speciesReference species="M_HIBUTCOA_c" stoichiometry="1.0"/>
                </listOfProducts>
                <kineticLaw>
                        <math xmlns="http://www.w3.org/1998/Math/MathML">
                                <ci> FLUX_VALUE </ci>
                        </math>
                        <listOfParameters>
                          <parameter id="LOWER_BOUND" value="0.0" units="mmol_per_gDW_per_hr"/>
                          <parameter id="UPPER_BOUND" value="100000.0" units="mmol_per_gDW_per_hr"/>
                          <parameter id="OBJECTIVE_COEFFICIENT" value="0.000000"/>
                          <parameter id="FLUX_VALUE" value="0.000000" units="mmol_per_gDW_per_hr"/>
                          <parameter id="REDUCED_COST" value="0.000000"/>
                        </listOfParameters>
                </kineticLaw>
        </reaction>
        <reaction id="R172" name="R172" reversible="false">
                <notes>
                        <html:p>GENE_ASSOCIATION: orphan </html:p>
                        <html:p>PROTEIN_ASSOCIATION: </html:p>
                        <html:p>SUBSYSTEM: </html:p>
                        <html:p>PROTEIN_CLASS: </html:p>
                </notes>
                <listOfReactants>
                        <speciesReference species="M_HIBUTCOA_c" stoichiometry="1.0"/>
                </listOfReactants>
                <listOfProducts>
                        <speciesReference species="M_HIBUT_c" stoichiometry="1.0"/>
                        <speciesReference species="M_COA_c" stoichiometry="1.0"/>
                </listOfProducts>
                <kineticLaw>
                        <math xmlns="http://www.w3.org/1998/Math/MathML">
                                <ci> FLUX_VALUE </ci>
                        </math>
                        <listOfParameters>
                          <parameter id="LOWER_BOUND" value="0.0" units="mmol_per_gDW_per_hr"/>
                          <parameter id="UPPER_BOUND" value="100000.0" units="mmol_per_gDW_per_hr"/>
                          <parameter id="OBJECTIVE_COEFFICIENT" value="0.000000"/>
                          <parameter id="FLUX_VALUE" value="0.000000" units="mmol_per_gDW_per_hr"/>
                          <parameter id="REDUCED_COST" value="0.000000"/>
                        </listOfParameters>
                </kineticLaw>
        </reaction>
        <reaction id="R173" name="R173" reversible="false">
                <notes>
                        <html:p>GENE_ASSOCIATION: Rv1144 or Rv0751c </html:p>
                        <html:p>PROTEIN_ASSOCIATION: </html:p>
                        <html:p>SUBSYSTEM: </html:p>
                        <html:p>PROTEIN_CLASS: </html:p>
                </notes>
                <listOfReactants>
                        <speciesReference species="M_HIBUT_c" stoichiometry="1.0"/>
                        <speciesReference species="M_NAD_c" stoichiometry="1.0"/>
                </listOfReactants>
                <listOfProducts>
                        <speciesReference species="M_METHYMALONATE_c" stoichiometry="1.0"/>
                        <speciesReference species="M_NADH_c" stoichiometry="1.0"/>
                </listOfProducts>
                <kineticLaw>
                        <math xmlns="http://www.w3.org/1998/Math/MathML">
                                <ci> FLUX_VALUE </ci>
                        </math>
                        <listOfParameters>
                          <parameter id="LOWER_BOUND" value="0.0" units="mmol_per_gDW_per_hr"/>
                          <parameter id="UPPER_BOUND" value="100000.0" units="mmol_per_gDW_per_hr"/>
                          <parameter id="OBJECTIVE_COEFFICIENT" value="0.000000"/>
                          <parameter id="FLUX_VALUE" value="0.000000" units="mmol_per_gDW_per_hr"/>
                          <parameter id="REDUCED_COST" value="0.000000"/>
                        </listOfParameters>
                </kineticLaw>
        </reaction>
        <reaction id="R174" name="R174" reversible="false">
                <notes>
                        <html:p>GENE_ASSOCIATION: Rv0753c </html:p>
                        <html:p>PROTEIN_ASSOCIATION: </html:p>
                        <html:p>SUBSYSTEM: </html:p>
                        <html:p>PROTEIN_CLASS: </html:p>
                </notes>
                <listOfReactants>
                        <speciesReference species="M_METHYMALONATE_c" stoichiometry="1.0"/>
                        <speciesReference species="M_NAD_c" stoichiometry="1.0"/>
                        <speciesReference species="M_COA_c" stoichiometry="1.0"/>
                </listOfReactants>
                <listOfProducts>
                        <speciesReference species="M_PROPIONYLCOA_c" stoichiometry="1.0"/>
                        <speciesReference species="M_NADH_c" stoichiometry="1.0"/>
                        <speciesReference species="M_CO2_c" stoichiometry="1.0"/>
                </listOfProducts>
                <kineticLaw>
                        <math xmlns="http://www.w3.org/1998/Math/MathML">
                                <ci> FLUX_VALUE </ci>
                        </math>
                        <listOfParameters>
                          <parameter id="LOWER_BOUND" value="0.0" units="mmol_per_gDW_per_hr"/>
                          <parameter id="UPPER_BOUND" value="100000.0" units="mmol_per_gDW_per_hr"/>
                          <parameter id="OBJECTIVE_COEFFICIENT" value="0.000000"/>
                          <parameter id="FLUX_VALUE" value="0.000000" units="mmol_per_gDW_per_hr"/>
                          <parameter id="REDUCED_COST" value="0.000000"/>
                        </listOfParameters>
                </kineticLaw>
        </reaction>
        <reaction id="R175" name="R175" reversible="false">
                <notes>
                        <html:p>GENE_ASSOCIATION: orphan </html:p>
                        <html:p>PROTEIN_ASSOCIATION: </html:p>
                        <html:p>SUBSYSTEM: </html:p>
                        <html:p>PROTEIN_CLASS: </html:p>
                </notes>
                <listOfReactants>
                        <speciesReference species="M_ISUCC_c" stoichiometry="1.0"/>
                </listOfReactants>
                <listOfProducts>
                        <speciesReference species="M_OA_c" stoichiometry="1.0"/>
                        <speciesReference species="M_NH3_c" stoichiometry="1.0"/>
                </listOfProducts>
                <kineticLaw>
                        <math xmlns="http://www.w3.org/1998/Math/MathML">
                                <ci> FLUX_VALUE </ci>
                        </math>
                        <listOfParameters>
                          <parameter id="LOWER_BOUND" value="0.0" units="mmol_per_gDW_per_hr"/>
                          <parameter id="UPPER_BOUND" value="100000.0" units="mmol_per_gDW_per_hr"/>
                          <parameter id="OBJECTIVE_COEFFICIENT" value="0.000000"/>
                          <parameter id="FLUX_VALUE" value="0.000000" units="mmol_per_gDW_per_hr"/>
                          <parameter id="REDUCED_COST" value="0.000000"/>
                        </listOfParameters>
                </kineticLaw>
        </reaction>
        <reaction id="R176" name="R176" reversible="false">
                <notes>
                        <html:p>GENE_ASSOCIATION: Rv3601c </html:p>
                        <html:p>PROTEIN_ASSOCIATION: </html:p>
                        <html:p>SUBSYSTEM: </html:p>
                        <html:p>PROTEIN_CLASS: </html:p>
                </notes>
                <listOfReactants>
                        <speciesReference species="M_ASP_c" stoichiometry="1.0"/>
                </listOfReactants>
                <listOfProducts>
                        <speciesReference species="M_bALA_c" stoichiometry="1.0"/>
                        <speciesReference species="M_CO2_c" stoichiometry="1.0"/>
                </listOfProducts>
                <kineticLaw>
                        <math xmlns="http://www.w3.org/1998/Math/MathML">
                                <ci> FLUX_VALUE </ci>
                        </math>
                        <listOfParameters>
                          <parameter id="LOWER_BOUND" value="0.0" units="mmol_per_gDW_per_hr"/>
                          <parameter id="UPPER_BOUND" value="100000.0" units="mmol_per_gDW_per_hr"/>
                          <parameter id="OBJECTIVE_COEFFICIENT" value="0.000000"/>
                          <parameter id="FLUX_VALUE" value="0.000000" units="mmol_per_gDW_per_hr"/>
                          <parameter id="REDUCED_COST" value="0.000000"/>
                        </listOfParameters>
                </kineticLaw>
        </reaction>
        <reaction id="R177" name="R177" reversible="false">
                <notes>
                        <html:p>GENE_ASSOCIATION: Rv1538c </html:p>
                        <html:p>PROTEIN_ASSOCIATION: </html:p>
                        <html:p>SUBSYSTEM: </html:p>
                        <html:p>PROTEIN_CLASS: </html:p>
                </notes>
                <listOfReactants>
                        <speciesReference species="M_ASN_c" stoichiometry="1.0"/>
                </listOfReactants>
                <listOfProducts>
                        <speciesReference species="M_ASP_c" stoichiometry="1.0"/>
                        <speciesReference species="M_NH3_c" stoichiometry="1.0"/>
                </listOfProducts>
                <kineticLaw>
                        <math xmlns="http://www.w3.org/1998/Math/MathML">
                                <ci> FLUX_VALUE </ci>
                        </math>
                        <listOfParameters>
                          <parameter id="LOWER_BOUND" value="0.0" units="mmol_per_gDW_per_hr"/>
                          <parameter id="UPPER_BOUND" value="100000.0" units="mmol_per_gDW_per_hr"/>
                          <parameter id="OBJECTIVE_COEFFICIENT" value="0.000000"/>
                          <parameter id="FLUX_VALUE" value="0.000000" units="mmol_per_gDW_per_hr"/>
                          <parameter id="REDUCED_COST" value="0.000000"/>
                        </listOfParameters>
                </kineticLaw>
        </reaction>
        <reaction id="R178" name="R178" reversible="false">
                <notes>
                        <html:p>GENE_ASSOCIATION: Rv2259 </html:p>
                        <html:p>PROTEIN_ASSOCIATION: </html:p>
                        <html:p>SUBSYSTEM: </html:p>
                        <html:p>PROTEIN_CLASS: </html:p>
                </notes>
                <listOfReactants>
                        <speciesReference species="M_THR_c" stoichiometry="1.0"/>
                        <speciesReference species="M_NAD_c" stoichiometry="1.0"/>
                </listOfReactants>
                <listOfProducts>
                        <speciesReference species="M_2A3KB_c" stoichiometry="1.0"/>
                        <speciesReference species="M_NADH_c" stoichiometry="1.0"/>
                </listOfProducts>
                <kineticLaw>
                        <math xmlns="http://www.w3.org/1998/Math/MathML">
                                <ci> FLUX_VALUE </ci>
                        </math>
                        <listOfParameters>
                          <parameter id="LOWER_BOUND" value="0.0" units="mmol_per_gDW_per_hr"/>
                          <parameter id="UPPER_BOUND" value="100000.0" units="mmol_per_gDW_per_hr"/>
                          <parameter id="OBJECTIVE_COEFFICIENT" value="0.000000"/>
                          <parameter id="FLUX_VALUE" value="0.000000" units="mmol_per_gDW_per_hr"/>
                          <parameter id="REDUCED_COST" value="0.000000"/>
                        </listOfParameters>
                </kineticLaw>
        </reaction>
        <reaction id="R179" name="R179" reversible="false">
                <notes>
                        <html:p>GENE_ASSOCIATION: orphan </html:p>
                        <html:p>PROTEIN_ASSOCIATION: </html:p>
                        <html:p>SUBSYSTEM: </html:p>
                        <html:p>PROTEIN_CLASS: </html:p>
                </notes>
                <listOfReactants>
                        <speciesReference species="M_2A3KB_c" stoichiometry="1.0"/>
                </listOfReactants>
                <listOfProducts>
                        <speciesReference species="M_AMINOACETONE_c" stoichiometry="1.0"/>
                        <speciesReference species="M_CO2_c" stoichiometry="1.0"/>
                </listOfProducts>
                <kineticLaw>
                        <math xmlns="http://www.w3.org/1998/Math/MathML">
                                <ci> FLUX_VALUE </ci>
                        </math>
                        <listOfParameters>
                          <parameter id="LOWER_BOUND" value="0.0" units="mmol_per_gDW_per_hr"/>
                          <parameter id="UPPER_BOUND" value="100000.0" units="mmol_per_gDW_per_hr"/>
                          <parameter id="OBJECTIVE_COEFFICIENT" value="0.000000"/>
                          <parameter id="FLUX_VALUE" value="0.000000" units="mmol_per_gDW_per_hr"/>
                          <parameter id="REDUCED_COST" value="0.000000"/>
                        </listOfParameters>
                </kineticLaw>
        </reaction>
        <reaction id="R180" name="R180" reversible="false">
                <notes>
                        <html:p>GENE_ASSOCIATION: orphan </html:p>
                        <html:p>PROTEIN_ASSOCIATION: </html:p>
                        <html:p>SUBSYSTEM: </html:p>
                        <html:p>PROTEIN_CLASS: </html:p>
                </notes>
                <listOfReactants>
                        <speciesReference species="M_AMINOACETONE_c" stoichiometry="1.0"/>
                        <speciesReference species="M_NADH_c" stoichiometry="1.0"/>
                </listOfReactants>
                <listOfProducts>
                        <speciesReference species="M_1-AMINO-PROPAN-2-OL_c" stoichiometry="1.0"/>
                        <speciesReference species="M_NAD_c" stoichiometry="1"/>
                </listOfProducts>
                <kineticLaw>
                        <math xmlns="http://www.w3.org/1998/Math/MathML">
                                <ci> FLUX_VALUE </ci>
                        </math>
                        <listOfParameters>
                          <parameter id="LOWER_BOUND" value="0.0" units="mmol_per_gDW_per_hr"/>
                          <parameter id="UPPER_BOUND" value="100000.0" units="mmol_per_gDW_per_hr"/>
                          <parameter id="OBJECTIVE_COEFFICIENT" value="0.000000"/>
                          <parameter id="FLUX_VALUE" value="0.000000" units="mmol_per_gDW_per_hr"/>
                          <parameter id="REDUCED_COST" value="0.000000"/>
                        </listOfParameters>
                </kineticLaw>
        </reaction>
        <reaction id="R181" name="R181" reversible="false">
                <notes>
                        <html:p>GENE_ASSOCIATION: Rv1079 </html:p>
                        <html:p>PROTEIN_ASSOCIATION: </html:p>
                        <html:p>SUBSYSTEM: </html:p>
                        <html:p>PROTEIN_CLASS: </html:p>
                </notes>
                <listOfReactants>
                        <speciesReference species="M_OBUT_c" stoichiometry="1.0"/>
                        <speciesReference species="M_NH3_c" stoichiometry="1.0"/>
                        <speciesReference species="M_CYS_c" stoichiometry="1.0"/>
                </listOfReactants>
                <listOfProducts>
                        <speciesReference species="M_LLCT_c" stoichiometry="1.0"/>
                </listOfProducts>
                <kineticLaw>
                        <math xmlns="http://www.w3.org/1998/Math/MathML">
                                <ci> FLUX_VALUE </ci>
                        </math>
                        <listOfParameters>
                          <parameter id="LOWER_BOUND" value="0.0" units="mmol_per_gDW_per_hr"/>
                          <parameter id="UPPER_BOUND" value="100000.0" units="mmol_per_gDW_per_hr"/>
                          <parameter id="OBJECTIVE_COEFFICIENT" value="0.000000"/>
                          <parameter id="FLUX_VALUE" value="0.000000" units="mmol_per_gDW_per_hr"/>
                          <parameter id="REDUCED_COST" value="0.000000"/>
                        </listOfParameters>
                </kineticLaw>
        </reaction>
        <reaction id="R182" name="R182" reversible="false">
                <notes>
                        <html:p>GENE_ASSOCIATION: Rv2531c </html:p>
                        <html:p>PROTEIN_ASSOCIATION: </html:p>
                        <html:p>SUBSYSTEM: </html:p>
                        <html:p>PROTEIN_CLASS: </html:p>
                </notes>
                <listOfReactants>
                        <speciesReference species="M_LYS_c" stoichiometry="1.0"/>
                </listOfReactants>
                <listOfProducts>
                        <speciesReference species="M_CADA_c" stoichiometry="1.0"/>
                        <speciesReference species="M_CO2_c" stoichiometry="1.0"/>
                </listOfProducts>
                <kineticLaw>
                        <math xmlns="http://www.w3.org/1998/Math/MathML">
                                <ci> FLUX_VALUE </ci>
                        </math>
                        <listOfParameters>
                          <parameter id="LOWER_BOUND" value="0.0" units="mmol_per_gDW_per_hr"/>
                          <parameter id="UPPER_BOUND" value="100000.0" units="mmol_per_gDW_per_hr"/>
                          <parameter id="OBJECTIVE_COEFFICIENT" value="0.000000"/>
                          <parameter id="FLUX_VALUE" value="0.000000" units="mmol_per_gDW_per_hr"/>
                          <parameter id="REDUCED_COST" value="0.000000"/>
                        </listOfParameters>
                </kineticLaw>
        </reaction>
        <reaction id="R183" name="R183" reversible="false">
                <notes>
                        <html:p>GENE_ASSOCIATION: orphan </html:p>
                        <html:p>PROTEIN_ASSOCIATION: </html:p>
                        <html:p>SUBSYSTEM: </html:p>
                        <html:p>PROTEIN_CLASS: </html:p>
                </notes>
                <listOfReactants>
                        <speciesReference species="M_PI_c" stoichiometry="1.0"/>
                        <speciesReference species="M_OBUT_c" stoichiometry="1.0"/>
                        <speciesReference species="M_O2_c" stoichiometry="1.0"/>
                </listOfReactants>
                <listOfProducts>
                        <speciesReference species="M_PROPIONYLP_c" stoichiometry="1.0"/>
                        <speciesReference species="M_CO2_c" stoichiometry="1.0"/>
                </listOfProducts>
                <kineticLaw>
                        <math xmlns="http://www.w3.org/1998/Math/MathML">
                                <ci> FLUX_VALUE </ci>
                        </math>
                        <listOfParameters>
                          <parameter id="LOWER_BOUND" value="0.0" units="mmol_per_gDW_per_hr"/>
                          <parameter id="UPPER_BOUND" value="100000.0" units="mmol_per_gDW_per_hr"/>
                          <parameter id="OBJECTIVE_COEFFICIENT" value="0.000000"/>
                          <parameter id="FLUX_VALUE" value="0.000000" units="mmol_per_gDW_per_hr"/>
                          <parameter id="REDUCED_COST" value="0.000000"/>
                        </listOfParameters>
                </kineticLaw>
        </reaction>
        <reaction id="R184" name="R184" reversible="false">
                <notes>
                        <html:p>GENE_ASSOCIATION: Rv2211c </html:p>
                        <html:p>PROTEIN_ASSOCIATION: </html:p>
                        <html:p>SUBSYSTEM: </html:p>
                        <html:p>PROTEIN_CLASS: </html:p>
                </notes>
                <listOfReactants>
                        <speciesReference species="M_SAP_c" stoichiometry="1.0"/>
                        <speciesReference species="M_THF_c" stoichiometry="1.0"/>
                </listOfReactants>
                <listOfProducts>
                        <speciesReference species="M_NH3_c" stoichiometry="1.0"/>
                        <speciesReference species="M_METTHF_c" stoichiometry="1.0"/>
                        <speciesReference species="M_DHLIPOYLPROTEIN_c" stoichiometry="1.0"/>
                </listOfProducts>
                <kineticLaw>
                        <math xmlns="http://www.w3.org/1998/Math/MathML">
                                <ci> FLUX_VALUE </ci>
                        </math>
                        <listOfParameters>
                          <parameter id="LOWER_BOUND" value="0.0" units="mmol_per_gDW_per_hr"/>
                          <parameter id="UPPER_BOUND" value="100000.0" units="mmol_per_gDW_per_hr"/>
                          <parameter id="OBJECTIVE_COEFFICIENT" value="0.000000"/>
                          <parameter id="FLUX_VALUE" value="0.000000" units="mmol_per_gDW_per_hr"/>
                          <parameter id="REDUCED_COST" value="0.000000"/>
                        </listOfParameters>
                </kineticLaw>
        </reaction>
        <reaction id="R185" name="R185" reversible="true">
                <notes>
                        <html:p>GENE_ASSOCIATION: Rv1093 or Rv0070c </html:p>
                        <html:p>PROTEIN_ASSOCIATION: </html:p>
                        <html:p>SUBSYSTEM: </html:p>
                        <html:p>PROTEIN_CLASS: </html:p>
                </notes>
                <listOfReactants>
                        <speciesReference species="M_SER_c" stoichiometry="1.0"/>
                        <speciesReference species="M_THF_c" stoichiometry="1.0"/>
                </listOfReactants>
                <listOfProducts>
                        <speciesReference species="M_METTHF_c" stoichiometry="1.0"/>
                        <speciesReference species="M_GLY_c" stoichiometry="1.0"/>
                </listOfProducts>
                <kineticLaw>
                        <math xmlns="http://www.w3.org/1998/Math/MathML">
                                <ci> FLUX_VALUE </ci>
                        </math>
                        <listOfParameters>
                          <parameter id="LOWER_BOUND" value="-100000.0" units="mmol_per_gDW_per_hr"/>
                          <parameter id="UPPER_BOUND" value="100000.0" units="mmol_per_gDW_per_hr"/>
                          <parameter id="OBJECTIVE_COEFFICIENT" value="0.000000"/>
                          <parameter id="FLUX_VALUE" value="0.000000" units="mmol_per_gDW_per_hr"/>
                          <parameter id="REDUCED_COST" value="0.000000"/>
                        </listOfParameters>
                </kineticLaw>
        </reaction>
        <reaction id="R186" name="R186" reversible="false">
                <notes>
                        <html:p>GENE_ASSOCIATION: Rv1832 </html:p>
                        <html:p>PROTEIN_ASSOCIATION: </html:p>
                        <html:p>SUBSYSTEM: </html:p>
                        <html:p>PROTEIN_CLASS: </html:p>
                </notes>
                <listOfReactants>
                        <speciesReference species="M_GLY_c" stoichiometry="1.0"/>
                        <speciesReference species="M_LIPOYLPROTEIN_c" stoichiometry="1.0"/>
                </listOfReactants>
                <listOfProducts>
                        <speciesReference species="M_SAP_c" stoichiometry="1.0"/>
                        <speciesReference species="M_CO2_c" stoichiometry="1.0"/>
                </listOfProducts>
                <kineticLaw>
                        <math xmlns="http://www.w3.org/1998/Math/MathML">
                                <ci> FLUX_VALUE </ci>
                        </math>
                        <listOfParameters>
                          <parameter id="LOWER_BOUND" value="0.0" units="mmol_per_gDW_per_hr"/>
                          <parameter id="UPPER_BOUND" value="100000.0" units="mmol_per_gDW_per_hr"/>
                          <parameter id="OBJECTIVE_COEFFICIENT" value="0.000000"/>
                          <parameter id="FLUX_VALUE" value="0.000000" units="mmol_per_gDW_per_hr"/>
                          <parameter id="REDUCED_COST" value="0.000000"/>
                        </listOfParameters>
                </kineticLaw>
        </reaction>
        <reaction id="R187" name="R187" reversible="true">
                <notes>
                        <html:p>GENE_ASSOCIATION: Rv0462 or Rv3303c </html:p>
                        <html:p>PROTEIN_ASSOCIATION: </html:p>
                        <html:p>SUBSYSTEM: </html:p>
                        <html:p>PROTEIN_CLASS: </html:p>
                </notes>
                <listOfReactants>
                        <speciesReference species="M_NAD_c" stoichiometry="1.0"/>
                        <speciesReference species="M_DHLIPOYLPROTEIN_c" stoichiometry="1.0"/>
                </listOfReactants>
                <listOfProducts>
                        <speciesReference species="M_NADH_c" stoichiometry="1.0"/>
                        <speciesReference species="M_LIPOYLPROTEIN_c" stoichiometry="1.0"/>
                </listOfProducts>
                <kineticLaw>
                        <math xmlns="http://www.w3.org/1998/Math/MathML">
                                <ci> FLUX_VALUE </ci>
                        </math>
                        <listOfParameters>
                          <parameter id="LOWER_BOUND" value="-100000.0" units="mmol_per_gDW_per_hr"/>
                          <parameter id="UPPER_BOUND" value="100000.0" units="mmol_per_gDW_per_hr"/>
                          <parameter id="OBJECTIVE_COEFFICIENT" value="0.000000"/>
                          <parameter id="FLUX_VALUE" value="0.000000" units="mmol_per_gDW_per_hr"/>
                          <parameter id="REDUCED_COST" value="0.000000"/>
                        </listOfParameters>
                </kineticLaw>
        </reaction>
        <reaction id="R188" name="R188" reversible="false">
                <notes>
                        <html:p>GENE_ASSOCIATION: Rv0069c </html:p>
                        <html:p>PROTEIN_ASSOCIATION: </html:p>
                        <html:p>SUBSYSTEM: </html:p>
                        <html:p>PROTEIN_CLASS: </html:p>
                </notes>
                <listOfReactants>
                        <speciesReference species="M_SER_c" stoichiometry="1.0"/>
                </listOfReactants>
                <listOfProducts>
                        <speciesReference species="M_NH3_c" stoichiometry="1.0"/>
                        <speciesReference species="M_PYR_c" stoichiometry="1.0"/>
                </listOfProducts>
                <kineticLaw>
                        <math xmlns="http://www.w3.org/1998/Math/MathML">
                                <ci> FLUX_VALUE </ci>
                        </math>
                        <listOfParameters>
                          <parameter id="LOWER_BOUND" value="0.0" units="mmol_per_gDW_per_hr"/>
                          <parameter id="UPPER_BOUND" value="100000.0" units="mmol_per_gDW_per_hr"/>
                          <parameter id="OBJECTIVE_COEFFICIENT" value="0.000000"/>
                          <parameter id="FLUX_VALUE" value="0.000000" units="mmol_per_gDW_per_hr"/>
                          <parameter id="REDUCED_COST" value="0.000000"/>
                        </listOfParameters>
                </kineticLaw>
        </reaction>
        <reaction id="R189" name="R189" reversible="false">
                <notes>
                        <html:p>GENE_ASSOCIATION: Rv1464 </html:p>
                        <html:p>PROTEIN_ASSOCIATION: </html:p>
                        <html:p>SUBSYSTEM: </html:p>
                        <html:p>PROTEIN_CLASS: </html:p>
                </notes>
                <listOfReactants>
                        <speciesReference species="M_CYS_c" stoichiometry="1.0"/>
                </listOfReactants>
                <listOfProducts>
                        <speciesReference species="M_NH3_c" stoichiometry="1.0"/>
                        <speciesReference species="M_PYR_c" stoichiometry="1.0"/>
                        <speciesReference species="M_H2S_c" stoichiometry="1.0"/>
                </listOfProducts>
                <kineticLaw>
                        <math xmlns="http://www.w3.org/1998/Math/MathML">
                                <ci> FLUX_VALUE </ci>
                        </math>
                        <listOfParameters>
                          <parameter id="LOWER_BOUND" value="0.0" units="mmol_per_gDW_per_hr"/>
                          <parameter id="UPPER_BOUND" value="100000.0" units="mmol_per_gDW_per_hr"/>
                          <parameter id="OBJECTIVE_COEFFICIENT" value="0.000000"/>
                          <parameter id="FLUX_VALUE" value="0.000000" units="mmol_per_gDW_per_hr"/>
                          <parameter id="REDUCED_COST" value="0.000000"/>
                        </listOfParameters>
                </kineticLaw>
        </reaction>
        <reaction id="R190" name="R190" reversible="true">
                <notes>
                        <html:p>GENE_ASSOCIATION: Rv3565 or Rv0337c </html:p>
                        <html:p>PROTEIN_ASSOCIATION: </html:p>
                        <html:p>SUBSYSTEM: </html:p>
                        <html:p>PROTEIN_CLASS: </html:p>
                </notes>
                <listOfReactants>
                        <speciesReference species="M_TYR_c" stoichiometry="1.0"/>
                        <speciesReference species="M_AKG_c" stoichiometry="1.0"/>
                </listOfReactants>
                <listOfProducts>
                        <speciesReference species="M_4HPP_c" stoichiometry="1.0"/>
                        <speciesReference species="M_GLU_c" stoichiometry="1.0"/>
                </listOfProducts>
                <kineticLaw>
                        <math xmlns="http://www.w3.org/1998/Math/MathML">
                                <ci> FLUX_VALUE </ci>
                        </math>
                        <listOfParameters>
                          <parameter id="LOWER_BOUND" value="-100000.0" units="mmol_per_gDW_per_hr"/>
                          <parameter id="UPPER_BOUND" value="100000.0" units="mmol_per_gDW_per_hr"/>
                          <parameter id="OBJECTIVE_COEFFICIENT" value="0.000000"/>
                          <parameter id="FLUX_VALUE" value="0.000000" units="mmol_per_gDW_per_hr"/>
                          <parameter id="REDUCED_COST" value="0.000000"/>
                        </listOfParameters>
                </kineticLaw>
        </reaction>
        <reaction id="R191" name="R191" reversible="false">
                <notes>
                        <html:p>GENE_ASSOCIATION: MT1364 </html:p>
                        <html:p>PROTEIN_ASSOCIATION: </html:p>
                        <html:p>SUBSYSTEM: </html:p>
                        <html:p>PROTEIN_CLASS: </html:p>
                </notes>
                <listOfReactants>
                        <speciesReference species="M_4HPP_c" stoichiometry="1.0"/>
                        <speciesReference species="M_O2_c" stoichiometry="1.0"/>
                </listOfReactants>
                <listOfProducts>
                        <speciesReference species="M_HOMOGEN_c" stoichiometry="1.0"/>
                        <speciesReference species="M_CO2_c" stoichiometry="1.0"/>
                </listOfProducts>
                <kineticLaw>
                        <math xmlns="http://www.w3.org/1998/Math/MathML">
                                <ci> FLUX_VALUE </ci>
                        </math>
                        <listOfParameters>
                          <parameter id="LOWER_BOUND" value="0.0" units="mmol_per_gDW_per_hr"/>
                          <parameter id="UPPER_BOUND" value="100000.0" units="mmol_per_gDW_per_hr"/>
                          <parameter id="OBJECTIVE_COEFFICIENT" value="0.000000"/>
                          <parameter id="FLUX_VALUE" value="0.000000" units="mmol_per_gDW_per_hr"/>
                          <parameter id="REDUCED_COST" value="0.000000"/>
                        </listOfParameters>
                </kineticLaw>
        </reaction>
        <reaction id="R192" name="R192" reversible="false">
                <notes>
                        <html:p>GENE_ASSOCIATION: orphan </html:p>
                        <html:p>PROTEIN_ASSOCIATION: </html:p>
                        <html:p>SUBSYSTEM: </html:p>
                        <html:p>PROTEIN_CLASS: </html:p>
                </notes>
                <listOfReactants>
                        <speciesReference species="M_HOMOGEN_c" stoichiometry="1.0"/>
                        <speciesReference species="M_O2_c" stoichiometry="1.0"/>
                </listOfReactants>
                <listOfProducts>
                        <speciesReference species="M_MACAC_c" stoichiometry="1.0"/>
                </listOfProducts>
                <kineticLaw>
                        <math xmlns="http://www.w3.org/1998/Math/MathML">
                                <ci> FLUX_VALUE </ci>
                        </math>
                        <listOfParameters>
                          <parameter id="LOWER_BOUND" value="0.0" units="mmol_per_gDW_per_hr"/>
                          <parameter id="UPPER_BOUND" value="100000.0" units="mmol_per_gDW_per_hr"/>
                          <parameter id="OBJECTIVE_COEFFICIENT" value="0.000000"/>
                          <parameter id="FLUX_VALUE" value="0.000000" units="mmol_per_gDW_per_hr"/>
                          <parameter id="REDUCED_COST" value="0.000000"/>
                        </listOfParameters>
                </kineticLaw>
        </reaction>
        <reaction id="R193" name="R193" reversible="true">
                <notes>
                        <html:p>GENE_ASSOCIATION: orphan </html:p>
                        <html:p>PROTEIN_ASSOCIATION: </html:p>
                        <html:p>SUBSYSTEM: </html:p>
                        <html:p>PROTEIN_CLASS: </html:p>
                </notes>
                <listOfReactants>
                        <speciesReference species="M_MACAC_c" stoichiometry="1.0"/>
                </listOfReactants>
                <listOfProducts>
                        <speciesReference species="M_FUACAC_c" stoichiometry="1.0"/>
                </listOfProducts>
                <kineticLaw>
                        <math xmlns="http://www.w3.org/1998/Math/MathML">
                                <ci> FLUX_VALUE </ci>
                        </math>
                        <listOfParameters>
                          <parameter id="LOWER_BOUND" value="-100000.0" units="mmol_per_gDW_per_hr"/>
                          <parameter id="UPPER_BOUND" value="100000.0" units="mmol_per_gDW_per_hr"/>
                          <parameter id="OBJECTIVE_COEFFICIENT" value="0.000000"/>
                          <parameter id="FLUX_VALUE" value="0.000000" units="mmol_per_gDW_per_hr"/>
                          <parameter id="REDUCED_COST" value="0.000000"/>
                        </listOfParameters>
                </kineticLaw>
        </reaction>
        <reaction id="R194" name="R194" reversible="false">
                <notes>
                        <html:p>GENE_ASSOCIATION: orphan </html:p>
                        <html:p>PROTEIN_ASSOCIATION: </html:p>
                        <html:p>SUBSYSTEM: </html:p>
                        <html:p>PROTEIN_CLASS: </html:p>
                </notes>
                <listOfReactants>
                        <speciesReference species="M_FUACAC_c" stoichiometry="1.0"/>
                </listOfReactants>
                <listOfProducts>
                        <speciesReference species="M_FUM_c" stoichiometry="1.0"/>
                        <speciesReference species="M_ACTAC_c" stoichiometry="1.0"/>
                </listOfProducts>
                <kineticLaw>
                        <math xmlns="http://www.w3.org/1998/Math/MathML">
                                <ci> FLUX_VALUE </ci>
                        </math>
                        <listOfParameters>
                          <parameter id="LOWER_BOUND" value="0.0" units="mmol_per_gDW_per_hr"/>
                          <parameter id="UPPER_BOUND" value="100000.0" units="mmol_per_gDW_per_hr"/>
                          <parameter id="OBJECTIVE_COEFFICIENT" value="0.000000"/>
                          <parameter id="FLUX_VALUE" value="0.000000" units="mmol_per_gDW_per_hr"/>
                          <parameter id="REDUCED_COST" value="0.000000"/>
                        </listOfParameters>
                </kineticLaw>
        </reaction>
        <reaction id="R195" name="R195" reversible="true">
                <notes>
                        <html:p>GENE_ASSOCIATION: Rv3565 or Rv0337c </html:p>
                        <html:p>PROTEIN_ASSOCIATION: </html:p>
                        <html:p>SUBSYSTEM: </html:p>
                        <html:p>PROTEIN_CLASS: </html:p>
                </notes>
                <listOfReactants>
                        <speciesReference species="M_AKG_c" stoichiometry="1.0"/>
                        <speciesReference species="M_PHE_c" stoichiometry="1.0"/>
                </listOfReactants>
                <listOfProducts>
                        <speciesReference species="M_PHPYR_c" stoichiometry="1.0"/>
                        <speciesReference species="M_GLU_c" stoichiometry="1.0"/>
                </listOfProducts>
                <kineticLaw>
                        <math xmlns="http://www.w3.org/1998/Math/MathML">
                                <ci> FLUX_VALUE </ci>
                        </math>
                        <listOfParameters>
                          <parameter id="LOWER_BOUND" value="-100000.0" units="mmol_per_gDW_per_hr"/>
                          <parameter id="UPPER_BOUND" value="100000.0" units="mmol_per_gDW_per_hr"/>
                          <parameter id="OBJECTIVE_COEFFICIENT" value="0.000000"/>
                          <parameter id="FLUX_VALUE" value="0.000000" units="mmol_per_gDW_per_hr"/>
                          <parameter id="REDUCED_COST" value="0.000000"/>
                        </listOfParameters>
                </kineticLaw>
        </reaction>
        <reaction id="R196" name="R196" reversible="false">
                <notes>
                        <html:p>GENE_ASSOCIATION: Rv2220 or Rv1878 or Rv2860c </html:p>
                        <html:p>PROTEIN_ASSOCIATION: </html:p>
                        <html:p>SUBSYSTEM: </html:p>
                        <html:p>PROTEIN_CLASS: </html:p>
                </notes>
                <listOfReactants>
                        <speciesReference species="M_GLU_c" stoichiometry="1.0"/>
                        <speciesReference species="M_NH3_c" stoichiometry="1.0"/>
                        <speciesReference species="M_ATP_c" stoichiometry="1.0"/>
                </listOfReactants>
                <listOfProducts>
                        <speciesReference species="M_GLN_c" stoichiometry="1.0"/>
                        <speciesReference species="M_ADP_c" stoichiometry="1.0"/>
                        <speciesReference species="M_PI_c" stoichiometry="1.0"/>
                </listOfProducts>
                <kineticLaw>
                        <math xmlns="http://www.w3.org/1998/Math/MathML">
                                <ci> FLUX_VALUE </ci>
                        </math>
                        <listOfParameters>
                          <parameter id="LOWER_BOUND" value="0.0" units="mmol_per_gDW_per_hr"/>
                          <parameter id="UPPER_BOUND" value="100000.0" units="mmol_per_gDW_per_hr"/>
                          <parameter id="OBJECTIVE_COEFFICIENT" value="0.000000"/>
                          <parameter id="FLUX_VALUE" value="0.000000" units="mmol_per_gDW_per_hr"/>
                          <parameter id="REDUCED_COST" value="0.000000"/>
                        </listOfParameters>
                </kineticLaw>
        </reaction>
        <reaction id="R197" name="R197" reversible="true">
                <notes>
                        <html:p>GENE_ASSOCIATION: Rv3859c and Rv3858c </html:p>
                        <html:p>PROTEIN_ASSOCIATION: </html:p>
                        <html:p>SUBSYSTEM: </html:p>
                        <html:p>PROTEIN_CLASS: </html:p>
                </notes>
                <listOfReactants>
                        <speciesReference species="M_GLN_c" stoichiometry="1.0"/>
                        <speciesReference species="M_AKG_c" stoichiometry="1.0"/>
                        <speciesReference species="M_NADH_c" stoichiometry="1.0"/>
                </listOfReactants>
                <listOfProducts>
                        <speciesReference species="M_GLU_c" stoichiometry="2.0"/>
                        <speciesReference species="M_NAD_c" stoichiometry="1.0"/>
                </listOfProducts>
                <kineticLaw>
                        <math xmlns="http://www.w3.org/1998/Math/MathML">
                                <ci> FLUX_VALUE </ci>
                        </math>
                        <listOfParameters>
                          <parameter id="LOWER_BOUND" value="-100000.0" units="mmol_per_gDW_per_hr"/>
                          <parameter id="UPPER_BOUND" value="100000.0" units="mmol_per_gDW_per_hr"/>
                          <parameter id="OBJECTIVE_COEFFICIENT" value="0.000000"/>
                          <parameter id="FLUX_VALUE" value="0.000000" units="mmol_per_gDW_per_hr"/>
                          <parameter id="REDUCED_COST" value="0.000000"/>
                        </listOfParameters>
                </kineticLaw>
        </reaction>
        <reaction id="R198" name="R198" reversible="true">
                <notes>
                        <html:p>GENE_ASSOCIATION: Rv2476c </html:p>
                        <html:p>PROTEIN_ASSOCIATION: </html:p>
                        <html:p>SUBSYSTEM: </html:p>
                        <html:p>PROTEIN_CLASS: </html:p>
                </notes>
                <listOfReactants>
                        <speciesReference species="M_NH3_c" stoichiometry="1.0"/>
                        <speciesReference species="M_AKG_c" stoichiometry="1.0"/>
                        <speciesReference species="M_NADPH_c" stoichiometry="1.0"/>
                </listOfReactants>
                <listOfProducts>
                        <speciesReference species="M_GLU_c" stoichiometry="1.0"/>
                        <speciesReference species="M_NADP_c" stoichiometry="1.0"/>
                </listOfProducts>
                <kineticLaw>
                        <math xmlns="http://www.w3.org/1998/Math/MathML">
                                <ci> FLUX_VALUE </ci>
                        </math>
                        <listOfParameters>
                          <parameter id="LOWER_BOUND" value="-100000.0" units="mmol_per_gDW_per_hr"/>
                          <parameter id="UPPER_BOUND" value="100000.0" units="mmol_per_gDW_per_hr"/>
                          <parameter id="OBJECTIVE_COEFFICIENT" value="0.000000"/>
                          <parameter id="FLUX_VALUE" value="0.000000" units="mmol_per_gDW_per_hr"/>
                          <parameter id="REDUCED_COST" value="0.000000"/>
                        </listOfParameters>
                </kineticLaw>
        </reaction>
        <reaction id="R199" name="R199" reversible="false">
                <notes>
                        <html:p>GENE_ASSOCIATION: Rv2439c </html:p>
                        <html:p>PROTEIN_ASSOCIATION: </html:p>
                        <html:p>SUBSYSTEM: </html:p>
                        <html:p>PROTEIN_CLASS: </html:p>
                </notes>
                <listOfReactants>
                        <speciesReference species="M_GLU_c" stoichiometry="1.0"/>
                        <speciesReference species="M_ATP_c" stoichiometry="1.0"/>
                </listOfReactants>
                <listOfProducts>
                        <speciesReference species="M_GLUP_c" stoichiometry="1.0"/>
                        <speciesReference species="M_ADP_c" stoichiometry="1.0"/>
                </listOfProducts>
                <kineticLaw>
                        <math xmlns="http://www.w3.org/1998/Math/MathML">
                                <ci> FLUX_VALUE </ci>
                        </math>
                        <listOfParameters>
                          <parameter id="LOWER_BOUND" value="0.0" units="mmol_per_gDW_per_hr"/>
                          <parameter id="UPPER_BOUND" value="100000.0" units="mmol_per_gDW_per_hr"/>
                          <parameter id="OBJECTIVE_COEFFICIENT" value="0.000000"/>
                          <parameter id="FLUX_VALUE" value="0.000000" units="mmol_per_gDW_per_hr"/>
                          <parameter id="REDUCED_COST" value="0.000000"/>
                        </listOfParameters>
                </kineticLaw>
        </reaction>
        <reaction id="R200" name="R200" reversible="false">
                <notes>
                        <html:p>GENE_ASSOCIATION: Rv2427c </html:p>
                        <html:p>PROTEIN_ASSOCIATION: </html:p>
                        <html:p>SUBSYSTEM: </html:p>
                        <html:p>PROTEIN_CLASS: </html:p>
                </notes>
                <listOfReactants>
                        <speciesReference species="M_NADPH_c" stoichiometry="1.0"/>
                        <speciesReference species="M_GLUP_c" stoichiometry="1.0"/>
                </listOfReactants>
                <listOfProducts>
                        <speciesReference species="M_GLUGSAL_c" stoichiometry="1.0"/>
                        <speciesReference species="M_NADP_c" stoichiometry="1.0"/>
                        <speciesReference species="M_PI_c" stoichiometry="1.0"/>
                </listOfProducts>
                <kineticLaw>
                        <math xmlns="http://www.w3.org/1998/Math/MathML">
                                <ci> FLUX_VALUE </ci>
                        </math>
                        <listOfParameters>
                          <parameter id="LOWER_BOUND" value="0.0" units="mmol_per_gDW_per_hr"/>
                          <parameter id="UPPER_BOUND" value="100000.0" units="mmol_per_gDW_per_hr"/>
                          <parameter id="OBJECTIVE_COEFFICIENT" value="0.000000"/>
                          <parameter id="FLUX_VALUE" value="0.000000" units="mmol_per_gDW_per_hr"/>
                          <parameter id="REDUCED_COST" value="0.000000"/>
                        </listOfParameters>
                </kineticLaw>
        </reaction>
        <reaction id="R201" name="R201" reversible="true">
                <notes>
                        <html:p>GENE_ASSOCIATION: orphan </html:p>
                        <html:p>PROTEIN_ASSOCIATION: </html:p>
                        <html:p>SUBSYSTEM: </html:p>
                        <html:p>PROTEIN_CLASS: </html:p>
                </notes>
                <listOfReactants>
                        <speciesReference species="M_GLUGSAL_c" stoichiometry="1.0"/>
                </listOfReactants>
                <listOfProducts>
                        <speciesReference species="M_P5C_c" stoichiometry="1.0"/>
                </listOfProducts>
                <kineticLaw>
                        <math xmlns="http://www.w3.org/1998/Math/MathML">
                                <ci> FLUX_VALUE </ci>
                        </math>
                        <listOfParameters>
                          <parameter id="LOWER_BOUND" value="-100000.0" units="mmol_per_gDW_per_hr"/>
                          <parameter id="UPPER_BOUND" value="100000.0" units="mmol_per_gDW_per_hr"/>
                          <parameter id="OBJECTIVE_COEFFICIENT" value="0.000000"/>
                          <parameter id="FLUX_VALUE" value="0.000000" units="mmol_per_gDW_per_hr"/>
                          <parameter id="REDUCED_COST" value="0.000000"/>
                        </listOfParameters>
                </kineticLaw>
        </reaction>
        <reaction id="R202" name="R202" reversible="true">
                <notes>
                        <html:p>GENE_ASSOCIATION: Rv0500 </html:p>
                        <html:p>PROTEIN_ASSOCIATION: </html:p>
                        <html:p>SUBSYSTEM: </html:p>
                        <html:p>PROTEIN_CLASS: </html:p>
                </notes>
                <listOfReactants>
                        <speciesReference species="M_P5C_c" stoichiometry="2.0"/>
                        <speciesReference species="M_NADPH_c" stoichiometry="1.0"/>
                        <speciesReference species="M_NADH_c" stoichiometry="1.0"/>
                </listOfReactants>
                <listOfProducts>
                        <speciesReference species="M_PRO_c" stoichiometry="2.0"/>
                        <speciesReference species="M_NADP_c" stoichiometry="1.0"/>
                        <speciesReference species="M_NAD_c" stoichiometry="1.0"/>
                </listOfProducts>
                <kineticLaw>
                        <math xmlns="http://www.w3.org/1998/Math/MathML">
                                <ci> FLUX_VALUE </ci>
                        </math>
                        <listOfParameters>
                          <parameter id="LOWER_BOUND" value="-100000.0" units="mmol_per_gDW_per_hr"/>
                          <parameter id="UPPER_BOUND" value="100000.0" units="mmol_per_gDW_per_hr"/>
                          <parameter id="OBJECTIVE_COEFFICIENT" value="0.000000"/>
                          <parameter id="FLUX_VALUE" value="0.000000" units="mmol_per_gDW_per_hr"/>
                          <parameter id="REDUCED_COST" value="0.000000"/>
                        </listOfParameters>
                </kineticLaw>
        </reaction>
        <reaction id="R203" name="R203" reversible="true">
                <notes>
                        <html:p>GENE_ASSOCIATION: Rv2747 </html:p>
                        <html:p>PROTEIN_ASSOCIATION: </html:p>
                        <html:p>SUBSYSTEM: </html:p>
                        <html:p>PROTEIN_CLASS: </html:p>
                </notes>
                <listOfReactants>
                        <speciesReference species="M_GLU_c" stoichiometry="1.0"/>
                        <speciesReference species="M_ACCOA_c" stoichiometry="1.0"/>
                </listOfReactants>
                <listOfProducts>
                        <speciesReference species="M_NAGLU_c" stoichiometry="1.0"/>
                        <speciesReference species="M_COA_c" stoichiometry="1.0"/>
                </listOfProducts>
                <kineticLaw>
                        <math xmlns="http://www.w3.org/1998/Math/MathML">
                                <ci> FLUX_VALUE </ci>
                        </math>
                        <listOfParameters>
                          <parameter id="LOWER_BOUND" value="-100000.0" units="mmol_per_gDW_per_hr"/>
                          <parameter id="UPPER_BOUND" value="100000.0" units="mmol_per_gDW_per_hr"/>
                          <parameter id="OBJECTIVE_COEFFICIENT" value="0.000000"/>
                          <parameter id="FLUX_VALUE" value="0.000000" units="mmol_per_gDW_per_hr"/>
                          <parameter id="REDUCED_COST" value="0.000000"/>
                        </listOfParameters>
                </kineticLaw>
        </reaction>
        <reaction id="R204" name="R204" reversible="false">
                <notes>
                        <html:p>GENE_ASSOCIATION: Rv1654 </html:p>
                        <html:p>PROTEIN_ASSOCIATION: </html:p>
                        <html:p>SUBSYSTEM: </html:p>
                        <html:p>PROTEIN_CLASS: </html:p>
                </notes>
                <listOfReactants>
                        <speciesReference species="M_NAGLU_c" stoichiometry="1.0"/>
                        <speciesReference species="M_ATP_c" stoichiometry="1.0"/>
                </listOfReactants>
                <listOfProducts>
                        <speciesReference species="M_NAGLUP_c" stoichiometry="1.0"/>
                        <speciesReference species="M_ADP_c" stoichiometry="1.0"/>
                </listOfProducts>
                <kineticLaw>
                        <math xmlns="http://www.w3.org/1998/Math/MathML">
                                <ci> FLUX_VALUE </ci>
                        </math>
                        <listOfParameters>
                          <parameter id="LOWER_BOUND" value="0.0" units="mmol_per_gDW_per_hr"/>
                          <parameter id="UPPER_BOUND" value="100000.0" units="mmol_per_gDW_per_hr"/>
                          <parameter id="OBJECTIVE_COEFFICIENT" value="0.000000"/>
                          <parameter id="FLUX_VALUE" value="0.000000" units="mmol_per_gDW_per_hr"/>
                          <parameter id="REDUCED_COST" value="0.000000"/>
                        </listOfParameters>
                </kineticLaw>
        </reaction>
        <reaction id="R205" name="R205" reversible="false">
                <notes>
                        <html:p>GENE_ASSOCIATION: Rv1652 </html:p>
                        <html:p>PROTEIN_ASSOCIATION: </html:p>
                        <html:p>SUBSYSTEM: </html:p>
                        <html:p>PROTEIN_CLASS: </html:p>
                </notes>
                <listOfReactants>
                        <speciesReference species="M_NADPH_c" stoichiometry="1.0"/>
                        <speciesReference species="M_NAGLUP_c" stoichiometry="1.0"/>
                </listOfReactants>
                <listOfProducts>
                        <speciesReference species="M_NAGLUS_c" stoichiometry="1.0"/>
                        <speciesReference species="M_NADP_c" stoichiometry="1.0"/>
                        <speciesReference species="M_PI_c" stoichiometry="1.0"/>
                </listOfProducts>
                <kineticLaw>
                        <math xmlns="http://www.w3.org/1998/Math/MathML">
                                <ci> FLUX_VALUE </ci>
                        </math>
                        <listOfParameters>
                          <parameter id="LOWER_BOUND" value="0.0" units="mmol_per_gDW_per_hr"/>
                          <parameter id="UPPER_BOUND" value="100000.0" units="mmol_per_gDW_per_hr"/>
                          <parameter id="OBJECTIVE_COEFFICIENT" value="0.000000"/>
                          <parameter id="FLUX_VALUE" value="0.000000" units="mmol_per_gDW_per_hr"/>
                          <parameter id="REDUCED_COST" value="0.000000"/>
                        </listOfParameters>
                </kineticLaw>
        </reaction>
        <reaction id="R206" name="R206" reversible="false">
                <notes>
                        <html:p>GENE_ASSOCIATION: Rv1655 </html:p>
                        <html:p>PROTEIN_ASSOCIATION: </html:p>
                        <html:p>SUBSYSTEM: </html:p>
                        <html:p>PROTEIN_CLASS: </html:p>
                </notes>
                <listOfReactants>
                        <speciesReference species="M_NAGLUS_c" stoichiometry="1.0"/>
                        <speciesReference species="M_GLU_c" stoichiometry="1.0"/>
                </listOfReactants>
                <listOfProducts>
                        <speciesReference species="M_NAORN_c" stoichiometry="1.0"/>
                        <speciesReference species="M_AKG_c" stoichiometry="1.0"/>
                </listOfProducts>
                <kineticLaw>
                        <math xmlns="http://www.w3.org/1998/Math/MathML">
                                <ci> FLUX_VALUE </ci>
                        </math>
                        <listOfParameters>
                          <parameter id="LOWER_BOUND" value="0.0" units="mmol_per_gDW_per_hr"/>
                          <parameter id="UPPER_BOUND" value="100000.0" units="mmol_per_gDW_per_hr"/>
                          <parameter id="OBJECTIVE_COEFFICIENT" value="0.000000"/>
                          <parameter id="FLUX_VALUE" value="0.000000" units="mmol_per_gDW_per_hr"/>
                          <parameter id="REDUCED_COST" value="0.000000"/>
                        </listOfParameters>
                </kineticLaw>
        </reaction>
        <reaction id="R207" name="R207" reversible="true">
                <notes>
                        <html:p>GENE_ASSOCIATION: Rv1653 </html:p>
                        <html:p>PROTEIN_ASSOCIATION: </html:p>
                        <html:p>SUBSYSTEM: </html:p>
                        <html:p>PROTEIN_CLASS: </html:p>
                </notes>
                <listOfReactants>
                        <speciesReference species="M_NAORN_c" stoichiometry="1.0"/>
                        <speciesReference species="M_GLU_c" stoichiometry="1.0"/>
                </listOfReactants>
                <listOfProducts>
                        <speciesReference species="M_NAGLU_c" stoichiometry="1.0"/>
                        <speciesReference species="M_ORN_c" stoichiometry="1.0"/>
                </listOfProducts>
                <kineticLaw>
                        <math xmlns="http://www.w3.org/1998/Math/MathML">
                                <ci> FLUX_VALUE </ci>
                        </math>
                        <listOfParameters>
                          <parameter id="LOWER_BOUND" value="-100000.0" units="mmol_per_gDW_per_hr"/>
                          <parameter id="UPPER_BOUND" value="100000.0" units="mmol_per_gDW_per_hr"/>
                          <parameter id="OBJECTIVE_COEFFICIENT" value="0.000000"/>
                          <parameter id="FLUX_VALUE" value="0.000000" units="mmol_per_gDW_per_hr"/>
                          <parameter id="REDUCED_COST" value="0.000000"/>
                        </listOfParameters>
                </kineticLaw>
        </reaction>
        <reaction id="R208" name="R208" reversible="false">
                <notes>
                        <html:p>GENE_ASSOCIATION: Rv1383 and Rv1384 </html:p>
                        <html:p>PROTEIN_ASSOCIATION: </html:p>
[truncated: 1,100,295 more chars]
