# Supplementary material for: Do genome-scale models need exact solvers or clearer standards?
Source: Mol Syst Biol. 2015 Oct 14;11(10):831. doi: 10.15252/msb.20156157 (PMC4631202; doi:10.15252/msb.20156157)
Supplement: Supplementary file 2 — Dataset EV1 [file msb0011-0831-sd2.zip › m_model_collection-master/sbml/iAC560.xml]

<?xml version="1.0" encoding="UTF-8"?>
<sbml xmlns="http://www.sbml.org/sbml/level2" level="2" version="1" xmlns:html="http://www.w3.org/1999/xhtml">
<model id="iAC560_def_med" name="iAC560_def_med">
<listOfCompartments>
	<compartment id="Extracellular_space"/>
	<compartment id="Flagellum" outside="Extracellular_space"/>
	<compartment id="Cytosol" outside="Extracellular_space"/>
	<compartment id="Endoplasmic_Reticulum" outside="Extracellular_space"/>
	<compartment id="Mitochondria" outside="Extracellular_space"/>
	<compartment id="Nucleus" outside="Extracellular_space"/>
	<compartment id="Glycosome" outside="Extracellular_space"/>
	<compartment id="Acidocalcisome" outside="Extracellular_space"/>
</listOfCompartments>
<listOfSpecies>
	<species id="M_10fthf_c" name="M_10_Formyltetrahydrofolate_C20H21N7O7" compartment="Cytosol" charge="-2" boundaryCondition="false"/>
	<species id="M_12d3k5m_c" name="M_1_2_dihydroxy_3_keto_5_methylthiopentene_C6H8O3S" compartment="Cytosol" charge="-2" boundaryCondition="false"/>
	<species id="M_12dgr_LM_c" name="M_1_2_Diacylglycerol__L_major__C3840H6924O500" compartment="Cytosol" charge="0" boundaryCondition="false"/>
	<species id="M_12dgr_LM_m" name="M_1_2_Diacylglycerol__L_major__C3840H6924O500" compartment="Mitochondria" charge="0" boundaryCondition="false"/>
	<species id="M_12dgr_LM_r" name="M_1_2_Diacylglycerol__L_major__C3840H6924O500" compartment="Endoplasmic_Reticulum" charge="0" boundaryCondition="false"/>
	<species id="M_13dpg_c" name="M_3_Phospho_D_glyceroyl_phosphate_C3H4O10P2" compartment="Cytosol" charge="-4" boundaryCondition="false"/>
	<species id="M_13dpg_x" name="M_3_Phospho_D_glyceroyl_phosphate_C3H4O10P2" compartment="Glycosome" charge="-4" boundaryCondition="false"/>
	<species id="M_1ag3p_LM_c" name="M_1_Acyl_sn_glycerol_3_phosphate__L_major__C2070H3762O700P100" compartment="Cytosol" charge="-200" boundaryCondition="false"/>
	<species id="M_1ag3p_LM_m" name="M_1_Acyl_sn_glycerol_3_phosphate__L_major__C2070H3762O700P100" compartment="Mitochondria" charge="-200" boundaryCondition="false"/>
	<species id="M_1ag3p_LM_x" name="M_1_Acyl_sn_glycerol_3_phosphate__L_major__C2070H3762O700P100" compartment="Glycosome" charge="-200" boundaryCondition="false"/>
	<species id="M_1agly3p_LM_x" name="M_Glycerone_phosphate__L_major__C2070H3562O700P100" compartment="Glycosome" charge="-200" boundaryCondition="false"/>
	<species id="M_1akgp_LM_c" name="M_1_alkylglycerol_3_phosphate_C1970H3962O600P100" compartment="Cytosol" charge="-200" boundaryCondition="false"/>
	<species id="M_1p3h5c_c" name="M_L_1_Pyrroline_3_hydroxy_5_carboxylate_C5H6NO3" compartment="Cytosol" charge="-1" boundaryCondition="false"/>
	<species id="M_1p3h5c_m" name="M_L_1_Pyrroline_3_hydroxy_5_carboxylate_C5H6NO3" compartment="Mitochondria" charge="-1" boundaryCondition="false"/>
	<species id="M_1pyr5c_c" name="M_1_Pyrroline_5_carboxylate_C5H6NO2" compartment="Cytosol" charge="-1" boundaryCondition="false"/>
	<species id="M_1pyr5c_m" name="M_1_Pyrroline_5_carboxylate_C5H6NO2" compartment="Mitochondria" charge="-1" boundaryCondition="false"/>
	<species id="M_25aics_c" name="M__S__2_5_Amino_1__5_phospho_D_ribosyl_imidazole_4_carboxamidosuccinate_C13H15N4O12P" compartment="Cytosol" charge="-4" boundaryCondition="false"/>
	<species id="M_26d5mcoa_c" name="M_2_6_Dimethyl_5_methylene_3_oxo_heptanoyl_CoA_C31H50N7O18P3S" compartment="Cytosol" charge="0" boundaryCondition="false"/>
	<species id="M_26d5mcoa_m" name="M_2_6_Dimethyl_5_methylene_3_oxo_heptanoyl_CoA_C31H50N7O18P3S" compartment="Mitochondria" charge="0" boundaryCondition="false"/>
	<species id="M_2H3M_c" name="M_2_Hexaprenyl_3_methyl_6_methoxy_1_4_benzoquinone_C38H56O3" compartment="Cytosol" charge="0" boundaryCondition="false"/>
	<species id="M_2H3M_m" name="M_2_Hexaprenyl_3_methyl_6_methoxy_1_4_benzoquinone_C38H56O3" compartment="Mitochondria" charge="0" boundaryCondition="false"/>
	<species id="M_2H5H_c" name="M_2_Hexaprenyl_3_methyl_5_hydroxy_6_methoxy_1_4_benzoquinone_C38H56O4" compartment="Cytosol" charge="0" boundaryCondition="false"/>
	<species id="M_2H5H_m" name="M_2_Hexaprenyl_3_methyl_5_hydroxy_6_methoxy_1_4_benzoquinone_C38H56O4" compartment="Mitochondria" charge="0" boundaryCondition="false"/>
	<species id="M_2H6M_c" name="M_2_Hexaprenyl_6_methoxy_1_4_benzoquinone_C37H54O3" compartment="Cytosol" charge="0" boundaryCondition="false"/>
	<species id="M_2beACP_m" name="M_But_2_enoyl_acyl_carrier_protein_C4H5OX" compartment="Mitochondria" charge="0" boundaryCondition="false"/>
	<species id="M_2dr1p_c" name="M_2_Deoxy_D_ribose_1_phosphate_C5H9O7P" compartment="Cytosol" charge="-2" boundaryCondition="false"/>
	<species id="M_2dr5p_c" name="M_2_Deoxy_D_ribose_5_phosphate_C5H9O7P" compartment="Cytosol" charge="-2" boundaryCondition="false"/>
	<species id="M_2h3opp_c" name="M_2_Hydroxy_3_oxopropanoate_C3H3O4" compartment="Cytosol" charge="-1" boundaryCondition="false"/>
	<species id="M_2kmb_c" name="M_2_keto_4_methylthiobutyrate_C5H7O3S" compartment="Cytosol" charge="-1" boundaryCondition="false"/>
	<species id="M_2maacoa_m" name="M_2_Methyl_3_acetoacetyl_CoA_C26H38N7O18P3S" compartment="Mitochondria" charge="-4" boundaryCondition="false"/>
	<species id="M_2mb2coa_m" name="M_trans_2_Methylbut_2_enoyl_CoA_C26H38N7O17P3S" compartment="Mitochondria" charge="-4" boundaryCondition="false"/>
	<species id="M_2mbcoa_m" name="M_2_Methylbutanoyl_CoA_C26H40N7O17P3S" compartment="Mitochondria" charge="-4" boundaryCondition="false"/>
	<species id="M_2mbutdhla_m" name="M_S__2_Methylbutanoyl__dihydrolipoamide_C13H25NO2S2" compartment="Mitochondria" charge="0" boundaryCondition="false"/>
	<species id="M_2mp2coa_m" name="M_2_Methylprop_2_enoyl_CoA_C25H36N7O17P3S" compartment="Mitochondria" charge="-4" boundaryCondition="false"/>
	<species id="M_2mpdhl_m" name="M_S__2_Methylpropanoyl__dihydrolipoamide_C12H23NO2S2" compartment="Mitochondria" charge="0" boundaryCondition="false"/>
	<species id="M_2obut_c" name="M_2_Oxobutanoate_C4H5O3" compartment="Cytosol" charge="-1" boundaryCondition="false"/>
	<species id="M_2ohph_c" name="M_2_Octaprenyl_6_hydroxyphenol_C46H70O2" compartment="Cytosol" charge="0" boundaryCondition="false"/>
	<species id="M_2omhmbl_c" name="M_2_Octaprenyl_3_methyl_5_hydroxy_6_methoxy_1_4_benzoquinol_C48H74O4" compartment="Cytosol" charge="0" boundaryCondition="false"/>
	<species id="M_2omph_c" name="M_2_Octaprenyl_6_methoxyphenol_C47H72O2" compartment="Cytosol" charge="0" boundaryCondition="false"/>
	<species id="M_2oxoadp_c" name="M_2_Oxoadipate_C6H6O5" compartment="Cytosol" charge="-2" boundaryCondition="false"/>
	<species id="M_2oxoadp_m" name="M_2_Oxoadipate_C6H6O5" compartment="Mitochondria" charge="-2" boundaryCondition="false"/>
	<species id="M_2pg_c" name="M_D_Glycerate_2_phosphate_C3H4O7P" compartment="Cytosol" charge="-3" boundaryCondition="false"/>
	<species id="M_2tddACP_m" name="M_trans_Dodec_2_enoyl_acyl_carrier_protein_C12H21OX" compartment="Mitochondria" charge="0" boundaryCondition="false"/>
	<species id="M_2tdeACP_m" name="M_trans_Dec_2_enoyl_acyl_carrier_protein_C10H17OX" compartment="Mitochondria" charge="0" boundaryCondition="false"/>
	<species id="M_2theACP_m" name="M_trans_Hex_2_enoyl_acp_C6H9OX" compartment="Mitochondria" charge="0" boundaryCondition="false"/>
	<species id="M_2tocdACP_m" name="M_trans_Octadec_2_enoyl_acyl_carrier_protein_C18H33OX" compartment="Mitochondria" charge="0" boundaryCondition="false"/>
	<species id="M_2toceACP_m" name="M_trans_Oct_2_enoyl_acp_C8H13OX" compartment="Mitochondria" charge="0" boundaryCondition="false"/>
	<species id="M_33_stil_c" name="M_3_3__4_5_Tetrahydroxystilbene_" compartment="Cytosol" charge="0" boundaryCondition="false"/>
	<species id="M_34dtcinm_c" name="M_3_4_Dihydroxy_trans_cinnamate_C9H8O4" compartment="Cytosol" charge="0" boundaryCondition="false"/>
	<species id="M_34hpp_c" name="M_3__4_Hydroxyphenyl_pyruvate_C9H7O4" compartment="Cytosol" charge="-1" boundaryCondition="false"/>
	<species id="M_34hpp_m" name="M_3__4_Hydroxyphenyl_pyruvate_C9H7O4" compartment="Mitochondria" charge="-1" boundaryCondition="false"/>
	<species id="M_35cgmp_c" name="M_3__5__Cyclic_GMP_C10H11N5O7P" compartment="Cytosol" charge="-1" boundaryCondition="false"/>
	<species id="M_3c4mop_c" name="M_3_Carboxy_4_methyl_2_oxopentanoate_C7H8O5" compartment="Cytosol" charge="-2" boundaryCondition="false"/>
	<species id="M_3c4mop_m" name="M_3_Carboxy_4_methyl_2_oxopentanoate_C7H8O5" compartment="Mitochondria" charge="-2" boundaryCondition="false"/>
	<species id="M_3dsphgn_r" name="M_3_Dehydrosphinganine_C18H38NO2" compartment="Endoplasmic_Reticulum" charge="1" boundaryCondition="false"/>
	<species id="M_3hanthrn_c" name="M_3_Hydroxyanthranilate_C7H6NO3" compartment="Cytosol" charge="-1" boundaryCondition="false"/>
	<species id="M_3hbACP_m" name="M__3R__3_Hydroxybutanoyl_acyl_carrier_protein_C4H7O2X" compartment="Mitochondria" charge="0" boundaryCondition="false"/>
	<species id="M_3hbacoa_c" name="M__R__3_Hydroxybutanoyl_CoA_C25H38N7O18P3S" compartment="Cytosol" charge="-4" boundaryCondition="false"/>
	<species id="M_3hbacoa_m" name="M__R__3_Hydroxybutanoyl_CoA_C25H38N7O18P3S" compartment="Mitochondria" charge="-4" boundaryCondition="false"/>
	<species id="M_3hbutcoa_m" name="M__S__3_Hydroxybutyryl_CoA_C25H38N7O18P3S" compartment="Mitochondria" charge="-4" boundaryCondition="false"/>
	<species id="M_3hdccoa_m" name="M__S__3_Hydroxydecanoyl_CoA_C31H50N7O18P3S" compartment="Mitochondria" charge="-4" boundaryCondition="false"/>
	<species id="M_3hddACP_m" name="M__R__3_Hydroxydodecanoyl_acyl_carrier_protein_C12H23O2X" compartment="Mitochondria" charge="0" boundaryCondition="false"/>
	<species id="M_3hddcoa_m" name="M__S__3_Hydroxydodecanoyl_CoA_C33H54N7O18P3S" compartment="Mitochondria" charge="-4" boundaryCondition="false"/>
	<species id="M_3hdeACP_m" name="M__3R__3_Hydroxydecanoyl_acyl_carrier_protein_C10H19O2X" compartment="Mitochondria" charge="0" boundaryCondition="false"/>
	<species id="M_3hhACP_m" name="M__R__3_Hydroxyhexanoyl_acp_C6H11O2X" compartment="Mitochondria" charge="0" boundaryCondition="false"/>
	<species id="M_3hhdcoa_m" name="M__S__3_Hydroxyhexadecanoyl_CoA_C37H62N7O18P3S" compartment="Mitochondria" charge="-4" boundaryCondition="false"/>
	<species id="M_3hhxcoa_m" name="M__S__3_Hydroxyhexanoyl_CoA_C27H42N7O18P3S" compartment="Mitochondria" charge="-4" boundaryCondition="false"/>
	<species id="M_3hmbcoa_m" name="M__S__3_Hydroxy_2_methylbutyryl_CoA_C26H40N7O18P3S" compartment="Mitochondria" charge="-4" boundaryCondition="false"/>
	<species id="M_3hmp_m" name="M_3_Hydroxy_2_methylpropanoate_C4H7O3" compartment="Mitochondria" charge="-1" boundaryCondition="false"/>
	<species id="M_3hocACP_m" name="M__R__3_Hydroxyoctanoyl_acyl_carrier_protein_C8H15O2X" compartment="Mitochondria" charge="0" boundaryCondition="false"/>
	<species id="M_3hoccoa_m" name="M__S__3_Hydroxyoctanoyl_CoA_C29H46N7O18P3S" compartment="Mitochondria" charge="-4" boundaryCondition="false"/>
	<species id="M_3hocdacp_m" name="M__3R__3_Hydroxyoctadecanoyl_acyl_carrier_protein_C18H35O2X" compartment="Mitochondria" charge="0" boundaryCondition="false"/>
	<species id="M_3hpaACP_m" name="M__3R__3_Hydroxypalmitoyl_acyl_carrier_protein_C16H31O2X" compartment="Mitochondria" charge="0" boundaryCondition="false"/>
	<species id="M_3htdACP_m" name="M__3R__3_Hydroxytetradecanoyl_acyl_carrier_protein_C14H27O2X" compartment="Mitochondria" charge="0" boundaryCondition="false"/>
	<species id="M_3htdcoa_m" name="M__S__3_Hydroxytetradecanoyl_CoA_C35H58N7O18P3S" compartment="Mitochondria" charge="-4" boundaryCondition="false"/>
	<species id="M_3iso3coa_c" name="M_3_Isopropylbut_3_enoyl_CoA_C28H46N7O17P3S" compartment="Cytosol" charge="0" boundaryCondition="false"/>
	<species id="M_3iso3coa_m" name="M_3_Isopropylbut_3_enoyl_CoA_C28H46N7O17P3S" compartment="Mitochondria" charge="0" boundaryCondition="false"/>
	<species id="M_3manthrn_c" name="M_3_Methoxyanthranilate_C8H8NO3" compartment="Cytosol" charge="-1" boundaryCondition="false"/>
	<species id="M_3mb2coa_m" name="M_3_Methylbut_2_enoyl_CoA_C26H38N7O17P3S" compartment="Mitochondria" charge="-4" boundaryCondition="false"/>
	<species id="M_3mbutdhla_m" name="M_S__3_Methylbutanoyl__dihydrolipoamide_C13H25NO2S2" compartment="Mitochondria" charge="0" boundaryCondition="false"/>
	<species id="M_3mgcoa_c" name="M_3_Methylglutaconyl_CoA_C27H37N7O19P3S" compartment="Cytosol" charge="-5" boundaryCondition="false"/>
	<species id="M_3mgcoa_m" name="M_3_Methylglutaconyl_CoA_C27H37N7O19P3S" compartment="Mitochondria" charge="-5" boundaryCondition="false"/>
	<species id="M_3mob_m" name="M_3_Methyl_2_oxobutanoate_C5H7O3" compartment="Mitochondria" charge="-1" boundaryCondition="false"/>
	<species id="M_3mop_m" name="M__S__3_Methyl_2_oxopentanoate_C6H9O3" compartment="Mitochondria" charge="-1" boundaryCondition="false"/>
	<species id="M_3odccoa_m" name="M_3_Oxodecanoyl_CoA_C31H48N7O18P3S" compartment="Mitochondria" charge="-4" boundaryCondition="false"/>
	<species id="M_3odccoa_x" name="M_3_Oxodecanoyl_CoA_C31H48N7O18P3S" compartment="Glycosome" charge="-4" boundaryCondition="false"/>
	<species id="M_3oddcoa_m" name="M_3_Oxododecanoyl_CoA_C33H52N7O18P3S" compartment="Mitochondria" charge="-4" boundaryCondition="false"/>
	<species id="M_3ohdcoa_m" name="M_3_Oxohexadecanoyl_CoA_C37H60N7O18P3S" compartment="Mitochondria" charge="-4" boundaryCondition="false"/>
	<species id="M_3ohxcoa_m" name="M_3_Oxohexanoyl_CoA_C27H40N7O18P3S" compartment="Mitochondria" charge="-4" boundaryCondition="false"/>
	<species id="M_3ooccoa_m" name="M_3_Oxooctanoyl_CoA_C29H44N7O18P3S" compartment="Mitochondria" charge="-4" boundaryCondition="false"/>
	<species id="M_3opmcoa_c" name="M_3_Oxopimeloyl_CoA_C28H44N7O20P3S" compartment="Cytosol" charge="0" boundaryCondition="false"/>
	<species id="M_3opmcoa_m" name="M_3_Oxopimeloyl_CoA_C28H44N7O20P3S" compartment="Mitochondria" charge="0" boundaryCondition="false"/>
	<species id="M_3otdcoa_m" name="M_3_Oxotetradecanoyl_CoA_C35H56N7O18P3S" compartment="Mitochondria" charge="-4" boundaryCondition="false"/>
	<species id="M_3oxddACP_m" name="M_3_Oxododecanoyl_acyl_carrier_protein_C12H21O2X" compartment="Mitochondria" charge="0" boundaryCondition="false"/>
	<species id="M_3oxdeACP_m" name="M_3_Oxodecanoyl_acyl_carrier_protein_C10H17O2X" compartment="Mitochondria" charge="0" boundaryCondition="false"/>
	<species id="M_3oxhACP_m" name="M_3_Oxohexanoyl_acyl_carrier_protein_C6H9O2X" compartment="Mitochondria" charge="0" boundaryCondition="false"/>
	<species id="M_3oxhdACP_m" name="M_3_Oxohexadecanoyl_acp_C16H29O2X" compartment="Mitochondria" charge="0" boundaryCondition="false"/>
	<species id="M_3oxocACP_m" name="M_3_Oxooctanoyl_acyl_carrier_protein_C8H13O2X" compartment="Mitochondria" charge="0" boundaryCondition="false"/>
	<species id="M_3oxocdacp_m" name="M_3_Oxooctadecanoyl_acp_C18H33O2X" compartment="Mitochondria" charge="0" boundaryCondition="false"/>
	<species id="M_3oxtdACP_m" name="M_3_Oxotetradecanoyl_acyl_carrier_protein_C14H25O2X" compartment="Mitochondria" charge="0" boundaryCondition="false"/>
	<species id="M_3pg_c" name="M_3_Phospho_D_glycerate_C3H4O7P" compartment="Cytosol" charge="-3" boundaryCondition="false"/>
	<species id="M_3pg_x" name="M_3_Phospho_D_glycerate_C3H4O7P" compartment="Glycosome" charge="-3" boundaryCondition="false"/>
	<species id="M_3php_c" name="M_3_Phosphohydroxypyruvate_C3H2O7P" compartment="Cytosol" charge="-3" boundaryCondition="false"/>
	<species id="M_3sala_c" name="M_3_Sulfino_L_alanine_C3H7NO4S" compartment="Cytosol" charge="0" boundaryCondition="false"/>
	<species id="M_3shddcoa_m" name="M__3S__3_Hydroxyadipyl_CoA_C27H44N7O20P3S" compartment="Mitochondria" charge="0" boundaryCondition="false"/>
	<species id="M_3shddcoa_x" name="M__3S__3_Hydroxyadipyl_CoA_C27H44N7O20P3S" compartment="Glycosome" charge="0" boundaryCondition="false"/>
	<species id="M_3thdstil_c" name="M_3_4__5_Trihydroxystilbene_C14H12O3" compartment="Cytosol" charge="0" boundaryCondition="false"/>
	<species id="M_3zdeacp_m" name="M_cis_3_Decenoyl_acyl_carrier_protein_C10H17OX" compartment="Mitochondria" charge="0" boundaryCondition="false"/>
	<species id="M_44mctr_r" name="M_4_4_dimethylcholesta_8_14_24_trienol_C29H46O" compartment="Endoplasmic_Reticulum" charge="0" boundaryCondition="false"/>
	<species id="M_44mzym_r" name="M_4_4_dimethylzymosterol_C29H48O" compartment="Endoplasmic_Reticulum" charge="0" boundaryCondition="false"/>
	<species id="M_4cmcoa_c" name="M_4_Coumaroyl_CoA_C30H38N7O18P3S" compartment="Cytosol" charge="-4" boundaryCondition="false"/>
	<species id="M_4coum_c" name="M_4_Coumarate_C9H7O3" compartment="Cytosol" charge="-1" boundaryCondition="false"/>
	<species id="M_4h2kpm_c" name="M_4_Hydroxy_2_ketopimelate_C7H8O6" compartment="Cytosol" charge="-2" boundaryCondition="false"/>
	<species id="M_4h2kpm_m" name="M_4_Hydroxy_2_ketopimelate_C7H8O6" compartment="Mitochondria" charge="-2" boundaryCondition="false"/>
	<species id="M_4hglu_m" name="M_4_Hydroxy_L_glutamate_C5H8NO5" compartment="Mitochondria" charge="-1" boundaryCondition="false"/>
	<species id="M_4hglusa_c" name="M_C05938_C5H9NO4" compartment="Cytosol" charge="0" boundaryCondition="false"/>
	<species id="M_4hglusa_m" name="M_C05938_C5H9NO4" compartment="Mitochondria" charge="0" boundaryCondition="false"/>
	<species id="M_4hphaccoa_c" name="M_4_Hydroxyphenylacetyl_CoA_C29H38N7O18P3S" compartment="Cytosol" charge="-4" boundaryCondition="false"/>
	<species id="M_4hphaccoa_m" name="M_4_Hydroxyphenylacetyl_CoA_C29H38N7O18P3S" compartment="Mitochondria" charge="-4" boundaryCondition="false"/>
	<species id="M_4hpro_LT_c" name="M_trans_4_Hydroxy_L_proline_" compartment="Cytosol" charge="0" boundaryCondition="false"/>
	<species id="M_4hpro_LT_m" name="M_trans_4_Hydroxy_L_proline_" compartment="Mitochondria" charge="0" boundaryCondition="false"/>
	<species id="M_4hthb_c" name="M_4a_hydroxytetrahydrobiopterin_C9H15N5O4" compartment="Cytosol" charge="0" boundaryCondition="false"/>
	<species id="M_4hthr_c" name="M_4_Hydroxy_L_threonine_C4H9NO4" compartment="Cytosol" charge="0" boundaryCondition="false"/>
	<species id="M_4mop_m" name="M_4_Methyl_2_oxopentanoate_C6H9O3" compartment="Mitochondria" charge="-1" boundaryCondition="false"/>
	<species id="M_4mzym_int1_r" name="M_4_Methylzymosterol_intermediate_1_C29H45O3" compartment="Endoplasmic_Reticulum" charge="-1" boundaryCondition="false"/>
	<species id="M_4mzym_int2_r" name="M_4_Methylzymosterol_intermediate_2_C28H44O" compartment="Endoplasmic_Reticulum" charge="0" boundaryCondition="false"/>
	<species id="M_4mzym_r" name="M_4alpha_Methylzymosterol_C28H46O" compartment="Endoplasmic_Reticulum" charge="0" boundaryCondition="false"/>
	<species id="M_4ncat_c" name="M_4_Nitrocatechol_C6H5NO4" compartment="Cytosol" charge="0" boundaryCondition="false"/>
	<species id="M_4nph_c" name="M_4_Nitrophenol_C6H5NO3" compartment="Cytosol" charge="0" boundaryCondition="false"/>
	<species id="M_4nphp_c" name="M_4_Nitrophenyl_phosphate_C6H6NO6P" compartment="Cytosol" charge="0" boundaryCondition="false"/>
	<species id="M_4ppan_c" name="M_D_4__Phosphopantothenate_C9H15NO8P" compartment="Cytosol" charge="-3" boundaryCondition="false"/>
	<species id="M_4ppcys_c" name="M_N___R__4_Phosphopantothenoyl__L_cysteine_C12H20N2O9PS" compartment="Cytosol" charge="-3" boundaryCondition="false"/>
	<species id="M_5a4icam_c" name="M_5_Amino_4_imidazolecarboxyamide_C4H6N4O" compartment="Cytosol" charge="0" boundaryCondition="false"/>
	<species id="M_5c2pcoa_c" name="M_5_Carboxy_2_pentenoyl_CoA_C27H42N7O19P3S" compartment="Cytosol" charge="0" boundaryCondition="false"/>
	<species id="M_5c2pcoa_m" name="M_5_Carboxy_2_pentenoyl_CoA_C27H42N7O19P3S" compartment="Mitochondria" charge="0" boundaryCondition="false"/>
	<species id="M_5c2pcoa_x" name="M_5_Carboxy_2_pentenoyl_CoA_C27H42N7O19P3S" compartment="Glycosome" charge="0" boundaryCondition="false"/>
	<species id="M_5dpmev_c" name="M__R__5_Diphosphomevalonate_C6H10O10P2" compartment="Cytosol" charge="-4" boundaryCondition="false"/>
	<species id="M_5dpmev_x" name="M__R__5_Diphosphomevalonate_C6H10O10P2" compartment="Glycosome" charge="-4" boundaryCondition="false"/>
	<species id="M_5fothf_c" name="M_5_Formyltetrahydrofolate_C20H21N7O7" compartment="Cytosol" charge="-2" boundaryCondition="false"/>
	<species id="M_5fothf_m" name="M_5_Formyltetrahydrofolate_C20H21N7O7" compartment="Mitochondria" charge="-2" boundaryCondition="false"/>
	<species id="M_5mdr1p_c" name="M_5_Methylthio_5_deoxy_D_ribose_1_phosphate_C6H11O7PS" compartment="Cytosol" charge="-2" boundaryCondition="false"/>
	<species id="M_5mdru1p_c" name="M_5_Methylthio_5_deoxy_D_ribulose_1_phosphate_C6H11O7PS" compartment="Cytosol" charge="-2" boundaryCondition="false"/>
	<species id="M_5mta_c" name="M_5_Methylthioadenosine_C11H15N5O3S" compartment="Cytosol" charge="0" boundaryCondition="false"/>
	<species id="M_5mta_e" name="M_5_Methylthioadenosine_C11H15N5O3S" compartment="Extracellular_space" charge="0" boundaryCondition="false"/>
	<species id="M_5mthf_c" name="M_5_Methyltetrahydrofolate_C20H24N7O6" compartment="Cytosol" charge="-1" boundaryCondition="false"/>
	<species id="M_5mthglu_c" name="M_5_Methyltetrahydropteroyltri_L_glutamate_C25H34N8O12" compartment="Cytosol" charge="-2" boundaryCondition="false"/>
	<species id="M_5mtrypta_c" name="M_5_Methoxytryptamine_C11H14N2O" compartment="Cytosol" charge="0" boundaryCondition="false"/>
	<species id="M_5mtrypta_n" name="M_5_Methoxytryptamine_C11H14N2O" compartment="Nucleus" charge="0" boundaryCondition="false"/>
	<species id="M_5oxpro_c" name="M_5_Oxoproline_C5H6NO3" compartment="Cytosol" charge="-1" boundaryCondition="false"/>
	<species id="M_5pmev_c" name="M__R__5_Phosphomevalonate_C6H10O7P" compartment="Cytosol" charge="-3" boundaryCondition="false"/>
	<species id="M_5pmev_x" name="M__R__5_Phosphomevalonate_C6H10O7P" compartment="Glycosome" charge="-3" boundaryCondition="false"/>
	<species id="M_6hdhexa_c" name="M_6_Hydroxyhexanoic_acid_C6H12O3" compartment="Cytosol" charge="0" boundaryCondition="false"/>
	<species id="M_6hxnl_c" name="M_6_Hexanolide_C6H10O2" compartment="Cytosol" charge="0" boundaryCondition="false"/>
	<species id="M_6pgc_c" name="M_6_Phospho_D_gluconate_C6H10O10P" compartment="Cytosol" charge="-3" boundaryCondition="false"/>
	<species id="M_6pgc_x" name="M_6_Phospho_D_gluconate_C6H10O10P" compartment="Glycosome" charge="-3" boundaryCondition="false"/>
	<species id="M_6pgl_c" name="M_6_phospho_D_glucono_1_5_lactone_C6H9O9P" compartment="Cytosol" charge="-2" boundaryCondition="false"/>
	<species id="M_6pgl_x" name="M_6_phospho_D_glucono_1_5_lactone_C6H9O9P" compartment="Glycosome" charge="-2" boundaryCondition="false"/>
	<species id="M_7dhchsterol_r" name="M_7_Dehydrocholesterol_C27H44O" compartment="Endoplasmic_Reticulum" charge="0" boundaryCondition="false"/>
	<species id="M_8mkynrt_c" name="M_8_Methoxykynurenate_C11H8NO4" compartment="Cytosol" charge="-1" boundaryCondition="false"/>
	<species id="M_9zhdeacp_m" name="M_cis_9_Hexadecenoyl_ACP__palmitoleoyl_ACP__C16H29OX" compartment="Mitochondria" charge="0" boundaryCondition="false"/>
	<species id="M_ACP_c" name="M_acyl_carrier_protein_HX" compartment="Cytosol" charge="0" boundaryCondition="false"/>
	<species id="M_ACP_m" name="M_acyl_carrier_protein_HX" compartment="Mitochondria" charge="0" boundaryCondition="false"/>
	<species id="M_Acrcoa_c" name="M_Acrylyl_coa_C24H34N7O17P3S" compartment="Cytosol" charge="-4" boundaryCondition="false"/>
	<species id="M_Acrcoa_m" name="M_Acrylyl_coa_C24H34N7O17P3S" compartment="Mitochondria" charge="-4" boundaryCondition="false"/>
	<species id="M_CDPdag_LM_c" name="M_CDP_diacylglycerol__L_major__C4740H8024N300O1500P200" compartment="Cytosol" charge="-200" boundaryCondition="false"/>
	<species id="M_CDPdag_LM_m" name="M_CDP_diacylglycerol__L_major__C4740H8024N300O1500P200" compartment="Mitochondria" charge="-200" boundaryCondition="false"/>
	<species id="M_DMino14bp_c" name="M_D_myo_Inositol_1_4_bisphosphate_C6H10O12P2" compartment="Cytosol" charge="-4" boundaryCondition="false"/>
	<species id="M_DMino34bp_c" name="M_D_myo_Inositol_3_4_bisphosphate_C6H10O12P2" compartment="Cytosol" charge="-4" boundaryCondition="false"/>
	<species id="M_Dhpeg_c" name="M_3_4_Dihydroxyphenylethyleneglycol_C8H10O4" compartment="Cytosol" charge="0" boundaryCondition="false"/>
	<species id="M_Gdhla_m" name="M_S_glutaryldihydrolipoamide_C13H22NO4S2" compartment="Mitochondria" charge="-1" boundaryCondition="false"/>
	<species id="M_HPO3_c" name="M_HPO3R_HPO3R" compartment="Cytosol" charge="-1" boundaryCondition="false"/>
	<species id="M_Hor_c" name="M_Hordenine_C10H15NO" compartment="Cytosol" charge="0" boundaryCondition="false"/>
	<species id="M_Hydcoa_c" name="M_3_Hydroxyisovaleryl_CoA_C26H40N7O18P3S" compartment="Cytosol" charge="-4" boundaryCondition="false"/>
	<species id="M_Hydcoa_m" name="M_3_Hydroxyisovaleryl_CoA_C26H40N7O18P3S" compartment="Mitochondria" charge="-4" boundaryCondition="false"/>
	<species id="M_Lfmkynr_c" name="M_L_Formylkynurenine_C11H11N2O4" compartment="Cytosol" charge="-1" boundaryCondition="false"/>
	<species id="M_Nmeth_c" name="M_N_Methyltyramine_C9H13NO" compartment="Cytosol" charge="0" boundaryCondition="false"/>
	<species id="M_SO2_c" name="M_SO2_SO2" compartment="Cytosol" charge="0" boundaryCondition="false"/>
	<species id="M_Ssq23epx_r" name="M__S__Squalene_2_3_epoxide_C30H50O" compartment="Endoplasmic_Reticulum" charge="0" boundaryCondition="false"/>
	<species id="M_a_D_glucose_c" name="M_alpha_D_glucose_" compartment="Cytosol" charge="0" boundaryCondition="false"/>
	<species id="M_a_D_glucose_e" name="M_alpha_D_glucose_" compartment="Extracellular_space" charge="0" boundaryCondition="false"/>
	<species id="M_a_D_glucose_x" name="M_alpha_D_glucose_" compartment="Glycosome" charge="0" boundaryCondition="false"/>
	<species id="M_aacoa_m" name="M_Acetoacetyl_CoA_C25H36N7O18P3S" compartment="Mitochondria" charge="-4" boundaryCondition="false"/>
	<species id="M_acACP_m" name="M_Acetyl_ACP_C2H3OX" compartment="Mitochondria" charge="0" boundaryCondition="false"/>
	<species id="M_ac_c" name="M_Acetate_C2H3O2" compartment="Cytosol" charge="-1" boundaryCondition="false"/>
	<species id="M_ac_e" name="M_Acetate_C2H3O2" compartment="Extracellular_space" charge="-1" boundaryCondition="false"/>
	<species id="M_ac_m" name="M_Acetate_C2H3O2" compartment="Mitochondria" charge="-1" boundaryCondition="false"/>
	<species id="M_acac_c" name="M_Acetoacetate_C4H5O3" compartment="Cytosol" charge="-1" boundaryCondition="false"/>
	<species id="M_acac_m" name="M_Acetoacetate_C4H5O3" compartment="Mitochondria" charge="-1" boundaryCondition="false"/>
	<species id="M_acald_c" name="M_Acetaldehyde_C2H4O" compartment="Cytosol" charge="0" boundaryCondition="false"/>
	<species id="M_acald_m" name="M_Acetaldehyde_C2H4O" compartment="Mitochondria" charge="0" boundaryCondition="false"/>
	<species id="M_accoa_c" name="M_Acetyl_CoA_C23H34N7O17P3S" compartment="Cytosol" charge="-4" boundaryCondition="false"/>
	<species id="M_accoa_m" name="M_Acetyl_CoA_C23H34N7O17P3S" compartment="Mitochondria" charge="-4" boundaryCondition="false"/>
	<species id="M_acdcoa_c" name="M_Arachidonyl_CoA__C204_CoA__C41H62N7O17P3S" compartment="Cytosol" charge="-4" boundaryCondition="false"/>
	<species id="M_acdcoa_r" name="M_Arachidonyl_CoA__C204_CoA__C41H62N7O17P3S" compartment="Endoplasmic_Reticulum" charge="-4" boundaryCondition="false"/>
	<species id="M_acgam1p_c" name="M_N_Acetyl_D_glucosamine_1_phosphate_C8H14NO9P" compartment="Cytosol" charge="-2" boundaryCondition="false"/>
	<species id="M_acgam6p_c" name="M_N_Acetyl_D_glucosamine_6_phosphate_C8H14NO9P" compartment="Cytosol" charge="-2" boundaryCondition="false"/>
	<species id="M_achms_c" name="M_O_Acetyl_L_homoserine_C6H11NO4" compartment="Cytosol" charge="0" boundaryCondition="false"/>
	<species id="M_acoa_c" name="M_Acyl_CoA_C22H31N7O17P3RS" compartment="Cytosol" charge="-4" boundaryCondition="false"/>
	<species id="M_acoa_r" name="M_Acyl_CoA_C22H31N7O17P3RS" compartment="Endoplasmic_Reticulum" charge="-4" boundaryCondition="false"/>
	<species id="M_acorn_c" name="M_N2_Acetyl_L_ornithine_C7H14N2O3" compartment="Cytosol" charge="0" boundaryCondition="false"/>
	<species id="M_acser_c" name="M_O_Acetyl_L_serine_C5H9NO4" compartment="Cytosol" charge="0" boundaryCondition="false"/>
	<species id="M_actACP_m" name="M_Acetoacetyl_ACP_C4H5O2X" compartment="Mitochondria" charge="0" boundaryCondition="false"/>
	<species id="M_actp_c" name="M_Acetyl_phosphate_C2H3O5P" compartment="Cytosol" charge="-2" boundaryCondition="false"/>
	<species id="M_acyltrop_c" name="M_Acetyltropine_C10H17NO2" compartment="Cytosol" charge="0" boundaryCondition="false"/>
	<species id="M_acyltrop_m" name="M_Acetyltropine_C10H17NO2" compartment="Mitochondria" charge="0" boundaryCondition="false"/>
	<species id="M_ade_c" name="M_Adenine_C5H5N5" compartment="Cytosol" charge="0" boundaryCondition="false"/>
	<species id="M_adhlam_m" name="M_S_Acetyldihydrolipoamide_C10H18NO2S2" compartment="Mitochondria" charge="-1" boundaryCondition="false"/>
	<species id="M_adn_c" name="M_Adenosine_C10H13N5O4" compartment="Cytosol" charge="0" boundaryCondition="false"/>
	<species id="M_adn_m" name="M_Adenosine_C10H13N5O4" compartment="Mitochondria" charge="0" boundaryCondition="false"/>
	<species id="M_adn_r" name="M_Adenosine_C10H13N5O4" compartment="Endoplasmic_Reticulum" charge="0" boundaryCondition="false"/>
	<species id="M_adn_x" name="M_Adenosine_C10H13N5O4" compartment="Glycosome" charge="0" boundaryCondition="false"/>
	<species id="M_adp_c" name="M_ADP_C10H12N5O10P2" compartment="Cytosol" charge="-3" boundaryCondition="false"/>
	<species id="M_adp_h" name="M_ADP_C10H12N5O10P2" compartment="Flagellum" charge="-3" boundaryCondition="false"/>
	<species id="M_adp_m" name="M_ADP_C10H12N5O10P2" compartment="Mitochondria" charge="-3" boundaryCondition="false"/>
	<species id="M_adp_n" name="M_ADP_C10H12N5O10P2" compartment="Nucleus" charge="-3" boundaryCondition="false"/>
	<species id="M_adp_r" name="M_ADP_C10H12N5O10P2" compartment="Endoplasmic_Reticulum" charge="-3" boundaryCondition="false"/>
	<species id="M_adp_v" name="M_ADP_C10H12N5O10P2" compartment="Acidocalcisome" charge="-3" boundaryCondition="false"/>
	<species id="M_adp_x" name="M_ADP_C10H12N5O10P2" compartment="Glycosome" charge="-3" boundaryCondition="false"/>
	<species id="M_adpsema_c" name="M_Adipate_semialdehyde_C6H10O3" compartment="Cytosol" charge="0" boundaryCondition="false"/>
	<species id="M_agm_c" name="M_Agmatine_C5H16N4" compartment="Cytosol" charge="2" boundaryCondition="false"/>
	<species id="M_ahcys_c" name="M_S_Adenosyl_L_homocysteine_C14H20N6O5S" compartment="Cytosol" charge="0" boundaryCondition="false"/>
	<species id="M_ahcys_m" name="M_S_Adenosyl_L_homocysteine_C14H20N6O5S" compartment="Mitochondria" charge="0" boundaryCondition="false"/>
	<species id="M_ahcys_r" name="M_S_Adenosyl_L_homocysteine_C14H20N6O5S" compartment="Endoplasmic_Reticulum" charge="0" boundaryCondition="false"/>
	<species id="M_ahdt_c" name="M_2_Amino_4_hydroxy_6__erythro_1_2_3_trihydroxypropyl_dihydropteridine_triphosphate_C9H12N5O13P3" compartment="Cytosol" charge="-4" boundaryCondition="false"/>
	<species id="M_ahdt_n" name="M_2_Amino_4_hydroxy_6__erythro_1_2_3_trihydroxypropyl_dihydropteridine_triphosphate_C9H12N5O13P3" compartment="Nucleus" charge="-4" boundaryCondition="false"/>
	<species id="M_aicar_c" name="M_5_Amino_1__5_Phospho_D_ribosyl_imidazole_4_carboxamide_C9H13N4O8P" compartment="Cytosol" charge="-2" boundaryCondition="false"/>
	<species id="M_ak2g_LM_c" name="M_1_alkyl_2_acylglycerol_C3740H6924O400" compartment="Cytosol" charge="0" boundaryCondition="false"/>
	<species id="M_ak2gp_LM_c" name="M_1_alkyl_2_acylglycerol_3_phosphate_C3740H6824O700P100" compartment="Cytosol" charge="-200" boundaryCondition="false"/>
	<species id="M_ak2gpe_LM_c" name="M_1_alkyl_2_acylglycerol_3_phosphoethanolamine_C3940H7524N100O700P100" compartment="Cytosol" charge="0" boundaryCondition="false"/>
	<species id="M_akdhap_LM_c" name="M_Alkylglycerone_phosphate_C1970H3762O600P100" compartment="Cytosol" charge="-200" boundaryCondition="false"/>
	<species id="M_akg_c" name="M_2_Oxoglutarate_C5H4O5" compartment="Cytosol" charge="-2" boundaryCondition="false"/>
	<species id="M_akg_m" name="M_2_Oxoglutarate_C5H4O5" compartment="Mitochondria" charge="-2" boundaryCondition="false"/>
	<species id="M_ala_D_c" name="M_D_Alanine_" compartment="Cytosol" charge="0" boundaryCondition="false"/>
	<species id="M_ala_D_e" name="M_D_Alanine_" compartment="Extracellular_space" charge="0" boundaryCondition="false"/>
	<species id="M_ala_L_c" name="M_L_Alanine_" compartment="Cytosol" charge="0" boundaryCondition="false"/>
	<species id="M_ala_L_e" name="M_L_Alanine_" compartment="Extracellular_space" charge="0" boundaryCondition="false"/>
	<species id="M_ala_L_m" name="M_L_Alanine_" compartment="Mitochondria" charge="0" boundaryCondition="false"/>
	<species id="M_alatrna_c" name="M_L_Alanyl_tRNA_Ala__C3H7NO2X" compartment="Cytosol" charge="1" boundaryCondition="false"/>
	<species id="M_alinACP_c" name="M_alpha_linoyl_ACP_C18H29OX" compartment="Cytosol" charge="0" boundaryCondition="false"/>
	<species id="M_alinACP_m" name="M_alpha_linoyl_ACP_C18H29OX" compartment="Mitochondria" charge="0" boundaryCondition="false"/>
	<species id="M_alincoa_c" name="M_alpha_Linoyl_CoA__n_C1839_12_15CoA__C39H60N7O17P3S" compartment="Cytosol" charge="-4" boundaryCondition="false"/>
	<species id="M_alincoa_m" name="M_alpha_Linoyl_CoA__n_C1839_12_15CoA__C39H60N7O17P3S" compartment="Mitochondria" charge="-4" boundaryCondition="false"/>
	<species id="M_alincoa_x" name="M_alpha_Linoyl_CoA__n_C1839_12_15CoA__C39H60N7O17P3S" compartment="Glycosome" charge="-4" boundaryCondition="false"/>
	<species id="M_alkn_c" name="M_Alkane_HR" compartment="Cytosol" charge="0" boundaryCondition="false"/>
	<species id="M_alpla_c" name="M_Alpha_linolenic_acid__183__C18H29O2" compartment="Cytosol" charge="-1" boundaryCondition="false"/>
	<species id="M_alpro_c" name="M_S_Aminomethyldihydrolipoylprotein_CH6NS2X" compartment="Cytosol" charge="1" boundaryCondition="false"/>
	<species id="M_alpro_m" name="M_S_Aminomethyldihydrolipoylprotein_CH6NS2X" compartment="Mitochondria" charge="1" boundaryCondition="false"/>
	<species id="M_amet_c" name="M_S_Adenosyl_L_methionine_C15H23N6O5S" compartment="Cytosol" charge="1" boundaryCondition="false"/>
	<species id="M_amet_m" name="M_S_Adenosyl_L_methionine_C15H23N6O5S" compartment="Mitochondria" charge="1" boundaryCondition="false"/>
	<species id="M_amet_r" name="M_S_Adenosyl_L_methionine_C15H23N6O5S" compartment="Endoplasmic_Reticulum" charge="1" boundaryCondition="false"/>
	<species id="M_ametam_c" name="M_S_Adenosylmethioninamine_C14H24N6O3S" compartment="Cytosol" charge="2" boundaryCondition="false"/>
	<species id="M_amp_c" name="M_AMP_C10H12N5O7P" compartment="Cytosol" charge="-2" boundaryCondition="false"/>
	<species id="M_amp_h" name="M_AMP_C10H12N5O7P" compartment="Flagellum" charge="-2" boundaryCondition="false"/>
	<species id="M_amp_m" name="M_AMP_C10H12N5O7P" compartment="Mitochondria" charge="-2" boundaryCondition="false"/>
	<species id="M_amp_r" name="M_AMP_C10H12N5O7P" compartment="Endoplasmic_Reticulum" charge="-2" boundaryCondition="false"/>
	<species id="M_amp_x" name="M_AMP_C10H12N5O7P" compartment="Glycosome" charge="-2" boundaryCondition="false"/>
	<species id="M_anth_c" name="M_Anthranilate_C7H6NO2" compartment="Cytosol" charge="-1" boundaryCondition="false"/>
	<species id="M_apin_c" name="M_alpha_Pinene_C10H16" compartment="Cytosol" charge="0" boundaryCondition="false"/>
	<species id="M_arg_L_c" name="M_L_Arginine_" compartment="Cytosol" charge="0" boundaryCondition="false"/>
	<species id="M_arg_L_e" name="M_L_Arginine_" compartment="Extracellular_space" charge="0" boundaryCondition="false"/>
	<species id="M_arg_L_x" name="M_L_Arginine_" compartment="Glycosome" charge="0" boundaryCondition="false"/>
	<species id="M_argsuc_c" name="M_N_omega___L_Arginino_succinate_C10H17N4O6" compartment="Cytosol" charge="-1" boundaryCondition="false"/>
	<species id="M_argtrna_c" name="M_L_Arginyl_tRNA_Arg__C6H15N4O2X" compartment="Cytosol" charge="2" boundaryCondition="false"/>
	<species id="M_ascb_c" name="M_L_Ascorbate_C6H7O6" compartment="Cytosol" charge="-1" boundaryCondition="false"/>
	<species id="M_ascb_e" name="M_L_Ascorbate_C6H7O6" compartment="Extracellular_space" charge="-1" boundaryCondition="false"/>
	<species id="M_ascb_m" name="M_L_Ascorbate_C6H7O6" compartment="Mitochondria" charge="-1" boundaryCondition="false"/>
	<species id="M_asn_L_c" name="M_L_Asparagine_" compartment="Cytosol" charge="0" boundaryCondition="false"/>
	<species id="M_asn_L_e" name="M_L_Asparagine_" compartment="Extracellular_space" charge="0" boundaryCondition="false"/>
	<species id="M_asn_L_x" name="M_L_Asparagine_" compartment="Glycosome" charge="0" boundaryCondition="false"/>
	<species id="M_asntrna_c" name="M_L_Asparaginyl_tRNA_Asn__C4H8N2O3X" compartment="Cytosol" charge="1" boundaryCondition="false"/>
	<species id="M_asp_L_c" name="M_L_Aspartate_" compartment="Cytosol" charge="0" boundaryCondition="false"/>
	<species id="M_asp_L_e" name="M_L_Aspartate_" compartment="Extracellular_space" charge="0" boundaryCondition="false"/>
	<species id="M_asp_L_m" name="M_L_Aspartate_" compartment="Mitochondria" charge="0" boundaryCondition="false"/>
	<species id="M_asp_L_x" name="M_L_Aspartate_" compartment="Glycosome" charge="0" boundaryCondition="false"/>
	<species id="M_aspsa_c" name="M_L_Aspartate_4_semialdehyde_C4H7NO3" compartment="Cytosol" charge="0" boundaryCondition="false"/>
	<species id="M_asptrna_c" name="M_L_Aspartyl_tRNA_Asp__C4H6NO4X" compartment="Cytosol" charge="0" boundaryCondition="false"/>
	<species id="M_atp_c" name="M_ATP_C10H12N5O13P3" compartment="Cytosol" charge="-4" boundaryCondition="false"/>
	<species id="M_atp_h" name="M_ATP_C10H12N5O13P3" compartment="Flagellum" charge="-4" boundaryCondition="false"/>
	<species id="M_atp_m" name="M_ATP_C10H12N5O13P3" compartment="Mitochondria" charge="-4" boundaryCondition="false"/>
	<species id="M_atp_n" name="M_ATP_C10H12N5O13P3" compartment="Nucleus" charge="-4" boundaryCondition="false"/>
	<species id="M_atp_r" name="M_ATP_C10H12N5O13P3" compartment="Endoplasmic_Reticulum" charge="-4" boundaryCondition="false"/>
	<species id="M_atp_v" name="M_ATP_C10H12N5O13P3" compartment="Acidocalcisome" charge="-4" boundaryCondition="false"/>
	<species id="M_atp_x" name="M_ATP_C10H12N5O13P3" compartment="Glycosome" charge="-4" boundaryCondition="false"/>
	<species id="M_b_D_glucose_c" name="M_beta_D_glucose_" compartment="Cytosol" charge="0" boundaryCondition="false"/>
	<species id="M_b_D_glucose_e" name="M_beta_D_glucose_" compartment="Extracellular_space" charge="0" boundaryCondition="false"/>
	<species id="M_b_D_glucose_x" name="M_beta_D_glucose_" compartment="Glycosome" charge="0" boundaryCondition="false"/>
	<species id="M_benz124t_c" name="M_Benzene_1_2_4_triol_C6H6O3" compartment="Cytosol" charge="0" boundaryCondition="false"/>
	<species id="M_benznt_c" name="M_Benzonitrile_C7H5N" compartment="Cytosol" charge="0" boundaryCondition="false"/>
	<species id="M_bnzp_c" name="M_Benzoyl_phosphate_C7H7O5P" compartment="Cytosol" charge="0" boundaryCondition="false"/>
	<species id="M_btamp_c" name="M_Biotinyl_5__AMP_C20H27N7O9PS" compartment="Cytosol" charge="-1" boundaryCondition="false"/>
	<species id="M_btcoa_c" name="M_Butanoyl_CoA_C25H38N7O17P3S" compartment="Cytosol" charge="-4" boundaryCondition="false"/>
	<species id="M_btcoa_m" name="M_Butanoyl_CoA_C25H38N7O17P3S" compartment="Mitochondria" charge="-4" boundaryCondition="false"/>
	<species id="M_btcoa_r" name="M_Butanoyl_CoA_C25H38N7O17P3S" compartment="Endoplasmic_Reticulum" charge="-4" boundaryCondition="false"/>
	<species id="M_btn_c" name="M_Biotin_C10H15N2O3S" compartment="Cytosol" charge="-1" boundaryCondition="false"/>
	<species id="M_btn_e" name="M_Biotin_C10H15N2O3S" compartment="Extracellular_space" charge="-1" boundaryCondition="false"/>
	<species id="M_butACP_m" name="M_Butyryl_acyl_carrier_protein_C4H7OX" compartment="Mitochondria" charge="0" boundaryCondition="false"/>
	<species id="M_butd2coa_m" name="M_trans_But_2_enoyl_CoA_C25H36N7O17P3S" compartment="Mitochondria" charge="-4" boundaryCondition="false"/>
	<species id="M_bz_c" name="M_Benzoate_C7H5O2" compartment="Cytosol" charge="-1" boundaryCondition="false"/>
	<species id="M_c2m26dcoa_c" name="M_cis_2_Methyl_5_isopropylhexa_2_5_dienoyl_CoA_C31H46N7O17P3S" compartment="Cytosol" charge="-4" boundaryCondition="false"/>
	<species id="M_c2m26dcoa_m" name="M_cis_2_Methyl_5_isopropylhexa_2_5_dienoyl_CoA_C31H46N7O17P3S" compartment="Mitochondria" charge="-4" boundaryCondition="false"/>
	<species id="M_c2m26dcoa_x" name="M_cis_2_Methyl_5_isopropylhexa_2_5_dienoyl_CoA_C31H46N7O17P3S" compartment="Glycosome" charge="-4" boundaryCondition="false"/>
	<species id="M_ca2_c" name="M_Calcium_Ca" compartment="Cytosol" charge="2" boundaryCondition="false"/>
	<species id="M_ca2_e" name="M_Calcium_Ca" compartment="Extracellular_space" charge="2" boundaryCondition="false"/>
	<species id="M_ca2_v" name="M_Calcium_Ca" compartment="Acidocalcisome" charge="2" boundaryCondition="false"/>
	<species id="M_cafcoa_c" name="M_Caffeoyl_CoA_C30H42N7O19P3S" compartment="Cytosol" charge="0" boundaryCondition="false"/>
	<species id="M_camp_c" name="M_cAMP_C10H11N5O6P" compartment="Cytosol" charge="-1" boundaryCondition="false"/>
	<species id="M_carbxy_LM_c" name="M_Carboxylate__L_major__C1770H3162O200" compartment="Cytosol" charge="-100" boundaryCondition="false"/>
	<species id="M_carbxy_LM_e" name="M_Carboxylate__L_major__C1770H3162O200" compartment="Extracellular_space" charge="-100" boundaryCondition="false"/>
	<species id="M_cbasp_c" name="M_N_Carbamoyl_L_aspartate_C5H6N2O5" compartment="Cytosol" charge="-2" boundaryCondition="false"/>
	<species id="M_cbp_c" name="M_Carbamoyl_phosphate_CH2NO5P" compartment="Cytosol" charge="-2" boundaryCondition="false"/>
	<species id="M_cdp_c" name="M_CDP_C9H12N3O11P2" compartment="Cytosol" charge="-3" boundaryCondition="false"/>
	<species id="M_cdp_n" name="M_CDP_C9H12N3O11P2" compartment="Nucleus" charge="-3" boundaryCondition="false"/>
	<species id="M_cdpchol_c" name="M_CDPcholine_C14H25N4O11P2" compartment="Cytosol" charge="-1" boundaryCondition="false"/>
	<species id="M_cdpchol_m" name="M_CDPcholine_C14H25N4O11P2" compartment="Mitochondria" charge="-1" boundaryCondition="false"/>
	<species id="M_cdpea_c" name="M_CDPethanolamine_C11H19N4O11P2" compartment="Cytosol" charge="-1" boundaryCondition="false"/>
	<species id="M_cdpea_m" name="M_CDPethanolamine_C11H19N4O11P2" compartment="Mitochondria" charge="-1" boundaryCondition="false"/>
	<species id="M_cer_r" name="M_Ceramide_C19H36NO3R" compartment="Endoplasmic_Reticulum" charge="0" boundaryCondition="false"/>
	<species id="M_ch4_c" name="M_Methane_CH4" compartment="Cytosol" charge="0" boundaryCondition="false"/>
	<species id="M_ch4_n" name="M_Methane_CH4" compartment="Nucleus" charge="0" boundaryCondition="false"/>
	<species id="M_chex_c" name="M_Cyclohexylamine_C6H13N" compartment="Cytosol" charge="0" boundaryCondition="false"/>
	<species id="M_chlstol_r" name="M_Cholesta_7_24_dien_3beta_ol_C27H44O" compartment="Endoplasmic_Reticulum" charge="0" boundaryCondition="false"/>
	<species id="M_chol_c" name="M_Choline_C5H14NO" compartment="Cytosol" charge="1" boundaryCondition="false"/>
	<species id="M_chol_e" name="M_Choline_C5H14NO" compartment="Extracellular_space" charge="1" boundaryCondition="false"/>
	<species id="M_cholp_c" name="M_Choline_phosphate_C5H13NO4P" compartment="Cytosol" charge="-1" boundaryCondition="false"/>
	<species id="M_chsterol_c" name="M_Cholesterol_C27H46O" compartment="Cytosol" charge="0" boundaryCondition="false"/>
	<species id="M_chsterol_e" name="M_Cholesterol_C27H46O" compartment="Extracellular_space" charge="0" boundaryCondition="false"/>
	<species id="M_chsterol_r" name="M_Cholesterol_C27H46O" compartment="Endoplasmic_Reticulum" charge="0" boundaryCondition="false"/>
	<species id="M_cincoa_c" name="M_Cinnamoyl_CoA_C30H42N7O17P3S" compartment="Cytosol" charge="0" boundaryCondition="false"/>
	<species id="M_cinnm_c" name="M_trans_Cinnamate_C9H7O2" compartment="Cytosol" charge="-1" boundaryCondition="false"/>
	<species id="M_cit_c" name="M_Citrate_C6H5O7" compartment="Cytosol" charge="-3" boundaryCondition="false"/>
	<species id="M_cit_e" name="M_Citrate_C6H5O7" compartment="Extracellular_space" charge="-3" boundaryCondition="false"/>
	<species id="M_cit_m" name="M_Citrate_C6H5O7" compartment="Mitochondria" charge="-3" boundaryCondition="false"/>
	<species id="M_citr_L_c" name="M_L_Citrulline_" compartment="Cytosol" charge="0" boundaryCondition="false"/>
	<species id="M_clpn_LM_c" name="M_Cardiolipin__L_major__C7980H14248O1700P200" compartment="Cytosol" charge="-200" boundaryCondition="false"/>
	<species id="M_clpn_LM_m" name="M_Cardiolipin__L_major__C7980H14248O1700P200" compartment="Mitochondria" charge="-200" boundaryCondition="false"/>
	<species id="M_cmp_c" name="M_CMP_C9H12N3O8P" compartment="Cytosol" charge="-2" boundaryCondition="false"/>
	<species id="M_cmp_m" name="M_CMP_C9H12N3O8P" compartment="Mitochondria" charge="-2" boundaryCondition="false"/>
	<species id="M_cmp_n" name="M_CMP_C9H12N3O8P" compartment="Nucleus" charge="-2" boundaryCondition="false"/>
	<species id="M_co2_c" name="M_CO2_CO2" compartment="Cytosol" charge="0" boundaryCondition="false"/>
	<species id="M_co2_e" name="M_CO2_CO2" compartment="Extracellular_space" charge="0" boundaryCondition="false"/>
	<species id="M_co2_m" name="M_CO2_CO2" compartment="Mitochondria" charge="0" boundaryCondition="false"/>
	<species id="M_co2_r" name="M_CO2_CO2" compartment="Endoplasmic_Reticulum" charge="0" boundaryCondition="false"/>
	<species id="M_co2_x" name="M_CO2_CO2" compartment="Glycosome" charge="0" boundaryCondition="false"/>
	<species id="M_coa_c" name="M_Coenzyme_A_C21H32N7O16P3S" compartment="Cytosol" charge="-4" boundaryCondition="false"/>
	<species id="M_coa_m" name="M_Coenzyme_A_C21H32N7O16P3S" compartment="Mitochondria" charge="-4" boundaryCondition="false"/>
	<species id="M_coa_r" name="M_Coenzyme_A_C21H32N7O16P3S" compartment="Endoplasmic_Reticulum" charge="-4" boundaryCondition="false"/>
	<species id="M_coa_x" name="M_Coenzyme_A_C21H32N7O16P3S" compartment="Glycosome" charge="-4" boundaryCondition="false"/>
	<species id="M_cpppg3_c" name="M_Coproporphyrinogen_III_C36H40N4O8" compartment="Cytosol" charge="-4" boundaryCondition="false"/>
	<species id="M_ctp_c" name="M_CTP_C9H12N3O14P3" compartment="Cytosol" charge="-4" boundaryCondition="false"/>
	<species id="M_ctp_m" name="M_CTP_C9H12N3O14P3" compartment="Mitochondria" charge="-4" boundaryCondition="false"/>
	<species id="M_ctp_n" name="M_CTP_C9H12N3O14P3" compartment="Nucleus" charge="-4" boundaryCondition="false"/>
	<species id="M_cyan_c" name="M_cyanide_HCN" compartment="Cytosol" charge="0" boundaryCondition="false"/>
	<species id="M_cys_L_c" name="M_L_Cysteine_" compartment="Cytosol" charge="0" boundaryCondition="false"/>
	<species id="M_cys_L_e" name="M_L_Cysteine_" compartment="Extracellular_space" charge="0" boundaryCondition="false"/>
	<species id="M_cyst_L_c" name="M_L_Cystine_" compartment="Cytosol" charge="0" boundaryCondition="false"/>
	<species id="M_cysth_L_c" name="M_L_Cystathionine_" compartment="Cytosol" charge="0" boundaryCondition="false"/>
	<species id="M_cystrna_c" name="M_L_Cysteinyl_tRNA_Cys__C3H7NO2SX" compartment="Cytosol" charge="1" boundaryCondition="false"/>
	<species id="M_cytd_c" name="M_Cytidine_C9H13N3O5" compartment="Cytosol" charge="0" boundaryCondition="false"/>
	<species id="M_dad_2_c" name="M_Deoxyadenosine_" compartment="Cytosol" charge="0" boundaryCondition="false"/>
	<species id="M_dadp_c" name="M_dADP_C10H12N5O9P2" compartment="Cytosol" charge="-3" boundaryCondition="false"/>
	<species id="M_dadp_h" name="M_dADP_C10H12N5O9P2" compartment="Flagellum" charge="-3" boundaryCondition="false"/>
	<species id="M_dadp_m" name="M_dADP_C10H12N5O9P2" compartment="Mitochondria" charge="-3" boundaryCondition="false"/>
	<species id="M_dadp_n" name="M_dADP_C10H12N5O9P2" compartment="Nucleus" charge="-3" boundaryCondition="false"/>
	<species id="M_dadp_x" name="M_dADP_C10H12N5O9P2" compartment="Glycosome" charge="-3" boundaryCondition="false"/>
	<species id="M_damp_c" name="M_dAMP_C10H12N5O6P" compartment="Cytosol" charge="-2" boundaryCondition="false"/>
	<species id="M_damp_h" name="M_dAMP_C10H12N5O6P" compartment="Flagellum" charge="-2" boundaryCondition="false"/>
	<species id="M_damp_m" name="M_dAMP_C10H12N5O6P" compartment="Mitochondria" charge="-2" boundaryCondition="false"/>
	<species id="M_damp_x" name="M_dAMP_C10H12N5O6P" compartment="Glycosome" charge="-2" boundaryCondition="false"/>
	<species id="M_datp_c" name="M_dATP_C10H12N5O12P3" compartment="Cytosol" charge="-4" boundaryCondition="false"/>
	<species id="M_datp_n" name="M_dATP_C10H12N5O12P3" compartment="Nucleus" charge="-4" boundaryCondition="false"/>
	<species id="M_dc4pcoa_c" name="M__4_7_10_13_16__Docosopentaenoyl_CoA__n_2254_7_10_13_16CoA__C43H64N7O17P3S" compartment="Cytosol" charge="-4" boundaryCondition="false"/>
	<species id="M_dcamp_c" name="M_N6__1_2_Dicarboxyethyl__AMP_C14H14N5O11P" compartment="Cytosol" charge="-4" boundaryCondition="false"/>
	<species id="M_dccoa_m" name="M_Decanoyl_CoA_C31H50N7O17P3S" compartment="Mitochondria" charge="-4" boundaryCondition="false"/>
	<species id="M_dccoa_r" name="M_Decanoyl_CoA_C31H50N7O17P3S" compartment="Endoplasmic_Reticulum" charge="-4" boundaryCondition="false"/>
	<species id="M_dcd2coa_m" name="M_trans_Dec_2_enoyl_CoA_C31H48N7O17P3S" compartment="Mitochondria" charge="-4" boundaryCondition="false"/>
	<species id="M_dcdp_c" name="M_dCDP_C9H12N3O10P2" compartment="Cytosol" charge="-3" boundaryCondition="false"/>
	<species id="M_dcdp_n" name="M_dCDP_C9H12N3O10P2" compartment="Nucleus" charge="-3" boundaryCondition="false"/>
	<species id="M_dchxcoa_c" name="M_Docosohexaenoyl_CoA__n_2264_7_10_13_16_19CoA__C43H62N7O17P3S" compartment="Cytosol" charge="-4" boundaryCondition="false"/>
	<species id="M_dcmp_c" name="M_dCMP_C9H12N3O7P" compartment="Cytosol" charge="-2" boundaryCondition="false"/>
	<species id="M_dcopcoa_c" name="M__7_10_13_16_19__Docosopentaenoyl_CoA__n_2257_10_13_16_19CoA__C43H64N7O17P3S" compartment="Cytosol" charge="-4" boundaryCondition="false"/>
	<species id="M_dcotcoa_c" name="M__7_10_13_16__Docosotetranoyl_CoA__n_2247_10_13_16CoA_C43H66N7O17P3S" compartment="Cytosol" charge="-4" boundaryCondition="false"/>
	<species id="M_dcotcoa_r" name="M__7_10_13_16__Docosotetranoyl_CoA__n_2247_10_13_16CoA_C43H66N7O17P3S" compartment="Endoplasmic_Reticulum" charge="-4" boundaryCondition="false"/>
	<species id="M_dctp_c" name="M_dCTP_C9H12N3O13P3" compartment="Cytosol" charge="-4" boundaryCondition="false"/>
	<species id="M_dctp_n" name="M_dCTP_C9H12N3O13P3" compartment="Nucleus" charge="-4" boundaryCondition="false"/>
	<species id="M_dcyt_c" name="M_Deoxycytidine_C9H13N3O4" compartment="Cytosol" charge="0" boundaryCondition="false"/>
	<species id="M_ddcaACP_m" name="M_Dodecanoyl_ACP__n_C120ACP__C12H23OX" compartment="Mitochondria" charge="0" boundaryCondition="false"/>
	<species id="M_ddcoa_m" name="M_Dodecanoyl_CoA__n_C120CoA__C33H54N7O17P3S" compartment="Mitochondria" charge="-4" boundaryCondition="false"/>
	<species id="M_ddcoa_r" name="M_Dodecanoyl_CoA__n_C120CoA__C33H54N7O17P3S" compartment="Endoplasmic_Reticulum" charge="-4" boundaryCondition="false"/>
	<species id="M_ddd2coa_m" name="M_trans_Dodec_2_enoyl_CoA_C33H52N7O17P3S" compartment="Mitochondria" charge="-4" boundaryCondition="false"/>
	<species id="M_ddsmsterol_r" name="M_7_Dehydrodesmosterol_C27H42O" compartment="Endoplasmic_Reticulum" charge="0" boundaryCondition="false"/>
	<species id="M_decACP_m" name="M_Decanoyl_acyl_carrier_protein_C10H19OX" compartment="Mitochondria" charge="0" boundaryCondition="false"/>
	<species id="M_decdp_c" name="M_all_trans_Decaprenyl_diphosphate_C50H81O7P2" compartment="Cytosol" charge="-3" boundaryCondition="false"/>
	<species id="M_dgdp_c" name="M_dGDP_C10H12N5O10P2" compartment="Cytosol" charge="-3" boundaryCondition="false"/>
	<species id="M_dgdp_n" name="M_dGDP_C10H12N5O10P2" compartment="Nucleus" charge="-3" boundaryCondition="false"/>
	<species id="M_dgdp_r" name="M_dGDP_C10H12N5O10P2" compartment="Endoplasmic_Reticulum" charge="-3" boundaryCondition="false"/>
	<species id="M_dgmp_c" name="M_dGMP_C10H12N5O7P" compartment="Cytosol" charge="-2" boundaryCondition="false"/>
	<species id="M_dgmp_r" name="M_dGMP_C10H12N5O7P" compartment="Endoplasmic_Reticulum" charge="-2" boundaryCondition="false"/>
	<species id="M_dgtp_c" name="M_dGTP_C10H12N5O13P3" compartment="Cytosol" charge="-4" boundaryCondition="false"/>
	<species id="M_dgtp_n" name="M_dGTP_C10H12N5O13P3" compartment="Nucleus" charge="-4" boundaryCondition="false"/>
	<species id="M_dha_c" name="M_Dihydroxyacetone_C3H6O3" compartment="Cytosol" charge="0" boundaryCondition="false"/>
	<species id="M_dhap_c" name="M_Dihydroxyacetone_phosphate_C3H5O6P" compartment="Cytosol" charge="-2" boundaryCondition="false"/>
	<species id="M_dhap_x" name="M_Dihydroxyacetone_phosphate_C3H5O6P" compartment="Glycosome" charge="-2" boundaryCondition="false"/>
	<species id="M_dhbpt_c" name="M_6_7_Dihydrobiopterin_C9H13N5O3" compartment="Cytosol" charge="0" boundaryCondition="false"/>
	<species id="M_dhcrm_r" name="M_Dihydroceramide_C19H38NO3R" compartment="Endoplasmic_Reticulum" charge="0" boundaryCondition="false"/>
	<species id="M_dhdascb_c" name="M_Dehydroascorbate_C6H6O6" compartment="Cytosol" charge="0" boundaryCondition="false"/>
	<species id="M_dhdascb_m" name="M_Dehydroascorbate_C6H6O6" compartment="Mitochondria" charge="0" boundaryCondition="false"/>
	<species id="M_dhf_c" name="M_7_8_Dihydrofolate_C19H19N7O6" compartment="Cytosol" charge="-2" boundaryCondition="false"/>
	<species id="M_dhlam_m" name="M_Dihydrolipoamide_C8H17NOS2" compartment="Mitochondria" charge="0" boundaryCondition="false"/>
	<species id="M_dhlpro_c" name="M_Dihydrolipolprotein_H2S2X" compartment="Cytosol" charge="0" boundaryCondition="false"/>
	<species id="M_dhlpro_m" name="M_Dihydrolipolprotein_H2S2X" compartment="Mitochondria" charge="0" boundaryCondition="false"/>
	<species id="M_dhmdlald_c" name="M_3_4_Dihydroxymandelaldehyde_C8H8O4" compartment="Cytosol" charge="0" boundaryCondition="false"/>
	<species id="M_dhnpt_c" name="M_2_Amino_4_hydroxy_6__D_erythro_1_2_3_trihydroxypropyl__7_8_dihydropteridine_C9H13N5O4" compartment="Cytosol" charge="0" boundaryCondition="false"/>
	<species id="M_dhnpt_n" name="M_2_Amino_4_hydroxy_6__D_erythro_1_2_3_trihydroxypropyl__7_8_dihydropteridine_C9H13N5O4" compartment="Nucleus" charge="0" boundaryCondition="false"/>
	<species id="M_dhor_S_c" name="M__S__Dihydroorotate_" compartment="Cytosol" charge="0" boundaryCondition="false"/>
	<species id="M_dhpmp_n" name="M_Dihydroneopterin_monophosphate_C9H12N5O7P" compartment="Nucleus" charge="-2" boundaryCondition="false"/>
	<species id="M_dhpt_c" name="M_Dihydropteroate_C14H13N6O3" compartment="Cytosol" charge="-1" boundaryCondition="false"/>
	<species id="M_didp_c" name="M_dIDP_C10H14N4O10P2" compartment="Cytosol" charge="0" boundaryCondition="false"/>
	<species id="M_didp_n" name="M_dIDP_C10H14N4O10P2" compartment="Nucleus" charge="0" boundaryCondition="false"/>
	<species id="M_din_c" name="M_Deoxyinosine_C10H12N4O4" compartment="Cytosol" charge="0" boundaryCondition="false"/>
	<species id="M_ditp_c" name="M_dITP_C10H15N4O13P3" compartment="Cytosol" charge="0" boundaryCondition="false"/>
	<species id="M_ditp_n" name="M_dITP_C10H15N4O13P3" compartment="Nucleus" charge="0" boundaryCondition="false"/>
	<species id="M_dkmpp_c" name="M_2_3_diketo5_methylthio_1_phosphopentane_C6H9O6PS" compartment="Cytosol" charge="-2" boundaryCondition="false"/>
	<species id="M_dmpp_c" name="M_Dimethylallyl_diphosphate_C5H9O7P2" compartment="Cytosol" charge="-3" boundaryCondition="false"/>
	<species id="M_dmpp_x" name="M_Dimethylallyl_diphosphate_C5H9O7P2" compartment="Glycosome" charge="-3" boundaryCondition="false"/>
	<species id="M_dnad_c" name="M_Deamino_NAD_C21H24N6O15P2" compartment="Cytosol" charge="-2" boundaryCondition="false"/>
	<species id="M_dpcoa_c" name="M_Dephospho_CoA_C21H33N7O13P2S" compartment="Cytosol" charge="-2" boundaryCondition="false"/>
	<species id="M_drib_c" name="M_Deoxyribose_C5H10O4" compartment="Cytosol" charge="0" boundaryCondition="false"/>
	<species id="M_drib_e" name="M_Deoxyribose_C5H10O4" compartment="Extracellular_space" charge="0" boundaryCondition="false"/>
	<species id="M_dsmsterol_c" name="M_desmosterol_C27H44O" compartment="Cytosol" charge="0" boundaryCondition="false"/>
	<species id="M_dsmsterol_r" name="M_desmosterol_C27H44O" compartment="Endoplasmic_Reticulum" charge="0" boundaryCondition="false"/>
	<species id="M_dtdp_c" name="M_dTDP_C10H13N2O11P2" compartment="Cytosol" charge="-3" boundaryCondition="false"/>
	<species id="M_dtdp_n" name="M_dTDP_C10H13N2O11P2" compartment="Nucleus" charge="-3" boundaryCondition="false"/>
	<species id="M_dtdpddg_c" name="M_dTDP_4_dehydro_6_deoxy_D_glucose_C16H22N2O15P2" compartment="Cytosol" charge="-2" boundaryCondition="false"/>
	<species id="M_dtdpgal_c" name="M_dTDP_galactose_C16H24N2O16P2" compartment="Cytosol" charge="-2" boundaryCondition="false"/>
	<species id="M_dtdpgal_x" name="M_dTDP_galactose_C16H24N2O16P2" compartment="Glycosome" charge="-2" boundaryCondition="false"/>
	<species id="M_dtdpglc_c" name="M_dTDPglucose_C16H24N2O16P2" compartment="Cytosol" charge="-2" boundaryCondition="false"/>
	<species id="M_dtdpglc_x" name="M_dTDPglucose_C16H24N2O16P2" compartment="Glycosome" charge="-2" boundaryCondition="false"/>
	<species id="M_dtmp_c" name="M_dTMP_C10H13N2O8P" compartment="Cytosol" charge="-2" boundaryCondition="false"/>
	<species id="M_dtmp_m" name="M_dTMP_C10H13N2O8P" compartment="Mitochondria" charge="-2" boundaryCondition="false"/>
	<species id="M_dtpcudcpp_c" name="M_di_trans_poly_cis_Undecaprenyl_diphosphate_C55H89O7P2" compartment="Cytosol" charge="-3" boundaryCondition="false"/>
	<species id="M_dttp_c" name="M_dTTP_C10H13N2O14P3" compartment="Cytosol" charge="-4" boundaryCondition="false"/>
	<species id="M_dttp_n" name="M_dTTP_C10H13N2O14P3" compartment="Nucleus" charge="-4" boundaryCondition="false"/>
	<species id="M_dudp_c" name="M_dUDP_C9H11N2O11P2" compartment="Cytosol" charge="-3" boundaryCondition="false"/>
	<species id="M_dudp_n" name="M_dUDP_C9H11N2O11P2" compartment="Nucleus" charge="-3" boundaryCondition="false"/>
	<species id="M_dump_c" name="M_dUMP_C9H11N2O8P" compartment="Cytosol" charge="-2" boundaryCondition="false"/>
	<species id="M_dump_m" name="M_dUMP_C9H11N2O8P" compartment="Mitochondria" charge="-2" boundaryCondition="false"/>
	<species id="M_dump_n" name="M_dUMP_C9H11N2O8P" compartment="Nucleus" charge="-2" boundaryCondition="false"/>
	<species id="M_duri_c" name="M_Deoxyuridine_C9H12N2O5" compartment="Cytosol" charge="0" boundaryCondition="false"/>
	<species id="M_duri_m" name="M_Deoxyuridine_C9H12N2O5" compartment="Mitochondria" charge="0" boundaryCondition="false"/>
	<species id="M_dutp_c" name="M_dUTP_C9H11N2O14P3" compartment="Cytosol" charge="-4" boundaryCondition="false"/>
	<species id="M_dutp_m" name="M_dUTP_C9H11N2O14P3" compartment="Mitochondria" charge="-4" boundaryCondition="false"/>
	<species id="M_dutp_n" name="M_dUTP_C9H11N2O14P3" compartment="Nucleus" charge="-4" boundaryCondition="false"/>
	<species id="M_e4p_c" name="M_D_Erythrose_4_phosphate_C4H7O7P" compartment="Cytosol" charge="-2" boundaryCondition="false"/>
	<species id="M_e4p_x" name="M_D_Erythrose_4_phosphate_C4H7O7P" compartment="Glycosome" charge="-2" boundaryCondition="false"/>
	<species id="M_eicpcoa_c" name="M__5_8_11_14_17__Eicosopentaenoyl_CoA__n_2055_8_11_14_17CoA__C41H60N7O17P3S" compartment="Cytosol" charge="-4" boundaryCondition="false"/>
	<species id="M_eictcoa_c" name="M__8_11_14_17__Eicosatetranoyl_CoA__n_2048_11_14_17CoA__C41H62N7O17P3S" compartment="Cytosol" charge="-4" boundaryCondition="false"/>
	<species id="M_eictrcoa_c" name="M__8_11_14__Eicosatrienoyl_CoA__n_2038_11_14CoA__C41H64N7O17P3S" compartment="Cytosol" charge="-4" boundaryCondition="false"/>
	<species id="M_epist_r" name="M_episterol_C28H46O" compartment="Endoplasmic_Reticulum" charge="0" boundaryCondition="false"/>
	<species id="M_ergst_c" name="M_Ergosterol_C28H44O" compartment="Cytosol" charge="0" boundaryCondition="false"/>
	<species id="M_ergst_e" name="M_Ergosterol_C28H44O" compartment="Extracellular_space" charge="0" boundaryCondition="false"/>
	<species id="M_ergst_r" name="M_Ergosterol_C28H44O" compartment="Endoplasmic_Reticulum" charge="0" boundaryCondition="false"/>
	<species id="M_ergtetrol_r" name="M_Ergosta_5_7_22_24_28__tetraen_3beta_ol_C28H42O" compartment="Endoplasmic_Reticulum" charge="0" boundaryCondition="false"/>
	<species id="M_ergtrol_r" name="M_ergosta_5_7_24_28__trienol_C28H44O" compartment="Endoplasmic_Reticulum" charge="0" boundaryCondition="false"/>
	<species id="M_etha_c" name="M_Ethanolamine_C2H8NO" compartment="Cytosol" charge="1" boundaryCondition="false"/>
	<species id="M_ethap_c" name="M_Ethanolamine_phosphate_C2H7NO4P" compartment="Cytosol" charge="-1" boundaryCondition="false"/>
	<species id="M_ethap_m" name="M_Ethanolamine_phosphate_C2H7NO4P" compartment="Mitochondria" charge="-1" boundaryCondition="false"/>
	<species id="M_ethap_r" name="M_Ethanolamine_phosphate_C2H7NO4P" compartment="Endoplasmic_Reticulum" charge="-1" boundaryCondition="false"/>
	<species id="M_f26bp_c" name="M_D_Fructose_2_6_bisphosphate_C6H10O12P2" compartment="Cytosol" charge="-4" boundaryCondition="false"/>
	<species id="M_f6p_c" name="M_D_Fructose_6_phosphate_C6H11O9P" compartment="Cytosol" charge="-2" boundaryCondition="false"/>
	<species id="M_f6p_x" name="M_D_Fructose_6_phosphate_C6H11O9P" compartment="Glycosome" charge="-2" boundaryCondition="false"/>
	<species id="M_fad_c" name="M_FAD_C27H31N9O15P2" compartment="Cytosol" charge="-2" boundaryCondition="false"/>
	<species id="M_fad_m" name="M_FAD_C27H31N9O15P2" compartment="Mitochondria" charge="-2" boundaryCondition="false"/>
	<species id="M_fad_r" name="M_FAD_C27H31N9O15P2" compartment="Endoplasmic_Reticulum" charge="-2" boundaryCondition="false"/>
	<species id="M_fadh2_c" name="M_FADH2_C27H33N9O15P2" compartment="Cytosol" charge="-2" boundaryCondition="false"/>
	<species id="M_fadh2_m" name="M_FADH2_C27H33N9O15P2" compartment="Mitochondria" charge="-2" boundaryCondition="false"/>
	<species id="M_fadh2_r" name="M_FADH2_C27H33N9O15P2" compartment="Endoplasmic_Reticulum" charge="-2" boundaryCondition="false"/>
	<species id="M_fanth_c" name="M_Formylanthranilate_C8H6NO3" compartment="Cytosol" charge="-1" boundaryCondition="false"/>
	<species id="M_fattyacid_r" name="M_Fatty_Acid_CO2R" compartment="Endoplasmic_Reticulum" charge="-1" boundaryCondition="false"/>
	<species id="M_fdp_x" name="M_D_Fructose_1_6_bisphosphate_C6H10O12P2" compartment="Glycosome" charge="-4" boundaryCondition="false"/>
	<species id="M_fe2_c" name="M_Fe2_Fe" compartment="Cytosol" charge="2" boundaryCondition="false"/>
	<species id="M_fecost_r" name="M_24_Methylene_5alpha_cholest_8_en_3beta_ol_C28H46O" compartment="Endoplasmic_Reticulum" charge="0" boundaryCondition="false"/>
	<species id="M_ferulcoa_c" name="M_Feruloyl_CoA_C31H44N7O19P3S" compartment="Cytosol" charge="0" boundaryCondition="false"/>
	<species id="M_ficytc_m" name="M_Ferricytochrome_c_C42H50FeN8O6S2" compartment="Mitochondria" charge="3" boundaryCondition="false"/>
	<species id="M_focytc_m" name="M_Ferrocytochrome_c_C42H50FeN8O6S2" compartment="Mitochondria" charge="2" boundaryCondition="false"/>
	<species id="M_fol_c" name="M_Folate_C19H18N7O6" compartment="Cytosol" charge="-1" boundaryCondition="false"/>
	<species id="M_fol_e" name="M_Folate_C19H18N7O6" compartment="Extracellular_space" charge="-1" boundaryCondition="false"/>
	<species id="M_for_c" name="M_Formate_CH1O2" compartment="Cytosol" charge="-1" boundaryCondition="false"/>
	<species id="M_for_r" name="M_Formate_CH1O2" compartment="Endoplasmic_Reticulum" charge="-1" boundaryCondition="false"/>
	<species id="M_frdp_c" name="M_Farnesyl_diphosphate_C15H25O7P2" compartment="Cytosol" charge="-3" boundaryCondition="false"/>
	<species id="M_frdp_m" name="M_Farnesyl_diphosphate_C15H25O7P2" compartment="Mitochondria" charge="-3" boundaryCondition="false"/>
	<species id="M_frdp_x" name="M_Farnesyl_diphosphate_C15H25O7P2" compartment="Glycosome" charge="-3" boundaryCondition="false"/>
	<species id="M_frlt_c" name="M_Ferulate_C10H10O4" compartment="Cytosol" charge="0" boundaryCondition="false"/>
	<species id="M_fru_c" name="M_D_Fructose_C6H12O6" compartment="Cytosol" charge="0" boundaryCondition="false"/>
	<species id="M_fru_x" name="M_D_Fructose_C6H12O6" compartment="Glycosome" charge="0" boundaryCondition="false"/>
	<species id="M_fum_c" name="M_Fumarate_C4H2O4" compartment="Cytosol" charge="-2" boundaryCondition="false"/>
	<species id="M_fum_m" name="M_Fumarate_C4H2O4" compartment="Mitochondria" charge="-2" boundaryCondition="false"/>
	<species id="M_fum_x" name="M_Fumarate_C4H2O4" compartment="Glycosome" charge="-2" boundaryCondition="false"/>
	<species id="M_g1p_c" name="M_D_Glucose_1_phosphate_C6H11O9P" compartment="Cytosol" charge="-2" boundaryCondition="false"/>
	<species id="M_g3p_c" name="M_Glyceraldehyde_3_phosphate_C3H5O6P" compartment="Cytosol" charge="-2" boundaryCondition="false"/>
	<species id="M_g3p_x" name="M_Glyceraldehyde_3_phosphate_C3H5O6P" compartment="Glycosome" charge="-2" boundaryCondition="false"/>
	<species id="M_g3pc_c" name="M_sn_Glycero_3_phosphocholine_C8H21NO6P" compartment="Cytosol" charge="0" boundaryCondition="false"/>
	<species id="M_g3pe_c" name="M_sn_Glycero_3_phosphoethanolamine_C5H14NO6P" compartment="Cytosol" charge="0" boundaryCondition="false"/>
	<species id="M_g6p_A_c" name="M_alpha_D_Glucose_6_phosphate_" compartment="Cytosol" charge="0" boundaryCondition="false"/>
	<species id="M_g6p_A_x" name="M_alpha_D_Glucose_6_phosphate_" compartment="Glycosome" charge="0" boundaryCondition="false"/>
	<species id="M_g6p_B_c" name="M_beta_D_glucose_6_phosphate_" compartment="Cytosol" charge="0" boundaryCondition="false"/>
	<species id="M_g6p_B_x" name="M_beta_D_glucose_6_phosphate_" compartment="Glycosome" charge="0" boundaryCondition="false"/>
	<species id="M_g6p_c" name="M_D_Glucose_6_phosphate_C6H11O9P" compartment="Cytosol" charge="-2" boundaryCondition="false"/>
	<species id="M_gal1p_c" name="M_alpha_D_Galactose_1_phosphate_C6H11O9P" compartment="Cytosol" charge="-2" boundaryCondition="false"/>
	<species id="M_gal1p_x" name="M_alpha_D_Galactose_1_phosphate_C6H11O9P" compartment="Glycosome" charge="-2" boundaryCondition="false"/>
	<species id="M_gal6dg_c" name="M_D_Gal_alpha_1_6D_Gal_alpha_1_6D_Glucose_C18H32O16" compartment="Cytosol" charge="0" boundaryCondition="false"/>
	<species id="M_gal_c" name="M_D_Galactose_C6H12O6" compartment="Cytosol" charge="0" boundaryCondition="false"/>
	<species id="M_gal_x" name="M_D_Galactose_C6H12O6" compartment="Glycosome" charge="0" boundaryCondition="false"/>
	<species id="M_galt_c" name="M_Galactitol_C6H14O6" compartment="Cytosol" charge="0" boundaryCondition="false"/>
	<species id="M_gam6p_c" name="M_D_Glucosamine_6_phosphate_C6H13NO8P" compartment="Cytosol" charge="-1" boundaryCondition="false"/>
	<species id="M_gam6p_x" name="M_D_Glucosamine_6_phosphate_C6H13NO8P" compartment="Glycosome" charge="-1" boundaryCondition="false"/>
	<species id="M_gamla_c" name="M_Gamma_linolenic_acid__183__C18H29O2" compartment="Cytosol" charge="-1" boundaryCondition="false"/>
	<species id="M_gdp_c" name="M_GDP_C10H12N5O11P2" compartment="Cytosol" charge="-3" boundaryCondition="false"/>
	<species id="M_gdp_m" name="M_GDP_C10H12N5O11P2" compartment="Mitochondria" charge="-3" boundaryCondition="false"/>
	<species id="M_gdp_n" name="M_GDP_C10H12N5O11P2" compartment="Nucleus" charge="-3" boundaryCondition="false"/>
	<species id="M_gdp_r" name="M_GDP_C10H12N5O11P2" compartment="Endoplasmic_Reticulum" charge="-3" boundaryCondition="false"/>
	<species id="M_gdpdp_c" name="M_Guanosine_3__5__bis_diphosphate__C10H11N5O17P4" compartment="Cytosol" charge="-6" boundaryCondition="false"/>
	<species id="M_gdpdp_v" name="M_Guanosine_3__5__bis_diphosphate__C10H11N5O17P4" compartment="Acidocalcisome" charge="-6" boundaryCondition="false"/>
	<species id="M_gdpman_c" name="M_GDP_D_mannose_C16H23N5O16P2" compartment="Cytosol" charge="-2" boundaryCondition="false"/>
	<species id="M_gdpman_r" name="M_GDP_D_mannose_C16H23N5O16P2" compartment="Endoplasmic_Reticulum" charge="-2" boundaryCondition="false"/>
	<species id="M_gdptp_c" name="M_Guanosine_3__diphosphate_5__triphosphate_C10H11N5O20P5" compartment="Cytosol" charge="-7" boundaryCondition="false"/>
	<species id="M_gdptp_v" name="M_Guanosine_3__diphosphate_5__triphosphate_C10H11N5O20P5" compartment="Acidocalcisome" charge="-7" boundaryCondition="false"/>
	<species id="M_ggdp_c" name="M_Geranylgeranyl_diphosphate_C20H33O7P2" compartment="Cytosol" charge="-3" boundaryCondition="false"/>
	<species id="M_glcr_c" name="M_D_Glucarate_C6H8O8" compartment="Cytosol" charge="-2" boundaryCondition="false"/>
	<species id="M_glcr_m" name="M_D_Glucarate_C6H8O8" compartment="Mitochondria" charge="-2" boundaryCondition="false"/>
	<species id="M_glcurn_c" name="M_D_Glucurone_C6H8O6" compartment="Cytosol" charge="0" boundaryCondition="false"/>
	<species id="M_glcurn_m" name="M_D_Glucurone_C6H8O6" compartment="Mitochondria" charge="0" boundaryCondition="false"/>
	<species id="M_glinACP_c" name="M_gamma_linoyl_ACP_C18H29OX" compartment="Cytosol" charge="0" boundaryCondition="false"/>
	<species id="M_glinACP_m" name="M_gamma_linoyl_ACP_C18H29OX" compartment="Mitochondria" charge="0" boundaryCondition="false"/>
	<species id="M_glincoa_c" name="M_gamma_Linoyl_CoA__n_C1836_9_12CoA__C39H60N7O17P3S" compartment="Cytosol" charge="-4" boundaryCondition="false"/>
	<species id="M_glincoa_m" name="M_gamma_Linoyl_CoA__n_C1836_9_12CoA__C39H60N7O17P3S" compartment="Mitochondria" charge="-4" boundaryCondition="false"/>
	<species id="M_glincoa_x" name="M_gamma_Linoyl_CoA__n_C1836_9_12CoA__C39H60N7O17P3S" compartment="Glycosome" charge="-4" boundaryCondition="false"/>
	<species id="M_gln_L_c" name="M_L_Glutamine_" compartment="Cytosol" charge="0" boundaryCondition="false"/>
	<species id="M_gln_L_e" name="M_L_Glutamine_" compartment="Extracellular_space" charge="0" boundaryCondition="false"/>
	<species id="M_gln_L_m" name="M_L_Glutamine_" compartment="Mitochondria" charge="0" boundaryCondition="false"/>
	<species id="M_gln_L_n" name="M_L_Glutamine_" compartment="Nucleus" charge="0" boundaryCondition="false"/>
	<species id="M_glntrna_c" name="M_L_Glutaminyl_tRNA_Gln__C5H10N2O3X" compartment="Cytosol" charge="1" boundaryCondition="false"/>
	<species id="M_glntrna_m" name="M_L_Glutaminyl_tRNA_Gln__C5H10N2O3X" compartment="Mitochondria" charge="1" boundaryCondition="false"/>
	<species id="M_glu5p_c" name="M_L_Glutamate_5_phosphate_C5H8NO7P" compartment="Cytosol" charge="-2" boundaryCondition="false"/>
	<species id="M_glu5sa_c" name="M_L_Glutamate_5_semialdehyde_C5H9NO3" compartment="Cytosol" charge="0" boundaryCondition="false"/>
	<species id="M_glu5sa_m" name="M_L_Glutamate_5_semialdehyde_C5H9NO3" compartment="Mitochondria" charge="0" boundaryCondition="false"/>
	<species id="M_glu_L_c" name="M_L_Glutamate_" compartment="Cytosol" charge="0" boundaryCondition="false"/>
	<species id="M_glu_L_e" name="M_L_Glutamate_" compartment="Extracellular_space" charge="0" boundaryCondition="false"/>
	<species id="M_glu_L_m" name="M_L_Glutamate_" compartment="Mitochondria" charge="0" boundaryCondition="false"/>
	<species id="M_glu_L_n" name="M_L_Glutamate_" compartment="Nucleus" charge="0" boundaryCondition="false"/>
	<species id="M_glucys_c" name="M_gamma_L_Glutamyl_L_cysteine_C8H13N2O5S" compartment="Cytosol" charge="-1" boundaryCondition="false"/>
	<species id="M_glutcoa_c" name="M_Glutaryl_CoA_C26H37N7O19P3S" compartment="Cytosol" charge="-5" boundaryCondition="false"/>
	<species id="M_glutcoa_m" name="M_Glutaryl_CoA_C26H37N7O19P3S" compartment="Mitochondria" charge="-5" boundaryCondition="false"/>
	<species id="M_glutrna_c" name="M_L_Glutamyl_tRNA_Glu__C5H8NO4X" compartment="Cytosol" charge="0" boundaryCondition="false"/>
	<species id="M_glutrna_m" name="M_L_Glutamyl_tRNA_Glu__C5H8NO4X" compartment="Mitochondria" charge="0" boundaryCondition="false"/>
	<species id="M_gly_c" name="M_Glycine_C2H5NO2" compartment="Cytosol" charge="0" boundaryCondition="false"/>
	<species id="M_gly_e" name="M_Glycine_C2H5NO2" compartment="Extracellular_space" charge="0" boundaryCondition="false"/>
	<species id="M_gly_m" name="M_Glycine_C2H5NO2" compartment="Mitochondria" charge="0" boundaryCondition="false"/>
	<species id="M_glyald_c" name="M_D_Glyceraldehyde_C3H6O3" compartment="Cytosol" charge="0" boundaryCondition="false"/>
	<species id="M_glyald_m" name="M_D_Glyceraldehyde_C3H6O3" compartment="Mitochondria" charge="0" boundaryCondition="false"/>
	<species id="M_glyc3p_c" name="M_sn_Glycerol_3_phosphate_C3H7O6P" compartment="Cytosol" charge="-2" boundaryCondition="false"/>
	<species id="M_glyc3p_m" name="M_sn_Glycerol_3_phosphate_C3H7O6P" compartment="Mitochondria" charge="-2" boundaryCondition="false"/>
	<species id="M_glyc3p_x" name="M_sn_Glycerol_3_phosphate_C3H7O6P" compartment="Glycosome" charge="-2" boundaryCondition="false"/>
	<species id="M_glyc_R_c" name="M__R__Glycerate_" compartment="Cytosol" charge="0" boundaryCondition="false"/>
	<species id="M_glyc_R_m" name="M__R__Glycerate_" compartment="Mitochondria" charge="0" boundaryCondition="false"/>
	<species id="M_glyc_c" name="M_Glycerol_C3H8O3" compartment="Cytosol" charge="0" boundaryCondition="false"/>
	<species id="M_glyc_e" name="M_Glycerol_C3H8O3" compartment="Extracellular_space" charge="0" boundaryCondition="false"/>
	<species id="M_glyc_x" name="M_Glycerol_C3H8O3" compartment="Glycosome" charge="0" boundaryCondition="false"/>
	<species id="M_glytrna_c" name="M_Glycyl_tRNA_Gly__C2H5NO2X" compartment="Cytosol" charge="1" boundaryCondition="false"/>
	<species id="M_gmp_c" name="M_GMP_C10H12N5O8P" compartment="Cytosol" charge="-2" boundaryCondition="false"/>
	<species id="M_gmp_r" name="M_GMP_C10H12N5O8P" compartment="Endoplasmic_Reticulum" charge="-2" boundaryCondition="false"/>
	<species id="M_grdp_c" name="M_Geranyl_diphosphate_C10H17O7P2" compartment="Cytosol" charge="-3" boundaryCondition="false"/>
	<species id="M_grdp_x" name="M_Geranyl_diphosphate_C10H17O7P2" compartment="Glycosome" charge="-3" boundaryCondition="false"/>
	<species id="M_gsn_c" name="M_Guanosine_C10H13N5O5" compartment="Cytosol" charge="0" boundaryCondition="false"/>
	<species id="M_gthox_c" name="M_Oxidized_glutathione_C20H30N6O12S2" compartment="Cytosol" charge="-2" boundaryCondition="false"/>
	<species id="M_gthox_m" name="M_Oxidized_glutathione_C20H30N6O12S2" compartment="Mitochondria" charge="-2" boundaryCondition="false"/>
	<species id="M_gthox_x" name="M_Oxidized_glutathione_C20H30N6O12S2" compartment="Glycosome" charge="-2" boundaryCondition="false"/>
	<species id="M_gthrd_c" name="M_Reduced_glutathione_C10H16N3O6S" compartment="Cytosol" charge="-1" boundaryCondition="false"/>
	<species id="M_gthrd_e" name="M_Reduced_glutathione_C10H16N3O6S" compartment="Extracellular_space" charge="-1" boundaryCondition="false"/>
	<species id="M_gthrd_m" name="M_Reduced_glutathione_C10H16N3O6S" compartment="Mitochondria" charge="-1" boundaryCondition="false"/>
	<species id="M_gthrd_x" name="M_Reduced_glutathione_C10H16N3O6S" compartment="Glycosome" charge="-1" boundaryCondition="false"/>
	<species id="M_gtp_c" name="M_GTP_C10H12N5O14P3" compartment="Cytosol" charge="-4" boundaryCondition="false"/>
	<species id="M_gtp_m" name="M_GTP_C10H12N5O14P3" compartment="Mitochondria" charge="-4" boundaryCondition="false"/>
	<species id="M_gtp_n" name="M_GTP_C10H12N5O14P3" compartment="Nucleus" charge="-4" boundaryCondition="false"/>
	<species id="M_gtspmd_c" name="M_Glutathionylspermidine_C17H36N6O5S" compartment="Cytosol" charge="2" boundaryCondition="false"/>
	<species id="M_gua_c" name="M_Guanine_C5H5N5O" compartment="Cytosol" charge="0" boundaryCondition="false"/>
	<species id="M_gua_e" name="M_Guanine_C5H5N5O" compartment="Extracellular_space" charge="0" boundaryCondition="false"/>
	<species id="M_h2o2_c" name="M_Hydrogen_peroxide_H2O2" compartment="Cytosol" charge="0" boundaryCondition="false"/>
	<species id="M_h2o2_m" name="M_Hydrogen_peroxide_H2O2" compartment="Mitochondria" charge="0" boundaryCondition="false"/>
	<species id="M_h2o2_x" name="M_Hydrogen_peroxide_H2O2" compartment="Glycosome" charge="0" boundaryCondition="false"/>
	<species id="M_h2o_c" name="M_H2O_H2O" compartment="Cytosol" charge="0" boundaryCondition="false"/>
	<species id="M_h2o_e" name="M_H2O_H2O" compartment="Extracellular_space" charge="0" boundaryCondition="false"/>
	<species id="M_h2o_m" name="M_H2O_H2O" compartment="Mitochondria" charge="0" boundaryCondition="false"/>
	<species id="M_h2o_n" name="M_H2O_H2O" compartment="Nucleus" charge="0" boundaryCondition="false"/>
	<species id="M_h2o_r" name="M_H2O_H2O" compartment="Endoplasmic_Reticulum" charge="0" boundaryCondition="false"/>
	<species id="M_h2o_v" name="M_H2O_H2O" compartment="Acidocalcisome" charge="0" boundaryCondition="false"/>
	<species id="M_h2o_x" name="M_H2O_H2O" compartment="Glycosome" charge="0" boundaryCondition="false"/>
	<species id="M_h2s_c" name="M_Hydrogen_sulfide_HS" compartment="Cytosol" charge="-1" boundaryCondition="false"/>
	<species id="M_h2s_e" name="M_Hydrogen_sulfide_HS" compartment="Extracellular_space" charge="-1" boundaryCondition="false"/>
	<species id="M_h_c" name="M_H_H" compartment="Cytosol" charge="1" boundaryCondition="false"/>
	<species id="M_h_e" name="M_H_H" compartment="Extracellular_space" charge="1" boundaryCondition="false"/>
	<species id="M_h_m" name="M_H_H" compartment="Mitochondria" charge="1" boundaryCondition="false"/>
	<species id="M_h_n" name="M_H_H" compartment="Nucleus" charge="1" boundaryCondition="false"/>
	<species id="M_h_r" name="M_H_H" compartment="Endoplasmic_Reticulum" charge="1" boundaryCondition="false"/>
	<species id="M_h_v" name="M_H_H" compartment="Acidocalcisome" charge="1" boundaryCondition="false"/>
	<species id="M_h_x" name="M_H_H" compartment="Glycosome" charge="1" boundaryCondition="false"/>
	<species id="M_hco3_m" name="M_Bicarbonate_CHO3" compartment="Mitochondria" charge="-1" boundaryCondition="false"/>
	<species id="M_hcys_L_c" name="M_L_Homocysteine_" compartment="Cytosol" charge="0" boundaryCondition="false"/>
	<species id="M_hdca_c" name="M_hexadecanoate__n_C160__C16H31O2" compartment="Cytosol" charge="-1" boundaryCondition="false"/>
	<species id="M_hdca_r" name="M_hexadecanoate__n_C160__C16H31O2" compartment="Endoplasmic_Reticulum" charge="-1" boundaryCondition="false"/>
	<species id="M_hdd2coa_m" name="M_trans_Hexadec_2_enoyl_CoA_C37H60N7O17P3S" compartment="Mitochondria" charge="-4" boundaryCondition="false"/>
	<species id="M_hdeACP_m" name="M_Hexadecenoyl_ACP__n_C161ACP__C16H29OX" compartment="Mitochondria" charge="0" boundaryCondition="false"/>
	<species id="M_hemeA_c" name="M_Heme_A_C49H54FeN4O6" compartment="Cytosol" charge="-6" boundaryCondition="false"/>
	<species id="M_hemeA_m" name="M_Heme_A_C49H54FeN4O6" compartment="Mitochondria" charge="-6" boundaryCondition="false"/>
	<species id="M_hemeO_m" name="M_Heme_O_C49H56FeN4O5" compartment="Mitochondria" charge="-2" boundaryCondition="false"/>
	<species id="M_hexACP_m" name="M_Hexanoyl_acyl_carrier_protein_C6H11OX" compartment="Mitochondria" charge="0" boundaryCondition="false"/>
	<species id="M_hibcoa_m" name="M__S__3_Hydroxyisobutyryl_CoA_C25H39N7O18P3S" compartment="Mitochondria" charge="-3" boundaryCondition="false"/>
	<species id="M_hindagly_c" name="M_5_Hydroxyindoleacetylglycine_" compartment="Cytosol" charge="0" boundaryCondition="false"/>
	<species id="M_hindoac_c" name="M_5_Hydroxyindoleacetate_C10H8NO3" compartment="Cytosol" charge="-1" boundaryCondition="false"/>
	<species id="M_hindoac_m" name="M_5_Hydroxyindoleacetate_C10H8NO3" compartment="Mitochondria" charge="-1" boundaryCondition="false"/>
	<species id="M_hindoald_c" name="M_5_Hydroxyindoleacetaldehyde_C10H9NO2" compartment="Cytosol" charge="0" boundaryCondition="false"/>
	<species id="M_hindoald_m" name="M_5_Hydroxyindoleacetaldehyde_C10H9NO2" compartment="Mitochondria" charge="0" boundaryCondition="false"/>
	<species id="M_his_L_c" name="M_L_Histidine_" compartment="Cytosol" charge="0" boundaryCondition="false"/>
	<species id="M_his_L_e" name="M_L_Histidine_" compartment="Extracellular_space" charge="0" boundaryCondition="false"/>
	<species id="M_histrna_c" name="M_L_Histidyl_tRNA_His__C6H9N3O2X" compartment="Cytosol" charge="1" boundaryCondition="false"/>
	<species id="M_hkyn_c" name="M_3_Hydroxy_L_kynurenine_C10H11N2O4" compartment="Cytosol" charge="-1" boundaryCondition="false"/>
	<species id="M_hmgcoa_c" name="M_Hydroxymethylglutaryl_CoA_C27H39N7O20P3S" compartment="Cytosol" charge="-5" boundaryCondition="false"/>
	<species id="M_hmgcoa_m" name="M_Hydroxymethylglutaryl_CoA_C27H39N7O20P3S" compartment="Mitochondria" charge="-5" boundaryCondition="false"/>
	<species id="M_hmgcoa_x" name="M_Hydroxymethylglutaryl_CoA_C27H39N7O20P3S" compartment="Glycosome" charge="-5" boundaryCondition="false"/>
	<species id="M_hom_L_c" name="M_L_Homoserine_" compartment="Cytosol" charge="0" boundaryCondition="false"/>
	<species id="M_hphacgly_c" name="M_p_Hydroxyphenylacetylglycine_C10H10NO4" compartment="Cytosol" charge="-1" boundaryCondition="false"/>
	<species id="M_hphacgly_m" name="M_p_Hydroxyphenylacetylglycine_C10H10NO4" compartment="Mitochondria" charge="-1" boundaryCondition="false"/>
	<species id="M_hxan_c" name="M_Hypoxanthine_C5H4N4O" compartment="Cytosol" charge="0" boundaryCondition="false"/>
	<species id="M_hxan_e" name="M_Hypoxanthine_C5H4N4O" compartment="Extracellular_space" charge="0" boundaryCondition="false"/>
	<species id="M_hxan_x" name="M_Hypoxanthine_C5H4N4O" compartment="Glycosome" charge="0" boundaryCondition="false"/>
	<species id="M_hxcoa_m" name="M_Hexanoyl_CoA_C27H42N7O17P3S" compartment="Mitochondria" charge="-4" boundaryCondition="false"/>
	<species id="M_hxcoa_r" name="M_Hexanoyl_CoA_C27H42N7O17P3S" compartment="Endoplasmic_Reticulum" charge="-4" boundaryCondition="false"/>
	<species id="M_hxd2coa_m" name="M_trans_Hex_2_enoyl_CoA_C27H40N7O17P3S" compartment="Mitochondria" charge="-4" boundaryCondition="false"/>
	<species id="M_hxdcal_c" name="M_Hexadecanal_C16H32O" compartment="Cytosol" charge="0" boundaryCondition="false"/>
	<species id="M_hxdcal_r" name="M_Hexadecanal_C16H32O" compartment="Endoplasmic_Reticulum" charge="0" boundaryCondition="false"/>
	<species id="M_ibcoa_m" name="M_Isobutyryl_CoA_C25H38N7O17P3S" compartment="Mitochondria" charge="-4" boundaryCondition="false"/>
	<species id="M_icit_m" name="M_Isocitrate_C6H5O7" compartment="Mitochondria" charge="-3" boundaryCondition="false"/>
	<species id="M_id3acald_c" name="M_Indole_3_acetaldehyde_C10H9NO" compartment="Cytosol" charge="0" boundaryCondition="false"/>
	<species id="M_id3acald_m" name="M_Indole_3_acetaldehyde_C10H9NO" compartment="Mitochondria" charge="0" boundaryCondition="false"/>
	<species id="M_idp_c" name="M_IDP_C10H11N4O11P2" compartment="Cytosol" charge="-3" boundaryCondition="false"/>
	<species id="M_idp_n" name="M_IDP_C10H11N4O11P2" compartment="Nucleus" charge="-3" boundaryCondition="false"/>
	<species id="M_ile_L_c" name="M_L_Isoleucine_" compartment="Cytosol" charge="0" boundaryCondition="false"/>
	<species id="M_ile_L_e" name="M_L_Isoleucine_" compartment="Extracellular_space" charge="0" boundaryCondition="false"/>
	<species id="M_ile_L_m" name="M_L_Isoleucine_" compartment="Mitochondria" charge="0" boundaryCondition="false"/>
	<species id="M_iletrna_c" name="M_L_Isoleucyl_tRNA_Ile__C6H13NO2X" compartment="Cytosol" charge="1" boundaryCondition="false"/>
	<species id="M_imp_c" name="M_IMP_C10H11N4O8P" compartment="Cytosol" charge="-2" boundaryCondition="false"/>
	<species id="M_imp_x" name="M_IMP_C10H11N4O8P" compartment="Glycosome" charge="-2" boundaryCondition="false"/>
	<species id="M_imzac_c" name="M_Imidazole_4_acetate_C5H6N2O2" compartment="Cytosol" charge="0" boundaryCondition="false"/>
	<species id="M_imzac_m" name="M_Imidazole_4_acetate_C5H6N2O2" compartment="Mitochondria" charge="0" boundaryCondition="false"/>
	<species id="M_imzacd_c" name="M_Imidazole_4_acetaldehyde_C5H7N2O" compartment="Cytosol" charge="1" boundaryCondition="false"/>
	<species id="M_imzacd_m" name="M_Imidazole_4_acetaldehyde_C5H7N2O" compartment="Mitochondria" charge="1" boundaryCondition="false"/>
	<species id="M_ind3ac_c" name="M_Indole_3_acetate_C10H8NO2" compartment="Cytosol" charge="-1" boundaryCondition="false"/>
	<species id="M_ind3ac_m" name="M_Indole_3_acetate_C10H8NO2" compartment="Mitochondria" charge="-1" boundaryCondition="false"/>
	<species id="M_ind3acnl_c" name="M_3_Indoleacetonitrile_C10H8N2" compartment="Cytosol" charge="0" boundaryCondition="false"/>
	<species id="M_indpyr_c" name="M_Indolepyruvate_C11H8NO3" compartment="Cytosol" charge="-1" boundaryCondition="false"/>
	<species id="M_inost_c" name="M_myo_Inositol_C6H12O6" compartment="Cytosol" charge="0" boundaryCondition="false"/>
	<species id="M_inost_e" name="M_myo_Inositol_C6H12O6" compartment="Extracellular_space" charge="0" boundaryCondition="false"/>
	<species id="M_ins_c" name="M_Inosine_C10H12N4O5" compartment="Cytosol" charge="0" boundaryCondition="false"/>
	<species id="M_ins_m" name="M_Inosine_C10H12N4O5" compartment="Mitochondria" charge="0" boundaryCondition="false"/>
	<species id="M_ins_r" name="M_Inosine_C10H12N4O5" compartment="Endoplasmic_Reticulum" charge="0" boundaryCondition="false"/>
	<species id="M_ins_x" name="M_Inosine_C10H12N4O5" compartment="Glycosome" charge="0" boundaryCondition="false"/>
	<species id="M_ipc_r" name="M_Inositol_phosphorylceramide_C25H47NO11PR" compartment="Endoplasmic_Reticulum" charge="0" boundaryCondition="false"/>
	<species id="M_ipdp_c" name="M_Isopentenyl_diphosphate_C5H9O7P2" compartment="Cytosol" charge="-3" boundaryCondition="false"/>
	<species id="M_ipdp_x" name="M_Isopentenyl_diphosphate_C5H9O7P2" compartment="Glycosome" charge="-3" boundaryCondition="false"/>
	<species id="M_itp_c" name="M_ITP_C10H11N4O14P3" compartment="Cytosol" charge="-4" boundaryCondition="false"/>
	<species id="M_itp_n" name="M_ITP_C10H11N4O14P3" compartment="Nucleus" charge="-4" boundaryCondition="false"/>
	<species id="M_ivcoa_m" name="M_Isovaleryl_CoA_C26H40N7O17P3S" compartment="Mitochondria" charge="-4" boundaryCondition="false"/>
	<species id="M_kynr_L_c" name="M_L_Kynurenine_" compartment="Cytosol" charge="0" boundaryCondition="false"/>
	<species id="M_lac_D_c" name="M_D_Lactate_" compartment="Cytosol" charge="0" boundaryCondition="false"/>
	<species id="M_lac_D_e" name="M_D_Lactate_" compartment="Extracellular_space" charge="0" boundaryCondition="false"/>
	<species id="M_lac_D_x" name="M_D_Lactate_" compartment="Glycosome" charge="0" boundaryCondition="false"/>
	<species id="M_lac_L_c" name="M_L_Lactate_" compartment="Cytosol" charge="0" boundaryCondition="false"/>
	<species id="M_lald_L_c" name="M_L_Lactaldehyde_" compartment="Cytosol" charge="0" boundaryCondition="false"/>
	<species id="M_lanost_r" name="M_Lanosterol_C30H50O" compartment="Endoplasmic_Reticulum" charge="0" boundaryCondition="false"/>
	<species id="M_leu_L_c" name="M_L_Leucine_" compartment="Cytosol" charge="0" boundaryCondition="false"/>
	<species id="M_leu_L_e" name="M_L_Leucine_" compartment="Extracellular_space" charge="0" boundaryCondition="false"/>
	<species id="M_leu_L_m" name="M_L_Leucine_" compartment="Mitochondria" charge="0" boundaryCondition="false"/>
	<species id="M_leutrna_c" name="M_L_Leucyl_tRNA_Leu__C6H13NO2X" compartment="Cytosol" charge="1" boundaryCondition="false"/>
	<species id="M_lincoa_c" name="M_Linoleoyl_CoA__n_C1829_12CoA__C39H62N7O17P3S" compartment="Cytosol" charge="-4" boundaryCondition="false"/>
	<species id="M_lincoa_m" name="M_Linoleoyl_CoA__n_C1829_12CoA__C39H62N7O17P3S" compartment="Mitochondria" charge="-4" boundaryCondition="false"/>
	<species id="M_lincoa_x" name="M_Linoleoyl_CoA__n_C1829_12CoA__C39H62N7O17P3S" compartment="Glycosome" charge="-4" boundaryCondition="false"/>
	<species id="M_lpam_m" name="M_Lipoamide_C8H15NOS2" compartment="Mitochondria" charge="0" boundaryCondition="false"/>
	<species id="M_lpc_LM_c" name="M_Lysophosphatidylcholine__L_major__C2570H5162N100O700P100" compartment="Cytosol" charge="0" boundaryCondition="false"/>
	<species id="M_lpe_LM_c" name="M_Lysophosphatidylethanolamine__L_major__C2270H4462N100O700P100" compartment="Cytosol" charge="0" boundaryCondition="false"/>
	<species id="M_lpe_LM_e" name="M_Lysophosphatidylethanolamine__L_major__C2270H4462N100O700P100" compartment="Extracellular_space" charge="0" boundaryCondition="false"/>
	<species id="M_lpro_c" name="M_Lipoylprotein_S2X" compartment="Cytosol" charge="0" boundaryCondition="false"/>
	<species id="M_lthstrl_r" name="M_Lathosterol_C27H46O" compartment="Endoplasmic_Reticulum" charge="0" boundaryCondition="false"/>
	<species id="M_ltrp_S_c" name="M_S_lactoyltrypanothione_" compartment="Cytosol" charge="0" boundaryCondition="false"/>
	<species id="M_ltrp_S_m" name="M_S_lactoyltrypanothione_" compartment="Mitochondria" charge="0" boundaryCondition="false"/>
	<species id="M_lys_L_c" name="M_L_Lysine_" compartment="Cytosol" charge="0" boundaryCondition="false"/>
	<species id="M_lys_L_e" name="M_L_Lysine_" compartment="Extracellular_space" charge="0" boundaryCondition="false"/>
	<species id="M_lystrna_c" name="M_L_Lysine_tRNA__Lys__C6H15N2O2X" compartment="Cytosol" charge="2" boundaryCondition="false"/>
	<species id="M_mag_LM_c" name="M_monoacylglycerol__L_major__C2070H3862O400" compartment="Cytosol" charge="0" boundaryCondition="false"/>
	<species id="M_malACP_m" name="M_Malonyl_acyl_carrier_protein_C3H2O3X" compartment="Mitochondria" charge="-1" boundaryCondition="false"/>
	<species id="M_mal_L_c" name="M_L_Malate_" compartment="Cytosol" charge="0" boundaryCondition="false"/>
	<species id="M_mal_L_e" name="M_L_Malate_" compartment="Extracellular_space" charge="0" boundaryCondition="false"/>
	<species id="M_mal_L_m" name="M_L_Malate_" compartment="Mitochondria" charge="0" boundaryCondition="false"/>
	<species id="M_mal_L_x" name="M_L_Malate_" compartment="Glycosome" charge="0" boundaryCondition="false"/>
	<species id="M_malcoa_c" name="M_Malonyl_CoA_C24H33N7O19P3S" compartment="Cytosol" charge="-5" boundaryCondition="false"/>
	<species id="M_malcoa_m" name="M_Malonyl_CoA_C24H33N7O19P3S" compartment="Mitochondria" charge="-5" boundaryCondition="false"/>
	<species id="M_malcoa_r" name="M_Malonyl_CoA_C24H33N7O19P3S" compartment="Endoplasmic_Reticulum" charge="-5" boundaryCondition="false"/>
	<species id="M_male_c" name="M_Maleate_C4H2O4" compartment="Cytosol" charge="-2" boundaryCondition="false"/>
	<species id="M_male_n" name="M_Maleate_C4H2O4" compartment="Nucleus" charge="-2" boundaryCondition="false"/>
	<species id="M_malm_c" name="M_Maleamate_C4H4NO3" compartment="Cytosol" charge="-1" boundaryCondition="false"/>
	<species id="M_malm_n" name="M_Maleamate_C4H4NO3" compartment="Nucleus" charge="-1" boundaryCondition="false"/>
	<species id="M_malt_c" name="M_Maltose_C12H22O11" compartment="Cytosol" charge="0" boundaryCondition="false"/>
	<species id="M_man1p_c" name="M_D_Mannose_1_phosphate_C6H11O9P" compartment="Cytosol" charge="-2" boundaryCondition="false"/>
	<species id="M_man1p_x" name="M_D_Mannose_1_phosphate_C6H11O9P" compartment="Glycosome" charge="-2" boundaryCondition="false"/>
	<species id="M_man6p_c" name="M_D_Mannose_6_phosphate_C6H11O9P" compartment="Cytosol" charge="-2" boundaryCondition="false"/>
	<species id="M_man6p_x" name="M_D_Mannose_6_phosphate_C6H11O9P" compartment="Glycosome" charge="-2" boundaryCondition="false"/>
	<species id="M_man_c" name="M_D_Mannose_C6H12O6" compartment="Cytosol" charge="0" boundaryCondition="false"/>
	<species id="M_man_e" name="M_D_Mannose_C6H12O6" compartment="Extracellular_space" charge="0" boundaryCondition="false"/>
	<species id="M_man_x" name="M_D_Mannose_C6H12O6" compartment="Glycosome" charge="0" boundaryCondition="false"/>
	<species id="M_mannan_c" name="M_Mannan_C6H10O5" compartment="Cytosol" charge="0" boundaryCondition="false"/>
	<species id="M_mehis_c" name="M_N_pai__Methyl_L_histidine_C7H11N3O2" compartment="Cytosol" charge="0" boundaryCondition="false"/>
	<species id="M_melib_c" name="M_Melibiose_C12H22O11" compartment="Cytosol" charge="0" boundaryCondition="false"/>
	<species id="M_mercppyr_c" name="M_Mercaptopyruvate_C3H3O3S" compartment="Cytosol" charge="-1" boundaryCondition="false"/>
	<species id="M_met_L_c" name="M_L_Methionine_" compartment="Cytosol" charge="0" boundaryCondition="false"/>
	<species id="M_met_L_e" name="M_L_Methionine_" compartment="Extracellular_space" charge="0" boundaryCondition="false"/>
	<species id="M_met_L_m" name="M_L_Methionine_" compartment="Mitochondria" charge="0" boundaryCondition="false"/>
	<species id="M_methf_c" name="M_5_10_Methenyltetrahydrofolate_C20H20N7O6" compartment="Cytosol" charge="-1" boundaryCondition="false"/>
	<species id="M_methf_m" name="M_5_10_Methenyltetrahydrofolate_C20H20N7O6" compartment="Mitochondria" charge="-1" boundaryCondition="false"/>
	<species id="M_mettrna_c" name="M_L_Methionyl_tRNA__Met__C5H11NO2SX" compartment="Cytosol" charge="1" boundaryCondition="false"/>
	<species id="M_mettrna_m" name="M_L_Methionyl_tRNA__Met__C5H11NO2SX" compartment="Mitochondria" charge="1" boundaryCondition="false"/>
	<species id="M_mev_R_c" name="M__R__Mevalonate_" compartment="Cytosol" charge="0" boundaryCondition="false"/>
	<species id="M_mev_R_m" name="M__R__Mevalonate_" compartment="Mitochondria" charge="0" boundaryCondition="false"/>
	<species id="M_mev_R_x" name="M__R__Mevalonate_" compartment="Glycosome" charge="0" boundaryCondition="false"/>
	<species id="M_mi1345p_c" name="M_1D_myo_Inositol_1_3_4_5_tetrakisphosphate_C6H8O18P4" compartment="Cytosol" charge="-8" boundaryCondition="false"/>
	<species id="M_mi134tp_D_c" name="M_1D_myo_Inositol_1_3_4_trisphosphate_" compartment="Cytosol" charge="0" boundaryCondition="false"/>
	<species id="M_mi145tp_D_c" name="M_1D_myo_Inositol_1_4_5_trisphosphate_" compartment="Cytosol" charge="0" boundaryCondition="false"/>
	<species id="M_mi1p_D_c" name="M_1D_myo_Inositol_1_phosphate_" compartment="Cytosol" charge="0" boundaryCondition="false"/>
	<species id="M_mi3p_D_c" name="M_1D_myo_Inositol_3_phosphate_" compartment="Cytosol" charge="0" boundaryCondition="false"/>
	<species id="M_mi4p_D_c" name="M_myo_Inositol_4_phosphate_" compartment="Cytosol" charge="0" boundaryCondition="false"/>
	<species id="M_mip2c_c" name="M_mannose__inositol_P_2_ceramide_C37H68O24NP2R" compartment="Cytosol" charge="0" boundaryCondition="false"/>
	<species id="M_mip2c_r" name="M_mannose__inositol_P_2_ceramide_C37H68O24NP2R" compartment="Endoplasmic_Reticulum" charge="0" boundaryCondition="false"/>
	<species id="M_mipc_r" name="M_mannose_inositol_phosphorylceramide_C31H57NO16PR" compartment="Endoplasmic_Reticulum" charge="0" boundaryCondition="false"/>
	<species id="M_mlthf_c" name="M_5_10_Methylenetetrahydrofolate_C20H21N7O6" compartment="Cytosol" charge="-2" boundaryCondition="false"/>
	<species id="M_mlthf_m" name="M_5_10_Methylenetetrahydrofolate_C20H21N7O6" compartment="Mitochondria" charge="-2" boundaryCondition="false"/>
	<species id="M_mmal_m" name="M_Methylmalonate_C4H4O4" compartment="Mitochondria" charge="-2" boundaryCondition="false"/>
	<species id="M_mmalsa_m" name="M__S__Methylmalonate_semialdehyde_C4H5O3" compartment="Mitochondria" charge="-1" boundaryCondition="false"/>
	<species id="M_mmcoa_R_m" name="M__R__Methylmalonyl_CoA_" compartment="Mitochondria" charge="0" boundaryCondition="false"/>
	<species id="M_mmcoa_S_m" name="M__S__Methylmalonyl_CoA_" compartment="Mitochondria" charge="0" boundaryCondition="false"/>
	<species id="M_mthgxl_c" name="M_Methylglyoxal_C3H4O2" compartment="Cytosol" charge="0" boundaryCondition="false"/>
	<species id="M_mthgxl_m" name="M_Methylglyoxal_C3H4O2" compartment="Mitochondria" charge="0" boundaryCondition="false"/>
	<species id="M_myrsACP_c" name="M_Myristoyl_ACP__n_C140ACP__C14H27OX" compartment="Cytosol" charge="0" boundaryCondition="false"/>
	<species id="M_myrsACP_m" name="M_Myristoyl_ACP__n_C140ACP__C14H27OX" compartment="Mitochondria" charge="0" boundaryCondition="false"/>
	<species id="M_myrtl_c" name="M_Myrtenol_C10H16O" compartment="Cytosol" charge="0" boundaryCondition="false"/>
	<species id="M_nac_c" name="M_Nicotinate_C6H4NO2" compartment="Cytosol" charge="-1" boundaryCondition="false"/>
	<species id="M_nac_e" name="M_Nicotinate_C6H4NO2" compartment="Extracellular_space" charge="-1" boundaryCondition="false"/>
	<species id="M_nad_c" name="M_Nicotinamide_adenine_dinucleotide_C21H26N7O14P2" compartment="Cytosol" charge="-1" boundaryCondition="false"/>
	<species id="M_nad_m" name="M_Nicotinamide_adenine_dinucleotide_C21H26N7O14P2" compartment="Mitochondria" charge="-1" boundaryCondition="false"/>
	<species id="M_nad_r" name="M_Nicotinamide_adenine_dinucleotide_C21H26N7O14P2" compartment="Endoplasmic_Reticulum" charge="-1" boundaryCondition="false"/>
	<species id="M_nad_x" name="M_Nicotinamide_adenine_dinucleotide_C21H26N7O14P2" compartment="Glycosome" charge="-1" boundaryCondition="false"/>
	<species id="M_nadh_c" name="M_Nicotinamide_adenine_dinucleotide___reduced_C21H27N7O14P2" compartment="Cytosol" charge="-2" boundaryCondition="false"/>
	<species id="M_nadh_m" name="M_Nicotinamide_adenine_dinucleotide___reduced_C21H27N7O14P2" compartment="Mitochondria" charge="-2" boundaryCondition="false"/>
	<species id="M_nadh_r" name="M_Nicotinamide_adenine_dinucleotide___reduced_C21H27N7O14P2" compartment="Endoplasmic_Reticulum" charge="-2" boundaryCondition="false"/>
	<species id="M_nadh_x" name="M_Nicotinamide_adenine_dinucleotide___reduced_C21H27N7O14P2" compartment="Glycosome" charge="-2" boundaryCondition="false"/>
	<species id="M_nadp_c" name="M_Nicotinamide_adenine_dinucleotide_phosphate_C21H25N7O17P3" compartment="Cytosol" charge="-3" boundaryCondition="false"/>
	<species id="M_nadp_m" name="M_Nicotinamide_adenine_dinucleotide_phosphate_C21H25N7O17P3" compartment="Mitochondria" charge="-3" boundaryCondition="false"/>
	<species id="M_nadp_r" name="M_Nicotinamide_adenine_dinucleotide_phosphate_C21H25N7O17P3" compartment="Endoplasmic_Reticulum" charge="-3" boundaryCondition="false"/>
	<species id="M_nadp_x" name="M_Nicotinamide_adenine_dinucleotide_phosphate_C21H25N7O17P3" compartment="Glycosome" charge="-3" boundaryCondition="false"/>
	<species id="M_nadph_c" name="M_Nicotinamide_adenine_dinucleotide_phosphate___reduced_C21H26N7O17P3" compartment="Cytosol" charge="-4" boundaryCondition="false"/>
	<species id="M_nadph_m" name="M_Nicotinamide_adenine_dinucleotide_phosphate___reduced_C21H26N7O17P3" compartment="Mitochondria" charge="-4" boundaryCondition="false"/>
	<species id="M_nadph_r" name="M_Nicotinamide_adenine_dinucleotide_phosphate___reduced_C21H26N7O17P3" compartment="Endoplasmic_Reticulum" charge="-4" boundaryCondition="false"/>
	<species id="M_nadph_x" name="M_Nicotinamide_adenine_dinucleotide_phosphate___reduced_C21H26N7O17P3" compartment="Glycosome" charge="-4" boundaryCondition="false"/>
	<species id="M_ncam_c" name="M_Nicotinamide_C6H6N2O" compartment="Cytosol" charge="0" boundaryCondition="false"/>
	<species id="M_ncam_e" name="M_Nicotinamide_C6H6N2O" compartment="Extracellular_space" charge="0" boundaryCondition="false"/>
	<species id="M_nchexfm_c" name="M_N_Cyclohexylformamide_C7H13NO" compartment="Cytosol" charge="0" boundaryCondition="false"/>
	<species id="M_nh3_c" name="M_Ammonia_H3N" compartment="Cytosol" charge="0" boundaryCondition="false"/>
	<species id="M_nh3_e" name="M_Ammonia_H3N" compartment="Extracellular_space" charge="0" boundaryCondition="false"/>
	<species id="M_nh3_x" name="M_Ammonia_H3N" compartment="Glycosome" charge="0" boundaryCondition="false"/>
	<species id="M_nh4_c" name="M_Ammonium_H4N" compartment="Cytosol" charge="1" boundaryCondition="false"/>
	<species id="M_nh4_e" name="M_Ammonium_H4N" compartment="Extracellular_space" charge="1" boundaryCondition="false"/>
	<species id="M_nh4_m" name="M_Ammonium_H4N" compartment="Mitochondria" charge="1" boundaryCondition="false"/>
	<species id="M_nh4_n" name="M_Ammonium_H4N" compartment="Nucleus" charge="1" boundaryCondition="false"/>
	<species id="M_nh4_r" name="M_Ammonium_H4N" compartment="Endoplasmic_Reticulum" charge="1" boundaryCondition="false"/>
	<species id="M_nh4_x" name="M_Ammonium_H4N" compartment="Glycosome" charge="1" boundaryCondition="false"/>
	<species id="M_nicrns_c" name="M_Nicotinate_D_ribonucleoside_C11H14NO6" compartment="Cytosol" charge="1" boundaryCondition="false"/>
	<species id="M_nicrnt_c" name="M_Nicotinate_D_ribonucleotide_C11H12NO9P" compartment="Cytosol" charge="-2" boundaryCondition="false"/>
	<species id="M_no2_c" name="M_Nitrite_NO2" compartment="Cytosol" charge="-1" boundaryCondition="false"/>
	<species id="M_no3_c" name="M_Nitrate_NO3" compartment="Cytosol" charge="-1" boundaryCondition="false"/>
	<species id="M_o2_c" name="M_O2_O2" compartment="Cytosol" charge="0" boundaryCondition="false"/>
	<species id="M_o2_e" name="M_O2_O2" compartment="Extracellular_space" charge="0" boundaryCondition="false"/>
	<species id="M_o2_m" name="M_O2_O2" compartment="Mitochondria" charge="0" boundaryCondition="false"/>
	<species id="M_o2_r" name="M_O2_O2" compartment="Endoplasmic_Reticulum" charge="0" boundaryCondition="false"/>
	<species id="M_o2_x" name="M_O2_O2" compartment="Glycosome" charge="0" boundaryCondition="false"/>
	<species id="M_oaa_c" name="M_Oxaloacetate_C4H2O5" compartment="Cytosol" charge="-2" boundaryCondition="false"/>
	<species id="M_oaa_m" name="M_Oxaloacetate_C4H2O5" compartment="Mitochondria" charge="-2" boundaryCondition="false"/>
	<species id="M_oaa_x" name="M_Oxaloacetate_C4H2O5" compartment="Glycosome" charge="-2" boundaryCondition="false"/>
	<species id="M_occoa_m" name="M_Octanoyl_CoA_C29H46N7O17P3S" compartment="Mitochondria" charge="-4" boundaryCondition="false"/>
	<species id="M_occoa_r" name="M_Octanoyl_CoA_C29H46N7O17P3S" compartment="Endoplasmic_Reticulum" charge="-4" boundaryCondition="false"/>
	<species id="M_ocd2coa_m" name="M_trans_Oct_2_enoyl_CoA_C29H44N7O17P3S" compartment="Mitochondria" charge="-4" boundaryCondition="false"/>
	<species id="M_ocdACP_c" name="M_Octadecanoyl_ACP__n_C180ACP__C18H35OX" compartment="Cytosol" charge="0" boundaryCondition="false"/>
	<species id="M_ocdACP_m" name="M_Octadecanoyl_ACP__n_C180ACP__C18H35OX" compartment="Mitochondria" charge="0" boundaryCondition="false"/>
	<species id="M_ocdca_c" name="M_octadecanoate__n_C180__C18H35O2" compartment="Cytosol" charge="-1" boundaryCondition="false"/>
	<species id="M_ocdcea_c" name="M_octadecenoate__n_C181__C18H33O2" compartment="Cytosol" charge="-1" boundaryCondition="false"/>
	<species id="M_ocdcea_m" name="M_octadecenoate__n_C181__C18H33O2" compartment="Mitochondria" charge="-1" boundaryCondition="false"/>
	<species id="M_ocdcyaACP_c" name="M_Octadecynoyl_ACP__n_C182ACP__C18H31OX" compartment="Cytosol" charge="0" boundaryCondition="false"/>
	<species id="M_ocdcyaACP_m" name="M_Octadecynoyl_ACP__n_C182ACP__C18H31OX" compartment="Mitochondria" charge="0" boundaryCondition="false"/>
	<species id="M_ocdcya_c" name="M_octadecdienoate__n_C182__C18H31O2" compartment="Cytosol" charge="-1" boundaryCondition="false"/>
	<species id="M_octACP_m" name="M_Octanoyl_acyl_carrier_protein_C8H15OX" compartment="Mitochondria" charge="0" boundaryCondition="false"/>
	<species id="M_octdeACP_d11_m" name="M_Octadec_11_enoyl_ACP_C18H33OX" compartment="Mitochondria" charge="0" boundaryCondition="false"/>
	<species id="M_octdeACP_d11t_m" name="M_TVA__trans_vaccenic_acid_C18H33OX" compartment="Mitochondria" charge="0" boundaryCondition="false"/>
	<species id="M_octeACP_c" name="M_Octadecenoyl_ACP__n_C181ACP__C18H33OX" compartment="Cytosol" charge="0" boundaryCondition="false"/>
	<species id="M_octeACP_m" name="M_Octadecenoyl_ACP__n_C181ACP__C18H33OX" compartment="Mitochondria" charge="0" boundaryCondition="false"/>
	<species id="M_olcoa_c" name="M_Oleoyl_CoA__n_C1819CoA__C39H64N7O17P3S" compartment="Cytosol" charge="-4" boundaryCondition="false"/>
	<species id="M_olcoa_m" name="M_Oleoyl_CoA__n_C1819CoA__C39H64N7O17P3S" compartment="Mitochondria" charge="-4" boundaryCondition="false"/>
	<species id="M_olcoa_x" name="M_Oleoyl_CoA__n_C1819CoA__C39H64N7O17P3S" compartment="Glycosome" charge="-4" boundaryCondition="false"/>
	<species id="M_orn_L_c" name="M_L_Ornithine_" compartment="Cytosol" charge="0" boundaryCondition="false"/>
	<species id="M_orn_L_x" name="M_L_Ornithine_" compartment="Glycosome" charge="0" boundaryCondition="false"/>
	<species id="M_orot5p_x" name="M_Orotidine_5__phosphate_C10H10N2O11P" compartment="Glycosome" charge="-3" boundaryCondition="false"/>
	<species id="M_orot_c" name="M_Orotate_C5H3N2O4" compartment="Cytosol" charge="-1" boundaryCondition="false"/>
	<species id="M_orot_x" name="M_Orotate_C5H3N2O4" compartment="Glycosome" charge="-1" boundaryCondition="false"/>
	<species id="M_oxadpcoa_c" name="M_3_Oxoadipyl_CoA_C27H37N7O20P3S" compartment="Cytosol" charge="-5" boundaryCondition="false"/>
	<species id="M_oxadpcoa_m" name="M_3_Oxoadipyl_CoA_C27H37N7O20P3S" compartment="Mitochondria" charge="-5" boundaryCondition="false"/>
	<species id="M_oxadpcoa_x" name="M_3_Oxoadipyl_CoA_C27H37N7O20P3S" compartment="Glycosome" charge="-5" boundaryCondition="false"/>
	<species id="M_pa_LM_c" name="M_phosphatidate_C3840H6824O800P100" compartment="Cytosol" charge="-200" boundaryCondition="false"/>
	<species id="M_pa_LM_m" name="M_phosphatidate_C3840H6824O800P100" compartment="Mitochondria" charge="-200" boundaryCondition="false"/>
	<species id="M_palmACP_c" name="M_Palmitoyl_ACP__n_C160ACP__C16H31OX" compartment="Cytosol" charge="0" boundaryCondition="false"/>
	<species id="M_palmACP_m" name="M_Palmitoyl_ACP__n_C160ACP__C16H31OX" compartment="Mitochondria" charge="0" boundaryCondition="false"/>
	<species id="M_pan4p_c" name="M_Pantetheine_4__phosphate_C11H21N2O7PS" compartment="Cytosol" charge="-2" boundaryCondition="false"/>
	<species id="M_pc_LM_c" name="M_Phosphatidylcholine__L_major__C4340H8124N100O800P100" compartment="Cytosol" charge="0" boundaryCondition="false"/>
	<species id="M_pc_LM_m" name="M_Phosphatidylcholine__L_major__C4340H8124N100O800P100" compartment="Mitochondria" charge="0" boundaryCondition="false"/>
	<species id="M_pdx5p_c" name="M_Pyridoxine_5__phosphate_C8H10NO6P" compartment="Cytosol" charge="-2" boundaryCondition="false"/>
	<species id="M_pe_LM_c" name="M_phosphatidylethanolamine_C4040H7524N100O800P100" compartment="Cytosol" charge="0" boundaryCondition="false"/>
	<species id="M_pe_LM_e" name="M_phosphatidylethanolamine_C4040H7524N100O800P100" compartment="Extracellular_space" charge="0" boundaryCondition="false"/>
	<species id="M_pe_LM_m" name="M_phosphatidylethanolamine_C4040H7524N100O800P100" compartment="Mitochondria" charge="0" boundaryCondition="false"/>
	<species id="M_pep_c" name="M_Phosphoenolpyruvate_C3H2O6P" compartment="Cytosol" charge="-3" boundaryCondition="false"/>
	<species id="M_pep_x" name="M_Phosphoenolpyruvate_C3H2O6P" compartment="Glycosome" charge="-3" boundaryCondition="false"/>
	<species id="M_perlla_c" name="M_Perillic_acid_C10H14O2" compartment="Cytosol" charge="0" boundaryCondition="false"/>
	<species id="M_perlla_m" name="M_Perillic_acid_C10H14O2" compartment="Mitochondria" charge="0" boundaryCondition="false"/>
	<species id="M_perllald_c" name="M_Perillyl_aldehyde_C10H14O" compartment="Cytosol" charge="0" boundaryCondition="false"/>
	<species id="M_perllald_m" name="M_Perillyl_aldehyde_C10H14O" compartment="Mitochondria" charge="0" boundaryCondition="false"/>
	<species id="M_pg_LM_c" name="M_phosphatidylglycerol__L_major__C4140H7524O1000P100" compartment="Cytosol" charge="-100" boundaryCondition="false"/>
	<species id="M_pg_LM_m" name="M_phosphatidylglycerol__L_major__C4140H7524O1000P100" compartment="Mitochondria" charge="-100" boundaryCondition="false"/>
	<species id="M_pglyp_LM_c" name="M_Phosphatidylglycerophosphate__L_major__C4140H7424O1300P200" compartment="Cytosol" charge="-300" boundaryCondition="false"/>
	<species id="M_pglyp_LM_m" name="M_Phosphatidylglycerophosphate__L_major__C4140H7424O1300P200" compartment="Mitochondria" charge="-300" boundaryCondition="false"/>
	<species id="M_phaccoa_c" name="M_Phenylacetyl_CoA_C29H38N7O17P3S" compartment="Cytosol" charge="-4" boundaryCondition="false"/>
	<species id="M_phaccoa_m" name="M_Phenylacetyl_CoA_C29H38N7O17P3S" compartment="Mitochondria" charge="-4" boundaryCondition="false"/>
	<species id="M_phacgly_c" name="M_Phenylacetylglycine_C10H11NO3" compartment="Cytosol" charge="0" boundaryCondition="false"/>
	<species id="M_phacgly_m" name="M_Phenylacetylglycine_C10H11NO3" compartment="Mitochondria" charge="0" boundaryCondition="false"/>
	<species id="M_phe_L_c" name="M_L_Phenylalanine_" compartment="Cytosol" charge="0" boundaryCondition="false"/>
	<species id="M_phe_L_e" name="M_L_Phenylalanine_" compartment="Extracellular_space" charge="0" boundaryCondition="false"/>
	<species id="M_phe_L_m" name="M_L_Phenylalanine_" compartment="Mitochondria" charge="0" boundaryCondition="false"/>
	<species id="M_pheme_c" name="M_Protoheme_C34H31FeN4O4" compartment="Cytosol" charge="-1" boundaryCondition="false"/>
	<species id="M_pheme_m" name="M_Protoheme_C34H31FeN4O4" compartment="Mitochondria" charge="-1" boundaryCondition="false"/>
	<species id="M_phenol_c" name="M_Phenol_C6H6O" compartment="Cytosol" charge="0" boundaryCondition="false"/>
	<species id="M_phenolp_c" name="M_Phenol_phosphate_C6H7O4P" compartment="Cytosol" charge="0" boundaryCondition="false"/>
	<species id="M_phetrna_c" name="M_L_Phenylalanyl_tRNA_Phe__C9H11NO2X" compartment="Cytosol" charge="1" boundaryCondition="false"/>
	<species id="M_phom_c" name="M_O_Phospho_L_homoserine_C4H8NO6P" compartment="Cytosol" charge="-2" boundaryCondition="false"/>
	<species id="M_phpyr_c" name="M_Phenylpyruvate_C9H7O3" compartment="Cytosol" charge="-1" boundaryCondition="false"/>
	<species id="M_phpyr_m" name="M_Phenylpyruvate_C9H7O3" compartment="Mitochondria" charge="-1" boundaryCondition="false"/>
	<species id="M_phthr_c" name="M_O_Phospho_4_hydroxy_L_threonine_C4H8NO7P" compartment="Cytosol" charge="-2" boundaryCondition="false"/>
	<species id="M_pi_c" name="M_Phosphate_HO4P" compartment="Cytosol" charge="-2" boundaryCondition="false"/>
	<species id="M_pi_e" name="M_Phosphate_HO4P" compartment="Extracellular_space" charge="-2" boundaryCondition="false"/>
	<species id="M_pi_m" name="M_Phosphate_HO4P" compartment="Mitochondria" charge="-2" boundaryCondition="false"/>
	<species id="M_pi_n" name="M_Phosphate_HO4P" compartment="Nucleus" charge="-2" boundaryCondition="false"/>
	<species id="M_pi_r" name="M_Phosphate_HO4P" compartment="Endoplasmic_Reticulum" charge="-2" boundaryCondition="false"/>
	<species id="M_pi_v" name="M_Phosphate_HO4P" compartment="Acidocalcisome" charge="-2" boundaryCondition="false"/>
	<species id="M_pi_x" name="M_Phosphate_HO4P" compartment="Glycosome" charge="-2" boundaryCondition="false"/>
	<species id="M_pmtcoa_c" name="M_Palmitoyl_CoA__n_C160CoA__C37H62N7O17P3S" compartment="Cytosol" charge="-4" boundaryCondition="false"/>
	<species id="M_pmtcoa_m" name="M_Palmitoyl_CoA__n_C160CoA__C37H62N7O17P3S" compartment="Mitochondria" charge="-4" boundaryCondition="false"/>
	<species id="M_pmtcoa_r" name="M_Palmitoyl_CoA__n_C160CoA__C37H62N7O17P3S" compartment="Endoplasmic_Reticulum" charge="-4" boundaryCondition="false"/>
	<species id="M_pmtcoa_x" name="M_Palmitoyl_CoA__n_C160CoA__C37H62N7O17P3S" compartment="Glycosome" charge="-4" boundaryCondition="false"/>
	<species id="M_pncv_c" name="M_Pinocarveol_C10H16O" compartment="Cytosol" charge="2" boundaryCondition="false"/>
	<species id="M_pnto_R_c" name="M__R__Pantothenate_" compartment="Cytosol" charge="0" boundaryCondition="false"/>
	<species id="M_pnto_R_e" name="M__R__Pantothenate_" compartment="Extracellular_space" charge="0" boundaryCondition="false"/>
	<species id="M_ppa_c" name="M_Propionate_C3H5O2" compartment="Cytosol" charge="-1" boundaryCondition="false"/>
	<species id="M_ppa_m" name="M_Propionate_C3H5O2" compartment="Mitochondria" charge="-1" boundaryCondition="false"/>
	<species id="M_ppcoa_m" name="M_Propanoyl_CoA_C24H36N7O17P3S" compartment="Mitochondria" charge="-4" boundaryCondition="false"/>
	<species id="M_ppi_c" name="M_Diphosphate_HO7P2" compartment="Cytosol" charge="-3" boundaryCondition="false"/>
	<species id="M_ppi_e" name="M_Diphosphate_HO7P2" compartment="Extracellular_space" charge="-3" boundaryCondition="false"/>
	<species id="M_ppi_m" name="M_Diphosphate_HO7P2" compartment="Mitochondria" charge="-3" boundaryCondition="false"/>
	<species id="M_ppi_n" name="M_Diphosphate_HO7P2" compartment="Nucleus" charge="-3" boundaryCondition="false"/>
	<species id="M_ppi_x" name="M_Diphosphate_HO7P2" compartment="Glycosome" charge="-3" boundaryCondition="false"/>
	<species id="M_ppp9_c" name="M_Protoporphyrin_C34H32N4O4" compartment="Cytosol" charge="-2" boundaryCondition="false"/>
	<species id="M_pppg9_c" name="M_Protoporphyrinogen_IX_C34H38N4O4" compartment="Cytosol" charge="-2" boundaryCondition="false"/>
	<species id="M_pro_L_c" name="M_L_Proline_" compartment="Cytosol" charge="0" boundaryCondition="false"/>
	<species id="M_pro_L_e" name="M_L_Proline_" compartment="Extracellular_space" charge="0" boundaryCondition="false"/>
	<species id="M_pro_L_m" name="M_L_Proline_" compartment="Mitochondria" charge="0" boundaryCondition="false"/>
	<species id="M_protrna_c" name="M_L_Prolyl_tRNA_Pro__C5H9NO2X" compartment="Cytosol" charge="1" boundaryCondition="false"/>
	<species id="M_prpp_c" name="M_5_Phospho_alpha_D_ribose_1_diphosphate_C5H8O14P3" compartment="Cytosol" charge="-5" boundaryCondition="false"/>
	<species id="M_prpp_x" name="M_5_Phospho_alpha_D_ribose_1_diphosphate_C5H8O14P3" compartment="Glycosome" charge="-5" boundaryCondition="false"/>
	<species id="M_ps_LM_c" name="M_phosphatidylserine__L_major__C4140H7424N100O1000P100" compartment="Cytosol" charge="-100" boundaryCondition="false"/>
	<species id="M_ps_LM_m" name="M_phosphatidylserine__L_major__C4140H7424N100O1000P100" compartment="Mitochondria" charge="-100" boundaryCondition="false"/>
	<species id="M_psactrop_c" name="M_Pseudoacetyltropine_C10H17NO2" compartment="Cytosol" charge="0" boundaryCondition="false"/>
	<species id="M_psactrop_m" name="M_Pseudoacetyltropine_C10H17NO2" compartment="Mitochondria" charge="0" boundaryCondition="false"/>
	<species id="M_psd5p_c" name="M_Pseudouridine_5__phosphate_C9H11N2O9P" compartment="Cytosol" charge="-2" boundaryCondition="false"/>
	<species id="M_pseutrop_c" name="M_Pseudotropine_C8H15NO" compartment="Cytosol" charge="0" boundaryCondition="false"/>
	<species id="M_pseutrop_m" name="M_Pseudotropine_C8H15NO" compartment="Mitochondria" charge="0" boundaryCondition="false"/>
	<species id="M_ptcys_c" name="M_N_Pantothenoylcysteine_C12H21N2O6S" compartment="Cytosol" charge="-1" boundaryCondition="false"/>
	<species id="M_ptd145bp_LM_c" name="M_phosphatidylinositol_4_5_bisphosphate_C4440H7724O1900P300" compartment="Cytosol" charge="-500" boundaryCondition="false"/>
	<species id="M_ptd1ino_LM_c" name="M_phosphatidyl_1D_myo_inositol__L_major__C4440H7924O1300P100" compartment="Cytosol" charge="-100" boundaryCondition="false"/>
	<species id="M_ptd1ino_LM_r" name="M_phosphatidyl_1D_myo_inositol__L_major__C4440H7924O1300P100" compartment="Endoplasmic_Reticulum" charge="-100" boundaryCondition="false"/>
	<species id="M_ptd2meeta_LM_c" name="M_Phosphatidyl_N_dimethylethanolamine__L_major__C4240H7924N100O800P100" compartment="Cytosol" charge="0" boundaryCondition="false"/>
	<species id="M_ptd2meeta_LM_m" name="M_Phosphatidyl_N_dimethylethanolamine__L_major__C4240H7924N100O800P100" compartment="Mitochondria" charge="0" boundaryCondition="false"/>
	<species id="M_ptd3ino_LM_c" name="M_1_Phosphatidyl_1D_myo_inositol_3_phosphate_C4440H7824O1600P200" compartment="Cytosol" charge="-300" boundaryCondition="false"/>
	<species id="M_ptd4ino_LM_c" name="M_1_Phosphatidyl_1D_myo_inositol_4_phosphate_C4440H7824O1600P200" compartment="Cytosol" charge="-300" boundaryCondition="false"/>
	<species id="M_ptdmeeta_LM_c" name="M_Phosphatidyl_N_methylethanolamine__L_major__C4140H7724N100O800P100" compartment="Cytosol" charge="0" boundaryCondition="false"/>
	<species id="M_ptdmeeta_LM_m" name="M_Phosphatidyl_N_methylethanolamine__L_major__C4140H7724N100O800P100" compartment="Mitochondria" charge="0" boundaryCondition="false"/>
	<species id="M_ptrc_c" name="M_Putrescine_C4H14N2" compartment="Cytosol" charge="2" boundaryCondition="false"/>
	<species id="M_ptth_c" name="M_Pantetheine_C11H22N2O4S" compartment="Cytosol" charge="0" boundaryCondition="false"/>
	<species id="M_pyam5p_c" name="M_Pyridoxamine_5__phosphate_C8H11N2O5P" compartment="Cytosol" charge="-2" boundaryCondition="false"/>
	<species id="M_pydam_c" name="M_Pyridoxamine_C8H12N2O2" compartment="Cytosol" charge="0" boundaryCondition="false"/>
	<species id="M_pydx5p_c" name="M_Pyridoxal_5__phosphate_C8H7NO6P" compartment="Cytosol" charge="-3" boundaryCondition="false"/>
	<species id="M_pydx_c" name="M_Pyridoxal_C8H9NO3" compartment="Cytosol" charge="0" boundaryCondition="false"/>
	<species id="M_pydx_e" name="M_Pyridoxal_C8H9NO3" compartment="Extracellular_space" charge="0" boundaryCondition="false"/>
	<species id="M_pydxn_c" name="M_Pyridoxine_C8H11NO3" compartment="Cytosol" charge="0" boundaryCondition="false"/>
	<species id="M_pydxn_e" name="M_Pyridoxine_C8H11NO3" compartment="Extracellular_space" charge="0" boundaryCondition="false"/>
	<species id="M_pyr_c" name="M_Pyruvate_C3H3O3" compartment="Cytosol" charge="-1" boundaryCondition="false"/>
	<species id="M_pyr_e" name="M_Pyruvate_C3H3O3" compartment="Extracellular_space" charge="-1" boundaryCondition="false"/>
	<species id="M_pyr_m" name="M_Pyruvate_C3H3O3" compartment="Mitochondria" charge="-1" boundaryCondition="false"/>
	<species id="M_pyr_x" name="M_Pyruvate_C3H3O3" compartment="Glycosome" charge="-1" boundaryCondition="false"/>
	<species id="M_q6_m" name="M_Ubiquinone_6_C39H58O4" compartment="Mitochondria" charge="0" boundaryCondition="false"/>
	<species id="M_q6h2_m" name="M_Ubiquinol_6_C39H60O4" compartment="Mitochondria" charge="0" boundaryCondition="false"/>
	<species id="M_qh2_c" name="M_Ubiquinol_C49H76O4" compartment="Cytosol" charge="0" boundaryCondition="false"/>
	<species id="M_qh2_m" name="M_Ubiquinol_C49H76O4" compartment="Mitochondria" charge="0" boundaryCondition="false"/>
	<species id="M_r1p_c" name="M_alpha_D_Ribose_1_phosphate_C5H9O8P" compartment="Cytosol" charge="-2" boundaryCondition="false"/>
	<species id="M_r5p_c" name="M_alpha_D_Ribose_5_phosphate_C5H9O8P" compartment="Cytosol" charge="-2" boundaryCondition="false"/>
	<species id="M_r5p_x" name="M_alpha_D_Ribose_5_phosphate_C5H9O8P" compartment="Glycosome" charge="-2" boundaryCondition="false"/>
	<species id="M_raffin_c" name="M_Raffinose_C18H32O16" compartment="Cytosol" charge="0" boundaryCondition="false"/>
	<species id="M_rbl_D_c" name="M_D_Ribulose_" compartment="Cytosol" charge="0" boundaryCondition="false"/>
	<species id="M_rbl_D_x" name="M_D_Ribulose_" compartment="Glycosome" charge="0" boundaryCondition="false"/>
	<species id="M_rbl_L_c" name="M_L_Ribulose_" compartment="Cytosol" charge="0" boundaryCondition="false"/>
	<species id="M_rbl_L_x" name="M_L_Ribulose_" compartment="Glycosome" charge="0" boundaryCondition="false"/>
	<species id="M_rib_D_c" name="M_D_Ribose_" compartment="Cytosol" charge="0" boundaryCondition="false"/>
	<species id="M_rib_D_e" name="M_D_Ribose_" compartment="Extracellular_space" charge="0" boundaryCondition="false"/>
	<species id="M_rib_D_n" name="M_D_Ribose_" compartment="Nucleus" charge="0" boundaryCondition="false"/>
	<species id="M_rnam_c" name="M_N_Ribosylnicotinamide_C11H15N2O5" compartment="Cytosol" charge="1" boundaryCondition="false"/>
	<species id="M_ru5p_D_c" name="M_D_Ribulose_5_phosphate_" compartment="Cytosol" charge="0" boundaryCondition="false"/>
	<species id="M_ru5p_D_x" name="M_D_Ribulose_5_phosphate_" compartment="Glycosome" charge="0" boundaryCondition="false"/>
	<species id="M_ru5p_L_c" name="M_L_Ribulose_5_phosphate_" compartment="Cytosol" charge="0" boundaryCondition="false"/>
	<species id="M_ru5p_L_x" name="M_L_Ribulose_5_phosphate_" compartment="Glycosome" charge="0" boundaryCondition="false"/>
	<species id="M_s7p_c" name="M_Sedoheptulose_7_phosphate_C7H13O10P" compartment="Cytosol" charge="-2" boundaryCondition="false"/>
	<species id="M_s7p_x" name="M_Sedoheptulose_7_phosphate_C7H13O10P" compartment="Glycosome" charge="-2" boundaryCondition="false"/>
	<species id="M_sbt_D_c" name="M_D_Sorbitol_" compartment="Cytosol" charge="0" boundaryCondition="false"/>
	<species id="M_sdhlam_m" name="M_S_Succinyldihydrolipoamide_C12H20NO4S2" compartment="Mitochondria" charge="-1" boundaryCondition="false"/>
	<species id="M_ser_L_c" name="M_L_Serine_" compartment="Cytosol" charge="0" boundaryCondition="false"/>
	<species id="M_ser_L_e" name="M_L_Serine_" compartment="Extracellular_space" charge="0" boundaryCondition="false"/>
	<species id="M_ser_L_m" name="M_L_Serine_" compartment="Mitochondria" charge="0" boundaryCondition="false"/>
	<species id="M_ser_L_r" name="M_L_Serine_" compartment="Endoplasmic_Reticulum" charge="0" boundaryCondition="false"/>
	<species id="M_sertrna_c" name="M_L_Seryl_tRNA_Ser__C3H7NO3X" compartment="Cytosol" charge="1" boundaryCondition="false"/>
	<species id="M_sincoa_c" name="M_Sinapoyl_CoA_C32H46N7O20P3S" compartment="Cytosol" charge="0" boundaryCondition="false"/>
	<species id="M_sinp_c" name="M_Sinapate_C11H12O5" compartment="Cytosol" charge="0" boundaryCondition="false"/>
	<species id="M_slcys_c" name="M_S_Sulfo_L_cysteine_C3H6NO5S2" compartment="Cytosol" charge="-1" boundaryCondition="false"/>
	<species id="M_so3_c" name="M_Sulfite_O3S" compartment="Cytosol" charge="-2" boundaryCondition="false"/>
	<species id="M_so4_c" name="M_Sulfate_O4S" compartment="Cytosol" charge="-2" boundaryCondition="false"/>
	<species id="M_so4_e" name="M_Sulfate_O4S" compartment="Extracellular_space" charge="-2" boundaryCondition="false"/>
	<species id="M_sph1p_c" name="M_Sphinganine_1_phosphate_C18H39NO5P" compartment="Cytosol" charge="-1" boundaryCondition="false"/>
	<species id="M_sph1p_r" name="M_Sphinganine_1_phosphate_C18H39NO5P" compartment="Endoplasmic_Reticulum" charge="-1" boundaryCondition="false"/>
	<species id="M_sphgn_c" name="M_Sphinganine_C18H40NO2" compartment="Cytosol" charge="1" boundaryCondition="false"/>
	<species id="M_sphgn_r" name="M_Sphinganine_C18H40NO2" compartment="Endoplasmic_Reticulum" charge="1" boundaryCondition="false"/>
	<species id="M_sphings_c" name="M_Sphingosine_C18H38NO2" compartment="Cytosol" charge="1" boundaryCondition="false"/>
	<species id="M_sphings_r" name="M_Sphingosine_C18H38NO2" compartment="Endoplasmic_Reticulum" charge="1" boundaryCondition="false"/>
	<species id="M_sphs1p_c" name="M_Sphingosine_1_phosphate_C18H37NO5P" compartment="Cytosol" charge="-1" boundaryCondition="false"/>
	<species id="M_sphs1p_r" name="M_Sphingosine_1_phosphate_C18H37NO5P" compartment="Endoplasmic_Reticulum" charge="-1" boundaryCondition="false"/>
	<species id="M_spmd_c" name="M_Spermidine_C7H22N3" compartment="Cytosol" charge="3" boundaryCondition="false"/>
	<species id="M_spyr_c" name="M_3_Sulfinylpyruvate_C3H3O5S" compartment="Cytosol" charge="-1" boundaryCondition="false"/>
	<species id="M_sql_c" name="M_Squalene_C30H50" compartment="Cytosol" charge="0" boundaryCondition="false"/>
	<species id="M_sql_r" name="M_Squalene_C30H50" compartment="Endoplasmic_Reticulum" charge="0" boundaryCondition="false"/>
	<species id="M_sql_x" name="M_Squalene_C30H50" compartment="Glycosome" charge="0" boundaryCondition="false"/>
	<species id="M_srtn_c" name="M_Serotonin_C10H13N2O" compartment="Cytosol" charge="1" boundaryCondition="false"/>
	<species id="M_srtn_n" name="M_Serotonin_C10H13N2O" compartment="Nucleus" charge="1" boundaryCondition="false"/>
	<species id="M_stchs_c" name="M_Stachyose_C24H42O21" compartment="Cytosol" charge="0" boundaryCondition="false"/>
	<species id="M_stdcoa_c" name="M_Stearidonoyl_CoA__n_C1846_9_12_15CoA__C39H58N7O17P3S" compartment="Cytosol" charge="-4" boundaryCondition="false"/>
	<species id="M_strcoa_c" name="M_Stearyl_CoA__n_C180CoA__C39H66N7O17P3S" compartment="Cytosol" charge="-4" boundaryCondition="false"/>
	<species id="M_strcoa_m" name="M_Stearyl_CoA__n_C180CoA__C39H66N7O17P3S" compartment="Mitochondria" charge="-4" boundaryCondition="false"/>
	<species id="M_strcoa_r" name="M_Stearyl_CoA__n_C180CoA__C39H66N7O17P3S" compartment="Endoplasmic_Reticulum" charge="-4" boundaryCondition="false"/>
	<species id="M_strcoa_x" name="M_Stearyl_CoA__n_C180CoA__C39H66N7O17P3S" compartment="Glycosome" charge="-4" boundaryCondition="false"/>
	<species id="M_suc6p_c" name="M_Sucrose_6_phosphate_C12H21O14P" compartment="Cytosol" charge="-2" boundaryCondition="false"/>
	<species id="M_succ_c" name="M_Succinate_C4H4O4" compartment="Cytosol" charge="-2" boundaryCondition="false"/>
	<species id="M_succ_e" name="M_Succinate_C4H4O4" compartment="Extracellular_space" charge="-2" boundaryCondition="false"/>
	<species id="M_succ_m" name="M_Succinate_C4H4O4" compartment="Mitochondria" charge="-2" boundaryCondition="false"/>
	<species id="M_succ_x" name="M_Succinate_C4H4O4" compartment="Glycosome" charge="-2" boundaryCondition="false"/>
	<species id="M_succoa_c" name="M_Succinyl_CoA_C25H35N7O19P3S" compartment="Cytosol" charge="-5" boundaryCondition="false"/>
	<species id="M_succoa_m" name="M_Succinyl_CoA_C25H35N7O19P3S" compartment="Mitochondria" charge="-5" boundaryCondition="false"/>
	<species id="M_suchms_c" name="M_O_Succinyl_L_homoserine_C8H12NO6" compartment="Cytosol" charge="-1" boundaryCondition="false"/>
	<species id="M_sucr_c" name="M_Sucrose_C12H22O11" compartment="Cytosol" charge="0" boundaryCondition="false"/>
	<species id="M_sucsal_m" name="M_Succinic_semialdehyde_C4H5O3" compartment="Mitochondria" charge="-1" boundaryCondition="false"/>
	<species id="M_t2m26dcoa_c" name="M_trans_2_Methyl_5_isopropylhexa_2_5_dienoyl_CoA_C31H46N7O17P3S" compartment="Cytosol" charge="-4" boundaryCondition="false"/>
	<species id="M_t2m26dcoa_m" name="M_trans_2_Methyl_5_isopropylhexa_2_5_dienoyl_CoA_C31H46N7O17P3S" compartment="Mitochondria" charge="-4" boundaryCondition="false"/>
	<species id="M_t2m26dcoa_x" name="M_trans_2_Methyl_5_isopropylhexa_2_5_dienoyl_CoA_C31H46N7O17P3S" compartment="Glycosome" charge="-4" boundaryCondition="false"/>
	<species id="M_tag6p_D_c" name="M_D_Tagatose_6_phosphate_" compartment="Cytosol" charge="0" boundaryCondition="false"/>
	<species id="M_tag6p_D_x" name="M_D_Tagatose_6_phosphate_" compartment="Glycosome" charge="0" boundaryCondition="false"/>
	<species id="M_tagdp_D_c" name="M_D_Tagatose_1_6_biphosphate_" compartment="Cytosol" charge="0" boundaryCondition="false"/>
	<species id="M_tagdp_D_x" name="M_D_Tagatose_1_6_biphosphate_" compartment="Glycosome" charge="0" boundaryCondition="false"/>
	<species id="M_tcynt_c" name="M_Thiocyanate_CNS" compartment="Cytosol" charge="-1" boundaryCondition="false"/>
	<species id="M_tcys_c" name="M_Thiocysteine_C3H7NO2S2" compartment="Cytosol" charge="0" boundaryCondition="false"/>
	<species id="M_tdcoa_c" name="M_Tetradecanoyl_CoA__n_C140CoA__C35H58N7O17P3S" compartment="Cytosol" charge="-4" boundaryCondition="false"/>
	<species id="M_tdcoa_m" name="M_Tetradecanoyl_CoA__n_C140CoA__C35H58N7O17P3S" compartment="Mitochondria" charge="-4" boundaryCondition="false"/>
	<species id="M_tdcoa_r" name="M_Tetradecanoyl_CoA__n_C140CoA__C35H58N7O17P3S" compartment="Endoplasmic_Reticulum" charge="-4" boundaryCondition="false"/>
	<species id="M_tdcoa_x" name="M_Tetradecanoyl_CoA__n_C140CoA__C35H58N7O17P3S" compartment="Glycosome" charge="-4" boundaryCondition="false"/>
	<species id="M_tdd2coa_m" name="M_trans_Tetradec_2_enoyl_CoA_C35H56N7O17P3S" compartment="Mitochondria" charge="-4" boundaryCondition="false"/>
	<species id="M_tdeACP_m" name="M_Tetradecenoyl_ACP__n_C141ACP__C14H25OX" compartment="Mitochondria" charge="0" boundaryCondition="false"/>
	<species id="M_thbpt_c" name="M_Tetrahydrobiopterin_C9H15N5O3" compartment="Cytosol" charge="0" boundaryCondition="false"/>
	<species id="M_thf_c" name="M_5_6_7_8_Tetrahydrofolate_C19H21N7O6" compartment="Cytosol" charge="-2" boundaryCondition="false"/>
	<species id="M_thf_m" name="M_5_6_7_8_Tetrahydrofolate_C19H21N7O6" compartment="Mitochondria" charge="-2" boundaryCondition="false"/>
	<species id="M_thfglu_c" name="M_Tetrahydrofolyl_Glu_2__C24H27N8O9" compartment="Cytosol" charge="-3" boundaryCondition="false"/>
	<species id="M_thglu_c" name="M_Tetrahydropteroyltri_L_glutamate_C24H32N8O12" compartment="Cytosol" charge="-2" boundaryCondition="false"/>
	<species id="M_thr_LA_c" name="M_L_Allothreonine_" compartment="Cytosol" charge="0" boundaryCondition="false"/>
	<species id="M_thr_L_c" name="M_L_Threonine_" compartment="Cytosol" charge="0" boundaryCondition="false"/>
	<species id="M_thr_L_e" name="M_L_Threonine_" compartment="Extracellular_space" charge="0" boundaryCondition="false"/>
	<species id="M_thrtrna_c" name="M_L_Threonyl_tRNA_Thr__C4H9NO3X" compartment="Cytosol" charge="1" boundaryCondition="false"/>
	<species id="M_thym_c" name="M_Thymine_C5H6N2O2" compartment="Cytosol" charge="0" boundaryCondition="false"/>
	<species id="M_thym_e" name="M_Thymine_C5H6N2O2" compartment="Extracellular_space" charge="0" boundaryCondition="false"/>
	<species id="M_thymd_c" name="M_Thymidine_C10H14N2O5" compartment="Cytosol" charge="0" boundaryCondition="false"/>
	<species id="M_thymd_m" name="M_Thymidine_C10H14N2O5" compartment="Mitochondria" charge="0" boundaryCondition="false"/>
	<species id="M_triglyc_LM_c" name="M_Triglyceride__L_major__C5610H9986O600" compartment="Cytosol" charge="0" boundaryCondition="false"/>
	<species id="M_trnaala_c" name="M_tRNA_Ala__HOX" compartment="Cytosol" charge="0" boundaryCondition="false"/>
	<species id="M_trnaarg_c" name="M_tRNA_Arg__HOX" compartment="Cytosol" charge="0" boundaryCondition="false"/>
	<species id="M_trnaasn_c" name="M_tRNA_Asn__HOX" compartment="Cytosol" charge="0" boundaryCondition="false"/>
	<species id="M_trnaasp_c" name="M_tRNA_Asp__HOX" compartment="Cytosol" charge="0" boundaryCondition="false"/>
	<species id="M_trnacys_c" name="M_tRNA_Cys__HOX" compartment="Cytosol" charge="0" boundaryCondition="false"/>
	<species id="M_trnagln_c" name="M_tRNA_Gln__HOX" compartment="Cytosol" charge="0" boundaryCondition="false"/>
	<species id="M_trnagln_m" name="M_tRNA_Gln__HOX" compartment="Mitochondria" charge="0" boundaryCondition="false"/>
	<species id="M_trnaglu_c" name="M_tRNA__Glu__HOX" compartment="Cytosol" charge="0" boundaryCondition="false"/>
	<species id="M_trnaglu_m" name="M_tRNA__Glu__HOX" compartment="Mitochondria" charge="0" boundaryCondition="false"/>
	<species id="M_trnagly_c" name="M_tRNA_Gly__HOX" compartment="Cytosol" charge="0" boundaryCondition="false"/>
	<species id="M_trnahis_c" name="M_tRNA_His__HOX" compartment="Cytosol" charge="0" boundaryCondition="false"/>
	<species id="M_trnaile_c" name="M_tRNA_Ile__HOX" compartment="Cytosol" charge="0" boundaryCondition="false"/>
	<species id="M_trnaleu_c" name="M_tRNA_Leu__HOX" compartment="Cytosol" charge="0" boundaryCondition="false"/>
	<species id="M_trnalys_c" name="M_tRNA_Lys__HOX" compartment="Cytosol" charge="0" boundaryCondition="false"/>
	<species id="M_trnamet_c" name="M_tRNA_Met__HOX" compartment="Cytosol" charge="0" boundaryCondition="false"/>
	<species id="M_trnamet_m" name="M_tRNA_Met__HOX" compartment="Mitochondria" charge="0" boundaryCondition="false"/>
	<species id="M_trnaphe_c" name="M_tRNA_Phe__HOX" compartment="Cytosol" charge="0" boundaryCondition="false"/>
	<species id="M_trnapro_c" name="M_tRNA_Pro__HOX" compartment="Cytosol" charge="0" boundaryCondition="false"/>
	<species id="M_trnaser_c" name="M_tRNA_Ser__HOX" compartment="Cytosol" charge="0" boundaryCondition="false"/>
	<species id="M_trnathr_c" name="M_tRNA_Thr__HOX" compartment="Cytosol" charge="0" boundaryCondition="false"/>
	<species id="M_trnatrp_c" name="M_tRNA_Trp__HOX" compartment="Cytosol" charge="0" boundaryCondition="false"/>
	<species id="M_trnatyr_c" name="M_tRNA_Tyr__HOX" compartment="Cytosol" charge="0" boundaryCondition="false"/>
	<species id="M_trnaval_c" name="M_tRNA_Val__HOX" compartment="Cytosol" charge="0" boundaryCondition="false"/>
	<species id="M_trop_c" name="M_Tropine_C8H15NO" compartment="Cytosol" charge="0" boundaryCondition="false"/>
	<species id="M_trop_m" name="M_Tropine_C8H15NO" compartment="Mitochondria" charge="0" boundaryCondition="false"/>
	<species id="M_trp_L_c" name="M_L_Tryptophan_" compartment="Cytosol" charge="0" boundaryCondition="false"/>
	<species id="M_trp_L_e" name="M_L_Tryptophan_" compartment="Extracellular_space" charge="0" boundaryCondition="false"/>
	<species id="M_trpdox_c" name="M_Oxidized_tryparedoxin_X" compartment="Cytosol" charge="0" boundaryCondition="false"/>
	<species id="M_trpdox_n" name="M_Oxidized_tryparedoxin_X" compartment="Nucleus" charge="0" boundaryCondition="false"/>
	<species id="M_trpdrd_c" name="M_Reduced_tryparedoxin_XH2" compartment="Cytosol" charge="0" boundaryCondition="false"/>
	<species id="M_trpdrd_n" name="M_Reduced_tryparedoxin_XH2" compartment="Nucleus" charge="0" boundaryCondition="false"/>
	<species id="M_trpox_c" name="M_Oxidized_trypanothione_C27H45N9O10S2" compartment="Cytosol" charge="-2" boundaryCondition="false"/>
	<species id="M_trpox_m" name="M_Oxidized_trypanothione_C27H45N9O10S2" compartment="Mitochondria" charge="-2" boundaryCondition="false"/>
	<species id="M_trpox_x" name="M_Oxidized_trypanothione_C27H45N9O10S2" compartment="Glycosome" charge="-2" boundaryCondition="false"/>
	<species id="M_trprd_c" name="M_Reduced_trypanothione_C27H47N9O10S2" compartment="Cytosol" charge="-2" boundaryCondition="false"/>
	<species id="M_trprd_m" name="M_Reduced_trypanothione_C27H47N9O10S2" compartment="Mitochondria" charge="-2" boundaryCondition="false"/>
	<species id="M_trprd_x" name="M_Reduced_trypanothione_C27H47N9O10S2" compartment="Glycosome" charge="-2" boundaryCondition="false"/>
	<species id="M_trptrna_c" name="M_L_Tryptophanyl_tRNA_Trp__C11H12N2O2X" compartment="Cytosol" charge="1" boundaryCondition="false"/>
	<species id="M_tsul_c" name="M_Thiosulfate_O3S2" compartment="Cytosol" charge="-2" boundaryCondition="false"/>
	<species id="M_ttdca_c" name="M_tetradecanoate__C140__C14H27O2" compartment="Cytosol" charge="-1" boundaryCondition="false"/>
	<species id="M_tyr_L_c" name="M_L_Tyrosine_" compartment="Cytosol" charge="0" boundaryCondition="false"/>
	<species id="M_tyr_L_e" name="M_L_Tyrosine_" compartment="Extracellular_space" charge="0" boundaryCondition="false"/>
	<species id="M_tyr_L_m" name="M_L_Tyrosine_" compartment="Mitochondria" charge="0" boundaryCondition="false"/>
	<species id="M_tyrtrna_c" name="M_L_Tyrosyl_tRNA_Tyr__C9H11NO3X" compartment="Cytosol" charge="1" boundaryCondition="false"/>
	<species id="M_uacgam_c" name="M_UDP_N_acetyl_D_glucosamine_C17H25N3O17P2" compartment="Cytosol" charge="-2" boundaryCondition="false"/>
	<species id="M_ubq8h2_c" name="M_Ubiquinol_8_C49H76O4" compartment="Cytosol" charge="0" boundaryCondition="false"/>
	<species id="M_ubq_c" name="M_Ubiquinone_C49H74O4" compartment="Cytosol" charge="0" boundaryCondition="false"/>
	<species id="M_ubq_m" name="M_Ubiquinone_C49H74O4" compartment="Mitochondria" charge="0" boundaryCondition="false"/>
	<species id="M_udcpdp_c" name="M_Undecaprenyl_diphosphate_C55H89O7P2" compartment="Cytosol" charge="-3" boundaryCondition="false"/>
	<species id="M_udp_c" name="M_UDP_C9H11N2O12P2" compartment="Cytosol" charge="-3" boundaryCondition="false"/>
	<species id="M_udp_n" name="M_UDP_C9H11N2O12P2" compartment="Nucleus" charge="-3" boundaryCondition="false"/>
	<species id="M_udpg_c" name="M_UDPglucose_C15H22N2O17P2" compartment="Cytosol" charge="-2" boundaryCondition="false"/>
	<species id="M_udpg_x" name="M_UDPglucose_C15H22N2O17P2" compartment="Glycosome" charge="-2" boundaryCondition="false"/>
	<species id="M_udpgal_c" name="M_UDPgalactose_C15H22N2O17P2" compartment="Cytosol" charge="-2" boundaryCondition="false"/>
	<species id="M_udpgal_x" name="M_UDPgalactose_C15H22N2O17P2" compartment="Glycosome" charge="-2" boundaryCondition="false"/>
	<species id="M_udpgalfur_c" name="M_UDP_D_galacto_1_4_furanose_C15H22N2O17P2" compartment="Cytosol" charge="-2" boundaryCondition="false"/>
	<species id="M_ump_c" name="M_UMP_C9H11N2O9P" compartment="Cytosol" charge="-2" boundaryCondition="false"/>
	<species id="M_ump_x" name="M_UMP_C9H11N2O9P" compartment="Glycosome" charge="-2" boundaryCondition="false"/>
	<species id="M_ura_c" name="M_Uracil_C4H4N2O2" compartment="Cytosol" charge="0" boundaryCondition="false"/>
	<species id="M_ura_e" name="M_Uracil_C4H4N2O2" compartment="Extracellular_space" charge="0" boundaryCondition="false"/>
	<species id="M_ura_n" name="M_Uracil_C4H4N2O2" compartment="Nucleus" charge="0" boundaryCondition="false"/>
	<species id="M_urea_c" name="M_Urea_CH4N2O" compartment="Cytosol" charge="0" boundaryCondition="false"/>
	<species id="M_urea_e" name="M_Urea_CH4N2O" compartment="Extracellular_space" charge="0" boundaryCondition="false"/>
	<species id="M_urea_x" name="M_Urea_CH4N2O" compartment="Glycosome" charge="0" boundaryCondition="false"/>
	<species id="M_uri_c" name="M_Uridine_C9H12N2O6" compartment="Cytosol" charge="0" boundaryCondition="false"/>
	<species id="M_uri_n" name="M_Uridine_C9H12N2O6" compartment="Nucleus" charge="0" boundaryCondition="false"/>
	<species id="M_utp_c" name="M_UTP_C9H11N2O15P3" compartment="Cytosol" charge="-4" boundaryCondition="false"/>
	<species id="M_utp_n" name="M_UTP_C9H11N2O15P3" compartment="Nucleus" charge="-4" boundaryCondition="false"/>
	<species id="M_val_L_c" name="M_L_Valine_" compartment="Cytosol" charge="0" boundaryCondition="false"/>
	<species id="M_val_L_e" name="M_L_Valine_" compartment="Extracellular_space" charge="0" boundaryCondition="false"/>
	<species id="M_val_L_m" name="M_L_Valine_" compartment="Mitochondria" charge="0" boundaryCondition="false"/>
	<species id="M_valtrna_c" name="M_L_Valyl_tRNA_Val__C5H11NO2X" compartment="Cytosol" charge="1" boundaryCondition="false"/>
	<species id="M_xan_c" name="M_Xanthine_C5H4N4O2" compartment="Cytosol" charge="0" boundaryCondition="false"/>
	<species id="M_xan_e" name="M_Xanthine_C5H4N4O2" compartment="Extracellular_space" charge="0" boundaryCondition="false"/>
	<species id="M_xan_x" name="M_Xanthine_C5H4N4O2" compartment="Glycosome" charge="0" boundaryCondition="false"/>
	<species id="M_xanth_c" name="M_Xanthurenate_C10H6NO4" compartment="Cytosol" charge="-1" boundaryCondition="false"/>
	<species id="M_xmp_c" name="M_Xanthosine_5__phosphate_C10H11N4O9P" compartment="Cytosol" charge="-2" boundaryCondition="false"/>
	<species id="M_xmp_x" name="M_Xanthosine_5__phosphate_C10H11N4O9P" compartment="Glycosome" charge="-2" boundaryCondition="false"/>
	<species id="M_xtsn_c" name="M_Xanthosine_C10H12N4O6" compartment="Cytosol" charge="0" boundaryCondition="false"/>
	<species id="M_xu5p_D_c" name="M_D_Xylulose_5_phosphate_" compartment="Cytosol" charge="0" boundaryCondition="false"/>
	<species id="M_xu5p_D_x" name="M_D_Xylulose_5_phosphate_" compartment="Glycosome" charge="0" boundaryCondition="false"/>
	<species id="M_xylu_D_c" name="M_D_Xylulose_" compartment="Cytosol" charge="0" boundaryCondition="false"/>
	<species id="M_xylu_D_x" name="M_D_Xylulose_" compartment="Glycosome" charge="0" boundaryCondition="false"/>
	<species id="M_zym_int1_r" name="M_zymosterol_intermediate_1_C28H43O3" compartment="Endoplasmic_Reticulum" charge="-1" boundaryCondition="false"/>
	<species id="M_zym_int2_r" name="M_zymosterol_intermediate_2_C27H42O" compartment="Endoplasmic_Reticulum" charge="0" boundaryCondition="false"/>
	<species id="M_zymst_c" name="M_Zymosterol_C27H44O" compartment="Cytosol" charge="0" boundaryCondition="false"/>
	<species id="M_zymst_e" name="M_Zymosterol_C27H44O" compartment="Extracellular_space" charge="0" boundaryCondition="false"/>
	<species id="M_zymst_r" name="M_Zymosterol_C27H44O" compartment="Endoplasmic_Reticulum" charge="0" boundaryCondition="false"/>
	<species id="M_zymstn_r" name="M_Zymostenol_C27H46O" compartment="Endoplasmic_Reticulum" charge="0" boundaryCondition="false"/>
	<species id="M_5mta_b" name="M_5_Methylthioadenosine_C11H15N5O3S" compartment="Extracellular_space" charge="0" boundaryCondition="true"/>
	<species id="M_a_D_glucose_b" name="M_alpha_D_glucose_" compartment="Extracellular_space" charge="0" boundaryCondition="true"/>
	<species id="M_ac_b" name="M_Acetate_C2H3O2" compartment="Extracellular_space" charge="-1" boundaryCondition="true"/>
	<species id="M_ala_D_b" name="M_D_Alanine_" compartment="Extracellular_space" charge="0" boundaryCondition="true"/>
	<species id="M_ala_L_b" name="M_L_Alanine_" compartment="Extracellular_space" charge="0" boundaryCondition="true"/>
	<species id="M_arg_L_b" name="M_L_Arginine_" compartment="Extracellular_space" charge="0" boundaryCondition="true"/>
	<species id="M_ascb_b" name="M_L_Ascorbate_C6H7O6" compartment="Extracellular_space" charge="-1" boundaryCondition="true"/>
	<species id="M_asn_L_b" name="M_L_Asparagine_" compartment="Extracellular_space" charge="0" boundaryCondition="true"/>
	<species id="M_asp_L_b" name="M_L_Aspartate_" compartment="Extracellular_space" charge="0" boundaryCondition="true"/>
	<species id="M_b_D_glucose_b" name="M_beta_D_glucose_" compartment="Extracellular_space" charge="0" boundaryCondition="true"/>
	<species id="M_btn_b" name="M_Biotin_C10H15N2O3S" compartment="Extracellular_space" charge="-1" boundaryCondition="true"/>
	<species id="M_ca2_b" name="M_Calcium_Ca" compartment="Extracellular_space" charge="2" boundaryCondition="true"/>
	<species id="M_chol_b" name="M_Choline_C5H14NO" compartment="Extracellular_space" charge="1" boundaryCondition="true"/>
	<species id="M_chsterol_b" name="M_Cholesterol_C27H46O" compartment="Extracellular_space" charge="0" boundaryCondition="true"/>
	<species id="M_cit_b" name="M_Citrate_C6H5O7" compartment="Extracellular_space" charge="-3" boundaryCondition="true"/>
	<species id="M_co2_b" name="M_CO2_CO2" compartment="Extracellular_space" charge="0" boundaryCondition="true"/>
	<species id="M_cys_L_b" name="M_L_Cysteine_" compartment="Extracellular_space" charge="0" boundaryCondition="true"/>
	<species id="M_drib_b" name="M_Deoxyribose_C5H10O4" compartment="Extracellular_space" charge="0" boundaryCondition="true"/>
	<species id="M_ergst_b" name="M_Ergosterol_C28H44O" compartment="Extracellular_space" charge="0" boundaryCondition="true"/>
	<species id="M_fol_b" name="M_Folate_C19H18N7O6" compartment="Extracellular_space" charge="-1" boundaryCondition="true"/>
	<species id="M_gln_L_b" name="M_L_Glutamine_" compartment="Extracellular_space" charge="0" boundaryCondition="true"/>
	<species id="M_glu_L_b" name="M_L_Glutamate_" compartment="Extracellular_space" charge="0" boundaryCondition="true"/>
	<species id="M_gly_b" name="M_Glycine_C2H5NO2" compartment="Extracellular_space" charge="0" boundaryCondition="true"/>
	<species id="M_glyc_b" name="M_Glycerol_C3H8O3" compartment="Extracellular_space" charge="0" boundaryCondition="true"/>
	<species id="M_gthrd_b" name="M_Reduced_glutathione_C10H16N3O6S" compartment="Extracellular_space" charge="-1" boundaryCondition="true"/>
	<species id="M_gua_b" name="M_Guanine_C5H5N5O" compartment="Extracellular_space" charge="0" boundaryCondition="true"/>
	<species id="M_h2o_b" name="M_H2O_H2O" compartment="Extracellular_space" charge="0" boundaryCondition="true"/>
	<species id="M_h2s_b" name="M_Hydrogen_sulfide_HS" compartment="Extracellular_space" charge="-1" boundaryCondition="true"/>
	<species id="M_h_b" name="M_H_H" compartment="Extracellular_space" charge="1" boundaryCondition="true"/>
	<species id="M_his_L_b" name="M_L_Histidine_" compartment="Extracellular_space" charge="0" boundaryCondition="true"/>
	<species id="M_hxan_b" name="M_Hypoxanthine_C5H4N4O" compartment="Extracellular_space" charge="0" boundaryCondition="true"/>
	<species id="M_ile_L_b" name="M_L_Isoleucine_" compartment="Extracellular_space" charge="0" boundaryCondition="true"/>
	<species id="M_inost_b" name="M_myo_Inositol_C6H12O6" compartment="Extracellular_space" charge="0" boundaryCondition="true"/>
	<species id="M_lac_D_b" name="M_D_Lactate_" compartment="Extracellular_space" charge="0" boundaryCondition="true"/>
	<species id="M_leu_L_b" name="M_L_Leucine_" compartment="Extracellular_space" charge="0" boundaryCondition="true"/>
	<species id="M_lys_L_b" name="M_L_Lysine_" compartment="Extracellular_space" charge="0" boundaryCondition="true"/>
	<species id="M_mal_L_b" name="M_L_Malate_" compartment="Extracellular_space" charge="0" boundaryCondition="true"/>
	<species id="M_met_L_b" name="M_L_Methionine_" compartment="Extracellular_space" charge="0" boundaryCondition="true"/>
	<species id="M_nac_b" name="M_Nicotinate_C6H4NO2" compartment="Extracellular_space" charge="-1" boundaryCondition="true"/>
	<species id="M_ncam_b" name="M_Nicotinamide_C6H6N2O" compartment="Extracellular_space" charge="0" boundaryCondition="true"/>
	<species id="M_nh3_b" name="M_Ammonia_H3N" compartment="Extracellular_space" charge="0" boundaryCondition="true"/>
	<species id="M_nh4_b" name="M_Ammonium_H4N" compartment="Extracellular_space" charge="1" boundaryCondition="true"/>
	<species id="M_o2_b" name="M_O2_O2" compartment="Extracellular_space" charge="0" boundaryCondition="true"/>
	<species id="M_phe_L_b" name="M_L_Phenylalanine_" compartment="Extracellular_space" charge="0" boundaryCondition="true"/>
	<species id="M_pi_b" name="M_Phosphate_HO4P" compartment="Extracellular_space" charge="-2" boundaryCondition="true"/>
	<species id="M_pnto_R_b" name="M__R__Pantothenate_" compartment="Extracellular_space" charge="0" boundaryCondition="true"/>
	<species id="M_ppi_b" name="M_Diphosphate_HO7P2" compartment="Extracellular_space" charge="-3" boundaryCondition="true"/>
	<species id="M_pro_L_b" name="M_L_Proline_" compartment="Extracellular_space" charge="0" boundaryCondition="true"/>
	<species id="M_pydx_b" name="M_Pyridoxal_C8H9NO3" compartment="Extracellular_space" charge="0" boundaryCondition="true"/>
	<species id="M_pydxn_b" name="M_Pyridoxine_C8H11NO3" compartment="Extracellular_space" charge="0" boundaryCondition="true"/>
	<species id="M_pyr_b" name="M_Pyruvate_C3H3O3" compartment="Extracellular_space" charge="-1" boundaryCondition="true"/>
	<species id="M_rib_D_b" name="M_D_Ribose_" compartment="Extracellular_space" charge="0" boundaryCondition="true"/>
	<species id="M_ser_L_b" name="M_L_Serine_" compartment="Extracellular_space" charge="0" boundaryCondition="true"/>
	<species id="M_so4_b" name="M_Sulfate_O4S" compartment="Extracellular_space" charge="-2" boundaryCondition="true"/>
	<species id="M_succ_b" name="M_Succinate_C4H4O4" compartment="Extracellular_space" charge="-2" boundaryCondition="true"/>
	<species id="M_thr_L_b" name="M_L_Threonine_" compartment="Extracellular_space" charge="0" boundaryCondition="true"/>
	<species id="M_thym_b" name="M_Thymine_C5H6N2O2" compartment="Extracellular_space" charge="0" boundaryCondition="true"/>
	<species id="M_trp_L_b" name="M_L_Tryptophan_" compartment="Extracellular_space" charge="0" boundaryCondition="true"/>
	<species id="M_tyr_L_b" name="M_L_Tyrosine_" compartment="Extracellular_space" charge="0" boundaryCondition="true"/>
	<species id="M_ura_b" name="M_Uracil_C4H4N2O2" compartment="Extracellular_space" charge="0" boundaryCondition="true"/>
	<species id="M_urea_b" name="M_Urea_CH4N2O" compartment="Extracellular_space" charge="0" boundaryCondition="true"/>
	<species id="M_val_L_b" name="M_L_Valine_" compartment="Extracellular_space" charge="0" boundaryCondition="true"/>
	<species id="M_xan_b" name="M_Xanthine_C5H4N4O2" compartment="Extracellular_space" charge="0" boundaryCondition="true"/>
	<species id="M_zymst_b" name="M_Zymosterol_C27H44O" compartment="Extracellular_space" charge="0" boundaryCondition="true"/>
</listOfSpecies>
<listOfReactions>
	<reaction id="R_12DGRter" name="R_12dgr_LM transport" reversible="true">
		<notes>
			<html:p>GENE_ASSOCIATION: </html:p>
			<html:p>PROTEIN_ASSOCIATION: </html:p>
			<html:p>SUBSYSTEM: S_*Transport, Endoplasmic Reticular</html:p>
			<html:p>PROTEIN_CLASS: </html:p>
		</notes>
		<listOfReactants>
			<speciesReference species="M_12dgr_LM_c" stoichiometry="1.000000"/>
		</listOfReactants>
		<listOfProducts>
			<speciesReference species="M_12dgr_LM_r" stoichiometry="1.000000"/>
		</listOfProducts>
	</reaction>
	<reaction id="R_12DGRtm" name="R_12dgr_LM transport" reversible="true">
		<notes>
			<html:p>GENE_ASSOCIATION: </html:p>
			<html:p>PROTEIN_ASSOCIATION: </html:p>
			<html:p>SUBSYSTEM: S_*Transport, Mitochondrial</html:p>
			<html:p>PROTEIN_CLASS: </html:p>
		</notes>
		<listOfReactants>
			<speciesReference species="M_12dgr_LM_c" stoichiometry="1.000000"/>
		</listOfReactants>
		<listOfProducts>
			<speciesReference species="M_12dgr_LM_m" stoichiometry="1.000000"/>
		</listOfProducts>
	</reaction>
	<reaction id="R_13DPGt" name="R_1,3-diphosphoglycerate transport, cytosol to glycosome" reversible="true">
		<notes>
			<html:p>GENE_ASSOCIATION: </html:p>
			<html:p>PROTEIN_ASSOCIATION: </html:p>
			<html:p>SUBSYSTEM: S_*Transport, Peroxisomal</html:p>
			<html:p>PROTEIN_CLASS: </html:p>
		</notes>
		<listOfReactants>
			<speciesReference species="M_13dpg_c" stoichiometry="1.000000"/>
		</listOfReactants>
		<listOfProducts>
			<speciesReference species="M_13dpg_x" stoichiometry="1.000000"/>
		</listOfProducts>
	</reaction>
	<reaction id="R_14BP1P2" name="R_D-myo-Inositol 1,3,4-trisphosphate 1-phosphohydrolase" reversible="false">
		<notes>
			<html:p>GENE_ASSOCIATION: LmjF31.2920</html:p>
			<html:p>PROTEIN_ASSOCIATION: I14bp1p_1</html:p>
			<html:p>SUBSYSTEM: S_*Inositol Phosphate metabolism</html:p>
			<html:p>PROTEIN_CLASS: 3.1.3.57</html:p>
		</notes>
		<listOfReactants>
			<speciesReference species="M_h2o_c" stoichiometry="1.000000"/>
			<speciesReference species="M_mi134tp_D_c" stoichiometry="1.000000"/>
		</listOfReactants>
		<listOfProducts>
			<speciesReference species="M_DMino34bp_c" stoichiometry="1.000000"/>
			<speciesReference species="M_pi_c" stoichiometry="1.000000"/>
		</listOfProducts>
	</reaction>
	<reaction id="R_1ag3p_LMtg" name="R_1ag3p_LM transport" reversible="true">
		<notes>
			<html:p>GENE_ASSOCIATION: </html:p>
			<html:p>PROTEIN_ASSOCIATION: </html:p>
			<html:p>SUBSYSTEM: S_*Transport, Peroxisomal</html:p>
			<html:p>PROTEIN_CLASS: </html:p>
		</notes>
		<listOfReactants>
			<speciesReference species="M_1ag3p_LM_c" stoichiometry="1.000000"/>
		</listOfReactants>
		<listOfProducts>
			<speciesReference species="M_1ag3p_LM_x" stoichiometry="1.000000"/>
		</listOfProducts>
	</reaction>
	<reaction id="R_1ag3p_LMtm" name="R_1ag3p_LM transport" reversible="true">
		<notes>
			<html:p>GENE_ASSOCIATION: </html:p>
			<html:p>PROTEIN_ASSOCIATION: </html:p>
			<html:p>SUBSYSTEM: S_*Transport, Mitochondrial</html:p>
			<html:p>PROTEIN_CLASS: </html:p>
		</notes>
		<listOfReactants>
			<speciesReference species="M_1ag3p_LM_c" stoichiometry="1.000000"/>
		</listOfReactants>
		<listOfProducts>
			<speciesReference species="M_1ag3p_LM_m" stoichiometry="1.000000"/>
		</listOfProducts>
	</reaction>
	<reaction id="R_26D5MCOAtm" name="R_26d5mcoa transport" reversible="true">
		<notes>
			<html:p>GENE_ASSOCIATION: </html:p>
			<html:p>PROTEIN_ASSOCIATION: </html:p>
			<html:p>SUBSYSTEM: S_*Transport, Mitochondrial</html:p>
			<html:p>PROTEIN_CLASS: </html:p>
		</notes>
		<listOfReactants>
			<speciesReference species="M_26d5mcoa_c" stoichiometry="1.000000"/>
		</listOfReactants>
		<listOfProducts>
			<speciesReference species="M_26d5mcoa_m" stoichiometry="1.000000"/>
		</listOfProducts>
	</reaction>
	<reaction id="R_2H3Mtm" name="R_2H3M transport" reversible="true">
		<notes>
			<html:p>GENE_ASSOCIATION: </html:p>
			<html:p>PROTEIN_ASSOCIATION: </html:p>
			<html:p>SUBSYSTEM: S_*Transport, Mitochondrial</html:p>
			<html:p>PROTEIN_CLASS: </html:p>
		</notes>
		<listOfReactants>
			<speciesReference species="M_2H3M_c" stoichiometry="1.000000"/>
		</listOfReactants>
		<listOfProducts>
			<speciesReference species="M_2H3M_m" stoichiometry="1.000000"/>
		</listOfProducts>
	</reaction>
	<reaction id="R_2H5Htm" name="R_2H5H transport" reversible="true">
		<notes>
			<html:p>GENE_ASSOCIATION: </html:p>
			<html:p>PROTEIN_ASSOCIATION: </html:p>
			<html:p>SUBSYSTEM: S_*Transport, Mitochondrial</html:p>
			<html:p>PROTEIN_CLASS: </html:p>
		</notes>
		<listOfReactants>
			<speciesReference species="M_2H5H_c" stoichiometry="1.000000"/>
		</listOfReactants>
		<listOfProducts>
			<speciesReference species="M_2H5H_m" stoichiometry="1.000000"/>
		</listOfProducts>
	</reaction>
	<reaction id="R_2MBDTm" name="R_S-(2-Methylbutanoyl)-dihydrolipoamide" reversible="false">
		<notes>
			<html:p>GENE_ASSOCIATION: ( LmjF05.0180  or  LmjF25.0020 )</html:p>
			<html:p>PROTEIN_ASSOCIATION: ( Dhlt1 ) or ( Ard1 )</html:p>
			<html:p>SUBSYSTEM: S_*Valine, leucine, and isoleucine degradation</html:p>
			<html:p>PROTEIN_CLASS: 2.3.1</html:p>
		</notes>
		<listOfReactants>
			<speciesReference species="M_2mbutdhla_m" stoichiometry="1.000000"/>
			<speciesReference species="M_coa_m" stoichiometry="1.000000"/>
		</listOfReactants>
		<listOfProducts>
			<speciesReference species="M_2mbcoa_m" stoichiometry="1.000000"/>
			<speciesReference species="M_dhlam_m" stoichiometry="1.000000"/>
		</listOfProducts>
	</reaction>
	<reaction id="R_2MPTm" name="R_S-(2-Methylpropanoyl)-dihydrolipoamide" reversible="false">
		<notes>
			<html:p>GENE_ASSOCIATION: ( LmjF25.0020  or  LmjF05.0180 )</html:p>
			<html:p>PROTEIN_ASSOCIATION: ( Ard1 ) or ( Dhlt1 )</html:p>
			<html:p>SUBSYSTEM: S_*Valine, leucine, and isoleucine degradation</html:p>
			<html:p>PROTEIN_CLASS: 2.3.1</html:p>
		</notes>
		<listOfReactants>
			<speciesReference species="M_2mpdhl_m" stoichiometry="1.000000"/>
			<speciesReference species="M_coa_m" stoichiometry="1.000000"/>
		</listOfReactants>
		<listOfProducts>
			<speciesReference species="M_dhlam_m" stoichiometry="1.000000"/>
			<speciesReference species="M_ibcoa_m" stoichiometry="1.000000"/>
		</listOfProducts>
	</reaction>
	<reaction id="R_2OXOADPtm" name="R_2oxoadp transport" reversible="true">
		<notes>
			<html:p>GENE_ASSOCIATION: </html:p>
			<html:p>PROTEIN_ASSOCIATION: </html:p>
			<html:p>SUBSYSTEM: S_*Transport, Mitochondrial</html:p>
			<html:p>PROTEIN_CLASS: </html:p>
		</notes>
		<listOfReactants>
			<speciesReference species="M_2oxoadp_c" stoichiometry="1.000000"/>
		</listOfReactants>
		<listOfProducts>
			<speciesReference species="M_2oxoadp_m" stoichiometry="1.000000"/>
		</listOfProducts>
	</reaction>
	<reaction id="R_34HPPt2m" name="R_3-(4-hydroxyphenyl)pyruvate mitochondrial transport via proton symport" reversible="true">
		<notes>
			<html:p>GENE_ASSOCIATION: </html:p>
			<html:p>PROTEIN_ASSOCIATION: </html:p>
			<html:p>SUBSYSTEM: S_*Transport, Mitochondrial</html:p>
			<html:p>PROTEIN_CLASS: </html:p>
		</notes>
		<listOfReactants>
			<speciesReference species="M_34hpp_c" stoichiometry="1.000000"/>
			<speciesReference species="M_h_c" stoichiometry="1.000000"/>
		</listOfReactants>
		<listOfProducts>
			<speciesReference species="M_34hpp_m" stoichiometry="1.000000"/>
			<speciesReference species="M_h_m" stoichiometry="1.000000"/>
		</listOfProducts>
	</reaction>
	<reaction id="R_3ANTHMT" name="R_3-Hydroxyanthranilate O-methyltransferase" reversible="false">
		<notes>
			<html:p>GENE_ASSOCIATION: ( LmjF23.1200  or  LmjF12.1270 )</html:p>
			<html:p>PROTEIN_ASSOCIATION: ( Armt2 ) or ( Armt1 )</html:p>
			<html:p>SUBSYSTEM: S_*Tryptophan Metabolism</html:p>
			<html:p>PROTEIN_CLASS: 2.1.1.1</html:p>
		</notes>
		<listOfReactants>
			<speciesReference species="M_3hanthrn_c" stoichiometry="1.000000"/>
			<speciesReference species="M_ch4_c" stoichiometry="1.000000"/>
		</listOfReactants>
		<listOfProducts>
			<speciesReference species="M_3manthrn_c" stoichiometry="1.000000"/>
		</listOfProducts>
	</reaction>
	<reaction id="R_3C4MOPtm" name="R_3-Carboxy-4-methyl-2-oxopentanoate transport, diffusion, mitochondrial" reversible="true">
		<notes>
			<html:p>GENE_ASSOCIATION: </html:p>
			<html:p>PROTEIN_ASSOCIATION: </html:p>
			<html:p>SUBSYSTEM: S_*Transport, Mitochondrial</html:p>
			<html:p>PROTEIN_CLASS: </html:p>
		</notes>
		<listOfReactants>
			<speciesReference species="M_3c4mop_c" stoichiometry="1.000000"/>
		</listOfReactants>
		<listOfProducts>
			<speciesReference species="M_3c4mop_m" stoichiometry="1.000000"/>
		</listOfProducts>
	</reaction>
	<reaction id="R_3DSPHRr" name="R_3-Dehydrosphinganine reductase" reversible="false">
		<notes>
			<html:p>GENE_ASSOCIATION: LmjF35.0330</html:p>
			<html:p>PROTEIN_ASSOCIATION: Dsphr1</html:p>
			<html:p>SUBSYSTEM: S_*Sphingolipid Metabolism</html:p>
			<html:p>PROTEIN_CLASS: 1.1.1.102</html:p>
		</notes>
		<listOfReactants>
			<speciesReference species="M_3dsphgn_r" stoichiometry="1.000000"/>
			<speciesReference species="M_h_r" stoichiometry="1.000000"/>
			<speciesReference species="M_nadph_r" stoichiometry="1.000000"/>
		</listOfReactants>
		<listOfProducts>
			<speciesReference species="M_nadp_r" stoichiometry="1.000000"/>
			<speciesReference species="M_sphgn_r" stoichiometry="1.000000"/>
		</listOfProducts>
	</reaction>
	<reaction id="R_3HBACOAtm" name="R_3hbacoa transport" reversible="true">
		<notes>
			<html:p>GENE_ASSOCIATION: </html:p>
			<html:p>PROTEIN_ASSOCIATION: </html:p>
			<html:p>SUBSYSTEM: S_*Transport, Mitochondrial</html:p>
			<html:p>PROTEIN_CLASS: </html:p>
		</notes>
		<listOfReactants>
			<speciesReference species="M_3hbacoa_c" stoichiometry="1.000000"/>
		</listOfReactants>
		<listOfProducts>
			<speciesReference species="M_3hbacoa_m" stoichiometry="1.000000"/>
		</listOfProducts>
	</reaction>
	<reaction id="R_3ISO3COAtm" name="R_3iso3coa transport" reversible="true">
		<notes>
			<html:p>GENE_ASSOCIATION: </html:p>
			<html:p>PROTEIN_ASSOCIATION: </html:p>
			<html:p>SUBSYSTEM: S_*Transport, Mitochondrial</html:p>
			<html:p>PROTEIN_CLASS: </html:p>
		</notes>
		<listOfReactants>
			<speciesReference species="M_3iso3coa_c" stoichiometry="1.000000"/>
		</listOfReactants>
		<listOfProducts>
			<speciesReference species="M_3iso3coa_m" stoichiometry="1.000000"/>
		</listOfProducts>
	</reaction>
	<reaction id="R_3MBTm" name="R_S-(3-Methylbutanoyl)-dihydrolipoamide" reversible="false">
		<notes>
			<html:p>GENE_ASSOCIATION: ( LmjF25.0020  or  LmjF05.0180 )</html:p>
			<html:p>PROTEIN_ASSOCIATION: ( Ard1 ) or ( Dhlt1 )</html:p>
			<html:p>SUBSYSTEM: S_*Valine, leucine, and isoleucine degradation</html:p>
			<html:p>PROTEIN_CLASS: 2.3.1</html:p>
		</notes>
		<listOfReactants>
			<speciesReference species="M_3mbutdhla_m" stoichiometry="1.000000"/>
			<speciesReference species="M_coa_m" stoichiometry="1.000000"/>
		</listOfReactants>
		<listOfProducts>
			<speciesReference species="M_dhlam_m" stoichiometry="1.000000"/>
			<speciesReference species="M_ivcoa_m" stoichiometry="1.000000"/>
		</listOfProducts>
	</reaction>
	<reaction id="R_3MGCOAtm" name="R_3mgcoa transport" reversible="true">
		<notes>
			<html:p>GENE_ASSOCIATION: </html:p>
			<html:p>PROTEIN_ASSOCIATION: </html:p>
			<html:p>SUBSYSTEM: S_*Transport, Mitochondrial</html:p>
			<html:p>PROTEIN_CLASS: </html:p>
		</notes>
		<listOfReactants>
			<speciesReference species="M_3mgcoa_c" stoichiometry="1.000000"/>
		</listOfReactants>
		<listOfProducts>
			<speciesReference species="M_3mgcoa_m" stoichiometry="1.000000"/>
		</listOfProducts>
	</reaction>
	<reaction id="R_3OPMCOAtm" name="R_3opmcoa transport" reversible="true">
		<notes>
			<html:p>GENE_ASSOCIATION: </html:p>
			<html:p>PROTEIN_ASSOCIATION: </html:p>
			<html:p>SUBSYSTEM: S_*Transport, Mitochondrial</html:p>
			<html:p>PROTEIN_CLASS: </html:p>
		</notes>
		<listOfReactants>
			<speciesReference species="M_3opmcoa_c" stoichiometry="1.000000"/>
		</listOfReactants>
		<listOfProducts>
			<speciesReference species="M_3opmcoa_m" stoichiometry="1.000000"/>
		</listOfProducts>
	</reaction>
	<reaction id="R_3PGt" name="R_3-Phospho-D-glycerate transport, glycosome to cytosol" reversible="true">
		<notes>
			<html:p>GENE_ASSOCIATION: </html:p>
			<html:p>PROTEIN_ASSOCIATION: </html:p>
			<html:p>SUBSYSTEM: S_*Transport, Peroxisomal</html:p>
			<html:p>PROTEIN_CLASS: </html:p>
		</notes>
		<listOfReactants>
			<speciesReference species="M_3pg_x" stoichiometry="1.000000"/>
		</listOfReactants>
		<listOfProducts>
			<speciesReference species="M_3pg_c" stoichiometry="1.000000"/>
		</listOfProducts>
	</reaction>
	<reaction id="R_4COUCOAL" name="R_4-Coumarate:CoA ligase (AMP-forming)" reversible="false">
		<notes>
			<html:p>GENE_ASSOCIATION: ( LmjF19.0985  or  LmjF19.1005 )</html:p>
			<html:p>PROTEIN_ASSOCIATION: ( Tcafcoal1 ) or ( Tcafcoal2 )</html:p>
			<html:p>SUBSYSTEM: S_*Stilbene, Coumarine, and Lignin Metabolism</html:p>
			<html:p>PROTEIN_CLASS: 6.2.1.12</html:p>
		</notes>
		<listOfReactants>
			<speciesReference species="M_4coum_c" stoichiometry="1.000000"/>
			<speciesReference species="M_atp_c" stoichiometry="1.000000"/>
			<speciesReference species="M_coa_c" stoichiometry="1.000000"/>
		</listOfReactants>
		<listOfProducts>
			<speciesReference species="M_4cmcoa_c" stoichiometry="1.000000"/>
			<speciesReference species="M_amp_c" stoichiometry="1.000000"/>
			<speciesReference species="M_ppi_c" stoichiometry="1.000000"/>
		</listOfProducts>
	</reaction>
	<reaction id="R_4H2KPMtm" name="R_4h2kpm transport" reversible="true">
		<notes>
			<html:p>GENE_ASSOCIATION: </html:p>
			<html:p>PROTEIN_ASSOCIATION: </html:p>
			<html:p>SUBSYSTEM: S_*Transport, Mitochondrial</html:p>
			<html:p>PROTEIN_CLASS: </html:p>
		</notes>
		<listOfReactants>
			<speciesReference species="M_4h2kpm_c" stoichiometry="1.000000"/>
		</listOfReactants>
		<listOfProducts>
			<speciesReference species="M_4h2kpm_m" stoichiometry="1.000000"/>
		</listOfProducts>
	</reaction>
	<reaction id="R_4HGLSDm" name="R_L-4-hydroxyglutamate semialdehyde dehydrogenase, mitochondrial" reversible="true">
		<notes>
			<html:p>GENE_ASSOCIATION: LmjF03.0200</html:p>
			<html:p>PROTEIN_ASSOCIATION: Put2</html:p>
			<html:p>SUBSYSTEM: S_*Arginine and Proline Metabolism</html:p>
			<html:p>PROTEIN_CLASS: 1.5.1.12</html:p>
		</notes>
		<listOfReactants>
			<speciesReference species="M_4hglusa_m" stoichiometry="1.000000"/>
			<speciesReference species="M_h2o_m" stoichiometry="1.000000"/>
			<speciesReference species="M_nad_m" stoichiometry="1.000000"/>
		</listOfReactants>
		<listOfProducts>
			<speciesReference species="M_4hglu_m" stoichiometry="1.000000"/>
			<speciesReference species="M_h_m" stoichiometry="2.000000"/>
			<speciesReference species="M_nadh_m" stoichiometry="1.000000"/>
		</listOfProducts>
	</reaction>
	<reaction id="R_4HPHACCOAtm" name="R_4hphaccoa transport" reversible="true">
		<notes>
			<html:p>GENE_ASSOCIATION: </html:p>
			<html:p>PROTEIN_ASSOCIATION: </html:p>
			<html:p>SUBSYSTEM: S_*Transport, Mitochondrial</html:p>
			<html:p>PROTEIN_CLASS: </html:p>
		</notes>
		<listOfReactants>
			<speciesReference species="M_4hphaccoa_c" stoichiometry="1.000000"/>
		</listOfReactants>
		<listOfProducts>
			<speciesReference species="M_4hphaccoa_m" stoichiometry="1.000000"/>
		</listOfProducts>
	</reaction>
	<reaction id="R_4HTHRS" name="R_4-Hydroxy-L-threonine synthase" reversible="false">
		<notes>
			<html:p>GENE_ASSOCIATION: LmjF14.0350</html:p>
			<html:p>PROTEIN_ASSOCIATION: Thrs1</html:p>
			<html:p>SUBSYSTEM: S_*Vitamin B6 Metabolism</html:p>
			<html:p>PROTEIN_CLASS: 4.2.3.1</html:p>
		</notes>
		<listOfReactants>
			<speciesReference species="M_h2o_c" stoichiometry="1.000000"/>
			<speciesReference species="M_phthr_c" stoichiometry="1.000000"/>
		</listOfReactants>
		<listOfProducts>
			<speciesReference species="M_4hthr_c" stoichiometry="1.000000"/>
			<speciesReference species="M_pi_c" stoichiometry="1.000000"/>
		</listOfProducts>
	</reaction>
	<reaction id="R_5C2PCOAtg" name="R_5c2pcoa transport" reversible="true">
		<notes>
			<html:p>GENE_ASSOCIATION: </html:p>
			<html:p>PROTEIN_ASSOCIATION: </html:p>
			<html:p>SUBSYSTEM: S_*Transport, Peroxisomal</html:p>
			<html:p>PROTEIN_CLASS: </html:p>
		</notes>
		<listOfReactants>
			<speciesReference species="M_5c2pcoa_x" stoichiometry="1.000000"/>
		</listOfReactants>
		<listOfProducts>
			<speciesReference species="M_5c2pcoa_c" stoichiometry="1.000000"/>
		</listOfProducts>
	</reaction>
	<reaction id="R_5C2PCOAtm" name="R_5c2pcoa transport" reversible="true">
		<notes>
			<html:p>GENE_ASSOCIATION: </html:p>
			<html:p>PROTEIN_ASSOCIATION: </html:p>
			<html:p>SUBSYSTEM: S_*Transport, Mitochondrial</html:p>
			<html:p>PROTEIN_CLASS: </html:p>
		</notes>
		<listOfReactants>
			<speciesReference species="M_5c2pcoa_m" stoichiometry="1.000000"/>
		</listOfReactants>
		<listOfProducts>
			<speciesReference species="M_5c2pcoa_c" stoichiometry="1.000000"/>
		</listOfProducts>
	</reaction>
	<reaction id="R_5FOTHFtm" name="R_5fothf transport" reversible="true">
		<notes>
			<html:p>GENE_ASSOCIATION: </html:p>
			<html:p>PROTEIN_ASSOCIATION: </html:p>
			<html:p>SUBSYSTEM: S_*Transport, Mitochondrial</html:p>
			<html:p>PROTEIN_CLASS: </html:p>
		</notes>
		<listOfReactants>
			<speciesReference species="M_5fothf_c" stoichiometry="1.000000"/>
		</listOfReactants>
		<listOfProducts>
			<speciesReference species="M_5fothf_m" stoichiometry="1.000000"/>
		</listOfProducts>
	</reaction>
	<reaction id="R_5MTAt" name="R_5mta transport, extracellular" reversible="true">
		<notes>
			<html:p>GENE_ASSOCIATION: </html:p>
			<html:p>PROTEIN_ASSOCIATION: </html:p>
			<html:p>SUBSYSTEM: S_*Transport, Extracellular</html:p>
			<html:p>PROTEIN_CLASS: </html:p>
		</notes>
		<listOfReactants>
			<speciesReference species="M_5mta_c" stoichiometry="1.000000"/>
		</listOfReactants>
		<listOfProducts>
			<speciesReference species="M_5mta_e" stoichiometry="1.000000"/>
		</listOfProducts>
	</reaction>
	<reaction id="R_5OPROS" name="R_5-Oxoproline amidohydrolase (ATP-hydrolysing)" reversible="false">
		<notes>
			<html:p>GENE_ASSOCIATION: LmjF18.1040</html:p>
			<html:p>PROTEIN_ASSOCIATION: Oxp</html:p>
			<html:p>SUBSYSTEM: S_*Glutathione Metabolism</html:p>
			<html:p>PROTEIN_CLASS: 3.5.2.9</html:p>
		</notes>
		<listOfReactants>
			<speciesReference species="M_5oxpro_c" stoichiometry="1.000000"/>
			<speciesReference species="M_atp_c" stoichiometry="1.000000"/>
			<speciesReference species="M_h2o_c" stoichiometry="2.000000"/>
		</listOfReactants>
		<listOfProducts>
			<speciesReference species="M_adp_c" stoichiometry="1.000000"/>
			<speciesReference species="M_glu_L_c" stoichiometry="1.000000"/>
			<speciesReference species="M_h_c" stoichiometry="1.000000"/>
			<speciesReference species="M_pi_c" stoichiometry="1.000000"/>
		</listOfProducts>
	</reaction>
	<reaction id="R_5mtryptatn" name="R_5mtrypta nuclear transport" reversible="true">
		<notes>
			<html:p>GENE_ASSOCIATION: </html:p>
			<html:p>PROTEIN_ASSOCIATION: </html:p>
			<html:p>SUBSYSTEM: S_*Transport, Nuclear</html:p>
			<html:p>PROTEIN_CLASS: </html:p>
		</notes>
		<listOfReactants>
			<speciesReference species="M_5mtrypta_c" stoichiometry="1.000000"/>
		</listOfReactants>
		<listOfProducts>
			<speciesReference species="M_5mtrypta_n" stoichiometry="1.000000"/>
		</listOfProducts>
	</reaction>
	<reaction id="R_6PGCtg" name="R_6-Phospho-D-gluconate transport glycosome" reversible="true">
		<notes>
			<html:p>GENE_ASSOCIATION: </html:p>
			<html:p>PROTEIN_ASSOCIATION: </html:p>
			<html:p>SUBSYSTEM: S_*Transport, Peroxisomal</html:p>
			<html:p>PROTEIN_CLASS: </html:p>
		</notes>
		<listOfReactants>
			<speciesReference species="M_6pgc_c" stoichiometry="1.000000"/>
		</listOfReactants>
		<listOfProducts>
			<speciesReference species="M_6pgc_x" stoichiometry="1.000000"/>
		</listOfProducts>
	</reaction>
	<reaction id="R_A1E" name="R_aldose 1-epimerase, cytosolic" reversible="true">
		<notes>
			<html:p>GENE_ASSOCIATION: ( LmjF23.0430  or  LmjF35.0970 )</html:p>
			<html:p>PROTEIN_ASSOCIATION: ( A1e1 ) or ( A1e2 )</html:p>
			<html:p>SUBSYSTEM: S_*Glycolysis/Gluconeogenesis</html:p>
			<html:p>PROTEIN_CLASS: 5.1.3.3</html:p>
		</notes>
		<listOfReactants>
			<speciesReference species="M_a_D_glucose_c" stoichiometry="1.000000"/>
		</listOfReactants>
		<listOfProducts>
			<speciesReference species="M_b_D_glucose_c" stoichiometry="1.000000"/>
		</listOfProducts>
	</reaction>
	<reaction id="R_A1Eg" name="R_aldose 1-epimerase, glycosomal" reversible="true">
		<notes>
			<html:p>GENE_ASSOCIATION: ( LmjF35.0980  or  LmjF34.3380 )</html:p>
			<html:p>PROTEIN_ASSOCIATION: ( A1eg2 ) or ( A1eg1 )</html:p>
			<html:p>SUBSYSTEM: S_*Glycolysis/Gluconeogenesis</html:p>
			<html:p>PROTEIN_CLASS: 5.1.3.3</html:p>
		</notes>
		<listOfReactants>
			<speciesReference species="M_a_D_glucose_x" stoichiometry="1.000000"/>
		</listOfReactants>
		<listOfProducts>
			<speciesReference species="M_b_D_glucose_x" stoichiometry="1.000000"/>
		</listOfProducts>
	</reaction>
	<reaction id="R_ACACT10m_i" name="R_acetyl-CoA C-acyltransferase (2-Methyl-3-acetoacetyl-CoA)" reversible="false">
		<notes>
			<html:p>GENE_ASSOCIATION: ( LmjF31.1640  or  LmjF23.0690  or  LmjF31.1630 )</html:p>
			<html:p>PROTEIN_ASSOCIATION: ( Acact1m-3 ) or ( Acact1m-1 ) or ( Acact1m-2 )</html:p>
			<html:p>SUBSYSTEM: S_*Valine, leucine, and isoleucine degradation</html:p>
			<html:p>PROTEIN_CLASS: 2.3.1.16</html:p>
		</notes>
		<listOfReactants>
			<speciesReference species="M_2maacoa_m" stoichiometry="1.000000"/>
			<speciesReference species="M_coa_m" stoichiometry="1.000000"/>
		</listOfReactants>
		<listOfProducts>
			<speciesReference species="M_accoa_m" stoichiometry="1.000000"/>
			<speciesReference species="M_ppcoa_m" stoichiometry="1.000000"/>
		</listOfProducts>
	</reaction>
	<reaction id="R_ACACT1rm" name="R_acetyl-CoA C-acetyltransferase" reversible="true">
		<notes>
			<html:p>GENE_ASSOCIATION: ( LmjF23.0690  or  LmjF31.1630  or  LmjF31.1640 )</html:p>
			<html:p>PROTEIN_ASSOCIATION: ( Acact1m-1 ) or ( Acact1m-2 ) or ( Acact1m-3 )</html:p>
			<html:p>SUBSYSTEM: S_*Fatty Acid Degradation</html:p>
			<html:p>PROTEIN_CLASS: 2.3.1.9</html:p>
		</notes>
		<listOfReactants>
			<speciesReference species="M_accoa_m" stoichiometry="2.000000"/>
		</listOfReactants>
		<listOfProducts>
			<speciesReference species="M_aacoa_m" stoichiometry="1.000000"/>
			<speciesReference species="M_coa_m" stoichiometry="1.000000"/>
		</listOfProducts>
	</reaction>
	<reaction id="R_ACACT2rm" name="R_acetyl-CoA C-acyltransferase (butanoyl-CoA)" reversible="true">
		<notes>
			<html:p>GENE_ASSOCIATION: ( LmjF23.0690  or  LmjF31.1630  or  LmjF31.1640 )</html:p>
			<html:p>PROTEIN_ASSOCIATION: ( Acact1m-1 ) or ( Acact1m-2 ) or ( Acact1m-3 )</html:p>
			<html:p>SUBSYSTEM: S_*Fatty Acid Degradation</html:p>
			<html:p>PROTEIN_CLASS: 2.3.1.16</html:p>
		</notes>
		<listOfReactants>
			<speciesReference species="M_accoa_m" stoichiometry="1.000000"/>
			<speciesReference species="M_btcoa_m" stoichiometry="1.000000"/>
		</listOfReactants>
		<listOfProducts>
			<speciesReference species="M_3ohxcoa_m" stoichiometry="1.000000"/>
			<speciesReference species="M_coa_m" stoichiometry="1.000000"/>
		</listOfProducts>
	</reaction>
	<reaction id="R_ACACT3rm" name="R_acetyl-CoA C-acyltransferase (hexanoyl-CoA)" reversible="true">
		<notes>
			<html:p>GENE_ASSOCIATION: ( LmjF23.0690  or  LmjF31.1630  or  LmjF31.1640 )</html:p>
			<html:p>PROTEIN_ASSOCIATION: ( Acact1m-1 ) or ( Acact1m-2 ) or ( Acact1m-3 )</html:p>
			<html:p>SUBSYSTEM: S_*Fatty Acid Degradation</html:p>
			<html:p>PROTEIN_CLASS: 2.3.1.16</html:p>
		</notes>
		<listOfReactants>
			<speciesReference species="M_accoa_m" stoichiometry="1.000000"/>
			<speciesReference species="M_hxcoa_m" stoichiometry="1.000000"/>
		</listOfReactants>
		<listOfProducts>
			<speciesReference species="M_3ooccoa_m" stoichiometry="1.000000"/>
			<speciesReference species="M_coa_m" stoichiometry="1.000000"/>
		</listOfProducts>
	</reaction>
	<reaction id="R_ACACT4rm" name="R_acetyl-CoA C-acyltransferase (octanoyl-CoA)" reversible="true">
		<notes>
			<html:p>GENE_ASSOCIATION: ( LmjF23.0690  or  LmjF31.1630  or  LmjF31.1640 )</html:p>
			<html:p>PROTEIN_ASSOCIATION: ( Acact1m-1 ) or ( Acact1m-2 ) or ( Acact1m-3 )</html:p>
			<html:p>SUBSYSTEM: S_*Fatty Acid Degradation</html:p>
			<html:p>PROTEIN_CLASS: 2.3.1.16</html:p>
		</notes>
		<listOfReactants>
			<speciesReference species="M_accoa_m" stoichiometry="1.000000"/>
			<speciesReference species="M_occoa_m" stoichiometry="1.000000"/>
		</listOfReactants>
		<listOfProducts>
			<speciesReference species="M_3odccoa_m" stoichiometry="1.000000"/>
			<speciesReference species="M_coa_m" stoichiometry="1.000000"/>
		</listOfProducts>
	</reaction>
	<reaction id="R_ACACT5rm" name="R_acetyl-CoA C-acyltransferase (decanoyl-CoA)" reversible="true">
		<notes>
			<html:p>GENE_ASSOCIATION: ( LmjF23.0690  or  LmjF31.1630  or  LmjF31.1640 )</html:p>
			<html:p>PROTEIN_ASSOCIATION: ( Acact1m-1 ) or ( Acact1m-2 ) or ( Acact1m-3 )</html:p>
			<html:p>SUBSYSTEM: S_*Fatty Acid Degradation</html:p>
			<html:p>PROTEIN_CLASS: 2.3.1.16</html:p>
		</notes>
		<listOfReactants>
			<speciesReference species="M_accoa_m" stoichiometry="1.000000"/>
			<speciesReference species="M_dccoa_m" stoichiometry="1.000000"/>
		</listOfReactants>
		<listOfProducts>
			<speciesReference species="M_3oddcoa_m" stoichiometry="1.000000"/>
			<speciesReference species="M_coa_m" stoichiometry="1.000000"/>
		</listOfProducts>
	</reaction>
	<reaction id="R_ACACT6rm" name="R_acetyl-CoA C-acyltransferase (dodecanoyl-CoA)" reversible="true">
		<notes>
			<html:p>GENE_ASSOCIATION: ( LmjF23.0690  or  LmjF31.1630  or  LmjF31.1640 )</html:p>
			<html:p>PROTEIN_ASSOCIATION: ( Acact1m-1 ) or ( Acact1m-2 ) or ( Acact1m-3 )</html:p>
			<html:p>SUBSYSTEM: S_*Fatty Acid Degradation</html:p>
			<html:p>PROTEIN_CLASS: 2.3.1.16</html:p>
		</notes>
		<listOfReactants>
			<speciesReference species="M_accoa_m" stoichiometry="1.000000"/>
			<speciesReference species="M_ddcoa_m" stoichiometry="1.000000"/>
		</listOfReactants>
		<listOfProducts>
			<speciesReference species="M_3otdcoa_m" stoichiometry="1.000000"/>
			<speciesReference species="M_coa_m" stoichiometry="1.000000"/>
		</listOfProducts>
	</reaction>
	<reaction id="R_ACACT7rm" name="R_acetyl-CoA C-acyltransferase (tetradecanoyl-CoA)" reversible="true">
		<notes>
			<html:p>GENE_ASSOCIATION: ( LmjF23.0690  or  LmjF31.1630  or  LmjF31.1640 )</html:p>
			<html:p>PROTEIN_ASSOCIATION: ( Acact1m-1 ) or ( Acact1m-2 ) or ( Acact1m-3 )</html:p>
			<html:p>SUBSYSTEM: S_*Fatty Acid Degradation</html:p>
			<html:p>PROTEIN_CLASS: 2.3.1.16</html:p>
		</notes>
		<listOfReactants>
			<speciesReference species="M_accoa_m" stoichiometry="1.000000"/>
			<speciesReference species="M_tdcoa_m" stoichiometry="1.000000"/>
		</listOfReactants>
		<listOfProducts>
			<speciesReference species="M_3ohdcoa_m" stoichiometry="1.000000"/>
			<speciesReference species="M_coa_m" stoichiometry="1.000000"/>
		</listOfProducts>
	</reaction>
	<reaction id="R_ACACtm" name="R_acetoacetate transport" reversible="true">
		<notes>
			<html:p>GENE_ASSOCIATION: </html:p>
			<html:p>PROTEIN_ASSOCIATION: </html:p>
			<html:p>SUBSYSTEM: S_*Transport, Mitochondrial</html:p>
			<html:p>PROTEIN_CLASS: </html:p>
		</notes>
		<listOfReactants>
			<speciesReference species="M_acac_m" stoichiometry="1.000000"/>
		</listOfReactants>
		<listOfProducts>
			<speciesReference species="M_acac_c" stoichiometry="1.000000"/>
		</listOfProducts>
	</reaction>
	<reaction id="R_ACALDtm" name="R_acald transport" reversible="true">
		<notes>
			<html:p>GENE_ASSOCIATION: </html:p>
			<html:p>PROTEIN_ASSOCIATION: </html:p>
			<html:p>SUBSYSTEM: S_*Transport, Mitochondrial</html:p>
			<html:p>PROTEIN_CLASS: </html:p>
		</notes>
		<listOfReactants>
			<speciesReference species="M_acald_c" stoichiometry="1.000000"/>
		</listOfReactants>
		<listOfProducts>
			<speciesReference species="M_acald_m" stoichiometry="1.000000"/>
		</listOfProducts>
	</reaction>
	<reaction id="R_ACCOACrm" name="R_acetyl-CoA carboxylase" reversible="true">
		<notes>
			<html:p>GENE_ASSOCIATION: LmjF31.2970</html:p>
			<html:p>PROTEIN_ASSOCIATION: Accoacr1</html:p>
			<html:p>SUBSYSTEM: S_*Fatty Acid Synthesis</html:p>
			<html:p>PROTEIN_CLASS: 6.4.1.2</html:p>
		</notes>
		<listOfReactants>
			<speciesReference species="M_accoa_m" stoichiometry="1.000000"/>
			<speciesReference species="M_atp_m" stoichiometry="1.000000"/>
			<speciesReference species="M_hco3_m" stoichiometry="1.000000"/>
		</listOfReactants>
		<listOfProducts>
			<speciesReference species="M_adp_m" stoichiometry="1.000000"/>
			<speciesReference species="M_h_m" stoichiometry="1.000000"/>
			<speciesReference species="M_malcoa_m" stoichiometry="1.000000"/>
			<speciesReference species="M_pi_m" stoichiometry="1.000000"/>
		</listOfProducts>
	</reaction>
	<reaction id="R_ACDCOAter" name="R_acdcoa transport" reversible="true">
		<notes>
			<html:p>GENE_ASSOCIATION: </html:p>
			<html:p>PROTEIN_ASSOCIATION: </html:p>
			<html:p>SUBSYSTEM: S_*Transport, Endoplasmic Reticular</html:p>
			<html:p>PROTEIN_CLASS: </html:p>
		</notes>
		<listOfReactants>
			<speciesReference species="M_acdcoa_c" stoichiometry="1.000000"/>
		</listOfReactants>
		<listOfProducts>
			<speciesReference species="M_acdcoa_r" stoichiometry="1.000000"/>
		</listOfProducts>
	</reaction>
	<reaction id="R_ACGAM6PSi" name="R_N-acetylglucosamine-6-phosphate synthase" reversible="false">
		<notes>
			<html:p>GENE_ASSOCIATION: LmjF28.3005</html:p>
			<html:p>PROTEIN_ASSOCIATION: G6pna1</html:p>
			<html:p>SUBSYSTEM: S_*Aminosugars metabolism</html:p>
			<html:p>PROTEIN_CLASS: 2.3.1.4</html:p>
		</notes>
		<listOfReactants>
			<speciesReference species="M_accoa_c" stoichiometry="1.000000"/>
			<speciesReference species="M_gam6p_c" stoichiometry="1.000000"/>
		</listOfReactants>
		<listOfProducts>
			<speciesReference species="M_acgam6p_c" stoichiometry="1.000000"/>
			<speciesReference species="M_coa_c" stoichiometry="1.000000"/>
			<speciesReference species="M_h_c" stoichiometry="1.000000"/>
		</listOfProducts>
	</reaction>
	<reaction id="R_ACGAMPM" name="R_phosphoacetylglucosamine mutase" reversible="true">
		<notes>
			<html:p>GENE_ASSOCIATION: LmjF07.0805</html:p>
			<html:p>PROTEIN_ASSOCIATION: Acgpm1</html:p>
			<html:p>SUBSYSTEM: S_*Aminosugars metabolism</html:p>
			<html:p>PROTEIN_CLASS: 5.4.2.3</html:p>
		</notes>
		<listOfReactants>
			<speciesReference species="M_acgam6p_c" stoichiometry="1.000000"/>
		</listOfReactants>
		<listOfProducts>
			<speciesReference species="M_acgam1p_c" stoichiometry="1.000000"/>
		</listOfProducts>
	</reaction>
	<reaction id="R_ACMAT1m" name="R_Acyl-[acyl-carrier-protein]:malonyl-[acyl-carrier-protein] C-acyltransferase (decarboxylating)" reversible="false">
		<notes>
			<html:p>GENE_ASSOCIATION: LmjF33.2720</html:p>
			<html:p>PROTEIN_ASSOCIATION: Kas1</html:p>
			<html:p>SUBSYSTEM: S_*Fatty Acid Biosynthesis</html:p>
			<html:p>PROTEIN_CLASS: 2.3.1.41</html:p>
		</notes>
		<listOfReactants>
			<speciesReference species="M_acACP_m" stoichiometry="1.000000"/>
			<speciesReference species="M_h_m" stoichiometry="1.000000"/>
			<speciesReference species="M_malACP_m" stoichiometry="1.000000"/>
		</listOfReactants>
		<listOfProducts>
			<speciesReference species="M_ACP_m" stoichiometry="1.000000"/>
			<speciesReference species="M_actACP_m" stoichiometry="1.000000"/>
			<speciesReference species="M_co2_m" stoichiometry="1.000000"/>
		</listOfProducts>
	</reaction>
	<reaction id="R_ACOAD10m" name="R_Acyl-CoA dehydrogenase (2-Methylbutanoyl - trans-2-methylbut)" reversible="true">
		<notes>
			<html:p>GENE_ASSOCIATION: ( LmjF06.0880  or  LmjF28.2510 )</html:p>
			<html:p>PROTEIN_ASSOCIATION: ( Acoad-1 ) or ( Acoad-2 )</html:p>
			<html:p>SUBSYSTEM: S_*Propanoate Metabolism</html:p>
			<html:p>PROTEIN_CLASS: 1.3.99.3</html:p>
		</notes>
		<listOfReactants>
			<speciesReference species="M_2mbcoa_m" stoichiometry="1.000000"/>
			<speciesReference species="M_fad_m" stoichiometry="1.000000"/>
		</listOfReactants>
		<listOfProducts>
			<speciesReference species="M_2mb2coa_m" stoichiometry="1.000000"/>
			<speciesReference species="M_fadh2_m" stoichiometry="1.000000"/>
		</listOfProducts>
	</reaction>
	<reaction id="R_ACOAD11m" name="R_propionyl-CoA dehydrogenase" reversible="true">
		<notes>
			<html:p>GENE_ASSOCIATION: ( LmjF28.2510  or  LmjF06.0880 )</html:p>
			<html:p>PROTEIN_ASSOCIATION: ( Acoad-2 ) or ( Acoad-1 )</html:p>
			<html:p>SUBSYSTEM: S_*Propanoate Metabolism</html:p>
			<html:p>PROTEIN_CLASS: 1.3.99.3</html:p>
		</notes>
		<listOfReactants>
			<speciesReference species="M_Acrcoa_m" stoichiometry="1.000000"/>
			<speciesReference species="M_fadh2_m" stoichiometry="1.000000"/>
		</listOfReactants>
		<listOfProducts>
			<speciesReference species="M_fad_m" stoichiometry="1.000000"/>
			<speciesReference species="M_ppcoa_m" stoichiometry="1.000000"/>
		</listOfProducts>
	</reaction>
	<reaction id="R_ACOAD8m" name="R_isovaleryl-coA dehydrogenase" reversible="false">
		<notes>
			<html:p>GENE_ASSOCIATION: LmjF27.0930</html:p>
			<html:p>PROTEIN_ASSOCIATION: IvcD</html:p>
			<html:p>SUBSYSTEM: S_*Valine, leucine, and isoleucine degradation</html:p>
			<html:p>PROTEIN_CLASS: 1.3.99.10</html:p>
		</notes>
		<listOfReactants>
			<speciesReference species="M_fad_m" stoichiometry="1.000000"/>
			<speciesReference species="M_ivcoa_m" stoichiometry="1.000000"/>
		</listOfReactants>
		<listOfProducts>
			<speciesReference species="M_3mb2coa_m" stoichiometry="1.000000"/>
			<speciesReference species="M_fadh2_m" stoichiometry="1.000000"/>
		</listOfProducts>
	</reaction>
	<reaction id="R_ACOAD9m" name="R_Acyl-CoA dehydrogenase (Methacryl-Isobutyr)" reversible="true">
		<notes>
			<html:p>GENE_ASSOCIATION: ( LmjF28.2510  or  LmjF06.0880 )</html:p>
			<html:p>PROTEIN_ASSOCIATION: ( Acoad-2 ) or ( Acoad-1 )</html:p>
			<html:p>SUBSYSTEM: S_*Propanoate Metabolism</html:p>
			<html:p>PROTEIN_CLASS: 1.3.99.3</html:p>
		</notes>
		<listOfReactants>
			<speciesReference species="M_fad_m" stoichiometry="1.000000"/>
			<speciesReference species="M_ibcoa_m" stoichiometry="1.000000"/>
		</listOfReactants>
		<listOfProducts>
			<speciesReference species="M_2mp2coa_m" stoichiometry="1.000000"/>
			<speciesReference species="M_fadh2_m" stoichiometry="1.000000"/>
		</listOfProducts>
	</reaction>
	<reaction id="R_ACOATAm" name="R_Acetyl-CoA ACP transacylase" reversible="true">
		<notes>
			<html:p>GENE_ASSOCIATION: </html:p>
			<html:p>PROTEIN_ASSOCIATION: </html:p>
			<html:p>SUBSYSTEM: S_*Fatty Acid Biosynthesis</html:p>
			<html:p>PROTEIN_CLASS: 2.3.1.41</html:p>
		</notes>
		<listOfReactants>
			<speciesReference species="M_ACP_m" stoichiometry="1.000000"/>
			<speciesReference species="M_accoa_m" stoichiometry="1.000000"/>
		</listOfReactants>
		<listOfProducts>
			<speciesReference species="M_acACP_m" stoichiometry="1.000000"/>
			<speciesReference species="M_coa_m" stoichiometry="1.000000"/>
		</listOfProducts>
	</reaction>
	<reaction id="R_ACOAter" name="R_acoa transport" reversible="true">
		<notes>
			<html:p>GENE_ASSOCIATION: </html:p>
			<html:p>PROTEIN_ASSOCIATION: </html:p>
			<html:p>SUBSYSTEM: S_*Transport, Endoplasmic Reticular</html:p>
			<html:p>PROTEIN_CLASS: </html:p>
		</notes>
		<listOfReactants>
			<speciesReference species="M_acoa_c" stoichiometry="1.000000"/>
		</listOfReactants>
		<listOfProducts>
			<speciesReference species="M_acoa_r" stoichiometry="1.000000"/>
		</listOfProducts>
	</reaction>
	<reaction id="R_ACODA" name="R_acetylornithine deacetylase" reversible="false">
		<notes>
			<html:p>GENE_ASSOCIATION: ( LmjF20.1550  or  LmjF20.1560  or  LmjF20.1570  or  LmjF30.1380  or  LmjF31.1130  or  LmjF07.0270  or  LmjF31.1810 )</html:p>
			<html:p>PROTEIN_ASSOCIATION: ( Acoda1 ) or ( Acoda2 ) or ( Acoda3 ) or ( Acoda4 ) or ( Acoda5 ) or ( Acoda6 ) or ( Acoda7 )</html:p>
			<html:p>SUBSYSTEM: S_*Urea Cycle</html:p>
			<html:p>PROTEIN_CLASS: 3.5.1.16</html:p>
		</notes>
		<listOfReactants>
			<speciesReference species="M_acorn_c" stoichiometry="1.000000"/>
			<speciesReference species="M_h2o_c" stoichiometry="1.000000"/>
		</listOfReactants>
		<listOfProducts>
			<speciesReference species="M_ac_c" stoichiometry="1.000000"/>
			<speciesReference species="M_orn_L_c" stoichiometry="1.000000"/>
		</listOfProducts>
	</reaction>
	<reaction id="R_ACONTm" name="R_Aconitate hydratase" reversible="true">
		<notes>
			<html:p>GENE_ASSOCIATION: LmjF18.0510</html:p>
			<html:p>PROTEIN_ASSOCIATION: Acontm1</html:p>
			<html:p>SUBSYSTEM: S_*Citrate Cycle (TCA)</html:p>
			<html:p>PROTEIN_CLASS: 4.2.1.3</html:p>
		</notes>
		<listOfReactants>
			<speciesReference species="M_cit_m" stoichiometry="1.000000"/>
		</listOfReactants>
		<listOfProducts>
			<speciesReference species="M_icit_m" stoichiometry="1.000000"/>
		</listOfProducts>
	</reaction>
	<reaction id="R_ACPexch" name="R_ACP exchange" reversible="true">
		<notes>
			<html:p>GENE_ASSOCIATION: </html:p>
			<html:p>PROTEIN_ASSOCIATION: </html:p>
			<html:p>SUBSYSTEM: S_*Transport, Mitochondrial</html:p>
			<html:p>PROTEIN_CLASS: </html:p>
		</notes>
		<listOfReactants>
			<speciesReference species="M_ACP_c" stoichiometry="1.000000"/>
		</listOfReactants>
		<listOfProducts>
			<speciesReference species="M_ACP_m" stoichiometry="1.000000"/>
		</listOfProducts>
	</reaction>
	<reaction id="R_ACRCOAtm" name="R_acrcoa transport" reversible="true">
		<notes>
			<html:p>GENE_ASSOCIATION: </html:p>
			<html:p>PROTEIN_ASSOCIATION: </html:p>
			<html:p>SUBSYSTEM: S_*Transport, Mitochondrial</html:p>
			<html:p>PROTEIN_CLASS: </html:p>
		</notes>
		<listOfReactants>
			<speciesReference species="M_Acrcoa_c" stoichiometry="1.000000"/>
		</listOfReactants>
		<listOfProducts>
			<speciesReference species="M_Acrcoa_m" stoichiometry="1.000000"/>
		</listOfProducts>
	</reaction>
	<reaction id="R_ACS2m" name="R_acetyl-CoA synthase (propionate)" reversible="false">
		<notes>
			<html:p>GENE_ASSOCIATION: ( LmjF23.0540  or  LmjF23.0710 )</html:p>
			<html:p>PROTEIN_ASSOCIATION: ( Acs2 ) or ( Acs1 )</html:p>
			<html:p>SUBSYSTEM: S_*Pyruvate metabolism</html:p>
			<html:p>PROTEIN_CLASS: 6.2.1.1</html:p>
		</notes>
		<listOfReactants>
			<speciesReference species="M_atp_m" stoichiometry="1.000000"/>
			<speciesReference species="M_coa_m" stoichiometry="1.000000"/>
			<speciesReference species="M_ppa_m" stoichiometry="1.000000"/>
		</listOfReactants>
		<listOfProducts>
			<speciesReference species="M_amp_m" stoichiometry="1.000000"/>
			<speciesReference species="M_ppcoa_m" stoichiometry="1.000000"/>
			<speciesReference species="M_ppi_m" stoichiometry="1.000000"/>
		</listOfProducts>
	</reaction>
	<reaction id="R_ACSm" name="R_acetyl-CoA synthetase" reversible="false">
		<notes>
			<html:p>GENE_ASSOCIATION: ( LmjF23.0540  or  LmjF23.0710 )</html:p>
			<html:p>PROTEIN_ASSOCIATION: ( Acs2 ) or ( Acs1 )</html:p>
			<html:p>SUBSYSTEM: S_*Pyruvate metabolism</html:p>
			<html:p>PROTEIN_CLASS: 6.2.1.1</html:p>
		</notes>
		<listOfReactants>
			<speciesReference species="M_ac_m" stoichiometry="1.000000"/>
			<speciesReference species="M_atp_m" stoichiometry="1.000000"/>
			<speciesReference species="M_coa_m" stoichiometry="1.000000"/>
		</listOfReactants>
		<listOfProducts>
			<speciesReference species="M_accoa_m" stoichiometry="1.000000"/>
			<speciesReference species="M_amp_m" stoichiometry="1.000000"/>
			<speciesReference species="M_ppi_m" stoichiometry="1.000000"/>
		</listOfProducts>
	</reaction>
	<reaction id="R_ACYLTROPtm" name="R_acyltrop transport" reversible="true">
		<notes>
			<html:p>GENE_ASSOCIATION: </html:p>
			<html:p>PROTEIN_ASSOCIATION: </html:p>
			<html:p>SUBSYSTEM: S_*Transport, Mitochondrial</html:p>
			<html:p>PROTEIN_CLASS: </html:p>
		</notes>
		<listOfReactants>
			<speciesReference species="M_acyltrop_c" stoichiometry="1.000000"/>
		</listOfReactants>
		<listOfProducts>
			<speciesReference species="M_acyltrop_m" stoichiometry="1.000000"/>
		</listOfProducts>
	</reaction>
	<reaction id="R_ACt6" name="R_acetate transport in/out via proton symport" reversible="true">
		<notes>
			<html:p>GENE_ASSOCIATION: </html:p>
			<html:p>PROTEIN_ASSOCIATION: </html:p>
			<html:p>SUBSYSTEM: S_*Transport, Extracellular</html:p>
			<html:p>PROTEIN_CLASS: </html:p>
		</notes>
		<listOfReactants>
			<speciesReference species="M_ac_e" stoichiometry="1.000000"/>
			<speciesReference species="M_h_e" stoichiometry="1.000000"/>
		</listOfReactants>
		<listOfProducts>
			<speciesReference species="M_ac_c" stoichiometry="1.000000"/>
			<speciesReference species="M_h_c" stoichiometry="1.000000"/>
		</listOfProducts>
	</reaction>
	<reaction id="R_ADA" name="R_Adenosine deaminase" reversible="false">
		<notes>
			<html:p>GENE_ASSOCIATION: ( LmjF35.2160  or  LmjF33.0235 )</html:p>
			<html:p>PROTEIN_ASSOCIATION: ( Ada1 ) or ( Ada2 )</html:p>
			<html:p>SUBSYSTEM: S_*Purine Metabolism</html:p>
			<html:p>PROTEIN_CLASS: 3.5.4.4</html:p>
		</notes>
		<listOfReactants>
			<speciesReference species="M_adn_c" stoichiometry="1.000000"/>
			<speciesReference species="M_h_c" stoichiometry="1.000000"/>
			<speciesReference species="M_h2o_c" stoichiometry="1.000000"/>
		</listOfReactants>
		<listOfProducts>
			<speciesReference species="M_ins_c" stoichiometry="1.000000"/>
			<speciesReference species="M_nh4_c" stoichiometry="1.000000"/>
		</listOfProducts>
	</reaction>
	<reaction id="R_ADAer" name="R_Adenosine deaminase" reversible="false">
		<notes>
			<html:p>GENE_ASSOCIATION: ( LmjF35.2160  or  LmjF33.0235 )</html:p>
			<html:p>PROTEIN_ASSOCIATION: ( Ada1 ) or ( Ada2 )</html:p>
			<html:p>SUBSYSTEM: S_*Purine Metabolism</html:p>
			<html:p>PROTEIN_CLASS: 3.5.4.4</html:p>
		</notes>
		<listOfReactants>
			<speciesReference species="M_adn_r" stoichiometry="1.000000"/>
			<speciesReference species="M_h_r" stoichiometry="1.000000"/>
			<speciesReference species="M_h2o_r" stoichiometry="1.000000"/>
		</listOfReactants>
		<listOfProducts>
			<speciesReference species="M_ins_r" stoichiometry="1.000000"/>
			<speciesReference species="M_nh4_r" stoichiometry="1.000000"/>
		</listOfProducts>
	</reaction>
	<reaction id="R_ADAg" name="R_Adenosine deaminase" reversible="false">
		<notes>
			<html:p>GENE_ASSOCIATION: ( LmjF35.2160  or  LmjF33.0235 )</html:p>
			<html:p>PROTEIN_ASSOCIATION: ( Ada1 ) or ( Ada2 )</html:p>
			<html:p>SUBSYSTEM: S_*Purine Metabolism</html:p>
			<html:p>PROTEIN_CLASS: 3.5.4.4</html:p>
		</notes>
		<listOfReactants>
			<speciesReference species="M_adn_x" stoichiometry="1.000000"/>
			<speciesReference species="M_h_x" stoichiometry="1.000000"/>
			<speciesReference species="M_h2o_x" stoichiometry="1.000000"/>
		</listOfReactants>
		<listOfProducts>
			<speciesReference species="M_ins_x" stoichiometry="1.000000"/>
			<speciesReference species="M_nh4_x" stoichiometry="1.000000"/>
		</listOfProducts>
	</reaction>
	<reaction id="R_ADAm" name="R_Adenosine deaminase" reversible="false">
		<notes>
			<html:p>GENE_ASSOCIATION: ( LmjF33.0235  or  LmjF35.2160 )</html:p>
			<html:p>PROTEIN_ASSOCIATION: ( Ada2 ) or ( Ada1 )</html:p>
			<html:p>SUBSYSTEM: S_*Purine Metabolism</html:p>
			<html:p>PROTEIN_CLASS: 3.5.4.4</html:p>
		</notes>
		<listOfReactants>
			<speciesReference species="M_adn_m" stoichiometry="1.000000"/>
			<speciesReference species="M_h_m" stoichiometry="1.000000"/>
			<speciesReference species="M_h2o_m" stoichiometry="1.000000"/>
		</listOfReactants>
		<listOfProducts>
			<speciesReference species="M_ins_m" stoichiometry="1.000000"/>
			<speciesReference species="M_nh4_m" stoichiometry="1.000000"/>
		</listOfProducts>
	</reaction>
	<reaction id="R_ADHAPRg_LM" name="R_acyldihydroxyacetonephosphate reductase (L. major)" reversible="false">
		<notes>
			<html:p>GENE_ASSOCIATION: </html:p>
			<html:p>PROTEIN_ASSOCIATION: </html:p>
			<html:p>SUBSYSTEM: S_*Other</html:p>
			<html:p>PROTEIN_CLASS: 1.1.1.101</html:p>
		</notes>
		<listOfReactants>
			<speciesReference species="M_1agly3p_LM_x" stoichiometry="0.010000"/>
			<speciesReference species="M_h_x" stoichiometry="1.000000"/>
			<speciesReference species="M_nadph_x" stoichiometry="1.000000"/>
		</listOfReactants>
		<listOfProducts>
			<speciesReference species="M_1ag3p_LM_x" stoichiometry="0.010000"/>
			<speciesReference species="M_nadp_x" stoichiometry="1.000000"/>
		</listOfProducts>
	</reaction>
	<reaction id="R_ADK1" name="R_adenylate kinase" reversible="true">
		<notes>
			<html:p>GENE_ASSOCIATION: ( ( LmjF34.0110  and  LmjF34.0120 )  or  LmjF04.0960 )</html:p>
			<html:p>PROTEIN_ASSOCIATION: ( Adk1-2 and Adk1-3 ) or ( Adk1-1 )</html:p>
			<html:p>SUBSYSTEM: S_*Purine Metabolism</html:p>
			<html:p>PROTEIN_CLASS: 2.7.4.3</html:p>
		</notes>
		<listOfReactants>
			<speciesReference species="M_amp_c" stoichiometry="1.000000"/>
			<speciesReference species="M_atp_c" stoichiometry="1.000000"/>
		</listOfReactants>
		<listOfProducts>
			<speciesReference species="M_adp_c" stoichiometry="2.000000"/>
		</listOfProducts>
	</reaction>
	<reaction id="R_ADK1f" name="R_adenylate kinase" reversible="true">
		<notes>
			<html:p>GENE_ASSOCIATION: ( LmjF21.1250  or  LmjF16.0020 )</html:p>
			<html:p>PROTEIN_ASSOCIATION: ( Adk3-1 ) or ( Adk3-2 )</html:p>
			<html:p>SUBSYSTEM: S_*Purine Metabolism</html:p>
			<html:p>PROTEIN_CLASS: 2.7.4.3</html:p>
		</notes>
		<listOfReactants>
			<speciesReference species="M_amp_h" stoichiometry="1.000000"/>
			<speciesReference species="M_atp_h" stoichiometry="1.000000"/>
		</listOfReactants>
		<listOfProducts>
			<speciesReference species="M_adp_h" stoichiometry="2.000000"/>
		</listOfProducts>
	</reaction>
	<reaction id="R_ADK1g" name="R_adenylate kinase" reversible="true">
		<notes>
			<html:p>GENE_ASSOCIATION: ( LmjF36.1360  or  LmjF25.2370 )</html:p>
			<html:p>PROTEIN_ASSOCIATION: ( Adk2-2 ) or ( Adk2-1 )</html:p>
			<html:p>SUBSYSTEM: S_*Purine Metabolism</html:p>
			<html:p>PROTEIN_CLASS: 2.7.4.3</html:p>
		</notes>
		<listOfReactants>
			<speciesReference species="M_amp_x" stoichiometry="1.000000"/>
			<speciesReference species="M_atp_x" stoichiometry="1.000000"/>
		</listOfReactants>
		<listOfProducts>
			<speciesReference species="M_adp_x" stoichiometry="2.000000"/>
		</listOfProducts>
	</reaction>
	<reaction id="R_ADK1m" name="R_adenylate kinase, mitochondrial" reversible="true">
		<notes>
			<html:p>GENE_ASSOCIATION: </html:p>
			<html:p>PROTEIN_ASSOCIATION: </html:p>
			<html:p>SUBSYSTEM: S_*Purine Metabolism</html:p>
			<html:p>PROTEIN_CLASS: 2.7.4.3</html:p>
		</notes>
		<listOfReactants>
			<speciesReference species="M_amp_m" stoichiometry="1.000000"/>
			<speciesReference species="M_atp_m" stoichiometry="1.000000"/>
		</listOfReactants>
		<listOfProducts>
			<speciesReference species="M_adp_m" stoichiometry="2.000000"/>
		</listOfProducts>
	</reaction>
	<reaction id="R_ADMDCi" name="R_Adenosylmethionine decarboxylase" reversible="false">
		<notes>
			<html:p>GENE_ASSOCIATION: ( LmjF30.3110  or  LmjF30.3120 )</html:p>
			<html:p>PROTEIN_ASSOCIATION: ( Admdc1 ) or ( Admdc2 )</html:p>
			<html:p>SUBSYSTEM: S_*Methionine Metabolism</html:p>
			<html:p>PROTEIN_CLASS: 4.1.1.50</html:p>
		</notes>
		<listOfReactants>
			<speciesReference species="M_amet_c" stoichiometry="1.000000"/>
			<speciesReference species="M_h_c" stoichiometry="1.000000"/>
		</listOfReactants>
		<listOfProducts>
			<speciesReference species="M_ametam_c" stoichiometry="1.000000"/>
			<speciesReference species="M_co2_c" stoichiometry="1.000000"/>
		</listOfProducts>
	</reaction>
	<reaction id="R_ADNCYC" name="R_adenylate cyclase" reversible="false">
		<notes>
			<html:p>GENE_ASSOCIATION: ( LmjF17.0190  and  LmjF17.0237  and  LmjF05.1220  and  LmjF28.0090  and  LmjF17.0230  and  LmjF17.0235  and  LmjF17.0200  and  LmjF36.3180 )</html:p>
			<html:p>PROTEIN_ASSOCIATION: ( Rac1 and Rac2 and Rac3 and Rac4 and Rac5 and Rac6 and Rac7 and Rac8 )</html:p>
			<html:p>SUBSYSTEM: S_*Purine Metabolism</html:p>
			<html:p>PROTEIN_CLASS: 4.6.1.1</html:p>
		</notes>
		<listOfReactants>
			<speciesReference species="M_atp_c" stoichiometry="1.000000"/>
		</listOfReactants>
		<listOfProducts>
			<speciesReference species="M_camp_c" stoichiometry="1.000000"/>
			<speciesReference species="M_ppi_c" stoichiometry="1.000000"/>
		</listOfProducts>
	</reaction>
	<reaction id="R_ADNK1c" name="R_adenosine kinase" reversible="true">
		<notes>
			<html:p>GENE_ASSOCIATION: ( LmjF30.0880  or  LmjF34.3600  or  LmjF30.0890 )</html:p>
			<html:p>PROTEIN_ASSOCIATION: ( Adnk-1 ) or ( Adnk-3 ) or ( Adnk-2 )</html:p>
			<html:p>SUBSYSTEM: S_*Purine Metabolism</html:p>
			<html:p>PROTEIN_CLASS: 2.7.1.20</html:p>
		</notes>
		<listOfReactants>
			<speciesReference species="M_adn_c" stoichiometry="1.000000"/>
			<speciesReference species="M_atp_c" stoichiometry="1.000000"/>
		</listOfReactants>
		<listOfProducts>
			<speciesReference species="M_adp_c" stoichiometry="1.000000"/>
			<speciesReference species="M_amp_c" stoichiometry="1.000000"/>
			<speciesReference species="M_h_c" stoichiometry="1.000000"/>
		</listOfProducts>
	</reaction>
	<reaction id="R_ADNK1er" name="R_adenosine kinase" reversible="true">
		<notes>
			<html:p>GENE_ASSOCIATION: ( LmjF30.0880  or  LmjF34.3600  or  LmjF30.0890 )</html:p>
			<html:p>PROTEIN_ASSOCIATION: ( Adnk-1 ) or ( Adnk-3 ) or ( Adnk-2 )</html:p>
			<html:p>SUBSYSTEM: S_*Purine Metabolism</html:p>
			<html:p>PROTEIN_CLASS: 2.7.1.20</html:p>
		</notes>
		<listOfReactants>
			<speciesReference species="M_adn_r" stoichiometry="1.000000"/>
			<speciesReference species="M_atp_r" stoichiometry="1.000000"/>
		</listOfReactants>
		<listOfProducts>
			<speciesReference species="M_adp_r" stoichiometry="1.000000"/>
			<speciesReference species="M_amp_r" stoichiometry="1.000000"/>
			<speciesReference species="M_h_r" stoichiometry="1.000000"/>
		</listOfProducts>
	</reaction>
	<reaction id="R_ADNK1g" name="R_adenosine kinase" reversible="true">
		<notes>
			<html:p>GENE_ASSOCIATION: ( LmjF30.0880  or  LmjF34.3600  or  LmjF30.0890 )</html:p>
			<html:p>PROTEIN_ASSOCIATION: ( Adnk-1 ) or ( Adnk-3 ) or ( Adnk-2 )</html:p>
			<html:p>SUBSYSTEM: S_*Purine Metabolism</html:p>
			<html:p>PROTEIN_CLASS: 2.7.1.20</html:p>
		</notes>
		<listOfReactants>
			<speciesReference species="M_adn_x" stoichiometry="1.000000"/>
			<speciesReference species="M_atp_x" stoichiometry="1.000000"/>
		</listOfReactants>
		<listOfProducts>
			<speciesReference species="M_adp_x" stoichiometry="1.000000"/>
			<speciesReference species="M_amp_x" stoichiometry="1.000000"/>
			<speciesReference species="M_h_x" stoichiometry="1.000000"/>
		</listOfProducts>
	</reaction>
	<reaction id="R_ADNK1m" name="R_adenosine kinase" reversible="true">
		<notes>
			<html:p>GENE_ASSOCIATION: ( LmjF30.0880  or  LmjF30.0890  or  LmjF34.3600 )</html:p>
			<html:p>PROTEIN_ASSOCIATION: ( Adnk-1 ) or ( Adnk-2 ) or ( Adnk-3 )</html:p>
			<html:p>SUBSYSTEM: S_*Purine Metabolism</html:p>
			<html:p>PROTEIN_CLASS: 2.7.1.20</html:p>
		</notes>
		<listOfReactants>
			<speciesReference species="M_adn_m" stoichiometry="1.000000"/>
			<speciesReference species="M_atp_m" stoichiometry="1.000000"/>
		</listOfReactants>
		<listOfProducts>
			<speciesReference species="M_adp_m" stoichiometry="1.000000"/>
			<speciesReference species="M_amp_m" stoichiometry="1.000000"/>
			<speciesReference species="M_h_m" stoichiometry="1.000000"/>
		</listOfProducts>
	</reaction>
	<reaction id="R_ADNtg" name="R_adenosine transport" reversible="true">
		<notes>
			<html:p>GENE_ASSOCIATION: </html:p>
			<html:p>PROTEIN_ASSOCIATION: </html:p>
			<html:p>SUBSYSTEM: S_*Transport, Peroxisomal</html:p>
			<html:p>PROTEIN_CLASS: </html:p>
		</notes>
		<listOfReactants>
			<speciesReference species="M_adn_c" stoichiometry="1.000000"/>
		</listOfReactants>
		<listOfProducts>
			<speciesReference species="M_adn_x" stoichiometry="1.000000"/>
		</listOfProducts>
	</reaction>
	<reaction id="R_ADPT2" name="R_1-(5'-Phosphoribosyl)-5-amino-4-imidazolecarboxamide:pyrophosphate phosphoribosyltransferase" reversible="true">
		<notes>
			<html:p>GENE_ASSOCIATION: LmjF26.0140</html:p>
			<html:p>PROTEIN_ASSOCIATION: Adpt1</html:p>
			<html:p>SUBSYSTEM: S_*Purine Metabolism</html:p>
			<html:p>PROTEIN_CLASS: 2.4.2.7</html:p>
		</notes>
		<listOfReactants>
			<speciesReference species="M_aicar_c" stoichiometry="1.000000"/>
			<speciesReference species="M_ppi_c" stoichiometry="1.000000"/>
		</listOfReactants>
		<listOfProducts>
			<speciesReference species="M_5a4icam_c" stoichiometry="1.000000"/>
			<speciesReference species="M_prpp_c" stoichiometry="1.000000"/>
		</listOfProducts>
	</reaction>
	<reaction id="R_ADPTr" name="R_adenine phosphoribosyltransferase" reversible="true">
		<notes>
			<html:p>GENE_ASSOCIATION: LmjF26.0140</html:p>
			<html:p>PROTEIN_ASSOCIATION: Adpt1</html:p>
			<html:p>SUBSYSTEM: S_*Purine Metabolism</html:p>
			<html:p>PROTEIN_CLASS: 2.4.2.7</html:p>
		</notes>
		<listOfReactants>
			<speciesReference species="M_ade_c" stoichiometry="1.000000"/>
			<speciesReference species="M_prpp_c" stoichiometry="1.000000"/>
		</listOfReactants>
		<listOfProducts>
			<speciesReference species="M_amp_c" stoichiometry="1.000000"/>
			<speciesReference species="M_ppi_c" stoichiometry="1.000000"/>
		</listOfProducts>
	</reaction>
	<reaction id="R_ADSL1r" name="R_adenylsuccinate lyase" reversible="true">
		<notes>
			<html:p>GENE_ASSOCIATION: LmjF04.0460</html:p>
			<html:p>PROTEIN_ASSOCIATION: Adsl1r1</html:p>
			<html:p>SUBSYSTEM: S_*Purine Metabolism</html:p>
			<html:p>PROTEIN_CLASS: 4.3.2.2</html:p>
		</notes>
		<listOfReactants>
			<speciesReference species="M_dcamp_c" stoichiometry="1.000000"/>
		</listOfReactants>
		<listOfProducts>
			<speciesReference species="M_amp_c" stoichiometry="1.000000"/>
			<speciesReference species="M_fum_c" stoichiometry="1.000000"/>
		</listOfProducts>
	</reaction>
	<reaction id="R_ADSL2r" name="R_adenylosuccinate lyase" reversible="true">
		<notes>
			<html:p>GENE_ASSOCIATION: LmjF04.0460</html:p>
			<html:p>PROTEIN_ASSOCIATION: Adsl1r1</html:p>
			<html:p>SUBSYSTEM: S_*Purine Metabolism</html:p>
			<html:p>PROTEIN_CLASS: 4.3.2.2</html:p>
		</notes>
		<listOfReactants>
			<speciesReference species="M_25aics_c" stoichiometry="1.000000"/>
		</listOfReactants>
		<listOfProducts>
			<speciesReference species="M_aicar_c" stoichiometry="1.000000"/>
			<speciesReference species="M_fum_c" stoichiometry="1.000000"/>
		</listOfProducts>
	</reaction>
	<reaction id="R_ADSS_i" name="R_adenylosuccinate synthetase" reversible="false">
		<notes>
			<html:p>GENE_ASSOCIATION: LmjF13.1190</html:p>
			<html:p>PROTEIN_ASSOCIATION: Adss1</html:p>
			<html:p>SUBSYSTEM: S_*Purine Metabolism</html:p>
			<html:p>PROTEIN_CLASS: 6.3.4.4</html:p>
		</notes>
		<listOfReactants>
			<speciesReference species="M_asp_L_c" stoichiometry="1.000000"/>
			<speciesReference species="M_gtp_c" stoichiometry="1.000000"/>
			<speciesReference species="M_imp_c" stoichiometry="1.000000"/>
		</listOfReactants>
		<listOfProducts>
			<speciesReference species="M_dcamp_c" stoichiometry="1.000000"/>
			<speciesReference species="M_gdp_c" stoichiometry="1.000000"/>
			<speciesReference species="M_h_c" stoichiometry="2.000000"/>
			<speciesReference species="M_pi_c" stoichiometry="1.000000"/>
		</listOfProducts>
	</reaction>
	<reaction id="R_AGDC" name="R_N-acetylglucosamine-6-phosphate deacetylase" reversible="false">
		<notes>
			<html:p>GENE_ASSOCIATION: LmjF36.0040</html:p>
			<html:p>PROTEIN_ASSOCIATION: Agdc1</html:p>
			<html:p>SUBSYSTEM: S_*Aminosugars metabolism</html:p>
			<html:p>PROTEIN_CLASS: 3.5.1.25</html:p>
		</notes>
		<listOfReactants>
			<speciesReference species="M_acgam6p_c" stoichiometry="1.000000"/>
			<speciesReference species="M_h2o_c" stoichiometry="1.000000"/>
		</listOfReactants>
		<listOfProducts>
			<speciesReference species="M_ac_c" stoichiometry="1.000000"/>
			<speciesReference species="M_gam6p_c" stoichiometry="1.000000"/>
		</listOfProducts>
	</reaction>
	<reaction id="R_AGMT" name="R_agmatinase" reversible="false">
		<notes>
			<html:p>GENE_ASSOCIATION: LmjF23.0070</html:p>
			<html:p>PROTEIN_ASSOCIATION: Agm</html:p>
			<html:p>SUBSYSTEM: S_*Urea Cycle</html:p>
			<html:p>PROTEIN_CLASS: 3.5.3.11</html:p>
		</notes>
		<listOfReactants>
			<speciesReference species="M_agm_c" stoichiometry="1.000000"/>
			<speciesReference species="M_h2o_c" stoichiometry="1.000000"/>
		</listOfReactants>
		<listOfProducts>
			<speciesReference species="M_ptrc_c" stoichiometry="1.000000"/>
			<speciesReference species="M_urea_c" stoichiometry="1.000000"/>
		</listOfProducts>
	</reaction>
	<reaction id="R_AGPATi_LM" name="R_1-acylglycerol-3-phosphate O-acyltransferase (L. major)" reversible="false">
		<notes>
			<html:p>GENE_ASSOCIATION: LmjF32.1960</html:p>
			<html:p>PROTEIN_ASSOCIATION: Agpati1</html:p>
			<html:p>SUBSYSTEM: S_*Glycerophospholipid metabolism</html:p>
			<html:p>PROTEIN_CLASS: 2.3.1.51</html:p>
		</notes>
		<listOfReactants>
			<speciesReference species="M_1ag3p_LM_c" stoichiometry="0.010000"/>
			<speciesReference species="M_alincoa_c" stoichiometry="0.080000"/>
			<speciesReference species="M_glincoa_c" stoichiometry="0.080000"/>
			<speciesReference species="M_lincoa_c" stoichiometry="0.290000"/>
			<speciesReference species="M_olcoa_c" stoichiometry="0.330000"/>
			<speciesReference species="M_pmtcoa_c" stoichiometry="0.090000"/>
			<speciesReference species="M_strcoa_c" stoichiometry="0.100000"/>
			<speciesReference species="M_tdcoa_c" stoichiometry="0.030000"/>
		</listOfReactants>
		<listOfProducts>
			<speciesReference species="M_coa_c" stoichiometry="1.000000"/>
			<speciesReference species="M_pa_LM_c" stoichiometry="0.010000"/>
		</listOfProducts>
	</reaction>
	<reaction id="R_AGPATim_LM" name="R_1-acylglycerol-3-phosphate O-acyltransferase (L. major)" reversible="false">
		<notes>
			<html:p>GENE_ASSOCIATION: LmjF32.1960</html:p>
			<html:p>PROTEIN_ASSOCIATION: Agpati1</html:p>
			<html:p>SUBSYSTEM: S_*Glycerophospholipid metabolism</html:p>
			<html:p>PROTEIN_CLASS: 2.3.1.51</html:p>
		</notes>
		<listOfReactants>
			<speciesReference species="M_1ag3p_LM_m" stoichiometry="0.010000"/>
			<speciesReference species="M_alincoa_m" stoichiometry="0.080000"/>
			<speciesReference species="M_glincoa_m" stoichiometry="0.080000"/>
			<speciesReference species="M_lincoa_m" stoichiometry="0.290000"/>
			<speciesReference species="M_olcoa_m" stoichiometry="0.330000"/>
			<speciesReference species="M_pmtcoa_m" stoichiometry="0.090000"/>
			<speciesReference species="M_strcoa_m" stoichiometry="0.100000"/>
			<speciesReference species="M_tdcoa_m" stoichiometry="0.030000"/>
		</listOfReactants>
		<listOfProducts>
			<speciesReference species="M_coa_m" stoichiometry="1.000000"/>
			<speciesReference species="M_pa_LM_m" stoichiometry="0.010000"/>
		</listOfProducts>
	</reaction>
	<reaction id="R_AHC" name="R_adenosylhomocysteinase" reversible="true">
		<notes>
			<html:p>GENE_ASSOCIATION: LmjF36.3910</html:p>
			<html:p>PROTEIN_ASSOCIATION: Ahc1</html:p>
			<html:p>SUBSYSTEM: S_*Methionine Metabolism</html:p>
			<html:p>PROTEIN_CLASS: 3.3.1.1</html:p>
		</notes>
		<listOfReactants>
			<speciesReference species="M_ahcys_c" stoichiometry="1.000000"/>
			<speciesReference species="M_h2o_c" stoichiometry="1.000000"/>
		</listOfReactants>
		<listOfProducts>
			<speciesReference species="M_adn_c" stoichiometry="1.000000"/>
			<speciesReference species="M_hcys_L_c" stoichiometry="1.000000"/>
		</listOfProducts>
	</reaction>
	<reaction id="R_AHCYSter" name="R_S-adenosyl-L-homocysteine reversible transport, endoplasmic reticular" reversible="true">
		<notes>
			<html:p>GENE_ASSOCIATION: </html:p>
			<html:p>PROTEIN_ASSOCIATION: </html:p>
			<html:p>SUBSYSTEM: S_*Transport, Endoplasmic Reticular</html:p>
			<html:p>PROTEIN_CLASS: </html:p>
		</notes>
		<listOfReactants>
			<speciesReference species="M_ahcys_c" stoichiometry="1.000000"/>
		</listOfReactants>
		<listOfProducts>
			<speciesReference species="M_ahcys_r" stoichiometry="1.000000"/>
		</listOfProducts>
	</reaction>
	<reaction id="R_AHCYStm" name="R_S-adenosyl-L-homocysteine reversible transport, mitochondrial" reversible="true">
		<notes>
			<html:p>GENE_ASSOCIATION: </html:p>
			<html:p>PROTEIN_ASSOCIATION: </html:p>
			<html:p>SUBSYSTEM: S_*Transport, Mitochondrial</html:p>
			<html:p>PROTEIN_CLASS: </html:p>
		</notes>
		<listOfReactants>
			<speciesReference species="M_ahcys_c" stoichiometry="1.000000"/>
		</listOfReactants>
		<listOfProducts>
			<speciesReference species="M_ahcys_m" stoichiometry="1.000000"/>
		</listOfProducts>
	</reaction>
	<reaction id="R_AHDTtn" name="R_AHDT nuclear transport" reversible="true">
		<notes>
			<html:p>GENE_ASSOCIATION: </html:p>
			<html:p>PROTEIN_ASSOCIATION: </html:p>
			<html:p>SUBSYSTEM: S_*Transport, Nuclear</html:p>
			<html:p>PROTEIN_CLASS: </html:p>
		</notes>
		<listOfReactants>
			<speciesReference species="M_ahdt_c" stoichiometry="1.000000"/>
		</listOfReactants>
		<listOfProducts>
			<speciesReference species="M_ahdt_n" stoichiometry="1.000000"/>
		</listOfProducts>
	</reaction>
	<reaction id="R_AHSERL2" name="R_O-acetylhomoserine (thiol)-lyase" reversible="false">
		<notes>
			<html:p>GENE_ASSOCIATION: LmjF35.3230</html:p>
			<html:p>PROTEIN_ASSOCIATION: Cys3</html:p>
			<html:p>SUBSYSTEM: S_*Methionine Metabolism</html:p>
			<html:p>PROTEIN_CLASS: 4.2.99.8</html:p>
		</notes>
		<listOfReactants>
			<speciesReference species="M_achms_c" stoichiometry="1.000000"/>
			<speciesReference species="M_h2s_c" stoichiometry="1.000000"/>
		</listOfReactants>
		<listOfProducts>
			<speciesReference species="M_ac_c" stoichiometry="1.000000"/>
			<speciesReference species="M_hcys_L_c" stoichiometry="1.000000"/>
		</listOfProducts>
	</reaction>
	<reaction id="R_AHSERL5i" name="R_cysteine synthase (Thiosulfate)" reversible="false">
		<notes>
			<html:p>GENE_ASSOCIATION: LmjF36.3590</html:p>
			<html:p>PROTEIN_ASSOCIATION: CysK</html:p>
			<html:p>SUBSYSTEM: S_*Cysteine Metabolism</html:p>
			<html:p>PROTEIN_CLASS: 4.2.99.8</html:p>
		</notes>
		<listOfReactants>
			<speciesReference species="M_acser_c" stoichiometry="1.000000"/>
			<speciesReference species="M_trpdrd_c" stoichiometry="1.000000"/>
			<speciesReference species="M_tsul_c" stoichiometry="1.000000"/>
		</listOfReactants>
		<listOfProducts>
			<speciesReference species="M_ac_c" stoichiometry="1.000000"/>
			<speciesReference species="M_cys_L_c" stoichiometry="1.000000"/>
			<speciesReference species="M_h_c" stoichiometry="1.000000"/>
			<speciesReference species="M_so3_c" stoichiometry="1.000000"/>
			<speciesReference species="M_trpdox_c" stoichiometry="1.000000"/>
		</listOfProducts>
	</reaction>
	<reaction id="R_AKAGPP_LM" name="R_alkyl glycerol phosphate hydrolase" reversible="false">
		<notes>
			<html:p>GENE_ASSOCIATION: ( LmjF18.0440  or  LmjF19.1350 )</html:p>
			<html:p>PROTEIN_ASSOCIATION: ( Slcbk1-1 ) or ( Slcbk1-2 )</html:p>
			<html:p>SUBSYSTEM: S_*Ether Lipid Metabolism</html:p>
			<html:p>PROTEIN_CLASS: 3.1.3.4</html:p>
		</notes>
		<listOfReactants>
			<speciesReference species="M_ak2gp_LM_c" stoichiometry="0.010000"/>
			<speciesReference species="M_h2o_c" stoichiometry="1.000000"/>
		</listOfReactants>
		<listOfProducts>
			<speciesReference species="M_ak2g_LM_c" stoichiometry="0.010000"/>
			<speciesReference species="M_pi_c" stoichiometry="1.000000"/>
		</listOfProducts>
	</reaction>
	<reaction id="R_AKG3PO_LM" name="R_acylglycerone-phosphate reductase" reversible="false">
		<notes>
			<html:p>GENE_ASSOCIATION: </html:p>
			<html:p>PROTEIN_ASSOCIATION: </html:p>
			<html:p>SUBSYSTEM: S_*Ether Lipid Metabolism</html:p>
			<html:p>PROTEIN_CLASS: 1.1.1.101</html:p>
		</notes>
		<listOfReactants>
			<speciesReference species="M_akdhap_LM_c" stoichiometry="0.010000"/>
			<speciesReference species="M_h_c" stoichiometry="1.000000"/>
			<speciesReference species="M_nadph_c" stoichiometry="1.000000"/>
		</listOfReactants>
		<listOfProducts>
			<speciesReference species="M_1akgp_LM_c" stoichiometry="0.010000"/>
			<speciesReference species="M_nadp_c" stoichiometry="1.000000"/>
		</listOfProducts>
	</reaction>
	<reaction id="R_AKGDE1B" name="R_2-Oxoadipate:lipoamde 2-oxidoreductase(decarboxylating and acceptor-succinylating)" reversible="true">
		<notes>
			<html:p>GENE_ASSOCIATION: ( LmjF36.3470  or  LmjF27.0880 )</html:p>
			<html:p>PROTEIN_ASSOCIATION: ( Akgde1-2 ) or ( Akgde1-1 )</html:p>
			<html:p>SUBSYSTEM: S_*Lysine degradation</html:p>
			<html:p>PROTEIN_CLASS: 1.2.4.2</html:p>
		</notes>
		<listOfReactants>
			<speciesReference species="M_2oxoadp_m" stoichiometry="1.000000"/>
			<speciesReference species="M_h_m" stoichiometry="1.000000"/>
			<speciesReference species="M_lpam_m" stoichiometry="1.000000"/>
		</listOfReactants>
		<listOfProducts>
			<speciesReference species="M_Gdhla_m" stoichiometry="1.000000"/>
			<speciesReference species="M_co2_m" stoichiometry="1.000000"/>
		</listOfProducts>
	</reaction>
	<reaction id="R_AKGDE2B" name="R_Dihydrolipoamide S-succinyltransferase (Glutaryl-CoA)" reversible="false">
		<notes>
			<html:p>GENE_ASSOCIATION: LmjF28.2420</html:p>
			<html:p>PROTEIN_ASSOCIATION: Akgde2-1</html:p>
			<html:p>SUBSYSTEM: S_*Lysine degradation</html:p>
			<html:p>PROTEIN_CLASS: 2.3.1.61</html:p>
		</notes>
		<listOfReactants>
			<speciesReference species="M_Gdhla_m" stoichiometry="1.000000"/>
			<speciesReference species="M_coa_m" stoichiometry="1.000000"/>
		</listOfReactants>
		<listOfProducts>
			<speciesReference species="M_dhlam_m" stoichiometry="1.000000"/>
			<speciesReference species="M_glutcoa_m" stoichiometry="1.000000"/>
		</listOfProducts>
	</reaction>
	<reaction id="R_AKGDe1" name="R_2-oxoglutarate dehydrogenase (lipoamide)" reversible="true">
		<notes>
			<html:p>GENE_ASSOCIATION: ( LmjF27.0880  or  LmjF36.3470 )</html:p>
			<html:p>PROTEIN_ASSOCIATION: ( Akgde1-1 ) or ( Akgde1-2 )</html:p>
			<html:p>SUBSYSTEM: S_*Citrate Cycle (TCA)</html:p>
			<html:p>PROTEIN_CLASS: 1.2.4.2</html:p>
		</notes>
		<listOfReactants>
			<speciesReference species="M_akg_m" stoichiometry="1.000000"/>
			<speciesReference species="M_h_m" stoichiometry="1.000000"/>
			<speciesReference species="M_lpam_m" stoichiometry="1.000000"/>
		</listOfReactants>
		<listOfProducts>
			<speciesReference species="M_co2_m" stoichiometry="1.000000"/>
			<speciesReference species="M_sdhlam_m" stoichiometry="1.000000"/>
		</listOfProducts>
	</reaction>
	<reaction id="R_AKGDe2" name="R_2-oxoglutarate dehydrogenase (dihydrolipoamide S-succinyltransferase)" reversible="false">
		<notes>
			<html:p>GENE_ASSOCIATION: LmjF28.2420</html:p>
			<html:p>PROTEIN_ASSOCIATION: Akgde2-1</html:p>
			<html:p>SUBSYSTEM: S_*Citrate Cycle (TCA)</html:p>
			<html:p>PROTEIN_CLASS: 2.3.1.61</html:p>
		</notes>
		<listOfReactants>
			<speciesReference species="M_coa_m" stoichiometry="1.000000"/>
			<speciesReference species="M_sdhlam_m" stoichiometry="1.000000"/>
		</listOfReactants>
		<listOfProducts>
			<speciesReference species="M_dhlam_m" stoichiometry="1.000000"/>
			<speciesReference species="M_succoa_m" stoichiometry="1.000000"/>
		</listOfProducts>
	</reaction>
	<reaction id="R_ALAR" name="R_alanine racemase" reversible="true">
		<notes>
			<html:p>GENE_ASSOCIATION: LmjF23.1480</html:p>
			<html:p>PROTEIN_ASSOCIATION: Alar1</html:p>
			<html:p>SUBSYSTEM: S_*Alanine and Aspartate Metabolism</html:p>
			<html:p>PROTEIN_CLASS: 5.1.1.1</html:p>
		</notes>
		<listOfReactants>
			<speciesReference species="M_ala_L_c" stoichiometry="1.000000"/>
		</listOfReactants>
		<listOfProducts>
			<speciesReference species="M_ala_D_c" stoichiometry="1.000000"/>
		</listOfProducts>
	</reaction>
	<reaction id="R_ALATA_L" name="R_L-alanine transaminase" reversible="true">
		<notes>
			<html:p>GENE_ASSOCIATION: LmjF12.0630</html:p>
			<html:p>PROTEIN_ASSOCIATION: Alt1</html:p>
			<html:p>SUBSYSTEM: S_*Glutamate Metabolism</html:p>
			<html:p>PROTEIN_CLASS: 2.6.1.2</html:p>
		</notes>
		<listOfReactants>
			<speciesReference species="M_akg_c" stoichiometry="1.000000"/>
			<speciesReference species="M_ala_L_c" stoichiometry="1.000000"/>
		</listOfReactants>
		<listOfProducts>
			<speciesReference species="M_glu_L_c" stoichiometry="1.000000"/>
			<speciesReference species="M_pyr_c" stoichiometry="1.000000"/>
		</listOfProducts>
	</reaction>
	<reaction id="R_ALATA_Lm" name="R_L-alanine transaminase, mitochondrial" reversible="true">
		<notes>
			<html:p>GENE_ASSOCIATION: LmjF12.0630</html:p>
			<html:p>PROTEIN_ASSOCIATION: Alt1</html:p>
			<html:p>SUBSYSTEM: S_*Glutamate Metabolism</html:p>
			<html:p>PROTEIN_CLASS: 2.6.1.2</html:p>
		</notes>
		<listOfReactants>
			<speciesReference species="M_akg_m" stoichiometry="1.000000"/>
			<speciesReference species="M_ala_L_m" stoichiometry="1.000000"/>
		</listOfReactants>
		<listOfProducts>
			<speciesReference species="M_glu_L_m" stoichiometry="1.000000"/>
			<speciesReference species="M_pyr_m" stoichiometry="1.000000"/>
		</listOfProducts>
	</reaction>
	<reaction id="R_ALATRSi" name="R_Alanyl-tRNA synthetase" reversible="false">
		<notes>
			<html:p>GENE_ASSOCIATION: LmjF22.1540</html:p>
			<html:p>PROTEIN_ASSOCIATION: Alatrsi1</html:p>
			<html:p>SUBSYSTEM: S_*Alanine and Aspartate Metabolism</html:p>
			<html:p>PROTEIN_CLASS: 6.1.1.7</html:p>
		</notes>
		<listOfReactants>
			<speciesReference species="M_ala_L_c" stoichiometry="1.000000"/>
			<speciesReference species="M_atp_c" stoichiometry="1.000000"/>
			<speciesReference species="M_trnaala_c" stoichiometry="1.000000"/>
		</listOfReactants>
		<listOfProducts>
			<speciesReference species="M_alatrna_c" stoichiometry="1.000000"/>
			<speciesReference species="M_amp_c" stoichiometry="1.000000"/>
			<speciesReference species="M_ppi_c" stoichiometry="1.000000"/>
		</listOfProducts>
	</reaction>
	<reaction id="R_ALA_Dt6" name="R_D-alanine transport in/out via proton symport" reversible="true">
		<notes>
			<html:p>GENE_ASSOCIATION: ( LmjF14.0320  or  LmjF22.0230  or  LmjF11.0520  or  LmjF27.0670 )</html:p>
			<html:p>PROTEIN_ASSOCIATION: ( Aap12 ) or ( Aap13 ) or ( Aap14 ) or ( Aap15 )</html:p>
			<html:p>SUBSYSTEM: S_*Transport, Extracellular</html:p>
			<html:p>PROTEIN_CLASS: </html:p>
		</notes>
		<listOfReactants>
			<speciesReference species="M_ala_D_e" stoichiometry="1.000000"/>
			<speciesReference species="M_h_e" stoichiometry="1.000000"/>
		</listOfReactants>
		<listOfProducts>
			<speciesReference species="M_ala_D_c" stoichiometry="1.000000"/>
			<speciesReference species="M_h_c" stoichiometry="1.000000"/>
		</listOfProducts>
	</reaction>
	<reaction id="R_ALA_Lt6" name="R_L-alanine transport in/out via proton symport" reversible="true">
		<notes>
			<html:p>GENE_ASSOCIATION: ( LmjF14.0320  or  LmjF22.0230  or  LmjF11.0520  or  LmjF27.0670 )</html:p>
			<html:p>PROTEIN_ASSOCIATION: ( Aap12 ) or ( Aap13 ) or ( Aap14 ) or ( Aap15 )</html:p>
			<html:p>SUBSYSTEM: S_*Transport, Extracellular</html:p>
			<html:p>PROTEIN_CLASS: </html:p>
		</notes>
		<listOfReactants>
			<speciesReference species="M_ala_L_e" stoichiometry="1.000000"/>
			<speciesReference species="M_h_e" stoichiometry="1.000000"/>
		</listOfReactants>
		<listOfProducts>
			<speciesReference species="M_ala_L_c" stoichiometry="1.000000"/>
			<speciesReference species="M_h_c" stoichiometry="1.000000"/>
		</listOfProducts>
	</reaction>
	<reaction id="R_ALAtm" name="R_alaine transport" reversible="true">
		<notes>
			<html:p>GENE_ASSOCIATION: </html:p>
			<html:p>PROTEIN_ASSOCIATION: </html:p>
			<html:p>SUBSYSTEM: S_*Transport, Mitochondrial</html:p>
			<html:p>PROTEIN_CLASS: </html:p>
		</notes>
		<listOfReactants>
			<speciesReference species="M_ala_L_c" stoichiometry="1.000000"/>
		</listOfReactants>
		<listOfProducts>
			<speciesReference species="M_ala_L_m" stoichiometry="1.000000"/>
		</listOfProducts>
	</reaction>
	<reaction id="R_ALCD19" name="R_alcohol dehydrogenase (glycerol)" reversible="true">
		<notes>
			<html:p>GENE_ASSOCIATION: ( LmjF23.0360  or  LmjF30.2090 )</html:p>
			<html:p>PROTEIN_ASSOCIATION: ( Alcd3-1 ) or ( Adh )</html:p>
			<html:p>SUBSYSTEM: S_*Glycerolipid Metabolism</html:p>
			<html:p>PROTEIN_CLASS: 1.1.1.1</html:p>
		</notes>
		<listOfReactants>
			<speciesReference species="M_glyald_c" stoichiometry="1.000000"/>
			<speciesReference species="M_h_c" stoichiometry="1.000000"/>
			<speciesReference species="M_nadh_c" stoichiometry="1.000000"/>
		</listOfReactants>
		<listOfProducts>
			<speciesReference species="M_glyc_c" stoichiometry="1.000000"/>
			<speciesReference species="M_nad_c" stoichiometry="1.000000"/>
		</listOfProducts>
	</reaction>
	<reaction id="R_ALCD3" name="R_6-Hydroxyhexanoate:NADP+ oxidoreductase" reversible="false">
		<notes>
			<html:p>GENE_ASSOCIATION: LmjF23.0360</html:p>
			<html:p>PROTEIN_ASSOCIATION: Alcd3-1</html:p>
			<html:p>SUBSYSTEM: S_*Caprolactam Degradation</html:p>
			<html:p>PROTEIN_CLASS: 1.1.1.2</html:p>
		</notes>
		<listOfReactants>
			<speciesReference species="M_6hdhexa_c" stoichiometry="1.000000"/>
			<speciesReference species="M_nadp_c" stoichiometry="1.000000"/>
		</listOfReactants>
		<listOfProducts>
			<speciesReference species="M_adpsema_c" stoichiometry="1.000000"/>
			<speciesReference species="M_h_c" stoichiometry="1.000000"/>
			<speciesReference species="M_nadph_c" stoichiometry="1.000000"/>
		</listOfProducts>
	</reaction>
	<reaction id="R_ALDD19m" name="R_Aldehyde:NAD+ oxidoreductase" reversible="false">
		<notes>
			<html:p>GENE_ASSOCIATION: LmjF25.1120</html:p>
			<html:p>PROTEIN_ASSOCIATION: Aldd1</html:p>
			<html:p>SUBSYSTEM: S_*Limonene and Pinene Degradation</html:p>
			<html:p>PROTEIN_CLASS: 1.2.1.3</html:p>
		</notes>
		<listOfReactants>
			<speciesReference species="M_h2o_m" stoichiometry="1.000000"/>
			<speciesReference species="M_nad_m" stoichiometry="1.000000"/>
			<speciesReference species="M_perllald_m" stoichiometry="1.000000"/>
		</listOfReactants>
		<listOfProducts>
			<speciesReference species="M_h_m" stoichiometry="1.000000"/>
			<speciesReference species="M_nadh_m" stoichiometry="1.000000"/>
			<speciesReference species="M_perlla_m" stoichiometry="1.000000"/>
		</listOfProducts>
	</reaction>
	<reaction id="R_ALDD20m" name="R_aldehyde dehydrogenase (NAD)" reversible="false">
		<notes>
			<html:p>GENE_ASSOCIATION: LmjF25.1120</html:p>
			<html:p>PROTEIN_ASSOCIATION: Aldd1</html:p>
			<html:p>SUBSYSTEM: S_*Histidine Metabolism</html:p>
			<html:p>PROTEIN_CLASS: 1.2.1.3</html:p>
		</notes>
		<listOfReactants>
			<speciesReference species="M_h2o_m" stoichiometry="1.000000"/>
			<speciesReference species="M_imzacd_m" stoichiometry="1.000000"/>
			<speciesReference species="M_nad_m" stoichiometry="1.000000"/>
		</listOfReactants>
		<listOfProducts>
			<speciesReference species="M_h_m" stoichiometry="2.000000"/>
			<speciesReference species="M_imzac_m" stoichiometry="1.000000"/>
			<speciesReference species="M_nadh_m" stoichiometry="1.000000"/>
		</listOfProducts>
	</reaction>
	<reaction id="R_ALDD2xm" name="R_aldehyde dehydrogenase (NAD), mitochondrial" reversible="false">
		<notes>
			<html:p>GENE_ASSOCIATION: LmjF25.1120</html:p>
			<html:p>PROTEIN_ASSOCIATION: Aldd1</html:p>
			<html:p>SUBSYSTEM: S_*Valine, leucine, and isoleucine degradation</html:p>
			<html:p>PROTEIN_CLASS: 1.2.1.3</html:p>
		</notes>
		<listOfReactants>
			<speciesReference species="M_acald_m" stoichiometry="1.000000"/>
			<speciesReference species="M_h2o_m" stoichiometry="1.000000"/>
			<speciesReference species="M_nad_m" stoichiometry="1.000000"/>
		</listOfReactants>
		<listOfProducts>
			<speciesReference species="M_ac_m" stoichiometry="1.000000"/>
			<speciesReference species="M_h_m" stoichiometry="2.000000"/>
			<speciesReference species="M_nadh_m" stoichiometry="1.000000"/>
		</listOfProducts>
	</reaction>
	<reaction id="R_ALDD32m" name="R_aldehyde dehydrogenase (D-Glucuronolactone, NADH)" reversible="false">
		<notes>
			<html:p>GENE_ASSOCIATION: LmjF25.1120</html:p>
			<html:p>PROTEIN_ASSOCIATION: Aldd1</html:p>
			<html:p>SUBSYSTEM: S_*Valine, leucine, and isoleucine degradation</html:p>
			<html:p>PROTEIN_CLASS: 1.2.1.3</html:p>
		</notes>
		<listOfReactants>
			<speciesReference species="M_glcurn_m" stoichiometry="1.000000"/>
			<speciesReference species="M_h2o_m" stoichiometry="2.000000"/>
			<speciesReference species="M_nad_m" stoichiometry="1.000000"/>
		</listOfReactants>
		<listOfProducts>
			<speciesReference species="M_glcr_m" stoichiometry="1.000000"/>
			<speciesReference species="M_h_m" stoichiometry="3.000000"/>
			<speciesReference species="M_nadh_m" stoichiometry="1.000000"/>
		</listOfProducts>
	</reaction>
	<reaction id="R_ALDD4xm" name="R_aldehyde dehydrogenase (methylmalonate semialdehyde, NAD)" reversible="false">
		<notes>
			<html:p>GENE_ASSOCIATION: LmjF25.1120</html:p>
			<html:p>PROTEIN_ASSOCIATION: Aldd1</html:p>
			<html:p>SUBSYSTEM: S_*Valine, leucine, and isoleucine degradation</html:p>
			<html:p>PROTEIN_CLASS: 1.2.1.3</html:p>
		</notes>
		<listOfReactants>
			<speciesReference species="M_h2o_m" stoichiometry="1.000000"/>
			<speciesReference species="M_mmalsa_m" stoichiometry="1.000000"/>
			<speciesReference species="M_nad_m" stoichiometry="1.000000"/>
		</listOfReactants>
		<listOfProducts>
			<speciesReference species="M_h_m" stoichiometry="2.000000"/>
			<speciesReference species="M_mmal_m" stoichiometry="1.000000"/>
			<speciesReference species="M_nadh_m" stoichiometry="1.000000"/>
		</listOfProducts>
	</reaction>
	<reaction id="R_ALDD6xm" name="R_aldehyde dehydrogenase (NAD), mitochondrial" reversible="false">
		<notes>
			<html:p>GENE_ASSOCIATION: ( LmjF25.1120  and  LmjF25.1120 )</html:p>
			<html:p>PROTEIN_ASSOCIATION: ( Aldd1 ) or ( Aldd1 )</html:p>
			<html:p>SUBSYSTEM: S_*Valine, leucine, and isoleucine degradation</html:p>
			<html:p>PROTEIN_CLASS: 1.2.1.3</html:p>
		</notes>
		<listOfReactants>
			<speciesReference species="M_h2o_m" stoichiometry="1.000000"/>
			<speciesReference species="M_id3acald_m" stoichiometry="1.000000"/>
			<speciesReference species="M_nad_m" stoichiometry="1.000000"/>
		</listOfReactants>
		<listOfProducts>
			<speciesReference species="M_h_m" stoichiometry="2.000000"/>
			<speciesReference species="M_ind3ac_m" stoichiometry="1.000000"/>
			<speciesReference species="M_nadh_m" stoichiometry="1.000000"/>
		</listOfProducts>
	</reaction>
	<reaction id="R_ALDD8xr_m" name="R_aldehyde dehydrogenase (D-glyceraldehyde, NAD)" reversible="true">
		<notes>
			<html:p>GENE_ASSOCIATION: LmjF25.1120</html:p>
			<html:p>PROTEIN_ASSOCIATION: Aldd1</html:p>
			<html:p>SUBSYSTEM: S_*Glycerophospholipid metabolism</html:p>
			<html:p>PROTEIN_CLASS: 1.2.1.3</html:p>
		</notes>
		<listOfReactants>
			<speciesReference species="M_glyald_m" stoichiometry="1.000000"/>
			<speciesReference species="M_h2o_m" stoichiometry="1.000000"/>
			<speciesReference species="M_nad_m" stoichiometry="1.000000"/>
		</listOfReactants>
		<listOfProducts>
			<speciesReference species="M_glyc_R_m" stoichiometry="1.000000"/>
			<speciesReference species="M_h_m" stoichiometry="2.000000"/>
			<speciesReference species="M_nadh_m" stoichiometry="1.000000"/>
		</listOfProducts>
	</reaction>
	<reaction id="R_ALDOXm" name="R_5-Hydroxyindoleacetaldehyde:oxygen oxidoreductase" reversible="false">
		<notes>
			<html:p>GENE_ASSOCIATION: LmjF25.1120</html:p>
			<html:p>PROTEIN_ASSOCIATION: Aldd1</html:p>
			<html:p>SUBSYSTEM: S_*Tryptophan Metabolism</html:p>
			<html:p>PROTEIN_CLASS: 1.2.1.3</html:p>
		</notes>
		<listOfReactants>
			<speciesReference species="M_h2o_m" stoichiometry="1.000000"/>
			<speciesReference species="M_hindoald_m" stoichiometry="1.000000"/>
			<speciesReference species="M_nad_m" stoichiometry="1.000000"/>
		</listOfReactants>
		<listOfProducts>
			<speciesReference species="M_h_m" stoichiometry="2.000000"/>
			<speciesReference species="M_hindoac_m" stoichiometry="1.000000"/>
			<speciesReference species="M_nadh_m" stoichiometry="1.000000"/>
		</listOfProducts>
	</reaction>
	<reaction id="R_ALDR" name="R_Aldehyde reductase" reversible="false">
		<notes>
			<html:p>GENE_ASSOCIATION: LmjF31.2880</html:p>
			<html:p>PROTEIN_ASSOCIATION: Aldr1</html:p>
			<html:p>SUBSYSTEM: S_*Galactose metabolism</html:p>
			<html:p>PROTEIN_CLASS: 1.1.1.21</html:p>
		</notes>
		<listOfReactants>
			<speciesReference species="M_gal_c" stoichiometry="1.000000"/>
			<speciesReference species="M_h_c" stoichiometry="1.000000"/>
			<speciesReference species="M_nadph_c" stoichiometry="1.000000"/>
		</listOfReactants>
		<listOfProducts>
			<speciesReference species="M_galt_c" stoichiometry="1.000000"/>
			<speciesReference species="M_nadp_c" stoichiometry="1.000000"/>
		</listOfProducts>
	</reaction>
	<reaction id="R_ALINCOAtg" name="R_alincoa transport" reversible="true">
		<notes>
			<html:p>GENE_ASSOCIATION: </html:p>
			<html:p>PROTEIN_ASSOCIATION: </html:p>
			<html:p>SUBSYSTEM: S_*Transport, Peroxisomal</html:p>
			<html:p>PROTEIN_CLASS: </html:p>
		</notes>
		<listOfReactants>
			<speciesReference species="M_alincoa_c" stoichiometry="1.000000"/>
		</listOfReactants>
		<listOfProducts>
			<speciesReference species="M_alincoa_x" stoichiometry="1.000000"/>
		</listOfProducts>
	</reaction>
	<reaction id="R_ALINCOAtm" name="R_alincoa transport" reversible="true">
		<notes>
			<html:p>GENE_ASSOCIATION: </html:p>
			<html:p>PROTEIN_ASSOCIATION: </html:p>
			<html:p>SUBSYSTEM: S_*Transport, Mitochondrial</html:p>
			<html:p>PROTEIN_CLASS: </html:p>
		</notes>
		<listOfReactants>
			<speciesReference species="M_alincoa_c" stoichiometry="1.000000"/>
		</listOfReactants>
		<listOfProducts>
			<speciesReference species="M_alincoa_m" stoichiometry="1.000000"/>
		</listOfProducts>
	</reaction>
	<reaction id="R_ALPROtm" name="R_alpro transport" reversible="true">
		<notes>
			<html:p>GENE_ASSOCIATION: </html:p>
			<html:p>PROTEIN_ASSOCIATION: </html:p>
			<html:p>SUBSYSTEM: S_*Transport, Mitochondrial</html:p>
			<html:p>PROTEIN_CLASS: </html:p>
		</notes>
		<listOfReactants>
			<speciesReference species="M_alpro_c" stoichiometry="1.000000"/>
		</listOfReactants>
		<listOfProducts>
			<speciesReference species="M_alpro_m" stoichiometry="1.000000"/>
		</listOfProducts>
	</reaction>
	<reaction id="R_AMETter" name="R_S-Adenosyl-L-methionine reversible transport, endoplasmic reticular" reversible="true">
		<notes>
			<html:p>GENE_ASSOCIATION: </html:p>
			<html:p>PROTEIN_ASSOCIATION: </html:p>
			<html:p>SUBSYSTEM: S_*Transport, Endoplasmic Reticular</html:p>
			<html:p>PROTEIN_CLASS: </html:p>
		</notes>
		<listOfReactants>
			<speciesReference species="M_amet_c" stoichiometry="1.000000"/>
		</listOfReactants>
		<listOfProducts>
			<speciesReference species="M_amet_r" stoichiometry="1.000000"/>
		</listOfProducts>
	</reaction>
	<reaction id="R_AMETtm" name="R_S-Adenosyl-L-methionine reversible transport, mitochondrial" reversible="true">
		<notes>
			<html:p>GENE_ASSOCIATION: </html:p>
			<html:p>PROTEIN_ASSOCIATION: </html:p>
			<html:p>SUBSYSTEM: S_*Transport, Mitochondrial</html:p>
			<html:p>PROTEIN_CLASS: </html:p>
		</notes>
		<listOfReactants>
			<speciesReference species="M_amet_c" stoichiometry="1.000000"/>
		</listOfReactants>
		<listOfProducts>
			<speciesReference species="M_amet_m" stoichiometry="1.000000"/>
		</listOfProducts>
	</reaction>
	<reaction id="R_AMPDg" name="R_Adenosine monophosphate deaminase" reversible="true">
		<notes>
			<html:p>GENE_ASSOCIATION: ( LmjF04.0280  or  LmjF13.0980  or  LmjF32.2550  or  LmjF35.4800 )</html:p>
			<html:p>PROTEIN_ASSOCIATION: ( Ampd1 ) or ( Ampd4 ) or ( Ampd2 ) or ( Ampd3 )</html:p>
			<html:p>SUBSYSTEM: S_*Purine Metabolism</html:p>
			<html:p>PROTEIN_CLASS: 3.5.4.6</html:p>
		</notes>
		<listOfReactants>
			<speciesReference species="M_amp_x" stoichiometry="1.000000"/>
			<speciesReference species="M_h2o_x" stoichiometry="1.000000"/>
		</listOfReactants>
		<listOfProducts>
			<speciesReference species="M_imp_x" stoichiometry="1.000000"/>
			<speciesReference species="M_nh3_x" stoichiometry="1.000000"/>
		</listOfProducts>
	</reaction>
	<reaction id="R_AMPter" name="R_amp tranpsort" reversible="true">
		<notes>
			<html:p>GENE_ASSOCIATION: </html:p>
			<html:p>PROTEIN_ASSOCIATION: </html:p>
			<html:p>SUBSYSTEM: S_*Transport, Endoplasmic Reticular</html:p>
			<html:p>PROTEIN_CLASS: </html:p>
		</notes>
		<listOfReactants>
			<speciesReference species="M_amp_c" stoichiometry="1.000000"/>
		</listOfReactants>
		<listOfProducts>
			<speciesReference species="M_amp_r" stoichiometry="1.000000"/>
		</listOfProducts>
	</reaction>
	<reaction id="R_APIND" name="R_alpha-Pinene dehydrogenase" reversible="false">
		<notes>
			<html:p>GENE_ASSOCIATION: LmjF27.0090</html:p>
			<html:p>PROTEIN_ASSOCIATION: Apind1</html:p>
			<html:p>SUBSYSTEM: S_*Limonene and Pinene Degradation</html:p>
			<html:p>PROTEIN_CLASS: 1.14</html:p>
		</notes>
		<listOfReactants>
			<speciesReference species="M_apin_c" stoichiometry="1.000000"/>
			<speciesReference species="M_h_c" stoichiometry="1.000000"/>
			<speciesReference species="M_nadh_c" stoichiometry="1.000000"/>
			<speciesReference species="M_o2_c" stoichiometry="1.000000"/>
		</listOfReactants>
		<listOfProducts>
			<speciesReference species="M_h2o_c" stoichiometry="1.000000"/>
			<speciesReference species="M_myrtl_c" stoichiometry="1.000000"/>
			<speciesReference species="M_nad_c" stoichiometry="1.000000"/>
		</listOfProducts>
	</reaction>
	<reaction id="R_APINM" name="R_alpha-Pinene monooxygenase" reversible="false">
		<notes>
			<html:p>GENE_ASSOCIATION: LmjF27.0090</html:p>
			<html:p>PROTEIN_ASSOCIATION: Apind1</html:p>
			<html:p>SUBSYSTEM: S_*Limonene and Pinene Degradation</html:p>
			<html:p>PROTEIN_CLASS: 1.14</html:p>
		</notes>
		<listOfReactants>
			<speciesReference species="M_apin_c" stoichiometry="1.000000"/>
			<speciesReference species="M_h_c" stoichiometry="2.000000"/>
			<speciesReference species="M_o2_c" stoichiometry="1.000000"/>
		</listOfReactants>
		<listOfProducts>
			<speciesReference species="M_h2o_c" stoichiometry="1.000000"/>
			<speciesReference species="M_pncv_c" stoichiometry="1.000000"/>
		</listOfProducts>
	</reaction>
	<reaction id="R_APase" name="R_Acylphosphatase" reversible="true">
		<notes>
			<html:p>GENE_ASSOCIATION: LmjF25.1960</html:p>
			<html:p>PROTEIN_ASSOCIATION: Apase1</html:p>
			<html:p>SUBSYSTEM: S_*Pyruvate metabolism</html:p>
			<html:p>PROTEIN_CLASS: 3.6.1.7</html:p>
		</notes>
		<listOfReactants>
			<speciesReference species="M_actp_c" stoichiometry="1.000000"/>
			<speciesReference species="M_h2o_c" stoichiometry="1.000000"/>
		</listOfReactants>
		<listOfProducts>
			<speciesReference species="M_ac_c" stoichiometry="1.000000"/>
			<speciesReference species="M_h_c" stoichiometry="1.000000"/>
			<speciesReference species="M_pi_c" stoichiometry="1.000000"/>
		</listOfProducts>
	</reaction>
	<reaction id="R_ARGNg" name="R_arginase" reversible="false">
		<notes>
			<html:p>GENE_ASSOCIATION: LmjF35.1480</html:p>
			<html:p>PROTEIN_ASSOCIATION: Argn1</html:p>
			<html:p>SUBSYSTEM: S_*Arginine and Proline Metabolism</html:p>
			<html:p>PROTEIN_CLASS: 3.5.3.1</html:p>
		</notes>
		<listOfReactants>
			<speciesReference species="M_arg_L_x" stoichiometry="1.000000"/>
			<speciesReference species="M_h2o_x" stoichiometry="1.000000"/>
		</listOfReactants>
		<listOfProducts>
			<speciesReference species="M_orn_L_x" stoichiometry="1.000000"/>
			<speciesReference species="M_urea_x" stoichiometry="1.000000"/>
		</listOfProducts>
	</reaction>
	<reaction id="R_ARGSSr" name="R_argininosuccinate synthase, reversible" reversible="true">
		<notes>
			<html:p>GENE_ASSOCIATION: LmjF23.0260</html:p>
			<html:p>PROTEIN_ASSOCIATION: Argssr1</html:p>
			<html:p>SUBSYSTEM: S_*Arginine and Proline Metabolism</html:p>
			<html:p>PROTEIN_CLASS: 6.3.4.5</html:p>
		</notes>
		<listOfReactants>
			<speciesReference species="M_asp_L_c" stoichiometry="1.000000"/>
			<speciesReference species="M_atp_c" stoichiometry="1.000000"/>
			<speciesReference species="M_citr_L_c" stoichiometry="1.000000"/>
		</listOfReactants>
		<listOfProducts>
			<speciesReference species="M_amp_c" stoichiometry="1.000000"/>
			<speciesReference species="M_argsuc_c" stoichiometry="1.000000"/>
			<speciesReference species="M_h_c" stoichiometry="1.000000"/>
			<speciesReference species="M_ppi_c" stoichiometry="1.000000"/>
		</listOfProducts>
	</reaction>
	<reaction id="R_ARGTRS" name="R_Arginyl-tRNA synthetase" reversible="false">
		<notes>
			<html:p>GENE_ASSOCIATION: LmjF27.1310</html:p>
			<html:p>PROTEIN_ASSOCIATION: ArgS</html:p>
			<html:p>SUBSYSTEM: S_*Arginine and Proline Metabolism</html:p>
			<html:p>PROTEIN_CLASS: 6.1.1.19</html:p>
		</notes>
		<listOfReactants>
			<speciesReference species="M_arg_L_c" stoichiometry="1.000000"/>
			<speciesReference species="M_atp_c" stoichiometry="1.000000"/>
			<speciesReference species="M_trnaarg_c" stoichiometry="1.000000"/>
		</listOfReactants>
		<listOfProducts>
			<speciesReference species="M_amp_c" stoichiometry="1.000000"/>
			<speciesReference species="M_argtrna_c" stoichiometry="1.000000"/>
			<speciesReference species="M_ppi_c" stoichiometry="1.000000"/>
		</listOfProducts>
	</reaction>
	<reaction id="R_ARGt" name="R_L-arginine transport in via proton symport" reversible="true">
		<notes>
			<html:p>GENE_ASSOCIATION: ( LmjF14.0320  or  LmjF22.0230  or  LmjF11.0520  or  LmjF27.0670 )</html:p>
			<html:p>PROTEIN_ASSOCIATION: ( Aap12 ) or ( Aap13 ) or ( Aap14 ) or ( Aap15 )</html:p>
			<html:p>SUBSYSTEM: S_*Transport, Extracellular</html:p>
			<html:p>PROTEIN_CLASS: </html:p>
		</notes>
		<listOfReactants>
			<speciesReference species="M_arg_L_e" stoichiometry="1.000000"/>
			<speciesReference species="M_h_e" stoichiometry="1.000000"/>
		</listOfReactants>
		<listOfProducts>
			<speciesReference species="M_arg_L_c" stoichiometry="1.000000"/>
			<speciesReference species="M_h_c" stoichiometry="1.000000"/>
		</listOfProducts>
	</reaction>
	<reaction id="R_ARGtg" name="R_arginine transport" reversible="true">
		<notes>
			<html:p>GENE_ASSOCIATION: </html:p>
			<html:p>PROTEIN_ASSOCIATION: </html:p>
			<html:p>SUBSYSTEM: S_*Transport, Peroxisomal</html:p>
			<html:p>PROTEIN_CLASS: </html:p>
		</notes>
		<listOfReactants>
			<speciesReference species="M_arg_L_c" stoichiometry="1.000000"/>
		</listOfReactants>
		<listOfProducts>
			<speciesReference species="M_arg_L_x" stoichiometry="1.000000"/>
		</listOfProducts>
	</reaction>
	<reaction id="R_ARMT" name="R_hnRNP arginine N-methyltransferase" reversible="false">
		<notes>
			<html:p>GENE_ASSOCIATION: ( LmjF03.0600  and  LmjF12.1270 )</html:p>
			<html:p>PROTEIN_ASSOCIATION: ( Armt and Armt1 )</html:p>
			<html:p>SUBSYSTEM: S_*Histidine Metabolism</html:p>
			<html:p>PROTEIN_CLASS: 2.1.1.98</html:p>
		</notes>
		<listOfReactants>
			<speciesReference species="M_amet_c" stoichiometry="1.000000"/>
			<speciesReference species="M_his_L_c" stoichiometry="1.000000"/>
		</listOfReactants>
		<listOfProducts>
			<speciesReference species="M_ahcys_c" stoichiometry="1.000000"/>
			<speciesReference species="M_h_c" stoichiometry="1.000000"/>
			<speciesReference species="M_mehis_c" stoichiometry="1.000000"/>
		</listOfProducts>
	</reaction>
	<reaction id="R_ASAT" name="R_Acyl-CoA:sphingosine N-acyltransferase" reversible="false">
		<notes>
			<html:p>GENE_ASSOCIATION: LmjF31.1780</html:p>
			<html:p>PROTEIN_ASSOCIATION: Dsat1</html:p>
			<html:p>SUBSYSTEM: S_*Sphingolipid Metabolism</html:p>
			<html:p>PROTEIN_CLASS: 2.3.1.24</html:p>
		</notes>
		<listOfReactants>
			<speciesReference species="M_acoa_r" stoichiometry="1.000000"/>
			<speciesReference species="M_sphings_r" stoichiometry="1.000000"/>
		</listOfReactants>
		<listOfProducts>
			<speciesReference species="M_cer_r" stoichiometry="1.000000"/>
			<speciesReference species="M_coa_r" stoichiometry="1.000000"/>
			<speciesReference species="M_h_r" stoichiometry="1.000000"/>
		</listOfProducts>
	</reaction>
	<reaction id="R_ASCBPm" name="R_ascorbate-dependent peroxidase" reversible="true">
		<notes>
			<html:p>GENE_ASSOCIATION: LmjF34.0070</html:p>
			<html:p>PROTEIN_ASSOCIATION: Ascbpm1</html:p>
			<html:p>SUBSYSTEM: S_*Ascorbate and aldarate metabolism</html:p>
			<html:p>PROTEIN_CLASS: 1.11.1.11</html:p>
		</notes>
		<listOfReactants>
			<speciesReference species="M_ascb_m" stoichiometry="1.000000"/>
			<speciesReference species="M_h_m" stoichiometry="1.000000"/>
			<speciesReference species="M_h2o2_m" stoichiometry="1.000000"/>
		</listOfReactants>
		<listOfProducts>
			<speciesReference species="M_dhdascb_m" stoichiometry="1.000000"/>
			<speciesReference species="M_h2o_m" stoichiometry="2.000000"/>
		</listOfProducts>
	</reaction>
	<reaction id="R_ASCBtm" name="R_ascb transport" reversible="true">
		<notes>
			<html:p>GENE_ASSOCIATION: </html:p>
			<html:p>PROTEIN_ASSOCIATION: </html:p>
			<html:p>SUBSYSTEM: S_*Transport, Mitochondrial</html:p>
			<html:p>PROTEIN_CLASS: </html:p>
		</notes>
		<listOfReactants>
			<speciesReference species="M_ascb_c" stoichiometry="1.000000"/>
		</listOfReactants>
		<listOfProducts>
			<speciesReference species="M_ascb_m" stoichiometry="1.000000"/>
		</listOfProducts>
	</reaction>
	<reaction id="R_ASCTm" name="R_acetate:succinate-CoA-transferase; mitochondrial" reversible="false">
		<notes>
			<html:p>GENE_ASSOCIATION: </html:p>
			<html:p>PROTEIN_ASSOCIATION: </html:p>
			<html:p>SUBSYSTEM: S_*Other</html:p>
			<html:p>PROTEIN_CLASS: 2.8.3.8</html:p>
		</notes>
		<listOfReactants>
			<speciesReference species="M_accoa_m" stoichiometry="1.000000"/>
			<speciesReference species="M_succ_m" stoichiometry="1.000000"/>
		</listOfReactants>
		<listOfProducts>
			<speciesReference species="M_ac_m" stoichiometry="1.000000"/>
			<speciesReference species="M_succoa_m" stoichiometry="1.000000"/>
		</listOfProducts>
	</reaction>
	<reaction id="R_ASCt2" name="R_ascorbate transport in via proton symport" reversible="false">
		<notes>
			<html:p>GENE_ASSOCIATION: </html:p>
			<html:p>PROTEIN_ASSOCIATION: </html:p>
			<html:p>SUBSYSTEM: S_*Transport, Extracellular</html:p>
			<html:p>PROTEIN_CLASS: </html:p>
		</notes>
		<listOfReactants>
			<speciesReference species="M_ascb_e" stoichiometry="1.000000"/>
			<speciesReference species="M_h_e" stoichiometry="1.000000"/>
		</listOfReactants>
		<listOfProducts>
			<speciesReference species="M_ascb_c" stoichiometry="1.000000"/>
			<speciesReference species="M_h_c" stoichiometry="1.000000"/>
		</listOfProducts>
	</reaction>
	<reaction id="R_ASNN" name="R_L-asparaginase" reversible="false">
		<notes>
			<html:p>GENE_ASSOCIATION: LmjF15.0390</html:p>
			<html:p>PROTEIN_ASSOCIATION: Asnn1</html:p>
			<html:p>SUBSYSTEM: S_*Alanine and Aspartate Metabolism</html:p>
			<html:p>PROTEIN_CLASS: 3.5.1.1</html:p>
		</notes>
		<listOfReactants>
			<speciesReference species="M_asn_L_c" stoichiometry="1.000000"/>
			<speciesReference species="M_h2o_c" stoichiometry="1.000000"/>
		</listOfReactants>
		<listOfProducts>
			<speciesReference species="M_asp_L_c" stoichiometry="1.000000"/>
			<speciesReference species="M_nh4_c" stoichiometry="1.000000"/>
		</listOfProducts>
	</reaction>
	<reaction id="R_ASNNg" name="R_L-asparaginase (glycosome)" reversible="false">
		<notes>
			<html:p>GENE_ASSOCIATION: LmjF36.4430</html:p>
			<html:p>PROTEIN_ASSOCIATION: Asnng1</html:p>
			<html:p>SUBSYSTEM: S_*Alanine and Aspartate Metabolism</html:p>
			<html:p>PROTEIN_CLASS: 3.5.1.1</html:p>
		</notes>
		<listOfReactants>
			<speciesReference species="M_asn_L_x" stoichiometry="1.000000"/>
			<speciesReference species="M_h2o_x" stoichiometry="1.000000"/>
		</listOfReactants>
		<listOfProducts>
			<speciesReference species="M_asp_L_x" stoichiometry="1.000000"/>
			<speciesReference species="M_nh4_x" stoichiometry="1.000000"/>
		</listOfProducts>
	</reaction>
	<reaction id="R_ASNS3" name="R_asparagine synthetase" reversible="false">
		<notes>
			<html:p>GENE_ASSOCIATION: LmjF26.0830</html:p>
			<html:p>PROTEIN_ASSOCIATION: Asns1</html:p>
			<html:p>SUBSYSTEM: S_*Alanine and Aspartate Metabolism</html:p>
			<html:p>PROTEIN_CLASS: 6.3.1.1</html:p>
		</notes>
		<listOfReactants>
			<speciesReference species="M_asp_L_c" stoichiometry="1.000000"/>
			<speciesReference species="M_atp_c" stoichiometry="1.000000"/>
			<speciesReference species="M_nh3_c" stoichiometry="1.000000"/>
		</listOfReactants>
		<listOfProducts>
			<speciesReference species="M_adp_c" stoichiometry="1.000000"/>
			<speciesReference species="M_asn_L_c" stoichiometry="1.000000"/>
			<speciesReference species="M_pi_c" stoichiometry="1.000000"/>
		</listOfProducts>
	</reaction>
	<reaction id="R_ASNTRS" name="R_Asparaginyl-tRNA synthetase" reversible="false">
		<notes>
			<html:p>GENE_ASSOCIATION: LmjF34.2340</html:p>
			<html:p>PROTEIN_ASSOCIATION: Asntrs1</html:p>
			<html:p>SUBSYSTEM: S_*Alanine and Aspartate Metabolism</html:p>
			<html:p>PROTEIN_CLASS: 6.1.1.22</html:p>
		</notes>
		<listOfReactants>
			<speciesReference species="M_asn_L_c" stoichiometry="1.000000"/>
			<speciesReference species="M_atp_c" stoichiometry="1.000000"/>
			<speciesReference species="M_trnaasn_c" stoichiometry="1.000000"/>
		</listOfReactants>
		<listOfProducts>
			<speciesReference species="M_amp_c" stoichiometry="1.000000"/>
			<speciesReference species="M_asntrna_c" stoichiometry="1.000000"/>
			<speciesReference species="M_ppi_c" stoichiometry="1.000000"/>
		</listOfProducts>
	</reaction>
	<reaction id="R_ASNt6" name="R_L-asparagine transport in/out via proton symport" reversible="true">
		<notes>
			<html:p>GENE_ASSOCIATION: ( LmjF14.0320  or  LmjF22.0230  or  LmjF11.0520  or  LmjF27.0670 )</html:p>
			<html:p>PROTEIN_ASSOCIATION: ( Aap12 ) or ( Aap13 ) or ( Aap14 ) or ( Aap15 )</html:p>
			<html:p>SUBSYSTEM: S_*Transport, Extracellular</html:p>
			<html:p>PROTEIN_CLASS: </html:p>
		</notes>
		<listOfReactants>
			<speciesReference species="M_asn_L_e" stoichiometry="1.000000"/>
			<speciesReference species="M_h_e" stoichiometry="1.000000"/>
		</listOfReactants>
		<listOfProducts>
			<speciesReference species="M_asn_L_c" stoichiometry="1.000000"/>
			<speciesReference species="M_h_c" stoichiometry="1.000000"/>
		</listOfProducts>
	</reaction>
	<reaction id="R_ASNtg" name="R_L-asparagine transport glycosome" reversible="true">
		<notes>
			<html:p>GENE_ASSOCIATION: </html:p>
			<html:p>PROTEIN_ASSOCIATION: </html:p>
			<html:p>SUBSYSTEM: S_*Transport, Peroxisomal</html:p>
			<html:p>PROTEIN_CLASS: </html:p>
		</notes>
		<listOfReactants>
			<speciesReference species="M_asn_L_c" stoichiometry="1.000000"/>
		</listOfReactants>
		<listOfProducts>
			<speciesReference species="M_asn_L_x" stoichiometry="1.000000"/>
		</listOfProducts>
	</reaction>
	<reaction id="R_ASPCT" name="R_aspartate carbamoyltransferase" reversible="false">
		<notes>
			<html:p>GENE_ASSOCIATION: LmjF16.0540</html:p>
			<html:p>PROTEIN_ASSOCIATION: Aspct1</html:p>
			<html:p>SUBSYSTEM: S_*Pyrimidine Metabolism</html:p>
			<html:p>PROTEIN_CLASS: 2.1.3.2</html:p>
		</notes>
		<listOfReactants>
			<speciesReference species="M_asp_L_c" stoichiometry="1.000000"/>
			<speciesReference species="M_cbp_c" stoichiometry="1.000000"/>
		</listOfReactants>
		<listOfProducts>
			<speciesReference species="M_cbasp_c" stoichiometry="1.000000"/>
			<speciesReference species="M_h_c" stoichiometry="1.000000"/>
			<speciesReference species="M_pi_c" stoichiometry="1.000000"/>
		</listOfProducts>
	</reaction>
	<reaction id="R_ASPTA1" name="R_aspartate transaminase" reversible="true">
		<notes>
			<html:p>GENE_ASSOCIATION: LmjF35.0820</html:p>
			<html:p>PROTEIN_ASSOCIATION: Aspta1</html:p>
			<html:p>SUBSYSTEM: S_*Glutamate Metabolism</html:p>
			<html:p>PROTEIN_CLASS: 2.6.1.1</html:p>
		</notes>
		<listOfReactants>
			<speciesReference species="M_akg_c" stoichiometry="1.000000"/>
			<speciesReference species="M_asp_L_c" stoichiometry="1.000000"/>
		</listOfReactants>
		<listOfProducts>
			<speciesReference species="M_glu_L_c" stoichiometry="1.000000"/>
			<speciesReference species="M_oaa_c" stoichiometry="1.000000"/>
		</listOfProducts>
	</reaction>
	<reaction id="R_ASPTA1m" name="R_aspartate transaminase, mitochondrial" reversible="true">
		<notes>
			<html:p>GENE_ASSOCIATION: LmjF24.0370</html:p>
			<html:p>PROTEIN_ASSOCIATION: Asptam1</html:p>
			<html:p>SUBSYSTEM: S_*Glutamate Metabolism</html:p>
			<html:p>PROTEIN_CLASS: 2.6.1.1</html:p>
		</notes>
		<listOfReactants>
			<speciesReference species="M_akg_m" stoichiometry="1.000000"/>
			<speciesReference species="M_asp_L_m" stoichiometry="1.000000"/>
		</listOfReactants>
		<listOfProducts>
			<speciesReference species="M_glu_L_m" stoichiometry="1.000000"/>
			<speciesReference species="M_oaa_m" stoichiometry="1.000000"/>
		</listOfProducts>
	</reaction>
	<reaction id="R_ASPTA3" name="R_aspartate transaminase" reversible="false">
		<notes>
			<html:p>GENE_ASSOCIATION: LmjF35.0820</html:p>
			<html:p>PROTEIN_ASSOCIATION: Aspta1</html:p>
			<html:p>SUBSYSTEM: S_*Glutamate Metabolism</html:p>
			<html:p>PROTEIN_CLASS: 2.6.1.1</html:p>
		</notes>
		<listOfReactants>
			<speciesReference species="M_3sala_c" stoichiometry="1.000000"/>
			<speciesReference species="M_akg_c" stoichiometry="1.000000"/>
		</listOfReactants>
		<listOfProducts>
			<speciesReference species="M_glu_L_c" stoichiometry="1.000000"/>
			<speciesReference species="M_spyr_c" stoichiometry="1.000000"/>
		</listOfProducts>
	</reaction>
	<reaction id="R_ASPTA4" name="R_aspartate transaminase" reversible="false">
		<notes>
			<html:p>GENE_ASSOCIATION: LmjF35.0820</html:p>
			<html:p>PROTEIN_ASSOCIATION: Aspta1</html:p>
			<html:p>SUBSYSTEM: S_*Glutamate Metabolism</html:p>
			<html:p>PROTEIN_CLASS: 2.6.1.1</html:p>
		</notes>
		<listOfReactants>
			<speciesReference species="M_glu_L_c" stoichiometry="1.000000"/>
			<speciesReference species="M_mercppyr_c" stoichiometry="1.000000"/>
		</listOfReactants>
		<listOfProducts>
			<speciesReference species="M_akg_c" stoichiometry="1.000000"/>
			<speciesReference species="M_cys_L_c" stoichiometry="1.000000"/>
		</listOfProducts>
	</reaction>
	<reaction id="R_ASPTA5m" name="R_aspartate transaminase, mitochondrial" reversible="true">
		<notes>
			<html:p>GENE_ASSOCIATION: LmjF24.0370</html:p>
			<html:p>PROTEIN_ASSOCIATION: Asptam1</html:p>
			<html:p>SUBSYSTEM: S_*Tyrosine Metabolism</html:p>
			<html:p>PROTEIN_CLASS: 2.6.1.1</html:p>
		</notes>
		<listOfReactants>
			<speciesReference species="M_akg_m" stoichiometry="1.000000"/>
			<speciesReference species="M_tyr_L_m" stoichiometry="1.000000"/>
		</listOfReactants>
		<listOfProducts>
			<speciesReference species="M_34hpp_m" stoichiometry="1.000000"/>
			<speciesReference species="M_glu_L_m" stoichiometry="1.000000"/>
		</listOfProducts>
	</reaction>
	<reaction id="R_ASPTRS" name="R_Aspartyl-tRNA synthetase" reversible="false">
		<notes>
			<html:p>GENE_ASSOCIATION: ( LmjF21.0895  or  LmjF30.0460 )</html:p>
			<html:p>PROTEIN_ASSOCIATION: ( Asptrs2 ) or ( Asptrs1 )</html:p>
			<html:p>SUBSYSTEM: S_*Alanine and Aspartate Metabolism</html:p>
			<html:p>PROTEIN_CLASS: 6.1.1.12</html:p>
		</notes>
		<listOfReactants>
			<speciesReference species="M_asp_L_c" stoichiometry="1.000000"/>
			<speciesReference species="M_atp_c" stoichiometry="1.000000"/>
			<speciesReference species="M_trnaasp_c" stoichiometry="1.000000"/>
		</listOfReactants>
		<listOfProducts>
			<speciesReference species="M_amp_c" stoichiometry="1.000000"/>
			<speciesReference species="M_asptrna_c" stoichiometry="1.000000"/>
			<speciesReference species="M_ppi_c" stoichiometry="1.000000"/>
		</listOfProducts>
	</reaction>
	<reaction id="R_ASPt6" name="R_L-aspartate transport in via proton symport" reversible="true">
		<notes>
			<html:p>GENE_ASSOCIATION: ( LmjF14.0320  or  LmjF22.0230  or  LmjF11.0520  or  LmjF27.0670 )</html:p>
			<html:p>PROTEIN_ASSOCIATION: ( Aap12 ) or ( Aap13 ) or ( Aap14 ) or ( Aap15 )</html:p>
			<html:p>SUBSYSTEM: S_*Transport, Extracellular</html:p>
			<html:p>PROTEIN_CLASS: </html:p>
		</notes>
		<listOfReactants>
			<speciesReference species="M_asp_L_e" stoichiometry="1.000000"/>
			<speciesReference species="M_h_e" stoichiometry="1.000000"/>
		</listOfReactants>
		<listOfProducts>
			<speciesReference species="M_asp_L_c" stoichiometry="1.000000"/>
			<speciesReference species="M_h_c" stoichiometry="1.000000"/>
		</listOfProducts>
	</reaction>
	<reaction id="R_ASPtg" name="R_L-aspartate transport glycosome" reversible="true">
		<notes>
			<html:p>GENE_ASSOCIATION: </html:p>
			<html:p>PROTEIN_ASSOCIATION: </html:p>
			<html:p>SUBSYSTEM: S_*Transport, Peroxisomal</html:p>
			<html:p>PROTEIN_CLASS: </html:p>
		</notes>
		<listOfReactants>
			<speciesReference species="M_asp_L_c" stoichiometry="1.000000"/>
		</listOfReactants>
		<listOfProducts>
			<speciesReference species="M_asp_L_x" stoichiometry="1.000000"/>
		</listOfProducts>
	</reaction>
	<reaction id="R_ASPtm" name="R_L-aspartate transport mitochondrial" reversible="true">
		<notes>
			<html:p>GENE_ASSOCIATION: </html:p>
			<html:p>PROTEIN_ASSOCIATION: </html:p>
			<html:p>SUBSYSTEM: S_*Transport, Mitochondrial</html:p>
			<html:p>PROTEIN_CLASS: </html:p>
		</notes>
		<listOfReactants>
			<speciesReference species="M_asp_L_c" stoichiometry="1.000000"/>
		</listOfReactants>
		<listOfProducts>
			<speciesReference species="M_asp_L_m" stoichiometry="1.000000"/>
		</listOfProducts>
	</reaction>
	<reaction id="R_ATPM" name="R_ATP maintenance requirment" reversible="false">
		<notes>
			<html:p>GENE_ASSOCIATION: LmjF36.4630</html:p>
			<html:p>PROTEIN_ASSOCIATION: Atpm1</html:p>
			<html:p>SUBSYSTEM: S_*Purine Metabolism</html:p>
			<html:p>PROTEIN_CLASS: 3.6.1.15</html:p>
		</notes>
		<listOfReactants>
			<speciesReference species="M_atp_c" stoichiometry="1.000000"/>
			<speciesReference species="M_h2o_c" stoichiometry="1.000000"/>
		</listOfReactants>
		<listOfProducts>
			<speciesReference species="M_adp_c" stoichiometry="1.000000"/>
			<speciesReference species="M_h_c" stoichiometry="1.000000"/>
			<speciesReference species="M_pi_c" stoichiometry="1.000000"/>
		</listOfProducts>
	</reaction>
	<reaction id="R_ATPS" name="R_ATPase, cytosolic" reversible="false">
		<notes>
			<html:p>GENE_ASSOCIATION: ( LmjF18.1510  or  LmjF18.1520 )</html:p>
			<html:p>PROTEIN_ASSOCIATION: ( H1a1 ) or ( H1a2 )</html:p>
			<html:p>SUBSYSTEM: S_*Oxidative phosphorylation</html:p>
			<html:p>PROTEIN_CLASS: 3.6.3.6</html:p>
		</notes>
		<listOfReactants>
			<speciesReference species="M_atp_c" stoichiometry="1.000000"/>
			<speciesReference species="M_h2o_c" stoichiometry="1.000000"/>
		</listOfReactants>
		<listOfProducts>
			<speciesReference species="M_adp_c" stoichiometry="1.000000"/>
			<speciesReference species="M_pi_c" stoichiometry="1.000000"/>
			<speciesReference species="M_h_e" stoichiometry="1.000000"/>
		</listOfProducts>
	</reaction>
	<reaction id="R_ATPS3v" name="R_ATP synthase, Acidocalcisome" reversible="false">
		<notes>
			<html:p>GENE_ASSOCIATION: ( ( LmjF21.1340  and  LmjF21.1790  and  LmjF23.0130  and  LmjF28.1160  and  LmjF30.3660  and  LmjF34.3670  and  LmjF05.1140  and  LmjF28.2430  and  LmjF18.0560  and  LmjF35.0700  and  LmjF36.3100  and  LmjF12.0520  and  LmjF23.0340  and  LmjF23.1510 )  or  ( LmjF21.1340  and  LmjF21.1800  and  LmjF23.0130  and  LmjF28.1160  and  LmjF30.3660  and  LmjF34.3670  and  LmjF05.1140  and  LmjF28.2430  and  LmjF18.0560  and  LmjF35.0700  and  LmjF36.3100  and  LmjF12.0520  and  LmjF23.0340  and  LmjF23.1510 ) )</html:p>
			<html:p>PROTEIN_ASSOCIATION: ( ATPS54 and ATPSlip1 and ATPSlip3 and ATPSlip4 and ATPSlip5 and ATPSva and ATPSvac39 and ATPSvb and ATPSvc and ATPSvd and ATPSve and ATPSvf and ATPSvg and ATPSvi ) or ( ATPS54 and ATPSlip2 and ATPSlip3 and ATPSlip4 and ATPSlip5 and ATPSva and ATPSvac39 and ATPSvb and ATPSvc and ATPSvd and ATPSve and ATPSvf and ATPSvg and ATPSvi )</html:p>
			<html:p>SUBSYSTEM: S_*Oxidative phosphorylation</html:p>
			<html:p>PROTEIN_CLASS: 3.6.3.14</html:p>
		</notes>
		<listOfReactants>
			<speciesReference species="M_h_c" stoichiometry="3.000000"/>
			<speciesReference species="M_adp_v" stoichiometry="1.000000"/>
			<speciesReference species="M_pi_v" stoichiometry="1.000000"/>
		</listOfReactants>
		<listOfProducts>
			<speciesReference species="M_atp_v" stoichiometry="1.000000"/>
			<speciesReference species="M_h_v" stoichiometry="2.000000"/>
			<speciesReference species="M_h2o_v" stoichiometry="1.000000"/>
		</listOfProducts>
	</reaction>
	<reaction id="R_ATPSm" name="R_ATP synthase, mitochondrial" reversible="false">
		<notes>
			<html:p>GENE_ASSOCIATION: ( ( LmjF05.0500  and  LmjF25.1170  and  LmjF21.0740  and  LmjF30.3600  and  LmjF21.1770 )  or  ( LmjF05.0500  and  LmjF25.1170  and  LmjF24.0630  and  LmjF30.3600  and  LmjF21.1770 )  or  ( LmjF05.0500  and  LmjF25.1170  and  LmjF26.0460  and  LmjF30.3600  and  LmjF21.1770 )  or  ( LmjF05.0500  and  LmjF25.1180  and  LmjF21.0740  and  LmjF30.3600  and  LmjF21.1770 )  or  ( LmjF05.0500  and  LmjF25.1180  and  LmjF24.0630  and  LmjF30.3600  and  LmjF21.1770 )  or  ( LmjF05.0500  and  LmjF25.1180  and  LmjF26.0460  and  LmjF30.3600  and  LmjF21.1770 )  or  ( LmjF05.0510  and  LmjF25.1170  and  LmjF21.0740  and  LmjF30.3600  and  LmjF21.1770 )  or  ( LmjF05.0510  and  LmjF25.1170  and  LmjF24.0630  and  LmjF30.3600  and  LmjF21.1770 )  or  ( LmjF05.0510  and  LmjF25.1170  and  LmjF26.0460  and  LmjF30.3600  and  LmjF21.1770 )  or  ( LmjF05.0510  and  LmjF25.1180  and  LmjF21.0740  and  LmjF30.3600  and  LmjF21.1770 )  or  ( LmjF05.0510  and  LmjF25.1180  and  LmjF24.0630  and  LmjF30.3600  and  LmjF21.1770 )  or  ( LmjF05.0510  and  LmjF25.1180  and  LmjF26.0460  and  LmjF30.3600  and  LmjF21.1770 ) )</html:p>
			<html:p>PROTEIN_ASSOCIATION: ( ATPSa1 and ATPSb1 and ATPSc1 and ATPSde1 and ATPSg1 ) or ( ATPSa1 and ATPSb1 and ATPSc2 and ATPSde1 and ATPSg1 ) or ( ATPSa1 and ATPSb1 and ATPSc3 and ATPSde1 and ATPSg1 ) or ( ATPSa1 and ATPSb2 and ATPSc1 and ATPSde1 and ATPSg1 ) or ( ATPSa1 and ATPSb2 and ATPSc2 and ATPSde1 and ATPSg1 ) or ( ATPSa1 and ATPSb2 and ATPSc3 and ATPSde1 and ATPSg1 ) or ( ATPSa2 and ATPSb1 and ATPSc1 and ATPSde1 and ATPSg1 ) or ( ATPSa2 and ATPSb1 and ATPSc2 and ATPSde1 and ATPSg1 ) or ( ATPSa2 and ATPSb1 and ATPSc3 and ATPSde1 and ATPSg1 ) or ( ATPSa2 and ATPSb2 and ATPSc1 and ATPSde1 and ATPSg1 ) or ( ATPSa2 and ATPSb2 and ATPSc2 and ATPSde1 and ATPSg1 ) or ( ATPSa2 and ATPSb2 and ATPSc3 and ATPSde1 and ATPSg1 )</html:p>
			<html:p>SUBSYSTEM: S_*Oxidative phosphorylation</html:p>
			<html:p>PROTEIN_CLASS: 3.6.3.14</html:p>
		</notes>
		<listOfReactants>
			<speciesReference species="M_h_c" stoichiometry="3.000000"/>
			<speciesReference species="M_adp_m" stoichiometry="1.000000"/>
			<speciesReference species="M_pi_m" stoichiometry="1.000000"/>
		</listOfReactants>
		<listOfProducts>
			<speciesReference species="M_atp_m" stoichiometry="1.000000"/>
			<speciesReference species="M_h_m" stoichiometry="2.000000"/>
			<speciesReference species="M_h2o_m" stoichiometry="1.000000"/>
		</listOfProducts>
	</reaction>
	<reaction id="R_BIOMASS_LM3" name="R_L.major Biomass Final" reversible="false">
		<notes>
			<html:p>GENE_ASSOCIATION: </html:p>
			<html:p>PROTEIN_ASSOCIATION: </html:p>
			<html:p>SUBSYSTEM: </html:p>
			<html:p>PROTEIN_CLASS: </html:p>
		</notes>
		<listOfReactants>
			<speciesReference species="M_12dgr_LM_c" stoichiometry="0.001300"/>
			<speciesReference species="M_ala_L_c" stoichiometry="0.428100"/>
			<speciesReference species="M_amp_c" stoichiometry="0.062800"/>
			<speciesReference species="M_arg_L_c" stoichiometry="0.255700"/>
			<speciesReference species="M_asn_L_c" stoichiometry="0.093200"/>
			<speciesReference species="M_asp_L_c" stoichiometry="0.172800"/>
			<speciesReference species="M_atp_c" stoichiometry="32.260000"/>
			<speciesReference species="M_clpn_LM_c" stoichiometry="0.002100"/>
			<speciesReference species="M_cmp_c" stoichiometry="0.100600"/>
			<speciesReference species="M_cys_L_c" stoichiometry="0.067200"/>
			<speciesReference species="M_damp_c" stoichiometry="0.009900"/>
			<speciesReference species="M_dcmp_c" stoichiometry="0.014700"/>
			<speciesReference species="M_dgmp_c" stoichiometry="0.014700"/>
			<speciesReference species="M_dtmp_c" stoichiometry="0.009900"/>
			<speciesReference species="M_ergst_c" stoichiometry="0.056500"/>
			<speciesReference species="M_gln_L_c" stoichiometry="0.145800"/>
			<speciesReference species="M_glu_L_c" stoichiometry="0.213400"/>
			<speciesReference species="M_gly_c" stoichiometry="0.229700"/>
			<speciesReference species="M_gmp_c" stoichiometry="0.102300"/>
			<speciesReference species="M_h2o_c" stoichiometry="32.260000"/>
			<speciesReference species="M_his_L_c" stoichiometry="0.096000"/>
			<speciesReference species="M_ile_L_c" stoichiometry="0.106000"/>
			<speciesReference species="M_leu_L_c" stoichiometry="0.327100"/>
			<speciesReference species="M_lys_L_c" stoichiometry="0.118400"/>
			<speciesReference species="M_mag_LM_c" stoichiometry="0.001500"/>
			<speciesReference species="M_mannan_c" stoichiometry="0.003400"/>
			<speciesReference species="M_met_L_c" stoichiometry="0.080400"/>
			<speciesReference species="M_pc_LM_c" stoichiometry="0.062000"/>
			<speciesReference species="M_pe_LM_c" stoichiometry="0.026800"/>
			<speciesReference species="M_phe_L_c" stoichiometry="0.104900"/>
			<speciesReference species="M_pro_L_c" stoichiometry="0.205900"/>
			<speciesReference species="M_ptd1ino_LM_c" stoichiometry="0.009200"/>
			<speciesReference species="M_ptrc_c" stoichiometry="0.033300"/>
			<speciesReference species="M_ser_L_c" stoichiometry="0.319300"/>
			<speciesReference species="M_spmd_c" stoichiometry="0.006700"/>
			<speciesReference species="M_thr_L_c" stoichiometry="0.213400"/>
			<speciesReference species="M_triglyc_LM_c" stoichiometry="0.025600"/>
			<speciesReference species="M_trp_L_c" stoichiometry="0.038400"/>
			<speciesReference species="M_tyr_L_c" stoichiometry="0.085300"/>
			<speciesReference species="M_ump_c" stoichiometry="0.059300"/>
			<speciesReference species="M_val_L_c" stoichiometry="0.255000"/>
			<speciesReference species="M_zymst_c" stoichiometry="0.012300"/>
		</listOfReactants>
		<listOfProducts>
			<speciesReference species="M_adp_c" stoichiometry="32.260000"/>
			<speciesReference species="M_h_c" stoichiometry="32.260000"/>
			<speciesReference species="M_pi_c" stoichiometry="32.260000"/>
		</listOfProducts>
	</reaction>
	<reaction id="R_BNZPPH" name="R_Benzoyl phosphate phosphohydrolase" reversible="false">
		<notes>
			<html:p>GENE_ASSOCIATION: LmjF25.1960</html:p>
			<html:p>PROTEIN_ASSOCIATION: Apase1</html:p>
			<html:p>SUBSYSTEM: S_*Benzoate Degradation</html:p>
			<html:p>PROTEIN_CLASS: 3.6.1.7</html:p>
		</notes>
		<listOfReactants>
			<speciesReference species="M_bnzp_c" stoichiometry="1.000000"/>
			<speciesReference species="M_h2o_c" stoichiometry="1.000000"/>
		</listOfReactants>
		<listOfProducts>
			<speciesReference species="M_bz_c" stoichiometry="1.000000"/>
			<speciesReference species="M_h_c" stoichiometry="3.000000"/>
			<speciesReference species="M_pi_c" stoichiometry="1.000000"/>
		</listOfProducts>
	</reaction>
	<reaction id="R_BTCOADm" name="R_butyryl-CoA dehydrogenase" reversible="false">
		<notes>
			<html:p>GENE_ASSOCIATION: ( LmjF06.0880  or  LmjF28.2510 )</html:p>
			<html:p>PROTEIN_ASSOCIATION: ( Acoad-1 ) or ( Acoad-2 )</html:p>
			<html:p>SUBSYSTEM: S_*Fatty Acid Degradation</html:p>
			<html:p>PROTEIN_CLASS: 1.3.99.3</html:p>
		</notes>
		<listOfReactants>
			<speciesReference species="M_btcoa_m" stoichiometry="1.000000"/>
			<speciesReference species="M_fad_m" stoichiometry="1.000000"/>
		</listOfReactants>
		<listOfProducts>
			<speciesReference species="M_butd2coa_m" stoichiometry="1.000000"/>
			<speciesReference species="M_fadh2_m" stoichiometry="1.000000"/>
		</listOfProducts>
	</reaction>
	<reaction id="R_BTCOAter" name="R_btcoa transport" reversible="true">
		<notes>
			<html:p>GENE_ASSOCIATION: </html:p>
			<html:p>PROTEIN_ASSOCIATION: </html:p>
			<html:p>SUBSYSTEM: S_*Transport, Endoplasmic Reticular</html:p>
			<html:p>PROTEIN_CLASS: </html:p>
		</notes>
		<listOfReactants>
			<speciesReference species="M_btcoa_c" stoichiometry="1.000000"/>
		</listOfReactants>
		<listOfProducts>
			<speciesReference species="M_btcoa_r" stoichiometry="1.000000"/>
		</listOfProducts>
	</reaction>
	<reaction id="R_BTCOAtm" name="R_btcoa transport" reversible="true">
		<notes>
			<html:p>GENE_ASSOCIATION: </html:p>
			<html:p>PROTEIN_ASSOCIATION: </html:p>
			<html:p>SUBSYSTEM: S_*Transport, Mitochondrial</html:p>
			<html:p>PROTEIN_CLASS: </html:p>
		</notes>
		<listOfReactants>
			<speciesReference species="M_btcoa_c" stoichiometry="1.000000"/>
		</listOfReactants>
		<listOfProducts>
			<speciesReference species="M_btcoa_m" stoichiometry="1.000000"/>
		</listOfProducts>
	</reaction>
	<reaction id="R_BTMAT1m" name="R_Butyryl-[acyl-carrier protein]:malonyl-CoA C-acyltransferase" reversible="false">
		<notes>
			<html:p>GENE_ASSOCIATION: LmjF05.0520</html:p>
			<html:p>PROTEIN_ASSOCIATION: Enr1</html:p>
			<html:p>SUBSYSTEM: S_*Fatty Acid Biosynthesis</html:p>
			<html:p>PROTEIN_CLASS: 1.3.1.10</html:p>
		</notes>
		<listOfReactants>
			<speciesReference species="M_2beACP_m" stoichiometry="1.000000"/>
			<speciesReference species="M_h_m" stoichiometry="1.000000"/>
			<speciesReference species="M_nadh_m" stoichiometry="1.000000"/>
		</listOfReactants>
		<listOfProducts>
			<speciesReference species="M_butACP_m" stoichiometry="1.000000"/>
			<speciesReference species="M_nad_m" stoichiometry="1.000000"/>
		</listOfProducts>
	</reaction>
	<reaction id="R_BTNL1" name="R_Biotin:CoA ligase (AMP-forming)" reversible="false">
		<notes>
			<html:p>GENE_ASSOCIATION: LmjF31.1070</html:p>
			<html:p>PROTEIN_ASSOCIATION: Btnl1-1</html:p>
			<html:p>SUBSYSTEM: S_*Biotin Metabolism</html:p>
			<html:p>PROTEIN_CLASS: 6.3.4.15</html:p>
		</notes>
		<listOfReactants>
			<speciesReference species="M_atp_c" stoichiometry="1.000000"/>
			<speciesReference species="M_btn_c" stoichiometry="1.000000"/>
			<speciesReference species="M_h_c" stoichiometry="1.000000"/>
		</listOfReactants>
		<listOfProducts>
			<speciesReference species="M_btamp_c" stoichiometry="1.000000"/>
			<speciesReference species="M_ppi_c" stoichiometry="1.000000"/>
		</listOfProducts>
	</reaction>
	<reaction id="R_BTNt2" name="R_Biotin uptake" reversible="true">
		<notes>
			<html:p>GENE_ASSOCIATION: </html:p>
			<html:p>PROTEIN_ASSOCIATION: </html:p>
			<html:p>SUBSYSTEM: S_*Transport, Extracellular</html:p>
			<html:p>PROTEIN_CLASS: </html:p>
		</notes>
		<listOfReactants>
			<speciesReference species="M_btn_e" stoichiometry="1.000000"/>
			<speciesReference species="M_h_e" stoichiometry="1.000000"/>
		</listOfReactants>
		<listOfProducts>
			<speciesReference species="M_btn_c" stoichiometry="1.000000"/>
			<speciesReference species="M_h_c" stoichiometry="1.000000"/>
		</listOfProducts>
	</reaction>
	<reaction id="R_C14STRr" name="R_C-14 sterol reductase" reversible="false">
		<notes>
			<html:p>GENE_ASSOCIATION: LmjF32.2320</html:p>
			<html:p>PROTEIN_ASSOCIATION: C14str1</html:p>
			<html:p>SUBSYSTEM: S_*Steroid Biosynthesis</html:p>
			<html:p>PROTEIN_CLASS: 1.3.1.70</html:p>
		</notes>
		<listOfReactants>
			<speciesReference species="M_44mctr_r" stoichiometry="1.000000"/>
			<speciesReference species="M_h_r" stoichiometry="1.000000"/>
			<speciesReference species="M_nadph_r" stoichiometry="1.000000"/>
		</listOfReactants>
		<listOfProducts>
			<speciesReference species="M_44mzym_r" stoichiometry="1.000000"/>
			<speciesReference species="M_nadp_r" stoichiometry="1.000000"/>
		</listOfProducts>
	</reaction>
	<reaction id="R_C22STDSr" name="R_C-22 sterol desaturase" reversible="false">
		<notes>
			<html:p>GENE_ASSOCIATION: </html:p>
			<html:p>PROTEIN_ASSOCIATION: </html:p>
			<html:p>SUBSYSTEM: S_*Steroid Biosynthesis</html:p>
			<html:p>PROTEIN_CLASS: </html:p>
		</notes>
		<listOfReactants>
			<speciesReference species="M_ergtrol_r" stoichiometry="1.000000"/>
			<speciesReference species="M_h_r" stoichiometry="1.000000"/>
			<speciesReference species="M_nadph_r" stoichiometry="1.000000"/>
			<speciesReference species="M_o2_r" stoichiometry="1.000000"/>
		</listOfReactants>
		<listOfProducts>
			<speciesReference species="M_ergtetrol_r" stoichiometry="1.000000"/>
			<speciesReference species="M_h2o_r" stoichiometry="2.000000"/>
			<speciesReference species="M_nadp_r" stoichiometry="1.000000"/>
		</listOfProducts>
	</reaction>
	<reaction id="R_C24STRer" name="R_C-s24 sterol reductase, endoplamic reticular" reversible="false">
		<notes>
			<html:p>GENE_ASSOCIATION: LmjF33.0680</html:p>
			<html:p>PROTEIN_ASSOCIATION: C24str1</html:p>
			<html:p>SUBSYSTEM: S_*Steroid Biosynthesis</html:p>
			<html:p>PROTEIN_CLASS: </html:p>
		</notes>
		<listOfReactants>
			<speciesReference species="M_ergtetrol_r" stoichiometry="1.000000"/>
			<speciesReference species="M_h_r" stoichiometry="1.000000"/>
			<speciesReference species="M_nadph_r" stoichiometry="1.000000"/>
		</listOfReactants>
		<listOfProducts>
			<speciesReference species="M_ergst_r" stoichiometry="1.000000"/>
			<speciesReference species="M_nadp_r" stoichiometry="1.000000"/>
		</listOfProducts>
	</reaction>
	<reaction id="R_C2M26DCOAtg" name="R_c2m26dcoa transport" reversible="true">
		<notes>
			<html:p>GENE_ASSOCIATION: </html:p>
			<html:p>PROTEIN_ASSOCIATION: </html:p>
			<html:p>SUBSYSTEM: S_*Transport, Peroxisomal</html:p>
			<html:p>PROTEIN_CLASS: </html:p>
		</notes>
		<listOfReactants>
			<speciesReference species="M_c2m26dcoa_c" stoichiometry="1.000000"/>
		</listOfReactants>
		<listOfProducts>
			<speciesReference species="M_c2m26dcoa_x" stoichiometry="1.000000"/>
		</listOfProducts>
	</reaction>
	<reaction id="R_C2M26DCOAtm" name="R_c2m26dcoa transport" reversible="true">
		<notes>
			<html:p>GENE_ASSOCIATION: </html:p>
			<html:p>PROTEIN_ASSOCIATION: </html:p>
			<html:p>SUBSYSTEM: S_*Transport, Mitochondrial</html:p>
			<html:p>PROTEIN_CLASS: </html:p>
		</notes>
		<listOfReactants>
			<speciesReference species="M_c2m26dcoa_c" stoichiometry="1.000000"/>
		</listOfReactants>
		<listOfProducts>
			<speciesReference species="M_c2m26dcoa_m" stoichiometry="1.000000"/>
		</listOfProducts>
	</reaction>
	<reaction id="R_C3STDH1r" name="R_C-3 sterol dehydrogenase (4-methylzymosterol)" reversible="false">
		<notes>
			<html:p>GENE_ASSOCIATION: LmjF06.0350</html:p>
			<html:p>PROTEIN_ASSOCIATION: C3stdh1</html:p>
			<html:p>SUBSYSTEM: S_*Steroid Biosynthesis</html:p>
			<html:p>PROTEIN_CLASS: 5.3.3.1</html:p>
		</notes>
		<listOfReactants>
			<speciesReference species="M_4mzym_int1_r" stoichiometry="1.000000"/>
			<speciesReference species="M_nad_r" stoichiometry="1.000000"/>
		</listOfReactants>
		<listOfProducts>
			<speciesReference species="M_4mzym_int2_r" stoichiometry="1.000000"/>
			<speciesReference species="M_co2_r" stoichiometry="1.000000"/>
			<speciesReference species="M_nadh_r" stoichiometry="1.000000"/>
		</listOfProducts>
	</reaction>
	<reaction id="R_C3STDH2r" name="R_C-3 sterol dehydrogenase (zymosterol)" reversible="false">
		<notes>
			<html:p>GENE_ASSOCIATION: LmjF06.0350</html:p>
			<html:p>PROTEIN_ASSOCIATION: C3stdh1</html:p>
			<html:p>SUBSYSTEM: S_*Steroid Biosynthesis</html:p>
			<html:p>PROTEIN_CLASS: 5.3.3.1</html:p>
		</notes>
		<listOfReactants>
			<speciesReference species="M_nad_r" stoichiometry="1.000000"/>
			<speciesReference species="M_zym_int1_r" stoichiometry="1.000000"/>
		</listOfReactants>
		<listOfProducts>
			<speciesReference species="M_co2_r" stoichiometry="1.000000"/>
			<speciesReference species="M_nadh_r" stoichiometry="1.000000"/>
			<speciesReference species="M_zym_int2_r" stoichiometry="1.000000"/>
		</listOfProducts>
	</reaction>
	<reaction id="R_C3STKR1r" name="R_C-3 sterol keto reductase (4-methylzymosterol)" reversible="false">
		<notes>
			<html:p>GENE_ASSOCIATION: </html:p>
			<html:p>PROTEIN_ASSOCIATION: </html:p>
			<html:p>SUBSYSTEM: S_*Steroid Biosynthesis</html:p>
			<html:p>PROTEIN_CLASS: </html:p>
		</notes>
		<listOfReactants>
			<speciesReference species="M_4mzym_int2_r" stoichiometry="1.000000"/>
			<speciesReference species="M_h_r" stoichiometry="1.000000"/>
			<speciesReference species="M_nadph_r" stoichiometry="1.000000"/>
		</listOfReactants>
		<listOfProducts>
			<speciesReference species="M_4mzym_r" stoichiometry="1.000000"/>
			<speciesReference species="M_nadp_r" stoichiometry="1.000000"/>
		</listOfProducts>
	</reaction>
	<reaction id="R_C3STKR2r" name="R_C-3 sterol keto reductase (zymosterol)" reversible="false">
		<notes>
			<html:p>GENE_ASSOCIATION: </html:p>
			<html:p>PROTEIN_ASSOCIATION: </html:p>
			<html:p>SUBSYSTEM: S_*Steroid Biosynthesis</html:p>
			<html:p>PROTEIN_CLASS: </html:p>
		</notes>
		<listOfReactants>
			<speciesReference species="M_h_r" stoichiometry="1.000000"/>
			<speciesReference species="M_nadph_r" stoichiometry="1.000000"/>
			<speciesReference species="M_zym_int2_r" stoichiometry="1.000000"/>
		</listOfReactants>
		<listOfProducts>
			<speciesReference species="M_nadp_r" stoichiometry="1.000000"/>
			<speciesReference species="M_zymst_r" stoichiometry="1.000000"/>
		</listOfProducts>
	</reaction>
	<reaction id="R_C4STMO1r" name="R_C-4 sterol methyl oxidase (4,4-dimethylzymosterol)" reversible="false">
		<notes>
			<html:p>GENE_ASSOCIATION: LmjF36.2540</html:p>
			<html:p>PROTEIN_ASSOCIATION: C4stmo1</html:p>
			<html:p>SUBSYSTEM: S_*Steroid Biosynthesis</html:p>
			<html:p>PROTEIN_CLASS: 1.1.1.170</html:p>
		</notes>
		<listOfReactants>
			<speciesReference species="M_44mzym_r" stoichiometry="1.000000"/>
			<speciesReference species="M_h_r" stoichiometry="2.000000"/>
			<speciesReference species="M_nadph_r" stoichiometry="3.000000"/>
			<speciesReference species="M_o2_r" stoichiometry="3.000000"/>
		</listOfReactants>
		<listOfProducts>
			<speciesReference species="M_4mzym_int1_r" stoichiometry="1.000000"/>
			<speciesReference species="M_h2o_r" stoichiometry="4.000000"/>
			<speciesReference species="M_nadp_r" stoichiometry="3.000000"/>
		</listOfProducts>
	</reaction>
	<reaction id="R_C4STMO2r" name="R_C-4 sterol methyl oxidase (4-methylzymosterol)" reversible="false">
		<notes>
			<html:p>GENE_ASSOCIATION: LmjF36.2540</html:p>
			<html:p>PROTEIN_ASSOCIATION: C4stmo1</html:p>
			<html:p>SUBSYSTEM: S_*Steroid Biosynthesis</html:p>
			<html:p>PROTEIN_CLASS: 1.1.1.170</html:p>
		</notes>
		<listOfReactants>
			<speciesReference species="M_4mzym_r" stoichiometry="1.000000"/>
			<speciesReference species="M_h_r" stoichiometry="2.000000"/>
			<speciesReference species="M_nadph_r" stoichiometry="3.000000"/>
			<speciesReference species="M_o2_r" stoichiometry="3.000000"/>
		</listOfReactants>
		<listOfProducts>
			<speciesReference species="M_h2o_r" stoichiometry="4.000000"/>
			<speciesReference species="M_nadp_r" stoichiometry="3.000000"/>
			<speciesReference species="M_zym_int1_r" stoichiometry="1.000000"/>
		</listOfProducts>
	</reaction>
	<reaction id="R_C5STDSr" name="R_C-5 sterol desaturase" reversible="false">
		<notes>
			<html:p>GENE_ASSOCIATION: LmjF31.0590</html:p>
			<html:p>PROTEIN_ASSOCIATION: C5stds1</html:p>
			<html:p>SUBSYSTEM: S_*Steroid Biosynthesis</html:p>
			<html:p>PROTEIN_CLASS: </html:p>
		</notes>
		<listOfReactants>
			<speciesReference species="M_epist_r" stoichiometry="1.000000"/>
			<speciesReference species="M_h_r" stoichiometry="1.000000"/>
			<speciesReference species="M_nadph_r" stoichiometry="1.000000"/>
			<speciesReference species="M_o2_r" stoichiometry="1.000000"/>
		</listOfReactants>
		<listOfProducts>
			<speciesReference species="M_ergtrol_r" stoichiometry="1.000000"/>
			<speciesReference species="M_h2o_r" stoichiometry="2.000000"/>
			<speciesReference species="M_nadp_r" stoichiometry="1.000000"/>
		</listOfProducts>
	</reaction>
	<reaction id="R_C8STIr" name="R_C-8 sterol isomerase" reversible="false">
		<notes>
			<html:p>GENE_ASSOCIATION: LmjF29.2140</html:p>
			<html:p>PROTEIN_ASSOCIATION: C8sti1</html:p>
			<html:p>SUBSYSTEM: S_*Steroid Biosynthesis</html:p>
			<html:p>PROTEIN_CLASS: </html:p>
		</notes>
		<listOfReactants>
			<speciesReference species="M_fecost_r" stoichiometry="1.000000"/>
		</listOfReactants>
		<listOfProducts>
			<speciesReference species="M_epist_r" stoichiometry="1.000000"/>
		</listOfProducts>
	</reaction>
	<reaction id="R_CA2abc" name="R_calcium transport via ABC system" reversible="false">
		<notes>
			<html:p>GENE_ASSOCIATION: LmjF04.0010</html:p>
			<html:p>PROTEIN_ASSOCIATION: Capm1</html:p>
			<html:p>SUBSYSTEM: S_*Oxidative phosphorylation</html:p>
			<html:p>PROTEIN_CLASS: </html:p>
		</notes>
		<listOfReactants>
			<speciesReference species="M_atp_c" stoichiometry="1.000000"/>
			<speciesReference species="M_h2o_c" stoichiometry="1.000000"/>
			<speciesReference species="M_ca2_e" stoichiometry="1.000000"/>
		</listOfReactants>
		<listOfProducts>
			<speciesReference species="M_adp_c" stoichiometry="1.000000"/>
			<speciesReference species="M_ca2_c" stoichiometry="1.000000"/>
			<speciesReference species="M_h_c" stoichiometry="1.000000"/>
			<speciesReference species="M_pi_c" stoichiometry="1.000000"/>
		</listOfProducts>
	</reaction>
	<reaction id="R_CDAL" name="R_Carbon-dioxide:ammonia ligase (ADP-forming,carbamate-phosphorylating)" reversible="false">
		<notes>
			<html:p>GENE_ASSOCIATION: LmjF16.0590</html:p>
			<html:p>PROTEIN_ASSOCIATION: Cdal1</html:p>
			<html:p>SUBSYSTEM: S_*Glutamate Metabolism</html:p>
			<html:p>PROTEIN_CLASS: 6.3.4.16</html:p>
		</notes>
		<listOfReactants>
			<speciesReference species="M_atp_c" stoichiometry="2.000000"/>
			<speciesReference species="M_co2_c" stoichiometry="1.000000"/>
			<speciesReference species="M_h2o_c" stoichiometry="1.000000"/>
			<speciesReference species="M_nh3_c" stoichiometry="1.000000"/>
		</listOfReactants>
		<listOfProducts>
			<speciesReference species="M_adp_c" stoichiometry="2.000000"/>
			<speciesReference species="M_cbp_c" stoichiometry="1.000000"/>
			<speciesReference species="M_h_c" stoichiometry="2.000000"/>
			<speciesReference species="M_pi_c" stoichiometry="1.000000"/>
		</listOfProducts>
	</reaction>
	<reaction id="R_CDGPTm_LM" name="R_CDPdiacylglycerol:sn-glycerol-3-phosphate 3-phosphatidyltransferase" reversible="false">
		<notes>
			<html:p>GENE_ASSOCIATION: LmjF07.0200</html:p>
			<html:p>PROTEIN_ASSOCIATION: Cdgptm1</html:p>
			<html:p>SUBSYSTEM: S_*Glycerophospholipid metabolism</html:p>
			<html:p>PROTEIN_CLASS: 2.7.8.5</html:p>
		</notes>
		<listOfReactants>
			<speciesReference species="M_CDPdag_LM_m" stoichiometry="0.010000"/>
			<speciesReference species="M_glyc3p_m" stoichiometry="1.000000"/>
		</listOfReactants>
		<listOfProducts>
			<speciesReference species="M_cmp_m" stoichiometry="1.000000"/>
			<speciesReference species="M_h_m" stoichiometry="1.000000"/>
			<speciesReference species="M_pglyp_LM_m" stoichiometry="0.010000"/>
		</listOfProducts>
	</reaction>
	<reaction id="R_CDPCHOLtm" name="R_cdpchol transport" reversible="true">
		<notes>
			<html:p>GENE_ASSOCIATION: </html:p>
			<html:p>PROTEIN_ASSOCIATION: </html:p>
			<html:p>SUBSYSTEM: S_*Transport, Mitochondrial</html:p>
			<html:p>PROTEIN_CLASS: </html:p>
		</notes>
		<listOfReactants>
			<speciesReference species="M_cdpchol_c" stoichiometry="1.000000"/>
		</listOfReactants>
		<listOfProducts>
			<speciesReference species="M_cdpchol_m" stoichiometry="1.000000"/>
		</listOfProducts>
	</reaction>
	<reaction id="R_CDPDSP_LM" name="R_CDPdiacylglycerol-serine O-phosphatidyltransferase" reversible="false">
		<notes>
			<html:p>GENE_ASSOCIATION: LmjF14.1200</html:p>
			<html:p>PROTEIN_ASSOCIATION: Cdpdsp1</html:p>
			<html:p>SUBSYSTEM: S_*Glycerophospholipid metabolism</html:p>
			<html:p>PROTEIN_CLASS: 2.7.8.8</html:p>
		</notes>
		<listOfReactants>
			<speciesReference species="M_CDPdag_LM_c" stoichiometry="0.010000"/>
			<speciesReference species="M_ser_L_c" stoichiometry="1.000000"/>
		</listOfReactants>
		<listOfProducts>
			<speciesReference species="M_cmp_c" stoichiometry="1.000000"/>
			<speciesReference species="M_h_c" stoichiometry="1.000000"/>
			<speciesReference species="M_ps_LM_c" stoichiometry="0.010000"/>
		</listOfProducts>
	</reaction>
	<reaction id="R_CDPDSPm_LM" name="R_CDPdiacylglycerol-serine O-phosphatidyltransferase" reversible="false">
		<notes>
			<html:p>GENE_ASSOCIATION: LmjF14.1200</html:p>
			<html:p>PROTEIN_ASSOCIATION: Cdpdsp1</html:p>
			<html:p>SUBSYSTEM: S_*Glycerophospholipid metabolism</html:p>
			<html:p>PROTEIN_CLASS: 2.7.8.8</html:p>
		</notes>
		<listOfReactants>
			<speciesReference species="M_CDPdag_LM_m" stoichiometry="0.010000"/>
			<speciesReference species="M_ser_L_m" stoichiometry="1.000000"/>
		</listOfReactants>
		<listOfProducts>
			<speciesReference species="M_cmp_m" stoichiometry="1.000000"/>
			<speciesReference species="M_h_m" stoichiometry="1.000000"/>
			<speciesReference species="M_ps_LM_m" stoichiometry="0.010000"/>
		</listOfProducts>
	</reaction>
	<reaction id="R_CDPtn" name="R_CDP nuclear transport" reversible="true">
		<notes>
			<html:p>GENE_ASSOCIATION: </html:p>
			<html:p>PROTEIN_ASSOCIATION: </html:p>
			<html:p>SUBSYSTEM: S_*Transport, Nuclear</html:p>
			<html:p>PROTEIN_CLASS: </html:p>
		</notes>
		<listOfReactants>
			<speciesReference species="M_cdp_c" stoichiometry="1.000000"/>
		</listOfReactants>
		<listOfProducts>
			<speciesReference species="M_cdp_n" stoichiometry="1.000000"/>
		</listOfProducts>
	</reaction>
	<reaction id="R_CERMAH1" name="R_N-Acylsphingosine amidohydrolase (ceramidase)" reversible="false">
		<notes>
			<html:p>GENE_ASSOCIATION: </html:p>
			<html:p>PROTEIN_ASSOCIATION: </html:p>
			<html:p>SUBSYSTEM: S_*Sphingolipid Metabolism</html:p>
			<html:p>PROTEIN_CLASS: 3.5.1.23</html:p>
		</notes>
		<listOfReactants>
			<speciesReference species="M_cer_r" stoichiometry="1.000000"/>
			<speciesReference species="M_h2o_r" stoichiometry="1.000000"/>
		</listOfReactants>
		<listOfProducts>
			<speciesReference species="M_fattyacid_r" stoichiometry="1.000000"/>
			<speciesReference species="M_sphings_r" stoichiometry="1.000000"/>
		</listOfProducts>
	</reaction>
	<reaction id="R_CERMAH2" name="R_N-Acylsphingosine amidohydrolase" reversible="false">
		<notes>
			<html:p>GENE_ASSOCIATION: </html:p>
			<html:p>PROTEIN_ASSOCIATION: </html:p>
			<html:p>SUBSYSTEM: S_*Sphingolipid Metabolism</html:p>
			<html:p>PROTEIN_CLASS: 3.5.1.23</html:p>
		</notes>
		<listOfReactants>
			<speciesReference species="M_dhcrm_r" stoichiometry="1.000000"/>
			<speciesReference species="M_h2o_r" stoichiometry="1.000000"/>
		</listOfReactants>
		<listOfProducts>
			<speciesReference species="M_fattyacid_r" stoichiometry="1.000000"/>
			<speciesReference species="M_sphgn_r" stoichiometry="1.000000"/>
		</listOfProducts>
	</reaction>
	<reaction id="R_CH4tn" name="R_CH4 nuclear transport" reversible="true">
		<notes>
			<html:p>GENE_ASSOCIATION: </html:p>
			<html:p>PROTEIN_ASSOCIATION: </html:p>
			<html:p>SUBSYSTEM: S_*Transport, Nuclear</html:p>
			<html:p>PROTEIN_CLASS: </html:p>
		</notes>
		<listOfReactants>
			<speciesReference species="M_ch4_c" stoichiometry="1.000000"/>
		</listOfReactants>
		<listOfProducts>
			<speciesReference species="M_ch4_n" stoichiometry="1.000000"/>
		</listOfProducts>
	</reaction>
	<reaction id="R_CHLPCTD" name="R_choline phosphate cytididyltransferase" reversible="false">
		<notes>
			<html:p>GENE_ASSOCIATION: LmjF18.1330</html:p>
			<html:p>PROTEIN_ASSOCIATION: Chlpctd1</html:p>
			<html:p>SUBSYSTEM: S_*Glycerophospholipid metabolism</html:p>
			<html:p>PROTEIN_CLASS: 2.7.7.15</html:p>
		</notes>
		<listOfReactants>
			<speciesReference species="M_cholp_c" stoichiometry="1.000000"/>
			<speciesReference species="M_ctp_c" stoichiometry="1.000000"/>
			<speciesReference species="M_h_c" stoichiometry="1.000000"/>
		</listOfReactants>
		<listOfProducts>
			<speciesReference species="M_cdpchol_c" stoichiometry="1.000000"/>
			<speciesReference species="M_ppi_c" stoichiometry="1.000000"/>
		</listOfProducts>
	</reaction>
	<reaction id="R_CHLSTIr" name="R_cholestenol delta-isomerase, lumped reaction" reversible="false">
		<notes>
			<html:p>GENE_ASSOCIATION: LmjF16.1340</html:p>
			<html:p>PROTEIN_ASSOCIATION: Ebp1</html:p>
			<html:p>SUBSYSTEM: S_*Steroid Biosynthesis</html:p>
			<html:p>PROTEIN_CLASS: 5.3.3.5</html:p>
		</notes>
		<listOfReactants>
			<speciesReference species="M_amet_r" stoichiometry="1.000000"/>
			<speciesReference species="M_o2_r" stoichiometry="1.000000"/>
			<speciesReference species="M_zymst_r" stoichiometry="1.000000"/>
		</listOfReactants>
		<listOfProducts>
			<speciesReference species="M_ahcys_r" stoichiometry="1.000000"/>
			<speciesReference species="M_ergtetrol_r" stoichiometry="1.000000"/>
			<speciesReference species="M_h_r" stoichiometry="1.000000"/>
			<speciesReference species="M_h2o_r" stoichiometry="2.000000"/>
		</listOfProducts>
	</reaction>
	<reaction id="R_CHLt6" name="R_choline transport in/out via proton symport" reversible="true">
		<notes>
			<html:p>GENE_ASSOCIATION: </html:p>
			<html:p>PROTEIN_ASSOCIATION: </html:p>
			<html:p>SUBSYSTEM: S_*Transport, Extracellular</html:p>
			<html:p>PROTEIN_CLASS: </html:p>
		</notes>
		<listOfReactants>
			<speciesReference species="M_chol_e" stoichiometry="1.000000"/>
			<speciesReference species="M_h_e" stoichiometry="1.000000"/>
		</listOfReactants>
		<listOfProducts>
			<speciesReference species="M_chol_c" stoichiometry="1.000000"/>
			<speciesReference species="M_h_c" stoichiometry="1.000000"/>
		</listOfProducts>
	</reaction>
	<reaction id="R_CHOLK" name="R_Choline kinase" reversible="false">
		<notes>
			<html:p>GENE_ASSOCIATION: LmjF35.1470</html:p>
			<html:p>PROTEIN_ASSOCIATION: Cholk1</html:p>
			<html:p>SUBSYSTEM: S_*Glycerophospholipid metabolism</html:p>
			<html:p>PROTEIN_CLASS: 2.7.1.32</html:p>
		</notes>
		<listOfReactants>
			<speciesReference species="M_atp_c" stoichiometry="1.000000"/>
			<speciesReference species="M_chol_c" stoichiometry="1.000000"/>
		</listOfReactants>
		<listOfProducts>
			<speciesReference species="M_adp_c" stoichiometry="1.000000"/>
			<speciesReference species="M_cholp_c" stoichiometry="1.000000"/>
			<speciesReference species="M_h_c" stoichiometry="1.000000"/>
		</listOfProducts>
	</reaction>
	<reaction id="R_CHSTEROLt" name="R_chsterol transport" reversible="true">
		<notes>
			<html:p>GENE_ASSOCIATION: </html:p>
			<html:p>PROTEIN_ASSOCIATION: </html:p>
			<html:p>SUBSYSTEM: S_*Transport, Extracellular</html:p>
			<html:p>PROTEIN_CLASS: </html:p>
		</notes>
		<listOfReactants>
			<speciesReference species="M_chsterol_e" stoichiometry="1.000000"/>
		</listOfReactants>
		<listOfProducts>
			<speciesReference species="M_chsterol_c" stoichiometry="1.000000"/>
		</listOfProducts>
	</reaction>
	<reaction id="R_CHSTEROLter" name="R_chsterol transport" reversible="true">
		<notes>
			<html:p>GENE_ASSOCIATION: </html:p>
			<html:p>PROTEIN_ASSOCIATION: </html:p>
			<html:p>SUBSYSTEM: S_*Transport, Endoplasmic Reticular</html:p>
			<html:p>PROTEIN_CLASS: </html:p>
		</notes>
		<listOfReactants>
			<speciesReference species="M_chsterol_c" stoichiometry="1.000000"/>
		</listOfReactants>
		<listOfProducts>
			<speciesReference species="M_chsterol_r" stoichiometry="1.000000"/>
		</listOfProducts>
	</reaction>
	<reaction id="R_CITt6" name="R_citrate transport in/out via proton symport" reversible="true">
		<notes>
			<html:p>GENE_ASSOCIATION: </html:p>
			<html:p>PROTEIN_ASSOCIATION: </html:p>
			<html:p>SUBSYSTEM: S_*Transport, Extracellular</html:p>
			<html:p>PROTEIN_CLASS: </html:p>
		</notes>
		<listOfReactants>
			<speciesReference species="M_cit_e" stoichiometry="1.000000"/>
			<speciesReference species="M_h_e" stoichiometry="1.000000"/>
		</listOfReactants>
		<listOfProducts>
			<speciesReference species="M_cit_c" stoichiometry="1.000000"/>
			<speciesReference species="M_h_c" stoichiometry="1.000000"/>
		</listOfProducts>
	</reaction>
	<reaction id="R_CITtam" name="R_citrate transport, mitochondrial" reversible="true">
		<notes>
			<html:p>GENE_ASSOCIATION: </html:p>
			<html:p>PROTEIN_ASSOCIATION: </html:p>
			<html:p>SUBSYSTEM: S_*Transport, Mitochondrial</html:p>
			<html:p>PROTEIN_CLASS: </html:p>
		</notes>
		<listOfReactants>
			<speciesReference species="M_cit_c" stoichiometry="1.000000"/>
			<speciesReference species="M_mal_L_m" stoichiometry="1.000000"/>
		</listOfReactants>
		<listOfProducts>
			<speciesReference species="M_mal_L_c" stoichiometry="1.000000"/>
			<speciesReference species="M_cit_m" stoichiometry="1.000000"/>
		</listOfProducts>
	</reaction>
	<reaction id="R_CLPNSm_LM" name="R_cardiolipin synthase (L. major), mitochondrial" reversible="false">
		<notes>
			<html:p>GENE_ASSOCIATION: LmjF34.2110</html:p>
			<html:p>PROTEIN_ASSOCIATION: Clpnsm1</html:p>
			<html:p>SUBSYSTEM: S_*Glycerophospholipid metabolism</html:p>
			<html:p>PROTEIN_CLASS: 2.7.8.5</html:p>
		</notes>
		<listOfReactants>
			<speciesReference species="M_CDPdag_LM_m" stoichiometry="0.010000"/>
			<speciesReference species="M_pg_LM_m" stoichiometry="0.010000"/>
		</listOfReactants>
		<listOfProducts>
			<speciesReference species="M_clpn_LM_m" stoichiometry="0.010000"/>
			<speciesReference species="M_cmp_m" stoichiometry="1.000000"/>
			<speciesReference species="M_h_m" stoichiometry="1.000000"/>
		</listOfProducts>
	</reaction>
	<reaction id="R_CLPNtm" name="R_clpn_LM transport" reversible="true">
		<notes>
			<html:p>GENE_ASSOCIATION: </html:p>
			<html:p>PROTEIN_ASSOCIATION: </html:p>
			<html:p>SUBSYSTEM: S_*Transport, Mitochondrial</html:p>
			<html:p>PROTEIN_CLASS: </html:p>
		</notes>
		<listOfReactants>
			<speciesReference species="M_clpn_LM_c" stoichiometry="1.000000"/>
		</listOfReactants>
		<listOfProducts>
			<speciesReference species="M_clpn_LM_m" stoichiometry="1.000000"/>
		</listOfProducts>
	</reaction>
	<reaction id="R_CMPtm" name="R_CMP transport, diffusion, mitochondrial" reversible="true">
		<notes>
			<html:p>GENE_ASSOCIATION: </html:p>
			<html:p>PROTEIN_ASSOCIATION: </html:p>
			<html:p>SUBSYSTEM: S_*Transport, Mitochondrial</html:p>
			<html:p>PROTEIN_CLASS: </html:p>
		</notes>
		<listOfReactants>
			<speciesReference species="M_cmp_c" stoichiometry="1.000000"/>
		</listOfReactants>
		<listOfProducts>
			<speciesReference species="M_cmp_m" stoichiometry="1.000000"/>
		</listOfProducts>
	</reaction>
	<reaction id="R_CMPtn" name="R_CMP transport, diffusion, nucleus" reversible="true">
		<notes>
			<html:p>GENE_ASSOCIATION: </html:p>
			<html:p>PROTEIN_ASSOCIATION: </html:p>
			<html:p>SUBSYSTEM: S_*Transport, Nuclear</html:p>
			<html:p>PROTEIN_CLASS: </html:p>
		</notes>
		<listOfReactants>
			<speciesReference species="M_cmp_c" stoichiometry="1.000000"/>
		</listOfReactants>
		<listOfProducts>
			<speciesReference species="M_cmp_n" stoichiometry="1.000000"/>
		</listOfProducts>
	</reaction>
	<reaction id="R_CO2t" name="R_CO2 transport out via diffusion" reversible="true">
		<notes>
			<html:p>GENE_ASSOCIATION: </html:p>
			<html:p>PROTEIN_ASSOCIATION: </html:p>
			<html:p>SUBSYSTEM: S_*Transport, Extracellular</html:p>
			<html:p>PROTEIN_CLASS: </html:p>
		</notes>
		<listOfReactants>
			<speciesReference species="M_co2_e" stoichiometry="1.000000"/>
		</listOfReactants>
		<listOfProducts>
			<speciesReference species="M_co2_c" stoichiometry="1.000000"/>
		</listOfProducts>
	</reaction>
	<reaction id="R_CO2ter" name="R_CO2 transport (diffusion), endoplasmic reticular" reversible="true">
		<notes>
			<html:p>GENE_ASSOCIATION: </html:p>
			<html:p>PROTEIN_ASSOCIATION: </html:p>
			<html:p>SUBSYSTEM: S_*Transport, Endoplasmic Reticular</html:p>
			<html:p>PROTEIN_CLASS: </html:p>
		</notes>
		<listOfReactants>
			<speciesReference species="M_co2_c" stoichiometry="1.000000"/>
		</listOfReactants>
		<listOfProducts>
			<speciesReference species="M_co2_r" stoichiometry="1.000000"/>
		</listOfProducts>
	</reaction>
	<reaction id="R_CO2tm" name="R_CO2 transport (diffusion), mitochondrial" reversible="true">
		<notes>
			<html:p>GENE_ASSOCIATION: </html:p>
			<html:p>PROTEIN_ASSOCIATION: </html:p>
			<html:p>SUBSYSTEM: S_*Transport, Mitochondrial</html:p>
			<html:p>PROTEIN_CLASS: </html:p>
		</notes>
		<listOfReactants>
			<speciesReference species="M_co2_c" stoichiometry="1.000000"/>
		</listOfReactants>
		<listOfProducts>
			<speciesReference species="M_co2_m" stoichiometry="1.000000"/>
		</listOfProducts>
	</reaction>
	<reaction id="R_CO2tp" name="R_CO2 peroxisomal transport" reversible="true">
		<notes>
			<html:p>GENE_ASSOCIATION: </html:p>
			<html:p>PROTEIN_ASSOCIATION: </html:p>
			<html:p>SUBSYSTEM: S_*Transport, Peroxisomal</html:p>
			<html:p>PROTEIN_CLASS: </html:p>
		</notes>
		<listOfReactants>
			<speciesReference species="M_co2_c" stoichiometry="1.000000"/>
		</listOfReactants>
		<listOfProducts>
			<speciesReference species="M_co2_x" stoichiometry="1.000000"/>
		</listOfProducts>
	</reaction>
	<reaction id="R_COAter" name="R_Coa transport" reversible="true">
		<notes>
			<html:p>GENE_ASSOCIATION: </html:p>
			<html:p>PROTEIN_ASSOCIATION: </html:p>
			<html:p>SUBSYSTEM: S_*Transport, Endoplasmic Reticular</html:p>
			<html:p>PROTEIN_CLASS: </html:p>
		</notes>
		<listOfReactants>
			<speciesReference species="M_coa_c" stoichiometry="1.000000"/>
		</listOfReactants>
		<listOfProducts>
			<speciesReference species="M_coa_r" stoichiometry="1.000000"/>
		</listOfProducts>
	</reaction>
	<reaction id="R_COAtg" name="R_CoA transporter" reversible="true">
		<notes>
			<html:p>GENE_ASSOCIATION: </html:p>
			<html:p>PROTEIN_ASSOCIATION: </html:p>
			<html:p>SUBSYSTEM: S_*Transport, Peroxisomal</html:p>
			<html:p>PROTEIN_CLASS: </html:p>
		</notes>
		<listOfReactants>
			<speciesReference species="M_coa_c" stoichiometry="1.000000"/>
		</listOfReactants>
		<listOfProducts>
			<speciesReference species="M_coa_x" stoichiometry="1.000000"/>
		</listOfProducts>
	</reaction>
	<reaction id="R_COAtm" name="R_CoA transporter" reversible="true">
		<notes>
			<html:p>GENE_ASSOCIATION: </html:p>
			<html:p>PROTEIN_ASSOCIATION: </html:p>
			<html:p>SUBSYSTEM: S_*Transport, Mitochondrial</html:p>
			<html:p>PROTEIN_CLASS: </html:p>
		</notes>
		<listOfReactants>
			<speciesReference species="M_coa_c" stoichiometry="1.000000"/>
		</listOfReactants>
		<listOfProducts>
			<speciesReference species="M_coa_m" stoichiometry="1.000000"/>
		</listOfProducts>
	</reaction>
	<reaction id="R_CPPPGO" name="R_coproporphyrinogen oxidase" reversible="false">
		<notes>
			<html:p>GENE_ASSOCIATION: LmjF06.1270</html:p>
			<html:p>PROTEIN_ASSOCIATION: Cpppgo1</html:p>
			<html:p>SUBSYSTEM: S_*Porphyrin and Chlorophyll Metabolism</html:p>
			<html:p>PROTEIN_CLASS: 1.3.3.3</html:p>
		</notes>
		<listOfReactants>
			<speciesReference species="M_cpppg3_c" stoichiometry="1.000000"/>
			<speciesReference species="M_h_c" stoichiometry="2.000000"/>
			<speciesReference species="M_o2_c" stoichiometry="1.000000"/>
		</listOfReactants>
		<listOfProducts>
			<speciesReference species="M_co2_c" stoichiometry="2.000000"/>
			<speciesReference species="M_h2o_c" stoichiometry="2.000000"/>
			<speciesReference species="M_pppg9_c" stoichiometry="1.000000"/>
		</listOfProducts>
	</reaction>
	<reaction id="R_CSm" name="R_citrate synthase" reversible="false">
		<notes>
			<html:p>GENE_ASSOCIATION: ( LmjF18.0670  or  LmjF18.0680 )</html:p>
			<html:p>PROTEIN_ASSOCIATION: ( Csm1 ) or ( Csm2 )</html:p>
			<html:p>SUBSYSTEM: S_*Citrate Cycle (TCA)</html:p>
			<html:p>PROTEIN_CLASS: 4.1.3.7</html:p>
		</notes>
		<listOfReactants>
			<speciesReference species="M_accoa_m" stoichiometry="1.000000"/>
			<speciesReference species="M_h2o_m" stoichiometry="1.000000"/>
			<speciesReference species="M_oaa_m" stoichiometry="1.000000"/>
		</listOfReactants>
		<listOfProducts>
			<speciesReference species="M_cit_m" stoichiometry="1.000000"/>
			<speciesReference species="M_coa_m" stoichiometry="1.000000"/>
			<speciesReference species="M_h_m" stoichiometry="1.000000"/>
		</listOfProducts>
	</reaction>
	<reaction id="R_CTL2" name="R_cystathionine g-lyase" reversible="false">
		<notes>
			<html:p>GENE_ASSOCIATION: ( LmjF14.0460  or  LmjF32.2640 )</html:p>
			<html:p>PROTEIN_ASSOCIATION: ( Cystl1 ) or ( Cystl2 )</html:p>
			<html:p>SUBSYSTEM: S_*Methionine Metabolism</html:p>
			<html:p>PROTEIN_CLASS: 4.4.1.1</html:p>
		</notes>
		<listOfReactants>
			<speciesReference species="M_cyst_L_c" stoichiometry="1.000000"/>
			<speciesReference species="M_h2o_c" stoichiometry="1.000000"/>
		</listOfReactants>
		<listOfProducts>
			<speciesReference species="M_nh4_c" stoichiometry="1.000000"/>
			<speciesReference species="M_pyr_c" stoichiometry="1.000000"/>
			<speciesReference species="M_tcys_c" stoichiometry="1.000000"/>
		</listOfProducts>
	</reaction>
	<reaction id="R_CTPS1n" name="R_CTP synthase (NH3)" reversible="false">
		<notes>
			<html:p>GENE_ASSOCIATION: LmjF20.0560</html:p>
			<html:p>PROTEIN_ASSOCIATION: Ctps-1</html:p>
			<html:p>SUBSYSTEM: S_*Pyrimidine Metabolism</html:p>
			<html:p>PROTEIN_CLASS: 6.3.4.2</html:p>
		</notes>
		<listOfReactants>
			<speciesReference species="M_atp_n" stoichiometry="1.000000"/>
			<speciesReference species="M_nh4_n" stoichiometry="1.000000"/>
			<speciesReference species="M_utp_n" stoichiometry="1.000000"/>
		</listOfReactants>
		<listOfProducts>
			<speciesReference species="M_adp_n" stoichiometry="1.000000"/>
			<speciesReference species="M_ctp_n" stoichiometry="1.000000"/>
			<speciesReference species="M_h_n" stoichiometry="2.000000"/>
			<speciesReference species="M_pi_n" stoichiometry="1.000000"/>
		</listOfProducts>
	</reaction>
	<reaction id="R_CTPS2n" name="R_CTP synthase (glutamine)" reversible="false">
		<notes>
			<html:p>GENE_ASSOCIATION: LmjF20.0560</html:p>
			<html:p>PROTEIN_ASSOCIATION: Ctps-1</html:p>
			<html:p>SUBSYSTEM: S_*Pyrimidine Metabolism</html:p>
			<html:p>PROTEIN_CLASS: 6.3.4.2</html:p>
		</notes>
		<listOfReactants>
			<speciesReference species="M_atp_n" stoichiometry="1.000000"/>
			<speciesReference species="M_gln_L_n" stoichiometry="1.000000"/>
			<speciesReference species="M_h2o_n" stoichiometry="1.000000"/>
			<speciesReference species="M_utp_n" stoichiometry="1.000000"/>
		</listOfReactants>
		<listOfProducts>
			<speciesReference species="M_adp_n" stoichiometry="1.000000"/>
			<speciesReference species="M_ctp_n" stoichiometry="1.000000"/>
			<speciesReference species="M_glu_L_n" stoichiometry="1.000000"/>
			<speciesReference species="M_h_n" stoichiometry="2.000000"/>
			<speciesReference species="M_pi_n" stoichiometry="1.000000"/>
		</listOfProducts>
	</reaction>
	<reaction id="R_CTPtm" name="R_ctp transport" reversible="true">
		<notes>
			<html:p>GENE_ASSOCIATION: </html:p>
			<html:p>PROTEIN_ASSOCIATION: </html:p>
			<html:p>SUBSYSTEM: S_*Transport, Mitochondrial</html:p>
			<html:p>PROTEIN_CLASS: </html:p>
		</notes>
		<listOfReactants>
			<speciesReference species="M_ctp_c" stoichiometry="1.000000"/>
		</listOfReactants>
		<listOfProducts>
			<speciesReference species="M_ctp_m" stoichiometry="1.000000"/>
		</listOfProducts>
	</reaction>
	<reaction id="R_CTPtn" name="R_ctp transport" reversible="true">
		<notes>
			<html:p>GENE_ASSOCIATION: </html:p>
			<html:p>PROTEIN_ASSOCIATION: </html:p>
			<html:p>SUBSYSTEM: S_*Transport, Nuclear</html:p>
			<html:p>PROTEIN_CLASS: </html:p>
		</notes>
		<listOfReactants>
			<speciesReference species="M_ctp_c" stoichiometry="1.000000"/>
		</listOfReactants>
		<listOfProducts>
			<speciesReference species="M_ctp_n" stoichiometry="1.000000"/>
		</listOfProducts>
	</reaction>
	<reaction id="R_CYOO6m" name="R_cytochrome c oxidase, mitochondrial ( 6 protons)" reversible="false">
		<notes>
			<html:p>GENE_ASSOCIATION: ( LmjF36.6995  and  LmjF23.0370  and  LmjF03.0100  and  LmjF28.2680  and  LmjF03.0740  and  LmjF12.0670  and  LmjF26.1710  and  LmjF21.1710  and  LmjF25.1130  and  LmjF31.1570  and  LmjF04.1130  and  LmjF20.0840 )</html:p>
			<html:p>PROTEIN_ASSOCIATION: ( Cox1 and Cox10 and Cox11 and Cox15 and Cox17 and Cox4 and Cox5 and Cox6b and Cox7 and Cox8 and Cyoom1 and Cyoom2 )</html:p>
			<html:p>SUBSYSTEM: S_*Oxidative phosphorylation</html:p>
			<html:p>PROTEIN_CLASS: 1.9.3.1</html:p>
		</notes>
		<listOfReactants>
			<speciesReference species="M_focytc_m" stoichiometry="4.000000"/>
			<speciesReference species="M_h_m" stoichiometry="10.000000"/>
			<speciesReference species="M_o2_m" stoichiometry="1.000000"/>
		</listOfReactants>
		<listOfProducts>
			<speciesReference species="M_h_c" stoichiometry="6.000000"/>
			<speciesReference species="M_ficytc_m" stoichiometry="4.000000"/>
			<speciesReference species="M_h2o_m" stoichiometry="2.000000"/>
		</listOfProducts>
	</reaction>
	<reaction id="R_CYOR_u6m" name="R_ubiquinol-6 cytochrome c reductase" reversible="false">
		<notes>
			<html:p>GENE_ASSOCIATION: ( LmjF07.0060  and  LmjF31.2580  and  LmjF35.1380  and  LmjF35.1540 )</html:p>
			<html:p>PROTEIN_ASSOCIATION: ( Cytc1-1 and Cytc1-2 and Cytcb and Isp )</html:p>
			<html:p>SUBSYSTEM: S_*Oxidative phosphorylation</html:p>
			<html:p>PROTEIN_CLASS: 1.10.2.2</html:p>
		</notes>
		<listOfReactants>
			<speciesReference species="M_ficytc_m" stoichiometry="2.000000"/>
			<speciesReference species="M_h_m" stoichiometry="1.500000"/>
			<speciesReference species="M_q6h2_m" stoichiometry="1.000000"/>
		</listOfReactants>
		<listOfProducts>
			<speciesReference species="M_h_c" stoichiometry="3.500000"/>
			<speciesReference species="M_focytc_m" stoichiometry="2.000000"/>
			<speciesReference species="M_q6_m" stoichiometry="1.000000"/>
		</listOfProducts>
	</reaction>
	<reaction id="R_CYSBS" name="R_L-Serine hydro-lyase (adding homocysteine)" reversible="true">
		<notes>
			<html:p>GENE_ASSOCIATION: LmjF17.0250</html:p>
			<html:p>PROTEIN_ASSOCIATION: Cysts1</html:p>
			<html:p>SUBSYSTEM: S_*Methionine Metabolism</html:p>
			<html:p>PROTEIN_CLASS: 4.2.1.22</html:p>
		</notes>
		<listOfReactants>
			<speciesReference species="M_h_c" stoichiometry="1.000000"/>
			<speciesReference species="M_h2s_c" stoichiometry="1.000000"/>
			<speciesReference species="M_ser_L_c" stoichiometry="1.000000"/>
		</listOfReactants>
		<listOfProducts>
			<speciesReference species="M_cys_L_c" stoichiometry="1.000000"/>
			<speciesReference species="M_h2o_c" stoichiometry="1.000000"/>
		</listOfProducts>
	</reaction>
	<reaction id="R_CYSS" name="R_cysteine synthase" reversible="false">
		<notes>
			<html:p>GENE_ASSOCIATION: LmjF36.3590</html:p>
			<html:p>PROTEIN_ASSOCIATION: CysK</html:p>
			<html:p>SUBSYSTEM: S_*Cysteine Metabolism</html:p>
			<html:p>PROTEIN_CLASS: 4.2.99.8</html:p>
		</notes>
		<listOfReactants>
			<speciesReference species="M_acser_c" stoichiometry="1.000000"/>
			<speciesReference species="M_h2s_c" stoichiometry="1.000000"/>
		</listOfReactants>
		<listOfProducts>
			<speciesReference species="M_ac_c" stoichiometry="1.000000"/>
			<speciesReference species="M_cys_L_c" stoichiometry="1.000000"/>
		</listOfProducts>
	</reaction>
	<reaction id="R_CYSTL" name="R_cystathionine b-lyase" reversible="false">
		<notes>
			<html:p>GENE_ASSOCIATION: ( LmjF14.0460  or  LmjF32.2640 )</html:p>
			<html:p>PROTEIN_ASSOCIATION: ( Cystl1 ) or ( Cystl2 )</html:p>
			<html:p>SUBSYSTEM: S_*Methionine Metabolism</html:p>
			<html:p>PROTEIN_CLASS: 4.4.1.8</html:p>
		</notes>
		<listOfReactants>
			<speciesReference species="M_cysth_L_c" stoichiometry="1.000000"/>
			<speciesReference species="M_h2o_c" stoichiometry="1.000000"/>
		</listOfReactants>
		<listOfProducts>
			<speciesReference species="M_hcys_L_c" stoichiometry="1.000000"/>
			<speciesReference species="M_nh4_c" stoichiometry="1.000000"/>
			<speciesReference species="M_pyr_c" stoichiometry="1.000000"/>
		</listOfProducts>
	</reaction>
	<reaction id="R_CYSTRS" name="R_Cysteinyl-tRNA synthetase" reversible="false">
		<notes>
			<html:p>GENE_ASSOCIATION: LmjF12.0250</html:p>
			<html:p>PROTEIN_ASSOCIATION: Cystrs1</html:p>
			<html:p>SUBSYSTEM: S_*Cysteine Metabolism</html:p>
			<html:p>PROTEIN_CLASS: 6.1.1.16</html:p>
		</notes>
		<listOfReactants>
			<speciesReference species="M_atp_c" stoichiometry="1.000000"/>
			<speciesReference species="M_cys_L_c" stoichiometry="1.000000"/>
			<speciesReference species="M_trnacys_c" stoichiometry="1.000000"/>
		</listOfReactants>
		<listOfProducts>
			<speciesReference species="M_amp_c" stoichiometry="1.000000"/>
			<speciesReference species="M_cystrna_c" stoichiometry="1.000000"/>
			<speciesReference species="M_ppi_c" stoichiometry="1.000000"/>
		</listOfProducts>
	</reaction>
	<reaction id="R_CYSTS" name="R_cystathionine b-synthase" reversible="false">
		<notes>
			<html:p>GENE_ASSOCIATION: LmjF17.0250</html:p>
			<html:p>PROTEIN_ASSOCIATION: Cysts1</html:p>
			<html:p>SUBSYSTEM: S_*Methionine Metabolism</html:p>
			<html:p>PROTEIN_CLASS: 4.2.1.22</html:p>
		</notes>
		<listOfReactants>
			<speciesReference species="M_hcys_L_c" stoichiometry="1.000000"/>
			<speciesReference species="M_ser_L_c" stoichiometry="1.000000"/>
		</listOfReactants>
		<listOfProducts>
			<speciesReference species="M_cysth_L_c" stoichiometry="1.000000"/>
			<speciesReference species="M_h2o_c" stoichiometry="1.000000"/>
		</listOfProducts>
	</reaction>
	<reaction id="R_CYSt6" name="R_L-cysteine transport in via proton symport" reversible="true">
		<notes>
			<html:p>GENE_ASSOCIATION: ( LmjF14.0320  or  LmjF22.0230  or  LmjF11.0520  or  LmjF27.0670 )</html:p>
			<html:p>PROTEIN_ASSOCIATION: ( Aap12 ) or ( Aap13 ) or ( Aap14 ) or ( Aap15 )</html:p>
			<html:p>SUBSYSTEM: S_*Transport, Extracellular</html:p>
			<html:p>PROTEIN_CLASS: </html:p>
		</notes>
		<listOfReactants>
			<speciesReference species="M_cys_L_e" stoichiometry="1.000000"/>
			<speciesReference species="M_h_e" stoichiometry="1.000000"/>
		</listOfReactants>
		<listOfProducts>
			<speciesReference species="M_cys_L_c" stoichiometry="1.000000"/>
			<speciesReference species="M_h_c" stoichiometry="1.000000"/>
		</listOfProducts>
	</reaction>
	<reaction id="R_CYTD1" name="R_cytidine deaminase" reversible="false">
		<notes>
			<html:p>GENE_ASSOCIATION: LmjF17.0360</html:p>
			<html:p>PROTEIN_ASSOCIATION: Cytd1</html:p>
			<html:p>SUBSYSTEM: S_*Pyrimidine Metabolism</html:p>
			<html:p>PROTEIN_CLASS: 3.5.4.5</html:p>
		</notes>
		<listOfReactants>
			<speciesReference species="M_cytd_c" stoichiometry="1.000000"/>
			<speciesReference species="M_h2o_c" stoichiometry="1.000000"/>
		</listOfReactants>
		<listOfProducts>
			<speciesReference species="M_nh3_c" stoichiometry="1.000000"/>
			<speciesReference species="M_uri_c" stoichiometry="1.000000"/>
		</listOfProducts>
	</reaction>
	<reaction id="R_CYTDK1" name="R_cytidine kinase (ATP)" reversible="false">
		<notes>
			<html:p>GENE_ASSOCIATION: LmjF31.2470</html:p>
			<html:p>PROTEIN_ASSOCIATION: Urik1</html:p>
			<html:p>SUBSYSTEM: S_*Pyrimidine Metabolism</html:p>
			<html:p>PROTEIN_CLASS: </html:p>
		</notes>
		<listOfReactants>
			<speciesReference species="M_atp_c" stoichiometry="1.000000"/>
			<speciesReference species="M_cytd_c" stoichiometry="1.000000"/>
		</listOfReactants>
		<listOfProducts>
			<speciesReference species="M_adp_c" stoichiometry="1.000000"/>
			<speciesReference species="M_cmp_c" stoichiometry="1.000000"/>
			<speciesReference species="M_h_c" stoichiometry="1.000000"/>
		</listOfProducts>
	</reaction>
	<reaction id="R_CYTDK2" name="R_cytidine kinase (GTP)" reversible="false">
		<notes>
			<html:p>GENE_ASSOCIATION: LmjF31.2470</html:p>
			<html:p>PROTEIN_ASSOCIATION: Urik1</html:p>
			<html:p>SUBSYSTEM: S_*Pyrimidine Metabolism</html:p>
			<html:p>PROTEIN_CLASS: </html:p>
		</notes>
		<listOfReactants>
			<speciesReference species="M_cytd_c" stoichiometry="1.000000"/>
			<speciesReference species="M_gtp_c" stoichiometry="1.000000"/>
		</listOfReactants>
		<listOfProducts>
			<speciesReference species="M_cmp_c" stoichiometry="1.000000"/>
			<speciesReference species="M_gdp_c" stoichiometry="1.000000"/>
			<speciesReference species="M_h_c" stoichiometry="1.000000"/>
		</listOfProducts>
	</reaction>
	<reaction id="R_CYTDK3" name="R_cytidine kinase (ITP)" reversible="false">
		<notes>
			<html:p>GENE_ASSOCIATION: LmjF31.2470</html:p>
			<html:p>PROTEIN_ASSOCIATION: Urik1</html:p>
			<html:p>SUBSYSTEM: S_*Pyrimidine Metabolism</html:p>
			<html:p>PROTEIN_CLASS: </html:p>
		</notes>
		<listOfReactants>
			<speciesReference species="M_cytd_c" stoichiometry="1.000000"/>
			<speciesReference species="M_itp_c" stoichiometry="1.000000"/>
		</listOfReactants>
		<listOfProducts>
			<speciesReference species="M_cmp_c" stoichiometry="1.000000"/>
			<speciesReference species="M_h_c" stoichiometry="1.000000"/>
			<speciesReference species="M_idp_c" stoichiometry="1.000000"/>
		</listOfProducts>
	</reaction>
	<reaction id="R_CYTDK4" name="R_cytidine kinase (UTP)" reversible="false">
		<notes>
			<html:p>GENE_ASSOCIATION: LmjF31.2470</html:p>
			<html:p>PROTEIN_ASSOCIATION: Urik1</html:p>
			<html:p>SUBSYSTEM: S_*Pyrimidine Metabolism</html:p>
			<html:p>PROTEIN_CLASS: 2.7.1.48</html:p>
		</notes>
		<listOfReactants>
			<speciesReference species="M_cytd_c" stoichiometry="1.000000"/>
			<speciesReference species="M_utp_c" stoichiometry="1.000000"/>
		</listOfReactants>
		<listOfProducts>
			<speciesReference species="M_cmp_c" stoichiometry="1.000000"/>
			<speciesReference species="M_h_c" stoichiometry="1.000000"/>
			<speciesReference species="M_udp_c" stoichiometry="1.000000"/>
		</listOfProducts>
	</reaction>
	<reaction id="R_CYTDK5" name="R_cytidine kinase (dATP)" reversible="false">
		<notes>
			<html:p>GENE_ASSOCIATION: LmjF31.2470</html:p>
			<html:p>PROTEIN_ASSOCIATION: Urik1</html:p>
			<html:p>SUBSYSTEM: S_*Pyrimidine Metabolism</html:p>
			<html:p>PROTEIN_CLASS: 2.7.1.48</html:p>
		</notes>
		<listOfReactants>
			<speciesReference species="M_cytd_c" stoichiometry="1.000000"/>
			<speciesReference species="M_datp_c" stoichiometry="1.000000"/>
		</listOfReactants>
		<listOfProducts>
			<speciesReference species="M_cmp_c" stoichiometry="1.000000"/>
			<speciesReference species="M_dadp_c" stoichiometry="1.000000"/>
			<speciesReference species="M_h_c" stoichiometry="1.000000"/>
		</listOfProducts>
	</reaction>
	<reaction id="R_CYTDK6" name="R_cytidine kinase (dGTP)" reversible="false">
		<notes>
			<html:p>GENE_ASSOCIATION: LmjF31.2470</html:p>
			<html:p>PROTEIN_ASSOCIATION: Urik1</html:p>
			<html:p>SUBSYSTEM: S_*Pyrimidine Metabolism</html:p>
			<html:p>PROTEIN_CLASS: 2.7.1.48</html:p>
		</notes>
		<listOfReactants>
			<speciesReference species="M_cytd_c" stoichiometry="1.000000"/>
			<speciesReference species="M_dgtp_c" stoichiometry="1.000000"/>
		</listOfReactants>
		<listOfProducts>
			<speciesReference species="M_cmp_c" stoichiometry="1.000000"/>
			<speciesReference species="M_dgdp_c" stoichiometry="1.000000"/>
			<speciesReference species="M_h_c" stoichiometry="1.000000"/>
		</listOfProducts>
	</reaction>
	<reaction id="R_CYTDK7" name="R_cytidine kinase (dTTP)" reversible="false">
		<notes>
			<html:p>GENE_ASSOCIATION: LmjF31.2470</html:p>
			<html:p>PROTEIN_ASSOCIATION: Urik1</html:p>
			<html:p>SUBSYSTEM: S_*Pyrimidine Metabolism</html:p>
			<html:p>PROTEIN_CLASS: 2.7.1.48</html:p>
		</notes>
		<listOfReactants>
			<speciesReference species="M_cytd_c" stoichiometry="1.000000"/>
			<speciesReference species="M_dttp_c" stoichiometry="1.000000"/>
		</listOfReactants>
		<listOfProducts>
			<speciesReference species="M_cmp_c" stoichiometry="1.000000"/>
			<speciesReference species="M_dtdp_c" stoichiometry="1.000000"/>
			<speciesReference species="M_h_c" stoichiometry="1.000000"/>
		</listOfProducts>
	</reaction>
	<reaction id="R_CYTDK8" name="R_cytidine kinase (dCTP)" reversible="false">
		<notes>
			<html:p>GENE_ASSOCIATION: LmjF31.2470</html:p>
			<html:p>PROTEIN_ASSOCIATION: Urik1</html:p>
			<html:p>SUBSYSTEM: S_*Pyrimidine Metabolism</html:p>
			<html:p>PROTEIN_CLASS: 2.7.1.48</html:p>
		</notes>
		<listOfReactants>
			<speciesReference species="M_cytd_c" stoichiometry="1.000000"/>
			<speciesReference species="M_dctp_c" stoichiometry="1.000000"/>
		</listOfReactants>
		<listOfProducts>
			<speciesReference species="M_cmp_c" stoichiometry="1.000000"/>
			<speciesReference species="M_dcdp_c" stoichiometry="1.000000"/>
			<speciesReference species="M_h_c" stoichiometry="1.000000"/>
		</listOfProducts>
	</reaction>
	<reaction id="R_CYTDK9" name="R_cytidine kinase (dUTP)" reversible="false">
		<notes>
			<html:p>GENE_ASSOCIATION: LmjF31.2470</html:p>
			<html:p>PROTEIN_ASSOCIATION: Urik1</html:p>
			<html:p>SUBSYSTEM: S_*Pyrimidine Metabolism</html:p>
			<html:p>PROTEIN_CLASS: 2.7.1.48</html:p>
		</notes>
		<listOfReactants>
			<speciesReference species="M_cytd_c" stoichiometry="1.000000"/>
			<speciesReference species="M_dutp_c" stoichiometry="1.000000"/>
		</listOfReactants>
		<listOfProducts>
			<speciesReference species="M_cmp_c" stoichiometry="1.000000"/>
			<speciesReference species="M_dudp_c" stoichiometry="1.000000"/>
			<speciesReference species="M_h_c" stoichiometry="1.000000"/>
		</listOfProducts>
	</reaction>
	<reaction id="R_CYTK1" name="R_cytidylate kinase (CMP)" reversible="true">
		<notes>
			<html:p>GENE_ASSOCIATION: </html:p>
			<html:p>PROTEIN_ASSOCIATION: </html:p>
			<html:p>SUBSYSTEM: S_*Pyrimidine Metabolism</html:p>
			<html:p>PROTEIN_CLASS: 2.7.4.14</html:p>
		</notes>
		<listOfReactants>
			<speciesReference species="M_atp_c" stoichiometry="1.000000"/>
			<speciesReference species="M_cmp_c" stoichiometry="1.000000"/>
		</listOfReactants>
		<listOfProducts>
			<speciesReference species="M_adp_c" stoichiometry="1.000000"/>
			<speciesReference species="M_cdp_c" stoichiometry="1.000000"/>
		</listOfProducts>
	</reaction>
	<reaction id="R_CYTK1n" name="R_cytidylate kinase (CMP)" reversible="true">
		<notes>
			<html:p>GENE_ASSOCIATION: </html:p>
			<html:p>PROTEIN_ASSOCIATION: </html:p>
			<html:p>SUBSYSTEM: S_*Pyrimidine Metabolism</html:p>
			<html:p>PROTEIN_CLASS: 2.7.4.14</html:p>
		</notes>
		<listOfReactants>
			<speciesReference species="M_atp_n" stoichiometry="1.000000"/>
			<speciesReference species="M_cmp_n" stoichiometry="1.000000"/>
		</listOfReactants>
		<listOfProducts>
			<speciesReference species="M_adp_n" stoichiometry="1.000000"/>
			<speciesReference species="M_cdp_n" stoichiometry="1.000000"/>
		</listOfProducts>
	</reaction>
	<reaction id="R_CYTK2" name="R_cytidylate kinase (dCMP)" reversible="true">
		<notes>
			<html:p>GENE_ASSOCIATION: </html:p>
			<html:p>PROTEIN_ASSOCIATION: </html:p>
			<html:p>SUBSYSTEM: S_*Pyrimidine Metabolism</html:p>
			<html:p>PROTEIN_CLASS: 2.7.4.14</html:p>
		</notes>
		<listOfReactants>
			<speciesReference species="M_atp_c" stoichiometry="1.000000"/>
			<speciesReference species="M_dcmp_c" stoichiometry="1.000000"/>
		</listOfReactants>
		<listOfProducts>
			<speciesReference species="M_adp_c" stoichiometry="1.000000"/>
			<speciesReference species="M_dcdp_c" stoichiometry="1.000000"/>
		</listOfProducts>
	</reaction>
	<reaction id="R_CaATPAC" name="R_vacuolar-type Ca2+-ATPase" reversible="false">
		<notes>
			<html:p>GENE_ASSOCIATION: ( LmjF07.0650  and  LmjF07.0630 )</html:p>
			<html:p>PROTEIN_ASSOCIATION: ( Caac1 and Caac2 )</html:p>
			<html:p>SUBSYSTEM: S_*Oxidative phosphorylation</html:p>
			<html:p>PROTEIN_CLASS: 3.6.3.8</html:p>
		</notes>
		<listOfReactants>
			<speciesReference species="M_atp_v" stoichiometry="1.000000"/>
			<speciesReference species="M_ca2_v" stoichiometry="1.000000"/>
			<speciesReference species="M_h2o_v" stoichiometry="1.000000"/>
		</listOfReactants>
		<listOfProducts>
			<speciesReference species="M_ca2_c" stoichiometry="1.000000"/>
			<speciesReference species="M_adp_v" stoichiometry="1.000000"/>
			<speciesReference species="M_h_v" stoichiometry="1.000000"/>
			<speciesReference species="M_pi_v" stoichiometry="1.000000"/>
		</listOfProducts>
	</reaction>
	<reaction id="R_D-LACt2" name="R_D-lactate transport via proton symport" reversible="true">
		<notes>
			<html:p>GENE_ASSOCIATION: </html:p>
			<html:p>PROTEIN_ASSOCIATION: </html:p>
			<html:p>SUBSYSTEM: S_*Transport, Extracellular</html:p>
			<html:p>PROTEIN_CLASS: </html:p>
		</notes>
		<listOfReactants>
			<speciesReference species="M_h_e" stoichiometry="1.000000"/>
			<speciesReference species="M_lac_D_e" stoichiometry="1.000000"/>
		</listOfReactants>
		<listOfProducts>
			<speciesReference species="M_h_c" stoichiometry="1.000000"/>
			<speciesReference species="M_lac_D_c" stoichiometry="1.000000"/>
		</listOfProducts>
	</reaction>
	<reaction id="R_DADAr" name="R_Deoxyadenosine deaminase" reversible="true">
		<notes>
			<html:p>GENE_ASSOCIATION: ( LmjF35.2160  or  LmjF33.0235 )</html:p>
			<html:p>PROTEIN_ASSOCIATION: ( Ada1 ) or ( Ada2 )</html:p>
			<html:p>SUBSYSTEM: S_*Purine Metabolism</html:p>
			<html:p>PROTEIN_CLASS: 3.5.4.4</html:p>
		</notes>
		<listOfReactants>
			<speciesReference species="M_dad_2_c" stoichiometry="1.000000"/>
			<speciesReference species="M_h2o_c" stoichiometry="1.000000"/>
		</listOfReactants>
		<listOfProducts>
			<speciesReference species="M_din_c" stoichiometry="1.000000"/>
			<speciesReference species="M_nh3_c" stoichiometry="1.000000"/>
		</listOfProducts>
	</reaction>
	<reaction id="R_DADK" name="R_deoxyadenylate kinase" reversible="true">
		<notes>
			<html:p>GENE_ASSOCIATION: ( ( LmjF34.0110  and  LmjF34.0120 )  or  LmjF04.0960 )</html:p>
			<html:p>PROTEIN_ASSOCIATION: ( Adk1-2 and Adk1-3 ) or ( Adk1-1 )</html:p>
			<html:p>SUBSYSTEM: S_*Purine Metabolism</html:p>
			<html:p>PROTEIN_CLASS: 2.7.4.11</html:p>
		</notes>
		<listOfReactants>
			<speciesReference species="M_atp_c" stoichiometry="1.000000"/>
			<speciesReference species="M_damp_c" stoichiometry="1.000000"/>
		</listOfReactants>
		<listOfProducts>
			<speciesReference species="M_adp_c" stoichiometry="1.000000"/>
			<speciesReference species="M_dadp_c" stoichiometry="1.000000"/>
		</listOfProducts>
	</reaction>
	<reaction id="R_DADKf" name="R_deoxyadenylate kinase" reversible="true">
		<notes>
			<html:p>GENE_ASSOCIATION: ( LmjF21.1250  or  LmjF16.0020 )</html:p>
			<html:p>PROTEIN_ASSOCIATION: ( Adk3-1 ) or ( Adk3-2 )</html:p>
			<html:p>SUBSYSTEM: S_*Purine Metabolism</html:p>
			<html:p>PROTEIN_CLASS: 2.7.4.11</html:p>
		</notes>
		<listOfReactants>
			<speciesReference species="M_atp_h" stoichiometry="1.000000"/>
			<speciesReference species="M_damp_h" stoichiometry="1.000000"/>
		</listOfReactants>
		<listOfProducts>
			<speciesReference species="M_adp_h" stoichiometry="1.000000"/>
			<speciesReference species="M_dadp_h" stoichiometry="1.000000"/>
		</listOfProducts>
	</reaction>
	<reaction id="R_DADKg" name="R_deoxyadenylate kinase" reversible="true">
		<notes>
			<html:p>GENE_ASSOCIATION: ( LmjF25.2370  or  LmjF36.1360 )</html:p>
			<html:p>PROTEIN_ASSOCIATION: ( Adk2-1 ) or ( Adk2-2 )</html:p>
			<html:p>SUBSYSTEM: S_*Purine Metabolism</html:p>
			<html:p>PROTEIN_CLASS: 2.7.4.11</html:p>
		</notes>
		<listOfReactants>
			<speciesReference species="M_atp_x" stoichiometry="1.000000"/>
			<speciesReference species="M_damp_x" stoichiometry="1.000000"/>
		</listOfReactants>
		<listOfProducts>
			<speciesReference species="M_adp_x" stoichiometry="1.000000"/>
			<speciesReference species="M_dadp_x" stoichiometry="1.000000"/>
		</listOfProducts>
	</reaction>
	<reaction id="R_DADKm" name="R_deoxyadenylate kinase" reversible="true">
		<notes>
			<html:p>GENE_ASSOCIATION: </html:p>
			<html:p>PROTEIN_ASSOCIATION: </html:p>
			<html:p>SUBSYSTEM: S_*Purine Metabolism</html:p>
			<html:p>PROTEIN_CLASS: 2.7.4.11</html:p>
		</notes>
		<listOfReactants>
			<speciesReference species="M_atp_m" stoichiometry="1.000000"/>
			<speciesReference species="M_damp_m" stoichiometry="1.000000"/>
		</listOfReactants>
		<listOfProducts>
			<speciesReference species="M_adp_m" stoichiometry="1.000000"/>
			<speciesReference species="M_dadp_m" stoichiometry="1.000000"/>
		</listOfProducts>
	</reaction>
	<reaction id="R_DADNK" name="R_deoxyadenosine kinase" reversible="false">
		<notes>
			<html:p>GENE_ASSOCIATION: </html:p>
			<html:p>PROTEIN_ASSOCIATION: </html:p>
			<html:p>SUBSYSTEM: S_*Purine Metabolism</html:p>
			<html:p>PROTEIN_CLASS: 2.7.1.76</html:p>
		</notes>
		<listOfReactants>
			<speciesReference species="M_atp_c" stoichiometry="1.000000"/>
			<speciesReference species="M_dad_2_c" stoichiometry="1.000000"/>
		</listOfReactants>
		<listOfProducts>
			<speciesReference species="M_adp_c" stoichiometry="1.000000"/>
			<speciesReference species="M_damp_c" stoichiometry="1.000000"/>
			<speciesReference species="M_h_c" stoichiometry="1.000000"/>
		</listOfProducts>
	</reaction>
	<reaction id="R_DADPtn" name="R_DADP nuclear transport" reversible="true">
		<notes>
			<html:p>GENE_ASSOCIATION: </html:p>
			<html:p>PROTEIN_ASSOCIATION: </html:p>
			<html:p>SUBSYSTEM: S_*Transport, Nuclear</html:p>
			<html:p>PROTEIN_CLASS: </html:p>
		</notes>
		<listOfReactants>
			<speciesReference species="M_dadp_c" stoichiometry="1.000000"/>
		</listOfReactants>
		<listOfProducts>
			<speciesReference species="M_dadp_n" stoichiometry="1.000000"/>
		</listOfProducts>
	</reaction>
	<reaction id="R_DAGAT_LM" name="R_Phospholipid:1,2-diacyl-sn-glycerol O-acyltransferase" reversible="false">
		<notes>
			<html:p>GENE_ASSOCIATION: LmjF09.1040</html:p>
			<html:p>PROTEIN_ASSOCIATION: Dagat1</html:p>
			<html:p>SUBSYSTEM: S_*Glycerophospholipid metabolism</html:p>
			<html:p>PROTEIN_CLASS: 2.3.1.158</html:p>
		</notes>
		<listOfReactants>
			<speciesReference species="M_12dgr_LM_c" stoichiometry="0.010000"/>
			<speciesReference species="M_alincoa_c" stoichiometry="0.080000"/>
			<speciesReference species="M_glincoa_c" stoichiometry="0.080000"/>
			<speciesReference species="M_lincoa_c" stoichiometry="0.290000"/>
			<speciesReference species="M_olcoa_c" stoichiometry="0.330000"/>
			<speciesReference species="M_pmtcoa_c" stoichiometry="0.090000"/>
			<speciesReference species="M_strcoa_c" stoichiometry="0.100000"/>
			<speciesReference species="M_tdcoa_c" stoichiometry="0.030000"/>
		</listOfReactants>
		<listOfProducts>
			<speciesReference species="M_coa_c" stoichiometry="1.000000"/>
			<speciesReference species="M_triglyc_LM_c" stoichiometry="0.010000"/>
		</listOfProducts>
	</reaction>
	<reaction id="R_DAGCPT_LM" name="R_diacylglycerol cholinephosphotransferase (L. major)" reversible="false">
		<notes>
			<html:p>GENE_ASSOCIATION: LmjF36.5900</html:p>
			<html:p>PROTEIN_ASSOCIATION: Ethapt1</html:p>
			<html:p>SUBSYSTEM: S_*Glycerophospholipid metabolism</html:p>
			<html:p>PROTEIN_CLASS: 2.7.8.2</html:p>
		</notes>
		<listOfReactants>
			<speciesReference species="M_12dgr_LM_c" stoichiometry="0.010000"/>
			<speciesReference species="M_cdpchol_c" stoichiometry="1.000000"/>
		</listOfReactants>
		<listOfProducts>
			<speciesReference species="M_cmp_c" stoichiometry="1.000000"/>
			<speciesReference species="M_h_c" stoichiometry="1.000000"/>
			<speciesReference species="M_pc_LM_c" stoichiometry="0.010000"/>
		</listOfProducts>
	</reaction>
	<reaction id="R_DAGCPTm_LM" name="R_diacylglycerol cholinephosphotransferase (L. major)" reversible="false">
		<notes>
			<html:p>GENE_ASSOCIATION: LmjF36.5900</html:p>
			<html:p>PROTEIN_ASSOCIATION: Ethapt1</html:p>
			<html:p>SUBSYSTEM: S_*Glycerophospholipid metabolism</html:p>
			<html:p>PROTEIN_CLASS: 2.7.8.2</html:p>
		</notes>
		<listOfReactants>
			<speciesReference species="M_12dgr_LM_m" stoichiometry="0.010000"/>
			<speciesReference species="M_cdpchol_m" stoichiometry="1.000000"/>
		</listOfReactants>
		<listOfProducts>
			<speciesReference species="M_cmp_m" stoichiometry="1.000000"/>
			<speciesReference species="M_h_m" stoichiometry="1.000000"/>
			<speciesReference species="M_pc_LM_m" stoichiometry="0.010000"/>
		</listOfProducts>
	</reaction>
	<reaction id="R_DAGK_LM" name="R_diacylglycerol kinase (L. major)" reversible="false">
		<notes>
			<html:p>GENE_ASSOCIATION: ( LmjF35.5370  or  LmjF16.1290 )</html:p>
			<html:p>PROTEIN_ASSOCIATION: ( Dagk1 ) or ( Dagk2 )</html:p>
			<html:p>SUBSYSTEM: S_*Glycerophospholipid metabolism</html:p>
			<html:p>PROTEIN_CLASS: 2.7.1.107</html:p>
		</notes>
		<listOfReactants>
			<speciesReference species="M_12dgr_LM_c" stoichiometry="0.010000"/>
			<speciesReference species="M_atp_c" stoichiometry="1.000000"/>
		</listOfReactants>
		<listOfProducts>
			<speciesReference species="M_adp_c" stoichiometry="1.000000"/>
			<speciesReference species="M_h_c" stoichiometry="1.000000"/>
			<speciesReference species="M_pa_LM_c" stoichiometry="0.010000"/>
		</listOfProducts>
	</reaction>
	<reaction id="R_DAGKm_LM" name="R_diacylglycerol kinase (L. major)" reversible="false">
		<notes>
			<html:p>GENE_ASSOCIATION: ( LmjF35.5370  or  LmjF16.1290 )</html:p>
			<html:p>PROTEIN_ASSOCIATION: ( Dagk1 ) or ( Dagk2 )</html:p>
			<html:p>SUBSYSTEM: S_*Glycerophospholipid metabolism</html:p>
			<html:p>PROTEIN_CLASS: 2.7.1.107</html:p>
		</notes>
		<listOfReactants>
			<speciesReference species="M_12dgr_LM_m" stoichiometry="0.010000"/>
			<speciesReference species="M_atp_m" stoichiometry="1.000000"/>
		</listOfReactants>
		<listOfProducts>
			<speciesReference species="M_adp_m" stoichiometry="1.000000"/>
			<speciesReference species="M_h_m" stoichiometry="1.000000"/>
			<speciesReference species="M_pa_LM_m" stoichiometry="0.010000"/>
		</listOfProducts>
	</reaction>
	<reaction id="R_DATPtn" name="R_DATP nuclear transport" reversible="true">
		<notes>
			<html:p>GENE_ASSOCIATION: </html:p>
			<html:p>PROTEIN_ASSOCIATION: </html:p>
			<html:p>SUBSYSTEM: S_*Transport, Nuclear</html:p>
			<html:p>PROTEIN_CLASS: </html:p>
		</notes>
		<listOfReactants>
			<speciesReference species="M_datp_c" stoichiometry="1.000000"/>
		</listOfReactants>
		<listOfProducts>
			<speciesReference species="M_datp_n" stoichiometry="1.000000"/>
		</listOfProducts>
	</reaction>
	<reaction id="R_DCCOADm" name="R_decanoyl-CoA dehydrogenase" reversible="false">
		<notes>
			<html:p>GENE_ASSOCIATION: ( LmjF28.2510  or  LmjF06.0880 )</html:p>
			<html:p>PROTEIN_ASSOCIATION: ( Acoad-2 ) or ( Acoad-1 )</html:p>
			<html:p>SUBSYSTEM: S_*Fatty Acid Degradation</html:p>
			<html:p>PROTEIN_CLASS: 1.3.99.3</html:p>
		</notes>
		<listOfReactants>
			<speciesReference species="M_dccoa_m" stoichiometry="1.000000"/>
			<speciesReference species="M_fad_m" stoichiometry="1.000000"/>
		</listOfReactants>
		<listOfProducts>
			<speciesReference species="M_dcd2coa_m" stoichiometry="1.000000"/>
			<speciesReference species="M_fadh2_m" stoichiometry="1.000000"/>
		</listOfProducts>
	</reaction>
	<reaction id="R_DCMPDA2" name="R_dCMP deaminase" reversible="true">
		<notes>
			<html:p>GENE_ASSOCIATION: </html:p>
			<html:p>PROTEIN_ASSOCIATION: </html:p>
			<html:p>SUBSYSTEM: S_*Pyrimidine Metabolism</html:p>
			<html:p>PROTEIN_CLASS: 3.5.4.12</html:p>
		</notes>
		<listOfReactants>
			<speciesReference species="M_dcmp_c" stoichiometry="1.000000"/>
			<speciesReference species="M_h_c" stoichiometry="1.000000"/>
			<speciesReference species="M_h2o_c" stoichiometry="1.000000"/>
		</listOfReactants>
		<listOfProducts>
			<speciesReference species="M_dump_c" stoichiometry="1.000000"/>
			<speciesReference species="M_nh4_c" stoichiometry="1.000000"/>
		</listOfProducts>
	</reaction>
	<reaction id="R_DCOTCOAter" name="R_dcotcoa transport" reversible="true">
		<notes>
			<html:p>GENE_ASSOCIATION: </html:p>
			<html:p>PROTEIN_ASSOCIATION: </html:p>
			<html:p>SUBSYSTEM: S_*Transport, Endoplasmic Reticular</html:p>
			<html:p>PROTEIN_CLASS: </html:p>
		</notes>
		<listOfReactants>
			<speciesReference species="M_dcotcoa_c" stoichiometry="1.000000"/>
		</listOfReactants>
		<listOfProducts>
			<speciesReference species="M_dcotcoa_r" stoichiometry="1.000000"/>
		</listOfProducts>
	</reaction>
	<reaction id="R_DCTPtn" name="R_DCTP nuclear transport" reversible="true">
		<notes>
			<html:p>GENE_ASSOCIATION: </html:p>
			<html:p>PROTEIN_ASSOCIATION: </html:p>
			<html:p>SUBSYSTEM: S_*Transport, Nuclear</html:p>
			<html:p>PROTEIN_CLASS: </html:p>
		</notes>
		<listOfReactants>
			<speciesReference species="M_dctp_c" stoichiometry="1.000000"/>
		</listOfReactants>
		<listOfProducts>
			<speciesReference species="M_dctp_n" stoichiometry="1.000000"/>
		</listOfProducts>
	</reaction>
	<reaction id="R_DCYTD1" name="R_deoxycytidine deaminase" reversible="false">
		<notes>
			<html:p>GENE_ASSOCIATION: LmjF17.0360</html:p>
			<html:p>PROTEIN_ASSOCIATION: Cytd1</html:p>
			<html:p>SUBSYSTEM: S_*Pyrimidine Metabolism</html:p>
			<html:p>PROTEIN_CLASS: 3.5.4.5</html:p>
		</notes>
		<listOfReactants>
			<speciesReference species="M_dcyt_c" stoichiometry="1.000000"/>
			<speciesReference species="M_h2o_c" stoichiometry="1.000000"/>
		</listOfReactants>
		<listOfProducts>
			<speciesReference species="M_duri_c" stoichiometry="1.000000"/>
			<speciesReference species="M_nh3_c" stoichiometry="1.000000"/>
		</listOfProducts>
	</reaction>
	<reaction id="R_DDCOADm" name="R_dodecanoyl-CoA dehydrogenase" reversible="false">
		<notes>
			<html:p>GENE_ASSOCIATION: ( LmjF06.0880  or  LmjF28.2510 )</html:p>
			<html:p>PROTEIN_ASSOCIATION: ( Acoad-1 ) or ( Acoad-2 )</html:p>
			<html:p>SUBSYSTEM: S_*Fatty Acid Degradation</html:p>
			<html:p>PROTEIN_CLASS: 1.3.99.3</html:p>
		</notes>
		<listOfReactants>
			<speciesReference species="M_ddcoa_m" stoichiometry="1.000000"/>
			<speciesReference species="M_fad_m" stoichiometry="1.000000"/>
		</listOfReactants>
		<listOfProducts>
			<speciesReference species="M_ddd2coa_m" stoichiometry="1.000000"/>
			<speciesReference species="M_fadh2_m" stoichiometry="1.000000"/>
		</listOfProducts>
	</reaction>
	<reaction id="R_DDMAT5m" name="R_Dodecanoyl-[acyl-carrier protein]: malonyl-CoA  C-acyltransferase" reversible="false">
		<notes>
			<html:p>GENE_ASSOCIATION: LmjF05.0520</html:p>
			<html:p>PROTEIN_ASSOCIATION: Enr1</html:p>
			<html:p>SUBSYSTEM: S_*Fatty Acid Biosynthesis</html:p>
			<html:p>PROTEIN_CLASS: 1.3.1.10</html:p>
		</notes>
		<listOfReactants>
			<speciesReference species="M_2tddACP_m" stoichiometry="1.000000"/>
			<speciesReference species="M_h_m" stoichiometry="1.000000"/>
			<speciesReference species="M_nadh_m" stoichiometry="1.000000"/>
		</listOfReactants>
		<listOfProducts>
			<speciesReference species="M_ddcaACP_m" stoichiometry="1.000000"/>
			<speciesReference species="M_nad_m" stoichiometry="1.000000"/>
		</listOfProducts>
	</reaction>
	<reaction id="R_DEMAT4m" name="R_Decanoyl-[acyl-carrier protein]:malonyl-CoA  C-acyltransferase" reversible="false">
		<notes>
			<html:p>GENE_ASSOCIATION: LmjF05.0520</html:p>
			<html:p>PROTEIN_ASSOCIATION: Enr1</html:p>
			<html:p>SUBSYSTEM: S_*Fatty Acid Biosynthesis</html:p>
			<html:p>PROTEIN_CLASS: 1.3.1.10</html:p>
		</notes>
		<listOfReactants>
			<speciesReference species="M_2tdeACP_m" stoichiometry="1.000000"/>
			<speciesReference species="M_h_m" stoichiometry="1.000000"/>
			<speciesReference species="M_nadh_m" stoichiometry="1.000000"/>
		</listOfReactants>
		<listOfProducts>
			<speciesReference species="M_decACP_m" stoichiometry="1.000000"/>
			<speciesReference species="M_nad_m" stoichiometry="1.000000"/>
		</listOfProducts>
	</reaction>
	<reaction id="R_DESAT180_9" name="R_stearoyl-CoA desaturase (n-C18:0CoA -> n-C18:1CoA)" reversible="false">
		<notes>
			<html:p>GENE_ASSOCIATION: ( LmjF24.2250  or  LmjF14.0510 )</html:p>
			<html:p>PROTEIN_ASSOCIATION: ( FadD9-2 ) or ( FadD9-1 )</html:p>
			<html:p>SUBSYSTEM: S_*Fatty Acid Synthesis</html:p>
			<html:p>PROTEIN_CLASS: 1.14.19.1</html:p>
		</notes>
		<listOfReactants>
			<speciesReference species="M_h_c" stoichiometry="1.000000"/>
			<speciesReference species="M_nadph_c" stoichiometry="1.000000"/>
			<speciesReference species="M_o2_c" stoichiometry="1.000000"/>
			<speciesReference species="M_strcoa_c" stoichiometry="1.000000"/>
		</listOfReactants>
		<listOfProducts>
			<speciesReference species="M_h2o_c" stoichiometry="2.000000"/>
			<speciesReference species="M_nadp_c" stoichiometry="1.000000"/>
			<speciesReference species="M_olcoa_c" stoichiometry="1.000000"/>
		</listOfProducts>
	</reaction>
	<reaction id="R_DESAT181_12" name="R_Oleoyl-CoA desaturase (n-C18:1CoA -> n-C18:2CoA)" reversible="false">
		<notes>
			<html:p>GENE_ASSOCIATION: LmjF33.3270</html:p>
			<html:p>PROTEIN_ASSOCIATION: FadD12-1</html:p>
			<html:p>SUBSYSTEM: S_*Fatty Acid Synthesis</html:p>
			<html:p>PROTEIN_CLASS: 1.14</html:p>
		</notes>
		<listOfReactants>
			<speciesReference species="M_h_c" stoichiometry="1.000000"/>
			<speciesReference species="M_nadph_c" stoichiometry="1.000000"/>
			<speciesReference species="M_o2_c" stoichiometry="1.000000"/>
			<speciesReference species="M_olcoa_c" stoichiometry="1.000000"/>
		</listOfReactants>
		<listOfProducts>
			<speciesReference species="M_h2o_c" stoichiometry="2.000000"/>
			<speciesReference species="M_lincoa_c" stoichiometry="1.000000"/>
			<speciesReference species="M_nadp_c" stoichiometry="1.000000"/>
		</listOfProducts>
	</reaction>
	<reaction id="R_DESAT182_15" name="R_linoleoyl-coa desaturase (n-C18:3[9,12,15]CoA forming)" reversible="false">
		<notes>
			<html:p>GENE_ASSOCIATION: LmjF10.0010</html:p>
			<html:p>PROTEIN_ASSOCIATION: FadD15-1</html:p>
			<html:p>SUBSYSTEM: S_*Fatty Acid Synthesis</html:p>
			<html:p>PROTEIN_CLASS: 1.14</html:p>
		</notes>
		<listOfReactants>
			<speciesReference species="M_h_c" stoichiometry="1.000000"/>
			<speciesReference species="M_lincoa_c" stoichiometry="1.000000"/>
			<speciesReference species="M_nadph_c" stoichiometry="1.000000"/>
			<speciesReference species="M_o2_c" stoichiometry="1.000000"/>
		</listOfReactants>
		<listOfProducts>
			<speciesReference species="M_alincoa_c" stoichiometry="1.000000"/>
			<speciesReference species="M_h2o_c" stoichiometry="2.000000"/>
			<speciesReference species="M_nadp_c" stoichiometry="1.000000"/>
		</listOfProducts>
	</reaction>
	<reaction id="R_DESAT182_6" name="R_linoleoyl-coa desaturase (n-C18:3[6,9,12]CoA forming)" reversible="false">
		<notes>
			<html:p>GENE_ASSOCIATION: LmjF36.6950</html:p>
			<html:p>PROTEIN_ASSOCIATION: FadD6-1</html:p>
			<html:p>SUBSYSTEM: S_*Fatty Acid Synthesis</html:p>
			<html:p>PROTEIN_CLASS: 1.14.19.3</html:p>
		</notes>
		<listOfReactants>
			<speciesReference species="M_h_c" stoichiometry="1.000000"/>
			<speciesReference species="M_lincoa_c" stoichiometry="1.000000"/>
			<speciesReference species="M_nadph_c" stoichiometry="1.000000"/>
			<speciesReference species="M_o2_c" stoichiometry="1.000000"/>
		</listOfReactants>
		<listOfProducts>
			<speciesReference species="M_glincoa_c" stoichiometry="1.000000"/>
			<speciesReference species="M_h2o_c" stoichiometry="2.000000"/>
			<speciesReference species="M_nadp_c" stoichiometry="1.000000"/>
		</listOfProducts>
	</reaction>
	<reaction id="R_DESAT183_6" name="R_gamma-linolenoyl-coa desaturase (n-C18:4[6,9,12,15]CoA forming)" reversible="false">
		<notes>
			<html:p>GENE_ASSOCIATION: LmjF36.6950</html:p>
			<html:p>PROTEIN_ASSOCIATION: FadD6-1</html:p>
			<html:p>SUBSYSTEM: S_*Fatty Acid Synthesis</html:p>
			<html:p>PROTEIN_CLASS: 1.14.19.3</html:p>
		</notes>
		<listOfReactants>
			<speciesReference species="M_glincoa_c" stoichiometry="1.000000"/>
			<speciesReference species="M_h_c" stoichiometry="1.000000"/>
			<speciesReference species="M_nadph_c" stoichiometry="1.000000"/>
			<speciesReference species="M_o2_c" stoichiometry="1.000000"/>
		</listOfReactants>
		<listOfProducts>
			<speciesReference species="M_h2o_c" stoichiometry="2.000000"/>
			<speciesReference species="M_nadp_c" stoichiometry="1.000000"/>
			<speciesReference species="M_stdcoa_c" stoichiometry="1.000000"/>
		</listOfProducts>
	</reaction>
	<reaction id="R_DESAT203_5" name="R_eicosatrienoyl-CoA desaturase (n-C20:4[5,8,11,14]CoA forming)" reversible="false">
		<notes>
			<html:p>GENE_ASSOCIATION: LmjF07.1090</html:p>
			<html:p>PROTEIN_ASSOCIATION: FadD5-1</html:p>
			<html:p>SUBSYSTEM: S_*Fatty Acid Synthesis</html:p>
			<html:p>PROTEIN_CLASS: 1.14.19.3</html:p>
		</notes>
		<listOfReactants>
			<speciesReference species="M_eictrcoa_c" stoichiometry="1.000000"/>
			<speciesReference species="M_h_c" stoichiometry="1.000000"/>
			<speciesReference species="M_nadph_c" stoichiometry="1.000000"/>
			<speciesReference species="M_o2_c" stoichiometry="1.000000"/>
		</listOfReactants>
		<listOfProducts>
			<speciesReference species="M_acdcoa_c" stoichiometry="1.000000"/>
			<speciesReference species="M_h2o_c" stoichiometry="2.000000"/>
			<speciesReference species="M_nadp_c" stoichiometry="1.000000"/>
		</listOfProducts>
	</reaction>
	<reaction id="R_DESAT204_5" name="R_eicosatetranoyl-CoA desaturase (n-C20:5[5,8,11,14,17]CoA forming)" reversible="false">
		<notes>
			<html:p>GENE_ASSOCIATION: LmjF07.1090</html:p>
			<html:p>PROTEIN_ASSOCIATION: FadD5-1</html:p>
			<html:p>SUBSYSTEM: S_*Fatty Acid Synthesis</html:p>
			<html:p>PROTEIN_CLASS: 1.14.19.3</html:p>
		</notes>
		<listOfReactants>
			<speciesReference species="M_eictcoa_c" stoichiometry="1.000000"/>
			<speciesReference species="M_h_c" stoichiometry="1.000000"/>
			<speciesReference species="M_nadph_c" stoichiometry="1.000000"/>
			<speciesReference species="M_o2_c" stoichiometry="1.000000"/>
		</listOfReactants>
		<listOfProducts>
			<speciesReference species="M_eicpcoa_c" stoichiometry="1.000000"/>
			<speciesReference species="M_h2o_c" stoichiometry="2.000000"/>
			<speciesReference species="M_nadp_c" stoichiometry="1.000000"/>
		</listOfProducts>
	</reaction>
	<reaction id="R_DESAT224_4" name="R_docosotetranoyl-coa desaturase (n-C22:5[4,7,10,13,16]CoA forming)" reversible="false">
		<notes>
			<html:p>GENE_ASSOCIATION: LmjF14.1340</html:p>
			<html:p>PROTEIN_ASSOCIATION: FadD4-1</html:p>
			<html:p>SUBSYSTEM: S_*Fatty Acid Synthesis</html:p>
			<html:p>PROTEIN_CLASS: 1.14.19.3</html:p>
		</notes>
		<listOfReactants>
			<speciesReference species="M_dcotcoa_c" stoichiometry="1.000000"/>
			<speciesReference species="M_h_c" stoichiometry="1.000000"/>
			<speciesReference species="M_nadph_c" stoichiometry="1.000000"/>
			<speciesReference species="M_o2_c" stoichiometry="1.000000"/>
		</listOfReactants>
		<listOfProducts>
			<speciesReference species="M_dc4pcoa_c" stoichiometry="1.000000"/>
			<speciesReference species="M_h2o_c" stoichiometry="2.000000"/>
			<speciesReference species="M_nadp_c" stoichiometry="1.000000"/>
		</listOfProducts>
	</reaction>
	<reaction id="R_DESAT225_4" name="R_docosopentaenoyl-coa desaturase (n-C22:6[4,7,10,13,16,19]CoA forming)" reversible="false">
		<notes>
			<html:p>GENE_ASSOCIATION: LmjF14.1340</html:p>
			<html:p>PROTEIN_ASSOCIATION: FadD4-1</html:p>
			<html:p>SUBSYSTEM: S_*Fatty Acid Synthesis</html:p>
			<html:p>PROTEIN_CLASS: 1.14.19.3</html:p>
		</notes>
		<listOfReactants>
			<speciesReference species="M_dc4pcoa_c" stoichiometry="1.000000"/>
			<speciesReference species="M_h_c" stoichiometry="1.000000"/>
			<speciesReference species="M_nadph_c" stoichiometry="1.000000"/>
			<speciesReference species="M_o2_c" stoichiometry="1.000000"/>
		</listOfReactants>
		<listOfProducts>
			<speciesReference species="M_dchxcoa_c" stoichiometry="1.000000"/>
			<speciesReference species="M_h2o_c" stoichiometry="2.000000"/>
			<speciesReference species="M_nadp_c" stoichiometry="1.000000"/>
		</listOfProducts>
	</reaction>
	<reaction id="R_DGDPter" name="R_dgdp transport" reversible="true">
		<notes>
			<html:p>GENE_ASSOCIATION: </html:p>
			<html:p>PROTEIN_ASSOCIATION: </html:p>
			<html:p>SUBSYSTEM: S_*Transport, Endoplasmic Reticular</html:p>
			<html:p>PROTEIN_CLASS: </html:p>
		</notes>
		<listOfReactants>
			<speciesReference species="M_dgdp_c" stoichiometry="1.000000"/>
		</listOfReactants>
		<listOfProducts>
			<speciesReference species="M_dgdp_r" stoichiometry="1.000000"/>
		</listOfProducts>
	</reaction>
	<reaction id="R_DGK1" name="R_deoxyguanylate kinase (dGMP:ATP)" reversible="true">
		<notes>
			<html:p>GENE_ASSOCIATION: ( LmjF33.1090  or  LmjF36.2260 )</html:p>
			<html:p>PROTEIN_ASSOCIATION: ( GK-1 ) or ( GK-2 )</html:p>
			<html:p>SUBSYSTEM: S_*Purine Metabolism</html:p>
			<html:p>PROTEIN_CLASS: 2.7.4.8</html:p>
		</notes>
		<listOfReactants>
			<speciesReference species="M_atp_c" stoichiometry="1.000000"/>
			<speciesReference species="M_dgmp_c" stoichiometry="1.000000"/>
		</listOfReactants>
		<listOfProducts>
			<speciesReference species="M_adp_c" stoichiometry="1.000000"/>
			<speciesReference species="M_dgdp_c" stoichiometry="1.000000"/>
		</listOfProducts>
	</reaction>
	<reaction id="R_DGK1er" name="R_deoxyguanylate kinase (dGMP:ATP)" reversible="true">
		<notes>
			<html:p>GENE_ASSOCIATION: ( LmjF33.1090  or  LmjF36.2260 )</html:p>
			<html:p>PROTEIN_ASSOCIATION: ( GK-1 ) or ( GK-2 )</html:p>
			<html:p>SUBSYSTEM: S_*Purine Metabolism</html:p>
			<html:p>PROTEIN_CLASS: 2.7.4.8</html:p>
		</notes>
		<listOfReactants>
			<speciesReference species="M_atp_r" stoichiometry="1.000000"/>
			<speciesReference species="M_dgmp_r" stoichiometry="1.000000"/>
		</listOfReactants>
		<listOfProducts>
			<speciesReference species="M_adp_r" stoichiometry="1.000000"/>
			<speciesReference species="M_dgdp_r" stoichiometry="1.000000"/>
		</listOfProducts>
	</reaction>
	<reaction id="R_DGMPter" name="R_dgmp transport" reversible="true">
		<notes>
			<html:p>GENE_ASSOCIATION: </html:p>
			<html:p>PROTEIN_ASSOCIATION: </html:p>
			<html:p>SUBSYSTEM: S_*Transport, Endoplasmic Reticular</html:p>
			<html:p>PROTEIN_CLASS: </html:p>
		</notes>
		<listOfReactants>
			<speciesReference species="M_dgmp_c" stoichiometry="1.000000"/>
		</listOfReactants>
		<listOfProducts>
			<speciesReference species="M_dgmp_r" stoichiometry="1.000000"/>
		</listOfProducts>
	</reaction>
	<reaction id="R_DGTPtn" name="R_DGTP nuclear transport" reversible="true">
		<notes>
			<html:p>GENE_ASSOCIATION: </html:p>
			<html:p>PROTEIN_ASSOCIATION: </html:p>
			<html:p>SUBSYSTEM: S_*Transport, Nuclear</html:p>
			<html:p>PROTEIN_CLASS: </html:p>
		</notes>
		<listOfReactants>
			<speciesReference species="M_dgtp_c" stoichiometry="1.000000"/>
		</listOfReactants>
		<listOfProducts>
			<speciesReference species="M_dgtp_n" stoichiometry="1.000000"/>
		</listOfProducts>
	</reaction>
	<reaction id="R_DHAK" name="R_dihydroxyacetone kinase" reversible="false">
		<notes>
			<html:p>GENE_ASSOCIATION: LmjF10.0420</html:p>
			<html:p>PROTEIN_ASSOCIATION: Dhak1</html:p>
			<html:p>SUBSYSTEM: S_*Glycerolipid Metabolism</html:p>
			<html:p>PROTEIN_CLASS: 2.7.1.29</html:p>
		</notes>
		<listOfReactants>
			<speciesReference species="M_atp_c" stoichiometry="1.000000"/>
			<speciesReference species="M_dha_c" stoichiometry="1.000000"/>
		</listOfReactants>
		<listOfProducts>
			<speciesReference species="M_adp_c" stoichiometry="1.000000"/>
			<speciesReference species="M_dhap_c" stoichiometry="1.000000"/>
			<speciesReference species="M_h_c" stoichiometry="1.000000"/>
		</listOfProducts>
	</reaction>
	<reaction id="R_DHAPAx_LM" name="R_Acyl-CoA:glycerone-phosphate O-acyltransferase" reversible="false">
		<notes>
			<html:p>GENE_ASSOCIATION: LmjF34.1090</html:p>
			<html:p>PROTEIN_ASSOCIATION: Dhapax1</html:p>
			<html:p>SUBSYSTEM: S_*Glycerophospholipid metabolism</html:p>
			<html:p>PROTEIN_CLASS: 2.3.1.42</html:p>
		</notes>
		<listOfReactants>
			<speciesReference species="M_alincoa_x" stoichiometry="0.080000"/>
			<speciesReference species="M_dhap_x" stoichiometry="1.000000"/>
			<speciesReference species="M_glincoa_x" stoichiometry="0.080000"/>
			<speciesReference species="M_lincoa_x" stoichiometry="0.290000"/>
			<speciesReference species="M_olcoa_x" stoichiometry="0.330000"/>
			<speciesReference species="M_pmtcoa_x" stoichiometry="0.090000"/>
			<speciesReference species="M_strcoa_x" stoichiometry="0.100000"/>
			<speciesReference species="M_tdcoa_x" stoichiometry="0.030000"/>
		</listOfReactants>
		<listOfProducts>
			<speciesReference species="M_1agly3p_LM_x" stoichiometry="0.010000"/>
			<speciesReference species="M_coa_x" stoichiometry="1.000000"/>
		</listOfProducts>
	</reaction>
	<reaction id="R_DHCR241r" name="R_7-dehydrocholesterol reductase" reversible="false">
		<notes>
			<html:p>GENE_ASSOCIATION: </html:p>
			<html:p>PROTEIN_ASSOCIATION: </html:p>
			<html:p>SUBSYSTEM: S_*Steroid Biosynthesis</html:p>
			<html:p>PROTEIN_CLASS: 1.3.1.72</html:p>
		</notes>
		<listOfReactants>
			<speciesReference species="M_fadh2_r" stoichiometry="1.000000"/>
			<speciesReference species="M_zymst_r" stoichiometry="1.000000"/>
		</listOfReactants>
		<listOfProducts>
			<speciesReference species="M_fad_r" stoichiometry="1.000000"/>
			<speciesReference species="M_zymstn_r" stoichiometry="1.000000"/>
		</listOfProducts>
	</reaction>
	<reaction id="R_DHCR242r" name="R_7-dehydrocholesterol reductase" reversible="false">
		<notes>
			<html:p>GENE_ASSOCIATION: </html:p>
			<html:p>PROTEIN_ASSOCIATION: </html:p>
			<html:p>SUBSYSTEM: S_*Steroid Biosynthesis</html:p>
			<html:p>PROTEIN_CLASS: 1.3.1.72</html:p>
		</notes>
		<listOfReactants>
			<speciesReference species="M_chlstol_r" stoichiometry="1.000000"/>
			<speciesReference species="M_fadh2_r" stoichiometry="1.000000"/>
		</listOfReactants>
		<listOfProducts>
			<speciesReference species="M_fad_r" stoichiometry="1.000000"/>
			<speciesReference species="M_lthstrl_r" stoichiometry="1.000000"/>
		</listOfProducts>
	</reaction>
	<reaction id="R_DHCR243r" name="R_7-dehydrocholesterol reductase" reversible="false">
		<notes>
			<html:p>GENE_ASSOCIATION: </html:p>
			<html:p>PROTEIN_ASSOCIATION: </html:p>
			<html:p>SUBSYSTEM: S_*Steroid Biosynthesis</html:p>
			<html:p>PROTEIN_CLASS: 1.3.1.72</html:p>
		</notes>
		<listOfReactants>
			<speciesReference species="M_ddsmsterol_r" stoichiometry="1.000000"/>
			<speciesReference species="M_fadh2_r" stoichiometry="1.000000"/>
		</listOfReactants>
		<listOfProducts>
			<speciesReference species="M_dsmsterol_r" stoichiometry="1.000000"/>
			<speciesReference species="M_fad_r" stoichiometry="1.000000"/>
		</listOfProducts>
	</reaction>
	<reaction id="R_DHCR71r" name="R_7-dehydrocholesterol reductase" reversible="false">
		<notes>
			<html:p>GENE_ASSOCIATION: </html:p>
			<html:p>PROTEIN_ASSOCIATION: </html:p>
			<html:p>SUBSYSTEM: S_*Steroid Biosynthesis</html:p>
			<html:p>PROTEIN_CLASS: 1.3.1.21</html:p>
		</notes>
		<listOfReactants>
			<speciesReference species="M_ddsmsterol_r" stoichiometry="1.000000"/>
			<speciesReference species="M_h_r" stoichiometry="1.000000"/>
			<speciesReference species="M_nadph_r" stoichiometry="1.000000"/>
		</listOfReactants>
		<listOfProducts>
			<speciesReference species="M_dsmsterol_r" stoichiometry="1.000000"/>
			<speciesReference species="M_nadp_r" stoichiometry="1.000000"/>
		</listOfProducts>
	</reaction>
	<reaction id="R_DHCR72r" name="R_7-dehydrocholesterol reductase" reversible="false">
		<notes>
			<html:p>GENE_ASSOCIATION: </html:p>
			<html:p>PROTEIN_ASSOCIATION: </html:p>
			<html:p>SUBSYSTEM: S_*Steroid Biosynthesis</html:p>
			<html:p>PROTEIN_CLASS: 1.3.1.21</html:p>
		</notes>
		<listOfReactants>
			<speciesReference species="M_7dhchsterol_r" stoichiometry="1.000000"/>
			<speciesReference species="M_h_r" stoichiometry="1.000000"/>
			<speciesReference species="M_nadph_r" stoichiometry="1.000000"/>
		</listOfReactants>
		<listOfProducts>
			<speciesReference species="M_chsterol_r" stoichiometry="1.000000"/>
			<speciesReference species="M_nadp_r" stoichiometry="1.000000"/>
		</listOfProducts>
	</reaction>
	<reaction id="R_DHCRD1" name="R_dihydroceramide desaturase" reversible="false">
		<notes>
			<html:p>GENE_ASSOCIATION: ( LmjF26.1670  or  LmjF26.1680  or  LmjF26.1690  or  LmjF26.1700 )</html:p>
			<html:p>PROTEIN_ASSOCIATION: ( Dhcrd1_1 ) or ( Dhcrd1_2 ) or ( Dhcrd1_3 ) or ( Dhcrd1_4 )</html:p>
			<html:p>SUBSYSTEM: S_*Sphingolipid Metabolism</html:p>
			<html:p>PROTEIN_CLASS: 1.14</html:p>
		</notes>
		<listOfReactants>
			<speciesReference species="M_dhcrm_r" stoichiometry="1.000000"/>
			<speciesReference species="M_nadp_r" stoichiometry="1.000000"/>
		</listOfReactants>
		<listOfProducts>
			<speciesReference species="M_cer_r" stoichiometry="1.000000"/>
			<speciesReference species="M_h_r" stoichiometry="1.000000"/>
			<speciesReference species="M_nadph_r" stoichiometry="1.000000"/>
		</listOfProducts>
	</reaction>
	<reaction id="R_DHCRD2" name="R_dihydroceramide desaturase" reversible="false">
		<notes>
			<html:p>GENE_ASSOCIATION: ( LmjF26.1670  or  LmjF26.1680  or  LmjF26.1690  or  LmjF26.1700 )</html:p>
			<html:p>PROTEIN_ASSOCIATION: ( Dhcrd1_1 ) or ( Dhcrd1_2 ) or ( Dhcrd1_3 ) or ( Dhcrd1_4 )</html:p>
			<html:p>SUBSYSTEM: S_*Sphingolipid Metabolism</html:p>
			<html:p>PROTEIN_CLASS: 1.14</html:p>
		</notes>
		<listOfReactants>
			<speciesReference species="M_dhcrm_r" stoichiometry="1.000000"/>
			<speciesReference species="M_fad_r" stoichiometry="1.000000"/>
		</listOfReactants>
		<listOfProducts>
			<speciesReference species="M_cer_r" stoichiometry="1.000000"/>
			<speciesReference species="M_fadh2_r" stoichiometry="1.000000"/>
		</listOfProducts>
	</reaction>
	<reaction id="R_DHDASCBtm" name="R_dhdascb transport" reversible="true">
		<notes>
			<html:p>GENE_ASSOCIATION: </html:p>
			<html:p>PROTEIN_ASSOCIATION: </html:p>
			<html:p>SUBSYSTEM: S_*Transport, Mitochondrial</html:p>
			<html:p>PROTEIN_CLASS: </html:p>
		</notes>
		<listOfReactants>
			<speciesReference species="M_dhdascb_c" stoichiometry="1.000000"/>
		</listOfReactants>
		<listOfProducts>
			<speciesReference species="M_dhdascb_m" stoichiometry="1.000000"/>
		</listOfProducts>
	</reaction>
	<reaction id="R_DHFOR2" name="R_dihydrofolate reductase" reversible="true">
		<notes>
			<html:p>GENE_ASSOCIATION: LmjF06.0860</html:p>
			<html:p>PROTEIN_ASSOCIATION: Tmds1</html:p>
			<html:p>SUBSYSTEM: S_*Folate biosynthesis</html:p>
			<html:p>PROTEIN_CLASS: 1.5.1.3</html:p>
		</notes>
		<listOfReactants>
			<speciesReference species="M_dhf_c" stoichiometry="1.000000"/>
			<speciesReference species="M_nadp_c" stoichiometry="1.000000"/>
		</listOfReactants>
		<listOfProducts>
			<speciesReference species="M_fol_c" stoichiometry="1.000000"/>
			<speciesReference species="M_nadph_c" stoichiometry="1.000000"/>
		</listOfProducts>
	</reaction>
	<reaction id="R_DHFOR2a" name="R_dihydrofolate reductase" reversible="true">
		<notes>
			<html:p>GENE_ASSOCIATION: LmjF06.0860</html:p>
			<html:p>PROTEIN_ASSOCIATION: Tmds1</html:p>
			<html:p>SUBSYSTEM: S_*Folate biosynthesis</html:p>
			<html:p>PROTEIN_CLASS: 1.5.1.3</html:p>
		</notes>
		<listOfReactants>
			<speciesReference species="M_dhf_c" stoichiometry="1.000000"/>
			<speciesReference species="M_nad_c" stoichiometry="1.000000"/>
		</listOfReactants>
		<listOfProducts>
			<speciesReference species="M_fol_c" stoichiometry="1.000000"/>
			<speciesReference species="M_nadh_c" stoichiometry="1.000000"/>
		</listOfProducts>
	</reaction>
	<reaction id="R_DHFR" name="R_dihydrofolate reductase" reversible="true">
		<notes>
			<html:p>GENE_ASSOCIATION: LmjF06.0860</html:p>
			<html:p>PROTEIN_ASSOCIATION: Tmds1</html:p>
			<html:p>SUBSYSTEM: S_*Pyrimidine Metabolism</html:p>
			<html:p>PROTEIN_CLASS: 1.5.1.3</html:p>
		</notes>
		<listOfReactants>
			<speciesReference species="M_dhf_c" stoichiometry="1.000000"/>
			<speciesReference species="M_h_c" stoichiometry="1.000000"/>
			<speciesReference species="M_nadph_c" stoichiometry="1.000000"/>
		</listOfReactants>
		<listOfProducts>
			<speciesReference species="M_nadp_c" stoichiometry="1.000000"/>
			<speciesReference species="M_thf_c" stoichiometry="1.000000"/>
		</listOfProducts>
	</reaction>
	<reaction id="R_DHFRa" name="R_dihydrofolate reductase" reversible="true">
		<notes>
			<html:p>GENE_ASSOCIATION: LmjF06.0860</html:p>
			<html:p>PROTEIN_ASSOCIATION: Tmds1</html:p>
			<html:p>SUBSYSTEM: S_*One carbon pool by folate</html:p>
			<html:p>PROTEIN_CLASS: 1.5.1.3</html:p>
		</notes>
		<listOfReactants>
			<speciesReference species="M_dhf_c" stoichiometry="1.000000"/>
			<speciesReference species="M_h_c" stoichiometry="1.000000"/>
			<speciesReference species="M_nadh_c" stoichiometry="1.000000"/>
		</listOfReactants>
		<listOfProducts>
			<speciesReference species="M_nad_c" stoichiometry="1.000000"/>
			<speciesReference species="M_thf_c" stoichiometry="1.000000"/>
		</listOfProducts>
	</reaction>
	<reaction id="R_DHFS" name="R_dihydrofolate synthase" reversible="false">
		<notes>
			<html:p>GENE_ASSOCIATION: LmjF36.2610</html:p>
			<html:p>PROTEIN_ASSOCIATION: Dhfs1</html:p>
			<html:p>SUBSYSTEM: S_*Folate biosynthesis</html:p>
			<html:p>PROTEIN_CLASS: 6.3.2.12</html:p>
		</notes>
		<listOfReactants>
			<speciesReference species="M_atp_c" stoichiometry="1.000000"/>
			<speciesReference species="M_dhpt_c" stoichiometry="1.000000"/>
			<speciesReference species="M_glu_L_c" stoichiometry="1.000000"/>
		</listOfReactants>
		<listOfProducts>
			<speciesReference species="M_adp_c" stoichiometry="1.000000"/>
			<speciesReference species="M_dhf_c" stoichiometry="1.000000"/>
			<speciesReference species="M_h_c" stoichiometry="1.000000"/>
			<speciesReference species="M_pi_c" stoichiometry="1.000000"/>
		</listOfProducts>
	</reaction>
	<reaction id="R_DHLPROtm" name="R_dhlpro transport" reversible="true">
		<notes>
			<html:p>GENE_ASSOCIATION: </html:p>
			<html:p>PROTEIN_ASSOCIATION: </html:p>
			<html:p>SUBSYSTEM: S_*Transport, Mitochondrial</html:p>
			<html:p>PROTEIN_CLASS: </html:p>
		</notes>
		<listOfReactants>
			<speciesReference species="M_dhlpro_c" stoichiometry="1.000000"/>
		</listOfReactants>
		<listOfProducts>
			<speciesReference species="M_dhlpro_m" stoichiometry="1.000000"/>
		</listOfProducts>
	</reaction>
	<reaction id="R_DHNPTtn" name="R_DHNPT nuclear transport" reversible="true">
		<notes>
			<html:p>GENE_ASSOCIATION: </html:p>
			<html:p>PROTEIN_ASSOCIATION: </html:p>
			<html:p>SUBSYSTEM: S_*Transport, Nuclear</html:p>
			<html:p>PROTEIN_CLASS: </html:p>
		</notes>
		<listOfReactants>
			<speciesReference species="M_dhnpt_c" stoichiometry="1.000000"/>
		</listOfReactants>
		<listOfProducts>
			<speciesReference species="M_dhnpt_n" stoichiometry="1.000000"/>
		</listOfProducts>
	</reaction>
	<reaction id="R_DHORD1" name="R_dihydoorotic acid dehydrogenase" reversible="true">
		<notes>
			<html:p>GENE_ASSOCIATION: LmjF16.0530</html:p>
			<html:p>PROTEIN_ASSOCIATION: Dhord1-1</html:p>
			<html:p>SUBSYSTEM: S_*Pyrimidine Metabolism</html:p>
			<html:p>PROTEIN_CLASS: 1.3.3.1</html:p>
		</notes>
		<listOfReactants>
			<speciesReference species="M_dhor_S_c" stoichiometry="1.000000"/>
			<speciesReference species="M_o2_c" stoichiometry="1.000000"/>
		</listOfReactants>
		<listOfProducts>
			<speciesReference species="M_h2o2_c" stoichiometry="1.000000"/>
			<speciesReference species="M_orot_c" stoichiometry="1.000000"/>
		</listOfProducts>
	</reaction>
	<reaction id="R_DHORTS" name="R_dihydroorotase" reversible="true">
		<notes>
			<html:p>GENE_ASSOCIATION: LmjF16.0580</html:p>
			<html:p>PROTEIN_ASSOCIATION: Dhorts1</html:p>
			<html:p>SUBSYSTEM: S_*Pyrimidine Metabolism</html:p>
			<html:p>PROTEIN_CLASS: 3.5.2.3</html:p>
		</notes>
		<listOfReactants>
			<speciesReference species="M_dhor_S_c" stoichiometry="1.000000"/>
			<speciesReference species="M_h2o_c" stoichiometry="1.000000"/>
		</listOfReactants>
		<listOfProducts>
			<speciesReference species="M_cbasp_c" stoichiometry="1.000000"/>
			<speciesReference species="M_h_c" stoichiometry="1.000000"/>
		</listOfProducts>
	</reaction>
	<reaction id="R_DHPEG" name="R_3,4-Dihydroxyphenylethyleneglycol:NAD+ oxidoreductase" reversible="true">
		<notes>
			<html:p>GENE_ASSOCIATION: LmjF30.2090</html:p>
			<html:p>PROTEIN_ASSOCIATION: Adh</html:p>
			<html:p>SUBSYSTEM: S_*Tyrosine Metabolism</html:p>
			<html:p>PROTEIN_CLASS: 1.1.1.1</html:p>
		</notes>
		<listOfReactants>
			<speciesReference species="M_Dhpeg_c" stoichiometry="1.000000"/>
			<speciesReference species="M_nad_c" stoichiometry="1.000000"/>
		</listOfReactants>
		<listOfProducts>
			<speciesReference species="M_dhmdlald_c" stoichiometry="1.000000"/>
			<speciesReference species="M_h_c" stoichiometry="1.000000"/>
			<speciesReference species="M_nadh_c" stoichiometry="1.000000"/>
		</listOfProducts>
	</reaction>
	<reaction id="R_DIDPtn" name="R_dIDP nuclear transport" reversible="true">
		<notes>
			<html:p>GENE_ASSOCIATION: </html:p>
			<html:p>PROTEIN_ASSOCIATION: </html:p>
			<html:p>SUBSYSTEM: S_*Transport, Nuclear</html:p>
			<html:p>PROTEIN_CLASS: </html:p>
		</notes>
		<listOfReactants>
			<speciesReference species="M_didp_c" stoichiometry="1.000000"/>
		</listOfReactants>
		<listOfProducts>
			<speciesReference species="M_didp_n" stoichiometry="1.000000"/>
		</listOfProducts>
	</reaction>
	<reaction id="R_DITPtn" name="R_DITP nuclear transport" reversible="true">
		<notes>
			<html:p>GENE_ASSOCIATION: </html:p>
			<html:p>PROTEIN_ASSOCIATION: </html:p>
			<html:p>SUBSYSTEM: S_*Transport, Nuclear</html:p>
			<html:p>PROTEIN_CLASS: </html:p>
		</notes>
		<listOfReactants>
			<speciesReference species="M_ditp_c" stoichiometry="1.000000"/>
		</listOfReactants>
		<listOfProducts>
			<speciesReference species="M_ditp_n" stoichiometry="1.000000"/>
		</listOfProducts>
	</reaction>
	<reaction id="R_DKMD2K" name="R_1,2-dihydroxy-3-keto-5-methylthiopentene dioxygenase (2-keto-4-methylthiobutyrate)" reversible="false">
		<notes>
			<html:p>GENE_ASSOCIATION: ( LmjF34.4600  or  LmjF20.0970 )</html:p>
			<html:p>PROTEIN_ASSOCIATION: ( Dkmd2 ) or ( Dkmd1 )</html:p>
			<html:p>SUBSYSTEM: S_*Methionine Metabolism</html:p>
			<html:p>PROTEIN_CLASS: </html:p>
		</notes>
		<listOfReactants>
			<speciesReference species="M_12d3k5m_c" stoichiometry="1.000000"/>
			<speciesReference species="M_o2_c" stoichiometry="1.000000"/>
		</listOfReactants>
		<listOfProducts>
			<speciesReference species="M_2kmb_c" stoichiometry="1.000000"/>
			<speciesReference species="M_for_c" stoichiometry="1.000000"/>
		</listOfProducts>
	</reaction>
	<reaction id="R_DM5ATm" name="R_2,6-Dimethyl-5-methylene-3-oxo-heptanoyl-CoA C-acetyltransferase" reversible="false">
		<notes>
			<html:p>GENE_ASSOCIATION: ( LmjF05.0180  or  LmjF25.0020 )</html:p>
			<html:p>PROTEIN_ASSOCIATION: ( Dhlt1 ) or ( Ard1 )</html:p>
			<html:p>SUBSYSTEM: S_*Limonene and Pinene Degradation</html:p>
			<html:p>PROTEIN_CLASS: 2.3.1</html:p>
		</notes>
		<listOfReactants>
			<speciesReference species="M_26d5mcoa_m" stoichiometry="1.000000"/>
			<speciesReference species="M_coa_m" stoichiometry="1.000000"/>
		</listOfReactants>
		<listOfProducts>
			<speciesReference species="M_3iso3coa_m" stoichiometry="1.000000"/>
			<speciesReference species="M_ppcoa_m" stoichiometry="1.000000"/>
		</listOfProducts>
	</reaction>
	<reaction id="R_DMATT" name="R_dimethylallyltranstransferase" reversible="false">
		<notes>
			<html:p>GENE_ASSOCIATION: LmjF22.1360</html:p>
			<html:p>PROTEIN_ASSOCIATION: Grtt1</html:p>
			<html:p>SUBSYSTEM: S_*Steroid Biosynthesis</html:p>
			<html:p>PROTEIN_CLASS: 2.5.1.1</html:p>
		</notes>
		<listOfReactants>
			<speciesReference species="M_dmpp_c" stoichiometry="1.000000"/>
			<speciesReference species="M_ipdp_c" stoichiometry="1.000000"/>
		</listOfReactants>
		<listOfProducts>
			<speciesReference species="M_grdp_c" stoichiometry="1.000000"/>
			<speciesReference species="M_ppi_c" stoichiometry="1.000000"/>
		</listOfProducts>
	</reaction>
	<reaction id="R_DMATTx" name="R_dimethylallyltranstransferase" reversible="false">
		<notes>
			<html:p>GENE_ASSOCIATION: LmjF22.1360</html:p>
			<html:p>PROTEIN_ASSOCIATION: Grtt1</html:p>
			<html:p>SUBSYSTEM: S_*Steroid Biosynthesis</html:p>
			<html:p>PROTEIN_CLASS: 2.5.1.1</html:p>
		</notes>
		<listOfReactants>
			<speciesReference species="M_dmpp_x" stoichiometry="1.000000"/>
			<speciesReference species="M_ipdp_x" stoichiometry="1.000000"/>
		</listOfReactants>
		<listOfProducts>
			<speciesReference species="M_grdp_x" stoichiometry="1.000000"/>
			<speciesReference species="M_ppi_x" stoichiometry="1.000000"/>
		</listOfProducts>
	</reaction>
	<reaction id="R_DMQMT" name="R_3-Dimethylubiquinonol 3-methyltransferase" reversible="false">
		<notes>
			<html:p>GENE_ASSOCIATION: LmjF35.4250</html:p>
			<html:p>PROTEIN_ASSOCIATION: Ohphm1</html:p>
			<html:p>SUBSYSTEM: S_*Ubiquinone Biosynthesis</html:p>
			<html:p>PROTEIN_CLASS: </html:p>
		</notes>
		<listOfReactants>
			<speciesReference species="M_2omhmbl_c" stoichiometry="1.000000"/>
			<speciesReference species="M_amet_c" stoichiometry="1.000000"/>
		</listOfReactants>
		<listOfProducts>
			<speciesReference species="M_ahcys_c" stoichiometry="1.000000"/>
			<speciesReference species="M_h_c" stoichiometry="1.000000"/>
			<speciesReference species="M_ubq8h2_c" stoichiometry="1.000000"/>
		</listOfProducts>
	</reaction>
	<reaction id="R_DNMPPAn" name="R_Dihydroneopterin monophosphate dephosphorylase" reversible="false">
		<notes>
			<html:p>GENE_ASSOCIATION: ( LmjF10.0170  or  LmjF24.2280  or  LmjF34.2610  or  LmjF32.1530  or  LmjF13.0500 )</html:p>
			<html:p>PROTEIN_ASSOCIATION: ( Dnp1 ) or ( Dnp3 ) or ( Dnp5 ) or ( Dnp4 ) or ( Dnp2 )</html:p>
			<html:p>SUBSYSTEM: S_*Folate biosynthesis</html:p>
			<html:p>PROTEIN_CLASS: 3.6.1</html:p>
		</notes>
		<listOfReactants>
			<speciesReference species="M_dhpmp_n" stoichiometry="1.000000"/>
			<speciesReference species="M_h2o_n" stoichiometry="1.000000"/>
		</listOfReactants>
		<listOfProducts>
			<speciesReference species="M_dhnpt_n" stoichiometry="1.000000"/>
			<speciesReference species="M_pi_n" stoichiometry="1.000000"/>
		</listOfProducts>
	</reaction>
	<reaction id="R_DNTPPAn" name="R_Dihydroneopterin triphosphate pyrophosphatase" reversible="false">
		<notes>
			<html:p>GENE_ASSOCIATION: ( LmjF10.0170  or  LmjF32.1530  or  LmjF24.2280  or  LmjF34.2610  or  LmjF13.0500 )</html:p>
			<html:p>PROTEIN_ASSOCIATION: ( Dnp1 ) or ( Dnp4 ) or ( Dnp3 ) or ( Dnp5 ) or ( Dnp2 )</html:p>
			<html:p>SUBSYSTEM: S_*Folate biosynthesis</html:p>
			<html:p>PROTEIN_CLASS: 3.6.1</html:p>
		</notes>
		<listOfReactants>
			<speciesReference species="M_ahdt_n" stoichiometry="1.000000"/>
			<speciesReference species="M_h2o_n" stoichiometry="1.000000"/>
		</listOfReactants>
		<listOfProducts>
			<speciesReference species="M_dhpmp_n" stoichiometry="1.000000"/>
			<speciesReference species="M_h_n" stoichiometry="1.000000"/>
			<speciesReference species="M_ppi_n" stoichiometry="1.000000"/>
		</listOfProducts>
	</reaction>
	<reaction id="R_DPCOAK" name="R_dephospho-CoA kinase" reversible="false">
		<notes>
			<html:p>GENE_ASSOCIATION: LmjF22.1530</html:p>
			<html:p>PROTEIN_ASSOCIATION: Dpcoak1</html:p>
			<html:p>SUBSYSTEM: S_*Pantothenate and CoA biosynthesis</html:p>
			<html:p>PROTEIN_CLASS: 2.7.1.24</html:p>
		</notes>
		<listOfReactants>
			<speciesReference species="M_atp_c" stoichiometry="1.000000"/>
			<speciesReference species="M_dpcoa_c" stoichiometry="1.000000"/>
		</listOfReactants>
		<listOfProducts>
			<speciesReference species="M_adp_c" stoichiometry="1.000000"/>
			<speciesReference species="M_coa_c" stoichiometry="1.000000"/>
			<speciesReference species="M_h_c" stoichiometry="1.000000"/>
		</listOfProducts>
	</reaction>
	<reaction id="R_DPMVD" name="R_diphosphomevalonate decarboxylase" reversible="false">
		<notes>
			<html:p>GENE_ASSOCIATION: LmjF18.0020</html:p>
			<html:p>PROTEIN_ASSOCIATION: Dpmvd1</html:p>
			<html:p>SUBSYSTEM: S_*Steroid Biosynthesis</html:p>
			<html:p>PROTEIN_CLASS: 4.1.1.33</html:p>
		</notes>
		<listOfReactants>
			<speciesReference species="M_5dpmev_c" stoichiometry="1.000000"/>
			<speciesReference species="M_atp_c" stoichiometry="1.000000"/>
		</listOfReactants>
		<listOfProducts>
			<speciesReference species="M_adp_c" stoichiometry="1.000000"/>
			<speciesReference species="M_co2_c" stoichiometry="1.000000"/>
			<speciesReference species="M_ipdp_c" stoichiometry="1.000000"/>
			<speciesReference species="M_pi_c" stoichiometry="1.000000"/>
		</listOfProducts>
	</reaction>
	<reaction id="R_DPMVDx" name="R_diphosphomevalonate decarboxylase" reversible="false">
		<notes>
			<html:p>GENE_ASSOCIATION: LmjF18.0020</html:p>
			<html:p>PROTEIN_ASSOCIATION: Dpmvd1</html:p>
			<html:p>SUBSYSTEM: S_*Steroid Biosynthesis</html:p>
			<html:p>PROTEIN_CLASS: 4.1.1.33</html:p>
		</notes>
		<listOfReactants>
			<speciesReference species="M_5dpmev_x" stoichiometry="1.000000"/>
			<speciesReference species="M_atp_x" stoichiometry="1.000000"/>
		</listOfReactants>
		<listOfProducts>
			<speciesReference species="M_adp_x" stoichiometry="1.000000"/>
			<speciesReference species="M_co2_x" stoichiometry="1.000000"/>
			<speciesReference species="M_ipdp_x" stoichiometry="1.000000"/>
			<speciesReference species="M_pi_x" stoichiometry="1.000000"/>
		</listOfProducts>
	</reaction>
	<reaction id="R_DRBKr" name="R_Deoxyribokinase" reversible="true">
		<notes>
			<html:p>GENE_ASSOCIATION: LmjF27.0420</html:p>
			<html:p>PROTEIN_ASSOCIATION: Drbk1</html:p>
			<html:p>SUBSYSTEM: S_*Pentose Phosphate Pathway</html:p>
			<html:p>PROTEIN_CLASS: 2.7.1.15</html:p>
		</notes>
		<listOfReactants>
			<speciesReference species="M_atp_c" stoichiometry="1.000000"/>
			<speciesReference species="M_drib_c" stoichiometry="1.000000"/>
		</listOfReactants>
		<listOfProducts>
			<speciesReference species="M_2dr5p_c" stoichiometry="1.000000"/>
			<speciesReference species="M_adp_c" stoichiometry="1.000000"/>
			<speciesReference species="M_h_c" stoichiometry="1.000000"/>
		</listOfProducts>
	</reaction>
	<reaction id="R_DRIBabc" name="R_Deoxyribose transport via ABC system" reversible="false">
		<notes>
			<html:p>GENE_ASSOCIATION: </html:p>
			<html:p>PROTEIN_ASSOCIATION: </html:p>
			<html:p>SUBSYSTEM: S_*Transport, Extracellular</html:p>
			<html:p>PROTEIN_CLASS: </html:p>
		</notes>
		<listOfReactants>
			<speciesReference species="M_atp_c" stoichiometry="1.000000"/>
			<speciesReference species="M_h2o_c" stoichiometry="1.000000"/>
			<speciesReference species="M_drib_e" stoichiometry="1.000000"/>
		</listOfReactants>
		<listOfProducts>
			<speciesReference species="M_adp_c" stoichiometry="1.000000"/>
			<speciesReference species="M_drib_c" stoichiometry="1.000000"/>
			<speciesReference species="M_h_c" stoichiometry="1.000000"/>
			<speciesReference species="M_pi_c" stoichiometry="1.000000"/>
		</listOfProducts>
	</reaction>
	<reaction id="R_DRPAr" name="R_Deoxyribose-phosphate aldolase" reversible="true">
		<notes>
			<html:p>GENE_ASSOCIATION: LmjF06.1070</html:p>
			<html:p>PROTEIN_ASSOCIATION: Drpa1</html:p>
			<html:p>SUBSYSTEM: S_*Pentose Phosphate Pathway</html:p>
			<html:p>PROTEIN_CLASS: 4.1.2.4</html:p>
		</notes>
		<listOfReactants>
			<speciesReference species="M_2dr5p_c" stoichiometry="1.000000"/>
		</listOfReactants>
		<listOfProducts>
			<speciesReference species="M_acald_c" stoichiometry="1.000000"/>
			<speciesReference species="M_g3p_c" stoichiometry="1.000000"/>
		</listOfProducts>
	</reaction>
	<reaction id="R_DSATer" name="R_dihydrosphingosine N-acyltransferase" reversible="false">
		<notes>
			<html:p>GENE_ASSOCIATION: LmjF31.1780</html:p>
			<html:p>PROTEIN_ASSOCIATION: Dsat1</html:p>
			<html:p>SUBSYSTEM: S_*Sphingolipid Metabolism</html:p>
			<html:p>PROTEIN_CLASS: 2.3.1.24</html:p>
		</notes>
		<listOfReactants>
			<speciesReference species="M_acoa_r" stoichiometry="1.000000"/>
			<speciesReference species="M_sphgn_r" stoichiometry="1.000000"/>
		</listOfReactants>
		<listOfProducts>
			<speciesReference species="M_coa_r" stoichiometry="1.000000"/>
			<speciesReference species="M_dhcrm_r" stoichiometry="1.000000"/>
			<speciesReference species="M_h_r" stoichiometry="1.000000"/>
		</listOfProducts>
	</reaction>
	<reaction id="R_DSMSTEROLter" name="R_dsmsterol transport" reversible="true">
		<notes>
			<html:p>GENE_ASSOCIATION: </html:p>
			<html:p>PROTEIN_ASSOCIATION: </html:p>
			<html:p>SUBSYSTEM: S_*Transport, Endoplasmic Reticular</html:p>
			<html:p>PROTEIN_CLASS: </html:p>
		</notes>
		<listOfReactants>
			<speciesReference species="M_dsmsterol_c" stoichiometry="1.000000"/>
		</listOfReactants>
		<listOfProducts>
			<speciesReference species="M_dsmsterol_r" stoichiometry="1.000000"/>
		</listOfProducts>
	</reaction>
	<reaction id="R_DTDPG4Ex" name="R_dTDPglucose 4-epimerase" reversible="true">
		<notes>
			<html:p>GENE_ASSOCIATION: LmjF33.2300</html:p>
			<html:p>PROTEIN_ASSOCIATION: Udpg4ex1</html:p>
			<html:p>SUBSYSTEM: S_*Galactose metabolism</html:p>
			<html:p>PROTEIN_CLASS: 5.1.3.2</html:p>
		</notes>
		<listOfReactants>
			<speciesReference species="M_dtdpglc_x" stoichiometry="1.000000"/>
		</listOfReactants>
		<listOfProducts>
			<speciesReference species="M_dtdpgal_x" stoichiometry="1.000000"/>
		</listOfProducts>
	</reaction>
	<reaction id="R_DTDPGALtg" name="R_dTDPgal transport glycosomal" reversible="true">
		<notes>
			<html:p>GENE_ASSOCIATION: </html:p>
			<html:p>PROTEIN_ASSOCIATION: </html:p>
			<html:p>SUBSYSTEM: S_*Transport, Peroxisomal</html:p>
			<html:p>PROTEIN_CLASS: </html:p>
		</notes>
		<listOfReactants>
			<speciesReference species="M_dtdpgal_c" stoichiometry="1.000000"/>
		</listOfReactants>
		<listOfProducts>
			<speciesReference species="M_dtdpgal_x" stoichiometry="1.000000"/>
		</listOfProducts>
	</reaction>
	<reaction id="R_DTDPGLCtg" name="R_dTDPglc transport glycosomal" reversible="true">
		<notes>
			<html:p>GENE_ASSOCIATION: </html:p>
			<html:p>PROTEIN_ASSOCIATION: </html:p>
			<html:p>SUBSYSTEM: S_*Transport, Peroxisomal</html:p>
			<html:p>PROTEIN_CLASS: </html:p>
		</notes>
		<listOfReactants>
			<speciesReference species="M_dtdpglc_c" stoichiometry="1.000000"/>
		</listOfReactants>
		<listOfProducts>
			<speciesReference species="M_dtdpglc_x" stoichiometry="1.000000"/>
		</listOfProducts>
	</reaction>
	<reaction id="R_DTDPtn" name="R_DTDP nuclear transport" reversible="true">
		<notes>
			<html:p>GENE_ASSOCIATION: </html:p>
			<html:p>PROTEIN_ASSOCIATION: </html:p>
			<html:p>SUBSYSTEM: S_*Transport, Nuclear</html:p>
			<html:p>PROTEIN_CLASS: </html:p>
		</notes>
		<listOfReactants>
			<speciesReference species="M_dtdp_c" stoichiometry="1.000000"/>
		</listOfReactants>
		<listOfProducts>
			<speciesReference species="M_dtdp_n" stoichiometry="1.000000"/>
		</listOfProducts>
	</reaction>
	<reaction id="R_DTMPK" name="R_dTMP kinase" reversible="true">
		<notes>
			<html:p>GENE_ASSOCIATION: LmjF10.0060</html:p>
			<html:p>PROTEIN_ASSOCIATION: Dtmpk1</html:p>
			<html:p>SUBSYSTEM: S_*Pyrimidine Metabolism</html:p>
			<html:p>PROTEIN_CLASS: 2.7.4.9</html:p>
		</notes>
		<listOfReactants>
			<speciesReference species="M_atp_c" stoichiometry="1.000000"/>
			<speciesReference species="M_dtmp_c" stoichiometry="1.000000"/>
		</listOfReactants>
		<listOfProducts>
			<speciesReference species="M_adp_c" stoichiometry="1.000000"/>
			<speciesReference species="M_dtdp_c" stoichiometry="1.000000"/>
		</listOfProducts>
	</reaction>
	<reaction id="R_DTMPtm" name="R_dtmp transport" reversible="true">
		<notes>
			<html:p>GENE_ASSOCIATION: </html:p>
			<html:p>PROTEIN_ASSOCIATION: </html:p>
			<html:p>SUBSYSTEM: S_*Transport, Mitochondrial</html:p>
			<html:p>PROTEIN_CLASS: </html:p>
		</notes>
		<listOfReactants>
			<speciesReference species="M_dtmp_c" stoichiometry="1.000000"/>
		</listOfReactants>
		<listOfProducts>
			<speciesReference species="M_dtmp_m" stoichiometry="1.000000"/>
		</listOfProducts>
	</reaction>
	<reaction id="R_DTTPtn" name="R_DTTP nuclear transport" reversible="true">
		<notes>
			<html:p>GENE_ASSOCIATION: </html:p>
			<html:p>PROTEIN_ASSOCIATION: </html:p>
			<html:p>SUBSYSTEM: S_*Transport, Nuclear</html:p>
			<html:p>PROTEIN_CLASS: </html:p>
		</notes>
		<listOfReactants>
			<speciesReference species="M_dttp_c" stoichiometry="1.000000"/>
		</listOfReactants>
		<listOfProducts>
			<speciesReference species="M_dttp_n" stoichiometry="1.000000"/>
		</listOfProducts>
	</reaction>
	<reaction id="R_DUMPtm" name="R_dUMP mitochondrial" reversible="true">
		<notes>
			<html:p>GENE_ASSOCIATION: </html:p>
			<html:p>PROTEIN_ASSOCIATION: </html:p>
			<html:p>SUBSYSTEM: S_*Transport, Mitochondrial</html:p>
			<html:p>PROTEIN_CLASS: </html:p>
		</notes>
		<listOfReactants>
			<speciesReference species="M_dump_c" stoichiometry="1.000000"/>
		</listOfReactants>
		<listOfProducts>
			<speciesReference species="M_dump_m" stoichiometry="1.000000"/>
		</listOfProducts>
	</reaction>
	<reaction id="R_DUMPtn" name="R_dUMP nuclear transport" reversible="true">
		<notes>
			<html:p>GENE_ASSOCIATION: </html:p>
			<html:p>PROTEIN_ASSOCIATION: </html:p>
			<html:p>SUBSYSTEM: S_*Transport, Nuclear</html:p>
			<html:p>PROTEIN_CLASS: </html:p>
		</notes>
		<listOfReactants>
			<speciesReference species="M_dump_c" stoichiometry="1.000000"/>
		</listOfReactants>
		<listOfProducts>
			<speciesReference species="M_dump_n" stoichiometry="1.000000"/>
		</listOfProducts>
	</reaction>
	<reaction id="R_DURIK1m" name="R_deoxyuridine kinase (ATP:Deoxyuridine)" reversible="true">
		<notes>
			<html:p>GENE_ASSOCIATION: LmjF21.1210</html:p>
			<html:p>PROTEIN_ASSOCIATION: Tk1</html:p>
			<html:p>SUBSYSTEM: S_*Pyrimidine Metabolism</html:p>
			<html:p>PROTEIN_CLASS: 2.7.1.21</html:p>
		</notes>
		<listOfReactants>
			<speciesReference species="M_atp_m" stoichiometry="1.000000"/>
			<speciesReference species="M_duri_m" stoichiometry="1.000000"/>
		</listOfReactants>
		<listOfProducts>
			<speciesReference species="M_adp_m" stoichiometry="1.000000"/>
			<speciesReference species="M_dump_m" stoichiometry="1.000000"/>
			<speciesReference species="M_h_m" stoichiometry="1.000000"/>
		</listOfProducts>
	</reaction>
	<reaction id="R_DURItm" name="R_duri transport" reversible="true">
		<notes>
			<html:p>GENE_ASSOCIATION: </html:p>
			<html:p>PROTEIN_ASSOCIATION: </html:p>
			<html:p>SUBSYSTEM: S_*Transport, Mitochondrial</html:p>
			<html:p>PROTEIN_CLASS: </html:p>
		</notes>
		<listOfReactants>
			<speciesReference species="M_duri_c" stoichiometry="1.000000"/>
		</listOfReactants>
		<listOfProducts>
			<speciesReference species="M_duri_m" stoichiometry="1.000000"/>
		</listOfProducts>
	</reaction>
	<reaction id="R_DUTPDPm" name="R_dUTP diphosphatase" reversible="false">
		<notes>
			<html:p>GENE_ASSOCIATION: LmjF06.0560</html:p>
			<html:p>PROTEIN_ASSOCIATION: Dut1</html:p>
			<html:p>SUBSYSTEM: S_*Pyrimidine Metabolism</html:p>
			<html:p>PROTEIN_CLASS: 3.6.1.23</html:p>
		</notes>
		<listOfReactants>
			<speciesReference species="M_dutp_m" stoichiometry="1.000000"/>
			<speciesReference species="M_h2o_m" stoichiometry="1.000000"/>
		</listOfReactants>
		<listOfProducts>
			<speciesReference species="M_dump_m" stoichiometry="1.000000"/>
			<speciesReference species="M_h_m" stoichiometry="1.000000"/>
			<speciesReference species="M_ppi_m" stoichiometry="1.000000"/>
		</listOfProducts>
	</reaction>
	<reaction id="R_DUTPDPn" name="R_dUTP diphosphatase" reversible="false">
		<notes>
			<html:p>GENE_ASSOCIATION: LmjF06.0560</html:p>
			<html:p>PROTEIN_ASSOCIATION: Dut1</html:p>
			<html:p>SUBSYSTEM: S_*Pyrimidine Metabolism</html:p>
			<html:p>PROTEIN_CLASS: 3.6.1.23</html:p>
		</notes>
		<listOfReactants>
			<speciesReference species="M_dutp_n" stoichiometry="1.000000"/>
			<speciesReference species="M_h2o_n" stoichiometry="1.000000"/>
		</listOfReactants>
		<listOfProducts>
			<speciesReference species="M_dump_n" stoichiometry="1.000000"/>
			<speciesReference species="M_h_n" stoichiometry="1.000000"/>
			<speciesReference species="M_ppi_n" stoichiometry="1.000000"/>
		</listOfProducts>
	</reaction>
	<reaction id="R_DUTPtm" name="R_dutp transport" reversible="true">
		<notes>
			<html:p>GENE_ASSOCIATION: </html:p>
			<html:p>PROTEIN_ASSOCIATION: </html:p>
			<html:p>SUBSYSTEM: S_*Transport, Mitochondrial</html:p>
			<html:p>PROTEIN_CLASS: </html:p>
		</notes>
		<listOfReactants>
			<speciesReference species="M_dutp_c" stoichiometry="1.000000"/>
		</listOfReactants>
		<listOfProducts>
			<speciesReference species="M_dutp_m" stoichiometry="1.000000"/>
		</listOfProducts>
	</reaction>
	<reaction id="R_E4Ptg" name="R_D-erythrose 4-phosphate glycosomal transport via diffusion" reversible="true">
		<notes>
			<html:p>GENE_ASSOCIATION: </html:p>
			<html:p>PROTEIN_ASSOCIATION: </html:p>
			<html:p>SUBSYSTEM: S_*Transport, Peroxisomal</html:p>
			<html:p>PROTEIN_CLASS: </html:p>
		</notes>
		<listOfReactants>
			<speciesReference species="M_e4p_c" stoichiometry="1.000000"/>
		</listOfReactants>
		<listOfProducts>
			<speciesReference species="M_e4p_x" stoichiometry="1.000000"/>
		</listOfProducts>
	</reaction>
	<reaction id="R_EAPT_LM" name="R_alkyl acylglycerol phosphoethanolamine transferase" reversible="false">
		<notes>
			<html:p>GENE_ASSOCIATION: LmjF36.5900</html:p>
			<html:p>PROTEIN_ASSOCIATION: Ethapt1</html:p>
			<html:p>SUBSYSTEM: S_*Glycerophospholipid metabolism</html:p>
			<html:p>PROTEIN_CLASS: 2.7.8.1</html:p>
		</notes>
		<listOfReactants>
			<speciesReference species="M_ak2g_LM_c" stoichiometry="0.010000"/>
			<speciesReference species="M_cdpea_c" stoichiometry="1.000000"/>
		</listOfReactants>
		<listOfProducts>
			<speciesReference species="M_ak2gpe_LM_c" stoichiometry="0.010000"/>
			<speciesReference species="M_cmp_c" stoichiometry="1.000000"/>
			<speciesReference species="M_h_c" stoichiometry="1.000000"/>
		</listOfProducts>
	</reaction>
	<reaction id="R_EBP1r" name="R_3-beta-hydroxysteroid-delta(8),delta(7)-isomerase" reversible="false">
		<notes>
			<html:p>GENE_ASSOCIATION: LmjF16.1340</html:p>
			<html:p>PROTEIN_ASSOCIATION: Ebp1</html:p>
			<html:p>SUBSYSTEM: S_*Steroid Biosynthesis</html:p>
			<html:p>PROTEIN_CLASS: 5.3.3.5</html:p>
		</notes>
		<listOfReactants>
			<speciesReference species="M_zymst_r" stoichiometry="1.000000"/>
		</listOfReactants>
		<listOfProducts>
			<speciesReference species="M_chlstol_r" stoichiometry="1.000000"/>
		</listOfProducts>
	</reaction>
	<reaction id="R_EBP2r" name="R_3-beta-hydroxysteroid-delta(8),delta(7)-isomerase" reversible="false">
		<notes>
			<html:p>GENE_ASSOCIATION: LmjF16.1340</html:p>
			<html:p>PROTEIN_ASSOCIATION: Ebp1</html:p>
			<html:p>SUBSYSTEM: S_*Steroid Biosynthesis</html:p>
			<html:p>PROTEIN_CLASS: 5.3.3.5</html:p>
		</notes>
		<listOfReactants>
			<speciesReference species="M_zymstn_r" stoichiometry="1.000000"/>
		</listOfReactants>
		<listOfProducts>
			<speciesReference species="M_lthstrl_r" stoichiometry="1.000000"/>
		</listOfProducts>
	</reaction>
	<reaction id="R_ECAPLH" name="R_epsilon-Caprolactone lactonohydrolase" reversible="false">
		<notes>
			<html:p>GENE_ASSOCIATION: LmjF26.2700</html:p>
			<html:p>PROTEIN_ASSOCIATION: Pgl1</html:p>
			<html:p>SUBSYSTEM: S_*Caprolactam Degradation</html:p>
			<html:p>PROTEIN_CLASS: 3.1.1.17</html:p>
		</notes>
		<listOfReactants>
			<speciesReference species="M_6hxnl_c" stoichiometry="1.000000"/>
			<speciesReference species="M_h2o_c" stoichiometry="1.000000"/>
		</listOfReactants>
		<listOfProducts>
			<speciesReference species="M_6hdhexa_c" stoichiometry="1.000000"/>
		</listOfProducts>
	</reaction>
	<reaction id="R_ECOAH13g" name="R_cis-2-Methyl-5-isopropylhexa-2,5-dienoyl-CoA hydro-lyase" reversible="true">
		<notes>
			<html:p>GENE_ASSOCIATION: ( LmjF33.2600  or  LmjF32.3680  or  LmjF18.0580 )</html:p>
			<html:p>PROTEIN_ASSOCIATION: ( Ecoah1g-1 ) or ( Ecoah1g-3 ) or ( Ecoah1g-2 )</html:p>
			<html:p>SUBSYSTEM: S_*Limonene and Pinene Degradation</html:p>
			<html:p>PROTEIN_CLASS: 4.2.1.17</html:p>
		</notes>
		<listOfReactants>
			<speciesReference species="M_c2m26dcoa_x" stoichiometry="1.000000"/>
			<speciesReference species="M_h2o_x" stoichiometry="1.000000"/>
		</listOfReactants>
		<listOfProducts>
			<speciesReference species="M_3odccoa_x" stoichiometry="1.000000"/>
		</listOfProducts>
	</reaction>
	<reaction id="R_ECOAH13m" name="R_cis-2-Methyl-5-isopropylhexa-2,5-dienoyl-CoA hydro-lyase" reversible="true">
		<notes>
			<html:p>GENE_ASSOCIATION: ( LmjF29.2310  or  LmjF26.1550  or  LmjF35.0360 )</html:p>
			<html:p>PROTEIN_ASSOCIATION: ( Ecoah1m-2 ) or ( Ecoah1m-1 ) or ( Ecoah1m-3 )</html:p>
			<html:p>SUBSYSTEM: S_*Limonene and Pinene Degradation</html:p>
			<html:p>PROTEIN_CLASS: 4.2.1.17</html:p>
		</notes>
		<listOfReactants>
			<speciesReference species="M_c2m26dcoa_m" stoichiometry="1.000000"/>
			<speciesReference species="M_h2o_m" stoichiometry="1.000000"/>
		</listOfReactants>
		<listOfProducts>
			<speciesReference species="M_3odccoa_m" stoichiometry="1.000000"/>
		</listOfProducts>
	</reaction>
	<reaction id="R_ECOAH14g" name="R_trans-2-Methyl-5-isopropylhexa-2,5-dienoyl-CoA hydro-lyase" reversible="true">
		<notes>
			<html:p>GENE_ASSOCIATION: ( LmjF33.2600  or  LmjF18.0580  or  LmjF32.3680 )</html:p>
			<html:p>PROTEIN_ASSOCIATION: ( Ecoah1g-1 ) or ( Ecoah1g-2 ) or ( Ecoah1g-3 )</html:p>
			<html:p>SUBSYSTEM: S_*Limonene and Pinene Degradation</html:p>
			<html:p>PROTEIN_CLASS: 4.2.1.17</html:p>
		</notes>
		<listOfReactants>
			<speciesReference species="M_h2o_x" stoichiometry="1.000000"/>
			<speciesReference species="M_t2m26dcoa_x" stoichiometry="1.000000"/>
		</listOfReactants>
		<listOfProducts>
			<speciesReference species="M_3odccoa_x" stoichiometry="1.000000"/>
		</listOfProducts>
	</reaction>
	<reaction id="R_ECOAH14m" name="R_trans-2-Methyl-5-isopropylhexa-2,5-dienoyl-CoA hydro-lyase" reversible="true">
		<notes>
			<html:p>GENE_ASSOCIATION: ( LmjF29.2310  or  LmjF35.0360  or  LmjF26.1550 )</html:p>
			<html:p>PROTEIN_ASSOCIATION: ( Ecoah1m-2 ) or ( Ecoah1m-3 ) or ( Ecoah1m-1 )</html:p>
			<html:p>SUBSYSTEM: S_*Limonene and Pinene Degradation</html:p>
			<html:p>PROTEIN_CLASS: 4.2.1.17</html:p>
		</notes>
		<listOfReactants>
			<speciesReference species="M_h2o_m" stoichiometry="1.000000"/>
			<speciesReference species="M_t2m26dcoa_m" stoichiometry="1.000000"/>
		</listOfReactants>
		<listOfProducts>
			<speciesReference species="M_3odccoa_m" stoichiometry="1.000000"/>
		</listOfProducts>
	</reaction>
	<reaction id="R_ECOAH15g" name="R_(3S)-3-hydroxyacyl-CoA hydro-lyase" reversible="true">
		<notes>
			<html:p>GENE_ASSOCIATION: ( LmjF18.0580  or  LmjF33.2600  or  LmjF32.3680 )</html:p>
			<html:p>PROTEIN_ASSOCIATION: ( Ecoah1g-2 ) or ( Ecoah1g-1 ) or ( Ecoah1g-3 )</html:p>
			<html:p>SUBSYSTEM: S_*Caprolactam Degradation</html:p>
			<html:p>PROTEIN_CLASS: 4.2.1.17</html:p>
		</notes>
		<listOfReactants>
			<speciesReference species="M_5c2pcoa_x" stoichiometry="1.000000"/>
			<speciesReference species="M_h2o_x" stoichiometry="1.000000"/>
		</listOfReactants>
		<listOfProducts>
			<speciesReference species="M_3shddcoa_x" stoichiometry="1.000000"/>
		</listOfProducts>
	</reaction>
	<reaction id="R_ECOAH15m" name="R_(3S)-3-hydroxyacyl-CoA hydro-lyase" reversible="true">
		<notes>
			<html:p>GENE_ASSOCIATION: ( LmjF35.0360  or  LmjF29.2310  or  LmjF26.1550 )</html:p>
			<html:p>PROTEIN_ASSOCIATION: ( Ecoah1m-3 ) or ( Ecoah1m-2 ) or ( Ecoah1m-1 )</html:p>
			<html:p>SUBSYSTEM: S_*Caprolactam Degradation</html:p>
			<html:p>PROTEIN_CLASS: 4.2.1.17</html:p>
		</notes>
		<listOfReactants>
			<speciesReference species="M_5c2pcoa_m" stoichiometry="1.000000"/>
			<speciesReference species="M_h2o_m" stoichiometry="1.000000"/>
		</listOfReactants>
		<listOfProducts>
			<speciesReference species="M_3shddcoa_m" stoichiometry="1.000000"/>
		</listOfProducts>
	</reaction>
	<reaction id="R_ECOAH16m" name="R_enoyl-CoA hydratase, bacterial" reversible="true">
		<notes>
			<html:p>GENE_ASSOCIATION: ( LmjF29.2310  or  LmjF26.1550  or  LmjF35.0360 )</html:p>
			<html:p>PROTEIN_ASSOCIATION: ( Ecoah1m-2 ) or ( Ecoah1m-1 ) or ( Ecoah1m-3 )</html:p>
			<html:p>SUBSYSTEM: S_*Benzoate Degradation</html:p>
			<html:p>PROTEIN_CLASS: 4.2.1.17</html:p>
		</notes>
		<listOfReactants>
			<speciesReference species="M_2mp2coa_m" stoichiometry="1.000000"/>
			<speciesReference species="M_h_m" stoichiometry="1.000000"/>
			<speciesReference species="M_h2o_m" stoichiometry="1.000000"/>
		</listOfReactants>
		<listOfProducts>
			<speciesReference species="M_hibcoa_m" stoichiometry="1.000000"/>
		</listOfProducts>
	</reaction>
	<reaction id="R_ECOAH17m" name="R_2-Methylprop-2-enoyl-CoA (2-Methylbut-2-enoyl-CoA)" reversible="true">
		<notes>
			<html:p>GENE_ASSOCIATION: ( LmjF29.2310  or  LmjF26.1550  or  LmjF35.0360 )</html:p>
			<html:p>PROTEIN_ASSOCIATION: ( Ecoah1m-2 ) or ( Ecoah1m-1 ) or ( Ecoah1m-3 )</html:p>
			<html:p>SUBSYSTEM: S_*Benzoate Degradation</html:p>
			<html:p>PROTEIN_CLASS: 4.2.1.17</html:p>
		</notes>
		<listOfReactants>
			<speciesReference species="M_3mb2coa_m" stoichiometry="1.000000"/>
			<speciesReference species="M_h2o_m" stoichiometry="1.000000"/>
		</listOfReactants>
		<listOfProducts>
			<speciesReference species="M_Hydcoa_m" stoichiometry="1.000000"/>
		</listOfProducts>
	</reaction>
	<reaction id="R_ECOAH1m" name="R_trans-but-2-enoyl-coA hydratase" reversible="true">
		<notes>
			<html:p>GENE_ASSOCIATION: ( LmjF29.2310  or  LmjF26.1550  or  LmjF35.0360 )</html:p>
			<html:p>PROTEIN_ASSOCIATION: ( Ecoah1m-2 ) or ( Ecoah1m-1 ) or ( Ecoah1m-3 )</html:p>
			<html:p>SUBSYSTEM: S_*Fatty Acid Degradation</html:p>
			<html:p>PROTEIN_CLASS: 4.2.1.17</html:p>
		</notes>
		<listOfReactants>
			<speciesReference species="M_3hbutcoa_m" stoichiometry="1.000000"/>
		</listOfReactants>
		<listOfProducts>
			<speciesReference species="M_butd2coa_m" stoichiometry="1.000000"/>
			<speciesReference species="M_h2o_m" stoichiometry="1.000000"/>
		</listOfProducts>
	</reaction>
	<reaction id="R_ECOAH2m" name="R_trans-hex-2-enoyl-coA hydratase" reversible="true">
		<notes>
			<html:p>GENE_ASSOCIATION: ( LmjF29.2310  or  LmjF26.1550  or  LmjF35.0360 )</html:p>
			<html:p>PROTEIN_ASSOCIATION: ( Ecoah1m-2 ) or ( Ecoah1m-1 ) or ( Ecoah1m-3 )</html:p>
			<html:p>SUBSYSTEM: S_*Fatty Acid Degradation</html:p>
			<html:p>PROTEIN_CLASS: 4.2.1.17</html:p>
		</notes>
		<listOfReactants>
			<speciesReference species="M_3hhxcoa_m" stoichiometry="1.000000"/>
		</listOfReactants>
		<listOfProducts>
			<speciesReference species="M_h2o_m" stoichiometry="1.000000"/>
			<speciesReference species="M_hxd2coa_m" stoichiometry="1.000000"/>
		</listOfProducts>
	</reaction>
	<reaction id="R_ECOAH3m" name="R_trans-oct-2-enoyl-coA hydratase" reversible="true">
		<notes>
			<html:p>GENE_ASSOCIATION: ( LmjF26.1550  or  LmjF29.2310  or  LmjF35.0360 )</html:p>
			<html:p>PROTEIN_ASSOCIATION: ( Ecoah1m-1 ) or ( Ecoah1m-2 ) or ( Ecoah1m-3 )</html:p>
			<html:p>SUBSYSTEM: S_*Fatty Acid Degradation</html:p>
			<html:p>PROTEIN_CLASS: 4.2.1.17</html:p>
		</notes>
		<listOfReactants>
			<speciesReference species="M_3hoccoa_m" stoichiometry="1.000000"/>
		</listOfReactants>
		<listOfProducts>
			<speciesReference species="M_h2o_m" stoichiometry="1.000000"/>
			<speciesReference species="M_ocd2coa_m" stoichiometry="1.000000"/>
		</listOfProducts>
	</reaction>
	<reaction id="R_ECOAH4m" name="R_trans-dec-2-enoyl-coA hydratase" reversible="true">
		<notes>
			<html:p>GENE_ASSOCIATION: ( LmjF26.1550  or  LmjF29.2310  or  LmjF35.0360 )</html:p>
			<html:p>PROTEIN_ASSOCIATION: ( Ecoah1m-1 ) or ( Ecoah1m-2 ) or ( Ecoah1m-3 )</html:p>
			<html:p>SUBSYSTEM: S_*Fatty Acid Degradation</html:p>
			<html:p>PROTEIN_CLASS: 4.2.1.17</html:p>
		</notes>
		<listOfReactants>
			<speciesReference species="M_3hdccoa_m" stoichiometry="1.000000"/>
		</listOfReactants>
		<listOfProducts>
			<speciesReference species="M_dcd2coa_m" stoichiometry="1.000000"/>
			<speciesReference species="M_h2o_m" stoichiometry="1.000000"/>
		</listOfProducts>
	</reaction>
	<reaction id="R_ECOAH5m" name="R_trans-dodec-2-enoyl-coA hydratase" reversible="true">
		<notes>
			<html:p>GENE_ASSOCIATION: ( LmjF26.1550  or  LmjF29.2310  or  LmjF35.0360 )</html:p>
			<html:p>PROTEIN_ASSOCIATION: ( Ecoah1m-1 ) or ( Ecoah1m-2 ) or ( Ecoah1m-3 )</html:p>
			<html:p>SUBSYSTEM: S_*Fatty Acid Degradation</html:p>
			<html:p>PROTEIN_CLASS: 4.2.1.17</html:p>
		</notes>
		<listOfReactants>
			<speciesReference species="M_3hddcoa_m" stoichiometry="1.000000"/>
		</listOfReactants>
		<listOfProducts>
			<speciesReference species="M_ddd2coa_m" stoichiometry="1.000000"/>
			<speciesReference species="M_h2o_m" stoichiometry="1.000000"/>
		</listOfProducts>
	</reaction>
	<reaction id="R_ECOAH6m" name="R_trans-tetradec-2-enoyl-coA hydratase" reversible="true">
		<notes>
			<html:p>GENE_ASSOCIATION: ( LmjF26.1550  or  LmjF29.2310  or  LmjF35.0360 )</html:p>
			<html:p>PROTEIN_ASSOCIATION: ( Ecoah1m-1 ) or ( Ecoah1m-2 ) or ( Ecoah1m-3 )</html:p>
			<html:p>SUBSYSTEM: S_*Fatty Acid Degradation</html:p>
			<html:p>PROTEIN_CLASS: 4.2.1.17</html:p>
		</notes>
		<listOfReactants>
			<speciesReference species="M_3htdcoa_m" stoichiometry="1.000000"/>
		</listOfReactants>
		<listOfProducts>
			<speciesReference species="M_h2o_m" stoichiometry="1.000000"/>
			<speciesReference species="M_tdd2coa_m" stoichiometry="1.000000"/>
		</listOfProducts>
	</reaction>
	<reaction id="R_ECOAH7m" name="R_trans-hexadec-2-enoyl-coA hydratase" reversible="true">
		<notes>
			<html:p>GENE_ASSOCIATION: ( LmjF26.1550  or  LmjF29.2310  or  LmjF35.0360 )</html:p>
			<html:p>PROTEIN_ASSOCIATION: ( Ecoah1m-1 ) or ( Ecoah1m-2 ) or ( Ecoah1m-3 )</html:p>
			<html:p>SUBSYSTEM: S_*Fatty Acid Degradation</html:p>
			<html:p>PROTEIN_CLASS: 4.2.1.17</html:p>
		</notes>
		<listOfReactants>
			<speciesReference species="M_3hhdcoa_m" stoichiometry="1.000000"/>
		</listOfReactants>
		<listOfProducts>
			<speciesReference species="M_h2o_m" stoichiometry="1.000000"/>
			<speciesReference species="M_hdd2coa_m" stoichiometry="1.000000"/>
		</listOfProducts>
	</reaction>
	<reaction id="R_ECOAH9m" name="R_2-Methylprop-2-enoyl-CoA (2-Methylbut-2-enoyl-CoA)" reversible="true">
		<notes>
			<html:p>GENE_ASSOCIATION: ( LmjF26.1550  or  LmjF29.2310  or  LmjF35.0360 )</html:p>
			<html:p>PROTEIN_ASSOCIATION: ( Ecoah1m-1 ) or ( Ecoah1m-2 ) or ( Ecoah1m-3 )</html:p>
			<html:p>SUBSYSTEM: S_*Benzoate Degradation</html:p>
			<html:p>PROTEIN_CLASS: 4.2.1.17</html:p>
		</notes>
		<listOfReactants>
			<speciesReference species="M_2mb2coa_m" stoichiometry="1.000000"/>
			<speciesReference species="M_h2o_m" stoichiometry="1.000000"/>
		</listOfReactants>
		<listOfProducts>
			<speciesReference species="M_3hmbcoa_m" stoichiometry="1.000000"/>
		</listOfProducts>
	</reaction>
	<reaction id="R_ENO" name="R_enolase" reversible="true">
		<notes>
			<html:p>GENE_ASSOCIATION: ( LmjF14.1160  or  LmjF32.3760 )</html:p>
			<html:p>PROTEIN_ASSOCIATION: ( Eno1 ) or ( Eno2 )</html:p>
			<html:p>SUBSYSTEM: S_*Glycolysis/Gluconeogenesis</html:p>
			<html:p>PROTEIN_CLASS: 4.2.1.11</html:p>
		</notes>
		<listOfReactants>
			<speciesReference species="M_2pg_c" stoichiometry="1.000000"/>
		</listOfReactants>
		<listOfProducts>
			<speciesReference species="M_h2o_c" stoichiometry="1.000000"/>
			<speciesReference species="M_pep_c" stoichiometry="1.000000"/>
		</listOfProducts>
	</reaction>
	<reaction id="R_ENPHE1" name="R_enolase-phosphatase E-1" reversible="false">
		<notes>
			<html:p>GENE_ASSOCIATION: LmjF36.5910</html:p>
			<html:p>PROTEIN_ASSOCIATION: Enoph1</html:p>
			<html:p>SUBSYSTEM: S_*Methionine Metabolism</html:p>
			<html:p>PROTEIN_CLASS: </html:p>
		</notes>
		<listOfReactants>
			<speciesReference species="M_dkmpp_c" stoichiometry="1.000000"/>
			<speciesReference species="M_h2o_c" stoichiometry="1.000000"/>
		</listOfReactants>
		<listOfProducts>
			<speciesReference species="M_12d3k5m_c" stoichiometry="1.000000"/>
			<speciesReference species="M_h_c" stoichiometry="2.000000"/>
			<speciesReference species="M_pi_c" stoichiometry="1.000000"/>
		</listOfProducts>
	</reaction>
	<reaction id="R_EPPP2" name="R_Guanosine 3'-diphosphate 5'-triphosphate 5'-phosphohydrolase" reversible="true">
		<notes>
			<html:p>GENE_ASSOCIATION: LmjF01.0310</html:p>
			<html:p>PROTEIN_ASSOCIATION: Ppx1</html:p>
			<html:p>SUBSYSTEM: S_*Purine Metabolism</html:p>
			<html:p>PROTEIN_CLASS: 3.6.1.11</html:p>
		</notes>
		<listOfReactants>
			<speciesReference species="M_gdptp_c" stoichiometry="1.000000"/>
			<speciesReference species="M_h2o_c" stoichiometry="1.000000"/>
		</listOfReactants>
		<listOfProducts>
			<speciesReference species="M_gdpdp_c" stoichiometry="1.000000"/>
			<speciesReference species="M_h_c" stoichiometry="1.000000"/>
			<speciesReference species="M_pi_c" stoichiometry="1.000000"/>
		</listOfProducts>
	</reaction>
	<reaction id="R_EPPP2v" name="R_Guanosine 3'-diphosphate 5'-triphosphate 5'-phosphohydrolase, acidocalcisomal" reversible="true">
		<notes>
			<html:p>GENE_ASSOCIATION: LmjF01.0310</html:p>
			<html:p>PROTEIN_ASSOCIATION: Ppx1</html:p>
			<html:p>SUBSYSTEM: S_*Purine Metabolism</html:p>
			<html:p>PROTEIN_CLASS: 3.6.1.11</html:p>
		</notes>
		<listOfReactants>
			<speciesReference species="M_gdptp_v" stoichiometry="1.000000"/>
			<speciesReference species="M_h2o_v" stoichiometry="1.000000"/>
		</listOfReactants>
		<listOfProducts>
			<speciesReference species="M_gdpdp_v" stoichiometry="1.000000"/>
			<speciesReference species="M_h_v" stoichiometry="1.000000"/>
			<speciesReference species="M_pi_v" stoichiometry="1.000000"/>
		</listOfProducts>
	</reaction>
	<reaction id="R_ERGSTt" name="R_ergosterol reversible transport" reversible="true">
		<notes>
			<html:p>GENE_ASSOCIATION: </html:p>
			<html:p>PROTEIN_ASSOCIATION: </html:p>
			<html:p>SUBSYSTEM: S_*Transport, Extracellular</html:p>
			<html:p>PROTEIN_CLASS: </html:p>
		</notes>
		<listOfReactants>
			<speciesReference species="M_ergst_e" stoichiometry="1.000000"/>
		</listOfReactants>
		<listOfProducts>
			<speciesReference species="M_ergst_c" stoichiometry="1.000000"/>
		</listOfProducts>
	</reaction>
	<reaction id="R_ERGSTter" name="R_ergosterol endoplasmic reticular transport" reversible="true">
		<notes>
			<html:p>GENE_ASSOCIATION: </html:p>
			<html:p>PROTEIN_ASSOCIATION: </html:p>
			<html:p>SUBSYSTEM: S_*Transport, Endoplasmic Reticular</html:p>
			<html:p>PROTEIN_CLASS: </html:p>
		</notes>
		<listOfReactants>
			<speciesReference species="M_ergst_r" stoichiometry="1.000000"/>
		</listOfReactants>
		<listOfProducts>
			<speciesReference species="M_ergst_c" stoichiometry="1.000000"/>
		</listOfProducts>
	</reaction>
	<reaction id="R_ETAPCT" name="R_ethanolamine-phosphate cytidylyltransferase" reversible="false">
		<notes>
			<html:p>GENE_ASSOCIATION: LmjF32.0890</html:p>
			<html:p>PROTEIN_ASSOCIATION: Etapct1</html:p>
			<html:p>SUBSYSTEM: S_*Glycerophospholipid metabolism</html:p>
			<html:p>PROTEIN_CLASS: 2.7.7.14</html:p>
		</notes>
		<listOfReactants>
			<speciesReference species="M_ctp_c" stoichiometry="1.000000"/>
			<speciesReference species="M_ethap_c" stoichiometry="1.000000"/>
			<speciesReference species="M_h_c" stoichiometry="1.000000"/>
		</listOfReactants>
		<listOfProducts>
			<speciesReference species="M_cdpea_c" stoichiometry="1.000000"/>
			<speciesReference species="M_ppi_c" stoichiometry="1.000000"/>
		</listOfProducts>
	</reaction>
	<reaction id="R_ETAPCTm" name="R_ethanolamine-phosphate cytidylyltransferase" reversible="false">
		<notes>
			<html:p>GENE_ASSOCIATION: LmjF32.0890</html:p>
			<html:p>PROTEIN_ASSOCIATION: Etapct1</html:p>
			<html:p>SUBSYSTEM: S_*Glycerophospholipid metabolism</html:p>
			<html:p>PROTEIN_CLASS: 2.7.7.14</html:p>
		</notes>
		<listOfReactants>
			<speciesReference species="M_ctp_m" stoichiometry="1.000000"/>
			<speciesReference species="M_ethap_m" stoichiometry="1.000000"/>
			<speciesReference species="M_h_m" stoichiometry="1.000000"/>
		</listOfReactants>
		<listOfProducts>
			<speciesReference species="M_cdpea_m" stoichiometry="1.000000"/>
			<speciesReference species="M_ppi_m" stoichiometry="1.000000"/>
		</listOfProducts>
	</reaction>
	<reaction id="R_ETHAMK" name="R_ethanolamine kinase" reversible="false">
		<notes>
			<html:p>GENE_ASSOCIATION: LmjF27.1420</html:p>
			<html:p>PROTEIN_ASSOCIATION: Ethamk1</html:p>
			<html:p>SUBSYSTEM: S_*Glycerophospholipid metabolism</html:p>
			<html:p>PROTEIN_CLASS: 2.7.1.82</html:p>
		</notes>
		<listOfReactants>
			<speciesReference species="M_atp_c" stoichiometry="1.000000"/>
			<speciesReference species="M_etha_c" stoichiometry="1.000000"/>
		</listOfReactants>
		<listOfProducts>
			<speciesReference species="M_adp_c" stoichiometry="1.000000"/>
			<speciesReference species="M_ethap_c" stoichiometry="1.000000"/>
			<speciesReference species="M_h_c" stoichiometry="1.000000"/>
		</listOfProducts>
	</reaction>
	<reaction id="R_ETHAPT_LM" name="R_Ethanolaminephosphotransferase (L. major)" reversible="false">
		<notes>
			<html:p>GENE_ASSOCIATION: LmjF36.5900</html:p>
			<html:p>PROTEIN_ASSOCIATION: Ethapt1</html:p>
			<html:p>SUBSYSTEM: S_*Glycerophospholipid metabolism</html:p>
			<html:p>PROTEIN_CLASS: 2.7.8.1</html:p>
		</notes>
		<listOfReactants>
			<speciesReference species="M_12dgr_LM_c" stoichiometry="0.010000"/>
			<speciesReference species="M_cdpea_c" stoichiometry="1.000000"/>
		</listOfReactants>
		<listOfProducts>
			<speciesReference species="M_cmp_c" stoichiometry="1.000000"/>
			<speciesReference species="M_h_c" stoichiometry="1.000000"/>
			<speciesReference species="M_pe_LM_c" stoichiometry="0.010000"/>
		</listOfProducts>
	</reaction>
	<reaction id="R_ETHAPTm_LM" name="R_Ethanolaminephosphotransferase (L. major)" reversible="false">
		<notes>
			<html:p>GENE_ASSOCIATION: LmjF36.5900</html:p>
			<html:p>PROTEIN_ASSOCIATION: Ethapt1</html:p>
			<html:p>SUBSYSTEM: S_*Glycerophospholipid metabolism</html:p>
			<html:p>PROTEIN_CLASS: 2.7.8.1</html:p>
		</notes>
		<listOfReactants>
			<speciesReference species="M_12dgr_LM_m" stoichiometry="0.010000"/>
			<speciesReference species="M_cdpea_m" stoichiometry="1.000000"/>
		</listOfReactants>
		<listOfProducts>
			<speciesReference species="M_cmp_m" stoichiometry="1.000000"/>
			<speciesReference species="M_h_m" stoichiometry="1.000000"/>
			<speciesReference species="M_pe_LM_m" stoichiometry="0.010000"/>
		</listOfProducts>
	</reaction>
	<reaction id="R_ETHAPter" name="R_ethap transport" reversible="true">
		<notes>
			<html:p>GENE_ASSOCIATION: </html:p>
			<html:p>PROTEIN_ASSOCIATION: </html:p>
			<html:p>SUBSYSTEM: S_*Transport, Endoplasmic Reticular</html:p>
			<html:p>PROTEIN_CLASS: </html:p>
		</notes>
		<listOfReactants>
			<speciesReference species="M_ethap_c" stoichiometry="1.000000"/>
		</listOfReactants>
		<listOfProducts>
			<speciesReference species="M_ethap_r" stoichiometry="1.000000"/>
		</listOfProducts>
	</reaction>
	<reaction id="R_ETHAPtm" name="R_ethap transport" reversible="true">
		<notes>
			<html:p>GENE_ASSOCIATION: </html:p>
			<html:p>PROTEIN_ASSOCIATION: </html:p>
			<html:p>SUBSYSTEM: S_*Transport, Mitochondrial</html:p>
			<html:p>PROTEIN_CLASS: </html:p>
		</notes>
		<listOfReactants>
			<speciesReference species="M_ethap_c" stoichiometry="1.000000"/>
		</listOfReactants>
		<listOfProducts>
			<speciesReference species="M_ethap_m" stoichiometry="1.000000"/>
		</listOfProducts>
	</reaction>
	<reaction id="R_EX_5mta(e)" name="R_5mta exchange" reversible="true">
		<notes>
			<html:p>GENE_ASSOCIATION: </html:p>
			<html:p>PROTEIN_ASSOCIATION: </html:p>
			<html:p>SUBSYSTEM: S_</html:p>
[truncated: 496,159 more chars]
