# Supplementary material for: Do genome-scale models need exact solvers or clearer standards?
Source: Mol Syst Biol. 2015 Oct 14;11(10):831. doi: 10.15252/msb.20156157 (PMC4631202; doi:10.15252/msb.20156157)
Supplement: Supplementary file 2 — Dataset EV1 [file msb0011-0831-sd2.zip › m_model_collection-master/sbml/iAF692.xml]

<?xml version="1.0" encoding="UTF-8"?>
<sbml xmlns="http://www.sbml.org/sbml/level2" level="2" version="1" xmlns:html="http://www.w3.org/1999/xhtml">
<model id="MODELID_2423527" name="M. barkeri iAF692">
<listOfUnitDefinitions>
<unitDefinition id="mmol_per_gDW_per_hr">
<listOfUnits>
<unit kind="mole" scale="-3" multiplier="1" offset="0" />
<unit kind="gram" exponent="-1" multiplier="1" offset="0" />
<unit kind="second" exponent="-1" multiplier="0.00027777" offset="0" />
</listOfUnits>
</unitDefinition>
</listOfUnitDefinitions>
<listOfCompartments>
<compartment id="C_e" name="Extraorganism"/>
<compartment id="C_c" name="Cytosol"/>
</listOfCompartments>
<listOfSpecies>
<species id="M_10fthf_c" name="_10-Formyltetrahydrofolate" compartment="C_c" charge="-2" boundaryCondition="false">
<notes><html xmlns="http://www.w3.org/1999/xhtml">
<html:p>FORMULA: C20H21N7O7</html:p>
</html>
</notes>
</species>

<species id="M_13dpg_c" name="_3-Phospho-D-glyceroyl phosphate" compartment="C_c" charge="-4" boundaryCondition="false">
<notes><html xmlns="http://www.w3.org/1999/xhtml">
<html:p>FORMULA: C3H4O10P2</html:p>
</html>
</notes>
</species>

<species id="M_1pyr5c_c" name="_1-Pyrroline-5-carboxylate" compartment="C_c" charge="-1" boundaryCondition="false">
<notes><html xmlns="http://www.w3.org/1999/xhtml">
<html:p>FORMULA: C5H6NO2</html:p>
</html>
</notes>
</species>

<species id="M_23dhdp_c" name="_2,3-Dihydrodipicolinate" compartment="C_c" charge="-2" boundaryCondition="false">
<notes><html xmlns="http://www.w3.org/1999/xhtml">
<html:p>FORMULA: C7H5NO4</html:p>
</html>
</notes>
</species>

<species id="M_23dhmb_c" name="(R)-2,3-Dihydroxy-3-methylbutanoate" compartment="C_c" charge="-1" boundaryCondition="false">
<notes><html xmlns="http://www.w3.org/1999/xhtml">
<html:p>FORMULA: C5H9O4</html:p>
</html>
</notes>
</species>

<species id="M_23dhmp_c" name="(R)-2,3-Dihydroxy-3-methylpentanoate" compartment="C_c" charge="-1" boundaryCondition="false">
<notes><html xmlns="http://www.w3.org/1999/xhtml">
<html:p>FORMULA: C6H11O4</html:p>
</html>
</notes>
</species>

<species id="M_23dpg_c" name="_2,3-Disphospho-D-glycerate" compartment="C_c" charge="-5" boundaryCondition="false">
<notes><html xmlns="http://www.w3.org/1999/xhtml">
<html:p>FORMULA: C3H3O10P2</html:p>
</html>
</notes>
</species>

<species id="M_25aics_c" name="(S)-2-[5-Amino-1-(5-phospho-D-ribosyl)imidazole-4-carboxamido]succinate" compartment="C_c" charge="-4" boundaryCondition="false">
<notes><html xmlns="http://www.w3.org/1999/xhtml">
<html:p>FORMULA: C13H15N4O12P</html:p>
</html>
</notes>
</species>

<species id="M_25dhpp_c" name="_2,5-Diamino-6-hydroxy-4-(5&apos;-phosphoribosylamino)-pyrimidine" compartment="C_c" charge="-2" boundaryCondition="false">
<notes><html xmlns="http://www.w3.org/1999/xhtml">
<html:p>FORMULA: C9H14N5O8P</html:p>
</html>
</notes>
</species>

<species id="M_25dthpp_c" name="_2,5-diamino-6-ribitylamino-4(3H)-pyrimidinone 5&apos;-phosphate" compartment="C_c" charge="-2" boundaryCondition="false">
<notes><html xmlns="http://www.w3.org/1999/xhtml">
<html:p>FORMULA: C9H16N5O8P</html:p>
</html>
</notes>
</species>

<species id="M_26dap_DASH_M_c" name="meso-2,6-Diaminoheptanedioate" compartment="C_c" charge="0" boundaryCondition="false">
<notes><html xmlns="http://www.w3.org/1999/xhtml">
<html:p>FORMULA: C7H14N2O4</html:p>
</html>
</notes>
</species>

<species id="M_2ahbut_c" name="(S)-2-Aceto-2-hydroxybutanoate" compartment="C_c" charge="-1" boundaryCondition="false">
<notes><html xmlns="http://www.w3.org/1999/xhtml">
<html:p>FORMULA: C6H9O4</html:p>
</html>
</notes>
</species>

<species id="M_2c25dho_c" name="_2-Carboxy-2,5-dihydro-5-oxofuran-2-acetate" compartment="C_c" charge="0" boundaryCondition="false">
<notes><html xmlns="http://www.w3.org/1999/xhtml">
<html:p>FORMULA: C7H6O6</html:p>
</html>
</notes>
</species>

<species id="M_2cpr5p_c" name="_1-(2-Carboxyphenylamino)-1-deoxy-D-ribulose 5-phosphate" compartment="C_c" charge="-3" boundaryCondition="false">
<notes><html xmlns="http://www.w3.org/1999/xhtml">
<html:p>FORMULA: C12H13NO9P</html:p>
</html>
</notes>
</species>

<species id="M_2dhp_c" name="_2-Dehydropantoate" compartment="C_c" charge="-1" boundaryCondition="false">
<notes><html xmlns="http://www.w3.org/1999/xhtml">
<html:p>FORMULA: C6H9O4</html:p>
</html>
</notes>
</species>

<species id="M_2dr1p_c" name="_2-Deoxy-D-ribose 1-phosphate" compartment="C_c" charge="-2" boundaryCondition="false">
<notes><html xmlns="http://www.w3.org/1999/xhtml">
<html:p>FORMULA: C5H9O7P</html:p>
</html>
</notes>
</species>

<species id="M_2ins_c" name="_2-Inosose" compartment="C_c" charge="0" boundaryCondition="false">
<notes><html xmlns="http://www.w3.org/1999/xhtml">
<html:p>FORMULA: C6H10O6</html:p>
</html>
</notes>
</species>

<species id="M_2ippm_c" name="_2-Isopropylmaleate" compartment="C_c" charge="-2" boundaryCondition="false">
<notes><html xmlns="http://www.w3.org/1999/xhtml">
<html:p>FORMULA: C7H8O4</html:p>
</html>
</notes>
</species>

<species id="M_2mahmp_c" name="_2-Methyl-4-amino-5-hydroxymethylpyrimidine diphosphate" compartment="C_c" charge="-3" boundaryCondition="false">
<notes><html xmlns="http://www.w3.org/1999/xhtml">
<html:p>FORMULA: C6H8N3O7P2</html:p>
</html>
</notes>
</species>

<species id="M_2obut_c" name="_2-Oxobutanoate" compartment="C_c" charge="-1" boundaryCondition="false">
<notes><html xmlns="http://www.w3.org/1999/xhtml">
<html:p>FORMULA: C4H5O3</html:p>
</html>
</notes>
</species>

<species id="M_2ood_c" name="_2-oxooctanedioic acid" compartment="C_c" charge="-2" boundaryCondition="false">
<notes><html xmlns="http://www.w3.org/1999/xhtml">
<html:p>FORMULA: C8H10O5</html:p>
</html>
</notes>
</species>

<species id="M_2pg_c" name="D-Glycerate 2-phosphate" compartment="C_c" charge="-3" boundaryCondition="false">
<notes><html xmlns="http://www.w3.org/1999/xhtml">
<html:p>FORMULA: C3H4O7P</html:p>
</html>
</notes>
</species>

<species id="M_2pglyc_c" name="_2-Phosphoglycolate" compartment="C_c" charge="-3" boundaryCondition="false">
<notes><html xmlns="http://www.w3.org/1999/xhtml">
<html:p>FORMULA: C2H2O6P</html:p>
</html>
</notes>
</species>

<species id="M_2plac_DASH_L_c" name="_2-phospho-L-lactate" compartment="C_c" charge="-3" boundaryCondition="false">
<notes><html xmlns="http://www.w3.org/1999/xhtml">
<html:p>FORMULA: C3H4O6P</html:p>
</html>
</notes>
</species>

<species id="M_2ppoh_c" name="_2-Propanol" compartment="C_c" charge="0" boundaryCondition="false">
<notes><html xmlns="http://www.w3.org/1999/xhtml">
<html:p>FORMULA: C3H8O</html:p>
</html>
</notes>
</species>

<species id="M_2saa_c" name="_2-sulfoacetaldehyde" compartment="C_c" charge="-1" boundaryCondition="false">
<notes><html xmlns="http://www.w3.org/1999/xhtml">
<html:p>FORMULA: C2H3O4S</html:p>
</html>
</notes>
</species>

<species id="M_2tcc_c" name="_2-(sulfomethyl)thiazolidine-4-carboxylic acid" compartment="C_c" charge="-1" boundaryCondition="false">
<notes><html xmlns="http://www.w3.org/1999/xhtml">
<html:p>FORMULA: C5H8NO5S2</html:p>
</html>
</notes>
</species>

<species id="M_34hpp_c" name="_3-(4-Hydroxyphenyl)pyruvate" compartment="C_c" charge="-1" boundaryCondition="false">
<notes><html xmlns="http://www.w3.org/1999/xhtml">
<html:p>FORMULA: C9H7O4</html:p>
</html>
</notes>
</species>

<species id="M_36dahx_c" name="(3S)-3,6-Diaminohexanoate" compartment="C_c" charge="1" boundaryCondition="false">
<notes><html xmlns="http://www.w3.org/1999/xhtml">
<html:p>FORMULA: C6H15N2O2</html:p>
</html>
</notes>
</species>

<species id="M_3c2hmp_c" name="_3-Carboxy-2-hydroxy-4-methylpentanoate" compartment="C_c" charge="-2" boundaryCondition="false">
<notes><html xmlns="http://www.w3.org/1999/xhtml">
<html:p>FORMULA: C7H10O5</html:p>
</html>
</notes>
</species>

<species id="M_3c3hmp_c" name="_3-Carboxy-3-hydroxy-4-methylpentanoate" compartment="C_c" charge="-2" boundaryCondition="false">
<notes><html xmlns="http://www.w3.org/1999/xhtml">
<html:p>FORMULA: C7H10O5</html:p>
</html>
</notes>
</species>

<species id="M_3c4mop_c" name="_3-Carboxy-4-methyl-2-oxopentanoate" compartment="C_c" charge="-2" boundaryCondition="false">
<notes><html xmlns="http://www.w3.org/1999/xhtml">
<html:p>FORMULA: C7H8O5</html:p>
</html>
</notes>
</species>

<species id="M_3dhq_c" name="_3-Dehydroquinate" compartment="C_c" charge="-1" boundaryCondition="false">
<notes><html xmlns="http://www.w3.org/1999/xhtml">
<html:p>FORMULA: C7H9O6</html:p>
</html>
</notes>
</species>

<species id="M_3dhsk_c" name="_3-Dehydroshikimate" compartment="C_c" charge="-1" boundaryCondition="false">
<notes><html xmlns="http://www.w3.org/1999/xhtml">
<html:p>FORMULA: C7H7O5</html:p>
</html>
</notes>
</species>

<species id="M_3hcdgggp_c" name="CDP-2-O-(3&apos;-hydroxy)geranyl-3-O-geranyl-sn-glycerol" compartment="C_c" charge="-2" boundaryCondition="false">
<notes><html xmlns="http://www.w3.org/1999/xhtml">
<html:p>FORMULA: C52H85N3O14P2</html:p>
</html>
</notes>
</species>

<species id="M_3hdgggp_c" name="_2-O-(3&apos;-hydroxy)geranyl-3-O-geranyl-sn-glycerol" compartment="C_c" charge="-2" boundaryCondition="false">
<notes><html xmlns="http://www.w3.org/1999/xhtml">
<html:p>FORMULA: C43H73O7P1</html:p>
</html>
</notes>
</species>

<species id="M_3hdgggps_c" name="_2-O-(3&apos;-hydroxy)geranyl-3-O-geranyl-sn-glyceroserine" compartment="C_c" charge="-1" boundaryCondition="false">
<notes><html xmlns="http://www.w3.org/1999/xhtml">
<html:p>FORMULA: C46H79N1O9P1</html:p>
</html>
</notes>
</species>

<species id="M_3hdggpg_c" name="_2-O-(3&apos;-hydroxy)geranyl-3-O-geranyl-sn-glycerol-1-phospho-3&apos;-sn-glycerol" compartment="C_c" charge="-1" boundaryCondition="false">
<notes><html xmlns="http://www.w3.org/1999/xhtml">
<html:p>FORMULA: C46H80O9P1</html:p>
</html>
</notes>
</species>

<species id="M_3hdggpgp_c" name="_2-O-(3&apos;-hydroxy)geranyl-3-O-geranyl-sn-glycerol-1-phospho-3&apos;-sn-glycerol phosphate" compartment="C_c" charge="-3" boundaryCondition="false">
<notes><html xmlns="http://www.w3.org/1999/xhtml">
<html:p>FORMULA: C46H79O12P2</html:p>
</html>
</notes>
</species>

<species id="M_3hdggpi_c" name="_2-O-(3&apos;hydroxy)geranyl-3-O-geranyl-sn-glycero-1-phospho-myo-inositol" compartment="C_c" charge="-1" boundaryCondition="false">
<notes><html xmlns="http://www.w3.org/1999/xhtml">
<html:p>FORMULA: C49H84O12P1</html:p>
</html>
</notes>
</species>

<species id="M_3hdpgpe_c" name="_2-O-(3&apos;-hydroxy)phytanyl-3-O-phytanyl-sn-glycero-l-phosphoethanolamine" compartment="C_c" charge="0" boundaryCondition="false">
<notes><html xmlns="http://www.w3.org/1999/xhtml">
<html:p>FORMULA: C45H94O7N1P1</html:p>
</html>
</notes>
</species>

<species id="M_3hdpgpg_c" name="_2-O-(3&apos;-hydroxy)phytanyl-3-O-phytanyl-sn-glycerol-1-phospho-3&apos;-sn-glycerol" compartment="C_c" charge="-1" boundaryCondition="false">
<notes><html xmlns="http://www.w3.org/1999/xhtml">
<html:p>FORMULA: C46H94O9P1</html:p>
</html>
</notes>
</species>

<species id="M_3hdpgpi_c" name="_2-O-(3&apos;-hydroxyl)phytanyl-3-O-phytanyl-sn-glycero-1-phospho-myo-inositol" compartment="C_c" charge="-1" boundaryCondition="false">
<notes><html xmlns="http://www.w3.org/1999/xhtml">
<html:p>FORMULA: C49H98O12P1</html:p>
</html>
</notes>
</species>

<species id="M_3hdpgps_c" name="_2-O-(3&apos;-hydroxy)phytanyl-3-O-phytanyl-sn-glycero-l-phosphoserine" compartment="C_c" charge="-1" boundaryCondition="false">
<notes><html xmlns="http://www.w3.org/1999/xhtml">
<html:p>FORMULA: C46H93N1O9P1</html:p>
</html>
</notes>
</species>

<species id="M_3hfrdp_c" name="_3-hydroxy-farnesyl diphosphate" compartment="C_c" charge="-3" boundaryCondition="false">
<notes><html xmlns="http://www.w3.org/1999/xhtml">
<html:p>FORMULA: C15H27O8P2</html:p>
</html>
</notes>
</species>

<species id="M_3hggdp_c" name="_3-hydroxy-geranylgeranyl diphosphate" compartment="C_c" charge="-3" boundaryCondition="false">
<notes><html xmlns="http://www.w3.org/1999/xhtml">
<html:p>FORMULA: C20H35O8P2</html:p>
</html>
</notes>
</species>

<species id="M_3hgrdp_c" name="_3-hydroxy-geranyl diphsophate" compartment="C_c" charge="-3" boundaryCondition="false">
<notes><html xmlns="http://www.w3.org/1999/xhtml">
<html:p>FORMULA: C10H19O8P2</html:p>
</html>
</notes>
</species>

<species id="M_3ig3p_c" name="C&apos;-(3-Indolyl)-glycerol 3-phosphate" compartment="C_c" charge="-2" boundaryCondition="false">
<notes><html xmlns="http://www.w3.org/1999/xhtml">
<html:p>FORMULA: C11H12NO6P</html:p>
</html>
</notes>
</species>

<species id="M_3mob_c" name="_3-Methyl-2-oxobutanoate" compartment="C_c" charge="-1" boundaryCondition="false">
<notes><html xmlns="http://www.w3.org/1999/xhtml">
<html:p>FORMULA: C5H7O3</html:p>
</html>
</notes>
</species>

<species id="M_3mop_c" name="(S)-3-Methyl-2-oxopentanoate" compartment="C_c" charge="-1" boundaryCondition="false">
<notes><html xmlns="http://www.w3.org/1999/xhtml">
<html:p>FORMULA: C6H9O3</html:p>
</html>
</notes>
</species>

<species id="M_3pg_c" name="_3-Phospho-D-glycerate" compartment="C_c" charge="-3" boundaryCondition="false">
<notes><html xmlns="http://www.w3.org/1999/xhtml">
<html:p>FORMULA: C3H4O7P</html:p>
</html>
</notes>
</species>

<species id="M_3php_c" name="_3-Phosphohydroxypyruvate" compartment="C_c" charge="-3" boundaryCondition="false">
<notes><html xmlns="http://www.w3.org/1999/xhtml">
<html:p>FORMULA: C3H2O7P</html:p>
</html>
</notes>
</species>

<species id="M_3psme_c" name="_5-O-(1-Carboxyvinyl)-3-phosphoshikimate" compartment="C_c" charge="-4" boundaryCondition="false">
<notes><html xmlns="http://www.w3.org/1999/xhtml">
<html:p>FORMULA: C10H9O10P</html:p>
</html>
</notes>
</species>

<species id="M_3spyr_c" name="_3-Sulfopyruvate" compartment="C_c" charge="-2" boundaryCondition="false">
<notes><html xmlns="http://www.w3.org/1999/xhtml">
<html:p>FORMULA: C3H2O6S</html:p>
</html>
</notes>
</species>

<species id="M_3uib_c" name="_3-Ureidoisobutyrate" compartment="C_c" charge="-1" boundaryCondition="false">
<notes><html xmlns="http://www.w3.org/1999/xhtml">
<html:p>FORMULA: C5H9N2O3</html:p>
</html>
</notes>
</species>

<species id="M_4abut_c" name="_4-Aminobutanoate" compartment="C_c" charge="0" boundaryCondition="false">
<notes><html xmlns="http://www.w3.org/1999/xhtml">
<html:p>FORMULA: C4H9NO2</html:p>
</html>
</notes>
</species>

<species id="M_4abz_c" name="_4-Aminobenzoate" compartment="C_c" charge="-1" boundaryCondition="false">
<notes><html xmlns="http://www.w3.org/1999/xhtml">
<html:p>FORMULA: C7H6NO2</html:p>
</html>
</notes>
</species>

<species id="M_4abz_e" name="_4-Aminobenzoate" compartment="C_e" charge="-1" boundaryCondition="false">
<notes><html xmlns="http://www.w3.org/1999/xhtml">
<html:p>FORMULA: C7H6NO2</html:p>
</html>
</notes>
</species>

<species id="M_4ahmmp_c" name="_4-Amino-5-hydroxymethyl-2-methylpyrimidine" compartment="C_c" charge="0" boundaryCondition="false">
<notes><html xmlns="http://www.w3.org/1999/xhtml">
<html:p>FORMULA: C6H9N3O</html:p>
</html>
</notes>
</species>

<species id="M_4ampm_c" name="_4-Amino-2-methyl-5-phosphomethylpyrimidine" compartment="C_c" charge="-2" boundaryCondition="false">
<notes><html xmlns="http://www.w3.org/1999/xhtml">
<html:p>FORMULA: C6H8N3O4P</html:p>
</html>
</notes>
</species>

<species id="M_4hba_c" name="_4-Hydroxy-benzyl alcohol" compartment="C_c" charge="0" boundaryCondition="false">
<notes><html xmlns="http://www.w3.org/1999/xhtml">
<html:p>FORMULA: C7H8O2</html:p>
</html>
</notes>
</species>

<species id="M_4hphac_c" name="_4-Hydroxyphenylacetate" compartment="C_c" charge="-1" boundaryCondition="false">
<notes><html xmlns="http://www.w3.org/1999/xhtml">
<html:p>FORMULA: C8H7O3</html:p>
</html>
</notes>
</species>

<species id="M_4hphac_e" name="_4-Hydroxyphenylacetate" compartment="C_e" charge="-1" boundaryCondition="false">
<notes><html xmlns="http://www.w3.org/1999/xhtml">
<html:p>FORMULA: C8H7O3</html:p>
</html>
</notes>
</species>

<species id="M_4kfbp_c" name="_4-ketofructose 1,6-bisphosphate" compartment="C_c" charge="-4" boundaryCondition="false">
<notes><html xmlns="http://www.w3.org/1999/xhtml">
<html:p>FORMULA: C6H8O12P2</html:p>
</html>
</notes>
</species>

<species id="M_4mhetz_c" name="_4-Methyl-5-(2-hydroxyethyl)-thiazole" compartment="C_c" charge="0" boundaryCondition="false">
<notes><html xmlns="http://www.w3.org/1999/xhtml">
<html:p>FORMULA: C6H9NOS</html:p>
</html>
</notes>
</species>

<species id="M_4mop_c" name="_4-Methyl-2-oxopentanoate" compartment="C_c" charge="-1" boundaryCondition="false">
<notes><html xmlns="http://www.w3.org/1999/xhtml">
<html:p>FORMULA: C6H9O3</html:p>
</html>
</notes>
</species>

<species id="M_4mpetz_c" name="_4-Methyl-5-(2-phosphoethyl)-thiazole" compartment="C_c" charge="-2" boundaryCondition="false">
<notes><html xmlns="http://www.w3.org/1999/xhtml">
<html:p>FORMULA: C6H8NO4PS</html:p>
</html>
</notes>
</species>

<species id="M_4pasp_c" name="_4-Phospho-L-aspartate" compartment="C_c" charge="-2" boundaryCondition="false">
<notes><html xmlns="http://www.w3.org/1999/xhtml">
<html:p>FORMULA: C4H6NO7P</html:p>
</html>
</notes>
</species>

<species id="M_4ppan_c" name="D-4&apos;-Phosphopantothenate" compartment="C_c" charge="-3" boundaryCondition="false">
<notes><html xmlns="http://www.w3.org/1999/xhtml">
<html:p>FORMULA: C9H15NO8P</html:p>
</html>
</notes>
</species>

<species id="M_4ppcys_c" name="N-((R)-4-Phosphopantothenoyl)-L-cysteine" compartment="C_c" charge="-3" boundaryCondition="false">
<notes><html xmlns="http://www.w3.org/1999/xhtml">
<html:p>FORMULA: C12H20N2O9PS</html:p>
</html>
</notes>
</species>

<species id="M_4r5au_c" name="_4-(1-D-Ribitylamino)-5-aminouracil" compartment="C_c" charge="0" boundaryCondition="false">
<notes><html xmlns="http://www.w3.org/1999/xhtml">
<html:p>FORMULA: C9H16N4O6</html:p>
</html>
</notes>
</species>

<species id="M_56dthm_c" name="_5,6-Dihydrothymine" compartment="C_c" charge="0" boundaryCondition="false">
<notes><html xmlns="http://www.w3.org/1999/xhtml">
<html:p>FORMULA: C5H8N2O2</html:p>
</html>
</notes>
</species>

<species id="M_56dura_c" name="_5,6-dihydrouracil" compartment="C_c" charge="0" boundaryCondition="false">
<notes><html xmlns="http://www.w3.org/1999/xhtml">
<html:p>FORMULA: C4H6N2O2</html:p>
</html>
</notes>
</species>

<species id="M_5aizc_c" name="_5-amino-1-(5-phospho-D-ribosyl)imidazole-4-carboxylate" compartment="C_c" charge="-3" boundaryCondition="false">
<notes><html xmlns="http://www.w3.org/1999/xhtml">
<html:p>FORMULA: C9H11N3O9P</html:p>
</html>
</notes>
</species>

<species id="M_5aop_c" name="_5-Amino-4-oxopentanoate" compartment="C_c" charge="0" boundaryCondition="false">
<notes><html xmlns="http://www.w3.org/1999/xhtml">
<html:p>FORMULA: C5H9NO3</html:p>
</html>
</notes>
</species>

<species id="M_5aprbu_c" name="_5-Amino-6-(5&apos;-phosphoribitylamino)uracil" compartment="C_c" charge="-2" boundaryCondition="false">
<notes><html xmlns="http://www.w3.org/1999/xhtml">
<html:p>FORMULA: C9H15N4O9P</html:p>
</html>
</notes>
</species>

<species id="M_5caiz_c" name="_5-phosphoribosyl-5-carboxyaminoimidazole" compartment="C_c" charge="-3" boundaryCondition="false">
<notes><html xmlns="http://www.w3.org/1999/xhtml">
<html:p>FORMULA: C9H11N3O9P</html:p>
</html>
</notes>
</species>

<species id="M_5dpmev_c" name="(R)-5-Diphosphomevalonate" compartment="C_c" charge="-4" boundaryCondition="false">
<notes><html xmlns="http://www.w3.org/1999/xhtml">
<html:p>FORMULA: C6H10O10P2</html:p>
</html>
</notes>
</species>

<species id="M_5hbzid_c" name="_5-hydroxybenzimidazole" compartment="C_c" charge="0" boundaryCondition="false">
<notes><html xmlns="http://www.w3.org/1999/xhtml">
<html:p>FORMULA: C7H6N2O</html:p>
</html>
</notes>
</species>

<species id="M_5mdr1p_c" name="_5-Methylthio-5-deoxy-D-ribose 1-phosphate" compartment="C_c" charge="-2" boundaryCondition="false">
<notes><html xmlns="http://www.w3.org/1999/xhtml">
<html:p>FORMULA: C6H11O7PS</html:p>
</html>
</notes>
</species>

<species id="M_5mta_c" name="_5-Methylthioadenosine" compartment="C_c" charge="0" boundaryCondition="false">
<notes><html xmlns="http://www.w3.org/1999/xhtml">
<html:p>FORMULA: C11H15N5O3S</html:p>
</html>
</notes>
</species>

<species id="M_5mthf_c" name="_5-Methyltetrahydrofolate" compartment="C_c" charge="-1" boundaryCondition="false">
<notes><html xmlns="http://www.w3.org/1999/xhtml">
<html:p>FORMULA: C20H24N7O6</html:p>
</html>
</notes>
</species>

<species id="M_5odhf2a_c" name="_5-Oxo-4,5-dihydrofuran-2-acetate" compartment="C_c" charge="-1" boundaryCondition="false">
<notes><html xmlns="http://www.w3.org/1999/xhtml">
<html:p>FORMULA: C6H5O4</html:p>
</html>
</notes>
</species>

<species id="M_5oxpro_c" name="_5-Oxoproline" compartment="C_c" charge="-1" boundaryCondition="false">
<notes><html xmlns="http://www.w3.org/1999/xhtml">
<html:p>FORMULA: C5H6NO3</html:p>
</html>
</notes>
</species>

<species id="M_5pmev_c" name="(R)-5-Phosphomevalonate" compartment="C_c" charge="-3" boundaryCondition="false">
<notes><html xmlns="http://www.w3.org/1999/xhtml">
<html:p>FORMULA: C6H10O7P</html:p>
</html>
</notes>
</species>

<species id="M_5pr5hbz_c" name="N1-(5-Phospho-alpha-D-ribosyl)-5-hydroxybenzimidazole" compartment="C_c" charge="-2" boundaryCondition="false">
<notes><html xmlns="http://www.w3.org/1999/xhtml">
<html:p>FORMULA: C12H13N2O8P</html:p>
</html>
</notes>
</species>

<species id="M_6ax6ax_c" name="N-(6-Aminohexanoyl)-6-aminohexanoate" compartment="C_c" charge="0" boundaryCondition="false">
<notes><html xmlns="http://www.w3.org/1999/xhtml">
<html:p>FORMULA: C12H24N2O3</html:p>
</html>
</notes>
</species>

<species id="M_6ax_c" name="_6-Aminohexanoate" compartment="C_c" charge="0" boundaryCondition="false">
<notes><html xmlns="http://www.w3.org/1999/xhtml">
<html:p>FORMULA: C6H13NO2</html:p>
</html>
</notes>
</species>

<species id="M_6hmhpt_c" name="_6-hydroxymethyl dihydropterin" compartment="C_c" charge="0" boundaryCondition="false">
<notes><html xmlns="http://www.w3.org/1999/xhtml">
<html:p>FORMULA: C7H9N5O2</html:p>
</html>
</notes>
</species>

<species id="M_6hmhptpp_c" name="_6-hydroxymethyl-dihydropterin pyrophosphate" compartment="C_c" charge="-3" boundaryCondition="false">
<notes><html xmlns="http://www.w3.org/1999/xhtml">
<html:p>FORMULA: C7H8N5O8P2</html:p>
</html>
</notes>
</species>

<species id="M_6pgl_c" name="_6-phospho-D-glucono-1,5-lactone" compartment="C_c" charge="-2" boundaryCondition="false">
<notes><html xmlns="http://www.w3.org/1999/xhtml">
<html:p>FORMULA: C6H9O9P</html:p>
</html>
</notes>
</species>

<species id="M_6pthp_c" name="_6-Pyruvoyl-5,6,7,8-tetrahydropterin" compartment="C_c" charge="0" boundaryCondition="false">
<notes><html xmlns="http://www.w3.org/1999/xhtml">
<html:p>FORMULA: C9H11N5O3</html:p>
</html>
</notes>
</species>

<species id="M_7mhp_c" name="_7-mercaptoheptanoic acid" compartment="C_c" charge="-1" boundaryCondition="false">
<notes><html xmlns="http://www.w3.org/1999/xhtml">
<html:p>FORMULA: C7H13O2S</html:p>
</html>
</notes>
</species>

<species id="M_7mht_c" name="_7-mercaptoheptanoylthreonine" compartment="C_c" charge="-1" boundaryCondition="false">
<notes><html xmlns="http://www.w3.org/1999/xhtml">
<html:p>FORMULA: C11H20NO4S</html:p>
</html>
</notes>
</species>

<species id="M_7ohp_c" name="_7-oxoheptanoic acid" compartment="C_c" charge="-1" boundaryCondition="false">
<notes><html xmlns="http://www.w3.org/1999/xhtml">
<html:p>FORMULA: C7H11O3</html:p>
</html>
</notes>
</species>

<species id="M_8aonn_c" name="_8-Amino-7-oxononanoate" compartment="C_c" charge="0" boundaryCondition="false">
<notes><html xmlns="http://www.w3.org/1999/xhtml">
<html:p>FORMULA: C9H17NO3</html:p>
</html>
</notes>
</species>

<species id="M_Brfap_c" name="_4-(B-D-ribofuranosyl)aminobenzene 5&apos;-phosphate" compartment="C_c" charge="-2" boundaryCondition="false">
<notes><html xmlns="http://www.w3.org/1999/xhtml">
<html:p>FORMULA: C11H14NO7P</html:p>
</html>
</notes>
</species>

<species id="M_Rh2cit_c" name="(R)-(homo)2citrate" compartment="C_c" charge="-3" boundaryCondition="false">
<notes><html xmlns="http://www.w3.org/1999/xhtml">
<html:p>FORMULA: C8H9O7</html:p>
</html>
</notes>
</species>

<species id="M_Rh3cit_c" name="(R)-(homo)3citrate" compartment="C_c" charge="-3" boundaryCondition="false">
<notes><html xmlns="http://www.w3.org/1999/xhtml">
<html:p>FORMULA: C9H11O7</html:p>
</html>
</notes>
</species>

<species id="M_S2hglut_c" name="(S)-2-Hydroxyglutarate" compartment="C_c" charge="-2" boundaryCondition="false">
<notes><html xmlns="http://www.w3.org/1999/xhtml">
<html:p>FORMULA: C5H6O5</html:p>
</html>
</notes>
</species>

<species id="M_Shcit_c" name="S-homocitrate" compartment="C_c" charge="-3" boundaryCondition="false">
<notes><html xmlns="http://www.w3.org/1999/xhtml">
<html:p>FORMULA: C7H7O7</html:p>
</html>
</notes>
</species>

<species id="M_aacoa_c" name="Acetoacetyl-CoA" compartment="C_c" charge="-4" boundaryCondition="false">
<notes><html xmlns="http://www.w3.org/1999/xhtml">
<html:p>FORMULA: C25H36N7O18P3S</html:p>
</html>
</notes>
</species>

<species id="M_ac_c" name="Acetate" compartment="C_c" charge="-1" boundaryCondition="false">
<notes><html xmlns="http://www.w3.org/1999/xhtml">
<html:p>FORMULA: C2H3O2</html:p>
</html>
</notes>
</species>

<species id="M_ac_e" name="Acetate" compartment="C_e" charge="-1" boundaryCondition="false">
<notes><html xmlns="http://www.w3.org/1999/xhtml">
<html:p>FORMULA: C2H3O2</html:p>
</html>
</notes>
</species>

<species id="M_acald_c" name="Acetaldehyde" compartment="C_c" charge="0" boundaryCondition="false">
<notes><html xmlns="http://www.w3.org/1999/xhtml">
<html:p>FORMULA: C2H4O</html:p>
</html>
</notes>
</species>

<species id="M_accoa_c" name="Acetyl-CoA" compartment="C_c" charge="-4" boundaryCondition="false">
<notes><html xmlns="http://www.w3.org/1999/xhtml">
<html:p>FORMULA: C23H34N7O17P3S</html:p>
</html>
</notes>
</species>

<species id="M_acetone_c" name="Acetone" compartment="C_c" charge="0" boundaryCondition="false">
<notes><html xmlns="http://www.w3.org/1999/xhtml">
<html:p>FORMULA: C3H6O</html:p>
</html>
</notes>
</species>

<species id="M_acg5p_c" name="N-Acetyl-L-glutamyl 5-phosphate" compartment="C_c" charge="-3" boundaryCondition="false">
<notes><html xmlns="http://www.w3.org/1999/xhtml">
<html:p>FORMULA: C7H9NO8P</html:p>
</html>
</notes>
</species>

<species id="M_acg5sa_c" name="N-Acetyl-L-glutamate 5-semialdehyde" compartment="C_c" charge="-1" boundaryCondition="false">
<notes><html xmlns="http://www.w3.org/1999/xhtml">
<html:p>FORMULA: C7H10NO4</html:p>
</html>
</notes>
</species>

<species id="M_acgam1p_c" name="N-Acetyl-D-glucosamine 1-phosphate" compartment="C_c" charge="-2" boundaryCondition="false">
<notes><html xmlns="http://www.w3.org/1999/xhtml">
<html:p>FORMULA: C8H14NO9P</html:p>
</html>
</notes>
</species>

<species id="M_acglu_c" name="N-Acetyl-L-glutamate" compartment="C_c" charge="-2" boundaryCondition="false">
<notes><html xmlns="http://www.w3.org/1999/xhtml">
<html:p>FORMULA: C7H9NO5</html:p>
</html>
</notes>
</species>

<species id="M_achms_c" name="O-Acetyl-L-homoserine" compartment="C_c" charge="0" boundaryCondition="false">
<notes><html xmlns="http://www.w3.org/1999/xhtml">
<html:p>FORMULA: C6H11NO4</html:p>
</html>
</notes>
</species>

<species id="M_acmana_c" name="N-Acetyl-D-mannosamine" compartment="C_c" charge="0" boundaryCondition="false">
<notes><html xmlns="http://www.w3.org/1999/xhtml">
<html:p>FORMULA: C8H15NO6</html:p>
</html>
</notes>
</species>

<species id="M_acon_DASH_T_c" name="trans-Aconitate" compartment="C_c" charge="-3" boundaryCondition="false">
<notes><html xmlns="http://www.w3.org/1999/xhtml">
<html:p>FORMULA: C6H3O6</html:p>
</html>
</notes>
</species>

<species id="M_aconm_c" name="E-3-carboxy-2-pentenedioate 6-methyl ester" compartment="C_c" charge="-2" boundaryCondition="false">
<notes><html xmlns="http://www.w3.org/1999/xhtml">
<html:p>FORMULA: C7H6O6</html:p>
</html>
</notes>
</species>

<species id="M_acorn_c" name="N2-Acetyl-L-ornithine" compartment="C_c" charge="0" boundaryCondition="false">
<notes><html xmlns="http://www.w3.org/1999/xhtml">
<html:p>FORMULA: C7H14N2O3</html:p>
</html>
</notes>
</species>

<species id="M_acser_c" name="O-Acetyl-L-serine" compartment="C_c" charge="0" boundaryCondition="false">
<notes><html xmlns="http://www.w3.org/1999/xhtml">
<html:p>FORMULA: C5H9NO4</html:p>
</html>
</notes>
</species>

<species id="M_actn_DASH_R_c" name="(R)-Acetoin" compartment="C_c" charge="0" boundaryCondition="false">
<notes><html xmlns="http://www.w3.org/1999/xhtml">
<html:p>FORMULA: C4H8O2</html:p>
</html>
</notes>
</species>

<species id="M_actn_DASH_R_e" name="(R)-Acetoin" compartment="C_e" charge="0" boundaryCondition="false">
<notes><html xmlns="http://www.w3.org/1999/xhtml">
<html:p>FORMULA: C4H8O2</html:p>
</html>
</notes>
</species>

<species id="M_actp_c" name="Acetyl phosphate" compartment="C_c" charge="-2" boundaryCondition="false">
<notes><html xmlns="http://www.w3.org/1999/xhtml">
<html:p>FORMULA: C2H3O5P</html:p>
</html>
</notes>
</species>

<species id="M_adcobdam_c" name="Adenosyl cobyrinate diamide" compartment="C_c" charge="-4" boundaryCondition="false">
<notes><html xmlns="http://www.w3.org/1999/xhtml">
<html:p>FORMULA: C55H68CoN11O15</html:p>
</html>
</notes>
</species>

<species id="M_adcobhex_c" name="adenosyl-cobyric acid" compartment="C_c" charge="0" boundaryCondition="false">
<notes><html xmlns="http://www.w3.org/1999/xhtml">
<html:p>FORMULA: C55H76CoN15O11</html:p>
</html>
</notes>
</species>

<species id="M_ade_c" name="Adenine" compartment="C_c" charge="0" boundaryCondition="false">
<notes><html xmlns="http://www.w3.org/1999/xhtml">
<html:p>FORMULA: C5H5N5</html:p>
</html>
</notes>
</species>

<species id="M_adn_c" name="Adenosine" compartment="C_c" charge="0" boundaryCondition="false">
<notes><html xmlns="http://www.w3.org/1999/xhtml">
<html:p>FORMULA: C10H13N5O4</html:p>
</html>
</notes>
</species>

<species id="M_adocbi_c" name="Adenosyl cobinamide" compartment="C_c" charge="1" boundaryCondition="false">
<notes><html xmlns="http://www.w3.org/1999/xhtml">
<html:p>FORMULA: C58H84CoN16O11</html:p>
</html>
</notes>
</species>

<species id="M_adocbip_c" name="Adenosyl cobinamide phosphate" compartment="C_c" charge="-1" boundaryCondition="false">
<notes><html xmlns="http://www.w3.org/1999/xhtml">
<html:p>FORMULA: C58H83CoN16O14P</html:p>
</html>
</notes>
</species>

<species id="M_adocblhbi_c" name="Adenosylcobalamin-HBI" compartment="C_c" charge="0" boundaryCondition="false">
<notes><html xmlns="http://www.w3.org/1999/xhtml">
<html:p>FORMULA: C70H96CoN18O18P</html:p>
</html>
</notes>
</species>

<species id="M_adp_c" name="ADP" compartment="C_c" charge="-3" boundaryCondition="false">
<notes><html xmlns="http://www.w3.org/1999/xhtml">
<html:p>FORMULA: C10H12N5O10P2</html:p>
</html>
</notes>
</species>

<species id="M_agdpcbi_c" name="Adenosine-GDP-cobinamide" compartment="C_c" charge="-1" boundaryCondition="false">
<notes><html xmlns="http://www.w3.org/1999/xhtml">
<html:p>FORMULA: C68H95CoN21O21P2</html:p>
</html>
</notes>
</species>

<species id="M_agdpgpi_c" name="N-Acetyl-D-glucosaminyl archaetidylinositol" compartment="C_c" charge="-1" boundaryCondition="false">
<notes><html xmlns="http://www.w3.org/1999/xhtml">
<html:p>FORMULA: C57H111N1O16P1</html:p>
</html>
</notes>
</species>

<species id="M_agm_c" name="Agmatine" compartment="C_c" charge="2" boundaryCondition="false">
<notes><html xmlns="http://www.w3.org/1999/xhtml">
<html:p>FORMULA: C5H16N4</html:p>
</html>
</notes>
</species>

<species id="M_ahcys_c" name="S-Adenosyl-L-homocysteine" compartment="C_c" charge="0" boundaryCondition="false">
<notes><html xmlns="http://www.w3.org/1999/xhtml">
<html:p>FORMULA: C14H20N6O5S</html:p>
</html>
</notes>
</species>

<species id="M_ahdt_c" name="_2-Amino-4-hydroxy-6-(erythro-1,2,3-trihydroxypropyl)dihydropteridine triphosphate" compartment="C_c" charge="-4" boundaryCondition="false">
<notes><html xmlns="http://www.w3.org/1999/xhtml">
<html:p>FORMULA: C9H12N5O13P3</html:p>
</html>
</notes>
</species>

<species id="M_aicar_c" name="_5-Amino-1-(5-Phospho-D-ribosyl)imidazole-4-carboxamide" compartment="C_c" charge="-2" boundaryCondition="false">
<notes><html xmlns="http://www.w3.org/1999/xhtml">
<html:p>FORMULA: C9H13N4O8P</html:p>
</html>
</notes>
</species>

<species id="M_air_c" name="_5-amino-1-(5-phospho-D-ribosyl)imidazole" compartment="C_c" charge="-2" boundaryCondition="false">
<notes><html xmlns="http://www.w3.org/1999/xhtml">
<html:p>FORMULA: C8H12N3O7P</html:p>
</html>
</notes>
</species>

<species id="M_akg_c" name="_2-Oxoglutarate" compartment="C_c" charge="-2" boundaryCondition="false">
<notes><html xmlns="http://www.w3.org/1999/xhtml">
<html:p>FORMULA: C5H4O5</html:p>
</html>
</notes>
</species>

<species id="M_ala_DASH_B_c" name="beta-Alanine" compartment="C_c" charge="0" boundaryCondition="false">
<notes><html xmlns="http://www.w3.org/1999/xhtml">
<html:p>FORMULA: C3H7NO2</html:p>
</html>
</notes>
</species>

<species id="M_ala_DASH_L_c" name="L-Alanine" compartment="C_c" charge="0" boundaryCondition="false">
<notes><html xmlns="http://www.w3.org/1999/xhtml">
<html:p>FORMULA: C3H7NO2</html:p>
</html>
</notes>
</species>

<species id="M_ala_DASH_L_e" name="L-Alanine" compartment="C_e" charge="0" boundaryCondition="false">
<notes><html xmlns="http://www.w3.org/1999/xhtml">
<html:p>FORMULA: C3H7NO2</html:p>
</html>
</notes>
</species>

<species id="M_alac_DASH_S_c" name="(S)-2-Acetolactate" compartment="C_c" charge="-1" boundaryCondition="false">
<notes><html xmlns="http://www.w3.org/1999/xhtml">
<html:p>FORMULA: C5H7O4</html:p>
</html>
</notes>
</species>

<species id="M_alac_DASH_S_e" name="(S)-2-Acetolactate" compartment="C_e" charge="-1" boundaryCondition="false">
<notes><html xmlns="http://www.w3.org/1999/xhtml">
<html:p>FORMULA: C5H7O4</html:p>
</html>
</notes>
</species>

<species id="M_alatrna_c" name="L-Alanyl-tRNA(Ala)" compartment="C_c" charge="1" boundaryCondition="false">
<notes><html xmlns="http://www.w3.org/1999/xhtml">
<html:p>FORMULA: C3H6NOR</html:p>
</html>
</notes>
</species>

<species id="M_amet_c" name="S-Adenosyl-L-methionine" compartment="C_c" charge="1" boundaryCondition="false">
<notes><html xmlns="http://www.w3.org/1999/xhtml">
<html:p>FORMULA: C15H23N6O5S</html:p>
</html>
</notes>
</species>

<species id="M_amob_c" name="S-Adenosyl-4-methylthio-2-oxobutanoate" compartment="C_c" charge="0" boundaryCondition="false">
<notes><html xmlns="http://www.w3.org/1999/xhtml">
<html:p>FORMULA: C15H19N5O6S</html:p>
</html>
</notes>
</species>

<species id="M_amp_c" name="AMP" compartment="C_c" charge="-2" boundaryCondition="false">
<notes><html xmlns="http://www.w3.org/1999/xhtml">
<html:p>FORMULA: C10H12N5O7P</html:p>
</html>
</notes>
</species>

<species id="M_anth_c" name="Anthranilate" compartment="C_c" charge="-1" boundaryCondition="false">
<notes><html xmlns="http://www.w3.org/1999/xhtml">
<html:p>FORMULA: C7H6NO2</html:p>
</html>
</notes>
</species>

<species id="M_appl_c" name="_1-Aminopropan-2-ol" compartment="C_c" charge="1" boundaryCondition="false">
<notes><html xmlns="http://www.w3.org/1999/xhtml">
<html:p>FORMULA: C3H10NO</html:p>
</html>
</notes>
</species>

<species id="M_applp_c" name="D-1-Aminopropan-2-ol O-phosphate" compartment="C_c" charge="-1" boundaryCondition="false">
<notes><html xmlns="http://www.w3.org/1999/xhtml">
<html:p>FORMULA: C3H9NO4P</html:p>
</html>
</notes>
</species>

<species id="M_arg_DASH_L_c" name="L-Arginine" compartment="C_c" charge="1" boundaryCondition="false">
<notes><html xmlns="http://www.w3.org/1999/xhtml">
<html:p>FORMULA: C6H15N4O2</html:p>
</html>
</notes>
</species>

<species id="M_argsuc_c" name="N(omega)-(L-Arginino)succinate" compartment="C_c" charge="-1" boundaryCondition="false">
<notes><html xmlns="http://www.w3.org/1999/xhtml">
<html:p>FORMULA: C10H17N4O6</html:p>
</html>
</notes>
</species>

<species id="M_argtrna_c" name="L-Arginyl-tRNA(Arg)" compartment="C_c" charge="2" boundaryCondition="false">
<notes><html xmlns="http://www.w3.org/1999/xhtml">
<html:p>FORMULA: C6H14N4OR</html:p>
</html>
</notes>
</species>

<species id="M_asn_DASH_L_c" name="L-Asparagine" compartment="C_c" charge="0" boundaryCondition="false">
<notes><html xmlns="http://www.w3.org/1999/xhtml">
<html:p>FORMULA: C4H8N2O3</html:p>
</html>
</notes>
</species>

<species id="M_asp_DASH_L_c" name="L-Aspartate" compartment="C_c" charge="-1" boundaryCondition="false">
<notes><html xmlns="http://www.w3.org/1999/xhtml">
<html:p>FORMULA: C4H6NO4</html:p>
</html>
</notes>
</species>

<species id="M_aspsa_c" name="L-Aspartate 4-semialdehyde" compartment="C_c" charge="0" boundaryCondition="false">
<notes><html xmlns="http://www.w3.org/1999/xhtml">
<html:p>FORMULA: C4H7NO3</html:p>
</html>
</notes>
</species>

<species id="M_asptrna_c" name="L-Aspartyl-tRNA(Asp)" compartment="C_c" charge="0" boundaryCondition="false">
<notes><html xmlns="http://www.w3.org/1999/xhtml">
<html:p>FORMULA: C4H5NO3R</html:p>
</html>
</notes>
</species>

<species id="M_atp_c" name="ATP" compartment="C_c" charge="-4" boundaryCondition="false">
<notes><html xmlns="http://www.w3.org/1999/xhtml">
<html:p>FORMULA: C10H12N5O13P3</html:p>
</html>
</notes>
</species>

<species id="M_atrz_c" name="Atrazine" compartment="C_c" charge="2" boundaryCondition="false">
<notes><html xmlns="http://www.w3.org/1999/xhtml">
<html:p>FORMULA: C8H16ClN5</html:p>
</html>
</notes>
</species>

<species id="M_btamp_c" name="Biotinyl-5&apos;-AMP" compartment="C_c" charge="-1" boundaryCondition="false">
<notes><html xmlns="http://www.w3.org/1999/xhtml">
<html:p>FORMULA: C20H27N7O9PS</html:p>
</html>
</notes>
</species>

<species id="M_btn_c" name="Biotin" compartment="C_c" charge="-1" boundaryCondition="false">
<notes><html xmlns="http://www.w3.org/1999/xhtml">
<html:p>FORMULA: C10H15N2O3S</html:p>
</html>
</notes>
</species>

<species id="M_btn_e" name="Biotin" compartment="C_e" charge="-1" boundaryCondition="false">
<notes><html xmlns="http://www.w3.org/1999/xhtml">
<html:p>FORMULA: C10H15N2O3S</html:p>
</html>
</notes>
</species>

<species id="M_ca2_c" name="Calcium" compartment="C_c" charge="2" boundaryCondition="false">
<notes><html xmlns="http://www.w3.org/1999/xhtml">
<html:p>FORMULA: Ca</html:p>
</html>
</notes>
</species>

<species id="M_ca2_e" name="Calcium" compartment="C_e" charge="2" boundaryCondition="false">
<notes><html xmlns="http://www.w3.org/1999/xhtml">
<html:p>FORMULA: Ca</html:p>
</html>
</notes>
</species>

<species id="M_cala_c" name="N-Carbamoyl-beta-alanine" compartment="C_c" charge="-1" boundaryCondition="false">
<notes><html xmlns="http://www.w3.org/1999/xhtml">
<html:p>FORMULA: C4H7N2O3</html:p>
</html>
</notes>
</species>

<species id="M_camp_c" name="cAMP" compartment="C_c" charge="-1" boundaryCondition="false">
<notes><html xmlns="http://www.w3.org/1999/xhtml">
<html:p>FORMULA: C10H11N5O6P</html:p>
</html>
</notes>
</species>

<species id="M_caphis_c" name="_2-(3-Carboxy-3-aminopropyl)-L-histidine" compartment="C_c" charge="0" boundaryCondition="false">
<notes><html xmlns="http://www.w3.org/1999/xhtml">
<html:p>FORMULA: C10H16N4O4</html:p>
</html>
</notes>
</species>

<species id="M_carn_c" name="L-Carnosine" compartment="C_c" charge="0" boundaryCondition="false">
<notes><html xmlns="http://www.w3.org/1999/xhtml">
<html:p>FORMULA: C9H14N4O3</html:p>
</html>
</notes>
</species>

<species id="M_cbasp_c" name="N-Carbamoyl-L-aspartate" compartment="C_c" charge="-2" boundaryCondition="false">
<notes><html xmlns="http://www.w3.org/1999/xhtml">
<html:p>FORMULA: C5H6N2O5</html:p>
</html>
</notes>
</species>

<species id="M_cbi_c" name="Cobinamide" compartment="C_c" charge="0" boundaryCondition="false">
<notes><html xmlns="http://www.w3.org/1999/xhtml">
<html:p>FORMULA: C48H72CoN11O8</html:p>
</html>
</notes>
</species>

<species id="M_cbi_e" name="Cobinamide" compartment="C_e" charge="0" boundaryCondition="false">
<notes><html xmlns="http://www.w3.org/1999/xhtml">
<html:p>FORMULA: C48H72CoN11O8</html:p>
</html>
</notes>
</species>

<species id="M_cbl1_c" name="Cob(I)alamin" compartment="C_c" charge="-1" boundaryCondition="false">
<notes><html xmlns="http://www.w3.org/1999/xhtml">
<html:p>FORMULA: C62H88CoN13O14P</html:p>
</html>
</notes>
</species>

<species id="M_cbl1_e" name="Cob(I)alamin" compartment="C_e" charge="-1" boundaryCondition="false">
<notes><html xmlns="http://www.w3.org/1999/xhtml">
<html:p>FORMULA: C62H88CoN13O14P</html:p>
</html>
</notes>
</species>

<species id="M_cbl1hbi_c" name="Cob(I)alamin-HBI" compartment="C_c" charge="-1" boundaryCondition="false">
<notes><html xmlns="http://www.w3.org/1999/xhtml">
<html:p>FORMULA: C60H84CoN13O15P</html:p>
</html>
</notes>
</species>

<species id="M_cbl1hbi_e" name="Cob(I)alamin-HBI" compartment="C_e" charge="-1" boundaryCondition="false">
<notes><html xmlns="http://www.w3.org/1999/xhtml">
<html:p>FORMULA: C60H84CoN13O15P</html:p>
</html>
</notes>
</species>

<species id="M_cbp_c" name="Carbamoyl phosphate" compartment="C_c" charge="-2" boundaryCondition="false">
<notes><html xmlns="http://www.w3.org/1999/xhtml">
<html:p>FORMULA: CH2NO5P</html:p>
</html>
</notes>
</species>

<species id="M_cd2_c" name="Cadmium" compartment="C_c" charge="2" boundaryCondition="false">
<notes><html xmlns="http://www.w3.org/1999/xhtml">
<html:p>FORMULA: Cd</html:p>
</html>
</notes>
</species>

<species id="M_cd2_e" name="Cadmium" compartment="C_e" charge="2" boundaryCondition="false">
<notes><html xmlns="http://www.w3.org/1999/xhtml">
<html:p>FORMULA: Cd</html:p>
</html>
</notes>
</species>

<species id="M_cdgggp_c" name="CDP-2,3-digeranylgeranyl-sn-glycerol" compartment="C_c" charge="-2" boundaryCondition="false">
<notes><html xmlns="http://www.w3.org/1999/xhtml">
<html:p>FORMULA: C52H83N3O13P2</html:p>
</html>
</notes>
</species>

<species id="M_cdp_c" name="CDP" compartment="C_c" charge="-3" boundaryCondition="false">
<notes><html xmlns="http://www.w3.org/1999/xhtml">
<html:p>FORMULA: C9H12N3O11P2</html:p>
</html>
</notes>
</species>

<species id="M_cdpg_c" name="Cyclic 2,3-bisphospho-D-glycerate" compartment="C_c" charge="-3" boundaryCondition="false">
<notes><html xmlns="http://www.w3.org/1999/xhtml">
<html:p>FORMULA: C3H3O9P2</html:p>
</html>
</notes>
</species>

<species id="M_ch4_c" name="methane" compartment="C_c" charge="0" boundaryCondition="false">
<notes><html xmlns="http://www.w3.org/1999/xhtml">
<html:p>FORMULA: CH4</html:p>
</html>
</notes>
</species>

<species id="M_ch4_e" name="methane" compartment="C_e" charge="0" boundaryCondition="false">
<notes><html xmlns="http://www.w3.org/1999/xhtml">
<html:p>FORMULA: CH4</html:p>
</html>
</notes>
</species>

<species id="M_ch4s_c" name="Methanethiol" compartment="C_c" charge="0" boundaryCondition="false">
<notes><html xmlns="http://www.w3.org/1999/xhtml">
<html:p>FORMULA: CH4S</html:p>
</html>
</notes>
</species>

<species id="M_ch4s_e" name="Methanethiol" compartment="C_e" charge="0" boundaryCondition="false">
<notes><html xmlns="http://www.w3.org/1999/xhtml">
<html:p>FORMULA: CH4S</html:p>
</html>
</notes>
</species>

<species id="M_chor_c" name="chorismate" compartment="C_c" charge="-2" boundaryCondition="false">
<notes><html xmlns="http://www.w3.org/1999/xhtml">
<html:p>FORMULA: C10H8O6</html:p>
</html>
</notes>
</species>

<species id="M_cit_c" name="Citrate" compartment="C_c" charge="-3" boundaryCondition="false">
<notes><html xmlns="http://www.w3.org/1999/xhtml">
<html:p>FORMULA: C6H5O7</html:p>
</html>
</notes>
</species>

<species id="M_cit_e" name="Citrate" compartment="C_e" charge="-3" boundaryCondition="false">
<notes><html xmlns="http://www.w3.org/1999/xhtml">
<html:p>FORMULA: C6H5O7</html:p>
</html>
</notes>
</species>

<species id="M_citr_DASH_L_c" name="L-Citrulline" compartment="C_c" charge="0" boundaryCondition="false">
<notes><html xmlns="http://www.w3.org/1999/xhtml">
<html:p>FORMULA: C6H13N3O3</html:p>
</html>
</notes>
</species>

<species id="M_cl_c" name="Chloride" compartment="C_c" charge="-1" boundaryCondition="false">
<notes><html xmlns="http://www.w3.org/1999/xhtml">
<html:p>FORMULA: Cl</html:p>
</html>
</notes>
</species>

<species id="M_cl_e" name="Chloride" compartment="C_e" charge="-1" boundaryCondition="false">
<notes><html xmlns="http://www.w3.org/1999/xhtml">
<html:p>FORMULA: Cl</html:p>
</html>
</notes>
</species>

<species id="M_cmaphis_c" name="_2-[3-Carboxy-3-(methylammonio)propyl]-L-histidine" compartment="C_c" charge="0" boundaryCondition="false">
<notes><html xmlns="http://www.w3.org/1999/xhtml">
<html:p>FORMULA: C11H18N4O4</html:p>
</html>
</notes>
</species>

<species id="M_cmp_c" name="CMP" compartment="C_c" charge="-2" boundaryCondition="false">
<notes><html xmlns="http://www.w3.org/1999/xhtml">
<html:p>FORMULA: C9H12N3O8P</html:p>
</html>
</notes>
</species>

<species id="M_co1dam_c" name="Cob(I)yrinate a,c diamide" compartment="C_c" charge="-5" boundaryCondition="false">
<notes><html xmlns="http://www.w3.org/1999/xhtml">
<html:p>FORMULA: C45H56CoN6O12</html:p>
</html>
</notes>
</species>

<species id="M_co2_c" name="CO2" compartment="C_c" charge="0" boundaryCondition="false">
<notes><html xmlns="http://www.w3.org/1999/xhtml">
<html:p>FORMULA: CO2</html:p>
</html>
</notes>
</species>

<species id="M_co2_e" name="CO2" compartment="C_e" charge="0" boundaryCondition="false">
<notes><html xmlns="http://www.w3.org/1999/xhtml">
<html:p>FORMULA: CO2</html:p>
</html>
</notes>
</species>

<species id="M_co2dam_c" name="Cob(II)yrinate a,c diamide" compartment="C_c" charge="-4" boundaryCondition="false">
<notes><html xmlns="http://www.w3.org/1999/xhtml">
<html:p>FORMULA: C45H56CoN6O12</html:p>
</html>
</notes>
</species>

<species id="M_co_c" name="Carbon monoxide" compartment="C_c" charge="0" boundaryCondition="false">
<notes><html xmlns="http://www.w3.org/1999/xhtml">
<html:p>FORMULA: CO</html:p>
</html>
</notes>
</species>

<species id="M_co_e" name="Carbon monoxide" compartment="C_e" charge="0" boundaryCondition="false">
<notes><html xmlns="http://www.w3.org/1999/xhtml">
<html:p>FORMULA: CO</html:p>
</html>
</notes>
</species>

<species id="M_coa_c" name="Coenzyme A" compartment="C_c" charge="-4" boundaryCondition="false">
<notes><html xmlns="http://www.w3.org/1999/xhtml">
<html:p>FORMULA: C21H32N7O16P3S</html:p>
</html>
</notes>
</species>

<species id="M_cob_c" name="coenzyme b" compartment="C_c" charge="-3" boundaryCondition="false">
<notes><html xmlns="http://www.w3.org/1999/xhtml">
<html:p>FORMULA: C11H19N1O7P1S1</html:p>
</html>
</notes>
</species>

<species id="M_cobalt2_c" name="Co2+" compartment="C_c" charge="2" boundaryCondition="false">
<notes><html xmlns="http://www.w3.org/1999/xhtml">
<html:p>FORMULA: Co</html:p>
</html>
</notes>
</species>

<species id="M_cobalt2_e" name="Co2+" compartment="C_e" charge="2" boundaryCondition="false">
<notes><html xmlns="http://www.w3.org/1999/xhtml">
<html:p>FORMULA: Co</html:p>
</html>
</notes>
</species>

<species id="M_cobya_c" name="Cobyrinate" compartment="C_c" charge="-6" boundaryCondition="false">
<notes><html xmlns="http://www.w3.org/1999/xhtml">
<html:p>FORMULA: C45H52N4O14Co</html:p>
</html>
</notes>
</species>

<species id="M_codhpre6_c" name="cobalt-dihydro-precorrin 6" compartment="C_c" charge="-7" boundaryCondition="false">
<notes><html xmlns="http://www.w3.org/1999/xhtml">
<html:p>FORMULA: C44H47N4O16Co</html:p>
</html>
</notes>
</species>

<species id="M_com_c" name="coenzyme m" compartment="C_c" charge="-1" boundaryCondition="false">
<notes><html xmlns="http://www.w3.org/1999/xhtml">
<html:p>FORMULA: C2H5O3S2</html:p>
</html>
</notes>
</species>

<species id="M_copre2_c" name="cobalt-precorrin 2" compartment="C_c" charge="-8" boundaryCondition="false">
<notes><html xmlns="http://www.w3.org/1999/xhtml">
<html:p>FORMULA: C42H38N4O16Co</html:p>
</html>
</notes>
</species>

<species id="M_copre3_c" name="cobalt-precorrin 3" compartment="C_c" charge="-8" boundaryCondition="false">
<notes><html xmlns="http://www.w3.org/1999/xhtml">
<html:p>FORMULA: C43H40N4O16Co</html:p>
</html>
</notes>
</species>

<species id="M_copre4_c" name="cobalt-precorrin 4" compartment="C_c" charge="-7" boundaryCondition="false">
<notes><html xmlns="http://www.w3.org/1999/xhtml">
<html:p>FORMULA: C44H43N4O16Co</html:p>
</html>
</notes>
</species>

<species id="M_copre5_c" name="cobalt-precorrin 5" compartment="C_c" charge="-7" boundaryCondition="false">
<notes><html xmlns="http://www.w3.org/1999/xhtml">
<html:p>FORMULA: C45H45N4O16Co</html:p>
</html>
</notes>
</species>

<species id="M_copre6_c" name="cobalt-precorrin 6" compartment="C_c" charge="-7" boundaryCondition="false">
<notes><html xmlns="http://www.w3.org/1999/xhtml">
<html:p>FORMULA: C44H45N4O16Co</html:p>
</html>
</notes>
</species>

<species id="M_copre8_c" name="cobalt-precorrin 8" compartment="C_c" charge="-6" boundaryCondition="false">
<notes><html xmlns="http://www.w3.org/1999/xhtml">
<html:p>FORMULA: C45H52N4O14Co</html:p>
</html>
</notes>
</species>

<species id="M_csn_c" name="Cytosine" compartment="C_c" charge="0" boundaryCondition="false">
<notes><html xmlns="http://www.w3.org/1999/xhtml">
<html:p>FORMULA: C4H5N3O</html:p>
</html>
</notes>
</species>

<species id="M_ctp_c" name="CTP" compartment="C_c" charge="-4" boundaryCondition="false">
<notes><html xmlns="http://www.w3.org/1999/xhtml">
<html:p>FORMULA: C9H12N3O14P3</html:p>
</html>
</notes>
</species>

<species id="M_cu2_c" name="Cu2+" compartment="C_c" charge="2" boundaryCondition="false">
<notes><html xmlns="http://www.w3.org/1999/xhtml">
<html:p>FORMULA: Cu</html:p>
</html>
</notes>
</species>

<species id="M_cu2_e" name="Cu2+" compartment="C_e" charge="2" boundaryCondition="false">
<notes><html xmlns="http://www.w3.org/1999/xhtml">
<html:p>FORMULA: Cu</html:p>
</html>
</notes>
</species>

<species id="M_cys_DASH_L_c" name="L-Cysteine" compartment="C_c" charge="0" boundaryCondition="false">
<notes><html xmlns="http://www.w3.org/1999/xhtml">
<html:p>FORMULA: C3H7NO2S</html:p>
</html>
</notes>
</species>

<species id="M_cys_DASH_L_e" name="L-Cysteine" compartment="C_e" charge="0" boundaryCondition="false">
<notes><html xmlns="http://www.w3.org/1999/xhtml">
<html:p>FORMULA: C3H7NO2S</html:p>
</html>
</notes>
</species>

<species id="M_cystrna_c" name="L-Cysteinyl-tRNA(Cys)" compartment="C_c" charge="1" boundaryCondition="false">
<notes><html xmlns="http://www.w3.org/1999/xhtml">
<html:p>FORMULA: C3H6NOSR</html:p>
</html>
</notes>
</species>

<species id="M_dadp_c" name="dADP" compartment="C_c" charge="-3" boundaryCondition="false">
<notes><html xmlns="http://www.w3.org/1999/xhtml">
<html:p>FORMULA: C10H12N5O9P2</html:p>
</html>
</notes>
</species>

<species id="M_damp_c" name="dAMP" compartment="C_c" charge="-2" boundaryCondition="false">
<notes><html xmlns="http://www.w3.org/1999/xhtml">
<html:p>FORMULA: C10H12N5O6P</html:p>
</html>
</notes>
</species>

<species id="M_dann_c" name="_7,8-Diaminononanoate" compartment="C_c" charge="1" boundaryCondition="false">
<notes><html xmlns="http://www.w3.org/1999/xhtml">
<html:p>FORMULA: C9H21N2O2</html:p>
</html>
</notes>
</species>

<species id="M_datp_c" name="dATP" compartment="C_c" charge="-4" boundaryCondition="false">
<notes><html xmlns="http://www.w3.org/1999/xhtml">
<html:p>FORMULA: C10H12N5O12P3</html:p>
</html>
</notes>
</species>

<species id="M_db4p_c" name="_3,4-dihydroxy-2-butanone 4-phosphate" compartment="C_c" charge="-2" boundaryCondition="false">
<notes><html xmlns="http://www.w3.org/1999/xhtml">
<html:p>FORMULA: C4H7O6P</html:p>
</html>
</notes>
</species>

<species id="M_dcamp_c" name="N6-(1,2-Dicarboxyethyl)-AMP" compartment="C_c" charge="-4" boundaryCondition="false">
<notes><html xmlns="http://www.w3.org/1999/xhtml">
<html:p>FORMULA: C14H14N5O11P</html:p>
</html>
</notes>
</species>

<species id="M_dcdp_c" name="dCDP" compartment="C_c" charge="-3" boundaryCondition="false">
<notes><html xmlns="http://www.w3.org/1999/xhtml">
<html:p>FORMULA: C9H12N3O10P2</html:p>
</html>
</notes>
</species>

<species id="M_dcmp_c" name="dCMP" compartment="C_c" charge="-2" boundaryCondition="false">
<notes><html xmlns="http://www.w3.org/1999/xhtml">
<html:p>FORMULA: C9H12N3O7P</html:p>
</html>
</notes>
</species>

<species id="M_dctp_c" name="dCTP" compartment="C_c" charge="-4" boundaryCondition="false">
<notes><html xmlns="http://www.w3.org/1999/xhtml">
<html:p>FORMULA: C9H12N3O13P3</html:p>
</html>
</notes>
</species>

<species id="M_ddhrb_c" name="_7,8-didemethyl-8-hydroxy-5-deazariboflavin" compartment="C_c" charge="0" boundaryCondition="false">
<notes><html xmlns="http://www.w3.org/1999/xhtml">
<html:p>FORMULA: C16H17N3O7</html:p>
</html>
</notes>
</species>

<species id="M_dgdp_c" name="dGDP" compartment="C_c" charge="-3" boundaryCondition="false">
<notes><html xmlns="http://www.w3.org/1999/xhtml">
<html:p>FORMULA: C10H12N5O10P2</html:p>
</html>
</notes>
</species>

<species id="M_dgggp_c" name="digeranylgeranylglyceryl phosphate" compartment="C_c" charge="-2" boundaryCondition="false">
<notes><html xmlns="http://www.w3.org/1999/xhtml">
<html:p>FORMULA: C43H71O6P1</html:p>
</html>
</notes>
</species>

<species id="M_dgggps_c" name="_2,3-di-O-geranylgeranyl-sn-glyceroserine" compartment="C_c" charge="-1" boundaryCondition="false">
<notes><html xmlns="http://www.w3.org/1999/xhtml">
<html:p>FORMULA: C46H77N1O8P1</html:p>
</html>
</notes>
</species>

<species id="M_dggpg_c" name="_2,3-di-O-geranyl-sn-glycerol-1-phospho-3&apos;-sn-glycerol" compartment="C_c" charge="-1" boundaryCondition="false">
<notes><html xmlns="http://www.w3.org/1999/xhtml">
<html:p>FORMULA: C46H78O8P1</html:p>
</html>
</notes>
</species>

<species id="M_dggpgp_c" name="_2,3-di-O-geranyl-sn-glycerol-1-phospho-3&apos;-sn-glycerol phosphate" compartment="C_c" charge="-3" boundaryCondition="false">
<notes><html xmlns="http://www.w3.org/1999/xhtml">
<html:p>FORMULA: C46H77O11P2</html:p>
</html>
</notes>
</species>

<species id="M_dggpi_c" name="_2,3-di-O-geranyl-sn-glycero-1-phospho-myo-inositol" compartment="C_c" charge="-1" boundaryCondition="false">
<notes><html xmlns="http://www.w3.org/1999/xhtml">
<html:p>FORMULA: C49H82O11P1</html:p>
</html>
</notes>
</species>

<species id="M_dgtp_c" name="dGTP" compartment="C_c" charge="-4" boundaryCondition="false">
<notes><html xmlns="http://www.w3.org/1999/xhtml">
<html:p>FORMULA: C10H12N5O13P3</html:p>
</html>
</notes>
</species>

<species id="M_dha_c" name="Dihydroxyacetone" compartment="C_c" charge="0" boundaryCondition="false">
<notes><html xmlns="http://www.w3.org/1999/xhtml">
<html:p>FORMULA: C3H6O3</html:p>
</html>
</notes>
</species>

<species id="M_dhadr_c" name="_7,8-dihydropterin-6-ylmethyl-1-(4-aminophenyl)-1-deoxy-D-ribitol" compartment="C_c" charge="0" boundaryCondition="false">
<notes><html xmlns="http://www.w3.org/1999/xhtml">
<html:p>FORMULA: C18H24N6O5</html:p>
</html>
</notes>
</species>

<species id="M_dhadrdpr_c" name="_7,8-dihydropterin-6-ylmethyl-1-(4-aminophenyl)-1-deoxy-5-[1-A-D-ribofuranosyl 5&apos;-diphosphate]-D-ribitol" compartment="C_c" charge="-3" boundaryCondition="false">
<notes><html xmlns="http://www.w3.org/1999/xhtml">
<html:p>FORMULA: C23H31N6O15P2</html:p>
</html>
</notes>
</species>

<species id="M_dhadrp_c" name="_7,8-dihydropterin-6-ylmethyl-1-(4-aminophenyl)-1-deoxy-D-ribitol 5&apos;-phosphate" compartment="C_c" charge="-2" boundaryCondition="false">
<notes><html xmlns="http://www.w3.org/1999/xhtml">
<html:p>FORMULA: C18H23N6O8P</html:p>
</html>
</notes>
</species>

<species id="M_dhadrpr_c" name="_7,8-dihydropterin-6-ylmethyl-1-(4-aminophenyl)-1-deoxy-5-[1-A-D-ribofuranosyl 5&apos;-phosphate]-D-ribitol" compartment="C_c" charge="-2" boundaryCondition="false">
<notes><html xmlns="http://www.w3.org/1999/xhtml">
<html:p>FORMULA: C23H31N6O12P</html:p>
</html>
</notes>
</species>

<species id="M_dhadrtpr_c" name="_7,8-dihydropterin-6-ylmethyl-1-(4-aminophenyl)-1-deoxy-5-[1-A-D-ribofuranosyl 5&apos;-triphosphate]-D-ribitol" compartment="C_c" charge="-4" boundaryCondition="false">
<notes><html xmlns="http://www.w3.org/1999/xhtml">
<html:p>FORMULA: C23H31N6O18P3</html:p>
</html>
</notes>
</species>

<species id="M_dhap_c" name="Dihydroxyacetone phosphate" compartment="C_c" charge="-2" boundaryCondition="false">
<notes><html xmlns="http://www.w3.org/1999/xhtml">
<html:p>FORMULA: C3H5O6P</html:p>
</html>
</notes>
</species>

<species id="M_dhf_c" name="_7,8-Dihydrofolate" compartment="C_c" charge="-2" boundaryCondition="false">
<notes><html xmlns="http://www.w3.org/1999/xhtml">
<html:p>FORMULA: C19H19N7O6</html:p>
</html>
</notes>
</species>

<species id="M_dhnpt_c" name="Dihydroneopterin" compartment="C_c" charge="0" boundaryCondition="false">
<notes><html xmlns="http://www.w3.org/1999/xhtml">
<html:p>FORMULA: C9H13N5O4</html:p>
</html>
</notes>
</species>

<species id="M_dhor_DASH_S_c" name="(S)-Dihydroorotate" compartment="C_c" charge="-1" boundaryCondition="false">
<notes><html xmlns="http://www.w3.org/1999/xhtml">
<html:p>FORMULA: C5H5N2O4</html:p>
</html>
</notes>
</species>

<species id="M_dhp23cp_c" name="_7,8-dihydronepterin 2&apos; :3&apos;-cyclicphosphate" compartment="C_c" charge="-1" boundaryCondition="false">
<notes><html xmlns="http://www.w3.org/1999/xhtml">
<html:p>FORMULA: C9H11N5O6P</html:p>
</html>
</notes>
</species>

<species id="M_dhpmp_c" name="Dihydroneopterin monophosphate" compartment="C_c" charge="-2" boundaryCondition="false">
<notes><html xmlns="http://www.w3.org/1999/xhtml">
<html:p>FORMULA: C9H12N5O7P</html:p>
</html>
</notes>
</species>

<species id="M_dhpt_c" name="Dihydropteroate" compartment="C_c" charge="-1" boundaryCondition="false">
<notes><html xmlns="http://www.w3.org/1999/xhtml">
<html:p>FORMULA: C14H13N6O3</html:p>
</html>
</notes>
</species>

<species id="M_dhrfap_c" name="_7,8-dihydropterin-6-ylmethyl-4-(B-D-ribofuranosyl) aminobenzene 5&apos;-phosphate" compartment="C_c" charge="-2" boundaryCondition="false">
<notes><html xmlns="http://www.w3.org/1999/xhtml">
<html:p>FORMULA: C18H21N6O8P</html:p>
</html>
</notes>
</species>

<species id="M_dkdofp_c" name="_4,5-diketo-6-deoxyfructose 1-phosphate" compartment="C_c" charge="-2" boundaryCondition="false">
<notes><html xmlns="http://www.w3.org/1999/xhtml">
<html:p>FORMULA: C6H7O8P1</html:p>
</html>
</notes>
</species>

<species id="M_dkfp_c" name="_6-deoxy-5-ketofructose 1-phosphate" compartment="C_c" charge="-2" boundaryCondition="false">
<notes><html xmlns="http://www.w3.org/1999/xhtml">
<html:p>FORMULA: C6H9O8P</html:p>
</html>
</notes>
</species>

<species id="M_dkmp_c" name="_6-deoxy-5-ketomannitol 1-phosphate" compartment="C_c" charge="-2" boundaryCondition="false">
<notes><html xmlns="http://www.w3.org/1999/xhtml">
<html:p>FORMULA: C6H11O8P</html:p>
</html>
</notes>
</species>

<species id="M_dma_c" name="dimethylamine" compartment="C_c" charge="1" boundaryCondition="false">
<notes><html xmlns="http://www.w3.org/1999/xhtml">
<html:p>FORMULA: C2H8N</html:p>
</html>
</notes>
</species>

<species id="M_dma_e" name="dimethylamine" compartment="C_e" charge="1" boundaryCondition="false">
<notes><html xmlns="http://www.w3.org/1999/xhtml">
<html:p>FORMULA: C2H8N</html:p>
</html>
</notes>
</species>

<species id="M_dmh2mpt_c" name="didemethylated 7,8-dihydromethanopterin" compartment="C_c" charge="-3" boundaryCondition="false">
<notes><html xmlns="http://www.w3.org/1999/xhtml">
<html:p>FORMULA: C28H36N6O16P</html:p>
</html>
</notes>
</species>

<species id="M_dmlz_c" name="_6,7-Dimethyl-8-(1-D-ribityl)lumazine" compartment="C_c" charge="0" boundaryCondition="false">
<notes><html xmlns="http://www.w3.org/1999/xhtml">
<html:p>FORMULA: C13H18N4O6</html:p>
</html>
</notes>
</species>

<species id="M_dmpp_c" name="Dimethylallyl diphosphate" compartment="C_c" charge="-3" boundaryCondition="false">
<notes><html xmlns="http://www.w3.org/1999/xhtml">
<html:p>FORMULA: C5H9O7P2</html:p>
</html>
</notes>
</species>

<species id="M_dms_c" name="Dimethyl sulfide" compartment="C_c" charge="0" boundaryCondition="false">
<notes><html xmlns="http://www.w3.org/1999/xhtml">
<html:p>FORMULA: C2H6S</html:p>
</html>
</notes>
</species>

<species id="M_dms_e" name="Dimethyl sulfide" compartment="C_e" charge="0" boundaryCondition="false">
<notes><html xmlns="http://www.w3.org/1999/xhtml">
<html:p>FORMULA: C2H6S</html:p>
</html>
</notes>
</species>

<species id="M_dnad_c" name="Deamino-NAD+" compartment="C_c" charge="-2" boundaryCondition="false">
<notes><html xmlns="http://www.w3.org/1999/xhtml">
<html:p>FORMULA: C21H24N6O15P2</html:p>
</html>
</notes>
</species>

<species id="M_dohau_c" name="_3,7-dideoxy-D-threo-hepto-2-amino-6-ulosonate" compartment="C_c" charge="0" boundaryCondition="false">
<notes><html xmlns="http://www.w3.org/1999/xhtml">
<html:p>FORMULA: C7H13O5N</html:p>
</html>
</notes>
</species>

<species id="M_dohdu_c" name="_3,7-dideoxy-D-threo-hepto-2,6-diulosonate" compartment="C_c" charge="-1" boundaryCondition="false">
<notes><html xmlns="http://www.w3.org/1999/xhtml">
<html:p>FORMULA: C7H9O6</html:p>
</html>
</notes>
</species>

<species id="M_dpcoa_c" name="Dephospho-CoA" compartment="C_c" charge="-2" boundaryCondition="false">
<notes><html xmlns="http://www.w3.org/1999/xhtml">
<html:p>FORMULA: C21H33N7O13P2S</html:p>
</html>
</notes>
</species>

<species id="M_dpgpe_c" name="_2,3-O-phytanyl-sn-glycero-1-phosphoethanolamine" compartment="C_c" charge="0" boundaryCondition="false">
<notes><html xmlns="http://www.w3.org/1999/xhtml">
<html:p>FORMULA: C45H94O6N1P1</html:p>
</html>
</notes>
</species>

<species id="M_dpgpg_c" name="_2,3-di-O-phytanyl-sn-glycerol-1-phospho-3&apos;-sn-glycerol" compartment="C_c" charge="-1" boundaryCondition="false">
<notes><html xmlns="http://www.w3.org/1999/xhtml">
<html:p>FORMULA: C46H94O8P1</html:p>
</html>
</notes>
</species>

<species id="M_dpgpi_c" name="_2,3-O-phytanyl-sn-glycero-1-phospho-myo-inositol" compartment="C_c" charge="-1" boundaryCondition="false">
<notes><html xmlns="http://www.w3.org/1999/xhtml">
<html:p>FORMULA: C49H98O11P1</html:p>
</html>
</notes>
</species>

<species id="M_dpgps_c" name="_2,3-O-phytanyl-sn-glycero-1-phosphoserine" compartment="C_c" charge="-1" boundaryCondition="false">
<notes><html xmlns="http://www.w3.org/1999/xhtml">
<html:p>FORMULA: C46H93N1O8P1</html:p>
</html>
</notes>
</species>

<species id="M_dscl_c" name="dihydrosirohydrochlorin" compartment="C_c" charge="-7" boundaryCondition="false">
<notes><html xmlns="http://www.w3.org/1999/xhtml">
<html:p>FORMULA: C42H41N4O16</html:p>
</html>
</notes>
</species>

<species id="M_dtbt_c" name="Dethiobiotin" compartment="C_c" charge="-1" boundaryCondition="false">
<notes><html xmlns="http://www.w3.org/1999/xhtml">
<html:p>FORMULA: C10H17N2O3</html:p>
</html>
</notes>
</species>

<species id="M_dtdp4d6dg_c" name="dTDP-4-dehydro-6-deoxy-D-glucose" compartment="C_c" charge="-2" boundaryCondition="false">
<notes><html xmlns="http://www.w3.org/1999/xhtml">
<html:p>FORMULA: C16H22N2O15P2</html:p>
</html>
</notes>
</species>

<species id="M_dtdp4d6dm_c" name="dTDP-4-dehydro-6-deoxy-L-mannose" compartment="C_c" charge="-2" boundaryCondition="false">
<notes><html xmlns="http://www.w3.org/1999/xhtml">
<html:p>FORMULA: C16H22N2O15P2</html:p>
</html>
</notes>
</species>

<species id="M_dtdp_c" name="dTDP" compartment="C_c" charge="-3" boundaryCondition="false">
<notes><html xmlns="http://www.w3.org/1999/xhtml">
<html:p>FORMULA: C10H13N2O11P2</html:p>
</html>
</notes>
</species>

<species id="M_dtdpglu_c" name="dTDPglucose" compartment="C_c" charge="-2" boundaryCondition="false">
<notes><html xmlns="http://www.w3.org/1999/xhtml">
<html:p>FORMULA: C16H24N2O16P2</html:p>
</html>
</notes>
</species>

<species id="M_dtdprmn_c" name="dTDP-L-rhamnose" compartment="C_c" charge="-2" boundaryCondition="false">
<notes><html xmlns="http://www.w3.org/1999/xhtml">
<html:p>FORMULA: C16H24N2O15P2</html:p>
</html>
</notes>
</species>

<species id="M_dtmp_c" name="dTMP" compartment="C_c" charge="-2" boundaryCondition="false">
<notes><html xmlns="http://www.w3.org/1999/xhtml">
<html:p>FORMULA: C10H13N2O8P</html:p>
</html>
</notes>
</species>

<species id="M_dttp_c" name="dTTP" compartment="C_c" charge="-4" boundaryCondition="false">
<notes><html xmlns="http://www.w3.org/1999/xhtml">
<html:p>FORMULA: C10H13N2O14P3</html:p>
</html>
</notes>
</species>

<species id="M_dudp_c" name="dUDP" compartment="C_c" charge="-3" boundaryCondition="false">
<notes><html xmlns="http://www.w3.org/1999/xhtml">
<html:p>FORMULA: C9H11N2O11P2</html:p>
</html>
</notes>
</species>

<species id="M_dump_c" name="dUMP" compartment="C_c" charge="-2" boundaryCondition="false">
<notes><html xmlns="http://www.w3.org/1999/xhtml">
<html:p>FORMULA: C9H11N2O8P</html:p>
</html>
</notes>
</species>

<species id="M_duri_c" name="Deoxyuridine" compartment="C_c" charge="0" boundaryCondition="false">
<notes><html xmlns="http://www.w3.org/1999/xhtml">
<html:p>FORMULA: C9H12N2O5</html:p>
</html>
</notes>
</species>

<species id="M_dutp_c" name="dUTP" compartment="C_c" charge="-4" boundaryCondition="false">
<notes><html xmlns="http://www.w3.org/1999/xhtml">
<html:p>FORMULA: C9H11N2O14P3</html:p>
</html>
</notes>
</species>

<species id="M_dxyl5p_c" name="_1-deoxy-D-xylulose 5-phosphate" compartment="C_c" charge="-2" boundaryCondition="false">
<notes><html xmlns="http://www.w3.org/1999/xhtml">
<html:p>FORMULA: C5H9O7P</html:p>
</html>
</notes>
</species>

<species id="M_e4p_c" name="D-Erythrose 4-phosphate" compartment="C_c" charge="-2" boundaryCondition="false">
<notes><html xmlns="http://www.w3.org/1999/xhtml">
<html:p>FORMULA: C4H7O7P</html:p>
</html>
</notes>
</species>

<species id="M_eig3p_c" name="D-erythro-1-(Imidazol-4-yl)glycerol 3-phosphate" compartment="C_c" charge="-2" boundaryCondition="false">
<notes><html xmlns="http://www.w3.org/1999/xhtml">
<html:p>FORMULA: C6H9N2O6P</html:p>
</html>
</notes>
</species>

<species id="M_etha_c" name="Ethanolamine" compartment="C_c" charge="1" boundaryCondition="false">
<notes><html xmlns="http://www.w3.org/1999/xhtml">
<html:p>FORMULA: C2H8NO</html:p>
</html>
</notes>
</species>

<species id="M_etha_e" name="Ethanolamine" compartment="C_e" charge="1" boundaryCondition="false">
<notes><html xmlns="http://www.w3.org/1999/xhtml">
<html:p>FORMULA: C2H8NO</html:p>
</html>
</notes>
</species>

<species id="M_etoh_c" name="Ethanol" compartment="C_c" charge="0" boundaryCondition="false">
<notes><html xmlns="http://www.w3.org/1999/xhtml">
<html:p>FORMULA: C2H6O</html:p>
</html>
</notes>
</species>

<species id="M_f1p_c" name="D-Fructose 1-phosphate" compartment="C_c" charge="-2" boundaryCondition="false">
<notes><html xmlns="http://www.w3.org/1999/xhtml">
<html:p>FORMULA: C6H11O9P</html:p>
</html>
</notes>
</species>

<species id="M_f390a_c" name="coenzyme F390 (adenosine)" compartment="C_c" charge="-5" boundaryCondition="false">
<notes><html xmlns="http://www.w3.org/1999/xhtml">
<html:p>FORMULA: C39H43N10O24P2</html:p>
</html>
</notes>
</species>

<species id="M_f390g_c" name="coenzyme F390 (guanosine)" compartment="C_c" charge="-5" boundaryCondition="false">
<notes><html xmlns="http://www.w3.org/1999/xhtml">
<html:p>FORMULA: C39H43N10O25P2</html:p>
</html>
</notes>
</species>

<species id="M_f420_DASH_0_c" name="coenzyme ferredoxin 420-0" compartment="C_c" charge="-2" boundaryCondition="false">
<notes><html xmlns="http://www.w3.org/1999/xhtml">
<html:p>FORMULA: C19H20N3O12P</html:p>
</html>
</notes>
</species>

<species id="M_f420_DASH_1_c" name="coenzyme ferredoxin 420-1" compartment="C_c" charge="-3" boundaryCondition="false">
<notes><html xmlns="http://www.w3.org/1999/xhtml">
<html:p>FORMULA: C24H26N4O15P</html:p>
</html>
</notes>
</species>

<species id="M_f420_DASH_2_c" name="coenzyme ferredoxin 420-2 (oxidized)" compartment="C_c" charge="-4" boundaryCondition="false">
<notes><html xmlns="http://www.w3.org/1999/xhtml">
<html:p>FORMULA: C29H32O18N5P1</html:p>
</html>
</notes>
</species>

<species id="M_f420_DASH_2h2_c" name="coenzyme ferredoxin 420-2 (reduced)" compartment="C_c" charge="-4" boundaryCondition="false">
<notes><html xmlns="http://www.w3.org/1999/xhtml">
<html:p>FORMULA: C29H34O18N5P1</html:p>
</html>
</notes>
</species>

<species id="M_f420_DASH_3_c" name="coenzyme ferredoxin 420-3" compartment="C_c" charge="-5" boundaryCondition="false">
<notes><html xmlns="http://www.w3.org/1999/xhtml">
<html:p>FORMULA: C34H38N6O21P</html:p>
</html>
</notes>
</species>

<species id="M_f420_DASH_4_c" name="coenzyme ferredoxin 420-4" compartment="C_c" charge="-6" boundaryCondition="false">
<notes><html xmlns="http://www.w3.org/1999/xhtml">
<html:p>FORMULA: C39H44N7O24P</html:p>
</html>
</notes>
</species>

<species id="M_f420_DASH_5_c" name="coenzyme ferredoxin 420-5" compartment="C_c" charge="-7" boundaryCondition="false">
<notes><html xmlns="http://www.w3.org/1999/xhtml">
<html:p>FORMULA: C44H50N8O27P</html:p>
</html>
</notes>
</species>

<species id="M_f420_DASH_6_c" name="coenzyme ferredoxin 420-6" compartment="C_c" charge="-8" boundaryCondition="false">
<notes><html xmlns="http://www.w3.org/1999/xhtml">
<html:p>FORMULA: C49H56N9O30P</html:p>
</html>
</notes>
</species>

<species id="M_f420_DASH_7_c" name="coenzyme ferredoxin 420-7" compartment="C_c" charge="-9" boundaryCondition="false">
<notes><html xmlns="http://www.w3.org/1999/xhtml">
<html:p>FORMULA: C54H62N10O33P</html:p>
</html>
</notes>
</species>

<species id="M_f430_c" name="coenzyme F430" compartment="C_c" charge="-4" boundaryCondition="false">
<notes><html xmlns="http://www.w3.org/1999/xhtml">
<html:p>FORMULA: C42H46N6NiO13</html:p>
</html>
</notes>
</species>

<species id="M_f430p1_c" name="coenzyme F390 precursor 1" compartment="C_c" charge="-6" boundaryCondition="false">
<notes><html xmlns="http://www.w3.org/1999/xhtml">
<html:p>FORMULA: C42H42N6NiO14</html:p>
</html>
</notes>
</species>

<species id="M_f430p2_c" name="coenzyme F430 precursor 2" compartment="C_c" charge="-5" boundaryCondition="false">
<notes><html xmlns="http://www.w3.org/1999/xhtml">
<html:p>FORMULA: C42H45N6NiO14</html:p>
</html>
</notes>
</species>

<species id="M_f430p3_c" name="coenzyme f430 precursor 3" compartment="C_c" charge="-5" boundaryCondition="false">
<notes><html xmlns="http://www.w3.org/1999/xhtml">
<html:p>FORMULA: C42H47N6NiO14</html:p>
</html>
</notes>
</species>

<species id="M_f6p_c" name="D-Fructose 6-phosphate" compartment="C_c" charge="-2" boundaryCondition="false">
<notes><html xmlns="http://www.w3.org/1999/xhtml">
<html:p>FORMULA: C6H11O9P</html:p>
</html>
</notes>
</species>

<species id="M_fald_c" name="Formaldehyde" compartment="C_c" charge="0" boundaryCondition="false">
<notes><html xmlns="http://www.w3.org/1999/xhtml">
<html:p>FORMULA: CH2O</html:p>
</html>
</notes>
</species>

<species id="M_fc1p_c" name="L-Fuculose 1-phosphate" compartment="C_c" charge="-2" boundaryCondition="false">
<notes><html xmlns="http://www.w3.org/1999/xhtml">
<html:p>FORMULA: C6H11O8P</html:p>
</html>
</notes>
</species>

<species id="M_fdox_c" name="ferredoxin (oxidized) 2[4Fe-4S]" compartment="C_c" charge="3" boundaryCondition="false">
<notes><html xmlns="http://www.w3.org/1999/xhtml">
<html:p>FORMULA: Fe8S8X</html:p>
</html>
</notes>
</species>

<species id="M_fdp_c" name="D-Fructose 1,6-bisphosphate" compartment="C_c" charge="-4" boundaryCondition="false">
<notes><html xmlns="http://www.w3.org/1999/xhtml">
<html:p>FORMULA: C6H10O12P2</html:p>
</html>
</notes>
</species>

<species id="M_fdred_c" name="ferredoxin (reduced) 2[4Fe-4S]" compartment="C_c" charge="2" boundaryCondition="false">
<notes><html xmlns="http://www.w3.org/1999/xhtml">
<html:p>FORMULA: Fe8S8X</html:p>
</html>
</notes>
</species>

<species id="M_fe2_c" name="Fe2+" compartment="C_c" charge="2" boundaryCondition="false">
<notes><html xmlns="http://www.w3.org/1999/xhtml">
<html:p>FORMULA: Fe</html:p>
</html>
</notes>
</species>

<species id="M_fe2_e" name="Fe2+" compartment="C_e" charge="2" boundaryCondition="false">
<notes><html xmlns="http://www.w3.org/1999/xhtml">
<html:p>FORMULA: Fe</html:p>
</html>
</notes>
</species>

<species id="M_fe3_c" name="Fe3+" compartment="C_c" charge="3" boundaryCondition="false">
<notes><html xmlns="http://www.w3.org/1999/xhtml">
<html:p>FORMULA: Fe</html:p>
</html>
</notes>
</species>

<species id="M_fe3_e" name="Fe3+" compartment="C_e" charge="3" boundaryCondition="false">
<notes><html xmlns="http://www.w3.org/1999/xhtml">
<html:p>FORMULA: Fe</html:p>
</html>
</notes>
</species>

<species id="M_fgam_c" name="N2-Formyl-N1-(5-phospho-D-ribosyl)glycinamide" compartment="C_c" charge="-2" boundaryCondition="false">
<notes><html xmlns="http://www.w3.org/1999/xhtml">
<html:p>FORMULA: C8H13N2O9P</html:p>
</html>
</notes>
</species>

<species id="M_fmettrna_c" name="N-Formylmethionyl-tRNA" compartment="C_c" charge="0" boundaryCondition="false">
<notes><html xmlns="http://www.w3.org/1999/xhtml">
<html:p>FORMULA: C6H9NO2SR</html:p>
</html>
</notes>
</species>

<species id="M_fmn_c" name="FMN" compartment="C_c" charge="-2" boundaryCondition="false">
<notes><html xmlns="http://www.w3.org/1999/xhtml">
<html:p>FORMULA: C17H19N4O9P</html:p>
</html>
</notes>
</species>

<species id="M_fol_c" name="Folate" compartment="C_c" charge="-1" boundaryCondition="false">
<notes><html xmlns="http://www.w3.org/1999/xhtml">
<html:p>FORMULA: C19H18N7O6</html:p>
</html>
</notes>
</species>

<species id="M_fol_e" name="Folate" compartment="C_e" charge="-1" boundaryCondition="false">
<notes><html xmlns="http://www.w3.org/1999/xhtml">
<html:p>FORMULA: C19H18N7O6</html:p>
</html>
</notes>
</species>

<species id="M_for_c" name="Formate" compartment="C_c" charge="-1" boundaryCondition="false">
<notes><html xmlns="http://www.w3.org/1999/xhtml">
<html:p>FORMULA: CH1O2</html:p>
</html>
</notes>
</species>

<species id="M_formh4spt_c" name="formyltetrahydrosarcinapterin" compartment="C_c" charge="-4" boundaryCondition="false">
<notes><html xmlns="http://www.w3.org/1999/xhtml">
<html:p>FORMULA: C36H48N7O20P1</html:p>
</html>
</notes>
</species>

<species id="M_formmfr_LPAREN_b_RPAREN__c" name="formylmethanofuran b" compartment="C_c" charge="-3" boundaryCondition="false">
<notes><html xmlns="http://www.w3.org/1999/xhtml">
<html:p>FORMULA: C35H43N6O15</html:p>
</html>
</notes>
</species>

<species id="M_fpram_c" name="_2-(Formamido)-N1-(5-phospho-D-ribosyl)acetamidine" compartment="C_c" charge="-1" boundaryCondition="false">
<notes><html xmlns="http://www.w3.org/1999/xhtml">
<html:p>FORMULA: C8H15N3O8P</html:p>
</html>
</notes>
</species>

<species id="M_fprica_c" name="_5-Formamido-1-(5-phospho-D-ribosyl)imidazole-4-carboxamide" compartment="C_c" charge="-2" boundaryCondition="false">
<notes><html xmlns="http://www.w3.org/1999/xhtml">
<html:p>FORMULA: C10H13N4O9P</html:p>
</html>
</notes>
</species>

<species id="M_frdp_c" name="Farnesyl diphosphate" compartment="C_c" charge="-3" boundaryCondition="false">
<notes><html xmlns="http://www.w3.org/1999/xhtml">
<html:p>FORMULA: C15H25O7P2</html:p>
</html>
</notes>
</species>

<species id="M_fru_c" name="D-Fructose" compartment="C_c" charge="0" boundaryCondition="false">
<notes><html xmlns="http://www.w3.org/1999/xhtml">
<html:p>FORMULA: C6H12O6</html:p>
</html>
</notes>
</species>

<species id="M_fum_c" name="Fumarate" compartment="C_c" charge="-2" boundaryCondition="false">
<notes><html xmlns="http://www.w3.org/1999/xhtml">
<html:p>FORMULA: C4H2O4</html:p>
</html>
</notes>
</species>

<species id="M_g1p_c" name="D-Glucose 1-phosphate" compartment="C_c" charge="-2" boundaryCondition="false">
<notes><html xmlns="http://www.w3.org/1999/xhtml">
<html:p>FORMULA: C6H11O9P</html:p>
</html>
</notes>
</species>

<species id="M_g3p_c" name="Glyceraldehyde 3-phosphate" compartment="C_c" charge="-2" boundaryCondition="false">
<notes><html xmlns="http://www.w3.org/1999/xhtml">
<html:p>FORMULA: C3H5O6P</html:p>
</html>
</notes>
</species>

<species id="M_g6p_c" name="D-Glucose 6-phosphate" compartment="C_c" charge="-2" boundaryCondition="false">
<notes><html xmlns="http://www.w3.org/1999/xhtml">
<html:p>FORMULA: C6H11O9P</html:p>
</html>
</notes>
</species>

<species id="M_gal1p_c" name="alpha-D-Galactose 1-phosphate" compartment="C_c" charge="-2" boundaryCondition="false">
<notes><html xmlns="http://www.w3.org/1999/xhtml">
<html:p>FORMULA: C6H11O9P</html:p>
</html>
</notes>
</species>

<species id="M_gam1p_c" name="D-Glucosamine 1-phosphate" compartment="C_c" charge="-1" boundaryCondition="false">
<notes><html xmlns="http://www.w3.org/1999/xhtml">
<html:p>FORMULA: C6H13NO8P</html:p>
</html>
</notes>
</species>

<species id="M_gam6p_c" name="D-Glucosamine 6-phosphate" compartment="C_c" charge="-1" boundaryCondition="false">
<notes><html xmlns="http://www.w3.org/1999/xhtml">
<html:p>FORMULA: C6H13NO8P</html:p>
</html>
</notes>
</species>

<species id="M_gar_c" name="N1-(5-Phospho-D-ribosyl)glycinamide" compartment="C_c" charge="-1" boundaryCondition="false">
<notes><html xmlns="http://www.w3.org/1999/xhtml">
<html:p>FORMULA: C7H14N2O8P</html:p>
</html>
</notes>
</species>

<species id="M_gcald_c" name="Glycolaldehyde" compartment="C_c" charge="0" boundaryCondition="false">
<notes><html xmlns="http://www.w3.org/1999/xhtml">
<html:p>FORMULA: C2H4O2</html:p>
</html>
</notes>
</species>

<species id="M_gcald_e" name="Glycolaldehyde" compartment="C_e" charge="0" boundaryCondition="false">
<notes><html xmlns="http://www.w3.org/1999/xhtml">
<html:p>FORMULA: C2H4O2</html:p>
</html>
</notes>
</species>

<species id="M_gdp_c" name="GDP" compartment="C_c" charge="-3" boundaryCondition="false">
<notes><html xmlns="http://www.w3.org/1999/xhtml">
<html:p>FORMULA: C10H12N5O11P2</html:p>
</html>
</notes>
</species>

<species id="M_gdpddman_c" name="GDP-4-dehydro-6-deoxy-D-mannose" compartment="C_c" charge="-2" boundaryCondition="false">
<notes><html xmlns="http://www.w3.org/1999/xhtml">
<html:p>FORMULA: C16H21N5O15P2</html:p>
</html>
</notes>
</species>

<species id="M_gdpfuc_c" name="GDP-L-fucose" compartment="C_c" charge="-2" boundaryCondition="false">
<notes><html xmlns="http://www.w3.org/1999/xhtml">
<html:p>FORMULA: C16H23N5O15P2</html:p>
</html>
</notes>
</species>

<species id="M_gdpgpi_c" name="glucosaminyl archaetidyl-myo-inositol" compartment="C_c" charge="0" boundaryCondition="false">
<notes><html xmlns="http://www.w3.org/1999/xhtml">
<html:p>FORMULA: C55H110N1O15P1</html:p>
</html>
</notes>
</species>

<species id="M_gdpmann_c" name="GDP-D-mannose" compartment="C_c" charge="-2" boundaryCondition="false">
<notes><html xmlns="http://www.w3.org/1999/xhtml">
<html:p>FORMULA: C16H23N5O16P2</html:p>
</html>
</notes>
</species>

<species id="M_gdpofuc_c" name="GDP-4-oxo-L-fucose" compartment="C_c" charge="-2" boundaryCondition="false">
<notes><html xmlns="http://www.w3.org/1999/xhtml">
<html:p>FORMULA: C16H21N5O15P2</html:p>
</html>
</notes>
</species>

<species id="M_ggdp_c" name="Geranylgeranyl diphosphate" compartment="C_c" charge="-3" boundaryCondition="false">
<notes><html xmlns="http://www.w3.org/1999/xhtml">
<html:p>FORMULA: C20H33O7P2</html:p>
</html>
</notes>
</species>

<species id="M_gggp_c" name="(S)-3-O-geranylgeranylglyceryl phosphate" compartment="C_c" charge="-2" boundaryCondition="false">
<notes><html xmlns="http://www.w3.org/1999/xhtml">
<html:p>FORMULA: C23H39O6P1</html:p>
</html>
</notes>
</species>

<species id="M_glc_DASH_D_c" name="D-Glucose" compartment="C_c" charge="0" boundaryCondition="false">
<notes><html xmlns="http://www.w3.org/1999/xhtml">
<html:p>FORMULA: C6H12O6</html:p>
</html>
</notes>
</species>

<species id="M_glcn_c" name="D-Gluconate" compartment="C_c" charge="-1" boundaryCondition="false">
<notes><html xmlns="http://www.w3.org/1999/xhtml">
<html:p>FORMULA: C6H11O7</html:p>
</html>
</notes>
</species>

<species id="M_glcn_e" name="D-Gluconate" compartment="C_e" charge="-1" boundaryCondition="false">
<notes><html xmlns="http://www.w3.org/1999/xhtml">
<html:p>FORMULA: C6H11O7</html:p>
</html>
</notes>
</species>

<species id="M_gln_DASH_L_c" name="L-Glutamine" compartment="C_c" charge="0" boundaryCondition="false">
<notes><html xmlns="http://www.w3.org/1999/xhtml">
<html:p>FORMULA: C5H10N2O3</html:p>
</html>
</notes>
</species>

<species id="M_glntrna_c" name="L-Glutaminyl-tRNA(Gln)" compartment="C_c" charge="1" boundaryCondition="false">
<notes><html xmlns="http://www.w3.org/1999/xhtml">
<html:p>FORMULA: C5H9N2O2R</html:p>
</html>
</notes>
</species>

<species id="M_glu1sa_c" name="L-Glutamate 1-semialdehyde" compartment="C_c" charge="0" boundaryCondition="false">
<notes><html xmlns="http://www.w3.org/1999/xhtml">
<html:p>FORMULA: C5H9NO3</html:p>
</html>
</notes>
</species>

<species id="M_glu5p_c" name="L-Glutamate 5-phosphate" compartment="C_c" charge="-2" boundaryCondition="false">
<notes><html xmlns="http://www.w3.org/1999/xhtml">
<html:p>FORMULA: C5H8NO7P</html:p>
</html>
</notes>
</species>

<species id="M_glu5sa_c" name="L-Glutamate 5-semialdehyde" compartment="C_c" charge="0" boundaryCondition="false">
<notes><html xmlns="http://www.w3.org/1999/xhtml">
<html:p>FORMULA: C5H9NO3</html:p>
</html>
</notes>
</species>

<species id="M_glu_DASH_L_c" name="L-Glutamate" compartment="C_c" charge="-1" boundaryCondition="false">
<notes><html xmlns="http://www.w3.org/1999/xhtml">
<html:p>FORMULA: C5H8NO4</html:p>
</html>
</notes>
</species>

<species id="M_glu_DASH_L_e" name="L-Glutamate" compartment="C_e" charge="-1" boundaryCondition="false">
<notes><html xmlns="http://www.w3.org/1999/xhtml">
<html:p>FORMULA: C5H8NO4</html:p>
</html>
</notes>
</species>

<species id="M_glutrna_LPAREN_gln_RPAREN__c" name="L-Glutamyl-tRNA(Gln)" compartment="C_c" charge="0" boundaryCondition="false">
<notes><html xmlns="http://www.w3.org/1999/xhtml">
<html:p>FORMULA: C5H7NO3R</html:p>
</html>
</notes>
</species>

<species id="M_glutrna_c" name="L-Glutamyl-tRNA(Glu)" compartment="C_c" charge="0" boundaryCondition="false">
<notes><html xmlns="http://www.w3.org/1999/xhtml">
<html:p>FORMULA: C5H7NO3R</html:p>
</html>
</notes>
</species>

<species id="M_gly_c" name="Glycine" compartment="C_c" charge="0" boundaryCondition="false">
<notes><html xmlns="http://www.w3.org/1999/xhtml">
<html:p>FORMULA: C2H5NO2</html:p>
</html>
</notes>
</species>

<species id="M_gly_e" name="Glycine" compartment="C_e" charge="0" boundaryCondition="false">
<notes><html xmlns="http://www.w3.org/1999/xhtml">
<html:p>FORMULA: C2H5NO2</html:p>
</html>
</notes>
</species>

<species id="M_glyald_c" name="D-Glyceraldehyde" compartment="C_c" charge="0" boundaryCondition="false">
<notes><html xmlns="http://www.w3.org/1999/xhtml">
<html:p>FORMULA: C3H6O3</html:p>
</html>
</notes>
</species>

<species id="M_glyald_e" name="D-Glyceraldehyde" compartment="C_e" charge="0" boundaryCondition="false">
<notes><html xmlns="http://www.w3.org/1999/xhtml">
<html:p>FORMULA: C3H6O3</html:p>
</html>
</notes>
</species>

<species id="M_glyb_c" name="Glycine betaine" compartment="C_c" charge="0" boundaryCondition="false">
<notes><html xmlns="http://www.w3.org/1999/xhtml">
<html:p>FORMULA: C5H11NO2</html:p>
</html>
</notes>
</species>

<species id="M_glyb_e" name="Glycine betaine" compartment="C_e" charge="0" boundaryCondition="false">
<notes><html xmlns="http://www.w3.org/1999/xhtml">
<html:p>FORMULA: C5H11NO2</html:p>
</html>
</notes>
</species>

<species id="M_glyc1p_c" name="Glycerol 1-phosphate" compartment="C_c" charge="-2" boundaryCondition="false">
<notes><html xmlns="http://www.w3.org/1999/xhtml">
<html:p>FORMULA: C3H7O6P</html:p>
</html>
</notes>
</species>

<species id="M_glyc_DASH_R_c" name="(R)-Glycerate" compartment="C_c" charge="-1" boundaryCondition="false">
<notes><html xmlns="http://www.w3.org/1999/xhtml">
<html:p>FORMULA: C3H5O4</html:p>
</html>
</notes>
</species>

<species id="M_glyc_c" name="Glycerol" compartment="C_c" charge="0" boundaryCondition="false">
<notes><html xmlns="http://www.w3.org/1999/xhtml">
<html:p>FORMULA: C3H8O3</html:p>
</html>
</notes>
</species>

<species id="M_glyc_e" name="Glycerol" compartment="C_e" charge="0" boundaryCondition="false">
<notes><html xmlns="http://www.w3.org/1999/xhtml">
<html:p>FORMULA: C3H8O3</html:p>
</html>
</notes>
</species>

<species id="M_glyclt_c" name="Glycolate" compartment="C_c" charge="-1" boundaryCondition="false">
<notes><html xmlns="http://www.w3.org/1999/xhtml">
<html:p>FORMULA: C2H3O3</html:p>
</html>
</notes>
</species>

<species id="M_glycogen_c" name="glycogen" compartment="C_c" charge="0" boundaryCondition="false">
<notes><html xmlns="http://www.w3.org/1999/xhtml">
<html:p>FORMULA: C6H10O5</html:p>
</html>
</notes>
</species>

<species id="M_glytrna_c" name="Glycyl-tRNA(Gly)" compartment="C_c" charge="1" boundaryCondition="false">
<notes><html xmlns="http://www.w3.org/1999/xhtml">
<html:p>FORMULA: C2H4NOR</html:p>
</html>
</notes>
</species>

<species id="M_gmp_c" name="GMP" compartment="C_c" charge="-2" boundaryCondition="false">
<notes><html xmlns="http://www.w3.org/1999/xhtml">
<html:p>FORMULA: C10H12N5O8P</html:p>
</html>
</notes>
</species>

<species id="M_grdp_c" name="Geranyl diphosphate" compartment="C_c" charge="-3" boundaryCondition="false">
<notes><html xmlns="http://www.w3.org/1999/xhtml">
<html:p>FORMULA: C10H17O7P2</html:p>
</html>
</notes>
</species>

<species id="M_gthox_c" name="Oxidized glutathione" compartment="C_c" charge="-2" boundaryCondition="false">
<notes><html xmlns="http://www.w3.org/1999/xhtml">
<html:p>FORMULA: C20H30N6O12S2</html:p>
</html>
</notes>
</species>

<species id="M_gthrd_c" name="Reduced glutathione" compartment="C_c" charge="-1" boundaryCondition="false">
<notes><html xmlns="http://www.w3.org/1999/xhtml">
<html:p>FORMULA: C10H16N3O6S</html:p>
</html>
</notes>
</species>

<species id="M_gtp_c" name="GTP" compartment="C_c" charge="-4" boundaryCondition="false">
<notes><html xmlns="http://www.w3.org/1999/xhtml">
<html:p>FORMULA: C10H12N5O14P3</html:p>
</html>
</notes>
</species>

<species id="M_gua_c" name="Guanine" compartment="C_c" charge="0" boundaryCondition="false">
<notes><html xmlns="http://www.w3.org/1999/xhtml">
<html:p>FORMULA: C5H5N5O</html:p>
</html>
</notes>
</species>

<species id="M_h2_c" name="H2" compartment="C_c" charge="0" boundaryCondition="false">
<notes><html xmlns="http://www.w3.org/1999/xhtml">
<html:p>FORMULA: H2</html:p>
</html>
</notes>
</species>

<species id="M_h2_e" name="H2" compartment="C_e" charge="0" boundaryCondition="false">
<notes><html xmlns="http://www.w3.org/1999/xhtml">
<html:p>FORMULA: H2</html:p>
</html>
</notes>
</species>

<species id="M_h2acon_DASH_C_c" name="cis-(homo)2aconitate" compartment="C_c" charge="-3" boundaryCondition="false">
<notes><html xmlns="http://www.w3.org/1999/xhtml">
<html:p>FORMULA: C8H7O6</html:p>
</html>
</notes>
</species>

<species id="M_h2mpt_c" name="_7,8-dihydromethanopterin" compartment="C_c" charge="-3" boundaryCondition="false">
<notes><html xmlns="http://www.w3.org/1999/xhtml">
<html:p>FORMULA: C30H40N6O16P</html:p>
</html>
</notes>
</species>

<species id="M_h2o2_c" name="Hydrogen peroxide" compartment="C_c" charge="0" boundaryCondition="false">
<notes><html xmlns="http://www.w3.org/1999/xhtml">
<html:p>FORMULA: H2O2</html:p>
</html>
</notes>
</species>

<species id="M_h2o_c" name="H2O" compartment="C_c" charge="0" boundaryCondition="false">
<notes><html xmlns="http://www.w3.org/1999/xhtml">
<html:p>FORMULA: H2O</html:p>
</html>
</notes>
</species>

<species id="M_h2o_e" name="H2O" compartment="C_e" charge="0" boundaryCondition="false">
<notes><html xmlns="http://www.w3.org/1999/xhtml">
<html:p>FORMULA: H2O</html:p>
</html>
</notes>
</species>

<species id="M_h2s_c" name="Hydrogen sulfide" compartment="C_c" charge="0" boundaryCondition="false">
<notes><html xmlns="http://www.w3.org/1999/xhtml">
<html:p>FORMULA: H2S</html:p>
</html>
</notes>
</species>

<species id="M_h2s_e" name="Hydrogen sulfide" compartment="C_e" charge="0" boundaryCondition="false">
<notes><html xmlns="http://www.w3.org/1999/xhtml">
<html:p>FORMULA: H2S</html:p>
</html>
</notes>
</species>

<species id="M_h3acon_DASH_C_c" name="cis-(homo)3aconitate" compartment="C_c" charge="-3" boundaryCondition="false">
<notes><html xmlns="http://www.w3.org/1999/xhtml">
<html:p>FORMULA: C9H9O6</html:p>
</html>
</notes>
</species>

<species id="M_h4mpt_c" name="_5,6,7,8-tetrahydromethanopterin" compartment="C_c" charge="-3" boundaryCondition="false">
<notes><html xmlns="http://www.w3.org/1999/xhtml">
<html:p>FORMULA: C30H42N6O16P</html:p>
</html>
</notes>
</species>

<species id="M_h4spt_c" name="tetrahydrosarcinapterin" compartment="C_c" charge="-4" boundaryCondition="false">
<notes><html xmlns="http://www.w3.org/1999/xhtml">
<html:p>FORMULA: C35H48N7O19P1</html:p>
</html>
</notes>
</species>

<species id="M_h_c" name="H+" compartment="C_c" charge="1" boundaryCondition="false">
<notes><html xmlns="http://www.w3.org/1999/xhtml">
<html:p>FORMULA: H</html:p>
</html>
</notes>
</species>

<species id="M_h_e" name="H+" compartment="C_e" charge="1" boundaryCondition="false">
<notes><html xmlns="http://www.w3.org/1999/xhtml">
<html:p>FORMULA: H</html:p>
</html>
</notes>
</species>

<species id="M_hacon_DASH_C_c" name="cis-homoaconitate" compartment="C_c" charge="-3" boundaryCondition="false">
<notes><html xmlns="http://www.w3.org/1999/xhtml">
<html:p>FORMULA: C7H5O6</html:p>
</html>
</notes>
</species>

<species id="M_hacon_DASH_T_c" name="trans-homoaconitate" compartment="C_c" charge="-3" boundaryCondition="false">
<notes><html xmlns="http://www.w3.org/1999/xhtml">
<html:p>FORMULA: C7H5O6</html:p>
</html>
</notes>
</species>

<species id="M_hatrz_c" name="Hydroxyatrazine" compartment="C_c" charge="2" boundaryCondition="false">
<notes><html xmlns="http://www.w3.org/1999/xhtml">
<html:p>FORMULA: C8H17N5O</html:p>
</html>
</notes>
</species>

<species id="M_hcit_c" name="_2-Hydroxybutane-1,2,4-tricarboxylate" compartment="C_c" charge="-3" boundaryCondition="false">
<notes><html xmlns="http://www.w3.org/1999/xhtml">
<html:p>FORMULA: C7H7O7</html:p>
</html>
</notes>
</species>

<species id="M_hco3_c" name="Bicarbonate" compartment="C_c" charge="-1" boundaryCondition="false">
<notes><html xmlns="http://www.w3.org/1999/xhtml">
<html:p>FORMULA: CHO3</html:p>
</html>
</notes>
</species>

<species id="M_hcys_DASH_L_c" name="L-Homocysteine" compartment="C_c" charge="0" boundaryCondition="false">
<notes><html xmlns="http://www.w3.org/1999/xhtml">
<html:p>FORMULA: C4H9NO2S</html:p>
</html>
</notes>
</species>

<species id="M_hgbam_c" name="Hydrogenobyrinate a,c diamide" compartment="C_c" charge="-5" boundaryCondition="false">
<notes><html xmlns="http://www.w3.org/1999/xhtml">
<html:p>FORMULA: C45H57N6O12</html:p>
</html>
</notes>
</species>

<species id="M_his_DASH_L_c" name="L-Histidine" compartment="C_c" charge="0" boundaryCondition="false">
<notes><html xmlns="http://www.w3.org/1999/xhtml">
<html:p>FORMULA: C6H9N3O2</html:p>
</html>
</notes>
</species>

<species id="M_hisp_c" name="L-Histidinol phosphate" compartment="C_c" charge="-1" boundaryCondition="false">
<notes><html xmlns="http://www.w3.org/1999/xhtml">
<html:p>FORMULA: C6H11N3O4P</html:p>
</html>
</notes>
</species>

<species id="M_hista_c" name="Histamine" compartment="C_c" charge="1" boundaryCondition="false">
<notes><html xmlns="http://www.w3.org/1999/xhtml">
<html:p>FORMULA: C5H10N3</html:p>
</html>
</notes>
</species>

<species id="M_histd_c" name="L-Histidinol" compartment="C_c" charge="1" boundaryCondition="false">
<notes><html xmlns="http://www.w3.org/1999/xhtml">
<html:p>FORMULA: C6H12N3O</html:p>
</html>
</notes>
</species>

<species id="M_histrna_c" name="L-Histidyl-tRNA(His)" compartment="C_c" charge="1" boundaryCondition="false">
<notes><html xmlns="http://www.w3.org/1999/xhtml">
<html:p>FORMULA: C6H8N3OR</html:p>
</html>
</notes>
</species>

<species id="M_hmbil_c" name="Hydroxymethylbilane" compartment="C_c" charge="-8" boundaryCondition="false">
<notes><html xmlns="http://www.w3.org/1999/xhtml">
<html:p>FORMULA: C40H38N4O17</html:p>
</html>
</notes>
</species>

<species id="M_hmgcoa_c" name="Hydroxymethylglutaryl-CoA" compartment="C_c" charge="-5" boundaryCondition="false">
<notes><html xmlns="http://www.w3.org/1999/xhtml">
<html:p>FORMULA: C27H39N7O20P3S</html:p>
</html>
</notes>
</species>

<species id="M_hom_DASH_L_c" name="L-Homoserine" compartment="C_c" charge="0" boundaryCondition="false">
<notes><html xmlns="http://www.w3.org/1999/xhtml">
<html:p>FORMULA: C4H9NO3</html:p>
</html>
</notes>
</species>

<species id="M_hphaccoa_c" name="_4-Hydroxyphenylacetyl-CoA" compartment="C_c" charge="-4" boundaryCondition="false">
<notes><html xmlns="http://www.w3.org/1999/xhtml">
<html:p>FORMULA: C29H38N7O18P3S</html:p>
</html>
</notes>
</species>

<species id="M_hsfd_c" name="heterodisulfide" compartment="C_c" charge="-4" boundaryCondition="false">
<notes><html xmlns="http://www.w3.org/1999/xhtml">
<html:p>FORMULA: C13H22N1O10P1S3</html:p>
</html>
</notes>
</species>

<species id="M_hspmd_c" name="sym-Homospermidine" compartment="C_c" charge="3" boundaryCondition="false">
<notes><html xmlns="http://www.w3.org/1999/xhtml">
<html:p>FORMULA: C8H24N3</html:p>
</html>
</notes>
</species>

<species id="M_hxan_c" name="Hypoxanthine" compartment="C_c" charge="0" boundaryCondition="false">
<notes><html xmlns="http://www.w3.org/1999/xhtml">
<html:p>FORMULA: C5H4N4O</html:p>
</html>
</notes>
</species>

<species id="M_iasp_c" name="Iminoaspartate" compartment="C_c" charge="-2" boundaryCondition="false">
<notes><html xmlns="http://www.w3.org/1999/xhtml">
<html:p>FORMULA: C4H3NO4</html:p>
</html>
</notes>
</species>

<species id="M_ibcoa_c" name="Isobutyryl-CoA" compartment="C_c" charge="-4" boundaryCondition="false">
<notes><html xmlns="http://www.w3.org/1999/xhtml">
<html:p>FORMULA: C25H38N7O17P3S</html:p>
</html>
</notes>
</species>

<species id="M_icit_c" name="Isocitrate" compartment="C_c" charge="-3" boundaryCondition="false">
<notes><html xmlns="http://www.w3.org/1999/xhtml">
<html:p>FORMULA: C6H5O7</html:p>
</html>
</notes>
</species>

<species id="M_idp_c" name="IDP" compartment="C_c" charge="-3" boundaryCondition="false">
<notes><html xmlns="http://www.w3.org/1999/xhtml">
<html:p>FORMULA: C10H11N4O11P2</html:p>
</html>
</notes>
</species>

<species id="M_ihcit_DASH_T_c" name="threo-isohomocitrate" compartment="C_c" charge="-3" boundaryCondition="false">
<notes><html xmlns="http://www.w3.org/1999/xhtml">
<html:p>FORMULA: C7H7O7</html:p>
</html>
</notes>
</species>

<species id="M_ile_DASH_L_c" name="L-Isoleucine" compartment="C_c" charge="0" boundaryCondition="false">
<notes><html xmlns="http://www.w3.org/1999/xhtml">
<html:p>FORMULA: C6H13NO2</html:p>
</html>
</notes>
</species>

<species id="M_ile_DASH_L_e" name="L-Isoleucine" compartment="C_e" charge="0" boundaryCondition="false">
<notes><html xmlns="http://www.w3.org/1999/xhtml">
<html:p>FORMULA: C6H13NO2</html:p>
</html>
</notes>
</species>

<species id="M_iletrna_c" name="L-Isoleucyl-tRNA(Ile)" compartment="C_c" charge="1" boundaryCondition="false">
<notes><html xmlns="http://www.w3.org/1999/xhtml">
<html:p>FORMULA: C6H12NOR</html:p>
</html>
</notes>
</species>

<species id="M_imacp_c" name="_3-(Imidazol-4-yl)-2-oxopropyl phosphate" compartment="C_c" charge="-2" boundaryCondition="false">
<notes><html xmlns="http://www.w3.org/1999/xhtml">
<html:p>FORMULA: C6H7N2O5P</html:p>
</html>
</notes>
</species>

<species id="M_imp_c" name="IMP" compartment="C_c" charge="-2" boundaryCondition="false">
<notes><html xmlns="http://www.w3.org/1999/xhtml">
<html:p>FORMULA: C10H11N4O8P</html:p>
</html>
</notes>
</species>

<species id="M_ind3ac_c" name="Indole-3-acetate" compartment="C_c" charge="-1" boundaryCondition="false">
<notes><html xmlns="http://www.w3.org/1999/xhtml">
<html:p>FORMULA: C10H8NO2</html:p>
</html>
</notes>
</species>

<species id="M_ind3ac_e" name="Indole-3-acetate" compartment="C_e" charge="-1" boundaryCondition="false">
<notes><html xmlns="http://www.w3.org/1999/xhtml">
<html:p>FORMULA: C10H8NO2</html:p>
</html>
</notes>
</species>

<species id="M_indaccoa_c" name="S-2-(indol-3-yl)acetyl-CoA" compartment="C_c" charge="-4" boundaryCondition="false">
<notes><html xmlns="http://www.w3.org/1999/xhtml">
<html:p>FORMULA: C31H39N8O17P3S</html:p>
</html>
</notes>
</species>

<species id="M_indole_c" name="Indole" compartment="C_c" charge="0" boundaryCondition="false">
<notes><html xmlns="http://www.w3.org/1999/xhtml">
<html:p>FORMULA: C8H7N</html:p>
</html>
</notes>
</species>

<species id="M_indpyr_c" name="Indolepyruvate" compartment="C_c" charge="-1" boundaryCondition="false">
<notes><html xmlns="http://www.w3.org/1999/xhtml">
<html:p>FORMULA: C11H8NO3</html:p>
</html>
</notes>
</species>

<species id="M_inost_c" name="myo-Inositol" compartment="C_c" charge="0" boundaryCondition="false">
<notes><html xmlns="http://www.w3.org/1999/xhtml">
<html:p>FORMULA: C6H12O6</html:p>
</html>
</notes>
</species>

<species id="M_ipdp_c" name="Isopentenyl diphosphate" compartment="C_c" charge="-3" boundaryCondition="false">
<notes><html xmlns="http://www.w3.org/1999/xhtml">
<html:p>FORMULA: C5H9O7P2</html:p>
</html>
</notes>
</species>

<species id="M_itp_c" name="ITP" compartment="C_c" charge="-4" boundaryCondition="false">
<notes><html xmlns="http://www.w3.org/1999/xhtml">
<html:p>FORMULA: C10H11N4O14P3</html:p>
</html>
</notes>
</species>

<species id="M_k_c" name="potassium" compartment="C_c" charge="1" boundaryCondition="false">
<notes><html xmlns="http://www.w3.org/1999/xhtml">
<html:p>FORMULA: K</html:p>
</html>
</notes>
</species>

<species id="M_k_e" name="potassium" compartment="C_e" charge="1" boundaryCondition="false">
<notes><html xmlns="http://www.w3.org/1999/xhtml">
<html:p>FORMULA: K</html:p>
</html>
</notes>
</species>

<species id="M_lac_DASH_L_c" name="L-Lactate" compartment="C_c" charge="-1" boundaryCondition="false">
<notes><html xmlns="http://www.w3.org/1999/xhtml">
<html:p>FORMULA: C3H5O3</html:p>
</html>
</notes>
</species>

<species id="M_lald_DASH_L_c" name="L-Lactaldehyde" compartment="C_c" charge="0" boundaryCondition="false">
<notes><html xmlns="http://www.w3.org/1999/xhtml">
<html:p>FORMULA: C3H6O2</html:p>
</html>
</notes>
</species>

<species id="M_leu_DASH_L_c" name="L-Leucine" compartment="C_c" charge="0" boundaryCondition="false">
<notes><html xmlns="http://www.w3.org/1999/xhtml">
<html:p>FORMULA: C6H13NO2</html:p>
</html>
</notes>
</species>

<species id="M_leu_DASH_L_e" name="L-Leucine" compartment="C_e" charge="0" boundaryCondition="false">
<notes><html xmlns="http://www.w3.org/1999/xhtml">
<html:p>FORMULA: C6H13NO2</html:p>
</html>
</notes>
</species>

<species id="M_leutrna_c" name="L-Leucyl-tRNA(Leu)" compartment="C_c" charge="1" boundaryCondition="false">
<notes><html xmlns="http://www.w3.org/1999/xhtml">
<html:p>FORMULA: C6H12NOR</html:p>
</html>
</notes>
</species>

<species id="M_lppg_c" name="lactyl-(2)-diphospho-(5&apos;)-guanosine" compartment="C_c" charge="-3" boundaryCondition="false">
<notes><html xmlns="http://www.w3.org/1999/xhtml">
<html:p>FORMULA: C13H16N5O13P2</html:p>
</html>
</notes>
</species>

<species id="M_lys_DASH_L_c" name="L-Lysine" compartment="C_c" charge="1" boundaryCondition="false">
<notes><html xmlns="http://www.w3.org/1999/xhtml">
<html:p>FORMULA: C6H15N2O2</html:p>
</html>
</notes>
</species>

<species id="M_lys_DASH_L_e" name="L-Lysine" compartment="C_e" charge="1" boundaryCondition="false">
<notes><html xmlns="http://www.w3.org/1999/xhtml">
<html:p>FORMULA: C6H15N2O2</html:p>
</html>
</notes>
</species>

<species id="M_lystrna_c" name="L-Lysine-tRNA (Lys)" compartment="C_c" charge="2" boundaryCondition="false">
<notes><html xmlns="http://www.w3.org/1999/xhtml">
<html:p>FORMULA: C6H14N2OR</html:p>
</html>
</notes>
</species>

<species id="M_m3hdp_c" name="methyl-3-hydroxyl diphosphate" compartment="C_c" charge="-3" boundaryCondition="false">
<notes><html xmlns="http://www.w3.org/1999/xhtml">
<html:p>FORMULA: C5H11O8P2</html:p>
</html>
</notes>
</species>

<species id="M_mal_DASH_L_c" name="L-Malate" compartment="C_c" charge="-2" boundaryCondition="false">
<notes><html xmlns="http://www.w3.org/1999/xhtml">
<html:p>FORMULA: C4H4O5</html:p>
</html>
</notes>
</species>

<species id="M_man1p_c" name="D-Mannose 1-phosphate" compartment="C_c" charge="-2" boundaryCondition="false">
<notes><html xmlns="http://www.w3.org/1999/xhtml">
<html:p>FORMULA: C6H11O9P</html:p>
</html>
</notes>
</species>

<species id="M_man6p_c" name="D-Mannose 6-phosphate" compartment="C_c" charge="-2" boundaryCondition="false">
<notes><html xmlns="http://www.w3.org/1999/xhtml">
<html:p>FORMULA: C6H11O9P</html:p>
</html>
</notes>
</species>

<species id="M_mcom_c" name="methylcoenzyme m" compartment="C_c" charge="-1" boundaryCondition="false">
<notes><html xmlns="http://www.w3.org/1999/xhtml">
<html:p>FORMULA: C3O3S2H7</html:p>
</html>
</notes>
</species>

<species id="M_menylh4spt_c" name="methenyl-tetrahydrosarcinapterin" compartment="C_c" charge="-3" boundaryCondition="false">
<notes><html xmlns="http://www.w3.org/1999/xhtml">
<html:p>FORMULA: C36H47N7O19P1</html:p>
</html>
</notes>
</species>

<species id="M_meoh_c" name="Methanol" compartment="C_c" charge="0" boundaryCondition="false">
<notes><html xmlns="http://www.w3.org/1999/xhtml">
<html:p>FORMULA: CH4O1</html:p>
</html>
</notes>
</species>

<species id="M_meoh_e" name="Methanol" compartment="C_e" charge="0" boundaryCondition="false">
<notes><html xmlns="http://www.w3.org/1999/xhtml">
<html:p>FORMULA: CH4O1</html:p>
</html>
</notes>
</species>

<species id="M_met_DASH_L_c" name="L-Methionine" compartment="C_c" charge="0" boundaryCondition="false">
<notes><html xmlns="http://www.w3.org/1999/xhtml">
<html:p>FORMULA: C5H11NO2S</html:p>
</html>
</notes>
</species>

<species id="M_methf_c" name="_5,10-Methenyltetrahydrofolate" compartment="C_c" charge="-1" boundaryCondition="false">
<notes><html xmlns="http://www.w3.org/1999/xhtml">
<html:p>FORMULA: C20H20N7O6</html:p>
</html>
</notes>
</species>

<species id="M_mettrna_c" name="L-Methionyl-tRNA (Met)" compartment="C_c" charge="1" boundaryCondition="false">
<notes><html xmlns="http://www.w3.org/1999/xhtml">
<html:p>FORMULA: C5H10NOSR</html:p>
</html>
</notes>
</species>

<species id="M_mev_DASH_R_c" name="(R)-Mevalonate" compartment="C_c" charge="-1" boundaryCondition="false">
<notes><html xmlns="http://www.w3.org/1999/xhtml">
<html:p>FORMULA: C6H11O4</html:p>
</html>
</notes>
</species>

<species id="M_mfr_LPAREN_b_RPAREN__c" name="methanofuran b" compartment="C_c" charge="-2" boundaryCondition="false">
<notes><html xmlns="http://www.w3.org/1999/xhtml">
<html:p>FORMULA: C34H44N6O14</html:p>
</html>
</notes>
</species>

<species id="M_mg2_c" name="magnesium" compartment="C_c" charge="2" boundaryCondition="false">
<notes><html xmlns="http://www.w3.org/1999/xhtml">
<html:p>FORMULA: Mg</html:p>
</html>
</notes>
</species>

<species id="M_mg2_e" name="magnesium" compartment="C_e" charge="2" boundaryCondition="false">
<notes><html xmlns="http://www.w3.org/1999/xhtml">
<html:p>FORMULA: Mg</html:p>
</html>
</notes>
</species>

<species id="M_mh4spt_c" name="N5-methyl-tetrahydrosarcinapterin" compartment="C_c" charge="-4" boundaryCondition="false">
<notes><html xmlns="http://www.w3.org/1999/xhtml">
<html:p>FORMULA: C36H50N7O19P1</html:p>
</html>
</notes>
</species>

<species id="M_mi1p_DASH_D_c" name="_1D-myo-Inositol 1-phosphate" compartment="C_c" charge="-2" boundaryCondition="false">
<notes><html xmlns="http://www.w3.org/1999/xhtml">
<html:p>FORMULA: C6H11O9P</html:p>
</html>
</notes>
</species>

<species id="M_mleneh4spt_c" name="N5,N10-methylene-5,6,7,8-tetrahydromethanopterin" compartment="C_c" charge="-4" boundaryCondition="false">
<notes><html xmlns="http://www.w3.org/1999/xhtml">
<html:p>FORMULA: C36H48N7O19P1</html:p>
</html>
</notes>
</species>

<species id="M_mlthf_c" name="_5,10-Methylenetetrahydrofolate" compartment="C_c" charge="-2" boundaryCondition="false">
<notes><html xmlns="http://www.w3.org/1999/xhtml">
<html:p>FORMULA: C20H21N7O6</html:p>
</html>
</notes>
</species>

<species id="M_mma_c" name="Methylamine" compartment="C_c" charge="1" boundaryCondition="false">
<notes><html xmlns="http://www.w3.org/1999/xhtml">
<html:p>FORMULA: C1H6N</html:p>
</html>
</notes>
</species>

<species id="M_mma_e" name="Methylamine" compartment="C_e" charge="1" boundaryCondition="false">
<notes><html xmlns="http://www.w3.org/1999/xhtml">
<html:p>FORMULA: C1H6N</html:p>
</html>
</notes>
</species>

<species id="M_mmh2mpt_c" name="monomethylated 7,8-dihydromethanoterin" compartment="C_c" charge="-3" boundaryCondition="false">
<notes><html xmlns="http://www.w3.org/1999/xhtml">
<html:p>FORMULA: C29H38N6O16P</html:p>
</html>
</notes>
</species>

<species id="M_mn2_c" name="Mn2+" compartment="C_c" charge="2" boundaryCondition="false">
<notes><html xmlns="http://www.w3.org/1999/xhtml">
<html:p>FORMULA: Mn</html:p>
</html>
</notes>
</species>

<species id="M_mn2_e" name="Mn2+" compartment="C_e" charge="2" boundaryCondition="false">
<notes><html xmlns="http://www.w3.org/1999/xhtml">
<html:p>FORMULA: Mn</html:p>
</html>
</notes>
</species>

<species id="M_mobd_c" name="Molybdate" compartment="C_c" charge="-2" boundaryCondition="false">
<notes><html xmlns="http://www.w3.org/1999/xhtml">
<html:p>FORMULA: MoO4</html:p>
</html>
</notes>
</species>

<species id="M_mobd_e" name="Molybdate" compartment="C_e" charge="-2" boundaryCondition="false">
<notes><html xmlns="http://www.w3.org/1999/xhtml">
<html:p>FORMULA: MoO4</html:p>
</html>
</notes>
</species>

<species id="M_mphen_c" name="methanophenazine (oxidized)" compartment="C_c" charge="0" boundaryCondition="false">
<notes><html xmlns="http://www.w3.org/1999/xhtml">
<html:p>FORMULA: C37N2O1H50</html:p>
</html>
</notes>
</species>

<species id="M_mphenh2_c" name="methanophenazine (reduced)" compartment="C_c" charge="0" boundaryCondition="false">
<notes><html xmlns="http://www.w3.org/1999/xhtml">
<html:p>FORMULA: C37N2O1H52</html:p>
</html>
</notes>
</species>

<species id="M_mppp9_c" name="Magnesium protoporphyrin" compartment="C_c" charge="-2" boundaryCondition="false">
<notes><html xmlns="http://www.w3.org/1999/xhtml">
<html:p>FORMULA: C34H30MgN4O4</html:p>
</html>
</notes>
</species>

<species id="M_n2_c" name="nitrogen" compartment="C_c" charge="0" boundaryCondition="false">
<notes><html xmlns="http://www.w3.org/1999/xhtml">
<html:p>FORMULA: N2</html:p>
</html>
</notes>
</species>

<species id="M_n2_e" name="nitrogen" compartment="C_e" charge="0" boundaryCondition="false">
<notes><html xmlns="http://www.w3.org/1999/xhtml">
<html:p>FORMULA: N2</html:p>
</html>
</notes>
</species>

<species id="M_na1_c" name="Sodium" compartment="C_c" charge="1" boundaryCondition="false">
<notes><html xmlns="http://www.w3.org/1999/xhtml">
<html:p>FORMULA: Na</html:p>
</html>
</notes>
</species>

<species id="M_na1_e" name="Sodium" compartment="C_e" charge="1" boundaryCondition="false">
<notes><html xmlns="http://www.w3.org/1999/xhtml">
<html:p>FORMULA: Na</html:p>
</html>
</notes>
</species>

<species id="M_nabl_c" name="N-epsilon-acetyl-beta-lysine" compartment="C_c" charge="0" boundaryCondition="false">
<notes><html xmlns="http://www.w3.org/1999/xhtml">
<html:p>FORMULA: C8H16N2O3</html:p>
</html>
</notes>
</species>

<species id="M_nac_c" name="Nicotinate" compartment="C_c" charge="-1" boundaryCondition="false">
<notes><html xmlns="http://www.w3.org/1999/xhtml">
<html:p>FORMULA: C6H4NO2</html:p>
</html>
</notes>
</species>

<species id="M_nac_e" name="Nicotinate" compartment="C_e" charge="-1" boundaryCondition="false">
<notes><html xmlns="http://www.w3.org/1999/xhtml">
<html:p>FORMULA: C6H4NO2</html:p>
</html>
</notes>
</species>

<species id="M_nad_c" name="Nicotinamide adenine dinucleotide" compartment="C_c" charge="-1" boundaryCondition="false">
<notes><html xmlns="http://www.w3.org/1999/xhtml">
<html:p>FORMULA: C21H26N7O14P2</html:p>
</html>
</notes>
</species>

<species id="M_nadh_c" name="Nicotinamide adenine dinucleotide - reduced" compartment="C_c" charge="-2" boundaryCondition="false">
<notes><html xmlns="http://www.w3.org/1999/xhtml">
<html:p>FORMULA: C21H27N7O14P2</html:p>
</html>
</notes>
</species>

<species id="M_nadp_c" name="Nicotinamide adenine dinucleotide phosphate" compartment="C_c" charge="-3" boundaryCondition="false">
<notes><html xmlns="http://www.w3.org/1999/xhtml">
<html:p>FORMULA: C21H25N7O17P3</html:p>
</html>
</notes>
</species>

<species id="M_nadph_c" name="Nicotinamide adenine dinucleotide phosphate - reduced" compartment="C_c" charge="-4" boundaryCondition="false">
<notes><html xmlns="http://www.w3.org/1999/xhtml">
<html:p>FORMULA: C21H26N7O17P3</html:p>
</html>
</notes>
</species>

<species id="M_nh4_c" name="Ammonium" compartment="C_c" charge="1" boundaryCondition="false">
<notes><html xmlns="http://www.w3.org/1999/xhtml">
<html:p>FORMULA: H4N</html:p>
</html>
</notes>
</species>

<species id="M_nh4_e" name="Ammonium" compartment="C_e" charge="1" boundaryCondition="false">
<notes><html xmlns="http://www.w3.org/1999/xhtml">
<html:p>FORMULA: H4N</html:p>
</html>
</notes>
</species>

<species id="M_ni2_c" name="nickel" compartment="C_c" charge="2" boundaryCondition="false">
<notes><html xmlns="http://www.w3.org/1999/xhtml">
<html:p>FORMULA: Ni</html:p>
</html>
</notes>
</species>

<species id="M_ni2_e" name="nickel" compartment="C_e" charge="2" boundaryCondition="false">
<notes><html xmlns="http://www.w3.org/1999/xhtml">
<html:p>FORMULA: Ni</html:p>
</html>
</notes>
</species>

<species id="M_nicrnt_c" name="Nicotinate D-ribonucleotide" compartment="C_c" charge="-2" boundaryCondition="false">
<notes><html xmlns="http://www.w3.org/1999/xhtml">
<html:p>FORMULA: C11H12NO9P</html:p>
</html>
</notes>
</species>

<species id="M_nmn_c" name="NMN" compartment="C_c" charge="-1" boundaryCondition="false">
<notes><html xmlns="http://www.w3.org/1999/xhtml">
<html:p>FORMULA: C11H14N2O8P</html:p>
</html>
</notes>
</species>

<species id="M_no2_c" name="Nitrite" compartment="C_c" charge="-1" boundaryCondition="false">
<notes><html xmlns="http://www.w3.org/1999/xhtml">
<html:p>FORMULA: NO2</html:p>
</html>
</notes>
</species>

<species id="M_o2_c" name="O2" compartment="C_c" charge="0" boundaryCondition="false">
<notes><html xmlns="http://www.w3.org/1999/xhtml">
<html:p>FORMULA: O2</html:p>
</html>
</notes>
</species>

<species id="M_o2s_c" name="Superoxide anion" compartment="C_c" charge="-1" boundaryCondition="false">
<notes><html xmlns="http://www.w3.org/1999/xhtml">
<html:p>FORMULA: O2</html:p>
</html>
</notes>
</species>

<species id="M_oaa_c" name="Oxaloacetate" compartment="C_c" charge="-2" boundaryCondition="false">
<notes><html xmlns="http://www.w3.org/1999/xhtml">
<html:p>FORMULA: C4H2O5</html:p>
</html>
</notes>
</species>

<species id="M_ohepa_c" name="_2-oxoheptanedioic acid" compartment="C_c" charge="-2" boundaryCondition="false">
<notes><html xmlns="http://www.w3.org/1999/xhtml">
<html:p>FORMULA: C7H8O5</html:p>
</html>
</notes>
</species>

<species id="M_ohexa_c" name="_2-oxohexanedioic acid" compartment="C_c" charge="-2" boundaryCondition="false">
<notes><html xmlns="http://www.w3.org/1999/xhtml">
<html:p>FORMULA: C6H6O5</html:p>
</html>
</notes>
</species>

<species id="M_orn_c" name="Ornithine" compartment="C_c" charge="1" boundaryCondition="false">
<notes><html xmlns="http://www.w3.org/1999/xhtml">
<html:p>FORMULA: C5H13N2O2</html:p>
</html>
</notes>
</species>

<species id="M_orot5p_c" name="Orotidine 5&apos;-phosphate" compartment="C_c" charge="-3" boundaryCondition="false">
<notes><html xmlns="http://www.w3.org/1999/xhtml">
<html:p>FORMULA: C10H10N2O11P</html:p>
</html>
</notes>
</species>

<species id="M_orot_c" name="Orotate" compartment="C_c" charge="-1" boundaryCondition="false">
<notes><html xmlns="http://www.w3.org/1999/xhtml">
<html:p>FORMULA: C5H3N2O4</html:p>
</html>
</notes>
</species>

<species id="M_oxa_c" name="Oxalate" compartment="C_c" charge="-2" boundaryCondition="false">
<notes><html xmlns="http://www.w3.org/1999/xhtml">
<html:p>FORMULA: C2O4</html:p>
</html>
</notes>
</species>

<species id="M_pac_c" name="Phenylacetic acid" compartment="C_c" charge="-1" boundaryCondition="false">
<notes><html xmlns="http://www.w3.org/1999/xhtml">
<html:p>FORMULA: C8H7O2</html:p>
</html>
</notes>
</species>

<species id="M_pac_e" name="Phenylacetic acid" compartment="C_e" charge="-1" boundaryCondition="false">
<notes><html xmlns="http://www.w3.org/1999/xhtml">
<html:p>FORMULA: C8H7O2</html:p>
</html>
</notes>
</species>

<species id="M_pan4p_c" name="Pantetheine 4&apos;-phosphate" compartment="C_c" charge="-2" boundaryCondition="false">
<notes><html xmlns="http://www.w3.org/1999/xhtml">
<html:p>FORMULA: C11H21N2O7PS</html:p>
</html>
</notes>
</species>

<species id="M_pant_DASH_R_c" name="(R)-Pantoate" compartment="C_c" charge="-1" boundaryCondition="false">
<notes><html xmlns="http://www.w3.org/1999/xhtml">
<html:p>FORMULA: C6H11O4</html:p>
</html>
</notes>
</species>

<species id="M_pap_c" name="Adenosine 3&apos;,5&apos;-bisphosphate" compartment="C_c" charge="-4" boundaryCondition="false">
<notes><html xmlns="http://www.w3.org/1999/xhtml">
<html:p>FORMULA: C10H11N5O10P2</html:p>
</html>
</notes>
</species>

<species id="M_paps_c" name="_3&apos;-Phosphoadenylyl sulfate" compartment="C_c" charge="-4" boundaryCondition="false">
<notes><html xmlns="http://www.w3.org/1999/xhtml">
<html:p>FORMULA: C10H11N5O13P2S</html:p>
</html>
</notes>
</species>

<species id="M_pep_c" name="Phosphoenolpyruvate" compartment="C_c" charge="-3" boundaryCondition="false">
<notes><html xmlns="http://www.w3.org/1999/xhtml">
<html:p>FORMULA: C3H2O6P</html:p>
</html>
</notes>
</species>

<species id="M_phaccoa_c" name="Phenylacetyl-CoA" compartment="C_c" charge="-4" boundaryCondition="false">
<notes><html xmlns="http://www.w3.org/1999/xhtml">
<html:p>FORMULA: C29H38N7O17P3S</html:p>
</html>
</notes>
</species>

<species id="M_phe_DASH_L_c" name="L-Phenylalanine" compartment="C_c" charge="0" boundaryCondition="false">
<notes><html xmlns="http://www.w3.org/1999/xhtml">
<html:p>FORMULA: C9H11NO2</html:p>
</html>
</notes>
</species>

<species id="M_phetrna_c" name="L-Phenylalanyl-tRNA(Phe)" compartment="C_c" charge="1" boundaryCondition="false">
<notes><html xmlns="http://www.w3.org/1999/xhtml">
<html:p>FORMULA: C9H10NOR</html:p>
</html>
</notes>
</species>

<species id="M_phom_c" name="O-Phospho-L-homoserine" compartment="C_c" charge="-2" boundaryCondition="false">
<notes><html xmlns="http://www.w3.org/1999/xhtml">
<html:p>FORMULA: C4H8NO6P</html:p>
</html>
</notes>
</species>

<species id="M_phpyr_c" name="Phenylpyruvate" compartment="C_c" charge="-1" boundaryCondition="false">
<notes><html xmlns="http://www.w3.org/1999/xhtml">
<html:p>FORMULA: C9H7O3</html:p>
</html>
</notes>
</species>

<species id="M_pi_c" name="Phosphate" compartment="C_c" charge="-2" boundaryCondition="false">
<notes><html xmlns="http://www.w3.org/1999/xhtml">
<html:p>FORMULA: HO4P</html:p>
</html>
</notes>
</species>

<species id="M_pi_e" name="Phosphate" compartment="C_e" charge="-2" boundaryCondition="false">
<notes><html xmlns="http://www.w3.org/1999/xhtml">
<html:p>FORMULA: HO4P</html:p>
</html>
</notes>
</species>

<species id="M_pmcoa_c" name="Pimeloyl-CoA" compartment="C_c" charge="-5" boundaryCondition="false">
<notes><html xmlns="http://www.w3.org/1999/xhtml">
<html:p>FORMULA: C28H41N7O19P3S</html:p>
</html>
</notes>
</species>

<species id="M_pnto_DASH_R_c" name="(R)-Pantothenate" compartment="C_c" charge="-1" boundaryCondition="false">
<notes><html xmlns="http://www.w3.org/1999/xhtml">
<html:p>FORMULA: C9H16NO5</html:p>
</html>
</notes>
</species>

<species id="M_pnto_DASH_R_e" name="(R)-Pantothenate" compartment="C_e" charge="-1" boundaryCondition="false">
<notes><html xmlns="http://www.w3.org/1999/xhtml">
<html:p>FORMULA: C9H16NO5</html:p>
</html>
</notes>
</species>

<species id="M_ppa_c" name="Propionate (n-C3:0)" compartment="C_c" charge="-1" boundaryCondition="false">
<notes><html xmlns="http://www.w3.org/1999/xhtml">
<html:p>FORMULA: C3H5O2</html:p>
</html>
</notes>
</species>

<species id="M_ppap_c" name="Propanoyl phosphate" compartment="C_c" charge="-2" boundaryCondition="false">
<notes><html xmlns="http://www.w3.org/1999/xhtml">
<html:p>FORMULA: C3H5O5P</html:p>
</html>
</notes>
</species>

<species id="M_ppbng_c" name="Porphobilinogen" compartment="C_c" charge="-1" boundaryCondition="false">
<notes><html xmlns="http://www.w3.org/1999/xhtml">
<html:p>FORMULA: C10H13N2O4</html:p>
</html>
</notes>
</species>

<species id="M_ppcoa_c" name="Propanoyl-CoA" compartment="C_c" charge="-4" boundaryCondition="false">
<notes><html xmlns="http://www.w3.org/1999/xhtml">
<html:p>FORMULA: C24H36N7O17P3S</html:p>
</html>
</notes>
</species>

<species id="M_pphn_c" name="Prephenate" compartment="C_c" charge="-2" boundaryCondition="false">
<notes><html xmlns="http://www.w3.org/1999/xhtml">
<html:p>FORMULA: C10H8O6</html:p>
</html>
</notes>
</species>

<species id="M_ppi_c" name="Diphosphate" compartment="C_c" charge="-3" boundaryCondition="false">
<notes><html xmlns="http://www.w3.org/1999/xhtml">
<html:p>FORMULA: HO7P2</html:p>
</html>
</notes>
</species>

<species id="M_ppp9_c" name="Protoporphyrin" compartment="C_c" charge="-2" boundaryCondition="false">
<notes><html xmlns="http://www.w3.org/1999/xhtml">
<html:p>FORMULA: C34H32N4O4</html:p>
</html>
</notes>
</species>

<species id="M_pppi_c" name="Inorganic triphosphate" compartment="C_c" charge="-4" boundaryCondition="false">
<notes><html xmlns="http://www.w3.org/1999/xhtml">
<html:p>FORMULA: HO10P3</html:p>
</html>
</notes>
</species>

<species id="M_pram_c" name="_5-Phospho-beta-D-ribosylamine" compartment="C_c" charge="-1" boundaryCondition="false">
<notes><html xmlns="http://www.w3.org/1999/xhtml">
<html:p>FORMULA: C5H11NO7P</html:p>
</html>
</notes>
</species>

<species id="M_pran_c" name="N-(5-Phospho-D-ribosyl)anthranilate" compartment="C_c" charge="-3" boundaryCondition="false">
<notes><html xmlns="http://www.w3.org/1999/xhtml">
<html:p>FORMULA: C12H13NO9P</html:p>
</html>
</notes>
</species>

<species id="M_prbamp_c" name="_1-(5-Phosphoribosyl)-AMP" compartment="C_c" charge="-4" boundaryCondition="false">
<notes><html xmlns="http://www.w3.org/1999/xhtml">
<html:p>FORMULA: C15H19N5O14P2</html:p>
</html>
</notes>
</species>

<species id="M_prbatp_c" name="_1-(5-Phosphoribosyl)-ATP" compartment="C_c" charge="-6" boundaryCondition="false">
<notes><html xmlns="http://www.w3.org/1999/xhtml">
<html:p>FORMULA: C15H19N5O20P4</html:p>
</html>
</notes>
</species>

<species id="M_prfp_c" name="_1-(5-Phosphoribosyl)-5-[(5-phosphoribosylamino)methylideneamino]imidazole-4-carboxamide" compartment="C_c" charge="-4" boundaryCondition="false">
<notes><html xmlns="http://www.w3.org/1999/xhtml">
<html:p>FORMULA: C15H21N5O15P2</html:p>
</html>
</notes>
</species>

<species id="M_prlp_c" name="_5-[(5-phospho-1-deoxyribulos-1-ylamino)methylideneamino]-1-(5-phosphoribosyl)imidazole-4-carboxamide" compartment="C_c" charge="-4" boundaryCondition="false">
<notes><html xmlns="http://www.w3.org/1999/xhtml">
<html:p>FORMULA: C15H21N5O15P2</html:p>
</html>
</notes>
</species>

<species id="M_pro_DASH_L_c" name="L-Proline" compartment="C_c" charge="0" boundaryCondition="false">
<notes><html xmlns="http://www.w3.org/1999/xhtml">
<html:p>FORMULA: C5H9NO2</html:p>
</html>
</notes>
</species>

<species id="M_pro_DASH_L_e" name="L-Proline" compartment="C_e" charge="0" boundaryCondition="false">
<notes><html xmlns="http://www.w3.org/1999/xhtml">
<html:p>FORMULA: C5H9NO2</html:p>
</html>
</notes>
</species>

<species id="M_protrna_c" name="L-Prolyl-tRNA(Pro)" compartment="C_c" charge="1" boundaryCondition="false">
<notes><html xmlns="http://www.w3.org/1999/xhtml">
<html:p>FORMULA: C5H8NOR</html:p>
</html>
</notes>
</species>

<species id="M_prpp_c" name="_5-Phospho-alpha-D-ribose 1-diphosphate" compartment="C_c" charge="-5" boundaryCondition="false">
<notes><html xmlns="http://www.w3.org/1999/xhtml">
<html:p>FORMULA: C5H8O14P3</html:p>
</html>
</notes>
</species>

<species id="M_psd5p_c" name="Pseudouridine 5&apos;-phosphate" compartment="C_c" charge="-2" boundaryCondition="false">
<notes><html xmlns="http://www.w3.org/1999/xhtml">
<html:p>FORMULA: C9H11N2O9P</html:p>
</html>
</notes>
</species>

<species id="M_pser_DASH_L_c" name="O-Phospho-L-serine" compartment="C_c" charge="-2" boundaryCondition="false">
<notes><html xmlns="http://www.w3.org/1999/xhtml">
<html:p>FORMULA: C3H6NO6P</html:p>
</html>
</notes>
</species>

<species id="M_ptp_c" name="triaminopyrimidine triphosphate" compartment="C_c" charge="-4" boundaryCondition="false">
<notes><html xmlns="http://www.w3.org/1999/xhtml">
<html:p>FORMULA: C9H14N5O14P3</html:p>
</html>
</notes>
</species>

<species id="M_ptrc_c" name="Putrescine" compartment="C_c" charge="2" boundaryCondition="false">
<notes><html xmlns="http://www.w3.org/1999/xhtml">
<html:p>FORMULA: C4H14N2</html:p>
</html>
</notes>
</species>

<species id="M_pyr_c" name="Pyruvate" compartment="C_c" charge="-1" boundaryCondition="false">
<notes><html xmlns="http://www.w3.org/1999/xhtml">
<html:p>FORMULA: C3H3O3</html:p>
</html>
</notes>
</species>

<species id="M_pyr_e" name="Pyruvate" compartment="C_e" charge="-1" boundaryCondition="false">
<notes><html xmlns="http://www.w3.org/1999/xhtml">
<html:p>FORMULA: C3H3O3</html:p>
</html>
</notes>
</species>

<species id="M_quln_c" name="Quinolinate" compartment="C_c" charge="-2" boundaryCondition="false">
<notes><html xmlns="http://www.w3.org/1999/xhtml">
<html:p>FORMULA: C7H3NO4</html:p>
</html>
</notes>
</species>

<species id="M_r15bp_c" name="D-Ribose 1,5-bisphosphate" compartment="C_c" charge="-4" boundaryCondition="false">
<notes><html xmlns="http://www.w3.org/1999/xhtml">
<html:p>FORMULA: C5H8O11P2</html:p>
</html>
</notes>
</species>

<species id="M_r5hbzi_c" name="N1-(alpha-D-ribosyl)-5-hydroxybenzimidazole" compartment="C_c" charge="0" boundaryCondition="false">
<notes><html xmlns="http://www.w3.org/1999/xhtml">
<html:p>FORMULA: C12H14N2O5</html:p>
</html>
</notes>
</species>

<species id="M_r5p_c" name="alpha-D-Ribose 5-phosphate" compartment="C_c" charge="-2" boundaryCondition="false">
<notes><html xmlns="http://www.w3.org/1999/xhtml">
<html:p>FORMULA: C5H9O8P</html:p>
</html>
</notes>
</species>

<species id="M_rb15bp_c" name="D-Ribulose 1,5-bisphosphate" compartment="C_c" charge="-4" boundaryCondition="false">
<notes><html xmlns="http://www.w3.org/1999/xhtml">
<html:p>FORMULA: C5H8O11P2</html:p>
</html>
</notes>
</species>

<species id="M_rib_DASH_D_c" name="D-Ribose" compartment="C_c" charge="0" boundaryCondition="false">
<notes><html xmlns="http://www.w3.org/1999/xhtml">
<html:p>FORMULA: C5H10O5</html:p>
</html>
</notes>
</species>

<species id="M_ribflv_c" name="Riboflavin" compartment="C_c" charge="0" boundaryCondition="false">
<notes><html xmlns="http://www.w3.org/1999/xhtml">
<html:p>FORMULA: C17H20N4O6</html:p>
</html>
</notes>
</species>

<species id="M_ribflv_e" name="Riboflavin" compartment="C_e" charge="0" boundaryCondition="false">
<notes><html xmlns="http://www.w3.org/1999/xhtml">
<html:p>FORMULA: C17H20N4O6</html:p>
</html>
</notes>
</species>

<species id="M_ru5p_DASH_D_c" name="D-Ribulose 5-phosphate" compartment="C_c" charge="-2" boundaryCondition="false">
<notes><html xmlns="http://www.w3.org/1999/xhtml">
<html:p>FORMULA: C5H9O8P</html:p>
</html>
</notes>
</species>

<species id="M_s7p_c" name="Sedoheptulose 7-phosphate" compartment="C_c" charge="-2" boundaryCondition="false">
<notes><html xmlns="http://www.w3.org/1999/xhtml">
<html:p>FORMULA: C7H13O10P</html:p>
</html>
</notes>
</species>

<species id="M_s_c" name="Sulfur" compartment="C_c" charge="0" boundaryCondition="false">
<notes><html xmlns="http://www.w3.org/1999/xhtml">
<html:p>FORMULA: S</html:p>
</html>
</notes>
</species>

<species id="M_s_e" name="Sulfur" compartment="C_e" charge="0" boundaryCondition="false">
<notes><html xmlns="http://www.w3.org/1999/xhtml">
<html:p>FORMULA: S</html:p>
</html>
</notes>
</species>

<species id="M_scl_c" name="sirohydrochlorin" compartment="C_c" charge="-7" boundaryCondition="false">
<notes><html xmlns="http://www.w3.org/1999/xhtml">
<html:p>FORMULA: C42H39N4O16</html:p>
</html>
</notes>
</species>

<species id="M_sec_c" name="sulfoethylcysteine" compartment="C_c" charge="-1" boundaryCondition="false">
<notes><html xmlns="http://www.w3.org/1999/xhtml">
<html:p>FORMULA: C5H10NO5S2</html:p>
</html>
</notes>
</species>

<species id="M_ser_DASH_L_c" name="L-Serine" compartment="C_c" charge="0" boundaryCondition="false">
<notes><html xmlns="http://www.w3.org/1999/xhtml">
<html:p>FORMULA: C3H7NO3</html:p>
</html>
</notes>
</species>

<species id="M_sertrna_c" name="L-Seryl-tRNA(Ser)" compartment="C_c" charge="1" boundaryCondition="false">
<notes><html xmlns="http://www.w3.org/1999/xhtml">
<html:p>FORMULA: C3H6NO2R</html:p>
</html>
</notes>
</species>

<species id="M_sf430a_c" name="_15,17-seco-F430-17-acid" compartment="C_c" charge="-5" boundaryCondition="false">
<notes><html xmlns="http://www.w3.org/1999/xhtml">
<html:p>FORMULA: C42H47N6NiO14</html:p>
</html>
</notes>
</species>

<species id="M_sheme_c" name="Siroheme" compartment="C_c" charge="-8" boundaryCondition="false">
<notes><html xmlns="http://www.w3.org/1999/xhtml">
<html:p>FORMULA: C42H36FeN4O16</html:p>
</html>
</notes>
</species>

<species id="M_skm5p_c" name="Shikimate 5-phosphate" compartment="C_c" charge="-3" boundaryCondition="false">
<notes><html xmlns="http://www.w3.org/1999/xhtml">
<html:p>FORMULA: C7H8O8P</html:p>
</html>
</notes>
</species>

<species id="M_skm_c" name="Shikimate" compartment="C_c" charge="-1" boundaryCondition="false">
<notes><html xmlns="http://www.w3.org/1999/xhtml">
<html:p>FORMULA: C7H9O5</html:p>
</html>
</notes>
</species>

<species id="M_sl_DASH_L_c" name="L-sulfolactate" compartment="C_c" charge="-2" boundaryCondition="false">
<notes><html xmlns="http://www.w3.org/1999/xhtml">
<html:p>FORMULA: C3H4O6S</html:p>
</html>
</notes>
</species>

<species id="M_slp_DASH_L_c" name="L-sulfolactyl phosphate" compartment="C_c" charge="-4" boundaryCondition="false">
<notes><html xmlns="http://www.w3.org/1999/xhtml">
<html:p>FORMULA: C3H3O9PS</html:p>
</html>
</notes>
</species>

<species id="M_so3_c" name="Sulfite" compartment="C_c" charge="-2" boundaryCondition="false">
<notes><html xmlns="http://www.w3.org/1999/xhtml">
<html:p>FORMULA: O3S</html:p>
</html>
</notes>
</species>

<species id="M_so3_e" name="Sulfite" compartment="C_e" charge="-2" boundaryCondition="false">
<notes><html xmlns="http://www.w3.org/1999/xhtml">
<html:p>FORMULA: O3S</html:p>
</html>
</notes>
</species>

<species id="M_so4_c" name="Sulfate" compartment="C_c" charge="-2" boundaryCondition="false">
<notes><html xmlns="http://www.w3.org/1999/xhtml">
<html:p>FORMULA: O4S</html:p>
</html>
</notes>
</species>

<species id="M_so4_e" name="Sulfate" compartment="C_e" charge="-2" boundaryCondition="false">
<notes><html xmlns="http://www.w3.org/1999/xhtml">
<html:p>FORMULA: O4S</html:p>
</html>
</notes>
</species>

<species id="M_succ_c" name="Succinate" compartment="C_c" charge="-2" boundaryCondition="false">
<notes><html xmlns="http://www.w3.org/1999/xhtml">
<html:p>FORMULA: C4H4O4</html:p>
</html>
</notes>
</species>

<species id="M_succoa_c" name="Succinyl-CoA" compartment="C_c" charge="-5" boundaryCondition="false">
<notes><html xmlns="http://www.w3.org/1999/xhtml">
<html:p>FORMULA: C25H35N7O19P3S</html:p>
</html>
</notes>
</species>

<species id="M_sucsal_c" name="Succinic semialdehyde" compartment="C_c" charge="-1" boundaryCondition="false">
<notes><html xmlns="http://www.w3.org/1999/xhtml">
<html:p>FORMULA: C4H5O3</html:p>
</html>
</notes>
</species>

<species id="M_thdp_c" name="_2,3,4,5-Tetrahydrodipicolinate" compartment="C_c" charge="-2" boundaryCondition="false">
<notes><html xmlns="http://www.w3.org/1999/xhtml">
<html:p>FORMULA: C7H7NO4</html:p>
</html>
</notes>
</species>

<species id="M_thf_c" name="_5,6,7,8-Tetrahydrofolate" compartment="C_c" charge="-2" boundaryCondition="false">
<notes><html xmlns="http://www.w3.org/1999/xhtml">
<html:p>FORMULA: C19H21N7O6</html:p>
</html>
</notes>
</species>

<species id="M_thm_c" name="Thiamin" compartment="C_c" charge="1" boundaryCondition="false">
<notes><html xmlns="http://www.w3.org/1999/xhtml">
<html:p>FORMULA: C12H17N4OS</html:p>
</html>
</notes>
</species>

<species id="M_thm_e" name="Thiamin" compartment="C_e" charge="1" boundaryCondition="false">
<notes><html xmlns="http://www.w3.org/1999/xhtml">
<html:p>FORMULA: C12H17N4OS</html:p>
</html>
</notes>
</species>

<species id="M_thmmp_c" name="Thiamin monophosphate" compartment="C_c" charge="-1" boundaryCondition="false">
<notes><html xmlns="http://www.w3.org/1999/xhtml">
<html:p>FORMULA: C12H16N4O4PS</html:p>
</html>
</notes>
</species>

<species id="M_thmpp_c" name="Thiamine diphosphate" compartment="C_c" charge="-2" boundaryCondition="false">
<notes><html xmlns="http://www.w3.org/1999/xhtml">
<html:p>FORMULA: C12H16N4O7P2S</html:p>
</html>
</notes>
</species>

<species id="M_thr_DASH_L_c" name="L-Threonine" compartment="C_c" charge="0" boundaryCondition="false">
<notes><html xmlns="http://www.w3.org/1999/xhtml">
<html:p>FORMULA: C4H9NO3</html:p>
</html>
</notes>
</species>

<species id="M_thrp_c" name="L-Threonine O-3-phosphate" compartment="C_c" charge="-2" boundaryCondition="false">
<notes><html xmlns="http://www.w3.org/1999/xhtml">
<html:p>FORMULA: C4H8NO6P</html:p>
</html>
</notes>
</species>

<species id="M_thrtrna_c" name="L-Threonyl-tRNA(Thr)" compartment="C_c" charge="1" boundaryCondition="false">
<notes><html xmlns="http://www.w3.org/1999/xhtml">
<html:p>FORMULA: C4H8NO2R</html:p>
</html>
</notes>
</species>

<species id="M_thym_c" name="Thymine" compartment="C_c" charge="0" boundaryCondition="false">
<notes><html xmlns="http://www.w3.org/1999/xhtml">
<html:p>FORMULA: C5H6N2O2</html:p>
</html>
</notes>
</species>

<species id="M_thymd_c" name="Thymidine" compartment="C_c" charge="0" boundaryCondition="false">
<notes><html xmlns="http://www.w3.org/1999/xhtml">
<html:p>FORMULA: C10H14N2O5</html:p>
</html>
</notes>
</species>

<species id="M_tih2cit_c" name="(-)threo-iso(homo)2citrate" compartment="C_c" charge="-3" boundaryCondition="false">
<notes><html xmlns="http://www.w3.org/1999/xhtml">
<html:p>FORMULA: C8H9O7</html:p>
</html>
</notes>
</species>

<species id="M_tih3cit_c" name="(-)threo-iso(homo)3citrate" compartment="C_c" charge="-3" boundaryCondition="false">
<notes><html xmlns="http://www.w3.org/1999/xhtml">
<html:p>FORMULA: C9H11O7</html:p>
</html>
</notes>
</species>

<species id="M_tma_c" name="trimethylamine" compartment="C_c" charge="1" boundaryCondition="false">
<notes><html xmlns="http://www.w3.org/1999/xhtml">
<html:p>FORMULA: C3H10N</html:p>
</html>
</notes>
</species>

<species id="M_tma_e" name="trimethylamine" compartment="C_e" charge="1" boundaryCondition="false">
<notes><html xmlns="http://www.w3.org/1999/xhtml">
<html:p>FORMULA: C3H10N</html:p>
</html>
</notes>
</species>

<species id="M_trdox_c" name="Oxidized thioredoxin" compartment="C_c" charge="0" boundaryCondition="false">
<notes><html xmlns="http://www.w3.org/1999/xhtml">
<html:p>FORMULA: X</html:p>
</html>
</notes>
</species>

<species id="M_trdrd_c" name="Reduced thioredoxin" compartment="C_c" charge="0" boundaryCondition="false">
<notes><html xmlns="http://www.w3.org/1999/xhtml">
<html:p>FORMULA: XH2</html:p>
</html>
</notes>
</species>

<species id="M_trnaala_c" name="tRNA(Ala)" compartment="C_c" charge="0" boundaryCondition="false">
<notes><html xmlns="http://www.w3.org/1999/xhtml">
<html:p>FORMULA: R</html:p>
</html>
</notes>
</species>

<species id="M_trnaarg_c" name="tRNA(Arg)" compartment="C_c" charge="0" boundaryCondition="false">
<notes><html xmlns="http://www.w3.org/1999/xhtml">
<html:p>FORMULA: R</html:p>
</html>
</notes>
</species>

<species id="M_trnaasp_c" name="tRNA(Asp)" compartment="C_c" charge="0" boundaryCondition="false">
<notes><html xmlns="http://www.w3.org/1999/xhtml">
<html:p>FORMULA: R</html:p>
</html>
</notes>
</species>

<species id="M_trnacys_c" name="tRNA(Cys)" compartment="C_c" charge="0" boundaryCondition="false">
<notes><html xmlns="http://www.w3.org/1999/xhtml">
<html:p>FORMULA: R</html:p>
</html>
</notes>
</species>

<species id="M_trnagln_c" name="tRNA(Gln)" compartment="C_c" charge="0" boundaryCondition="false">
<notes><html xmlns="http://www.w3.org/1999/xhtml">
<html:p>FORMULA: R</html:p>
</html>
</notes>
</species>

<species id="M_trnaglu_c" name="tRNA (Glu)" compartment="C_c" charge="0" boundaryCondition="false">
<notes><html xmlns="http://www.w3.org/1999/xhtml">
<html:p>FORMULA: R</html:p>
</html>
</notes>
</species>

<species id="M_trnagly_c" name="tRNA(Gly)" compartment="C_c" charge="0" boundaryCondition="false">
<notes><html xmlns="http://www.w3.org/1999/xhtml">
<html:p>FORMULA: R</html:p>
</html>
</notes>
</species>

<species id="M_trnahis_c" name="tRNA(His)" compartment="C_c" charge="0" boundaryCondition="false">
<notes><html xmlns="http://www.w3.org/1999/xhtml">
<html:p>FORMULA: R</html:p>
</html>
</notes>
</species>

<species id="M_trnaile_c" name="tRNA(Ile)" compartment="C_c" charge="0" boundaryCondition="false">
<notes><html xmlns="http://www.w3.org/1999/xhtml">
<html:p>FORMULA: R</html:p>
</html>
</notes>
</species>

<species id="M_trnaleu_c" name="tRNA(Leu)" compartment="C_c" charge="0" boundaryCondition="false">
<notes><html xmlns="http://www.w3.org/1999/xhtml">
<html:p>FORMULA: R</html:p>
</html>
</notes>
</species>

<species id="M_trnalys_c" name="tRNA(Lys)" compartment="C_c" charge="0" boundaryCondition="false">
<notes><html xmlns="http://www.w3.org/1999/xhtml">
<html:p>FORMULA: R</html:p>
</html>
</notes>
</species>

<species id="M_trnamet_c" name="tRNA(Met)" compartment="C_c" charge="0" boundaryCondition="false">
<notes><html xmlns="http://www.w3.org/1999/xhtml">
<html:p>FORMULA: R</html:p>
</html>
</notes>
</species>

<species id="M_trnaphe_c" name="tRNA(Phe)" compartment="C_c" charge="0" boundaryCondition="false">
<notes><html xmlns="http://www.w3.org/1999/xhtml">
<html:p>FORMULA: R</html:p>
</html>
</notes>
</species>

<species id="M_trnapro_c" name="tRNA(Pro)" compartment="C_c" charge="0" boundaryCondition="false">
<notes><html xmlns="http://www.w3.org/1999/xhtml">
<html:p>FORMULA: R</html:p>
</html>
</notes>
</species>

<species id="M_trnaser_c" name="tRNA(Ser)" compartment="C_c" charge="0" boundaryCondition="false">
<notes><html xmlns="http://www.w3.org/1999/xhtml">
<html:p>FORMULA: R</html:p>
</html>
</notes>
</species>

<species id="M_trnathr_c" name="tRNA(Thr)" compartment="C_c" charge="0" boundaryCondition="false">
<notes><html xmlns="http://www.w3.org/1999/xhtml">
<html:p>FORMULA: R</html:p>
</html>
</notes>
</species>

<species id="M_trnatrp_c" name="tRNA(Trp)" compartment="C_c" charge="0" boundaryCondition="false">
<notes><html xmlns="http://www.w3.org/1999/xhtml">
<html:p>FORMULA: R</html:p>
</html>
</notes>
</species>

<species id="M_trnatyr_c" name="tRNA(Tyr)" compartment="C_c" charge="0" boundaryCondition="false">
<notes><html xmlns="http://www.w3.org/1999/xhtml">
<html:p>FORMULA: R</html:p>
</html>
</notes>
</species>

<species id="M_trnaval_c" name="tRNA(Val)" compartment="C_c" charge="0" boundaryCondition="false">
<notes><html xmlns="http://www.w3.org/1999/xhtml">
<html:p>FORMULA: R</html:p>
</html>
</notes>
</species>

<species id="M_trp_DASH_L_c" name="L-Tryptophan" compartment="C_c" charge="0" boundaryCondition="false">
<notes><html xmlns="http://www.w3.org/1999/xhtml">
<html:p>FORMULA: C11H12N2O2</html:p>
</html>
</notes>
</species>

<species id="M_trptrna_c" name="L-Tryptophanyl-tRNA(Trp)" compartment="C_c" charge="1" boundaryCondition="false">
<notes><html xmlns="http://www.w3.org/1999/xhtml">
<html:p>FORMULA: C11H11N2OR</html:p>
</html>
</notes>
</species>

<species id="M_tsul_c" name="Thiosulfate" compartment="C_c" charge="-2" boundaryCondition="false">
<notes><html xmlns="http://www.w3.org/1999/xhtml">
<html:p>FORMULA: O3S2</html:p>
</html>
</notes>
</species>

<species id="M_tsul_e" name="Thiosulfate" compartment="C_e" charge="-2" boundaryCondition="false">
<notes><html xmlns="http://www.w3.org/1999/xhtml">
<html:p>FORMULA: O3S2</html:p>
</html>
</notes>
</species>

<species id="M_tyr_DASH_L_c" name="L-Tyrosine" compartment="C_c" charge="0" boundaryCondition="false">
<notes><html xmlns="http://www.w3.org/1999/xhtml">
<html:p>FORMULA: C9H11NO3</html:p>
</html>
</notes>
</species>

<species id="M_tyrtrna_c" name="L-Tyrosyl-tRNA(Tyr)" compartment="C_c" charge="1" boundaryCondition="false">
<notes><html xmlns="http://www.w3.org/1999/xhtml">
<html:p>FORMULA: C9H10NO2R</html:p>
</html>
</notes>
</species>

<species id="M_uaccg_c" name="UDP-N-acetyl-3-O-(1-carboxyvinyl)-D-glucosamine" compartment="C_c" charge="-3" boundaryCondition="false">
<notes><html xmlns="http://www.w3.org/1999/xhtml">
<html:p>FORMULA: C20H26N3O19P2</html:p>
</html>
</notes>
</species>

<species id="M_uacgam_c" name="UDP-N-acetyl-D-glucosamine" compartment="C_c" charge="-2" boundaryCondition="false">
<notes><html xmlns="http://www.w3.org/1999/xhtml">
<html:p>FORMULA: C17H25N3O17P2</html:p>
</html>
</notes>
</species>

<species id="M_uacmam_c" name="UDP-N-acetyl-D-mannosamine" compartment="C_c" charge="-2" boundaryCondition="false">
<notes><html xmlns="http://www.w3.org/1999/xhtml">
<html:p>FORMULA: C17H25N3O17P2</html:p>
</html>
</notes>
</species>

<species id="M_uamr_c" name="UDP-N-acetylmuramate" compartment="C_c" charge="-3" boundaryCondition="false">
<notes><html xmlns="http://www.w3.org/1999/xhtml">
<html:p>FORMULA: C20H28N3O19P2</html:p>
</html>
</notes>
</species>

<species id="M_udp_c" name="UDP" compartment="C_c" charge="-3" boundaryCondition="false">
<notes><html xmlns="http://www.w3.org/1999/xhtml">
<html:p>FORMULA: C9H11N2O12P2</html:p>
</html>
</notes>
</species>

<species id="M_udpg_c" name="UDPglucose" compartment="C_c" charge="-2" boundaryCondition="false">
<notes><html xmlns="http://www.w3.org/1999/xhtml">
<html:p>FORMULA: C15H22N2O17P2</html:p>
</html>
</notes>
</species>

<species id="M_udpgal_c" name="UDPgalactose" compartment="C_c" charge="-2" boundaryCondition="false">
<notes><html xmlns="http://www.w3.org/1999/xhtml">
<html:p>FORMULA: C15H22N2O17P2</html:p>
</html>
</notes>
</species>

<species id="M_udpglcur_c" name="UDP-D-glucuronate" compartment="C_c" charge="-3" boundaryCondition="false">
<notes><html xmlns="http://www.w3.org/1999/xhtml">
<html:p>FORMULA: C15H19N2O18P2</html:p>
</html>
</notes>
</species>

<species id="M_ump_c" name="UMP" compartment="C_c" charge="-2" boundaryCondition="false">
<notes><html xmlns="http://www.w3.org/1999/xhtml">
<html:p>FORMULA: C9H11N2O9P</html:p>
</html>
</notes>
</species>

<species id="M_unknown_cbl1deg_c" name="unknown degradation product of cbl1 for adocbl-HBI synthesis" compartment="C_c" charge="-1" boundaryCondition="false">
<notes><html xmlns="http://www.w3.org/1999/xhtml">
<html:p>FORMULA: C14H16N2O6P1</html:p>
</html>
</notes>
</species>

<species id="M_unknown_cbl1deg_e" name="unknown degradation product of cbl1 for adocbl-HBI synthesis" compartment="C_e" charge="-1" boundaryCondition="false">
<notes><html xmlns="http://www.w3.org/1999/xhtml">
<html:p>FORMULA: C14H16N2O6P1</html:p>
</html>
</notes>
</species>

<species id="M_unknown_rbfdeg_c" name="unknown riboflavin degradation product" compartment="C_c" charge="0" boundaryCondition="false">
<notes><html xmlns="http://www.w3.org/1999/xhtml">
<html:p>FORMULA: C10H14N2O5</html:p>
</html>
</notes>
</species>

<species id="M_unknown_rbfdeg_e" name="unknown riboflavin degradation product" compartment="C_e" charge="0" boundaryCondition="false">
<notes><html xmlns="http://www.w3.org/1999/xhtml">
<html:p>FORMULA: C10H14N2O5</html:p>
</html>
</notes>
</species>

<species id="M_uppg3_c" name="Uroporphyrinogen III" compartment="C_c" charge="-8" boundaryCondition="false">
<notes><html xmlns="http://www.w3.org/1999/xhtml">
<html:p>FORMULA: C40H36N4O16</html:p>
</html>
</notes>
</species>

<species id="M_ura_c" name="Uracil" compartment="C_c" charge="0" boundaryCondition="false">
<notes><html xmlns="http://www.w3.org/1999/xhtml">
<html:p>FORMULA: C4H4N2O2</html:p>
</html>
</notes>
</species>

<species id="M_urea_c" name="Urea" compartment="C_c" charge="0" boundaryCondition="false">
<notes><html xmlns="http://www.w3.org/1999/xhtml">
<html:p>FORMULA: CH4N2O</html:p>
</html>
</notes>
</species>

<species id="M_urea_e" name="Urea" compartment="C_e" charge="0" boundaryCondition="false">
<notes><html xmlns="http://www.w3.org/1999/xhtml">
<html:p>FORMULA: CH4N2O</html:p>
</html>
</notes>
</species>

<species id="M_utp_c" name="UTP" compartment="C_c" charge="-4" boundaryCondition="false">
<notes><html xmlns="http://www.w3.org/1999/xhtml">
<html:p>FORMULA: C9H11N2O15P3</html:p>
</html>
</notes>
</species>

<species id="M_val_DASH_L_c" name="L-Valine" compartment="C_c" charge="0" boundaryCondition="false">
<notes><html xmlns="http://www.w3.org/1999/xhtml">
<html:p>FORMULA: C5H11NO2</html:p>
</html>
</notes>
</species>

<species id="M_val_DASH_L_e" name="L-Valine" compartment="C_e" charge="0" boundaryCondition="false">
<notes><html xmlns="http://www.w3.org/1999/xhtml">
<html:p>FORMULA: C5H11NO2</html:p>
</html>
</notes>
</species>

<species id="M_valtrna_c" name="L-Valyl-tRNA(Val)" compartment="C_c" charge="1" boundaryCondition="false">
<notes><html xmlns="http://www.w3.org/1999/xhtml">
<html:p>FORMULA: C5H10NOR</html:p>
</html>
</notes>
</species>

<species id="M_xan_c" name="Xanthine" compartment="C_c" charge="0" boundaryCondition="false">
<notes><html xmlns="http://www.w3.org/1999/xhtml">
<html:p>FORMULA: C5H4N4O2</html:p>
</html>
</notes>
</species>

<species id="M_xmp_c" name="Xanthosine 5&apos;-phosphate" compartment="C_c" charge="-2" boundaryCondition="false">
<notes><html xmlns="http://www.w3.org/1999/xhtml">
<html:p>FORMULA: C10H11N4O9P</html:p>
</html>
</notes>
</species>

<species id="M_xu5p_DASH_D_c" name="D-Xylulose 5-phosphate" compartment="C_c" charge="-2" boundaryCondition="false">
<notes><html xmlns="http://www.w3.org/1999/xhtml">
<html:p>FORMULA: C5H9O8P</html:p>
</html>
</notes>
</species>

<species id="M_zn2_c" name="Zinc" compartment="C_c" charge="2" boundaryCondition="false">
<notes><html xmlns="http://www.w3.org/1999/xhtml">
<html:p>FORMULA: Zn</html:p>
</html>
</notes>
</species>

<species id="M_zn2_e" name="Zinc" compartment="C_e" charge="2" boundaryCondition="false">
<notes><html xmlns="http://www.w3.org/1999/xhtml">
<html:p>FORMULA: Zn</html:p>
</html>
</notes>
</species>

<species id="M_4abz_b" name="_4-Aminobenzoate" compartment="C_e" charge="-1" boundaryCondition="true">
<notes><html xmlns="http://www.w3.org/1999/xhtml">
<html:p>FORMULA: C7H6NO2</html:p>
</html>
</notes>
</species>


<species id="M_4hphac_b" name="_4-Hydroxyphenylacetate" compartment="C_e" charge="-1" boundaryCondition="true">
<notes><html xmlns="http://www.w3.org/1999/xhtml">
<html:p>FORMULA: C8H7O3</html:p>
</html>
</notes>
</species>


<species id="M_ac_b" name="Acetate" compartment="C_e" charge="-1" boundaryCondition="true">
<notes><html xmlns="http://www.w3.org/1999/xhtml">
<html:p>FORMULA: C2H3O2</html:p>
</html>
</notes>
</species>


<species id="M_actn_DASH_R_b" name="(R)-Acetoin" compartment="C_e" charge="0" boundaryCondition="true">
<notes><html xmlns="http://www.w3.org/1999/xhtml">
<html:p>FORMULA: C4H8O2</html:p>
</html>
</notes>
</species>


<species id="M_ala_DASH_L_b" name="L-Alanine" compartment="C_e" charge="0" boundaryCondition="true">
<notes><html xmlns="http://www.w3.org/1999/xhtml">
<html:p>FORMULA: C3H7NO2</html:p>
</html>
</notes>
</species>


<species id="M_alac_DASH_S_b" name="(S)-2-Acetolactate" compartment="C_e" charge="-1" boundaryCondition="true">
<notes><html xmlns="http://www.w3.org/1999/xhtml">
<html:p>FORMULA: C5H7O4</html:p>
</html>
</notes>
</species>


<species id="M_btn_b" name="Biotin" compartment="C_e" charge="-1" boundaryCondition="true">
<notes><html xmlns="http://www.w3.org/1999/xhtml">
<html:p>FORMULA: C10H15N2O3S</html:p>
</html>
</notes>
</species>


<species id="M_ca2_b" name="Calcium" compartment="C_e" charge="2" boundaryCondition="true">
<notes><html xmlns="http://www.w3.org/1999/xhtml">
<html:p>FORMULA: Ca</html:p>
</html>
</notes>
</species>


<species id="M_cbi_b" name="Cobinamide" compartment="C_e" charge="0" boundaryCondition="true">
<notes><html xmlns="http://www.w3.org/1999/xhtml">
<html:p>FORMULA: C48H72CoN11O8</html:p>
</html>
</notes>
</species>


<species id="M_cbl1_b" name="Cob(I)alamin" compartment="C_e" charge="-1" boundaryCondition="true">
<notes><html xmlns="http://www.w3.org/1999/xhtml">
<html:p>FORMULA: C62H88CoN13O14P</html:p>
</html>
</notes>
</species>


<species id="M_cbl1hbi_b" name="Cob(I)alamin-HBI" compartment="C_e" charge="-1" boundaryCondition="true">
<notes><html xmlns="http://www.w3.org/1999/xhtml">
<html:p>FORMULA: C60H84CoN13O15P</html:p>
</html>
</notes>
</species>


<species id="M_cd2_b" name="Cadmium" compartment="C_e" charge="2" boundaryCondition="true">
<notes><html xmlns="http://www.w3.org/1999/xhtml">
<html:p>FORMULA: Cd</html:p>
</html>
</notes>
</species>


<species id="M_ch4_b" name="methane" compartment="C_e" charge="0" boundaryCondition="true">
<notes><html xmlns="http://www.w3.org/1999/xhtml">
<html:p>FORMULA: CH4</html:p>
</html>
</notes>
</species>


<species id="M_ch4s_b" name="Methanethiol" compartment="C_e" charge="0" boundaryCondition="true">
<notes><html xmlns="http://www.w3.org/1999/xhtml">
<html:p>FORMULA: CH4S</html:p>
</html>
</notes>
</species>


<species id="M_cit_b" name="Citrate" compartment="C_e" charge="-3" boundaryCondition="true">
<notes><html xmlns="http://www.w3.org/1999/xhtml">
<html:p>FORMULA: C6H5O7</html:p>
</html>
</notes>
</species>


<species id="M_cl_b" name="Chloride" compartment="C_e" charge="-1" boundaryCondition="true">
<notes><html xmlns="http://www.w3.org/1999/xhtml">
<html:p>FORMULA: Cl</html:p>
</html>
</notes>
</species>


<species id="M_co2_b" name="CO2" compartment="C_e" charge="0" boundaryCondition="true">
<notes><html xmlns="http://www.w3.org/1999/xhtml">
<html:p>FORMULA: CO2</html:p>
</html>
</notes>
</species>


<species id="M_co_b" name="Carbon monoxide" compartment="C_e" charge="0" boundaryCondition="true">
<notes><html xmlns="http://www.w3.org/1999/xhtml">
<html:p>FORMULA: CO</html:p>
</html>
</notes>
</species>


<species id="M_cobalt2_b" name="Co2+" compartment="C_e" charge="2" boundaryCondition="true">
<notes><html xmlns="http://www.w3.org/1999/xhtml">
<html:p>FORMULA: Co</html:p>
</html>
</notes>
</species>


<species id="M_cu2_b" name="Cu2+" compartment="C_e" charge="2" boundaryCondition="true">
<notes><html xmlns="http://www.w3.org/1999/xhtml">
<html:p>FORMULA: Cu</html:p>
</html>
</notes>
</species>


<species id="M_cys_DASH_L_b" name="L-Cysteine" compartment="C_e" charge="0" boundaryCondition="true">
<notes><html xmlns="http://www.w3.org/1999/xhtml">
<html:p>FORMULA: C3H7NO2S</html:p>
</html>
</notes>
</species>


<species id="M_dma_b" name="dimethylamine" compartment="C_e" charge="1" boundaryCondition="true">
<notes><html xmlns="http://www.w3.org/1999/xhtml">
<html:p>FORMULA: C2H8N</html:p>
</html>
</notes>
</species>


<species id="M_dms_b" name="Dimethyl sulfide" compartment="C_e" charge="0" boundaryCondition="true">
<notes><html xmlns="http://www.w3.org/1999/xhtml">
<html:p>FORMULA: C2H6S</html:p>
</html>
</notes>
</species>


<species id="M_etha_b" name="Ethanolamine" compartment="C_e" charge="1" boundaryCondition="true">
<notes><html xmlns="http://www.w3.org/1999/xhtml">
<html:p>FORMULA: C2H8NO</html:p>
</html>
</notes>
</species>


<species id="M_fe2_b" name="Fe2+" compartment="C_e" charge="2" boundaryCondition="true">
<notes><html xmlns="http://www.w3.org/1999/xhtml">
<html:p>FORMULA: Fe</html:p>
</html>
</notes>
</species>


<species id="M_fe3_b" name="Fe3+" compartment="C_e" charge="3" boundaryCondition="true">
<notes><html xmlns="http://www.w3.org/1999/xhtml">
<html:p>FORMULA: Fe</html:p>
</html>
</notes>
</species>


<species id="M_fol_b" name="Folate" compartment="C_e" charge="-1" boundaryCondition="true">
<notes><html xmlns="http://www.w3.org/1999/xhtml">
<html:p>FORMULA: C19H18N7O6</html:p>
</html>
</notes>
</species>


<species id="M_gcald_b" name="Glycolaldehyde" compartment="C_e" charge="0" boundaryCondition="true">
<notes><html xmlns="http://www.w3.org/1999/xhtml">
<html:p>FORMULA: C2H4O2</html:p>
</html>
</notes>
</species>


<species id="M_glcn_b" name="D-Gluconate" compartment="C_e" charge="-1" boundaryCondition="true">
<notes><html xmlns="http://www.w3.org/1999/xhtml">
<html:p>FORMULA: C6H11O7</html:p>
</html>
</notes>
</species>


<species id="M_glu_DASH_L_b" name="L-Glutamate" compartment="C_e" charge="-1" boundaryCondition="true">
<notes><html xmlns="http://www.w3.org/1999/xhtml">
<html:p>FORMULA: C5H8NO4</html:p>
</html>
</notes>
</species>


<species id="M_gly_b" name="Glycine" compartment="C_e" charge="0" boundaryCondition="true">
<notes><html xmlns="http://www.w3.org/1999/xhtml">
<html:p>FORMULA: C2H5NO2</html:p>
</html>
</notes>
</species>


<species id="M_glyald_b" name="D-Glyceraldehyde" compartment="C_e" charge="0" boundaryCondition="true">
<notes><html xmlns="http://www.w3.org/1999/xhtml">
<html:p>FORMULA: C3H6O3</html:p>
</html>
</notes>
</species>


<species id="M_glyb_b" name="Glycine betaine" compartment="C_e" charge="0" boundaryCondition="true">
<notes><html xmlns="http://www.w3.org/1999/xhtml">
<html:p>FORMULA: C5H11NO2</html:p>
</html>
</notes>
</species>


<species id="M_glyc_b" name="Glycerol" compartment="C_e" charge="0" boundaryCondition="true">
<notes><html xmlns="http://www.w3.org/1999/xhtml">
<html:p>FORMULA: C3H8O3</html:p>
</html>
</notes>
</species>


<species id="M_h2_b" name="H2" compartment="C_e" charge="0" boundaryCondition="true">
<notes><html xmlns="http://www.w3.org/1999/xhtml">
<html:p>FORMULA: H2</html:p>
</html>
</notes>
</species>


<species id="M_h2o_b" name="H2O" compartment="C_e" charge="0" boundaryCondition="true">
<notes><html xmlns="http://www.w3.org/1999/xhtml">
<html:p>FORMULA: H2O</html:p>
</html>
</notes>
</species>


<species id="M_h2s_b" name="Hydrogen sulfide" compartment="C_e" charge="0" boundaryCondition="true">
<notes><html xmlns="http://www.w3.org/1999/xhtml">
<html:p>FORMULA: H2S</html:p>
</html>
</notes>
</species>


<species id="M_h_b" name="H+" compartment="C_e" charge="1" boundaryCondition="true">
<notes><html xmlns="http://www.w3.org/1999/xhtml">
<html:p>FORMULA: H</html:p>
</html>
</notes>
</species>


<species id="M_ile_DASH_L_b" name="L-Isoleucine" compartment="C_e" charge="0" boundaryCondition="true">
<notes><html xmlns="http://www.w3.org/1999/xhtml">
<html:p>FORMULA: C6H13NO2</html:p>
</html>
</notes>
</species>


<species id="M_ind3ac_b" name="Indole-3-acetate" compartment="C_e" charge="-1" boundaryCondition="true">
<notes><html xmlns="http://www.w3.org/1999/xhtml">
<html:p>FORMULA: C10H8NO2</html:p>
</html>
</notes>
</species>


<species id="M_k_b" name="potassium" compartment="C_e" charge="1" boundaryCondition="true">
<notes><html xmlns="http://www.w3.org/1999/xhtml">
<html:p>FORMULA: K</html:p>
</html>
</notes>
</species>


<species id="M_leu_DASH_L_b" name="L-Leucine" compartment="C_e" charge="0" boundaryCondition="true">
<notes><html xmlns="http://www.w3.org/1999/xhtml">
<html:p>FORMULA: C6H13NO2</html:p>
</html>
</notes>
</species>


<species id="M_lys_DASH_L_b" name="L-Lysine" compartment="C_e" charge="1" boundaryCondition="true">
<notes><html xmlns="http://www.w3.org/1999/xhtml">
<html:p>FORMULA: C6H15N2O2</html:p>
</html>
</notes>
</species>


<species id="M_meoh_b" name="Methanol" compartment="C_e" charge="0" boundaryCondition="true">
<notes><html xmlns="http://www.w3.org/1999/xhtml">
<html:p>FORMULA: CH4O1</html:p>
</html>
</notes>
</species>


<species id="M_mg2_b" name="magnesium" compartment="C_e" charge="2" boundaryCondition="true">
<notes><html xmlns="http://www.w3.org/1999/xhtml">
<html:p>FORMULA: Mg</html:p>
</html>
</notes>
</species>


<species id="M_mma_b" name="Methylamine" compartment="C_e" charge="1" boundaryCondition="true">
<notes><html xmlns="http://www.w3.org/1999/xhtml">
<html:p>FORMULA: C1H6N</html:p>
</html>
</notes>
</species>


<species id="M_mn2_b" name="Mn2+" compartment="C_e" charge="2" boundaryCondition="true">
<notes><html xmlns="http://www.w3.org/1999/xhtml">
<html:p>FORMULA: Mn</html:p>
</html>
</notes>
</species>


<species id="M_mobd_b" name="Molybdate" compartment="C_e" charge="-2" boundaryCondition="true">
<notes><html xmlns="http://www.w3.org/1999/xhtml">
<html:p>FORMULA: MoO4</html:p>
</html>
</notes>
</species>


<species id="M_n2_b" name="nitrogen" compartment="C_e" charge="0" boundaryCondition="true">
<notes><html xmlns="http://www.w3.org/1999/xhtml">
<html:p>FORMULA: N2</html:p>
</html>
</notes>
</species>


<species id="M_na1_b" name="Sodium" compartment="C_e" charge="1" boundaryCondition="true">
<notes><html xmlns="http://www.w3.org/1999/xhtml">
<html:p>FORMULA: Na</html:p>
</html>
</notes>
</species>


<species id="M_nac_b" name="Nicotinate" compartment="C_e" charge="-1" boundaryCondition="true">
<notes><html xmlns="http://www.w3.org/1999/xhtml">
<html:p>FORMULA: C6H4NO2</html:p>
</html>
</notes>
</species>


<species id="M_nh4_b" name="Ammonium" compartment="C_e" charge="1" boundaryCondition="true">
<notes><html xmlns="http://www.w3.org/1999/xhtml">
<html:p>FORMULA: H4N</html:p>
</html>
</notes>
</species>


<species id="M_ni2_b" name="nickel" compartment="C_e" charge="2" boundaryCondition="true">
<notes><html xmlns="http://www.w3.org/1999/xhtml">
<html:p>FORMULA: Ni</html:p>
</html>
</notes>
</species>


<species id="M_pac_b" name="Phenylacetic acid" compartment="C_e" charge="-1" boundaryCondition="true">
<notes><html xmlns="http://www.w3.org/1999/xhtml">
<html:p>FORMULA: C8H7O2</html:p>
</html>
</notes>
</species>


<species id="M_pi_b" name="Phosphate" compartment="C_e" charge="-2" boundaryCondition="true">
<notes><html xmlns="http://www.w3.org/1999/xhtml">
<html:p>FORMULA: HO4P</html:p>
</html>
</notes>
</species>


<species id="M_pnto_DASH_R_b" name="(R)-Pantothenate" compartment="C_e" charge="-1" boundaryCondition="true">
<notes><html xmlns="http://www.w3.org/1999/xhtml">
<html:p>FORMULA: C9H16NO5</html:p>
</html>
</notes>
</species>


<species id="M_pro_DASH_L_b" name="L-Proline" compartment="C_e" charge="0" boundaryCondition="true">
<notes><html xmlns="http://www.w3.org/1999/xhtml">
<html:p>FORMULA: C5H9NO2</html:p>
</html>
</notes>
</species>


<species id="M_pyr_b" name="Pyruvate" compartment="C_e" charge="-1" boundaryCondition="true">
<notes><html xmlns="http://www.w3.org/1999/xhtml">
<html:p>FORMULA: C3H3O3</html:p>
</html>
</notes>
</species>


<species id="M_ribflv_b" name="Riboflavin" compartment="C_e" charge="0" boundaryCondition="true">
<notes><html xmlns="http://www.w3.org/1999/xhtml">
<html:p>FORMULA: C17H20N4O6</html:p>
</html>
</notes>
</species>


<species id="M_s_b" name="Sulfur" compartment="C_e" charge="0" boundaryCondition="true">
<notes><html xmlns="http://www.w3.org/1999/xhtml">
<html:p>FORMULA: S</html:p>
</html>
</notes>
</species>


<species id="M_so3_b" name="Sulfite" compartment="C_e" charge="-2" boundaryCondition="true">
<notes><html xmlns="http://www.w3.org/1999/xhtml">
<html:p>FORMULA: O3S</html:p>
</html>
</notes>
</species>


<species id="M_so4_b" name="Sulfate" compartment="C_e" charge="-2" boundaryCondition="true">
<notes><html xmlns="http://www.w3.org/1999/xhtml">
<html:p>FORMULA: O4S</html:p>
</html>
</notes>
</species>


<species id="M_thm_b" name="Thiamin" compartment="C_e" charge="1" boundaryCondition="true">
<notes><html xmlns="http://www.w3.org/1999/xhtml">
<html:p>FORMULA: C12H17N4OS</html:p>
</html>
</notes>
</species>


<species id="M_tma_b" name="trimethylamine" compartment="C_e" charge="1" boundaryCondition="true">
<notes><html xmlns="http://www.w3.org/1999/xhtml">
<html:p>FORMULA: C3H10N</html:p>
</html>
</notes>
</species>


<species id="M_tsul_b" name="Thiosulfate" compartment="C_e" charge="-2" boundaryCondition="true">
<notes><html xmlns="http://www.w3.org/1999/xhtml">
<html:p>FORMULA: O3S2</html:p>
</html>
</notes>
</species>


<species id="M_unknown_cbl1deg_b" name="unknown degradation product of cbl1 for adocbl-HBI synthesis" compartment="C_e" charge="-1" boundaryCondition="true">
<notes><html xmlns="http://www.w3.org/1999/xhtml">
<html:p>FORMULA: C14H16N2O6P1</html:p>
</html>
</notes>
</species>


<species id="M_unknown_rbfdeg_b" name="unknown riboflavin degradation product" compartment="C_e" charge="0" boundaryCondition="true">
<notes><html xmlns="http://www.w3.org/1999/xhtml">
<html:p>FORMULA: C10H14N2O5</html:p>
</html>
</notes>
</species>


<species id="M_urea_b" name="Urea" compartment="C_e" charge="0" boundaryCondition="true">
<notes><html xmlns="http://www.w3.org/1999/xhtml">
<html:p>FORMULA: CH4N2O</html:p>
</html>
</notes>
</species>


<species id="M_val_DASH_L_b" name="L-Valine" compartment="C_e" charge="0" boundaryCondition="true">
<notes><html xmlns="http://www.w3.org/1999/xhtml">
<html:p>FORMULA: C5H11NO2</html:p>
</html>
</notes>
</species>


<species id="M_zn2_b" name="Zinc" compartment="C_e" charge="2" boundaryCondition="true">
<notes><html xmlns="http://www.w3.org/1999/xhtml">
<html:p>FORMULA: Zn</html:p>
</html>
</notes>
</species>


</listOfSpecies>
<listOfReactions>
<reaction id="R_2PGK" name="_2-phosphoglycerate kinase" reversible="false">
<notes>
<html:p>Abbreviation: R_2PGK</html:p>
<html:p>Synonyms: _0</html:p>
<html:p>SUBSYSTEM: Central Metabolism</html:p>
<html:p>Equation: [c] : 2pg + atp --&gt; 23dpg + adp + h</html:p>
<html:p>Confidence Level: 2</html:p>
<html:p>AMF
Added from Methanogenesis edited by JG Ferry pg483</html:p>
<html:p>GENE ASSOCIATION: </html:p>
</notes>
<listOfReactants>
<speciesReference species="M_2pg_c" stoichiometry="1"/>
<speciesReference species="M_atp_c" stoichiometry="1"/>
</listOfReactants>
<listOfProducts>
<speciesReference species="M_23dpg_c" stoichiometry="1"/>
<speciesReference species="M_adp_c" stoichiometry="1"/>
<speciesReference species="M_h_c" stoichiometry="1"/>
</listOfProducts>
<kineticLaw>
<math xmlns="http://www.w3.org/1998/Math/MathML">
<ci>FLUX_VALUE</ci>
</math>
<listOfParameters>
<parameter id="LOWER_BOUND" value="0" units="mmol_per_gDW_per_hr"/>
<parameter id="UPPER_BOUND" value="999999" units="mmol_per_gDW_per_hr"/>
<parameter id="OBJECTIVE_COEFFICIENT" value="0" />
<parameter id="FLUX_VALUE" value="0" units="mmol_per_gDW_per_hr"/>
</listOfParameters>
</kineticLaw>
</reaction>
<reaction id="R_2PLS" name="_2-phospho-L-lactate synthase" reversible="false">
<notes>
<html:p>Abbreviation: R_2PLS</html:p>
<html:p>Synonyms: _0</html:p>
<html:p>SUBSYSTEM: Vitamins &amp; Cofactor Biosynthesis</html:p>
<html:p>Equation: [c] : gtp + lac-L --&gt; 2plac-L + gdp + h</html:p>
<html:p>Confidence Level: 4</html:p>
<html:p>AMF
DE Graham and RH White 2002 elicidation of methanogenic coenzyme biosynthesis: from spectroscopy to genomics, Nat. Prod. Rep. Vol 19 pp 133-147
</html:p>
<html:p>GENE ASSOCIATION: </html:p>
</notes>
<listOfReactants>
<speciesReference species="M_gtp_c" stoichiometry="1"/>
<speciesReference species="M_lac_DASH_L_c" stoichiometry="1"/>
</listOfReactants>
<listOfProducts>
<speciesReference species="M_2plac_DASH_L_c" stoichiometry="1"/>
<speciesReference species="M_gdp_c" stoichiometry="1"/>
<speciesReference species="M_h_c" stoichiometry="1"/>
</listOfProducts>
<kineticLaw>
<math xmlns="http://www.w3.org/1998/Math/MathML">
<ci>FLUX_VALUE</ci>
</math>
<listOfParameters>
<parameter id="LOWER_BOUND" value="0" units="mmol_per_gDW_per_hr"/>
<parameter id="UPPER_BOUND" value="999999" units="mmol_per_gDW_per_hr"/>
<parameter id="OBJECTIVE_COEFFICIENT" value="0" />
<parameter id="FLUX_VALUE" value="0" units="mmol_per_gDW_per_hr"/>
</listOfParameters>
</kineticLaw>
</reaction>
<reaction id="R_4ABZt2r" name="_4-Aminobenzoate transport via symport" reversible="true">
<notes>
<html:p>Abbreviation: R_4ABZt2r</html:p>
<html:p>Synonyms: _0</html:p>
<html:p>SUBSYSTEM: Transport</html:p>
<html:p>Equation: _4abz[e] + h[e] &lt;==&gt; 4abz[c] + h[c]</html:p>
<html:p>Confidence Level: 1</html:p>
<html:p>AMF</html:p>
<html:p>GENE ASSOCIATION: </html:p>
</notes>
<listOfReactants>
<speciesReference species="M_4abz_e" stoichiometry="1"/>
<speciesReference species="M_h_e" stoichiometry="1"/>
</listOfReactants>
<listOfProducts>
<speciesReference species="M_4abz_c" stoichiometry="1"/>
<speciesReference species="M_h_c" stoichiometry="1"/>
</listOfProducts>
<kineticLaw>
<math xmlns="http://www.w3.org/1998/Math/MathML">
<ci>FLUX_VALUE</ci>
</math>
<listOfParameters>
<parameter id="LOWER_BOUND" value="-999999" units="mmol_per_gDW_per_hr"/>
<parameter id="UPPER_BOUND" value="999999" units="mmol_per_gDW_per_hr"/>
<parameter id="OBJECTIVE_COEFFICIENT" value="0" />
<parameter id="FLUX_VALUE" value="0" units="mmol_per_gDW_per_hr"/>
</listOfParameters>
</kineticLaw>
</reaction>
<reaction id="R_4KFBPP" name="_4-ketofructose 1,6-bisphosphate phosphatase" reversible="false">
<notes>
<html:p>Abbreviation: R_4KFBPP</html:p>
<html:p>Synonyms: _0</html:p>
<html:p>SUBSYSTEM: Tyrosine, Tryptophan, and Phenylalanine Metabolism</html:p>
<html:p>Equation: [c] : 4kfbp --&gt; dkdofp + pi</html:p>
<html:p>Confidence Level: 2</html:p>
<html:p>AMF
Added from PMID: 15182204</html:p>
<html:p>GENE ASSOCIATION: </html:p>
</notes>
<listOfReactants>
<speciesReference species="M_4kfbp_c" stoichiometry="1"/>
</listOfReactants>
<listOfProducts>
<speciesReference species="M_dkdofp_c" stoichiometry="1"/>
<speciesReference species="M_pi_c" stoichiometry="1"/>
</listOfProducts>
<kineticLaw>
<math xmlns="http://www.w3.org/1998/Math/MathML">
<ci>FLUX_VALUE</ci>
</math>
<listOfParameters>
<parameter id="LOWER_BOUND" value="0" units="mmol_per_gDW_per_hr"/>
<parameter id="UPPER_BOUND" value="999999" units="mmol_per_gDW_per_hr"/>
<parameter id="OBJECTIVE_COEFFICIENT" value="0" />
<parameter id="FLUX_VALUE" value="0" units="mmol_per_gDW_per_hr"/>
</listOfParameters>
</kineticLaw>
</reaction>
<reaction id="R_5HBZIDS" name="_5-hydroxybenzimidazole synthase" reversible="false">
<notes>
<html:p>Abbreviation: R_5HBZIDS</html:p>
<html:p>Synonyms: _0</html:p>
<html:p>SUBSYSTEM: Vitamins &amp; Cofactor Biosynthesis</html:p>
<html:p>Equation: [c] : ribflv --&gt; 5hbzid + unknown_rbfdeg</html:p>
<html:p>Confidence Level: 1</html:p>
<html:p>Made up lump reaction to produce archaeal b12 component, presumed to come from riboflavin
AMF</html:p>
<html:p>GENE ASSOCIATION: </html:p>
</notes>
<listOfReactants>
<speciesReference species="M_ribflv_c" stoichiometry="1"/>
</listOfReactants>
<listOfProducts>
<speciesReference species="M_5hbzid_c" stoichiometry="1"/>
<speciesReference species="M_unknown_rbfdeg_c" stoichiometry="1"/>
</listOfProducts>
<kineticLaw>
<math xmlns="http://www.w3.org/1998/Math/MathML">
<ci>FLUX_VALUE</ci>
</math>
<listOfParameters>
<parameter id="LOWER_BOUND" value="0" units="mmol_per_gDW_per_hr"/>
<parameter id="UPPER_BOUND" value="999999" units="mmol_per_gDW_per_hr"/>
<parameter id="OBJECTIVE_COEFFICIENT" value="0" />
<parameter id="FLUX_VALUE" value="0" units="mmol_per_gDW_per_hr"/>
</listOfParameters>
</kineticLaw>
</reaction>
<reaction id="R_7MHS" name="_7-mercaptoheptanoate synthase" reversible="false">
<notes>
<html:p>Abbreviation: R_7MHS</html:p>
<html:p>Synonyms: _1</html:p>
<html:p>SUBSYSTEM: Coenzyme B Biosynthesis</html:p>
<html:p>Equation: [c] : 7ohp + cys-L + h + nadh --&gt; 7mhp + nad + ser-L</html:p>
<html:p>Confidence Level: 2</html:p>
<html:p>AMF
added the AA for transfer of sulfur and to balance the reaction</html:p>
<html:p>GENE ASSOCIATION: </html:p>
</notes>
<listOfReactants>
<speciesReference species="M_7ohp_c" stoichiometry="1"/>
<speciesReference species="M_cys_DASH_L_c" stoichiometry="1"/>
<speciesReference species="M_h_c" stoichiometry="1"/>
<speciesReference species="M_nadh_c" stoichiometry="1"/>
</listOfReactants>
<listOfProducts>
<speciesReference species="M_7mhp_c" stoichiometry="1"/>
<speciesReference species="M_nad_c" stoichiometry="1"/>
<speciesReference species="M_ser_DASH_L_c" stoichiometry="1"/>
</listOfProducts>
<kineticLaw>
<math xmlns="http://www.w3.org/1998/Math/MathML">
<ci>FLUX_VALUE</ci>
</math>
<listOfParameters>
<parameter id="LOWER_BOUND" value="0" units="mmol_per_gDW_per_hr"/>
<parameter id="UPPER_BOUND" value="999999" units="mmol_per_gDW_per_hr"/>
<parameter id="OBJECTIVE_COEFFICIENT" value="0" />
<parameter id="FLUX_VALUE" value="0" units="mmol_per_gDW_per_hr"/>
</listOfParameters>
</kineticLaw>
</reaction>
<reaction id="R_7MHTS" name="_7-mercaptoheptanoylthreonine synthase" reversible="false">
<notes>
<html:p>Abbreviation: R_7MHTS</html:p>
<html:p>Synonyms: _1</html:p>
<html:p>SUBSYSTEM: Coenzyme B Biosynthesis</html:p>
<html:p>Equation: [c] : 7mhp + atp + thr-L --&gt; 7mht + adp + h + pi</html:p>
<html:p>Confidence Level: 3</html:p>
<html:p>AMF</html:p>
<html:p>GENE ASSOCIATION: </html:p>
</notes>
<listOfReactants>
<speciesReference species="M_7mhp_c" stoichiometry="1"/>
<speciesReference species="M_atp_c" stoichiometry="1"/>
<speciesReference species="M_thr_DASH_L_c" stoichiometry="1"/>
</listOfReactants>
<listOfProducts>
<speciesReference species="M_7mht_c" stoichiometry="1"/>
<speciesReference species="M_adp_c" stoichiometry="1"/>
<speciesReference species="M_h_c" stoichiometry="1"/>
<speciesReference species="M_pi_c" stoichiometry="1"/>
</listOfProducts>
<kineticLaw>
<math xmlns="http://www.w3.org/1998/Math/MathML">
<ci>FLUX_VALUE</ci>
</math>
<listOfParameters>
<parameter id="LOWER_BOUND" value="0" units="mmol_per_gDW_per_hr"/>
<parameter id="UPPER_BOUND" value="999999" units="mmol_per_gDW_per_hr"/>
<parameter id="OBJECTIVE_COEFFICIENT" value="0" />
<parameter id="FLUX_VALUE" value="0" units="mmol_per_gDW_per_hr"/>
</listOfParameters>
</kineticLaw>
</reaction>
<reaction id="R_ABTA" name="_4-aminobutyrate transaminase" reversible="false">
<notes>
<html:p>Abbreviation: R_ABTA</html:p>
<html:p>Synonyms: _0</html:p>
<html:p>EC Number: 2.6.1.19</html:p>
<html:p>SUBSYSTEM: Glutamate metabolism</html:p>
<html:p>Equation: [c] : 4abut + akg --&gt; glu-L + sucsal</html:p>
<html:p>Confidence Level: 4</html:p>
<html:p>GENE ASSOCIATION: (Mbar_A2386)</html:p>
</notes>
<listOfReactants>
<speciesReference species="M_4abut_c" stoichiometry="1"/>
<speciesReference species="M_akg_c" stoichiometry="1"/>
</listOfReactants>
<listOfProducts>
<speciesReference species="M_glu_DASH_L_c" stoichiometry="1"/>
<speciesReference species="M_sucsal_c" stoichiometry="1"/>
</listOfProducts>
<kineticLaw>
<math xmlns="http://www.w3.org/1998/Math/MathML">
<ci>FLUX_VALUE</ci>
</math>
<listOfParameters>
<parameter id="LOWER_BOUND" value="0" units="mmol_per_gDW_per_hr"/>
<parameter id="UPPER_BOUND" value="999999" units="mmol_per_gDW_per_hr"/>
<parameter id="OBJECTIVE_COEFFICIENT" value="0" />
<parameter id="FLUX_VALUE" value="0" units="mmol_per_gDW_per_hr"/>
</listOfParameters>
</kineticLaw>
</reaction>
<reaction id="R_ACACT1" name="acetyl-CoA C-acetyltransferase" reversible="false">
<notes>
<html:p>Abbreviation: R_ACACT1</html:p>
<html:p>Synonyms: _0</html:p>
<html:p>EC Number: 2.3.1.9</html:p>
<html:p>SUBSYSTEM: Lipid &amp; Cell Wall Metabolism</html:p>
<html:p>Equation: [c] : (2) accoa --&gt; aacoa + coa</html:p>
<html:p>Confidence Level: 2</html:p>
<html:p>GENE ASSOCIATION: (Mbar_A0550)</html:p>
</notes>
<listOfReactants>
<speciesReference species="M_accoa_c" stoichiometry="2"/>
</listOfReactants>
<listOfProducts>
<speciesReference species="M_aacoa_c" stoichiometry="1"/>
<speciesReference species="M_coa_c" stoichiometry="1"/>
</listOfProducts>
<kineticLaw>
<math xmlns="http://www.w3.org/1998/Math/MathML">
<ci>FLUX_VALUE</ci>
</math>
<listOfParameters>
<parameter id="LOWER_BOUND" value="0" units="mmol_per_gDW_per_hr"/>
<parameter id="UPPER_BOUND" value="999999" units="mmol_per_gDW_per_hr"/>
<parameter id="OBJECTIVE_COEFFICIENT" value="0" />
<parameter id="FLUX_VALUE" value="0" units="mmol_per_gDW_per_hr"/>
</listOfParameters>
</kineticLaw>
</reaction>
<reaction id="R_ACBIPGT" name="Adenosyl cobinamide phosphate guanyltransferase" reversible="false">
<notes>
<html:p>Abbreviation: R_ACBIPGT</html:p>
<html:p>Synonyms: _0</html:p>
<html:p>SUBSYSTEM: Vitamins &amp; Cofactor Biosynthesis</html:p>
<html:p>Equation: [c] : adocbip + gtp + h --&gt; agdpcbi + ppi</html:p>
<html:p>Confidence Level: 3</html:p>
<html:p>JLR (Kegg Rxn R05222)
EC 2.7.7.62</html:p>
<html:p>GENE ASSOCIATION: (Mbar_A3457)</html:p>
</notes>
<listOfReactants>
<speciesReference species="M_adocbip_c" stoichiometry="1"/>
<speciesReference species="M_gtp_c" stoichiometry="1"/>
<speciesReference species="M_h_c" stoichiometry="1"/>
</listOfReactants>
<listOfProducts>
<speciesReference species="M_agdpcbi_c" stoichiometry="1"/>
<speciesReference species="M_ppi_c" stoichiometry="1"/>
</listOfProducts>
<kineticLaw>
<math xmlns="http://www.w3.org/1998/Math/MathML">
<ci>FLUX_VALUE</ci>
</math>
<listOfParameters>
<parameter id="LOWER_BOUND" value="0" units="mmol_per_gDW_per_hr"/>
<parameter id="UPPER_BOUND" value="999999" units="mmol_per_gDW_per_hr"/>
<parameter id="OBJECTIVE_COEFFICIENT" value="0" />
<parameter id="FLUX_VALUE" value="0" units="mmol_per_gDW_per_hr"/>
</listOfParameters>
</kineticLaw>
</reaction>
<reaction id="R_ACCOAL2r" name="acetate-CoA ligase (ADP-forming)" reversible="true">
<notes>
<html:p>Abbreviation: R_ACCOAL2r</html:p>
<html:p>Synonyms: _1</html:p>
<html:p>EC Number: 6.2.1.13</html:p>
<html:p>SUBSYSTEM: Central Metabolism</html:p>
<html:p>Equation: [c] : atp + coa + ppa &lt;==&gt; adp + pi + ppcoa</html:p>
<html:p>Confidence Level: 2</html:p>
<html:p>JLR- also acts on propanoate
AMF- reversibility added PMID:11790732</html:p>
<html:p>GENE ASSOCIATION: (Mbar_A3662)</html:p>
</notes>
<listOfReactants>
<speciesReference species="M_atp_c" stoichiometry="1"/>
<speciesReference species="M_coa_c" stoichiometry="1"/>
<speciesReference species="M_ppa_c" stoichiometry="1"/>
</listOfReactants>
<listOfProducts>
<speciesReference species="M_adp_c" stoichiometry="1"/>
<speciesReference species="M_pi_c" stoichiometry="1"/>
<speciesReference species="M_ppcoa_c" stoichiometry="1"/>
</listOfProducts>
<kineticLaw>
<math xmlns="http://www.w3.org/1998/Math/MathML">
<ci>FLUX_VALUE</ci>
</math>
<listOfParameters>
<parameter id="LOWER_BOUND" value="-999999" units="mmol_per_gDW_per_hr"/>
<parameter id="UPPER_BOUND" value="999999" units="mmol_per_gDW_per_hr"/>
<parameter id="OBJECTIVE_COEFFICIENT" value="0" />
<parameter id="FLUX_VALUE" value="0" units="mmol_per_gDW_per_hr"/>
</listOfParameters>
</kineticLaw>
</reaction>
<reaction id="R_ACGK" name="acetylglutamate kinase" reversible="false">
<notes>
<html:p>Abbreviation: R_ACGK</html:p>
<html:p>Synonyms: _0</html:p>
<html:p>EC Number: 2.7.2.8</html:p>
<html:p>SUBSYSTEM: Amino Acid Metabolism</html:p>
<html:p>Equation: [c] : acglu + atp --&gt; acg5p + adp</html:p>
<html:p>Confidence Level: 4</html:p>
<html:p>GENE ASSOCIATION: (Mbar_A1181)</html:p>
</notes>
<listOfReactants>
<speciesReference species="M_acglu_c" stoichiometry="1"/>
<speciesReference species="M_atp_c" stoichiometry="1"/>
</listOfReactants>
<listOfProducts>
<speciesReference species="M_acg5p_c" stoichiometry="1"/>
<speciesReference species="M_adp_c" stoichiometry="1"/>
</listOfProducts>
<kineticLaw>
<math xmlns="http://www.w3.org/1998/Math/MathML">
<ci>FLUX_VALUE</ci>
</math>
<listOfParameters>
<parameter id="LOWER_BOUND" value="0" units="mmol_per_gDW_per_hr"/>
<parameter id="UPPER_BOUND" value="999999" units="mmol_per_gDW_per_hr"/>
<parameter id="OBJECTIVE_COEFFICIENT" value="0" />
<parameter id="FLUX_VALUE" value="0" units="mmol_per_gDW_per_hr"/>
</listOfParameters>
</kineticLaw>
</reaction>
<reaction id="R_ACGS" name="N-acetylglutamate synthase" reversible="false">
<notes>
<html:p>Abbreviation: R_ACGS</html:p>
<html:p>Synonyms: _0</html:p>
<html:p>EC Number: 2.3.1.1</html:p>
<html:p>SUBSYSTEM: Amino Acid Metabolism</html:p>
<html:p>Equation: [c] : accoa + glu-L --&gt; acglu + coa + h</html:p>
<html:p>Confidence Level: 4</html:p>
<html:p>GENE ASSOCIATION: (Mbar_A0723 or Mbar_A0587) or (Mbar_A2003)</html:p>
</notes>
<listOfReactants>
<speciesReference species="M_accoa_c" stoichiometry="1"/>
<speciesReference species="M_glu_DASH_L_c" stoichiometry="1"/>
</listOfReactants>
<listOfProducts>
<speciesReference species="M_acglu_c" stoichiometry="1"/>
<speciesReference species="M_coa_c" stoichiometry="1"/>
<speciesReference species="M_h_c" stoichiometry="1"/>
</listOfProducts>
<kineticLaw>
<math xmlns="http://www.w3.org/1998/Math/MathML">
<ci>FLUX_VALUE</ci>
</math>
<listOfParameters>
<parameter id="LOWER_BOUND" value="0" units="mmol_per_gDW_per_hr"/>
<parameter id="UPPER_BOUND" value="999999" units="mmol_per_gDW_per_hr"/>
<parameter id="OBJECTIVE_COEFFICIENT" value="0" />
<parameter id="FLUX_VALUE" value="0" units="mmol_per_gDW_per_hr"/>
</listOfParameters>
</kineticLaw>
</reaction>
<reaction id="R_ACHBS" name="_2-aceto-2-hydroxybutanoate synthase" reversible="false">
<notes>
<html:p>Abbreviation: R_ACHBS</html:p>
<html:p>Synonyms: _0</html:p>
<html:p>SUBSYSTEM: Valine, Leucine, and Isoleucine Metabolism</html:p>
<html:p>Equation: [c] : 2obut + h + pyr --&gt; 2ahbut + co2</html:p>
<html:p>Confidence Level: 4</html:p>
<html:p>JLR- I think the EC is 4.1.3.18
AZ: new EC no. 2.2.1.6</html:p>
<html:p>GENE ASSOCIATION: (Mbar_A0219 or Mbar_A0210) and (Mbar_A2541 or Mbar_A0428 or Mbar_A0438 or Mbar_A0218)</html:p>
</notes>
<listOfReactants>
<speciesReference species="M_2obut_c" stoichiometry="1"/>
<speciesReference species="M_h_c" stoichiometry="1"/>
<speciesReference species="M_pyr_c" stoichiometry="1"/>
</listOfReactants>
<listOfProducts>
<speciesReference species="M_2ahbut_c" stoichiometry="1"/>
<speciesReference species="M_co2_c" stoichiometry="1"/>
</listOfProducts>
<kineticLaw>
<math xmlns="http://www.w3.org/1998/Math/MathML">
<ci>FLUX_VALUE</ci>
</math>
<listOfParameters>
<parameter id="LOWER_BOUND" value="0" units="mmol_per_gDW_per_hr"/>
<parameter id="UPPER_BOUND" value="999999" units="mmol_per_gDW_per_hr"/>
<parameter id="OBJECTIVE_COEFFICIENT" value="0" />
<parameter id="FLUX_VALUE" value="0" units="mmol_per_gDW_per_hr"/>
</listOfParameters>
</kineticLaw>
</reaction>
<reaction id="R_ACKr" name="acetate kinase" reversible="true">
<notes>
<html:p>Abbreviation: R_ACKr</html:p>
<html:p>Synonyms: _0</html:p>
<html:p>EC Number: 2.7.2.1</html:p>
<html:p>SUBSYSTEM: Methanogenesis</html:p>
<html:p>Equation: [c] : ac + atp &lt;==&gt; actp + adp</html:p>
<html:p>Confidence Level: 4</html:p>
<html:p>JLR- This is the reversible form of ACK.  The reaction already exists in the database, but it is listed as ACK_do not use.</html:p>
<html:p>GENE ASSOCIATION: (Mbar_A1820)</html:p>
</notes>
<listOfReactants>
<speciesReference species="M_ac_c" stoichiometry="1"/>
<speciesReference species="M_atp_c" stoichiometry="1"/>
</listOfReactants>
<listOfProducts>
<speciesReference species="M_actp_c" stoichiometry="1"/>
<speciesReference species="M_adp_c" stoichiometry="1"/>
</listOfProducts>
<kineticLaw>
<math xmlns="http://www.w3.org/1998/Math/MathML">
<ci>FLUX_VALUE</ci>
</math>
<listOfParameters>
<parameter id="LOWER_BOUND" value="-999999" units="mmol_per_gDW_per_hr"/>
<parameter id="UPPER_BOUND" value="999999" units="mmol_per_gDW_per_hr"/>
<parameter id="OBJECTIVE_COEFFICIENT" value="0" />
<parameter id="FLUX_VALUE" value="0" units="mmol_per_gDW_per_hr"/>
</listOfParameters>
</kineticLaw>
</reaction>
<reaction id="R_ACLDC" name="acetolactate decarboxylase" reversible="false">
<notes>
<html:p>Abbreviation: R_ACLDC</html:p>
<html:p>Synonyms: _0</html:p>
<html:p>EC Number: 4.1.1.5</html:p>
<html:p>SUBSYSTEM: Other</html:p>
<html:p>Equation: [c] : alac-S + h --&gt; actn-R + co2</html:p>
<html:p>Confidence Level: 4</html:p>
<html:p>GENE ASSOCIATION: (Mbar_A2916 or Mbar_A2915)</html:p>
</notes>
<listOfReactants>
<speciesReference species="M_alac_DASH_S_c" stoichiometry="1"/>
<speciesReference species="M_h_c" stoichiometry="1"/>
</listOfReactants>
<listOfProducts>
<speciesReference species="M_actn_DASH_R_c" stoichiometry="1"/>
<speciesReference species="M_co2_c" stoichiometry="1"/>
</listOfProducts>
<kineticLaw>
<math xmlns="http://www.w3.org/1998/Math/MathML">
<ci>FLUX_VALUE</ci>
</math>
<listOfParameters>
<parameter id="LOWER_BOUND" value="0" units="mmol_per_gDW_per_hr"/>
<parameter id="UPPER_BOUND" value="999999" units="mmol_per_gDW_per_hr"/>
<parameter id="OBJECTIVE_COEFFICIENT" value="0" />
<parameter id="FLUX_VALUE" value="0" units="mmol_per_gDW_per_hr"/>
</listOfParameters>
</kineticLaw>
</reaction>
<reaction id="R_ACLS" name="acetolactate synthase" reversible="false">
<notes>
<html:p>Abbreviation: R_ACLS</html:p>
<html:p>Synonyms: _0</html:p>
<html:p>EC Number: 4.1.3.18</html:p>
<html:p>SUBSYSTEM: Valine, Leucine, and Isoleucine Metabolism</html:p>
<html:p>Equation: [c] : h + (2) pyr --&gt; alac-S + co2</html:p>
<html:p>Confidence Level: 4</html:p>
<html:p>A flavoprotein. Requires thiamine diphosphate; also catalyses the formation of 2-aceto-2-hydroxybutanoate (see ACHBS).
Also EC 2.2.1.6 - NCD
</html:p>
<html:p>GENE ASSOCIATION: (Mbar_A0219 or Mbar_A0210) and (Mbar_A2541 or Mbar_A0428 or Mbar_A0438 or Mbar_A0218)</html:p>
</notes>
<listOfReactants>
<speciesReference species="M_h_c" stoichiometry="1"/>
<speciesReference species="M_pyr_c" stoichiometry="2"/>
</listOfReactants>
<listOfProducts>
<speciesReference species="M_alac_DASH_S_c" stoichiometry="1"/>
<speciesReference species="M_co2_c" stoichiometry="1"/>
</listOfProducts>
<kineticLaw>
<math xmlns="http://www.w3.org/1998/Math/MathML">
<ci>FLUX_VALUE</ci>
</math>
<listOfParameters>
<parameter id="LOWER_BOUND" value="0" units="mmol_per_gDW_per_hr"/>
<parameter id="UPPER_BOUND" value="999999" units="mmol_per_gDW_per_hr"/>
<parameter id="OBJECTIVE_COEFFICIENT" value="0" />
<parameter id="FLUX_VALUE" value="0" units="mmol_per_gDW_per_hr"/>
</listOfParameters>
</kineticLaw>
</reaction>
<reaction id="R_ACONMT" name="Trans-aconitate methyltransferase" reversible="false">
<notes>
<html:p>Abbreviation: R_ACONMT</html:p>
<html:p>Synonyms: _0</html:p>
<html:p>SUBSYSTEM: Central Metabolism</html:p>
<html:p>Equation: [c] : acon-T + amet --&gt; aconm + ahcys</html:p>
<html:p>Confidence Level: 2</html:p>
<html:p>JLR</html:p>
<html:p>GENE ASSOCIATION: (Mbar_A3635)</html:p>
</notes>
<listOfReactants>
<speciesReference species="M_acon_DASH_T_c" stoichiometry="1"/>
<speciesReference species="M_amet_c" stoichiometry="1"/>
</listOfReactants>
<listOfProducts>
<speciesReference species="M_aconm_c" stoichiometry="1"/>
<speciesReference species="M_ahcys_c" stoichiometry="1"/>
</listOfProducts>
<kineticLaw>
<math xmlns="http://www.w3.org/1998/Math/MathML">
<ci>FLUX_VALUE</ci>
</math>
<listOfParameters>
<parameter id="LOWER_BOUND" value="0" units="mmol_per_gDW_per_hr"/>
<parameter id="UPPER_BOUND" value="999999" units="mmol_per_gDW_per_hr"/>
<parameter id="OBJECTIVE_COEFFICIENT" value="0" />
<parameter id="FLUX_VALUE" value="0" units="mmol_per_gDW_per_hr"/>
</listOfParameters>
</kineticLaw>
</reaction>
<reaction id="R_ACONT" name="aconitase" reversible="true">
<notes>
<html:p>Abbreviation: R_ACONT</html:p>
<html:p>Synonyms: _0</html:p>
<html:p>EC Number: 4.2.1.3</html:p>
<html:p>SUBSYSTEM: Citric Acid Cycle</html:p>
<html:p>Equation: [c] : cit &lt;==&gt; icit</html:p>
<html:p>Confidence Level: 4</html:p>
<html:p>SMP</html:p>
<html:p>GENE ASSOCIATION: (Mbar_A0714)</html:p>
</notes>
<listOfReactants>
<speciesReference species="M_cit_c" stoichiometry="1"/>
</listOfReactants>
<listOfProducts>
<speciesReference species="M_icit_c" stoichiometry="1"/>
</listOfProducts>
<kineticLaw>
<math xmlns="http://www.w3.org/1998/Math/MathML">
<ci>FLUX_VALUE</ci>
</math>
<listOfParameters>
<parameter id="LOWER_BOUND" value="-999999" units="mmol_per_gDW_per_hr"/>
<parameter id="UPPER_BOUND" value="999999" units="mmol_per_gDW_per_hr"/>
<parameter id="OBJECTIVE_COEFFICIENT" value="0" />
<parameter id="FLUX_VALUE" value="0" units="mmol_per_gDW_per_hr"/>
</listOfParameters>
</kineticLaw>
</reaction>
<reaction id="R_ACOTA" name="acetylornithine transaminase" reversible="true">
<notes>
<html:p>Abbreviation: R_ACOTA</html:p>
<html:p>Synonyms: _0</html:p>
<html:p>EC Number: 2.6.1.11</html:p>
<html:p>SUBSYSTEM: Amino Acid Metabolism</html:p>
<html:p>Equation: [c] : acorn + akg &lt;==&gt; acg5sa + glu-L</html:p>
<html:p>Confidence Level: 4</html:p>
<html:p>GENE ASSOCIATION: (Mbar_A3279 or Mbar_A0871)</html:p>
</notes>
<listOfReactants>
<speciesReference species="M_acorn_c" stoichiometry="1"/>
<speciesReference species="M_akg_c" stoichiometry="1"/>
</listOfReactants>
<listOfProducts>
<speciesReference species="M_acg5sa_c" stoichiometry="1"/>
<speciesReference species="M_glu_DASH_L_c" stoichiometry="1"/>
</listOfProducts>
<kineticLaw>
<math xmlns="http://www.w3.org/1998/Math/MathML">
<ci>FLUX_VALUE</ci>
</math>
<listOfParameters>
<parameter id="LOWER_BOUND" value="-999999" units="mmol_per_gDW_per_hr"/>
<parameter id="UPPER_BOUND" value="999999" units="mmol_per_gDW_per_hr"/>
<parameter id="OBJECTIVE_COEFFICIENT" value="0" />
<parameter id="FLUX_VALUE" value="0" units="mmol_per_gDW_per_hr"/>
</listOfParameters>
</kineticLaw>
</reaction>
<reaction id="R_ACP1_FMN" name="acid phosphatase (FMN)" reversible="false">
<notes>
<html:p>Abbreviation: R_ACP1_FMN</html:p>
<html:p>Synonyms: _0</html:p>
<html:p>EC Number: 3.1.3.2</html:p>
<html:p>SUBSYSTEM: Vitamins &amp; Cofactor Biosynthesis</html:p>
<html:p>Equation: [c] : fmn + h2o --&gt; pi + ribflv</html:p>
<html:p>Confidence Level: 2</html:p>
<html:p>GENE ASSOCIATION: (Mbar_A1192)</html:p>
</notes>
<listOfReactants>
<speciesReference species="M_fmn_c" stoichiometry="1"/>
<speciesReference species="M_h2o_c" stoichiometry="1"/>
</listOfReactants>
<listOfProducts>
<speciesReference species="M_pi_c" stoichiometry="1"/>
<speciesReference species="M_ribflv_c" stoichiometry="1"/>
</listOfProducts>
<kineticLaw>
<math xmlns="http://www.w3.org/1998/Math/MathML">
<ci>FLUX_VALUE</ci>
</math>
<listOfParameters>
<parameter id="LOWER_BOUND" value="0" units="mmol_per_gDW_per_hr"/>
<parameter id="UPPER_BOUND" value="999999" units="mmol_per_gDW_per_hr"/>
<parameter id="OBJECTIVE_COEFFICIENT" value="0" />
<parameter id="FLUX_VALUE" value="0" units="mmol_per_gDW_per_hr"/>
</listOfParameters>
</kineticLaw>
</reaction>
<reaction id="R_ACS2" name="acetyl-CoA synthase (propionate)" reversible="false">
<notes>
<html:p>Abbreviation: R_ACS2</html:p>
<html:p>Synonyms: _0</html:p>
<html:p>EC Number: 6.2.1.1</html:p>
<html:p>SUBSYSTEM: Central Metabolism</html:p>
<html:p>Equation: [c] : atp + coa + ppa --&gt; amp + ppcoa + ppi</html:p>
<html:p>Confidence Level: 3</html:p>
<html:p>AMF</html:p>
<html:p>GENE ASSOCIATION: (Mbar_A2172)</html:p>
</notes>
<listOfReactants>
<speciesReference species="M_atp_c" stoichiometry="1"/>
<speciesReference species="M_coa_c" stoichiometry="1"/>
<speciesReference species="M_ppa_c" stoichiometry="1"/>
</listOfReactants>
<listOfProducts>
<speciesReference species="M_amp_c" stoichiometry="1"/>
<speciesReference species="M_ppcoa_c" stoichiometry="1"/>
<speciesReference species="M_ppi_c" stoichiometry="1"/>
</listOfProducts>
<kineticLaw>
<math xmlns="http://www.w3.org/1998/Math/MathML">
<ci>FLUX_VALUE</ci>
</math>
<listOfParameters>
<parameter id="LOWER_BOUND" value="0" units="mmol_per_gDW_per_hr"/>
<parameter id="UPPER_BOUND" value="999999" units="mmol_per_gDW_per_hr"/>
<parameter id="OBJECTIVE_COEFFICIENT" value="0" />
<parameter id="FLUX_VALUE" value="0" units="mmol_per_gDW_per_hr"/>
</listOfParameters>
</kineticLaw>
</reaction>
<reaction id="R_ACTNt2r" name="(R)-acetoin transport via proton symport" reversible="true">
<notes>
<html:p>Abbreviation: R_ACTNt2r</html:p>
<html:p>Synonyms: _0</html:p>
<html:p>SUBSYSTEM: Transport</html:p>
<html:p>Equation: actn-R[e] + h[e] &lt;==&gt; actn-R[c] + h[c]</html:p>
<html:p>Confidence Level: 1</html:p>
<html:p>GENE ASSOCIATION: </html:p>
</notes>
<listOfReactants>
<speciesReference species="M_actn_DASH_R_e" stoichiometry="1"/>
<speciesReference species="M_h_e" stoichiometry="1"/>
</listOfReactants>
<listOfProducts>
<speciesReference species="M_actn_DASH_R_c" stoichiometry="1"/>
<speciesReference species="M_h_c" stoichiometry="1"/>
</listOfProducts>
<kineticLaw>
<math xmlns="http://www.w3.org/1998/Math/MathML">
<ci>FLUX_VALUE</ci>
</math>
<listOfParameters>
<parameter id="LOWER_BOUND" value="-999999" units="mmol_per_gDW_per_hr"/>
<parameter id="UPPER_BOUND" value="999999" units="mmol_per_gDW_per_hr"/>
<parameter id="OBJECTIVE_COEFFICIENT" value="0" />
<parameter id="FLUX_VALUE" value="0" units="mmol_per_gDW_per_hr"/>
</listOfParameters>
</kineticLaw>
</reaction>
<reaction id="R_ACYP" name="acylphosphatase" reversible="false">
<notes>
<html:p>Abbreviation: R_ACYP</html:p>
<html:p>Synonyms: _0</html:p>
<html:p>EC Number: 3.6.1.7</html:p>
<html:p>SUBSYSTEM: Glycolysis/Gluconeogenesis</html:p>
<html:p>Equation: [c] : 13dpg + h2o --&gt; 3pg + h + pi</html:p>
<html:p>Confidence Level: 3</html:p>
<html:p>Reaction from KEGG: an acylphosphate + H2O -&amp;gt; a carboxylate + phosphate</html:p>
<html:p>GENE ASSOCIATION: (Mbar_A3282)</html:p>
</notes>
<listOfReactants>
<speciesReference species="M_13dpg_c" stoichiometry="1"/>
<speciesReference species="M_h2o_c" stoichiometry="1"/>
</listOfReactants>
<listOfProducts>
<speciesReference species="M_3pg_c" stoichiometry="1"/>
<speciesReference species="M_h_c" stoichiometry="1"/>
<speciesReference species="M_pi_c" stoichiometry="1"/>
</listOfProducts>
<kineticLaw>
<math xmlns="http://www.w3.org/1998/Math/MathML">
<ci>FLUX_VALUE</ci>
</math>
<listOfParameters>
<parameter id="LOWER_BOUND" value="0" units="mmol_per_gDW_per_hr"/>
<parameter id="UPPER_BOUND" value="999999" units="mmol_per_gDW_per_hr"/>
<parameter id="OBJECTIVE_COEFFICIENT" value="0" />
<parameter id="FLUX_VALUE" value="0" units="mmol_per_gDW_per_hr"/>
</listOfParameters>
</kineticLaw>
</reaction>
<reaction id="R_ACYP_2" name="acylphosphatase (2)" reversible="false">
<notes>
<html:p>Abbreviation: R_ACYP_2</html:p>
<html:p>Synonyms: _0</html:p>
<html:p>EC Number: 3.6.1.7</html:p>
<html:p>SUBSYSTEM: Central Metabolism</html:p>
<html:p>Equation: [c] : actp + h2o --&gt; ac + h + pi</html:p>
<html:p>Confidence Level: 3</html:p>
<html:p>Reaction from KEGG: an acylphosphate + H2O -&amp;gt; a carboxylate + phosphate

SAB</html:p>
<html:p>GENE ASSOCIATION: (Mbar_A3282)</html:p>
</notes>
<listOfReactants>
<speciesReference species="M_actp_c" stoichiometry="1"/>
<speciesReference species="M_h2o_c" stoichiometry="1"/>
</listOfReactants>
<listOfProducts>
<speciesReference species="M_ac_c" stoichiometry="1"/>
<speciesReference species="M_h_c" stoichiometry="1"/>
<speciesReference species="M_pi_c" stoichiometry="1"/>
</listOfProducts>
<kineticLaw>
<math xmlns="http://www.w3.org/1998/Math/MathML">
<ci>FLUX_VALUE</ci>
</math>
<listOfParameters>
<parameter id="LOWER_BOUND" value="0" units="mmol_per_gDW_per_hr"/>
<parameter id="UPPER_BOUND" value="999999" units="mmol_per_gDW_per_hr"/>
<parameter id="OBJECTIVE_COEFFICIENT" value="0" />
<parameter id="FLUX_VALUE" value="0" units="mmol_per_gDW_per_hr"/>
</listOfParameters>
</kineticLaw>
</reaction>
<reaction id="R_ACt2r" name="acetate reversible transport via proton symport" reversible="true">
<notes>
<html:p>Abbreviation: R_ACt2r</html:p>
<html:p>Synonyms: _0</html:p>
<html:p>SUBSYSTEM: Transport</html:p>
<html:p>Equation: ac[e] + h[e] &lt;==&gt; ac[c] + h[c]</html:p>
<html:p>Confidence Level: 2</html:p>
<html:p>NCD</html:p>
<html:p>GENE ASSOCIATION: </html:p>
</notes>
<listOfReactants>
<speciesReference species="M_ac_e" stoichiometry="1"/>
<speciesReference species="M_h_e" stoichiometry="1"/>
</listOfReactants>
<listOfProducts>
<speciesReference species="M_ac_c" stoichiometry="1"/>
<speciesReference species="M_h_c" stoichiometry="1"/>
</listOfProducts>
<kineticLaw>
<math xmlns="http://www.w3.org/1998/Math/MathML">
<ci>FLUX_VALUE</ci>
</math>
<listOfParameters>
<parameter id="LOWER_BOUND" value="-999999" units="mmol_per_gDW_per_hr"/>
<parameter id="UPPER_BOUND" value="999999" units="mmol_per_gDW_per_hr"/>
<parameter id="OBJECTIVE_COEFFICIENT" value="0" />
<parameter id="FLUX_VALUE" value="0" units="mmol_per_gDW_per_hr"/>
</listOfParameters>
</kineticLaw>
</reaction>
<reaction id="R_ADCPS2" name="adenosylcobinamide-phosphate synthase" reversible="false">
<notes>
<html:p>Abbreviation: R_ADCPS2</html:p>
<html:p>Synonyms: _1</html:p>
<html:p>SUBSYSTEM: Vitamins &amp; Cofactor Biosynthesis</html:p>
<html:p>Equation: [c] : adcobhex + applp + atp --&gt; adocbip + adp + h + pi</html:p>
<html:p>Confidence Level: 3</html:p>
<html:p>AMF
EC 6.3.1.10</html:p>
<html:p>GENE ASSOCIATION: (Mbar_A3454)</html:p>
</notes>
<listOfReactants>
<speciesReference species="M_adcobhex_c" stoichiometry="1"/>
<speciesReference species="M_applp_c" stoichiometry="1"/>
<speciesReference species="M_atp_c" stoichiometry="1"/>
</listOfReactants>
<listOfProducts>
<speciesReference species="M_adocbip_c" stoichiometry="1"/>
<speciesReference species="M_adp_c" stoichiometry="1"/>
<speciesReference species="M_h_c" stoichiometry="1"/>
<speciesReference species="M_pi_c" stoichiometry="1"/>
</listOfProducts>
<kineticLaw>
<math xmlns="http://www.w3.org/1998/Math/MathML">
<ci>FLUX_VALUE</ci>
</math>
<listOfParameters>
<parameter id="LOWER_BOUND" value="0" units="mmol_per_gDW_per_hr"/>
<parameter id="UPPER_BOUND" value="999999" units="mmol_per_gDW_per_hr"/>
<parameter id="OBJECTIVE_COEFFICIENT" value="0" />
<parameter id="FLUX_VALUE" value="0" units="mmol_per_gDW_per_hr"/>
</listOfParameters>
</kineticLaw>
</reaction>
<reaction id="R_ADCYRS" name="adenosylcobyric acid synthase (glutamine-hydrolysing)" reversible="false">
<notes>
<html:p>Abbreviation: R_ADCYRS</html:p>
<html:p>Synonyms: _4</html:p>
<html:p>SUBSYSTEM: Vitamins &amp; Cofactor Biosynthesis</html:p>
<html:p>Equation: [c] : adcobdam + (4) atp + (4) gln-L + (4) h2o --&gt; adcobhex + (4) adp + (4) glu-L + (4) h + (4) pi</html:p>
<html:p>Confidence Level: 4</html:p>
<html:p>AMF
EC 6.3.5.10</html:p>
<html:p>GENE ASSOCIATION: (Mbar_A3191)</html:p>
</notes>
<listOfReactants>
<speciesReference species="M_adcobdam_c" stoichiometry="1"/>
<speciesReference species="M_atp_c" stoichiometry="4"/>
<speciesReference species="M_gln_DASH_L_c" stoichiometry="4"/>
<speciesReference species="M_h2o_c" stoichiometry="4"/>
</listOfReactants>
<listOfProducts>
<speciesReference species="M_adcobhex_c" stoichiometry="1"/>
<speciesReference species="M_adp_c" stoichiometry="4"/>
<speciesReference species="M_glu_DASH_L_c" stoichiometry="4"/>
<speciesReference species="M_h_c" stoichiometry="4"/>
<speciesReference species="M_pi_c" stoichiometry="4"/>
</listOfProducts>
<kineticLaw>
<math xmlns="http://www.w3.org/1998/Math/MathML">
<ci>FLUX_VALUE</ci>
</math>
<listOfParameters>
<parameter id="LOWER_BOUND" value="0" units="mmol_per_gDW_per_hr"/>
<parameter id="UPPER_BOUND" value="999999" units="mmol_per_gDW_per_hr"/>
<parameter id="OBJECTIVE_COEFFICIENT" value="0" />
<parameter id="FLUX_VALUE" value="0" units="mmol_per_gDW_per_hr"/>
</listOfParameters>
</kineticLaw>
</reaction>
<reaction id="R_ADD" name="adenine deaminase" reversible="false">
<notes>
<html:p>Abbreviation: R_ADD</html:p>
<html:p>Synonyms: _0</html:p>
<html:p>EC Number: 3.5.4.2</html:p>
<html:p>SUBSYSTEM: Nucleotide Metabolism</html:p>
<html:p>Equation: [c] : ade + h + h2o --&gt; hxan + nh4</html:p>
<html:p>Confidence Level: 4</html:p>
<html:p>note:  reaction also occures spontaneously - oxidative deaminination  (MKA)</html:p>
<html:p>GENE ASSOCIATION: (Mbar_A3342)</html:p>
</notes>
<listOfReactants>
<speciesReference species="M_ade_c" stoichiometry="1"/>
<speciesReference species="M_h_c" stoichiometry="1"/>
<speciesReference species="M_h2o_c" stoichiometry="1"/>
</listOfReactants>
<listOfProducts>
<speciesReference species="M_hxan_c" stoichiometry="1"/>
<speciesReference species="M_nh4_c" stoichiometry="1"/>
</listOfProducts>
<kineticLaw>
<math xmlns="http://www.w3.org/1998/Math/MathML">
<ci>FLUX_VALUE</ci>
</math>
<listOfParameters>
<parameter id="LOWER_BOUND" value="0" units="mmol_per_gDW_per_hr"/>
<parameter id="UPPER_BOUND" value="999999" units="mmol_per_gDW_per_hr"/>
<parameter id="OBJECTIVE_COEFFICIENT" value="0" />
<parameter id="FLUX_VALUE" value="0" units="mmol_per_gDW_per_hr"/>
</listOfParameters>
</kineticLaw>
</reaction>
<reaction id="R_ADK1" name="adenylate kinase" reversible="true">
<notes>
<html:p>Abbreviation: R_ADK1</html:p>
<html:p>Synonyms: _0</html:p>
<html:p>EC Number: 2.7.4.3</html:p>
<html:p>SUBSYSTEM: Nucleotide Metabolism</html:p>
<html:p>Equation: [c] : amp + atp &lt;==&gt; (2) adp</html:p>
<html:p>Confidence Level: 3</html:p>
<html:p>Inorganic triphosphate can also act as donor</html:p>
<html:p>GENE ASSOCIATION: (Mbar_A0086)</html:p>
</notes>
<listOfReactants>
<speciesReference species="M_amp_c" stoichiometry="1"/>
<speciesReference species="M_atp_c" stoichiometry="1"/>
</listOfReactants>
<listOfProducts>
<speciesReference species="M_adp_c" stoichiometry="2"/>
</listOfProducts>
<kineticLaw>
<math xmlns="http://www.w3.org/1998/Math/MathML">
<ci>FLUX_VALUE</ci>
</math>
<listOfParameters>
<parameter id="LOWER_BOUND" value="-999999" units="mmol_per_gDW_per_hr"/>
<parameter id="UPPER_BOUND" value="999999" units="mmol_per_gDW_per_hr"/>
<parameter id="OBJECTIVE_COEFFICIENT" value="0" />
<parameter id="FLUX_VALUE" value="0" units="mmol_per_gDW_per_hr"/>
</listOfParameters>
</kineticLaw>
</reaction>
<reaction id="R_ADK2" name="adenylate kinase (Inorganic triphosphate)" reversible="true">
<notes>
<html:p>Abbreviation: R_ADK2</html:p>
<html:p>Synonyms: _0</html:p>
<html:p>EC Number: 2.7.4.3</html:p>
<html:p>SUBSYSTEM: Nucleotide Metabolism</html:p>
<html:p>Equation: [c] : amp + pppi &lt;==&gt; adp + ppi</html:p>
<html:p>Confidence Level: 3</html:p>
<html:p>Inorganic triphosphate can also act as donor</html:p>
<html:p>GENE ASSOCIATION: (Mbar_A0086)</html:p>
</notes>
<listOfReactants>
<speciesReference species="M_amp_c" stoichiometry="1"/>
<speciesReference species="M_pppi_c" stoichiometry="1"/>
</listOfReactants>
<listOfProducts>
<speciesReference species="M_adp_c" stoichiometry="1"/>
<speciesReference species="M_ppi_c" stoichiometry="1"/>
</listOfProducts>
<kineticLaw>
<math xmlns="http://www.w3.org/1998/Math/MathML">
<ci>FLUX_VALUE</ci>
</math>
<listOfParameters>
<parameter id="LOWER_BOUND" value="-999999" units="mmol_per_gDW_per_hr"/>
<parameter id="UPPER_BOUND" value="999999" units="mmol_per_gDW_per_hr"/>
<parameter id="OBJECTIVE_COEFFICIENT" value="0" />
<parameter id="FLUX_VALUE" value="0" units="mmol_per_gDW_per_hr"/>
</listOfParameters>
</kineticLaw>
</reaction>
<reaction id="R_ADK3" name="adentylate kinase (GTP)" reversible="true">
<notes>
<html:p>Abbreviation: R_ADK3</html:p>
<html:p>Synonyms: _0</html:p>
<html:p>SUBSYSTEM: Nucleotide Metabolism</html:p>
<html:p>Equation: [c] : amp + gtp &lt;==&gt; adp + gdp</html:p>
<html:p>Confidence Level: 2</html:p>
<html:p>JLR</html:p>
<html:p>GENE ASSOCIATION: (Mbar_A0086)</html:p>
</notes>
<listOfReactants>
<speciesReference species="M_amp_c" stoichiometry="1"/>
<speciesReference species="M_gtp_c" stoichiometry="1"/>
</listOfReactants>
<listOfProducts>
<speciesReference species="M_adp_c" stoichiometry="1"/>
<speciesReference species="M_gdp_c" stoichiometry="1"/>
</listOfProducts>
<kineticLaw>
<math xmlns="http://www.w3.org/1998/Math/MathML">
<ci>FLUX_VALUE</ci>
</math>
<listOfParameters>
<parameter id="LOWER_BOUND" value="-999999" units="mmol_per_gDW_per_hr"/>
<parameter id="UPPER_BOUND" value="999999" units="mmol_per_gDW_per_hr"/>
<parameter id="OBJECTIVE_COEFFICIENT" value="0" />
<parameter id="FLUX_VALUE" value="0" units="mmol_per_gDW_per_hr"/>
</listOfParameters>
</kineticLaw>
</reaction>
<reaction id="R_ADK4" name="adentylate kinase (ITP)" reversible="true">
<notes>
<html:p>Abbreviation: R_ADK4</html:p>
<html:p>Synonyms: _0</html:p>
<html:p>SUBSYSTEM: Nucleotide Metabolism</html:p>
<html:p>Equation: [c] : amp + itp &lt;==&gt; adp + idp</html:p>
<html:p>Confidence Level: 2</html:p>
<html:p>JLR</html:p>
<html:p>GENE ASSOCIATION: (Mbar_A0086)</html:p>
</notes>
<listOfReactants>
<speciesReference species="M_amp_c" stoichiometry="1"/>
<speciesReference species="M_itp_c" stoichiometry="1"/>
</listOfReactants>
<listOfProducts>
<speciesReference species="M_adp_c" stoichiometry="1"/>
<speciesReference species="M_idp_c" stoichiometry="1"/>
</listOfProducts>
<kineticLaw>
<math xmlns="http://www.w3.org/1998/Math/MathML">
<ci>FLUX_VALUE</ci>
</math>
<listOfParameters>
<parameter id="LOWER_BOUND" value="-999999" units="mmol_per_gDW_per_hr"/>
<parameter id="UPPER_BOUND" value="999999" units="mmol_per_gDW_per_hr"/>
<parameter id="OBJECTIVE_COEFFICIENT" value="0" />
<parameter id="FLUX_VALUE" value="0" units="mmol_per_gDW_per_hr"/>
</listOfParameters>
</kineticLaw>
</reaction>
<reaction id="R_ADKd" name="adenylate kinase (d form)" reversible="true">
<notes>
<html:p>Abbreviation: R_ADKd</html:p>
<html:p>Synonyms: _0</html:p>
<html:p>EC Number: 2.7.4.3</html:p>
<html:p>SUBSYSTEM: Nucleotide Metabolism</html:p>
<html:p>Equation: [c] : damp + datp &lt;==&gt; (2) dadp</html:p>
<html:p>Confidence Level: 2</html:p>
<html:p>Inorganic triphosphate can also act as donor

This form was added for Staph based on KEGG evidence (SAB)</html:p>
<html:p>GENE ASSOCIATION: (Mbar_A0086)</html:p>
</notes>
<listOfReactants>
<speciesReference species="M_damp_c" stoichiometry="1"/>
<speciesReference species="M_datp_c" stoichiometry="1"/>
</listOfReactants>
<listOfProducts>
<speciesReference species="M_dadp_c" stoichiometry="2"/>
</listOfProducts>
<kineticLaw>
<math xmlns="http://www.w3.org/1998/Math/MathML">
<ci>FLUX_VALUE</ci>
</math>
<listOfParameters>
<parameter id="LOWER_BOUND" value="-999999" units="mmol_per_gDW_per_hr"/>
<parameter id="UPPER_BOUND" value="999999" units="mmol_per_gDW_per_hr"/>
<parameter id="OBJECTIVE_COEFFICIENT" value="0" />
<parameter id="FLUX_VALUE" value="0" units="mmol_per_gDW_per_hr"/>
</listOfParameters>
</kineticLaw>
</reaction>
<reaction id="R_ADNCYC" name="adenylate cyclase" reversible="false">
<notes>
<html:p>Abbreviation: R_ADNCYC</html:p>
<html:p>Synonyms: _3</html:p>
<html:p>EC Number: 4.6.1.1</html:p>
<html:p>SUBSYSTEM: Nucleotide Metabolism</html:p>
<html:p>Equation: [c] : atp --&gt; camp + ppi</html:p>
<html:p>Confidence Level: 3</html:p>
<html:p>JLR</html:p>
<html:p>GENE ASSOCIATION: (Mbar_A0548)</html:p>
</notes>
<listOfReactants>
<speciesReference species="M_atp_c" stoichiometry="1"/>
</listOfReactants>
<listOfProducts>
<speciesReference species="M_camp_c" stoichiometry="1"/>
<speciesReference species="M_ppi_c" stoichiometry="1"/>
</listOfProducts>
<kineticLaw>
<math xmlns="http://www.w3.org/1998/Math/MathML">
<ci>FLUX_VALUE</ci>
</math>
<listOfParameters>
<parameter id="LOWER_BOUND" value="0" units="mmol_per_gDW_per_hr"/>
<parameter id="UPPER_BOUND" value="999999" units="mmol_per_gDW_per_hr"/>
<parameter id="OBJECTIVE_COEFFICIENT" value="0" />
<parameter id="FLUX_VALUE" value="0" units="mmol_per_gDW_per_hr"/>
</listOfParameters>
</kineticLaw>
</reaction>
<reaction id="R_ADNK1" name="adenosine kinase" reversible="false">
<notes>
<html:p>Abbreviation: R_ADNK1</html:p>
<html:p>Synonyms: _0</html:p>
<html:p>EC Number: 2.7.1.20</html:p>
<html:p>SUBSYSTEM: Nucleotide Metabolism</html:p>
<html:p>Equation: [c] : adn + atp --&gt; adp + amp + h</html:p>
<html:p>Confidence Level: 2</html:p>
<html:p>_2-Aminoadenosine can also act as acceptor</html:p>
<html:p>GENE ASSOCIATION: (Mbar_A0086)</html:p>
</notes>
<listOfReactants>
<speciesReference species="M_adn_c" stoichiometry="1"/>
<speciesReference species="M_atp_c" stoichiometry="1"/>
</listOfReactants>
<listOfProducts>
<speciesReference species="M_adp_c" stoichiometry="1"/>
<speciesReference species="M_amp_c" stoichiometry="1"/>
<speciesReference species="M_h_c" stoichiometry="1"/>
</listOfProducts>
<kineticLaw>
<math xmlns="http://www.w3.org/1998/Math/MathML">
<ci>FLUX_VALUE</ci>
</math>
<listOfParameters>
<parameter id="LOWER_BOUND" value="0" units="mmol_per_gDW_per_hr"/>
<parameter id="UPPER_BOUND" value="999999" units="mmol_per_gDW_per_hr"/>
<parameter id="OBJECTIVE_COEFFICIENT" value="0" />
<parameter id="FLUX_VALUE" value="0" units="mmol_per_gDW_per_hr"/>
</listOfParameters>
</kineticLaw>
</reaction>
<reaction id="R_ADOCBIAH" name="Adenosyl cobinamide amidohydrolase" reversible="false">
<notes>
<html:p>Abbreviation: R_ADOCBIAH</html:p>
<html:p>Synonyms: _0</html:p>
<html:p>SUBSYSTEM: Vitamins &amp; Cofactor Biosynthesis</html:p>
<html:p>Equation: [c] : adocbi + h2o --&gt; adcobhex + appl</html:p>
<html:p>Confidence Level: 4</html:p>
<html:p>AMF
archeal pathway reaction
PMID: 14990804
</html:p>
<html:p>GENE ASSOCIATION: (Mbar_A3636)</html:p>
</notes>
<listOfReactants>
<speciesReference species="M_adocbi_c" stoichiometry="1"/>
<speciesReference species="M_h2o_c" stoichiometry="1"/>
</listOfReactants>
<listOfProducts>
<speciesReference species="M_adcobhex_c" stoichiometry="1"/>
<speciesReference species="M_appl_c" stoichiometry="1"/>
</listOfProducts>
<kineticLaw>
<math xmlns="http://www.w3.org/1998/Math/MathML">
<ci>FLUX_VALUE</ci>
</math>
<listOfParameters>
<parameter id="LOWER_BOUND" value="0" units="mmol_per_gDW_per_hr"/>
<parameter id="UPPER_BOUND" value="999999" units="mmol_per_gDW_per_hr"/>
<parameter id="OBJECTIVE_COEFFICIENT" value="0" />
<parameter id="FLUX_VALUE" value="0" units="mmol_per_gDW_per_hr"/>
</listOfParameters>
</kineticLaw>
</reaction>
<reaction id="R_ADOCBLS2" name="Adenosylcobalamin 5&apos;-phosphate synthase" reversible="false">
<notes>
<html:p>Abbreviation: R_ADOCBLS2</html:p>
<html:p>Synonyms: _0</html:p>
<html:p>SUBSYSTEM: Vitamins &amp; Cofactor Biosynthesis</html:p>
<html:p>Equation: [c] : agdpcbi + r5hbzi --&gt; adocblhbi + gmp + h</html:p>
<html:p>Confidence Level: 3</html:p>
<html:p>GENE ASSOCIATION: (Mbar_A3456)</html:p>
</notes>
<listOfReactants>
<speciesReference species="M_agdpcbi_c" stoichiometry="1"/>
<speciesReference species="M_r5hbzi_c" stoichiometry="1"/>
</listOfReactants>
<listOfProducts>
<speciesReference species="M_adocblhbi_c" stoichiometry="1"/>
<speciesReference species="M_gmp_c" stoichiometry="1"/>
<speciesReference species="M_h_c" stoichiometry="1"/>
</listOfProducts>
<kineticLaw>
<math xmlns="http://www.w3.org/1998/Math/MathML">
<ci>FLUX_VALUE</ci>
</math>
<listOfParameters>
<parameter id="LOWER_BOUND" value="0" units="mmol_per_gDW_per_hr"/>
<parameter id="UPPER_BOUND" value="999999" units="mmol_per_gDW_per_hr"/>
<parameter id="OBJECTIVE_COEFFICIENT" value="0" />
<parameter id="FLUX_VALUE" value="0" units="mmol_per_gDW_per_hr"/>
</listOfParameters>
</kineticLaw>
</reaction>
<reaction id="R_ADPT" name="adenine phosphoribosyltransferase" reversible="false">
<notes>
<html:p>Abbreviation: R_ADPT</html:p>
<html:p>Synonyms: _0</html:p>
<html:p>EC Number: 2.4.2.7</html:p>
<html:p>SUBSYSTEM: Nucleotide Metabolism</html:p>
<html:p>Equation: [c] : ade + prpp --&gt; amp + ppi</html:p>
<html:p>Confidence Level: 3</html:p>
<html:p>GENE ASSOCIATION: (Mbar_A1633)</html:p>
</notes>
<listOfReactants>
<speciesReference species="M_ade_c" stoichiometry="1"/>
<speciesReference species="M_prpp_c" stoichiometry="1"/>
</listOfReactants>
<listOfProducts>
<speciesReference species="M_amp_c" stoichiometry="1"/>
<speciesReference species="M_ppi_c" stoichiometry="1"/>
</listOfProducts>
<kineticLaw>
<math xmlns="http://www.w3.org/1998/Math/MathML">
<ci>FLUX_VALUE</ci>
</math>
<listOfParameters>
<parameter id="LOWER_BOUND" value="0" units="mmol_per_gDW_per_hr"/>
<parameter id="UPPER_BOUND" value="999999" units="mmol_per_gDW_per_hr"/>
<parameter id="OBJECTIVE_COEFFICIENT" value="0" />
<parameter id="FLUX_VALUE" value="0" units="mmol_per_gDW_per_hr"/>
</listOfParameters>
</kineticLaw>
</reaction>
<reaction id="R_ADSL1" name="adenylosuccinate lyase" reversible="false">
<notes>
<html:p>Abbreviation: R_ADSL1</html:p>
<html:p>Synonyms: _0</html:p>
<html:p>EC Number: 4.3.2.2</html:p>
<html:p>SUBSYSTEM: Alanine and Aspartate Metabolism</html:p>
<html:p>Equation: [c] : dcamp --&gt; amp + fum</html:p>
<html:p>Confidence Level: 4</html:p>
<html:p>GENE ASSOCIATION: (Mbar_A0673)</html:p>
</notes>
<listOfReactants>
<speciesReference species="M_dcamp_c" stoichiometry="1"/>
</listOfReactants>
<listOfProducts>
<speciesReference species="M_amp_c" stoichiometry="1"/>
<speciesReference species="M_fum_c" stoichiometry="1"/>
</listOfProducts>
<kineticLaw>
<math xmlns="http://www.w3.org/1998/Math/MathML">
<ci>FLUX_VALUE</ci>
</math>
<listOfParameters>
<parameter id="LOWER_BOUND" value="0" units="mmol_per_gDW_per_hr"/>
<parameter id="UPPER_BOUND" value="999999" units="mmol_per_gDW_per_hr"/>
<parameter id="OBJECTIVE_COEFFICIENT" value="0" />
<parameter id="FLUX_VALUE" value="0" units="mmol_per_gDW_per_hr"/>
</listOfParameters>
</kineticLaw>
</reaction>
<reaction id="R_ADSL2" name="adenylosuccinate lyase" reversible="false">
<notes>
<html:p>Abbreviation: R_ADSL2</html:p>
<html:p>Synonyms: _0</html:p>
<html:p>EC Number: 4.3.2.2</html:p>
<html:p>SUBSYSTEM: Nucleotide Metabolism</html:p>
<html:p>Equation: [c] : 25aics --&gt; aicar + fum</html:p>
<html:p>Confidence Level: 4</html:p>
<html:p>GENE ASSOCIATION: (Mbar_A0673)</html:p>
</notes>
<listOfReactants>
<speciesReference species="M_25aics_c" stoichiometry="1"/>
</listOfReactants>
<listOfProducts>
<speciesReference species="M_aicar_c" stoichiometry="1"/>
<speciesReference species="M_fum_c" stoichiometry="1"/>
</listOfProducts>
<kineticLaw>
<math xmlns="http://www.w3.org/1998/Math/MathML">
<ci>FLUX_VALUE</ci>
</math>
<listOfParameters>
<parameter id="LOWER_BOUND" value="0" units="mmol_per_gDW_per_hr"/>
<parameter id="UPPER_BOUND" value="999999" units="mmol_per_gDW_per_hr"/>
<parameter id="OBJECTIVE_COEFFICIENT" value="0" />
<parameter id="FLUX_VALUE" value="0" units="mmol_per_gDW_per_hr"/>
</listOfParameters>
</kineticLaw>
</reaction>
<reaction id="R_ADSS" name="adenylosuccinate synthase" reversible="false">
<notes>
<html:p>Abbreviation: R_ADSS</html:p>
<html:p>Synonyms: _0</html:p>
<html:p>EC Number: 6.3.4.4</html:p>
<html:p>SUBSYSTEM: Alanine and Aspartate Metabolism</html:p>
<html:p>Equation: [c] : asp-L + gtp + imp --&gt; dcamp + gdp + (2) h + pi</html:p>
<html:p>Confidence Level: 4</html:p>
<html:p>GENE ASSOCIATION: (Mbar_A0403)</html:p>
</notes>
<listOfReactants>
<speciesReference species="M_asp_DASH_L_c" stoichiometry="1"/>
<speciesReference species="M_gtp_c" stoichiometry="1"/>
<speciesReference species="M_imp_c" stoichiometry="1"/>
</listOfReactants>
<listOfProducts>
<speciesReference species="M_dcamp_c" stoichiometry="1"/>
<speciesReference species="M_gdp_c" stoichiometry="1"/>
<speciesReference species="M_h_c" stoichiometry="2"/>
<speciesReference species="M_pi_c" stoichiometry="1"/>
</listOfProducts>
<kineticLaw>
<math xmlns="http://www.w3.org/1998/Math/MathML">
<ci>FLUX_VALUE</ci>
</math>
<listOfParameters>
<parameter id="LOWER_BOUND" value="0" units="mmol_per_gDW_per_hr"/>
<parameter id="UPPER_BOUND" value="999999" units="mmol_per_gDW_per_hr"/>
<parameter id="OBJECTIVE_COEFFICIENT" value="0" />
<parameter id="FLUX_VALUE" value="0" units="mmol_per_gDW_per_hr"/>
</listOfParameters>
</kineticLaw>
</reaction>
<reaction id="R_AGAIAGT" name="archaeatidylinositol N-acetylglucosaminyltransferase" reversible="false">
<notes>
<html:p>Abbreviation: R_AGAIAGT</html:p>
<html:p>Synonyms: _0</html:p>
<html:p>EC Number: 2.4.1.198</html:p>
<html:p>SUBSYSTEM: Lipid &amp; Cell Wall Metabolism</html:p>
<html:p>Equation: [c] : dpgpi + uacgam --&gt; agdpgpi + h + udp</html:p>
<html:p>Confidence Level: 3</html:p>
<html:p>AMF</html:p>
<html:p>GENE ASSOCIATION: (Mbar_A1731)</html:p>
</notes>
<listOfReactants>
<speciesReference species="M_dpgpi_c" stoichiometry="1"/>
<speciesReference species="M_uacgam_c" stoichiometry="1"/>
</listOfReactants>
<listOfProducts>
<speciesReference species="M_agdpgpi_c" stoichiometry="1"/>
<speciesReference species="M_h_c" stoichiometry="1"/>
<speciesReference species="M_udp_c" stoichiometry="1"/>
</listOfProducts>
<kineticLaw>
<math xmlns="http://www.w3.org/1998/Math/MathML">
<ci>FLUX_VALUE</ci>
</math>
<listOfParameters>
<parameter id="LOWER_BOUND" value="0" units="mmol_per_gDW_per_hr"/>
<parameter id="UPPER_BOUND" value="999999" units="mmol_per_gDW_per_hr"/>
<parameter id="OBJECTIVE_COEFFICIENT" value="0" />
<parameter id="FLUX_VALUE" value="0" units="mmol_per_gDW_per_hr"/>
</listOfParameters>
</kineticLaw>
</reaction>
<reaction id="R_AGAID" name="N-acetylglucosaminylarchaeatidylinositol deacetylase" reversible="false">
<notes>
<html:p>Abbreviation: R_AGAID</html:p>
<html:p>Synonyms: _0</html:p>
<html:p>SUBSYSTEM: Lipid &amp; Cell Wall Metabolism</html:p>
<html:p>Equation: [c] : agdpgpi + h2o --&gt; ac + gdpgpi</html:p>
<html:p>Confidence Level: 3</html:p>
<html:p>AMF</html:p>
<html:p>GENE ASSOCIATION: (Mbar_A0408)</html:p>
</notes>
<listOfReactants>
<speciesReference species="M_agdpgpi_c" stoichiometry="1"/>
<speciesReference species="M_h2o_c" stoichiometry="1"/>
</listOfReactants>
<listOfProducts>
<speciesReference species="M_ac_c" stoichiometry="1"/>
<speciesReference species="M_gdpgpi_c" stoichiometry="1"/>
</listOfProducts>
<kineticLaw>
<math xmlns="http://www.w3.org/1998/Math/MathML">
<ci>FLUX_VALUE</ci>
</math>
<listOfParameters>
<parameter id="LOWER_BOUND" value="0" units="mmol_per_gDW_per_hr"/>
<parameter id="UPPER_BOUND" value="999999" units="mmol_per_gDW_per_hr"/>
<parameter id="OBJECTIVE_COEFFICIENT" value="0" />
<parameter id="FLUX_VALUE" value="0" units="mmol_per_gDW_per_hr"/>
</listOfParameters>
</kineticLaw>
</reaction>
<reaction id="R_AGMT" name="agmatinase" reversible="false">
<notes>
<html:p>Abbreviation: R_AGMT</html:p>
<html:p>Synonyms: _0</html:p>
<html:p>EC Number: 3.5.3.11</html:p>
<html:p>SUBSYSTEM: Arginine and Proline Metabolism</html:p>
<html:p>Equation: [c] : agm + h2o --&gt; ptrc + urea</html:p>
<html:p>Confidence Level: 4</html:p>
<html:p>GENE ASSOCIATION: (Mbar_A0694)</html:p>
</notes>
<listOfReactants>
<speciesReference species="M_agm_c" stoichiometry="1"/>
<speciesReference species="M_h2o_c" stoichiometry="1"/>
</listOfReactants>
<listOfProducts>
<speciesReference species="M_ptrc_c" stoichiometry="1"/>
<speciesReference species="M_urea_c" stoichiometry="1"/>
</listOfProducts>
<kineticLaw>
<math xmlns="http://www.w3.org/1998/Math/MathML">
<ci>FLUX_VALUE</ci>
</math>
<listOfParameters>
<parameter id="LOWER_BOUND" value="0" units="mmol_per_gDW_per_hr"/>
<parameter id="UPPER_BOUND" value="999999" units="mmol_per_gDW_per_hr"/>
<parameter id="OBJECTIVE_COEFFICIENT" value="0" />
<parameter id="FLUX_VALUE" value="0" units="mmol_per_gDW_per_hr"/>
</listOfParameters>
</kineticLaw>
</reaction>
<reaction id="R_AGPR" name="N-acetyl-g-glutamyl-phosphate reductase" reversible="true">
<notes>
<html:p>Abbreviation: R_AGPR</html:p>
<html:p>Synonyms: _0</html:p>
<html:p>EC Number: 1.2.1.38</html:p>
<html:p>SUBSYSTEM: Amino Acid Metabolism</html:p>
<html:p>Equation: [c] : acg5sa + nadp + pi &lt;==&gt; acg5p + h + nadph</html:p>
<html:p>Confidence Level: 4</html:p>
<html:p>GENE ASSOCIATION: (Mbar_A2001)</html:p>
</notes>
<listOfReactants>
<speciesReference species="M_acg5sa_c" stoichiometry="1"/>
<speciesReference species="M_nadp_c" stoichiometry="1"/>
<speciesReference species="M_pi_c" stoichiometry="1"/>
</listOfReactants>
<listOfProducts>
<speciesReference species="M_acg5p_c" stoichiometry="1"/>
<speciesReference species="M_h_c" stoichiometry="1"/>
<speciesReference species="M_nadph_c" stoichiometry="1"/>
</listOfProducts>
<kineticLaw>
<math xmlns="http://www.w3.org/1998/Math/MathML">
<ci>FLUX_VALUE</ci>
</math>
<listOfParameters>
<parameter id="LOWER_BOUND" value="-999999" units="mmol_per_gDW_per_hr"/>
<parameter id="UPPER_BOUND" value="999999" units="mmol_per_gDW_per_hr"/>
<parameter id="OBJECTIVE_COEFFICIENT" value="0" />
<parameter id="FLUX_VALUE" value="0" units="mmol_per_gDW_per_hr"/>
</listOfParameters>
</kineticLaw>
</reaction>
<reaction id="R_AHC" name="adenosylhomocysteinase" reversible="true">
<notes>
<html:p>Abbreviation: R_AHC</html:p>
<html:p>Synonyms: _0</html:p>
<html:p>EC Number: 3.3.1.1</html:p>
<html:p>SUBSYSTEM: Methionine Metabolism</html:p>
<html:p>Equation: [c] : ahcys + h2o &lt;==&gt; adn + hcys-L</html:p>
<html:p>Confidence Level: 4</html:p>
<html:p>GENE ASSOCIATION: (Mbar_A3251)</html:p>
</notes>
<listOfReactants>
<speciesReference species="M_ahcys_c" stoichiometry="1"/>
<speciesReference species="M_h2o_c" stoichiometry="1"/>
</listOfReactants>
<listOfProducts>
<speciesReference species="M_adn_c" stoichiometry="1"/>
<speciesReference species="M_hcys_DASH_L_c" stoichiometry="1"/>
</listOfProducts>
<kineticLaw>
<math xmlns="http://www.w3.org/1998/Math/MathML">
<ci>FLUX_VALUE</ci>
</math>
<listOfParameters>
<parameter id="LOWER_BOUND" value="-999999" units="mmol_per_gDW_per_hr"/>
<parameter id="UPPER_BOUND" value="999999" units="mmol_per_gDW_per_hr"/>
<parameter id="OBJECTIVE_COEFFICIENT" value="0" />
<parameter id="FLUX_VALUE" value="0" units="mmol_per_gDW_per_hr"/>
</listOfParameters>
</kineticLaw>
</reaction>
<reaction id="R_AHGDx" name="(S)-alpha-hydroxyglutarate dehydrogenase" reversible="true">
<notes>
<html:p>Abbreviation: R_AHGDx</html:p>
<html:p>Synonyms: _1</html:p>
<html:p>SUBSYSTEM: Vitamins &amp; Cofactor Biosynthesis</html:p>
<html:p>Equation: [c] : S2hglut + nad &lt;==&gt; akg + h + nadh</html:p>
<html:p>Confidence Level: 4</html:p>
<html:p>AMF</html:p>
<html:p>GENE ASSOCIATION: (Mbar_A0309)</html:p>
</notes>
<listOfReactants>
<speciesReference species="M_S2hglut_c" stoichiometry="1"/>
<speciesReference species="M_nad_c" stoichiometry="1"/>
</listOfReactants>
<listOfProducts>
<speciesReference species="M_akg_c" stoichiometry="1"/>
<speciesReference species="M_h_c" stoichiometry="1"/>
<speciesReference species="M_nadh_c" stoichiometry="1"/>
</listOfProducts>
<kineticLaw>
<math xmlns="http://www.w3.org/1998/Math/MathML">
<ci>FLUX_VALUE</ci>
</math>
<listOfParameters>
<parameter id="LOWER_BOUND" value="-999999" units="mmol_per_gDW_per_hr"/>
<parameter id="UPPER_BOUND" value="999999" units="mmol_per_gDW_per_hr"/>
<parameter id="OBJECTIVE_COEFFICIENT" value="0" />
<parameter id="FLUX_VALUE" value="0" units="mmol_per_gDW_per_hr"/>
</listOfParameters>
</kineticLaw>
</reaction>
<reaction id="R_AHMMPS" name="_4-amino-5-hydroxymethyl-2-methylpyrimidine synthetase" reversible="false">
<notes>
<html:p>Abbreviation: R_AHMMPS</html:p>
<html:p>Synonyms: _0</html:p>
<html:p>SUBSYSTEM: Vitamins &amp; Cofactor Biosynthesis</html:p>
<html:p>Equation: [c] : air + (2) h --&gt; 4ahmmp + gcald + pi</html:p>
<html:p>Confidence Level: 2</html:p>
<html:p>Reaction stoichiometry unknown</html:p>
<html:p>GENE ASSOCIATION: (Mbar_A2129) or (Mbar_A0597)</html:p>
</notes>
<listOfReactants>
<speciesReference species="M_air_c" stoichiometry="1"/>
<speciesReference species="M_h_c" stoichiometry="2"/>
</listOfReactants>
<listOfProducts>
<speciesReference species="M_4ahmmp_c" stoichiometry="1"/>
<speciesReference species="M_gcald_c" stoichiometry="1"/>
<speciesReference species="M_pi_c" stoichiometry="1"/>
</listOfProducts>
<kineticLaw>
<math xmlns="http://www.w3.org/1998/Math/MathML">
<ci>FLUX_VALUE</ci>
</math>
<listOfParameters>
<parameter id="LOWER_BOUND" value="0" units="mmol_per_gDW_per_hr"/>
<parameter id="UPPER_BOUND" value="999999" units="mmol_per_gDW_per_hr"/>
<parameter id="OBJECTIVE_COEFFICIENT" value="0" />
<parameter id="FLUX_VALUE" value="0" units="mmol_per_gDW_per_hr"/>
</listOfParameters>
</kineticLaw>
</reaction>
<reaction id="R_AHSERL2" name="O-acetylhomoserine (thiol)-lyase" reversible="false">
<notes>
<html:p>Abbreviation: R_AHSERL2</html:p>
<html:p>Synonyms: _0</html:p>
<html:p>EC Number: 4.2.99.8</html:p>
<html:p>SUBSYSTEM: Methionine Metabolism</html:p>
<html:p>Equation: [c] : achms + h2s --&gt; ac + h + hcys-L</html:p>
<html:p>Confidence Level: 3</html:p>
<html:p>NCD</html:p>
<html:p>GENE ASSOCIATION: (Mbar_A2427)</html:p>
</notes>
<listOfReactants>
<speciesReference species="M_achms_c" stoichiometry="1"/>
<speciesReference species="M_h2s_c" stoichiometry="1"/>
</listOfReactants>
<listOfProducts>
<speciesReference species="M_ac_c" stoichiometry="1"/>
<speciesReference species="M_h_c" stoichiometry="1"/>
<speciesReference species="M_hcys_DASH_L_c" stoichiometry="1"/>
</listOfProducts>
<kineticLaw>
<math xmlns="http://www.w3.org/1998/Math/MathML">
<ci>FLUX_VALUE</ci>
</math>
<listOfParameters>
<parameter id="LOWER_BOUND" value="0" units="mmol_per_gDW_per_hr"/>
<parameter id="UPPER_BOUND" value="999999" units="mmol_per_gDW_per_hr"/>
<parameter id="OBJECTIVE_COEFFICIENT" value="0" />
<parameter id="FLUX_VALUE" value="0" units="mmol_per_gDW_per_hr"/>
</listOfParameters>
</kineticLaw>
</reaction>
<reaction id="R_AHXDH" name="_6-aminohexanoate-dimer hydrolase" reversible="false">
<notes>
<html:p>Abbreviation: R_AHXDH</html:p>
<html:p>Synonyms: _0</html:p>
<html:p>EC Number: 3.5.1.46</html:p>
<html:p>SUBSYSTEM: Other</html:p>
<html:p>Equation: [c] : 6ax6ax + h2o --&gt; (2) 6ax</html:p>
<html:p>Confidence Level: 2</html:p>
<html:p>GENE ASSOCIATION: (Mbar_A1202)</html:p>
</notes>
<listOfReactants>
<speciesReference species="M_6ax6ax_c" stoichiometry="1"/>
<speciesReference species="M_h2o_c" stoichiometry="1"/>
</listOfReactants>
<listOfProducts>
<speciesReference species="M_6ax_c" stoichiometry="2"/>
</listOfProducts>
<kineticLaw>
<math xmlns="http://www.w3.org/1998/Math/MathML">
<ci>FLUX_VALUE</ci>
</math>
<listOfParameters>
<parameter id="LOWER_BOUND" value="0" units="mmol_per_gDW_per_hr"/>
<parameter id="UPPER_BOUND" value="999999" units="mmol_per_gDW_per_hr"/>
<parameter id="OBJECTIVE_COEFFICIENT" value="0" />
<parameter id="FLUX_VALUE" value="0" units="mmol_per_gDW_per_hr"/>
</listOfParameters>
</kineticLaw>
</reaction>
<reaction id="R_AICART" name="phosphoribosylaminoimidazolecarboxamide formyltransferase" reversible="true">
<notes>
<html:p>Abbreviation: R_AICART</html:p>
<html:p>Synonyms: _0</html:p>
<html:p>EC Number: 2.1.2.3</html:p>
<html:p>SUBSYSTEM: Nucleotide Metabolism</html:p>
<html:p>Equation: [c] : 10fthf + aicar &lt;==&gt; fprica + thf</html:p>
<html:p>Confidence Level: 4</html:p>
<html:p>GENE ASSOCIATION: (Mbar_A0571)</html:p>
</notes>
<listOfReactants>
<speciesReference species="M_10fthf_c" stoichiometry="1"/>
<speciesReference species="M_aicar_c" stoichiometry="1"/>
</listOfReactants>
<listOfProducts>
<speciesReference species="M_fprica_c" stoichiometry="1"/>
<speciesReference species="M_thf_c" stoichiometry="1"/>
</listOfProducts>
<kineticLaw>
<math xmlns="http://www.w3.org/1998/Math/MathML">
<ci>FLUX_VALUE</ci>
</math>
<listOfParameters>
<parameter id="LOWER_BOUND" value="-999999" units="mmol_per_gDW_per_hr"/>
<parameter id="UPPER_BOUND" value="999999" units="mmol_per_gDW_per_hr"/>
<parameter id="OBJECTIVE_COEFFICIENT" value="0" />
<parameter id="FLUX_VALUE" value="0" units="mmol_per_gDW_per_hr"/>
</listOfParameters>
</kineticLaw>
</reaction>
<reaction id="R_AIRC2" name="phosphoribosylaminoimidazole carboxylase" reversible="false">
<notes>
<html:p>Abbreviation: R_AIRC2</html:p>
<html:p>Synonyms: _0</html:p>
<html:p>SUBSYSTEM: Nucleotide Metabolism</html:p>
<html:p>Equation: [c] : air + atp + hco3 --&gt; 5caiz + adp + h + pi</html:p>
<html:p>Confidence Level: 3</html:p>
<html:p>JLR- reaction according to Neidhardt pg 563 and 569.  According to Meyer et al. Biochemistry 38: 3012-3018pp, this pathway is used in prokaryotes and uses hco3 instead of co2. </html:p>
<html:p>GENE ASSOCIATION: (Mbar_A3125 or Mbar_A0762 or Mbar_A3291)</html:p>
</notes>
<listOfReactants>
<speciesReference species="M_air_c" stoichiometry="1"/>
<speciesReference species="M_atp_c" stoichiometry="1"/>
<speciesReference species="M_hco3_c" stoichiometry="1"/>
</listOfReactants>
<listOfProducts>
<speciesReference species="M_5caiz_c" stoichiometry="1"/>
<speciesReference species="M_adp_c" stoichiometry="1"/>
<speciesReference species="M_h_c" stoichiometry="1"/>
<speciesReference species="M_pi_c" stoichiometry="1"/>
</listOfProducts>
<kineticLaw>
<math xmlns="http://www.w3.org/1998/Math/MathML">
<ci>FLUX_VALUE</ci>
</math>
<listOfParameters>
<parameter id="LOWER_BOUND" value="0" units="mmol_per_gDW_per_hr"/>
<parameter id="UPPER_BOUND" value="999999" units="mmol_per_gDW_per_hr"/>
<parameter id="OBJECTIVE_COEFFICIENT" value="0" />
<parameter id="FLUX_VALUE" value="0" units="mmol_per_gDW_per_hr"/>
</listOfParameters>
</kineticLaw>
</reaction>
<reaction id="R_AIRC3" name="phosphoribosylaminoimidazole carboxylase (mutase rxn)" reversible="true">
<notes>
<html:p>Abbreviation: R_AIRC3</html:p>
<html:p>Synonyms: _2</html:p>
<html:p>SUBSYSTEM: Nucleotide Metabolism</html:p>
<html:p>Equation: [c] : 5aizc &lt;==&gt; 5caiz</html:p>
<html:p>Confidence Level: 3</html:p>
<html:p>JLR- E.coli uses a two enzymes in the phosphoribosylaminoimidazole carboxylase step to generate 5aizc</html:p>
<html:p>GENE ASSOCIATION: (Mbar_A3125 or Mbar_A0762 or Mbar_A3291)</html:p>
</notes>
<listOfReactants>
<speciesReference species="M_5aizc_c" stoichiometry="1"/>
</listOfReactants>
<listOfProducts>
<speciesReference species="M_5caiz_c" stoichiometry="1"/>
</listOfProducts>
<kineticLaw>
<math xmlns="http://www.w3.org/1998/Math/MathML">
<ci>FLUX_VALUE</ci>
</math>
<listOfParameters>
<parameter id="LOWER_BOUND" value="-999999" units="mmol_per_gDW_per_hr"/>
<parameter id="UPPER_BOUND" value="999999" units="mmol_per_gDW_per_hr"/>
<parameter id="OBJECTIVE_COEFFICIENT" value="0" />
<parameter id="FLUX_VALUE" value="0" units="mmol_per_gDW_per_hr"/>
</listOfParameters>
</kineticLaw>
</reaction>
<reaction id="R_AKACAL" name="alpha-ketoadipate:CoA ligase" reversible="false">
<notes>
<html:p>Abbreviation: R_AKACAL</html:p>
<html:p>Synonyms: _1</html:p>
<html:p>SUBSYSTEM: Coenzyme B Biosynthesis</html:p>
<html:p>Equation: [c] : accoa + h2o + ohexa --&gt; Rh2cit + coa + h</html:p>
<html:p>Confidence Level: 3</html:p>
<html:p>AMF
EC 2.3.3.13</html:p>
<html:p>GENE ASSOCIATION: (Mbar_A2192)</html:p>
</notes>
<listOfReactants>
<speciesReference species="M_accoa_c" stoichiometry="1"/>
<speciesReference species="M_h2o_c" stoichiometry="1"/>
<speciesReference species="M_ohexa_c" stoichiometry="1"/>
</listOfReactants>
<listOfProducts>
<speciesReference species="M_Rh2cit_c" stoichiometry="1"/>
<speciesReference species="M_coa_c" stoichiometry="1"/>
<speciesReference species="M_h_c" stoichiometry="1"/>
</listOfProducts>
<kineticLaw>
<math xmlns="http://www.w3.org/1998/Math/MathML">
<ci>FLUX_VALUE</ci>
</math>
<listOfParameters>
<parameter id="LOWER_BOUND" value="0" units="mmol_per_gDW_per_hr"/>
<parameter id="UPPER_BOUND" value="999999" units="mmol_per_gDW_per_hr"/>
<parameter id="OBJECTIVE_COEFFICIENT" value="0" />
<parameter id="FLUX_VALUE" value="0" units="mmol_per_gDW_per_hr"/>
</listOfParameters>
</kineticLaw>
</reaction>
<reaction id="R_AKGCAL" name="alpha-ketoglutarate:CoA ligase" reversible="false">
<notes>
<html:p>Abbreviation: R_AKGCAL</html:p>
<html:p>Synonyms: _1</html:p>
<html:p>SUBSYSTEM: Coenzyme B Biosynthesis</html:p>
<html:p>Equation: [c] : accoa + akg --&gt; coa + h + hacon-T</html:p>
<html:p>Confidence Level: 3</html:p>
<html:p>AMF
EC 2.3.3.13</html:p>
<html:p>GENE ASSOCIATION: (Mbar_A2192)</html:p>
</notes>
<listOfReactants>
<speciesReference species="M_accoa_c" stoichiometry="1"/>
<speciesReference species="M_akg_c" stoichiometry="1"/>
</listOfReactants>
<listOfProducts>
<speciesReference species="M_coa_c" stoichiometry="1"/>
<speciesReference species="M_h_c" stoichiometry="1"/>
<speciesReference species="M_hacon_DASH_T_c" stoichiometry="1"/>
</listOfProducts>
<kineticLaw>
<math xmlns="http://www.w3.org/1998/Math/MathML">
<ci>FLUX_VALUE</ci>
</math>
<listOfParameters>
<parameter id="LOWER_BOUND" value="0" units="mmol_per_gDW_per_hr"/>
<parameter id="UPPER_BOUND" value="999999" units="mmol_per_gDW_per_hr"/>
<parameter id="OBJECTIVE_COEFFICIENT" value="0" />
<parameter id="FLUX_VALUE" value="0" units="mmol_per_gDW_per_hr"/>
</listOfParameters>
</kineticLaw>
</reaction>
<reaction id="R_AKP1" name="alkaline phosphatase (Dihydroneopterin)" reversible="false">
<notes>
<html:p>Abbreviation: R_AKP1</html:p>
<html:p>Synonyms: _0</html:p>
<html:p>EC Number: 3.1.3.1</html:p>
<html:p>SUBSYSTEM: Vitamins &amp; Cofactor Biosynthesis</html:p>
<html:p>Equation: [c] : ahdt + (3) h2o --&gt; dhnpt + (2) h + (3) pi</html:p>
<html:p>Confidence Level: 4</html:p>
<html:p>Wide specificity. Also catalyses transphosphorylations. The human placental enzyme is a zinc protein. Some enzymes hydrolyse diphosphate (cf. EC 3.6.1.1 inorganic diphosphatase)
</html:p>
<html:p>GENE ASSOCIATION: (Mbar_A1231)</html:p>
</notes>
<listOfReactants>
<speciesReference species="M_ahdt_c" stoichiometry="1"/>
<speciesReference species="M_h2o_c" stoichiometry="3"/>
</listOfReactants>
<listOfProducts>
<speciesReference species="M_dhnpt_c" stoichiometry="1"/>
<speciesReference species="M_h_c" stoichiometry="2"/>
<speciesReference species="M_pi_c" stoichiometry="3"/>
</listOfProducts>
<kineticLaw>
<math xmlns="http://www.w3.org/1998/Math/MathML">
<ci>FLUX_VALUE</ci>
</math>
<listOfParameters>
<parameter id="LOWER_BOUND" value="0" units="mmol_per_gDW_per_hr"/>
<parameter id="UPPER_BOUND" value="999999" units="mmol_per_gDW_per_hr"/>
<parameter id="OBJECTIVE_COEFFICIENT" value="0" />
<parameter id="FLUX_VALUE" value="0" units="mmol_per_gDW_per_hr"/>
</listOfParameters>
</kineticLaw>
</reaction>
<reaction id="R_AKPCAL" name="alpha-ketopimelate:CoA ligase" reversible="false">
<notes>
<html:p>Abbreviation: R_AKPCAL</html:p>
<html:p>Synonyms: _1</html:p>
<html:p>SUBSYSTEM: Coenzyme B Biosynthesis</html:p>
<html:p>Equation: [c] : accoa + h2o + ohepa --&gt; Rh3cit + coa + h</html:p>
<html:p>Confidence Level: 3</html:p>
<html:p>AMF
EC 2.3.3.13</html:p>
<html:p>GENE ASSOCIATION: (Mbar_A2192)</html:p>
</notes>
<listOfReactants>
<speciesReference species="M_accoa_c" stoichiometry="1"/>
<speciesReference species="M_h2o_c" stoichiometry="1"/>
<speciesReference species="M_ohepa_c" stoichiometry="1"/>
</listOfReactants>
<listOfProducts>
<speciesReference species="M_Rh3cit_c" stoichiometry="1"/>
<speciesReference species="M_coa_c" stoichiometry="1"/>
<speciesReference species="M_h_c" stoichiometry="1"/>
</listOfProducts>
<kineticLaw>
<math xmlns="http://www.w3.org/1998/Math/MathML">
<ci>FLUX_VALUE</ci>
</math>
<listOfParameters>
<parameter id="LOWER_BOUND" value="0" units="mmol_per_gDW_per_hr"/>
<parameter id="UPPER_BOUND" value="999999" units="mmol_per_gDW_per_hr"/>
<parameter id="OBJECTIVE_COEFFICIENT" value="0" />
<parameter id="FLUX_VALUE" value="0" units="mmol_per_gDW_per_hr"/>
</listOfParameters>
</kineticLaw>
</reaction>
<reaction id="R_AKSCAL" name="alpha-ketosubmerate:CoA ligase" reversible="false">
<notes>
<html:p>Abbreviation: R_AKSCAL</html:p>
<html:p>Synonyms: _0</html:p>
<html:p>SUBSYSTEM: Coenzyme B Biosynthesis</html:p>
<html:p>Equation: [c] : 2ood + accoa + h2o --&gt; glyc-R + pmcoa</html:p>
<html:p>Confidence Level: 3</html:p>
<html:p>AMF</html:p>
<html:p>GENE ASSOCIATION: </html:p>
</notes>
<listOfReactants>
<speciesReference species="M_2ood_c" stoichiometry="1"/>
<speciesReference species="M_accoa_c" stoichiometry="1"/>
<speciesReference species="M_h2o_c" stoichiometry="1"/>
</listOfReactants>
<listOfProducts>
<speciesReference species="M_glyc_DASH_R_c" stoichiometry="1"/>
<speciesReference species="M_pmcoa_c" stoichiometry="1"/>
</listOfProducts>
<kineticLaw>
<math xmlns="http://www.w3.org/1998/Math/MathML">
<ci>FLUX_VALUE</ci>
</math>
<listOfParameters>
<parameter id="LOWER_BOUND" value="0" units="mmol_per_gDW_per_hr"/>
<parameter id="UPPER_BOUND" value="999999" units="mmol_per_gDW_per_hr"/>
<parameter id="OBJECTIVE_COEFFICIENT" value="0" />
<parameter id="FLUX_VALUE" value="0" units="mmol_per_gDW_per_hr"/>
</listOfParameters>
</kineticLaw>
</reaction>
<reaction id="R_AKSDC" name="alpha-ketosubmerate decarboxylase" reversible="false">
<notes>
<html:p>Abbreviation: R_AKSDC</html:p>
<html:p>Synonyms: _1</html:p>
<html:p>SUBSYSTEM: Coenzyme B Biosynthesis</html:p>
<html:p>Equation: [c] : 2ood + h --&gt; 7ohp + co2</html:p>
<html:p>Confidence Level: 3</html:p>
<html:p>AMF</html:p>
<html:p>GENE ASSOCIATION: </html:p>
</notes>
<listOfReactants>
<speciesReference species="M_2ood_c" stoichiometry="1"/>
<speciesReference species="M_h_c" stoichiometry="1"/>
</listOfReactants>
<listOfProducts>
<speciesReference species="M_7ohp_c" stoichiometry="1"/>
<speciesReference species="M_co2_c" stoichiometry="1"/>
</listOfProducts>
<kineticLaw>
<math xmlns="http://www.w3.org/1998/Math/MathML">
<ci>FLUX_VALUE</ci>
</math>
<listOfParameters>
<parameter id="LOWER_BOUND" value="0" units="mmol_per_gDW_per_hr"/>
<parameter id="UPPER_BOUND" value="999999" units="mmol_per_gDW_per_hr"/>
<parameter id="OBJECTIVE_COEFFICIENT" value="0" />
<parameter id="FLUX_VALUE" value="0" units="mmol_per_gDW_per_hr"/>
</listOfParameters>
</kineticLaw>
</reaction>
<reaction id="R_ALACt2r" name="acetolactate reversible transport via proton symport" reversible="true">
<notes>
<html:p>Abbreviation: R_ALACt2r</html:p>
<html:p>Synonyms: _0</html:p>
<html:p>SUBSYSTEM: Transport</html:p>
<html:p>Equation: alac-S[e] + h[e] &lt;==&gt; alac-S[c] + h[c]</html:p>
<html:p>Confidence Level: 1</html:p>
<html:p>GENE ASSOCIATION: </html:p>
</notes>
<listOfReactants>
<speciesReference species="M_alac_DASH_S_e" stoichiometry="1"/>
<speciesReference species="M_h_e" stoichiometry="1"/>
</listOfReactants>
<listOfProducts>
<speciesReference species="M_alac_DASH_S_c" stoichiometry="1"/>
<speciesReference species="M_h_c" stoichiometry="1"/>
</listOfProducts>
<kineticLaw>
<math xmlns="http://www.w3.org/1998/Math/MathML">
<ci>FLUX_VALUE</ci>
</math>
<listOfParameters>
<parameter id="LOWER_BOUND" value="-999999" units="mmol_per_gDW_per_hr"/>
<parameter id="UPPER_BOUND" value="999999" units="mmol_per_gDW_per_hr"/>
<parameter id="OBJECTIVE_COEFFICIENT" value="0" />
<parameter id="FLUX_VALUE" value="0" units="mmol_per_gDW_per_hr"/>
</listOfParameters>
</kineticLaw>
</reaction>
<reaction id="R_ALATA_L" name="L-alanine transaminase" reversible="true">
<notes>
<html:p>Abbreviation: R_ALATA_L</html:p>
<html:p>Synonyms: _0</html:p>
<html:p>EC Number: 2.6.1.2</html:p>
<html:p>SUBSYSTEM: Alanine and Aspartate Metabolism</html:p>
<html:p>Equation: [c] : akg + ala-L &lt;==&gt; glu-L + pyr</html:p>
<html:p>Confidence Level: 2</html:p>
<html:p>GENE ASSOCIATION: (Mbar_A1546)</html:p>
</notes>
<listOfReactants>
<speciesReference species="M_akg_c" stoichiometry="1"/>
<speciesReference species="M_ala_DASH_L_c" stoichiometry="1"/>
</listOfReactants>
<listOfProducts>
<speciesReference species="M_glu_DASH_L_c" stoichiometry="1"/>
<speciesReference species="M_pyr_c" stoichiometry="1"/>
</listOfProducts>
<kineticLaw>
<math xmlns="http://www.w3.org/1998/Math/MathML">
<ci>FLUX_VALUE</ci>
</math>
<listOfParameters>
<parameter id="LOWER_BOUND" value="-999999" units="mmol_per_gDW_per_hr"/>
<parameter id="UPPER_BOUND" value="999999" units="mmol_per_gDW_per_hr"/>
<parameter id="OBJECTIVE_COEFFICIENT" value="0" />
<parameter id="FLUX_VALUE" value="0" units="mmol_per_gDW_per_hr"/>
</listOfParameters>
</kineticLaw>
</reaction>
<reaction id="R_ALATRS" name="Alanyl-tRNA synthetase" reversible="false">
<notes>
<html:p>Abbreviation: R_ALATRS</html:p>
<html:p>Synonyms: _0</html:p>
<html:p>EC Number: 6.1.1.7</html:p>
<html:p>SUBSYSTEM: Alanine and Aspartate Metabolism</html:p>
<html:p>Equation: [c] : ala-L + atp + trnaala --&gt; alatrna + amp + ppi</html:p>
<html:p>Confidence Level: 4</html:p>
<html:p>GENE ASSOCIATION: (Mbar_A1361 or Mbar_A2092)</html:p>
</notes>
<listOfReactants>
<speciesReference species="M_ala_DASH_L_c" stoichiometry="1"/>
<speciesReference species="M_atp_c" stoichiometry="1"/>
<speciesReference species="M_trnaala_c" stoichiometry="1"/>
</listOfReactants>
<listOfProducts>
<speciesReference species="M_alatrna_c" stoichiometry="1"/>
<speciesReference species="M_amp_c" stoichiometry="1"/>
<speciesReference species="M_ppi_c" stoichiometry="1"/>
</listOfProducts>
<kineticLaw>
<math xmlns="http://www.w3.org/1998/Math/MathML">
<ci>FLUX_VALUE</ci>
</math>
<listOfParameters>
<parameter id="LOWER_BOUND" value="0" units="mmol_per_gDW_per_hr"/>
<parameter id="UPPER_BOUND" value="999999" units="mmol_per_gDW_per_hr"/>
<parameter id="OBJECTIVE_COEFFICIENT" value="0" />
<parameter id="FLUX_VALUE" value="0" units="mmol_per_gDW_per_hr"/>
</listOfParameters>
</kineticLaw>
</reaction>
<reaction id="R_ALAt4r" name="Alanine-Sodium symporter" reversible="true">
<notes>
<html:p>Abbreviation: R_ALAt4r</html:p>
<html:p>Synonyms: _0</html:p>
<html:p>SUBSYSTEM: Transport</html:p>
<html:p>Equation: ala-L[e] + na1[e] &lt;==&gt; ala-L[c] + na1[c]</html:p>
<html:p>Confidence Level: 3</html:p>
<html:p>AF
made reversible</html:p>
<html:p>GENE ASSOCIATION: (Mbar_A2656)</html:p>
</notes>
<listOfReactants>
<speciesReference species="M_ala_DASH_L_e" stoichiometry="1"/>
<speciesReference species="M_na1_e" stoichiometry="1"/>
</listOfReactants>
<listOfProducts>
<speciesReference species="M_ala_DASH_L_c" stoichiometry="1"/>
<speciesReference species="M_na1_c" stoichiometry="1"/>
</listOfProducts>
<kineticLaw>
<math xmlns="http://www.w3.org/1998/Math/MathML">
<ci>FLUX_VALUE</ci>
</math>
<listOfParameters>
<parameter id="LOWER_BOUND" value="-999999" units="mmol_per_gDW_per_hr"/>
<parameter id="UPPER_BOUND" value="999999" units="mmol_per_gDW_per_hr"/>
<parameter id="OBJECTIVE_COEFFICIENT" value="0" />
<parameter id="FLUX_VALUE" value="0" units="mmol_per_gDW_per_hr"/>
</listOfParameters>
</kineticLaw>
</reaction>
<reaction id="R_ALCD20y" name="alcohol dehydrogenase (2-propanol) (NADP)" reversible="true">
<notes>
<html:p>Abbreviation: R_ALCD20y</html:p>
<html:p>Synonyms: _0</html:p>
<html:p>SUBSYSTEM: Central Metabolism</html:p>
<html:p>Equation: [c] : 2ppoh + nadp &lt;==&gt; acetone + h + nadph</html:p>
<html:p>Confidence Level: 2</html:p>
<html:p>AMF</html:p>
<html:p>GENE ASSOCIATION: (Mbar_A0784) or (Mbar_A0771 or Mbar_A2344)</html:p>
</notes>
<listOfReactants>
<speciesReference species="M_2ppoh_c" stoichiometry="1"/>
<speciesReference species="M_nadp_c" stoichiometry="1"/>
</listOfReactants>
<listOfProducts>
<speciesReference species="M_acetone_c" stoichiometry="1"/>
<speciesReference species="M_h_c" stoichiometry="1"/>
<speciesReference species="M_nadph_c" stoichiometry="1"/>
</listOfProducts>
<kineticLaw>
<math xmlns="http://www.w3.org/1998/Math/MathML">
<ci>FLUX_VALUE</ci>
</math>
<listOfParameters>
<parameter id="LOWER_BOUND" value="-999999" units="mmol_per_gDW_per_hr"/>
<parameter id="UPPER_BOUND" value="999999" units="mmol_per_gDW_per_hr"/>
<parameter id="OBJECTIVE_COEFFICIENT" value="0" />
<parameter id="FLUX_VALUE" value="0" units="mmol_per_gDW_per_hr"/>
</listOfParameters>
</kineticLaw>
</reaction>
<reaction id="R_ALCD2y" name="alcohol dehydrogenase (ethanol, NADP)" reversible="true">
<notes>
<html:p>Abbreviation: R_ALCD2y</html:p>
<html:p>Synonyms: _0</html:p>
<html:p>SUBSYSTEM: Central Metabolism</html:p>
<html:p>Equation: [c] : etoh + nadp &lt;==&gt; acald + h + nadph</html:p>
<html:p>Confidence Level: 3</html:p>
<html:p>GENE ASSOCIATION: (Mbar_A0784) or (Mbar_A0771 or Mbar_A2344)</html:p>
</notes>
<listOfReactants>
<speciesReference species="M_etoh_c" stoichiometry="1"/>
<speciesReference species="M_nadp_c" stoichiometry="1"/>
</listOfReactants>
<listOfProducts>
<speciesReference species="M_acald_c" stoichiometry="1"/>
<speciesReference species="M_h_c" stoichiometry="1"/>
<speciesReference species="M_nadph_c" stoichiometry="1"/>
</listOfProducts>
<kineticLaw>
<math xmlns="http://www.w3.org/1998/Math/MathML">
<ci>FLUX_VALUE</ci>
</math>
<listOfParameters>
<parameter id="LOWER_BOUND" value="-999999" units="mmol_per_gDW_per_hr"/>
<parameter id="UPPER_BOUND" value="999999" units="mmol_per_gDW_per_hr"/>
<parameter id="OBJECTIVE_COEFFICIENT" value="0" />
<parameter id="FLUX_VALUE" value="0" units="mmol_per_gDW_per_hr"/>
</listOfParameters>
</kineticLaw>
</reaction>
<reaction id="R_ALDD1" name="aldehyde dehydrogenase (formaldehyde, NAD)" reversible="false">
<notes>
<html:p>Abbreviation: R_ALDD1</html:p>
<html:p>Synonyms: _0</html:p>
<html:p>EC Number: 1.2.1.1</html:p>
<html:p>SUBSYSTEM: Central Metabolism</html:p>
<html:p>Equation: [c] : fald + h2o + nad --&gt; for + (2) h + nadh</html:p>
<html:p>Confidence Level: 4</html:p>
<html:p>GENE ASSOCIATION: (Mbar_A0775 and Mbar_A0774)</html:p>
</notes>
<listOfReactants>
<speciesReference species="M_fald_c" stoichiometry="1"/>
<speciesReference species="M_h2o_c" stoichiometry="1"/>
<speciesReference species="M_nad_c" stoichiometry="1"/>
</listOfReactants>
<listOfProducts>
<speciesReference species="M_for_c" stoichiometry="1"/>
<speciesReference species="M_h_c" stoichiometry="2"/>
<speciesReference species="M_nadh_c" stoichiometry="1"/>
</listOfProducts>
<kineticLaw>
<math xmlns="http://www.w3.org/1998/Math/MathML">
<ci>FLUX_VALUE</ci>
</math>
<listOfParameters>
<parameter id="LOWER_BOUND" value="0" units="mmol_per_gDW_per_hr"/>
<parameter id="UPPER_BOUND" value="999999" units="mmol_per_gDW_per_hr"/>
<parameter id="OBJECTIVE_COEFFICIENT" value="0" />
<parameter id="FLUX_VALUE" value="0" units="mmol_per_gDW_per_hr"/>
</listOfParameters>
</kineticLaw>
</reaction>
<reaction id="R_ALDD2x" name="aldehyde dehydrogenase (acetaldehyde, NAD)" reversible="false">
<notes>
<html:p>Abbreviation: R_ALDD2x</html:p>
<html:p>Synonyms: _0</html:p>
<html:p>EC Number: 1.2.1.3</html:p>
<html:p>SUBSYSTEM: Central Metabolism</html:p>
<html:p>Equation: [c] : acald + h2o + nad --&gt; ac + (2) h + nadh</html:p>
<html:p>Confidence Level: 2</html:p>
<html:p>Only acetaldehyde considered for now. See also 1.2.1.4. Wide specificity, including oxidation of D-glucuronolactone to D-glucarate. Formerly EC 1.1.1.70</html:p>
<html:p>GENE ASSOCIATION: (Mbar_A2387)</html:p>
</notes>
<listOfReactants>
<speciesReference species="M_acald_c" stoichiometry="1"/>
<speciesReference species="M_h2o_c" stoichiometry="1"/>
<speciesReference species="M_nad_c" stoichiometry="1"/>
</listOfReactants>
<listOfProducts>
<speciesReference species="M_ac_c" stoichiometry="1"/>
<speciesReference species="M_h_c" stoichiometry="2"/>
<speciesReference species="M_nadh_c" stoichiometry="1"/>
</listOfProducts>
<kineticLaw>
<math xmlns="http://www.w3.org/1998/Math/MathML">
<ci>FLUX_VALUE</ci>
</math>
<listOfParameters>
<parameter id="LOWER_BOUND" value="0" units="mmol_per_gDW_per_hr"/>
<parameter id="UPPER_BOUND" value="999999" units="mmol_per_gDW_per_hr"/>
<parameter id="OBJECTIVE_COEFFICIENT" value="0" />
<parameter id="FLUX_VALUE" value="0" units="mmol_per_gDW_per_hr"/>
</listOfParameters>
</kineticLaw>
</reaction>
<reaction id="R_ALKP" name="alkaline phosphatase" reversible="false">
<notes>
<html:p>Abbreviation: R_ALKP</html:p>
<html:p>Synonyms: _0</html:p>
<html:p>EC Number: 3.1.3.1</html:p>
<html:p>SUBSYSTEM: Vitamins &amp; Cofactor Biosynthesis</html:p>
<html:p>Equation: [c] : dhap + h2o --&gt; dha + pi</html:p>
<html:p>Confidence Level: 2</html:p>
<html:p>added for staph (SAB)</html:p>
<html:p>GENE ASSOCIATION: (Mbar_A1231)</html:p>
</notes>
<listOfReactants>
<speciesReference species="M_dhap_c" stoichiometry="1"/>
<speciesReference species="M_h2o_c" stoichiometry="1"/>
</listOfReactants>
<listOfProducts>
<speciesReference species="M_dha_c" stoichiometry="1"/>
<speciesReference species="M_pi_c" stoichiometry="1"/>
</listOfProducts>
<kineticLaw>
<math xmlns="http://www.w3.org/1998/Math/MathML">
<ci>FLUX_VALUE</ci>
</math>
<listOfParameters>
<parameter id="LOWER_BOUND" value="0" units="mmol_per_gDW_per_hr"/>
<parameter id="UPPER_BOUND" value="999999" units="mmol_per_gDW_per_hr"/>
<parameter id="OBJECTIVE_COEFFICIENT" value="0" />
<parameter id="FLUX_VALUE" value="0" units="mmol_per_gDW_per_hr"/>
</listOfParameters>
</kineticLaw>
</reaction>
<reaction id="R_AMAOTr" name="adenosylmethionine-8-amino-7-oxononanoate transaminase" reversible="true">
<notes>
<html:p>Abbreviation: R_AMAOTr</html:p>
<html:p>Synonyms: _0</html:p>
<html:p>EC Number: 2.6.1.62</html:p>
<html:p>SUBSYSTEM: Vitamins &amp; Cofactor Biosynthesis</html:p>
<html:p>Equation: [c] : 8aonn + amet &lt;==&gt; amob + dann</html:p>
<html:p>Confidence Level: 2</html:p>
<html:p>JLR- reversible version of AMAOT</html:p>
<html:p>GENE ASSOCIATION: </html:p>
</notes>
<listOfReactants>
<speciesReference species="M_8aonn_c" stoichiometry="1"/>
<speciesReference species="M_amet_c" stoichiometry="1"/>
</listOfReactants>
<listOfProducts>
<speciesReference species="M_amob_c" stoichiometry="1"/>
<speciesReference species="M_dann_c" stoichiometry="1"/>
</listOfProducts>
<kineticLaw>
<math xmlns="http://www.w3.org/1998/Math/MathML">
<ci>FLUX_VALUE</ci>
</math>
<listOfParameters>
<parameter id="LOWER_BOUND" value="-999999" units="mmol_per_gDW_per_hr"/>
<parameter id="UPPER_BOUND" value="999999" units="mmol_per_gDW_per_hr"/>
<parameter id="OBJECTIVE_COEFFICIENT" value="0" />
<parameter id="FLUX_VALUE" value="0" units="mmol_per_gDW_per_hr"/>
</listOfParameters>
</kineticLaw>
</reaction>
<reaction id="R_ANPRT" name="anthranilate phosphoribosyltransferase" reversible="false">
<notes>
<html:p>Abbreviation: R_ANPRT</html:p>
<html:p>Synonyms: _0</html:p>
<html:p>EC Number: 2.4.2.18</html:p>
<html:p>SUBSYSTEM: Tyrosine, Tryptophan, and Phenylalanine Metabolism</html:p>
<html:p>Equation: [c] : anth + prpp --&gt; ppi + pran</html:p>
<html:p>Confidence Level: 4</html:p>
<html:p>GENE ASSOCIATION: (Mbar_A3624)</html:p>
</notes>
<listOfReactants>
<speciesReference species="M_anth_c" stoichiometry="1"/>
<speciesReference species="M_prpp_c" stoichiometry="1"/>
</listOfReactants>
<listOfProducts>
<speciesReference species="M_ppi_c" stoichiometry="1"/>
<speciesReference species="M_pran_c" stoichiometry="1"/>
</listOfProducts>
<kineticLaw>
<math xmlns="http://www.w3.org/1998/Math/MathML">
<ci>FLUX_VALUE</ci>
</math>
<listOfParameters>
<parameter id="LOWER_BOUND" value="0" units="mmol_per_gDW_per_hr"/>
<parameter id="UPPER_BOUND" value="999999" units="mmol_per_gDW_per_hr"/>
<parameter id="OBJECTIVE_COEFFICIENT" value="0" />
<parameter id="FLUX_VALUE" value="0" units="mmol_per_gDW_per_hr"/>
</listOfParameters>
</kineticLaw>
</reaction>
<reaction id="R_ANS" name="anthranilate synthase" reversible="false">
<notes>
<html:p>Abbreviation: R_ANS</html:p>
<html:p>Synonyms: _0</html:p>
<html:p>EC Number: 4.1.3.27</html:p>
<html:p>SUBSYSTEM: Tyrosine, Tryptophan, and Phenylalanine Metabolism</html:p>
<html:p>Equation: [c] : chor + gln-L --&gt; anth + glu-L + h + pyr</html:p>
<html:p>Confidence Level: 3</html:p>
<html:p>GENE ASSOCIATION: (Mbar_A3626) and (Mbar_A3627)</html:p>
</notes>
<listOfReactants>
<speciesReference species="M_chor_c" stoichiometry="1"/>
<speciesReference species="M_gln_DASH_L_c" stoichiometry="1"/>
</listOfReactants>
<listOfProducts>
<speciesReference species="M_anth_c" stoichiometry="1"/>
<speciesReference species="M_glu_DASH_L_c" stoichiometry="1"/>
<speciesReference species="M_h_c" stoichiometry="1"/>
<speciesReference species="M_pyr_c" stoichiometry="1"/>
</listOfProducts>
<kineticLaw>
<math xmlns="http://www.w3.org/1998/Math/MathML">
<ci>FLUX_VALUE</ci>
</math>
<listOfParameters>
<parameter id="LOWER_BOUND" value="0" units="mmol_per_gDW_per_hr"/>
<parameter id="UPPER_BOUND" value="999999" units="mmol_per_gDW_per_hr"/>
<parameter id="OBJECTIVE_COEFFICIENT" value="0" />
<parameter id="FLUX_VALUE" value="0" units="mmol_per_gDW_per_hr"/>
</listOfParameters>
</kineticLaw>
</reaction>
<reaction id="R_AOXSr" name="_8-amino-7-oxononanoate synthase" reversible="true">
<notes>
<html:p>Abbreviation: R_AOXSr</html:p>
<html:p>Synonyms: _0</html:p>
<html:p>EC Number: 2.3.1.47</html:p>
<html:p>SUBSYSTEM: Vitamins &amp; Cofactor Biosynthesis</html:p>
<html:p>Equation: [c] : ala-L + h + pmcoa &lt;==&gt; 8aonn + co2 + coa</html:p>
<html:p>Confidence Level: 2</html:p>
<html:p>JLR- reversible version of AOXS</html:p>
<html:p>GENE ASSOCIATION: </html:p>
</notes>
<listOfReactants>
<speciesReference species="M_ala_DASH_L_c" stoichiometry="1"/>
<speciesReference species="M_h_c" stoichiometry="1"/>
<speciesReference species="M_pmcoa_c" stoichiometry="1"/>
</listOfReactants>
<listOfProducts>
<speciesReference species="M_8aonn_c" stoichiometry="1"/>
<speciesReference species="M_co2_c" stoichiometry="1"/>
<speciesReference species="M_coa_c" stoichiometry="1"/>
</listOfProducts>
<kineticLaw>
<math xmlns="http://www.w3.org/1998/Math/MathML">
<ci>FLUX_VALUE</ci>
</math>
<listOfParameters>
<parameter id="LOWER_BOUND" value="-999999" units="mmol_per_gDW_per_hr"/>
<parameter id="UPPER_BOUND" value="999999" units="mmol_per_gDW_per_hr"/>
<parameter id="OBJECTIVE_COEFFICIENT" value="0" />
<parameter id="FLUX_VALUE" value="0" units="mmol_per_gDW_per_hr"/>
</listOfParameters>
</kineticLaw>
</reaction>
<reaction id="R_APPLP" name="aminopropanol phosphorylase" reversible="false">
<notes>
<html:p>Abbreviation: R_APPLP</html:p>
<html:p>Synonyms: _0</html:p>
<html:p>SUBSYSTEM: Vitamins &amp; Cofactor Biosynthesis</html:p>
<html:p>Equation: [c] : appl + atp --&gt; adp + applp + h</html:p>
<html:p>Confidence Level: 2</html:p>
<html:p>AMF
reaction made with ATP, actual phosphate donor is not known - 11/2004</html:p>
<html:p>GENE ASSOCIATION: (Mbar_A3455)</html:p>
</notes>
<listOfReactants>
<speciesReference species="M_appl_c" stoichiometry="1"/>
<speciesReference species="M_atp_c" stoichiometry="1"/>
</listOfReactants>
<listOfProducts>
<speciesReference species="M_adp_c" stoichiometry="1"/>
<speciesReference species="M_applp_c" stoichiometry="1"/>
<speciesReference species="M_h_c" stoichiometry="1"/>
</listOfProducts>
<kineticLaw>
<math xmlns="http://www.w3.org/1998/Math/MathML">
<ci>FLUX_VALUE</ci>
</math>
<listOfParameters>
<parameter id="LOWER_BOUND" value="0" units="mmol_per_gDW_per_hr"/>
<parameter id="UPPER_BOUND" value="999999" units="mmol_per_gDW_per_hr"/>
<parameter id="OBJECTIVE_COEFFICIENT" value="0" />
<parameter id="FLUX_VALUE" value="0" units="mmol_per_gDW_per_hr"/>
</listOfParameters>
</kineticLaw>
</reaction>
<reaction id="R_ARGDC" name="arginine decarboxylase" reversible="false">
<notes>
<html:p>Abbreviation: R_ARGDC</html:p>
<html:p>Synonyms: _0</html:p>
<html:p>EC Number: 4.1.1.19</html:p>
<html:p>SUBSYSTEM: Glutamate metabolism</html:p>
<html:p>Equation: [c] : arg-L + h --&gt; agm + co2</html:p>
<html:p>Confidence Level: 4</html:p>
<html:p>GENE ASSOCIATION: (Mbar_A2039) or (Mbar_A2492)</html:p>
</notes>
<listOfReactants>
<speciesReference species="M_arg_DASH_L_c" stoichiometry="1"/>
<speciesReference species="M_h_c" stoichiometry="1"/>
</listOfReactants>
<listOfProducts>
<speciesReference species="M_agm_c" stoichiometry="1"/>
<speciesReference species="M_co2_c" stoichiometry="1"/>
</listOfProducts>
<kineticLaw>
<math xmlns="http://www.w3.org/1998/Math/MathML">
<ci>FLUX_VALUE</ci>
</math>
<listOfParameters>
<parameter id="LOWER_BOUND" value="0" units="mmol_per_gDW_per_hr"/>
<parameter id="UPPER_BOUND" value="999999" units="mmol_per_gDW_per_hr"/>
<parameter id="OBJECTIVE_COEFFICIENT" value="0" />
<parameter id="FLUX_VALUE" value="0" units="mmol_per_gDW_per_hr"/>
</listOfParameters>
</kineticLaw>
</reaction>
<reaction id="R_ARGDr" name="arginine deiminase" reversible="true">
<notes>
<html:p>Abbreviation: R_ARGDr</html:p>
<html:p>Synonyms: _0</html:p>
<html:p>EC Number: 3.5.3.6</html:p>
<html:p>SUBSYSTEM: Arginine and Proline Metabolism</html:p>
<html:p>Equation: [c] : arg-L + h2o &lt;==&gt; citr-L + nh4</html:p>
<html:p>Confidence Level: 4</html:p>
<html:p>Need to check reversibility (SAB)
Modified to create nh4 as a product (AF)</html:p>
<html:p>GENE ASSOCIATION: (Mbar_A1693)</html:p>
</notes>
<listOfReactants>
<speciesReference species="M_arg_DASH_L_c" stoichiometry="1"/>
<speciesReference species="M_h2o_c" stoichiometry="1"/>
</listOfReactants>
<listOfProducts>
<speciesReference species="M_citr_DASH_L_c" stoichiometry="1"/>
<speciesReference species="M_nh4_c" stoichiometry="1"/>
</listOfProducts>
<kineticLaw>
<math xmlns="http://www.w3.org/1998/Math/MathML">
<ci>FLUX_VALUE</ci>
</math>
<listOfParameters>
<parameter id="LOWER_BOUND" value="-999999" units="mmol_per_gDW_per_hr"/>
<parameter id="UPPER_BOUND" value="999999" units="mmol_per_gDW_per_hr"/>
<parameter id="OBJECTIVE_COEFFICIENT" value="0" />
<parameter id="FLUX_VALUE" value="0" units="mmol_per_gDW_per_hr"/>
</listOfParameters>
</kineticLaw>
</reaction>
<reaction id="R_ARGSL" name="argininosuccinate lyase" reversible="true">
<notes>
<html:p>Abbreviation: R_ARGSL</html:p>
<html:p>Synonyms: _0</html:p>
<html:p>EC Number: 4.3.2.1</html:p>
<html:p>SUBSYSTEM: Alanine and Aspartate Metabolism</html:p>
<html:p>Equation: [c] : argsuc &lt;==&gt; arg-L + fum</html:p>
<html:p>Confidence Level: 4</html:p>
<html:p>GENE ASSOCIATION: (Mbar_A0004)</html:p>
</notes>
<listOfReactants>
<speciesReference species="M_argsuc_c" stoichiometry="1"/>
</listOfReactants>
<listOfProducts>
<speciesReference species="M_arg_DASH_L_c" stoichiometry="1"/>
<speciesReference species="M_fum_c" stoichiometry="1"/>
</listOfProducts>
<kineticLaw>
<math xmlns="http://www.w3.org/1998/Math/MathML">
<ci>FLUX_VALUE</ci>
</math>
<listOfParameters>
<parameter id="LOWER_BOUND" value="-999999" units="mmol_per_gDW_per_hr"/>
<parameter id="UPPER_BOUND" value="999999" units="mmol_per_gDW_per_hr"/>
<parameter id="OBJECTIVE_COEFFICIENT" value="0" />
<parameter id="FLUX_VALUE" value="0" units="mmol_per_gDW_per_hr"/>
</listOfParameters>
</kineticLaw>
</reaction>
<reaction id="R_ARGSS" name="argininosuccinate synthase" reversible="false">
<notes>
<html:p>Abbreviation: R_ARGSS</html:p>
<html:p>Synonyms: _0</html:p>
<html:p>EC Number: 6.3.4.5</html:p>
<html:p>SUBSYSTEM: Alanine and Aspartate Metabolism</html:p>
<html:p>Equation: [c] : asp-L + atp + citr-L --&gt; amp + argsuc + h + ppi</html:p>
<html:p>Confidence Level: 4</html:p>
<html:p>GENE ASSOCIATION: (Mbar_A2373 or MBd0198)</html:p>
</notes>
<listOfReactants>
<speciesReference species="M_asp_DASH_L_c" stoichiometry="1"/>
<speciesReference species="M_atp_c" stoichiometry="1"/>
<speciesReference species="M_citr_DASH_L_c" stoichiometry="1"/>
</listOfReactants>
<listOfProducts>
<speciesReference species="M_amp_c" stoichiometry="1"/>
<speciesReference species="M_argsuc_c" stoichiometry="1"/>
<speciesReference species="M_h_c" stoichiometry="1"/>
<speciesReference species="M_ppi_c" stoichiometry="1"/>
</listOfProducts>
<kineticLaw>
<math xmlns="http://www.w3.org/1998/Math/MathML">
<ci>FLUX_VALUE</ci>
</math>
<listOfParameters>
<parameter id="LOWER_BOUND" value="0" units="mmol_per_gDW_per_hr"/>
<parameter id="UPPER_BOUND" value="999999" units="mmol_per_gDW_per_hr"/>
<parameter id="OBJECTIVE_COEFFICIENT" value="0" />
<parameter id="FLUX_VALUE" value="0" units="mmol_per_gDW_per_hr"/>
</listOfParameters>
</kineticLaw>
</reaction>
<reaction id="R_ARGTRS" name="Arginyl-tRNA synthetase" reversible="false">
<notes>
<html:p>Abbreviation: R_ARGTRS</html:p>
<html:p>Synonyms: _0</html:p>
<html:p>EC Number: 6.1.1.19</html:p>
<html:p>SUBSYSTEM: Arginine and Proline Metabolism</html:p>
<html:p>Equation: [c] : arg-L + atp + trnaarg --&gt; amp + argtrna + ppi</html:p>
<html:p>Confidence Level: 4</html:p>
<html:p>NCD	</html:p>
<html:p>GENE ASSOCIATION: (Mbar_A1008)</html:p>
</notes>
<listOfReactants>
<speciesReference species="M_arg_DASH_L_c" stoichiometry="1"/>
<speciesReference species="M_atp_c" stoichiometry="1"/>
<speciesReference species="M_trnaarg_c" stoichiometry="1"/>
</listOfReactants>
<listOfProducts>
<speciesReference species="M_amp_c" stoichiometry="1"/>
<speciesReference species="M_argtrna_c" stoichiometry="1"/>
<speciesReference species="M_ppi_c" stoichiometry="1"/>
</listOfProducts>
<kineticLaw>
<math xmlns="http://www.w3.org/1998/Math/MathML">
<ci>FLUX_VALUE</ci>
</math>
<listOfParameters>
<parameter id="LOWER_BOUND" value="0" units="mmol_per_gDW_per_hr"/>
<parameter id="UPPER_BOUND" value="999999" units="mmol_per_gDW_per_hr"/>
<parameter id="OBJECTIVE_COEFFICIENT" value="0" />
<parameter id="FLUX_VALUE" value="0" units="mmol_per_gDW_per_hr"/>
</listOfParameters>
</kineticLaw>
</reaction>
<reaction id="R_ASADi" name="aspartate-semialdehyde dehydrogenase, irreversible" reversible="false">
<notes>
<html:p>Abbreviation: R_ASADi</html:p>
<html:p>Synonyms: _0</html:p>
<html:p>EC Number: 1.2.1.11</html:p>
<html:p>SUBSYSTEM: Alanine and Aspartate Metabolism</html:p>
<html:p>Equation: [c] : 4pasp + h + nadph --&gt; aspsa + nadp + pi</html:p>
<html:p>Confidence Level: 4</html:p>
<html:p>NCD</html:p>
<html:p>GENE ASSOCIATION: (Mbar_A0760)</html:p>
</notes>
<listOfReactants>
<speciesReference species="M_4pasp_c" stoichiometry="1"/>
<speciesReference species="M_h_c" stoichiometry="1"/>
<speciesReference species="M_nadph_c" stoichiometry="1"/>
</listOfReactants>
<listOfProducts>
<speciesReference species="M_aspsa_c" stoichiometry="1"/>
<speciesReference species="M_nadp_c" stoichiometry="1"/>
<speciesReference species="M_pi_c" stoichiometry="1"/>
</listOfProducts>
<kineticLaw>
<math xmlns="http://www.w3.org/1998/Math/MathML">
<ci>FLUX_VALUE</ci>
</math>
<listOfParameters>
<parameter id="LOWER_BOUND" value="0" units="mmol_per_gDW_per_hr"/>
<parameter id="UPPER_BOUND" value="999999" units="mmol_per_gDW_per_hr"/>
<parameter id="OBJECTIVE_COEFFICIENT" value="0" />
<parameter id="FLUX_VALUE" value="0" units="mmol_per_gDW_per_hr"/>
</listOfParameters>
</kineticLaw>
</reaction>
<reaction id="R_ASD" name="archaetidylserine decarboxylase" reversible="false">
<notes>
<html:p>Abbreviation: R_ASD</html:p>
<html:p>Synonyms: _0</html:p>
<html:p>SUBSYSTEM: Lipid &amp; Cell Wall Metabolism</html:p>
<html:p>Equation: [c] : dpgps + h --&gt; co2 + dpgpe</html:p>
<html:p>Confidence Level: 3</html:p>
<html:p>GENE ASSOCIATION: (Mbar_A0875)</html:p>
</notes>
<listOfReactants>
<speciesReference species="M_dpgps_c" stoichiometry="1"/>
<speciesReference species="M_h_c" stoichiometry="1"/>
</listOfReactants>
<listOfProducts>
<speciesReference species="M_co2_c" stoichiometry="1"/>
<speciesReference species="M_dpgpe_c" stoichiometry="1"/>
</listOfProducts>
<kineticLaw>
<math xmlns="http://www.w3.org/1998/Math/MathML">
<ci>FLUX_VALUE</ci>
</math>
<listOfParameters>
<parameter id="LOWER_BOUND" value="0" units="mmol_per_gDW_per_hr"/>
<parameter id="UPPER_BOUND" value="999999" units="mmol_per_gDW_per_hr"/>
<parameter id="OBJECTIVE_COEFFICIENT" value="0" />
<parameter id="FLUX_VALUE" value="0" units="mmol_per_gDW_per_hr"/>
</listOfParameters>
</kineticLaw>
</reaction>
<reaction id="R_ASNN" name="L-asparaginase" reversible="false">
<notes>
<html:p>Abbreviation: R_ASNN</html:p>
<html:p>Synonyms: _0</html:p>
<html:p>EC Number: 3.5.1.1</html:p>
<html:p>SUBSYSTEM: Alanine and Aspartate Metabolism</html:p>
<html:p>Equation: [c] : asn-L + h2o --&gt; asp-L + nh4</html:p>
<html:p>Confidence Level: 4</html:p>
<html:p>GENE ASSOCIATION: (Mbar_A0003)</html:p>
</notes>
<listOfReactants>
<speciesReference species="M_asn_DASH_L_c" stoichiometry="1"/>
<speciesReference species="M_h2o_c" stoichiometry="1"/>
</listOfReactants>
<listOfProducts>
<speciesReference species="M_asp_DASH_L_c" stoichiometry="1"/>
<speciesReference species="M_nh4_c" stoichiometry="1"/>
</listOfProducts>
<kineticLaw>
<math xmlns="http://www.w3.org/1998/Math/MathML">
<ci>FLUX_VALUE</ci>
</math>
<listOfParameters>
<parameter id="LOWER_BOUND" value="0" units="mmol_per_gDW_per_hr"/>
<parameter id="UPPER_BOUND" value="999999" units="mmol_per_gDW_per_hr"/>
<parameter id="OBJECTIVE_COEFFICIENT" value="0" />
<parameter id="FLUX_VALUE" value="0" units="mmol_per_gDW_per_hr"/>
</listOfParameters>
</kineticLaw>
</reaction>
<reaction id="R_ASNS1" name="asparagine synthase (glutamine-hydrolysing)" reversible="false">
<notes>
<html:p>Abbreviation: R_ASNS1</html:p>
<html:p>Synonyms: _0</html:p>
<html:p>EC Number: 6.3.5.4</html:p>
<html:p>SUBSYSTEM: Alanine and Aspartate Metabolism</html:p>
<html:p>Equation: [c] : asp-L + atp + gln-L + h2o --&gt; amp + asn-L + glu-L + h + ppi</html:p>
<html:p>Confidence Level: 4</html:p>
<html:p>GENE ASSOCIATION: (Mbar_A2257)</html:p>
</notes>
<listOfReactants>
<speciesReference species="M_asp_DASH_L_c" stoichiometry="1"/>
<speciesReference species="M_atp_c" stoichiometry="1"/>
<speciesReference species="M_gln_DASH_L_c" stoichiometry="1"/>
<speciesReference species="M_h2o_c" stoichiometry="1"/>
</listOfReactants>
<listOfProducts>
<speciesReference species="M_amp_c" stoichiometry="1"/>
<speciesReference species="M_asn_DASH_L_c" stoichiometry="1"/>
<speciesReference species="M_glu_DASH_L_c" stoichiometry="1"/>
<speciesReference species="M_h_c" stoichiometry="1"/>
<speciesReference species="M_ppi_c" stoichiometry="1"/>
</listOfProducts>
<kineticLaw>
<math xmlns="http://www.w3.org/1998/Math/MathML">
<ci>FLUX_VALUE</ci>
</math>
<listOfParameters>
<parameter id="LOWER_BOUND" value="0" units="mmol_per_gDW_per_hr"/>
<parameter id="UPPER_BOUND" value="999999" units="mmol_per_gDW_per_hr"/>
<parameter id="OBJECTIVE_COEFFICIENT" value="0" />
<parameter id="FLUX_VALUE" value="0" units="mmol_per_gDW_per_hr"/>
</listOfParameters>
</kineticLaw>
</reaction>
<reaction id="R_ASP1DC" name="aspartate 1-decarboxylase" reversible="false">
<notes>
<html:p>Abbreviation: R_ASP1DC</html:p>
<html:p>Synonyms: _0</html:p>
<html:p>EC Number: 4.1.1.11</html:p>
<html:p>SUBSYSTEM: Alanine and Aspartate Metabolism</html:p>
<html:p>Equation: [c] : asp-L + h --&gt; ala-B + co2</html:p>
<html:p>Confidence Level: 3</html:p>
<html:p>The E. coli enzyme contains a pyruvoyl group.
</html:p>
<html:p>GENE ASSOCIATION: (Mbar_A0977 or Mbar_A2744)</html:p>
</notes>
<listOfReactants>
<speciesReference species="M_asp_DASH_L_c" stoichiometry="1"/>
<speciesReference species="M_h_c" stoichiometry="1"/>
</listOfReactants>
<listOfProducts>
<speciesReference species="M_ala_DASH_B_c" stoichiometry="1"/>
<speciesReference species="M_co2_c" stoichiometry="1"/>
</listOfProducts>
<kineticLaw>
<math xmlns="http://www.w3.org/1998/Math/MathML">
<ci>FLUX_VALUE</ci>
</math>
<listOfParameters>
<parameter id="LOWER_BOUND" value="0" units="mmol_per_gDW_per_hr"/>
<parameter id="UPPER_BOUND" value="999999" units="mmol_per_gDW_per_hr"/>
<parameter id="OBJECTIVE_COEFFICIENT" value="0" />
<parameter id="FLUX_VALUE" value="0" units="mmol_per_gDW_per_hr"/>
</listOfParameters>
</kineticLaw>
</reaction>
<reaction id="R_ASPCT" name="aspartate carbamoyltransferase" reversible="false">
<notes>
<html:p>Abbreviation: R_ASPCT</html:p>
<html:p>Synonyms: _0</html:p>
<html:p>EC Number: 2.1.3.2</html:p>
<html:p>SUBSYSTEM: Alanine and Aspartate Metabolism</html:p>
<html:p>Equation: [c] : asp-L + cbp --&gt; cbasp + h + pi</html:p>
<html:p>Confidence Level: 4</html:p>
<html:p>GENE ASSOCIATION: (Mbar_A1168)</html:p>
</notes>
<listOfReactants>
<speciesReference species="M_asp_DASH_L_c" stoichiometry="1"/>
<speciesReference species="M_cbp_c" stoichiometry="1"/>
</listOfReactants>
<listOfProducts>
<speciesReference species="M_cbasp_c" stoichiometry="1"/>
<speciesReference species="M_h_c" stoichiometry="1"/>
<speciesReference species="M_pi_c" stoichiometry="1"/>
</listOfProducts>
<kineticLaw>
<math xmlns="http://www.w3.org/1998/Math/MathML">
<ci>FLUX_VALUE</ci>
</math>
<listOfParameters>
<parameter id="LOWER_BOUND" value="0" units="mmol_per_gDW_per_hr"/>
<parameter id="UPPER_BOUND" value="999999" units="mmol_per_gDW_per_hr"/>
<parameter id="OBJECTIVE_COEFFICIENT" value="0" />
<parameter id="FLUX_VALUE" value="0" units="mmol_per_gDW_per_hr"/>
</listOfParameters>
</kineticLaw>
</reaction>
<reaction id="R_ASPKi" name="aspartate kinase, irreversible" reversible="false">
<notes>
<html:p>Abbreviation: R_ASPKi</html:p>
<html:p>Synonyms: _0</html:p>
<html:p>EC Number: 2.7.2.4</html:p>
<html:p>SUBSYSTEM: Alanine and Aspartate Metabolism</html:p>
<html:p>Equation: [c] : asp-L + atp --&gt; 4pasp + adp</html:p>
<html:p>Confidence Level: 4</html:p>
<html:p>NCD</html:p>
<html:p>GENE ASSOCIATION: (Mbar_A0861)</html:p>
</notes>
<listOfReactants>
<speciesReference species="M_asp_DASH_L_c" stoichiometry="1"/>
<speciesReference species="M_atp_c" stoichiometry="1"/>
</listOfReactants>
<listOfProducts>
<speciesReference species="M_4pasp_c" stoichiometry="1"/>
<speciesReference species="M_adp_c" stoichiometry="1"/>
</listOfProducts>
<kineticLaw>
<math xmlns="http://www.w3.org/1998/Math/MathML">
<ci>FLUX_VALUE</ci>
</math>
<listOfParameters>
<parameter id="LOWER_BOUND" value="0" units="mmol_per_gDW_per_hr"/>
<parameter id="UPPER_BOUND" value="999999" units="mmol_per_gDW_per_hr"/>
<parameter id="OBJECTIVE_COEFFICIENT" value="0" />
<parameter id="FLUX_VALUE" value="0" units="mmol_per_gDW_per_hr"/>
</listOfParameters>
</kineticLaw>
</reaction>
<reaction id="R_ASPTA" name="aspartate transaminase" reversible="true">
<notes>
<html:p>Abbreviation: R_ASPTA</html:p>
<html:p>Synonyms: _29</html:p>
<html:p>EC Number: 2.6.1.1</html:p>
<html:p>SUBSYSTEM: Alanine and Aspartate Metabolism</html:p>
<html:p>Equation: [c] : akg + asp-L &lt;==&gt; glu-L + oaa</html:p>
<html:p>Confidence Level: 4</html:p>
<html:p>GENE ASSOCIATION: (Mbar_A2080)</html:p>
</notes>
<listOfReactants>
<speciesReference species="M_akg_c" stoichiometry="1"/>
<speciesReference species="M_asp_DASH_L_c" stoichiometry="1"/>
</listOfReactants>
<listOfProducts>
<speciesReference species="M_glu_DASH_L_c" stoichiometry="1"/>
<speciesReference species="M_oaa_c" stoichiometry="1"/>
</listOfProducts>
<kineticLaw>
<math xmlns="http://www.w3.org/1998/Math/MathML">
<ci>FLUX_VALUE</ci>
</math>
<listOfParameters>
<parameter id="LOWER_BOUND" value="-999999" units="mmol_per_gDW_per_hr"/>
<parameter id="UPPER_BOUND" value="999999" units="mmol_per_gDW_per_hr"/>
<parameter id="OBJECTIVE_COEFFICIENT" value="0" />
<parameter id="FLUX_VALUE" value="0" units="mmol_per_gDW_per_hr"/>
</listOfParameters>
</kineticLaw>
</reaction>
<reaction id="R_ASPTRS" name="Aspartyl-tRNA synthetase" reversible="false">
<notes>
<html:p>Abbreviation: R_ASPTRS</html:p>
<html:p>Synonyms: _0</html:p>
<html:p>EC Number: 6.1.1.12</html:p>
<html:p>SUBSYSTEM: Alanine and Aspartate Metabolism</html:p>
<html:p>Equation: [c] : asp-L + atp + trnaasp --&gt; amp + asptrna + ppi</html:p>
<html:p>Confidence Level: 4</html:p>
<html:p>GENE ASSOCIATION: (Mbar_A3173)</html:p>
</notes>
<listOfReactants>
<speciesReference species="M_asp_DASH_L_c" stoichiometry="1"/>
<speciesReference species="M_atp_c" stoichiometry="1"/>
<speciesReference species="M_trnaasp_c" stoichiometry="1"/>
</listOfReactants>
<listOfProducts>
<speciesReference species="M_amp_c" stoichiometry="1"/>
<speciesReference species="M_asptrna_c" stoichiometry="1"/>
<speciesReference species="M_ppi_c" stoichiometry="1"/>
</listOfProducts>
<kineticLaw>
<math xmlns="http://www.w3.org/1998/Math/MathML">
<ci>FLUX_VALUE</ci>
</math>
<listOfParameters>
<parameter id="LOWER_BOUND" value="0" units="mmol_per_gDW_per_hr"/>
<parameter id="UPPER_BOUND" value="999999" units="mmol_per_gDW_per_hr"/>
<parameter id="OBJECTIVE_COEFFICIENT" value="0" />
<parameter id="FLUX_VALUE" value="0" units="mmol_per_gDW_per_hr"/>
</listOfParameters>
</kineticLaw>
</reaction>
<reaction id="R_ATGH" name="archaetidylglycerol hydrogenase" reversible="false">
<notes>
<html:p>Abbreviation: R_ATGH</html:p>
<html:p>Synonyms: _0</html:p>
<html:p>SUBSYSTEM: Lipid &amp; Cell Wall Metabolism</html:p>
<html:p>Equation: [c] : dggpg + (8) h + (8) nadph --&gt; dpgpg + (8) nadp</html:p>
<html:p>Confidence Level: 3</html:p>
<html:p>AMF</html:p>
<html:p>GENE ASSOCIATION: (Mbar_A1604 or Mbar_A1602 or Mbar_A1603 or Mbar_A3422)</html:p>
</notes>
<listOfReactants>
<speciesReference species="M_dggpg_c" stoichiometry="1"/>
<speciesReference species="M_h_c" stoichiometry="8"/>
<speciesReference species="M_nadph_c" stoichiometry="8"/>
</listOfReactants>
<listOfProducts>
<speciesReference species="M_dpgpg_c" stoichiometry="1"/>
<speciesReference species="M_nadp_c" stoichiometry="8"/>
</listOfProducts>
<kineticLaw>
<math xmlns="http://www.w3.org/1998/Math/MathML">
<ci>FLUX_VALUE</ci>
</math>
<listOfParameters>
<parameter id="LOWER_BOUND" value="0" units="mmol_per_gDW_per_hr"/>
<parameter id="UPPER_BOUND" value="999999" units="mmol_per_gDW_per_hr"/>
<parameter id="OBJECTIVE_COEFFICIENT" value="0" />
<parameter id="FLUX_VALUE" value="0" units="mmol_per_gDW_per_hr"/>
</listOfParameters>
</kineticLaw>
</reaction>
<reaction id="R_ATIH" name="archaetidylinositol hydrogenase" reversible="false">
<notes>
<html:p>Abbreviation: R_ATIH</html:p>
<html:p>Synonyms: _0</html:p>
<html:p>SUBSYSTEM: Lipid &amp; Cell Wall Metabolism</html:p>
<html:p>Equation: [c] : dggpi + (8) h + (8) nadph --&gt; dpgpi + (8) nadp</html:p>
<html:p>Confidence Level: 3</html:p>
<html:p>AMF</html:p>
<html:p>GENE ASSOCIATION: (Mbar_A1604 or Mbar_A1602 or Mbar_A1603 or Mbar_A3422)</html:p>
</notes>
<listOfReactants>
<speciesReference species="M_dggpi_c" stoichiometry="1"/>
<speciesReference species="M_h_c" stoichiometry="8"/>
<speciesReference species="M_nadph_c" stoichiometry="8"/>
</listOfReactants>
<listOfProducts>
<speciesReference species="M_dpgpi_c" stoichiometry="1"/>
<speciesReference species="M_nadp_c" stoichiometry="8"/>
</listOfProducts>
<kineticLaw>
<math xmlns="http://www.w3.org/1998/Math/MathML">
<ci>FLUX_VALUE</ci>
</math>
<listOfParameters>
<parameter id="LOWER_BOUND" value="0" units="mmol_per_gDW_per_hr"/>
<parameter id="UPPER_BOUND" value="999999" units="mmol_per_gDW_per_hr"/>
<parameter id="OBJECTIVE_COEFFICIENT" value="0" />
<parameter id="FLUX_VALUE" value="0" units="mmol_per_gDW_per_hr"/>
</listOfParameters>
</kineticLaw>
</reaction>
<reaction id="R_ATPM" name="ATP maintenance requirement" reversible="false">
<notes>
<html:p>Abbreviation: R_ATPM</html:p>
<html:p>Synonyms: _0</html:p>
<html:p>SUBSYSTEM: Other</html:p>
<html:p>Equation: [c] : atp + h2o --&gt; adp + h + pi</html:p>
<html:p>Confidence Level: 3</html:p>
<html:p>GENE ASSOCIATION: </html:p>
</notes>
<listOfReactants>
<speciesReference species="M_atp_c" stoichiometry="1"/>
<speciesReference species="M_h2o_c" stoichiometry="1"/>
</listOfReactants>
<listOfProducts>
<speciesReference species="M_adp_c" stoichiometry="1"/>
<speciesReference species="M_h_c" stoichiometry="1"/>
<speciesReference species="M_pi_c" stoichiometry="1"/>
</listOfProducts>
<kineticLaw>
<math xmlns="http://www.w3.org/1998/Math/MathML">
<ci>FLUX_VALUE</ci>
</math>
<listOfParameters>
<parameter id="LOWER_BOUND" value=".75" units="mmol_per_gDW_per_hr"/>
<parameter id="UPPER_BOUND" value=".75" units="mmol_per_gDW_per_hr"/>
<parameter id="OBJECTIVE_COEFFICIENT" value="0" />
<parameter id="FLUX_VALUE" value="0" units="mmol_per_gDW_per_hr"/>
</listOfParameters>
</kineticLaw>
</reaction>
<reaction id="R_ATPPRT" name="ATP phosphoribosyltransferase" reversible="false">
<notes>
<html:p>Abbreviation: R_ATPPRT</html:p>
<html:p>Synonyms: _0</html:p>
<html:p>EC Number: 2.4.2.17</html:p>
<html:p>SUBSYSTEM: Histidine Metabolism</html:p>
<html:p>Equation: [c] : atp + prpp --&gt; ppi + prbatp</html:p>
<html:p>Confidence Level: 4</html:p>
<html:p>GENE ASSOCIATION: (Mbar_A1312)</html:p>
</notes>
<listOfReactants>
<speciesReference species="M_atp_c" stoichiometry="1"/>
<speciesReference species="M_prpp_c" stoichiometry="1"/>
</listOfReactants>
<listOfProducts>
<speciesReference species="M_ppi_c" stoichiometry="1"/>
<speciesReference species="M_prbatp_c" stoichiometry="1"/>
</listOfProducts>
<kineticLaw>
<math xmlns="http://www.w3.org/1998/Math/MathML">
<ci>FLUX_VALUE</ci>
</math>
<listOfParameters>
<parameter id="LOWER_BOUND" value="0" units="mmol_per_gDW_per_hr"/>
<parameter id="UPPER_BOUND" value="999999" units="mmol_per_gDW_per_hr"/>
<parameter id="OBJECTIVE_COEFFICIENT" value="0" />
<parameter id="FLUX_VALUE" value="0" units="mmol_per_gDW_per_hr"/>
</listOfParameters>
</kineticLaw>
</reaction>
<reaction id="R_ATPS1" name="H+-exporting ATPase" reversible="false">
<notes>
<html:p>Abbreviation: R_ATPS1</html:p>
<html:p>Synonyms: _0</html:p>
<html:p>EC Number: 3.6.3.6</html:p>
<html:p>SUBSYSTEM: Transport</html:p>
<html:p>Equation: atp[c] + h[c] + h2o[c] --&gt; adp[c] + (2) h[e] + pi[c]</html:p>
<html:p>Confidence Level: 3</html:p>
<html:p>IF</html:p>
<html:p>GENE ASSOCIATION: (Mbar_A2778 or Mbar_A2777)</html:p>
</notes>
<listOfReactants>
<speciesReference species="M_atp_c" stoichiometry="1"/>
<speciesReference species="M_h_c" stoichiometry="1"/>
<speciesReference species="M_h2o_c" stoichiometry="1"/>
</listOfReactants>
<listOfProducts>
<speciesReference species="M_adp_c" stoichiometry="1"/>
<speciesReference species="M_h_e" stoichiometry="2"/>
<speciesReference species="M_pi_c" stoichiometry="1"/>
</listOfProducts>
<kineticLaw>
<math xmlns="http://www.w3.org/1998/Math/MathML">
<ci>FLUX_VALUE</ci>
</math>
<listOfParameters>
<parameter id="LOWER_BOUND" value="0" units="mmol_per_gDW_per_hr"/>
<parameter id="UPPER_BOUND" value="999999" units="mmol_per_gDW_per_hr"/>
<parameter id="OBJECTIVE_COEFFICIENT" value="0" />
<parameter id="FLUX_VALUE" value="0" units="mmol_per_gDW_per_hr"/>
</listOfParameters>
</kineticLaw>
</reaction>
<reaction id="R_ATPS4r" name="ATP synthase (four protons for one ATP)" reversible="true">
<notes>
<html:p>Abbreviation: R_ATPS4r</html:p>
<html:p>Synonyms: _0</html:p>
<html:p>EC Number: 3.6.3.14</html:p>
<html:p>SUBSYSTEM: Methanogenesis</html:p>
<html:p>Equation: adp[c] + (4) h[e] + pi[c] &lt;==&gt; atp[c] + (3) h[c] + h2o[c]</html:p>
<html:p>Confidence Level: 4</html:p>
<html:p>JLR- added reversible form of ATPS4 reactioin</html:p>
<html:p>GENE ASSOCIATION: (Mbar_A0384) and (Mbar_A0385) and (Mbar_A0389) and (Mbar_A0391 or Mbar_A0379) and (Mbar_A3102 or Mbar_A0386) and (Mbar_A0390 or Mbar_A0378) and (Mbar_A0387) and (Mbar_A0392) and (Mbar_A3101 or Mbar_A0388)</html:p>
</notes>
<listOfReactants>
<speciesReference species="M_adp_c" stoichiometry="1"/>
<speciesReference species="M_h_e" stoichiometry="4"/>
<speciesReference species="M_pi_c" stoichiometry="1"/>
</listOfReactants>
<listOfProducts>
<speciesReference species="M_atp_c" stoichiometry="1"/>
<speciesReference species="M_h_c" stoichiometry="3"/>
<speciesReference species="M_h2o_c" stoichiometry="1"/>
</listOfProducts>
<kineticLaw>
<math xmlns="http://www.w3.org/1998/Math/MathML">
<ci>FLUX_VALUE</ci>
</math>
<listOfParameters>
<parameter id="LOWER_BOUND" value="-999999" units="mmol_per_gDW_per_hr"/>
<parameter id="UPPER_BOUND" value="999999" units="mmol_per_gDW_per_hr"/>
<parameter id="OBJECTIVE_COEFFICIENT" value="0" />
<parameter id="FLUX_VALUE" value="0" units="mmol_per_gDW_per_hr"/>
</listOfParameters>
</kineticLaw>
</reaction>
<reaction id="R_ATRZCH" name="atrazine chlorohydrolase" reversible="false">
<notes>
<html:p>Abbreviation: R_ATRZCH</html:p>
<html:p>Synonyms: _0</html:p>
<html:p>EC Number: 3.8.1.8</html:p>
<html:p>SUBSYSTEM: Other</html:p>
<html:p>Equation: [c] : atrz + h2o --&gt; cl + h + hatrz</html:p>
<html:p>Confidence Level: 1</html:p>
<html:p>GENE ASSOCIATION: (Mbar_A3252)</html:p>
</notes>
<listOfReactants>
<speciesReference species="M_atrz_c" stoichiometry="1"/>
<speciesReference species="M_h2o_c" stoichiometry="1"/>
</listOfReactants>
<listOfProducts>
<speciesReference species="M_cl_c" stoichiometry="1"/>
<speciesReference species="M_h_c" stoichiometry="1"/>
<speciesReference species="M_hatrz_c" stoichiometry="1"/>
</listOfProducts>
<kineticLaw>
<math xmlns="http://www.w3.org/1998/Math/MathML">
<ci>FLUX_VALUE</ci>
</math>
<listOfParameters>
<parameter id="LOWER_BOUND" value="0" units="mmol_per_gDW_per_hr"/>
<parameter id="UPPER_BOUND" value="999999" units="mmol_per_gDW_per_hr"/>
<parameter id="OBJECTIVE_COEFFICIENT" value="0" />
<parameter id="FLUX_VALUE" value="0" units="mmol_per_gDW_per_hr"/>
</listOfParameters>
</kineticLaw>
</reaction>
<reaction id="R_ATSH" name="archaetidylserine hydrogenase" reversible="false">
<notes>
<html:p>Abbreviation: R_ATSH</html:p>
<html:p>Synonyms: _0</html:p>
<html:p>SUBSYSTEM: Lipid &amp; Cell Wall Metabolism</html:p>
<html:p>Equation: [c] : dgggps + (8) h + (8) nadph --&gt; dpgps + (8) nadp</html:p>
<html:p>Confidence Level: 3</html:p>
<html:p>AMF</html:p>
<html:p>GENE ASSOCIATION: (Mbar_A1604 or Mbar_A1602 or Mbar_A1603 or Mbar_A3422)</html:p>
</notes>
<listOfReactants>
<speciesReference species="M_dgggps_c" stoichiometry="1"/>
<speciesReference species="M_h_c" stoichiometry="8"/>
<speciesReference species="M_nadph_c" stoichiometry="8"/>
</listOfReactants>
<listOfProducts>
<speciesReference species="M_dpgps_c" stoichiometry="1"/>
<speciesReference species="M_nadp_c" stoichiometry="8"/>
</listOfProducts>
<kineticLaw>
<math xmlns="http://www.w3.org/1998/Math/MathML">
<ci>FLUX_VALUE</ci>
</math>
<listOfParameters>
<parameter id="LOWER_BOUND" value="0" units="mmol_per_gDW_per_hr"/>
<parameter id="UPPER_BOUND" value="999999" units="mmol_per_gDW_per_hr"/>
<parameter id="OBJECTIVE_COEFFICIENT" value="0" />
<parameter id="FLUX_VALUE" value="0" units="mmol_per_gDW_per_hr"/>
</listOfParameters>
</kineticLaw>
</reaction>
<reaction id="R_BACCL" name="biotin-[acetyl-CoA-carboxylase] ligase" reversible="false">
<notes>
<html:p>Abbreviation: R_BACCL</html:p>
<html:p>Synonyms: _7</html:p>
<html:p>EC Number: 6.3.4.15</html:p>
<html:p>SUBSYSTEM: Vitamins &amp; Cofactor Biosynthesis</html:p>
<html:p>Equation: [c] : atp + btn + h --&gt; btamp + ppi</html:p>
<html:p>Confidence Level: 2</html:p>
<html:p>IT</html:p>
<html:p>GENE ASSOCIATION: (Mbar_A1588)</html:p>
</notes>
<listOfReactants>
<speciesReference species="M_atp_c" stoichiometry="1"/>
<speciesReference species="M_btn_c" stoichiometry="1"/>
<speciesReference species="M_h_c" stoichiometry="1"/>
</listOfReactants>
<listOfProducts>
<speciesReference species="M_btamp_c" stoichiometry="1"/>
<speciesReference species="M_ppi_c" stoichiometry="1"/>
</listOfProducts>
<kineticLaw>
<math xmlns="http://www.w3.org/1998/Math/MathML">
<ci>FLUX_VALUE</ci>
</math>
<listOfParameters>
<parameter id="LOWER_BOUND" value="0" units="mmol_per_gDW_per_hr"/>
<parameter id="UPPER_BOUND" value="999999" units="mmol_per_gDW_per_hr"/>
<parameter id="OBJECTIVE_COEFFICIENT" value="0" />
<parameter id="FLUX_VALUE" value="0" units="mmol_per_gDW_per_hr"/>
</listOfParameters>
</kineticLaw>
</reaction>
<reaction id="R_BLAT" name="beta-lysine acetyltransferase" reversible="false">
<notes>
<html:p>Abbreviation: R_BLAT</html:p>
<html:p>Synonyms: _0</html:p>
<html:p>SUBSYSTEM: Threonine and Lysine Metabolism</html:p>
<html:p>Equation: [c] : 36dahx + accoa --&gt; coa + h + nabl</html:p>
<html:p>Confidence Level: 4</html:p>
<html:p>AMF
source: Free Amino Acid Dynamics in Marine Methanogens
Diane E. Robertson, David Noll, and Mary F. Roberts</html:p>
<html:p>GENE ASSOCIATION: (Mbar_A0671)</html:p>
</notes>
<listOfReactants>
<speciesReference species="M_36dahx_c" stoichiometry="1"/>
<speciesReference species="M_accoa_c" stoichiometry="1"/>
</listOfReactants>
<listOfProducts>
<speciesReference species="M_coa_c" stoichiometry="1"/>
<speciesReference species="M_h_c" stoichiometry="1"/>
<speciesReference species="M_nabl_c" stoichiometry="1"/>
</listOfProducts>
<kineticLaw>
<math xmlns="http://www.w3.org/1998/Math/MathML">
<ci>FLUX_VALUE</ci>
</math>
<listOfParameters>
<parameter id="LOWER_BOUND" value="0" units="mmol_per_gDW_per_hr"/>
<parameter id="UPPER_BOUND" value="999999" units="mmol_per_gDW_per_hr"/>
<parameter id="OBJECTIVE_COEFFICIENT" value="0" />
<parameter id="FLUX_VALUE" value="0" units="mmol_per_gDW_per_hr"/>
</listOfParameters>
</kineticLaw>
</reaction>
<reaction id="R_BRFAPS" name="beta-ribofuranosylaminobenzene 5&apos;-phosphate synthase" reversible="false">
<notes>
<html:p>Abbreviation: R_BRFAPS</html:p>
<html:p>Synonyms: _1</html:p>
<html:p>SUBSYSTEM: Tetrahydramethanopterin Biosynthesis</html:p>
<html:p>Equation: [c] : 4abz + h + prpp --&gt; Brfap + co2 + ppi</html:p>
<html:p>Confidence Level: 4</html:p>
<html:p>AMF
many publications on reactions, see PMEDID</html:p>
<html:p>GENE ASSOCIATION: (Mbar_A1222)</html:p>
</notes>
<listOfReactants>
<speciesReference species="M_4abz_c" stoichiometry="1"/>
<speciesReference species="M_h_c" stoichiometry="1"/>
<speciesReference species="M_prpp_c" stoichiometry="1"/>
</listOfReactants>
<listOfProducts>
<speciesReference species="M_Brfap_c" stoichiometry="1"/>
<speciesReference species="M_co2_c" stoichiometry="1"/>
<speciesReference species="M_ppi_c" stoichiometry="1"/>
</listOfProducts>
<kineticLaw>
<math xmlns="http://www.w3.org/1998/Math/MathML">
<ci>FLUX_VALUE</ci>
</math>
<listOfParameters>
<parameter id="LOWER_BOUND" value="0" units="mmol_per_gDW_per_hr"/>
<parameter id="UPPER_BOUND" value="999999" units="mmol_per_gDW_per_hr"/>
<parameter id="OBJECTIVE_COEFFICIENT" value="0" />
<parameter id="FLUX_VALUE" value="0" units="mmol_per_gDW_per_hr"/>
</listOfParameters>
</kineticLaw>
</reaction>
<reaction id="R_BTNt2i" name="Biotin uptake" reversible="false">
<notes>
<html:p>Abbreviation: R_BTNt2i</html:p>
<html:p>Synonyms: _0</html:p>
<html:p>SUBSYSTEM: Transport</html:p>
<html:p>Equation: btn[e] + h[e] --&gt; btn[c] + h[c]</html:p>
<html:p>Confidence Level: 1</html:p>
<html:p>NCD</html:p>
<html:p>GENE ASSOCIATION: </html:p>
</notes>
<listOfReactants>
<speciesReference species="M_btn_e" stoichiometry="1"/>
<speciesReference species="M_h_e" stoichiometry="1"/>
</listOfReactants>
<listOfProducts>
<speciesReference species="M_btn_c" stoichiometry="1"/>
<speciesReference species="M_h_c" stoichiometry="1"/>
</listOfProducts>
<kineticLaw>
<math xmlns="http://www.w3.org/1998/Math/MathML">
<ci>FLUX_VALUE</ci>
</math>
<listOfParameters>
<parameter id="LOWER_BOUND" value="0" units="mmol_per_gDW_per_hr"/>
<parameter id="UPPER_BOUND" value="999999" units="mmol_per_gDW_per_hr"/>
<parameter id="OBJECTIVE_COEFFICIENT" value="0" />
<parameter id="FLUX_VALUE" value="0" units="mmol_per_gDW_per_hr"/>
</listOfParameters>
</kineticLaw>
</reaction>
<reaction id="R_BTS3r" name="biotin synthase" reversible="true">
<notes>
<html:p>Abbreviation: R_BTS3r</html:p>
<html:p>Synonyms: _0</html:p>
<html:p>EC Number: 2.8.1.6</html:p>
<html:p>SUBSYSTEM: Vitamins &amp; Cofactor Biosynthesis</html:p>
<html:p>Equation: [c] : dtbt + (2) s &lt;==&gt; btn + h2s</html:p>
<html:p>Confidence Level: 3</html:p>
<html:p>NCD</html:p>
<html:p>GENE ASSOCIATION: (Mbar_A0838)</html:p>
</notes>
<listOfReactants>
<speciesReference species="M_dtbt_c" stoichiometry="1"/>
<speciesReference species="M_s_c" stoichiometry="2"/>
</listOfReactants>
<listOfProducts>
<speciesReference species="M_btn_c" stoichiometry="1"/>
<speciesReference species="M_h2s_c" stoichiometry="1"/>
</listOfProducts>
<kineticLaw>
<math xmlns="http://www.w3.org/1998/Math/MathML">
<ci>FLUX_VALUE</ci>
</math>
<listOfParameters>
<parameter id="LOWER_BOUND" value="-999999" units="mmol_per_gDW_per_hr"/>
<parameter id="UPPER_BOUND" value="999999" units="mmol_per_gDW_per_hr"/>
<parameter id="OBJECTIVE_COEFFICIENT" value="0" />
<parameter id="FLUX_VALUE" value="0" units="mmol_per_gDW_per_hr"/>
</listOfParameters>
</kineticLaw>
</reaction>
<reaction id="R_CA2abc" name="calcium transport via ABC system" reversible="false">
<notes>
<html:p>Abbreviation: R_CA2abc</html:p>
<html:p>Synonyms: _0</html:p>
<html:p>SUBSYSTEM: Transport</html:p>
<html:p>Equation: atp[c] + ca2[e] + h2o[c] --&gt; adp[c] + ca2[c] + h[c] + pi[c]</html:p>
<html:p>Confidence Level: 2</html:p>
<html:p>GENE ASSOCIATION: (Mbar_A0500 or Mbar_A0406)</html:p>
</notes>
<listOfReactants>
<speciesReference species="M_atp_c" stoichiometry="1"/>
<speciesReference species="M_ca2_e" stoichiometry="1"/>
<speciesReference species="M_h2o_c" stoichiometry="1"/>
</listOfReactants>
<listOfProducts>
<speciesReference species="M_adp_c" stoichiometry="1"/>
<speciesReference species="M_ca2_c" stoichiometry="1"/>
<speciesReference species="M_h_c" stoichiometry="1"/>
<speciesReference species="M_pi_c" stoichiometry="1"/>
</listOfProducts>
<kineticLaw>
<math xmlns="http://www.w3.org/1998/Math/MathML">
<ci>FLUX_VALUE</ci>
</math>
<listOfParameters>
<parameter id="LOWER_BOUND" value="0" units="mmol_per_gDW_per_hr"/>
<parameter id="UPPER_BOUND" value="999999" units="mmol_per_gDW_per_hr"/>
<parameter id="OBJECTIVE_COEFFICIENT" value="0" />
<parameter id="FLUX_VALUE" value="0" units="mmol_per_gDW_per_hr"/>
</listOfParameters>
</kineticLaw>
</reaction>
<reaction id="R_CAT" name="catalase" reversible="false">
<notes>
<html:p>Abbreviation: R_CAT</html:p>
<html:p>Synonyms: _4</html:p>
<html:p>EC Number: 1.11.1.6</html:p>
<html:p>SUBSYSTEM: Other</html:p>
<html:p>Equation: [c] : (2) h2o2 --&gt; (2) h2o + o2</html:p>
<html:p>Confidence Level: 4</html:p>
<html:p>JLR</html:p>
<html:p>GENE ASSOCIATION: (Mbar_A0814)</html:p>
</notes>
<listOfReactants>
<speciesReference species="M_h2o2_c" stoichiometry="2"/>
</listOfReactants>
<listOfProducts>
<speciesReference species="M_h2o_c" stoichiometry="2"/>
<speciesReference species="M_o2_c" stoichiometry="1"/>
</listOfProducts>
<kineticLaw>
<math xmlns="http://www.w3.org/1998/Math/MathML">
<ci>FLUX_VALUE</ci>
</math>
<listOfParameters>
<parameter id="LOWER_BOUND" value="0" units="mmol_per_gDW_per_hr"/>
<parameter id="UPPER_BOUND" value="999999" units="mmol_per_gDW_per_hr"/>
<parameter id="OBJECTIVE_COEFFICIENT" value="0" />
<parameter id="FLUX_VALUE" value="0" units="mmol_per_gDW_per_hr"/>
</listOfParameters>
</kineticLaw>
</reaction>
<reaction id="R_CAt6" name="calcium / sodium antiporter" reversible="true">
<notes>
<html:p>Abbreviation: R_CAt6</html:p>
<html:p>Synonyms: _0</html:p>
<html:p>SUBSYSTEM: Transport</html:p>
<html:p>Equation: ca2[c] + na1[e] &lt;==&gt; ca2[e] + na1[c]</html:p>
<html:p>Confidence Level: 2</html:p>
<html:p>GENE ASSOCIATION: (Mbar_A2253 or Mbar_A2093)</html:p>
</notes>
<listOfReactants>
<speciesReference species="M_ca2_c" stoichiometry="1"/>
<speciesReference species="M_na1_e" stoichiometry="1"/>
</listOfReactants>
<listOfProducts>
<speciesReference species="M_ca2_e" stoichiometry="1"/>
<speciesReference species="M_na1_c" stoichiometry="1"/>
</listOfProducts>
<kineticLaw>
<math xmlns="http://www.w3.org/1998/Math/MathML">
<ci>FLUX_VALUE</ci>
</math>
<listOfParameters>
<parameter id="LOWER_BOUND" value="-999999" units="mmol_per_gDW_per_hr"/>
<parameter id="UPPER_BOUND" value="999999" units="mmol_per_gDW_per_hr"/>
<parameter id="OBJECTIVE_COEFFICIENT" value="0" />
<parameter id="FLUX_VALUE" value="0" units="mmol_per_gDW_per_hr"/>
</listOfParameters>
</kineticLaw>
</reaction>
<reaction id="R_CBIAT" name="Cobinamide adenyltransferase" reversible="true">
<notes>
<html:p>Abbreviation: R_CBIAT</html:p>
<html:p>Synonyms: _0</html:p>
<html:p>EC Number: 2.5.1.17</html:p>
<html:p>SUBSYSTEM: Vitamins &amp; Cofactor Biosynthesis</html:p>
<html:p>Equation: [c] : atp + cbi + h &lt;==&gt; adocbi + pppi</html:p>
<html:p>Confidence Level: 3</html:p>
<html:p>JLR (EC 2.5.1.17)</html:p>
<html:p>GENE ASSOCIATION: (Mbar_A1365)</html:p>
</notes>
<listOfReactants>
<speciesReference species="M_atp_c" stoichiometry="1"/>
<speciesReference species="M_cbi_c" stoichiometry="1"/>
<speciesReference species="M_h_c" stoichiometry="1"/>
</listOfReactants>
<listOfProducts>
<speciesReference species="M_adocbi_c" stoichiometry="1"/>
<speciesReference species="M_pppi_c" stoichiometry="1"/>
</listOfProducts>
<kineticLaw>
<math xmlns="http://www.w3.org/1998/Math/MathML">
<ci>FLUX_VALUE</ci>
</math>
<listOfParameters>
<parameter id="LOWER_BOUND" value="-999999" units="mmol_per_gDW_per_hr"/>
<parameter id="UPPER_BOUND" value="999999" units="mmol_per_gDW_per_hr"/>
<parameter id="OBJECTIVE_COEFFICIENT" value="0" />
<parameter id="FLUX_VALUE" value="0" units="mmol_per_gDW_per_hr"/>
</listOfParameters>
</kineticLaw>
</reaction>
<reaction id="R_CBIabc" name="Cobinamide transport via ABC system" reversible="false">
<notes>
<html:p>Abbreviation: R_CBIabc</html:p>
<html:p>Synonyms: _0</html:p>
<html:p>SUBSYSTEM: Transport</html:p>
<html:p>Equation: atp[c] + cbi[e] + h2o[c] --&gt; adp[c] + cbi[c] + h[c] + pi[c]</html:p>
<html:p>Confidence Level: 2</html:p>
<html:p>AMF</html:p>
<html:p>GENE ASSOCIATION: </html:p>
</notes>
<listOfReactants>
<speciesReference species="M_atp_c" stoichiometry="1"/>
<speciesReference species="M_cbi_e" stoichiometry="1"/>
<speciesReference species="M_h2o_c" stoichiometry="1"/>
</listOfReactants>
<listOfProducts>
<speciesReference species="M_adp_c" stoichiometry="1"/>
<speciesReference species="M_cbi_c" stoichiometry="1"/>
<speciesReference species="M_h_c" stoichiometry="1"/>
<speciesReference species="M_pi_c" stoichiometry="1"/>
</listOfProducts>
<kineticLaw>
<math xmlns="http://www.w3.org/1998/Math/MathML">
<ci>FLUX_VALUE</ci>
</math>
<listOfParameters>
<parameter id="LOWER_BOUND" value="0" units="mmol_per_gDW_per_hr"/>
<parameter id="UPPER_BOUND" value="999999" units="mmol_per_gDW_per_hr"/>
<parameter id="OBJECTIVE_COEFFICIENT" value="0" />
<parameter id="FLUX_VALUE" value="0" units="mmol_per_gDW_per_hr"/>
</listOfParameters>
</kineticLaw>
</reaction>
<reaction id="R_CBL1HBIabc" name="Cob(1)alamin-HBI transport via ABC system" reversible="false">
<notes>
<html:p>Abbreviation: R_CBL1HBIabc</html:p>
<html:p>Synonyms: _0</html:p>
<html:p>SUBSYSTEM: Transport</html:p>
<html:p>Equation: atp[c] + cbl1hbi[e] + h2o[c] --&gt; adp[c] + cbl1hbi[c] + h[c] + pi[c]</html:p>
<html:p>Confidence Level: 2</html:p>
<html:p>AMF
archaeal form found in environment</html:p>
<html:p>GENE ASSOCIATION: </html:p>
</notes>
<listOfReactants>
<speciesReference species="M_atp_c" stoichiometry="1"/>
<speciesReference species="M_cbl1hbi_e" stoichiometry="1"/>
<speciesReference species="M_h2o_c" stoichiometry="1"/>
</listOfReactants>
<listOfProducts>
<speciesReference species="M_adp_c" stoichiometry="1"/>
<speciesReference species="M_cbl1hbi_c" stoichiometry="1"/>
<speciesReference species="M_h_c" stoichiometry="1"/>
<speciesReference species="M_pi_c" stoichiometry="1"/>
</listOfProducts>
<kineticLaw>
<math xmlns="http://www.w3.org/1998/Math/MathML">
<ci>FLUX_VALUE</ci>
</math>
<listOfParameters>
<parameter id="LOWER_BOUND" value="0" units="mmol_per_gDW_per_hr"/>
<parameter id="UPPER_BOUND" value="999999" units="mmol_per_gDW_per_hr"/>
<parameter id="OBJECTIVE_COEFFICIENT" value="0" />
<parameter id="FLUX_VALUE" value="0" units="mmol_per_gDW_per_hr"/>
</listOfParameters>
</kineticLaw>
</reaction>
<reaction id="R_CBL1abc" name="Cob(1)alamin transport via ABC system" reversible="false">
<notes>
<html:p>Abbreviation: R_CBL1abc</html:p>
<html:p>Synonyms: _0</html:p>
<html:p>SUBSYSTEM: Transport</html:p>
<html:p>Equation: atp[c] + cbl1[e] + h2o[c] --&gt; adp[c] + cbl1[c] + h[c] + pi[c]</html:p>
<html:p>Confidence Level: 2</html:p>
<html:p>JLR</html:p>
<html:p>GENE ASSOCIATION: </html:p>
</notes>
<listOfReactants>
<speciesReference species="M_atp_c" stoichiometry="1"/>
<speciesReference species="M_cbl1_e" stoichiometry="1"/>
<speciesReference species="M_h2o_c" stoichiometry="1"/>
</listOfReactants>
<listOfProducts>
<speciesReference species="M_adp_c" stoichiometry="1"/>
<speciesReference species="M_cbl1_c" stoichiometry="1"/>
<speciesReference species="M_h_c" stoichiometry="1"/>
<speciesReference species="M_pi_c" stoichiometry="1"/>
</listOfProducts>
<kineticLaw>
<math xmlns="http://www.w3.org/1998/Math/MathML">
<ci>FLUX_VALUE</ci>
</math>
<listOfParameters>
<parameter id="LOWER_BOUND" value="0" units="mmol_per_gDW_per_hr"/>
<parameter id="UPPER_BOUND" value="999999" units="mmol_per_gDW_per_hr"/>
<parameter id="OBJECTIVE_COEFFICIENT" value="0" />
<parameter id="FLUX_VALUE" value="0" units="mmol_per_gDW_per_hr"/>
</listOfParameters>
</kineticLaw>
</reaction>
<reaction id="R_CBLAT2" name="cob(I)alamin-HBI adenosyltransferase" reversible="false">
<notes>
<html:p>Abbreviation: R_CBLAT2</html:p>
<html:p>Synonyms: _0</html:p>
<html:p>SUBSYSTEM: Vitamins &amp; Cofactor Biosynthesis</html:p>
<html:p>Equation: [c] : atp + cbl1hbi + h --&gt; adocblhbi + pppi</html:p>
<html:p>Confidence Level: 2</html:p>
<html:p>(EC 2.5.1.17)
AMF</html:p>
<html:p>GENE ASSOCIATION: (Mbar_A1365)</html:p>
</notes>
<listOfReactants>
<speciesReference species="M_atp_c" stoichiometry="1"/>
<speciesReference species="M_cbl1hbi_c" stoichiometry="1"/>
<speciesReference species="M_h_c" stoichiometry="1"/>
</listOfReactants>
<listOfProducts>
<speciesReference species="M_adocblhbi_c" stoichiometry="1"/>
<speciesReference species="M_pppi_c" stoichiometry="1"/>
</listOfProducts>
<kineticLaw>
<math xmlns="http://www.w3.org/1998/Math/MathML">
<ci>FLUX_VALUE</ci>
</math>
<listOfParameters>
<parameter id="LOWER_BOUND" value="0" units="mmol_per_gDW_per_hr"/>
<parameter id="UPPER_BOUND" value="999999" units="mmol_per_gDW_per_hr"/>
<parameter id="OBJECTIVE_COEFFICIENT" value="0" />
<parameter id="FLUX_VALUE" value="0" units="mmol_per_gDW_per_hr"/>
</listOfParameters>
</kineticLaw>
</reaction>
<reaction id="R_CBLD" name="cob(I)alamin degradation" reversible="false">
<notes>
<html:p>Abbreviation: R_CBLD</html:p>
<html:p>Synonyms: _0</html:p>
<html:p>SUBSYSTEM: Vitamins &amp; Cofactor Biosynthesis</html:p>
<html:p>Equation: [c] : cbl1 --&gt; cbi + unknown_cbl1deg</html:p>
<html:p>Confidence Level: 1</html:p>
<html:p>GENE ASSOCIATION: </html:p>
</notes>
<listOfReactants>
<speciesReference species="M_cbl1_c" stoichiometry="1"/>
</listOfReactants>
<listOfProducts>
<speciesReference species="M_cbi_c" stoichiometry="1"/>
<speciesReference species="M_unknown_cbl1deg_c" stoichiometry="1"/>
</listOfProducts>
<kineticLaw>
<math xmlns="http://www.w3.org/1998/Math/MathML">
<ci>FLUX_VALUE</ci>
</math>
<listOfParameters>
<parameter id="LOWER_BOUND" value="0" units="mmol_per_gDW_per_hr"/>
<parameter id="UPPER_BOUND" value="999999" units="mmol_per_gDW_per_hr"/>
<parameter id="OBJECTIVE_COEFFICIENT" value="0" />
<parameter id="FLUX_VALUE" value="0" units="mmol_per_gDW_per_hr"/>
</listOfParameters>
</kineticLaw>
</reaction>
<reaction id="R_CBPS" name="carbamoyl-phosphate synthase (glutamine-hydrolysing)" reversible="false">
<notes>
<html:p>Abbreviation: R_CBPS</html:p>
<html:p>Synonyms: _0</html:p>
<html:p>EC Number: 6.3.5.5</html:p>
<html:p>SUBSYSTEM: Glutamate metabolism</html:p>
<html:p>Equation: [c] : (2) atp + gln-L + h2o + hco3 --&gt; (2) adp + cbp + glu-L + (2) h + pi</html:p>
<html:p>Confidence Level: 3</html:p>
<html:p>GENE ASSOCIATION: (Mbar_A2374) and (Mbar_A2375)</html:p>
</notes>
<listOfReactants>
<speciesReference species="M_atp_c" stoichiometry="2"/>
<speciesReference species="M_gln_DASH_L_c" stoichiometry="1"/>
<speciesReference species="M_h2o_c" stoichiometry="1"/>
<speciesReference species="M_hco3_c" stoichiometry="1"/>
</listOfReactants>
<listOfProducts>
<speciesReference species="M_adp_c" stoichiometry="2"/>
<speciesReference species="M_cbp_c" stoichiometry="1"/>
<speciesReference species="M_glu_DASH_L_c" stoichiometry="1"/>
<speciesReference species="M_h_c" stoichiometry="2"/>
<speciesReference species="M_pi_c" stoichiometry="1"/>
</listOfProducts>
<kineticLaw>
<math xmlns="http://www.w3.org/1998/Math/MathML">
<ci>FLUX_VALUE</ci>
</math>
<listOfParameters>
<parameter id="LOWER_BOUND" value="0" units="mmol_per_gDW_per_hr"/>
<parameter id="UPPER_BOUND" value="999999" units="mmol_per_gDW_per_hr"/>
<parameter id="OBJECTIVE_COEFFICIENT" value="0" />
<parameter id="FLUX_VALUE" value="0" units="mmol_per_gDW_per_hr"/>
</listOfParameters>
</kineticLaw>
</reaction>
<reaction id="R_CD2abc1" name="cadmium transport out via ABC system" reversible="false">
<notes>
<html:p>Abbreviation: R_CD2abc1</html:p>
<html:p>Synonyms: _0</html:p>
<html:p>SUBSYSTEM: Transport</html:p>
<html:p>Equation: atp[c] + cd2[c] + h2o[c] --&gt; adp[c] + cd2[e] + h[c] + pi[c]</html:p>
<html:p>Confidence Level: 4</html:p>
<html:p>GENE ASSOCIATION: (Mbar_A0343)</html:p>
</notes>
<listOfReactants>
<speciesReference species="M_atp_c" stoichiometry="1"/>
<speciesReference species="M_cd2_c" stoichiometry="1"/>
<speciesReference species="M_h2o_c" stoichiometry="1"/>
</listOfReactants>
<listOfProducts>
<speciesReference species="M_adp_c" stoichiometry="1"/>
<speciesReference species="M_cd2_e" stoichiometry="1"/>
<speciesReference species="M_h_c" stoichiometry="1"/>
<speciesReference species="M_pi_c" stoichiometry="1"/>
</listOfProducts>
<kineticLaw>
<math xmlns="http://www.w3.org/1998/Math/MathML">
<ci>FLUX_VALUE</ci>
</math>
<listOfParameters>
<parameter id="LOWER_BOUND" value="0" units="mmol_per_gDW_per_hr"/>
<parameter id="UPPER_BOUND" value="999999" units="mmol_per_gDW_per_hr"/>
<parameter id="OBJECTIVE_COEFFICIENT" value="0" />
<parameter id="FLUX_VALUE" value="0" units="mmol_per_gDW_per_hr"/>
</listOfParameters>
</kineticLaw>
</reaction>
<reaction id="R_CD2abc2" name="cadmium transport in via ABC system" reversible="false">
<notes>
<html:p>Abbreviation: R_CD2abc2</html:p>
<html:p>Synonyms: _0</html:p>
<html:p>SUBSYSTEM: Transport</html:p>
<html:p>Equation: atp[c] + cd2[e] + h2o[c] --&gt; adp[c] + cd2[c] + h[c] + pi[c]</html:p>
<html:p>Confidence Level: 2</html:p>
<html:p>GENE ASSOCIATION: (Mbar_A0343)</html:p>
</notes>
<listOfReactants>
<speciesReference species="M_atp_c" stoichiometry="1"/>
<speciesReference species="M_cd2_e" stoichiometry="1"/>
<speciesReference species="M_h2o_c" stoichiometry="1"/>
</listOfReactants>
<listOfProducts>
<speciesReference species="M_adp_c" stoichiometry="1"/>
<speciesReference species="M_cd2_c" stoichiometry="1"/>
<speciesReference species="M_h_c" stoichiometry="1"/>
<speciesReference species="M_pi_c" stoichiometry="1"/>
</listOfProducts>
<kineticLaw>
<math xmlns="http://www.w3.org/1998/Math/MathML">
<ci>FLUX_VALUE</ci>
</math>
<listOfParameters>
<parameter id="LOWER_BOUND" value="0" units="mmol_per_gDW_per_hr"/>
<parameter id="UPPER_BOUND" value="999999" units="mmol_per_gDW_per_hr"/>
<parameter id="OBJECTIVE_COEFFICIENT" value="0" />
<parameter id="FLUX_VALUE" value="0" units="mmol_per_gDW_per_hr"/>
</listOfParameters>
</kineticLaw>
</reaction>
<reaction id="R_CDGGGPP3" name="CDP-alcohol phosphatidyltransferase (glycerol 1-phosphate)" reversible="false">
<notes>
<html:p>Abbreviation: R_CDGGGPP3</html:p>
<html:p>Synonyms: _0</html:p>
<html:p>EC Number: 2.7.8.5</html:p>
<html:p>SUBSYSTEM: Lipid &amp; Cell Wall Metabolism</html:p>
<html:p>Equation: [c] : cdgggp + glyc1p --&gt; cmp + dggpgp + h</html:p>
<html:p>Confidence Level: 2</html:p>
<html:p>AMF</html:p>
<html:p>GENE ASSOCIATION: (Mbar_A1250)</html:p>
</notes>
<listOfReactants>
<speciesReference species="M_cdgggp_c" stoichiometry="1"/>
<speciesReference species="M_glyc1p_c" stoichiometry="1"/>
</listOfReactants>
<listOfProducts>
<speciesReference species="M_cmp_c" stoichiometry="1"/>
<speciesReference species="M_dggpgp_c" stoichiometry="1"/>
<speciesReference species="M_h_c" stoichiometry="1"/>
</listOfProducts>
<kineticLaw>
<math xmlns="http://www.w3.org/1998/Math/MathML">
<ci>FLUX_VALUE</ci>
</math>
<listOfParameters>
<parameter id="LOWER_BOUND" value="0" units="mmol_per_gDW_per_hr"/>
<parameter id="UPPER_BOUND" value="999999" units="mmol_per_gDW_per_hr"/>
<parameter id="OBJECTIVE_COEFFICIENT" value="0" />
<parameter id="FLUX_VALUE" value="0" units="mmol_per_gDW_per_hr"/>
</listOfParameters>
</kineticLaw>
</reaction>
<reaction id="R_CDGGGPP4" name="CDP-alcohol phosphatidyltransferase (glycerol 1-phosphate) (hydroxy)" reversible="false">
<notes>
<html:p>Abbreviation: R_CDGGGPP4</html:p>
<html:p>Synonyms: _0</html:p>
<html:p>SUBSYSTEM: Lipid &amp; Cell Wall Metabolism</html:p>
<html:p>Equation: [c] : 3hcdgggp + glyc1p --&gt; 3hdggpgp + cmp + h</html:p>
<html:p>Confidence Level: 2</html:p>
<html:p>AMF</html:p>
<html:p>GENE ASSOCIATION: (Mbar_A1250)</html:p>
</notes>
<listOfReactants>
<speciesReference species="M_3hcdgggp_c" stoichiometry="1"/>
<speciesReference species="M_glyc1p_c" stoichiometry="1"/>
</listOfReactants>
<listOfProducts>
<speciesReference species="M_3hdggpgp_c" stoichiometry="1"/>
<speciesReference species="M_cmp_c" stoichiometry="1"/>
<speciesReference species="M_h_c" stoichiometry="1"/>
</listOfProducts>
<kineticLaw>
<math xmlns="http://www.w3.org/1998/Math/MathML">
<ci>FLUX_VALUE</ci>
</math>
<listOfParameters>
<parameter id="LOWER_BOUND" value="0" units="mmol_per_gDW_per_hr"/>
<parameter id="UPPER_BOUND" value="999999" units="mmol_per_gDW_per_hr"/>
<parameter id="OBJECTIVE_COEFFICIENT" value="0" />
<parameter id="FLUX_VALUE" value="0" units="mmol_per_gDW_per_hr"/>
</listOfParameters>
</kineticLaw>
</reaction>
<reaction id="R_CDGGGS" name="CDP-2,3-di-O-geranylgeranyl-sn-glycerol synthase" reversible="false">
<notes>
<html:p>Abbreviation: R_CDGGGS</html:p>
<html:p>Synonyms: _1</html:p>
<html:p>EC Number: 2.7.7.41</html:p>
<html:p>SUBSYSTEM: Lipid &amp; Cell Wall Metabolism</html:p>
<html:p>Equation: [c] : ctp + dgggp + h --&gt; cdgggp + ppi</html:p>
<html:p>Confidence Level: 4</html:p>
<html:p>GENE ASSOCIATION: </html:p>
</notes>
<listOfReactants>
<speciesReference species="M_ctp_c" stoichiometry="1"/>
<speciesReference species="M_dgggp_c" stoichiometry="1"/>
<speciesReference species="M_h_c" stoichiometry="1"/>
</listOfReactants>
<listOfProducts>
<speciesReference species="M_cdgggp_c" stoichiometry="1"/>
<speciesReference species="M_ppi_c" stoichiometry="1"/>
</listOfProducts>
<kineticLaw>
<math xmlns="http://www.w3.org/1998/Math/MathML">
<ci>FLUX_VALUE</ci>
</math>
<listOfParameters>
<parameter id="LOWER_BOUND" value="0" units="mmol_per_gDW_per_hr"/>
<parameter id="UPPER_BOUND" value="999999" units="mmol_per_gDW_per_hr"/>
<parameter id="OBJECTIVE_COEFFICIENT" value="0" />
<parameter id="FLUX_VALUE" value="0" units="mmol_per_gDW_per_hr"/>
</listOfParameters>
</kineticLaw>
</reaction>
<reaction id="R_CDGGGS2" name="CDP-2-O-(3&apos;-hydroxy)geranyl-3-O-geranyl-sn-glycerol synthase" reversible="false">
<notes>
<html:p>Abbreviation: R_CDGGGS2</html:p>
<html:p>Synonyms: _0</html:p>
<html:p>SUBSYSTEM: Lipid &amp; Cell Wall Metabolism</html:p>
<html:p>Equation: [c] : 3hdgggp + ctp + h --&gt; 3hcdgggp + ppi</html:p>
<html:p>Confidence Level: 4</html:p>
<html:p>AMF</html:p>
<html:p>GENE ASSOCIATION: </html:p>
</notes>
<listOfReactants>
<speciesReference species="M_3hdgggp_c" stoichiometry="1"/>
<speciesReference species="M_ctp_c" stoichiometry="1"/>
<speciesReference species="M_h_c" stoichiometry="1"/>
</listOfReactants>
<listOfProducts>
<speciesReference species="M_3hcdgggp_c" stoichiometry="1"/>
<speciesReference species="M_ppi_c" stoichiometry="1"/>
</listOfProducts>
<kineticLaw>
<math xmlns="http://www.w3.org/1998/Math/MathML">
<ci>FLUX_VALUE</ci>
</math>
<listOfParameters>
<parameter id="LOWER_BOUND" value="0" units="mmol_per_gDW_per_hr"/>
<parameter id="UPPER_BOUND" value="999999" units="mmol_per_gDW_per_hr"/>
<parameter id="OBJECTIVE_COEFFICIENT" value="0" />
<parameter id="FLUX_VALUE" value="0" units="mmol_per_gDW_per_hr"/>
</listOfParameters>
</kineticLaw>
</reaction>
<reaction id="R_CDGGGSAT" name="CDP-2,3-di-O-geranylgeranyl-sn-glyceroserine O-archaetidyltransferase" reversible="false">
<notes>
<html:p>Abbreviation: R_CDGGGSAT</html:p>
<html:p>Synonyms: _1</html:p>
<html:p>EC Number: 2.7.8.8</html:p>
<html:p>SUBSYSTEM: Lipid &amp; Cell Wall Metabolism</html:p>
<html:p>Equation: [c] : cdgggp + ser-L --&gt; cmp + dgggps + h</html:p>
<html:p>Confidence Level: 4</html:p>
<html:p>AMF</html:p>
<html:p>GENE ASSOCIATION: (Mbar_A0874)</html:p>
</notes>
<listOfReactants>
<speciesReference species="M_cdgggp_c" stoichiometry="1"/>
<speciesReference species="M_ser_DASH_L_c" stoichiometry="1"/>
</listOfReactants>
<listOfProducts>
<speciesReference species="M_cmp_c" stoichiometry="1"/>
<speciesReference species="M_dgggps_c" stoichiometry="1"/>
<speciesReference species="M_h_c" stoichiometry="1"/>
</listOfProducts>
<kineticLaw>
<math xmlns="http://www.w3.org/1998/Math/MathML">
<ci>FLUX_VALUE</ci>
</math>
<listOfParameters>
<parameter id="LOWER_BOUND" value="0" units="mmol_per_gDW_per_hr"/>
<parameter id="UPPER_BOUND" value="999999" units="mmol_per_gDW_per_hr"/>
<parameter id="OBJECTIVE_COEFFICIENT" value="0" />
<parameter id="FLUX_VALUE" value="0" units="mmol_per_gDW_per_hr"/>
</listOfParameters>
</kineticLaw>
</reaction>
<reaction id="R_CDGGGSAT2" name="CDP-2-O-(3&apos;-hydroxy)geranyl-3-O-geranyl-sn-glyceroserine O-archaetidyltransferase" reversible="false">
<notes>
<html:p>Abbreviation: R_CDGGGSAT2</html:p>
<html:p>Synonyms: _1</html:p>
<html:p>SUBSYSTEM: Lipid &amp; Cell Wall Metabolism</html:p>
<html:p>Equation: [c] : 3hcdgggp + ser-L --&gt; 3hdgggps + cmp + h</html:p>
<html:p>Confidence Level: 4</html:p>
<html:p>AMF</html:p>
<html:p>GENE ASSOCIATION: (Mbar_A0874)</html:p>
</notes>
<listOfReactants>
<speciesReference species="M_3hcdgggp_c" stoichiometry="1"/>
<speciesReference species="M_ser_DASH_L_c" stoichiometry="1"/>
</listOfReactants>
<listOfProducts>
<speciesReference species="M_3hdgggps_c" stoichiometry="1"/>
<speciesReference species="M_cmp_c" stoichiometry="1"/>
<speciesReference species="M_h_c" stoichiometry="1"/>
</listOfProducts>
<kineticLaw>
<math xmlns="http://www.w3.org/1998/Math/MathML">
<ci>FLUX_VALUE</ci>
</math>
<listOfParameters>
<parameter id="LOWER_BOUND" value="0" units="mmol_per_gDW_per_hr"/>
<parameter id="UPPER_BOUND" value="999999" units="mmol_per_gDW_per_hr"/>
<parameter id="OBJECTIVE_COEFFICIENT" value="0" />
<parameter id="FLUX_VALUE" value="0" units="mmol_per_gDW_per_hr"/>
</listOfParameters>
</kineticLaw>
</reaction>
<reaction id="R_CDGGIPT" name="CDP-digeranyl-sn-glycero-myo-inositol 3-phosphatidyltransferase" reversible="false">
<notes>
<html:p>Abbreviation: R_CDGGIPT</html:p>
<html:p>Synonyms: _0</html:p>
<html:p>EC Number: 2.7.8.11</html:p>
<html:p>SUBSYSTEM: Lipid &amp; Cell Wall Metabolism</html:p>
<html:p>Equation: [c] : cdgggp + inost --&gt; cmp + dggpi + h</html:p>
<html:p>Confidence Level: 4</html:p>
<html:p>AMF</html:p>
<html:p>GENE ASSOCIATION: (Mbar_A1498)</html:p>
</notes>
<listOfReactants>
<speciesReference species="M_cdgggp_c" stoichiometry="1"/>
<speciesReference species="M_inost_c" stoichiometry="1"/>
</listOfReactants>
<listOfProducts>
<speciesReference species="M_cmp_c" stoichiometry="1"/>
<speciesReference species="M_dggpi_c" stoichiometry="1"/>
<speciesReference species="M_h_c" stoichiometry="1"/>
</listOfProducts>
<kineticLaw>
<math xmlns="http://www.w3.org/1998/Math/MathML">
<ci>FLUX_VALUE</ci>
</math>
<listOfParameters>
<parameter id="LOWER_BOUND" value="0" units="mmol_per_gDW_per_hr"/>
<parameter id="UPPER_BOUND" value="999999" units="mmol_per_gDW_per_hr"/>
<parameter id="OBJECTIVE_COEFFICIENT" value="0" />
<parameter id="FLUX_VALUE" value="0" units="mmol_per_gDW_per_hr"/>
</listOfParameters>
</kineticLaw>
</reaction>
<reaction id="R_CDGGIPT2" name="CDP-digeranyl-sn-glycero-myo-inositol 3-phosphatidyltransferase (3&apos; hydroxy)" reversible="false">
<notes>
<html:p>Abbreviation: R_CDGGIPT2</html:p>
<html:p>Synonyms: _0</html:p>
<html:p>SUBSYSTEM: Lipid &amp; Cell Wall Metabolism</html:p>
<html:p>Equation: [c] : 3hcdgggp + inost --&gt; 3hdggpi + cmp + h</html:p>
<html:p>Confidence Level: 4</html:p>
<html:p>AMF</html:p>
<html:p>GENE ASSOCIATION: (Mbar_A1498)</html:p>
</notes>
<listOfReactants>
<speciesReference species="M_3hcdgggp_c" stoichiometry="1"/>
<speciesReference species="M_inost_c" stoichiometry="1"/>
</listOfReactants>
<listOfProducts>
<speciesReference species="M_3hdggpi_c" stoichiometry="1"/>
<speciesReference species="M_cmp_c" stoichiometry="1"/>
<speciesReference species="M_h_c" stoichiometry="1"/>
</listOfProducts>
<kineticLaw>
<math xmlns="http://www.w3.org/1998/Math/MathML">
<ci>FLUX_VALUE</ci>
</math>
<listOfParameters>
<parameter id="LOWER_BOUND" value="0" units="mmol_per_gDW_per_hr"/>
<parameter id="UPPER_BOUND" value="999999" units="mmol_per_gDW_per_hr"/>
<parameter id="OBJECTIVE_COEFFICIENT" value="0" />
<parameter id="FLUX_VALUE" value="0" units="mmol_per_gDW_per_hr"/>
</listOfParameters>
</kineticLaw>
</reaction>
<reaction id="R_CDPGH" name="cyclic 2,3-diphosphoglycerate hydrolase" reversible="false">
<notes>
<html:p>Abbreviation: R_CDPGH</html:p>
<html:p>Synonyms: _0</html:p>
<html:p>SUBSYSTEM: Central Metabolism</html:p>
<html:p>Equation: [c] : cdpg + h2o --&gt; 23dpg + (2) h</html:p>
<html:p>Confidence Level: 2</html:p>
<html:p>AMF
Added from Biochemistry. 1992 Mar 24;31(11):2926-35
</html:p>
<html:p>GENE ASSOCIATION: </html:p>
</notes>
<listOfReactants>
<speciesReference species="M_cdpg_c" stoichiometry="1"/>
<speciesReference species="M_h2o_c" stoichiometry="1"/>
</listOfReactants>
<listOfProducts>
<speciesReference species="M_23dpg_c" stoichiometry="1"/>
<speciesReference species="M_h_c" stoichiometry="2"/>
</listOfProducts>
<kineticLaw>
<math xmlns="http://www.w3.org/1998/Math/MathML">
<ci>FLUX_VALUE</ci>
</math>
<listOfParameters>
<parameter id="LOWER_BOUND" value="0" units="mmol_per_gDW_per_hr"/>
<parameter id="UPPER_BOUND" value="999999" units="mmol_per_gDW_per_hr"/>
<parameter id="OBJECTIVE_COEFFICIENT" value="0" />
<parameter id="FLUX_VALUE" value="0" units="mmol_per_gDW_per_hr"/>
</listOfParameters>
</kineticLaw>
</reaction>
<reaction id="R_CDPGS" name="cyclic 2,3-diphosphoglycerate synthase" reversible="false">
<notes>
<html:p>Abbreviation: R_CDPGS</html:p>
<html:p>Synonyms: _0</html:p>
<html:p>SUBSYSTEM: Central Metabolism</html:p>
<html:p>Equation: [c] : 23dpg + atp + h --&gt; adp + cdpg + pi</html:p>
<html:p>Confidence Level: 2</html:p>
<html:p>AMF
Added from Methanogenesis edited by JG Ferry pg483
water is on both sides of this reaction and cancels out</html:p>
<html:p>GENE ASSOCIATION: </html:p>
</notes>
<listOfReactants>
<speciesReference species="M_23dpg_c" stoichiometry="1"/>
<speciesReference species="M_atp_c" stoichiometry="1"/>
<speciesReference species="M_h_c" stoichiometry="1"/>
</listOfReactants>
<listOfProducts>
<speciesReference species="M_adp_c" stoichiometry="1"/>
<speciesReference species="M_cdpg_c" stoichiometry="1"/>
<speciesReference species="M_pi_c" stoichiometry="1"/>
</listOfProducts>
<kineticLaw>
<math xmlns="http://www.w3.org/1998/Math/MathML">
<ci>FLUX_VALUE</ci>
</math>
<listOfParameters>
<parameter id="LOWER_BOUND" value="0" units="mmol_per_gDW_per_hr"/>
<parameter id="UPPER_BOUND" value="999999" units="mmol_per_gDW_per_hr"/>
<parameter id="OBJECTIVE_COEFFICIENT" value="0" />
<parameter id="FLUX_VALUE" value="0" units="mmol_per_gDW_per_hr"/>
</listOfParameters>
</kineticLaw>
</reaction>
<reaction id="R_CF3Ha" name="coenzyme F390 hydrolase (ATP)" reversible="false">
<notes>
<html:p>Abbreviation: R_CF3Ha</html:p>
<html:p>Synonyms: _0</html:p>
<html:p>SUBSYSTEM: Vitamins &amp; Cofactor Biosynthesis</html:p>
<html:p>Equation: [c] : f390a + h2o --&gt; amp + f420-2 + h</html:p>
<html:p>Confidence Level: 3</html:p>
<html:p>AMF</html:p>
<html:p>GENE ASSOCIATION: </html:p>
</notes>
<listOfReactants>
<speciesReference species="M_f390a_c" stoichiometry="1"/>
<speciesReference species="M_h2o_c" stoichiometry="1"/>
</listOfReactants>
<listOfProducts>
<speciesReference species="M_amp_c" stoichiometry="1"/>
<speciesReference species="M_f420_DASH_2_c" stoichiometry="1"/>
<speciesReference species="M_h_c" stoichiometry="1"/>
</listOfProducts>
<kineticLaw>
<math xmlns="http://www.w3.org/1998/Math/MathML">
<ci>FLUX_VALUE</ci>
</math>
<listOfParameters>
<parameter id="LOWER_BOUND" value="0" units="mmol_per_gDW_per_hr"/>
<parameter id="UPPER_BOUND" value="999999" units="mmol_per_gDW_per_hr"/>
<parameter id="OBJECTIVE_COEFFICIENT" value="0" />
<parameter id="FLUX_VALUE" value="0" units="mmol_per_gDW_per_hr"/>
</listOfParameters>
</kineticLaw>
</reaction>
<reaction id="R_CF3Hg" name="coenzyme F390 hydrolase (GTP)" reversible="false">
<notes>
<html:p>Abbreviation: R_CF3Hg</html:p>
<html:p>Synonyms: _0</html:p>
<html:p>SUBSYSTEM: Vitamins &amp; Cofactor Biosynthesis</html:p>
<html:p>Equation: [c] : f390g + h2o --&gt; f420-2 + gmp + h</html:p>
<html:p>Confidence Level: 3</html:p>
<html:p>AMF</html:p>
<html:p>GENE ASSOCIATION: </html:p>
</notes>
<listOfReactants>
<speciesReference species="M_f390g_c" stoichiometry="1"/>
<speciesReference species="M_h2o_c" stoichiometry="1"/>
</listOfReactants>
<listOfProducts>
<speciesReference species="M_f420_DASH_2_c" stoichiometry="1"/>
<speciesReference species="M_gmp_c" stoichiometry="1"/>
<speciesReference species="M_h_c" stoichiometry="1"/>
</listOfProducts>
<kineticLaw>
<math xmlns="http://www.w3.org/1998/Math/MathML">
<ci>FLUX_VALUE</ci>
</math>
<listOfParameters>
<parameter id="LOWER_BOUND" value="0" units="mmol_per_gDW_per_hr"/>
<parameter id="UPPER_BOUND" value="999999" units="mmol_per_gDW_per_hr"/>
<parameter id="OBJECTIVE_COEFFICIENT" value="0" />
<parameter id="FLUX_VALUE" value="0" units="mmol_per_gDW_per_hr"/>
</listOfParameters>
</kineticLaw>
</reaction>
<reaction id="R_CF3Sa" name="coenzyme F390 synthetase (ATP)" reversible="false">
<notes>
<html:p>Abbreviation: R_CF3Sa</html:p>
<html:p>Synonyms: _0</html:p>
<html:p>SUBSYSTEM: Vitamins &amp; Cofactor Biosynthesis</html:p>
<html:p>Equation: [c] : atp + f420-2 --&gt; f390a + ppi</html:p>
<html:p>Confidence Level: 4</html:p>
<html:p>AMF</html:p>
<html:p>GENE ASSOCIATION: (Mbar_A0211 or Mbar_A0508 or Mbar_A2872)</html:p>
</notes>
<listOfReactants>
<speciesReference species="M_atp_c" stoichiometry="1"/>
<speciesReference species="M_f420_DASH_2_c" stoichiometry="1"/>
</listOfReactants>
<listOfProducts>
<speciesReference species="M_f390a_c" stoichiometry="1"/>
<speciesReference species="M_ppi_c" stoichiometry="1"/>
</listOfProducts>
<kineticLaw>
<math xmlns="http://www.w3.org/1998/Math/MathML">
<ci>FLUX_VALUE</ci>
</math>
<listOfParameters>
<parameter id="LOWER_BOUND" value="0" units="mmol_per_gDW_per_hr"/>
<parameter id="UPPER_BOUND" value="999999" units="mmol_per_gDW_per_hr"/>
<parameter id="OBJECTIVE_COEFFICIENT" value="0" />
<parameter id="FLUX_VALUE" value="0" units="mmol_per_gDW_per_hr"/>
</listOfParameters>
</kineticLaw>
</reaction>
<reaction id="R_CF3Sg" name="coenzyme F390 synthetase (GTP)" reversible="false">
<notes>
<html:p>Abbreviation: R_CF3Sg</html:p>
<html:p>Synonyms: _0</html:p>
<html:p>SUBSYSTEM: Vitamins &amp; Cofactor Biosynthesis</html:p>
<html:p>Equation: [c] : f420-2 + gtp --&gt; f390g + ppi</html:p>
<html:p>Confidence Level: 4</html:p>
<html:p>AMF</html:p>
<html:p>GENE ASSOCIATION: (Mbar_A0211 or Mbar_A0508 or Mbar_A2872)</html:p>
</notes>
<listOfReactants>
<speciesReference species="M_f420_DASH_2_c" stoichiometry="1"/>
<speciesReference species="M_gtp_c" stoichiometry="1"/>
</listOfReactants>
<listOfProducts>
<speciesReference species="M_f390g_c" stoichiometry="1"/>
<speciesReference species="M_ppi_c" stoichiometry="1"/>
</listOfProducts>
<kineticLaw>
<math xmlns="http://www.w3.org/1998/Math/MathML">
<ci>FLUX_VALUE</ci>
</math>
<listOfParameters>
<parameter id="LOWER_BOUND" value="0" units="mmol_per_gDW_per_hr"/>
<parameter id="UPPER_BOUND" value="999999" units="mmol_per_gDW_per_hr"/>
<parameter id="OBJECTIVE_COEFFICIENT" value="0" />
<parameter id="FLUX_VALUE" value="0" units="mmol_per_gDW_per_hr"/>
</listOfParameters>
</kineticLaw>
</reaction>
<reaction id="R_CH2ACH" name="cis-(homo)2aconitate hydrolase" reversible="true">
<notes>
<html:p>Abbreviation: R_CH2ACH</html:p>
<html:p>Synonyms: _1</html:p>
<html:p>SUBSYSTEM: Coenzyme B Biosynthesis</html:p>
<html:p>Equation: [c] : h2acon-C + h2o &lt;==&gt; tih2cit</html:p>
<html:p>Confidence Level: 3</html:p>
<html:p>AMF</html:p>
<html:p>GENE ASSOCIATION: (Mbar_A1961) and (Mbar_A0244)</html:p>
</notes>
<listOfReactants>
<speciesReference species="M_h2acon_DASH_C_c" stoichiometry="1"/>
<speciesReference species="M_h2o_c" stoichiometry="1"/>
</listOfReactants>
<listOfProducts>
<speciesReference species="M_tih2cit_c" stoichiometry="1"/>
</listOfProducts>
<kineticLaw>
<math xmlns="http://www.w3.org/1998/Math/MathML">
<ci>FLUX_VALUE</ci>
</math>
<listOfParameters>
<parameter id="LOWER_BOUND" value="-999999" units="mmol_per_gDW_per_hr"/>
<parameter id="UPPER_BOUND" value="999999" units="mmol_per_gDW_per_hr"/>
<parameter id="OBJECTIVE_COEFFICIENT" value="0" />
<parameter id="FLUX_VALUE" value="0" units="mmol_per_gDW_per_hr"/>
</listOfParameters>
</kineticLaw>
</reaction>
<reaction id="R_CH3ACH" name="cis-(homo)3aconitate hydrolase" reversible="true">
<notes>
<html:p>Abbreviation: R_CH3ACH</html:p>
<html:p>Synonyms: _1</html:p>
<html:p>SUBSYSTEM: Coenzyme B Biosynthesis</html:p>
<html:p>Equation: [c] : h2o + h3acon-C &lt;==&gt; tih3cit</html:p>
<html:p>Confidence Level: 3</html:p>
<html:p>AMF</html:p>
<html:p>GENE ASSOCIATION: (Mbar_A0244) and (Mbar_A1961)</html:p>
</notes>
<listOfReactants>
<speciesReference species="M_h2o_c" stoichiometry="1"/>
<speciesReference species="M_h3acon_DASH_C_c" stoichiometry="1"/>
</listOfReactants>
<listOfProducts>
<speciesReference species="M_tih3cit_c" stoichiometry="1"/>
</listOfProducts>
<kineticLaw>
<math xmlns="http://www.w3.org/1998/Math/MathML">
<ci>FLUX_VALUE</ci>
</math>
<listOfParameters>
<parameter id="LOWER_BOUND" value="-999999" units="mmol_per_gDW_per_hr"/>
<parameter id="UPPER_BOUND" value="999999" units="mmol_per_gDW_per_hr"/>
<parameter id="OBJECTIVE_COEFFICIENT" value="0" />
<parameter id="FLUX_VALUE" value="0" units="mmol_per_gDW_per_hr"/>
</listOfParameters>
</kineticLaw>
</reaction>
<reaction id="R_CH4St" name="Methanethiol Transport" reversible="true">
<notes>
<html:p>Abbreviation: R_CH4St</html:p>
<html:p>Synonyms: _0</html:p>
<html:p>SUBSYSTEM: Transport</html:p>
<html:p>Equation: ch4s[e] &lt;==&gt; ch4s[c]</html:p>
<html:p>Confidence Level: 2</html:p>
<html:p>AF</html:p>
<html:p>GENE ASSOCIATION: </html:p>
</notes>
<listOfReactants>
<speciesReference species="M_ch4s_e" stoichiometry="1"/>
</listOfReactants>
<listOfProducts>
<speciesReference species="M_ch4s_c" stoichiometry="1"/>
</listOfProducts>
<kineticLaw>
<math xmlns="http://www.w3.org/1998/Math/MathML">
<ci>FLUX_VALUE</ci>
</math>
<listOfParameters>
<parameter id="LOWER_BOUND" value="-999999" units="mmol_per_gDW_per_hr"/>
<parameter id="UPPER_BOUND" value="999999" units="mmol_per_gDW_per_hr"/>
<parameter id="OBJECTIVE_COEFFICIENT" value="0" />
<parameter id="FLUX_VALUE" value="0" units="mmol_per_gDW_per_hr"/>
</listOfParameters>
</kineticLaw>
</reaction>
<reaction id="R_CH4t" name="Methane Transport" reversible="true">
<notes>
<html:p>Abbreviation: R_CH4t</html:p>
<html:p>Synonyms: _0</html:p>
<html:p>SUBSYSTEM: Transport</html:p>
<html:p>Equation: ch4[e] &lt;==&gt; ch4[c]</html:p>
<html:p>Confidence Level: 4</html:p>
<html:p>AF</html:p>
<html:p>GENE ASSOCIATION: </html:p>
</notes>
<listOfReactants>
<speciesReference species="M_ch4_e" stoichiometry="1"/>
</listOfReactants>
<listOfProducts>
<speciesReference species="M_ch4_c" stoichiometry="1"/>
</listOfProducts>
<kineticLaw>
<math xmlns="http://www.w3.org/1998/Math/MathML">
<ci>FLUX_VALUE</ci>
</math>
<listOfParameters>
<parameter id="LOWER_BOUND" value="-999999" units="mmol_per_gDW_per_hr"/>
<parameter id="UPPER_BOUND" value="999999" units="mmol_per_gDW_per_hr"/>
<parameter id="OBJECTIVE_COEFFICIENT" value="0" />
<parameter id="FLUX_VALUE" value="0" units="mmol_per_gDW_per_hr"/>
</listOfParameters>
</kineticLaw>
</reaction>
<reaction id="R_CHACH" name="cis-homoaconitate hydrolase" reversible="true">
<notes>
<html:p>Abbreviation: R_CHACH</html:p>
<html:p>Synonyms: _1</html:p>
<html:p>SUBSYSTEM: Coenzyme B Biosynthesis</html:p>
<html:p>Equation: [c] : h2o + hacon-C &lt;==&gt; ihcit-T</html:p>
<html:p>Confidence Level: 3</html:p>
<html:p>AMF</html:p>
<html:p>GENE ASSOCIATION: (Mbar_A1961) and (Mbar_A0244)</html:p>
</notes>
<listOfReactants>
<speciesReference species="M_h2o_c" stoichiometry="1"/>
<speciesReference species="M_hacon_DASH_C_c" stoichiometry="1"/>
</listOfReactants>
<listOfProducts>
<speciesReference species="M_ihcit_DASH_T_c" stoichiometry="1"/>
</listOfProducts>
<kineticLaw>
<math xmlns="http://www.w3.org/1998/Math/MathML">
<ci>FLUX_VALUE</ci>
</math>
<listOfParameters>
<parameter id="LOWER_BOUND" value="-999999" units="mmol_per_gDW_per_hr"/>
<parameter id="UPPER_BOUND" value="999999" units="mmol_per_gDW_per_hr"/>
<parameter id="OBJECTIVE_COEFFICIENT" value="0" />
<parameter id="FLUX_VALUE" value="0" units="mmol_per_gDW_per_hr"/>
</listOfParameters>
</kineticLaw>
</reaction>
<reaction id="R_CHORM" name="chorismate mutase" reversible="false">
<notes>
<html:p>Abbreviation: R_CHORM</html:p>
<html:p>Synonyms: _0</html:p>
<html:p>EC Number: 5.4.99.5</html:p>
<html:p>SUBSYSTEM: Amino Acid Metabolism</html:p>
<html:p>Equation: [c] : chor --&gt; pphn</html:p>
<html:p>Confidence Level: 3</html:p>
<html:p>GENE ASSOCIATION: (Mbar_A1930) or (Mbar_A3126)</html:p>
</notes>
<listOfReactants>
<speciesReference species="M_chor_c" stoichiometry="1"/>
</listOfReactants>
<listOfProducts>
<speciesReference species="M_pphn_c" stoichiometry="1"/>
</listOfProducts>
<kineticLaw>
<math xmlns="http://www.w3.org/1998/Math/MathML">
<ci>FLUX_VALUE</ci>
</math>
<listOfParameters>
<parameter id="LOWER_BOUND" value="0" units="mmol_per_gDW_per_hr"/>
<parameter id="UPPER_BOUND" value="999999" units="mmol_per_gDW_per_hr"/>
<parameter id="OBJECTIVE_COEFFICIENT" value="0" />
<parameter id="FLUX_VALUE" value="0" units="mmol_per_gDW_per_hr"/>
</listOfParameters>
</kineticLaw>
</reaction>
<reaction id="R_CHORS" name="chorismate synthase" reversible="false">
<notes>
<html:p>Abbreviation: R_CHORS</html:p>
<html:p>Synonyms: _0</html:p>
<html:p>EC Number: 4.2.3.5</html:p>
<html:p>SUBSYSTEM: Tyrosine, Tryptophan, and Phenylalanine Metabolism</html:p>
<html:p>Equation: [c] : 3psme --&gt; chor + pi</html:p>
<html:p>Confidence Level: 4</html:p>
<html:p>Previously EC 4.6.1.4. Now EC 4.2.3.5</html:p>
<html:p>GENE ASSOCIATION: (Mbar_A1438)</html:p>
</notes>
<listOfReactants>
<speciesReference species="M_3psme_c" stoichiometry="1"/>
</listOfReactants>
<listOfProducts>
<speciesReference species="M_chor_c" stoichiometry="1"/>
<speciesReference species="M_pi_c" stoichiometry="1"/>
</listOfProducts>
<kineticLaw>
<math xmlns="http://www.w3.org/1998/Math/MathML">
<ci>FLUX_VALUE</ci>
</math>
<listOfParameters>
<parameter id="LOWER_BOUND" value="0" units="mmol_per_gDW_per_hr"/>
<parameter id="UPPER_BOUND" value="999999" units="mmol_per_gDW_per_hr"/>
<parameter id="OBJECTIVE_COEFFICIENT" value="0" />
<parameter id="FLUX_VALUE" value="0" units="mmol_per_gDW_per_hr"/>
</listOfParameters>
</kineticLaw>
</reaction>
<reaction id="R_CMLDC" name="_4-carboxymuconolactone decarboxylase" reversible="false">
<notes>
<html:p>Abbreviation: R_CMLDC</html:p>
<html:p>Synonyms: _0</html:p>
<html:p>EC Number: 4.1.1.44</html:p>
<html:p>SUBSYSTEM: Other</html:p>
<html:p>Equation: [c] : 2c25dho --&gt; 5odhf2a + co2 + h</html:p>
<html:p>Confidence Level: 2</html:p>
<html:p>Not sure if NAD(P) is involved
SMP (11/13/2002)

This reaction is unbalanced. Do not use.
JN</html:p>
<html:p>GENE ASSOCIATION: (Mbar_A0700 or Mbar_A3514)</html:p>
</notes>
<listOfReactants>
<speciesReference species="M_2c25dho_c" stoichiometry="1"/>
</listOfReactants>
<listOfProducts>
<speciesReference species="M_5odhf2a_c" stoichiometry="1"/>
<speciesReference species="M_co2_c" stoichiometry="1"/>
<speciesReference species="M_h_c" stoichiometry="1"/>
</listOfProducts>
<kineticLaw>
<math xmlns="http://www.w3.org/1998/Math/MathML">
<ci>FLUX_VALUE</ci>
</math>
<listOfParameters>
<parameter id="LOWER_BOUND" value="0" units="mmol_per_gDW_per_hr"/>
<parameter id="UPPER_BOUND" value="999999" units="mmol_per_gDW_per_hr"/>
<parameter id="OBJECTIVE_COEFFICIENT" value="0" />
<parameter id="FLUX_VALUE" value="0" units="mmol_per_gDW_per_hr"/>
</listOfParameters>
</kineticLaw>
</reaction>
<reaction id="R_CO2t" name="CO2 transporter via diffusion" reversible="true">
<notes>
<html:p>Abbreviation: R_CO2t</html:p>
<html:p>Synonyms: _0</html:p>
<html:p>SUBSYSTEM: Transport</html:p>
<html:p>Equation: co2[e] &lt;==&gt; co2[c]</html:p>
<html:p>Confidence Level: 2</html:p>
<html:p>tv
renamed from CO2TPr to CO2t
NCD</html:p>
<html:p>GENE ASSOCIATION: </html:p>
</notes>
<listOfReactants>
<speciesReference species="M_co2_e" stoichiometry="1"/>
</listOfReactants>
<listOfProducts>
<speciesReference species="M_co2_c" stoichiometry="1"/>
</listOfProducts>
<kineticLaw>
<math xmlns="http://www.w3.org/1998/Math/MathML">
<ci>FLUX_VALUE</ci>
</math>
<listOfParameters>
<parameter id="LOWER_BOUND" value="-999999" units="mmol_per_gDW_per_hr"/>
<parameter id="UPPER_BOUND" value="999999" units="mmol_per_gDW_per_hr"/>
<parameter id="OBJECTIVE_COEFFICIENT" value="0" />
<parameter id="FLUX_VALUE" value="0" units="mmol_per_gDW_per_hr"/>
</listOfParameters>
</kineticLaw>
</reaction>
<reaction id="R_COBALTt5" name="cobalt transport in/out via permease (no H+)" reversible="true">
<notes>
<html:p>Abbreviation: R_COBALTt5</html:p>
<html:p>Synonyms: _0</html:p>
<html:p>SUBSYSTEM: Transport</html:p>
<html:p>Equation: cobalt2[c] &lt;==&gt; cobalt2[e]</html:p>
<html:p>Confidence Level: 4</html:p>
<html:p>GENE ASSOCIATION: (Mbar_A2983) or (Mbar_A2809 or Mbar_A2810)</html:p>
</notes>
<listOfReactants>
<speciesReference species="M_cobalt2_c" stoichiometry="1"/>
</listOfReactants>
<listOfProducts>
<speciesReference species="M_cobalt2_e" stoichiometry="1"/>
</listOfProducts>
<kineticLaw>
<math xmlns="http://www.w3.org/1998/Math/MathML">
<ci>FLUX_VALUE</ci>
</math>
<listOfParameters>
<parameter id="LOWER_BOUND" value="-999999" units="mmol_per_gDW_per_hr"/>
<parameter id="UPPER_BOUND" value="999999" units="mmol_per_gDW_per_hr"/>
<parameter id="OBJECTIVE_COEFFICIENT" value="0" />
<parameter id="FLUX_VALUE" value="0" units="mmol_per_gDW_per_hr"/>
</listOfParameters>
</kineticLaw>
</reaction>
<reaction id="R_COBS" name="coenzyme b synthatse" reversible="false">
<notes>
<html:p>Abbreviation: R_COBS</html:p>
<html:p>Synonyms: _1</html:p>
<html:p>SUBSYSTEM: Coenzyme B Biosynthesis</html:p>
<html:p>Equation: [c] : 7mht + atp --&gt; adp + cob + h</html:p>
<html:p>Confidence Level: 3</html:p>
<html:p>AMF
</html:p>
<html:p>GENE ASSOCIATION: (Mbar_A0806)</html:p>
</notes>
<listOfReactants>
<speciesReference species="M_7mht_c" stoichiometry="1"/>
<speciesReference species="M_atp_c" stoichiometry="1"/>
</listOfReactants>
<listOfProducts>
<speciesReference species="M_adp_c" stoichiometry="1"/>
<speciesReference species="M_cob_c" stoichiometry="1"/>
<speciesReference species="M_h_c" stoichiometry="1"/>
</listOfProducts>
<kineticLaw>
<math xmlns="http://www.w3.org/1998/Math/MathML">
<ci>FLUX_VALUE</ci>
</math>
<listOfParameters>
<parameter id="LOWER_BOUND" value="0" units="mmol_per_gDW_per_hr"/>
<parameter id="UPPER_BOUND" value="999999" units="mmol_per_gDW_per_hr"/>
<parameter id="OBJECTIVE_COEFFICIENT" value="0" />
<parameter id="FLUX_VALUE" value="0" units="mmol_per_gDW_per_hr"/>
</listOfParameters>
</kineticLaw>
</reaction>
<reaction id="R_COCHL" name="cobaltochelatase" reversible="false">
<notes>
<html:p>Abbreviation: R_COCHL</html:p>
<html:p>Synonyms: _3</html:p>
<html:p>SUBSYSTEM: Vitamins &amp; Cofactor Biosynthesis</html:p>
<html:p>Equation: [c] : atp + cobalt2 + h2o + hgbam --&gt; adp + co2dam + (2) h + pi</html:p>
<html:p>Confidence Level: 2</html:p>
<html:p>EC 6.6.1.2
AMF - From KEGG</html:p>
<html:p>GENE ASSOCIATION: (Mbar_A3731 or Mbar_A1795 or Mbar_A0797 or Mbar_A1771)</html:p>
</notes>
<listOfReactants>
<speciesReference species="M_atp_c" stoichiometry="1"/>
<speciesReference species="M_cobalt2_c" stoichiometry="1"/>
<speciesReference species="M_h2o_c" stoichiometry="1"/>
<speciesReference species="M_hgbam_c" stoichiometry="1"/>
</listOfReactants>
<listOfProducts>
<speciesReference species="M_adp_c" stoichiometry="1"/>
<speciesReference species="M_co2dam_c" stoichiometry="1"/>
<speciesReference species="M_h_c" stoichiometry="2"/>
<speciesReference species="M_pi_c" stoichiometry="1"/>
</listOfProducts>
<kineticLaw>
<math xmlns="http://www.w3.org/1998/Math/MathML">
<ci>FLUX_VALUE</ci>
</math>
<listOfParameters>
<parameter id="LOWER_BOUND" value="0" units="mmol_per_gDW_per_hr"/>
<parameter id="UPPER_BOUND" value="999999" units="mmol_per_gDW_per_hr"/>
<parameter id="OBJECTIVE_COEFFICIENT" value="0" />
<parameter id="FLUX_VALUE" value="0" units="mmol_per_gDW_per_hr"/>
</listOfParameters>
</kineticLaw>
</reaction>
<reaction id="R_CODH2" name="carbon monoxide dehydrogenase / acetyl-CoA synthase 2" reversible="false">
<notes>
<html:p>Abbreviation: R_CODH2</html:p>
<html:p>Synonyms: _1</html:p>
<html:p>SUBSYSTEM: Methanogenesis</html:p>
<html:p>Equation: [c] : co + (2) fdox + h2o --&gt; co2 + (2) fdred + (2) h</html:p>
<html:p>Confidence Level: 3</html:p>
<html:p>AF
</html:p>
<html:p>GENE ASSOCIATION: (Mbar_A3526) and (Mbar_A3717 or Mbar_A3525)</html:p>
</notes>
<listOfReactants>
<speciesReference species="M_co_c" stoichiometry="1"/>
<speciesReference species="M_fdox_c" stoichiometry="2"/>
<speciesReference species="M_h2o_c" stoichiometry="1"/>
</listOfReactants>
<listOfProducts>
<speciesReference species="M_co2_c" stoichiometry="1"/>
<speciesReference species="M_fdred_c" stoichiometry="2"/>
<speciesReference species="M_h_c" stoichiometry="2"/>
</listOfProducts>
<kineticLaw>
<math xmlns="http://www.w3.org/1998/Math/MathML">
<ci>FLUX_VALUE</ci>
</math>
<listOfParameters>
<parameter id="LOWER_BOUND" value="0" units="mmol_per_gDW_per_hr"/>
<parameter id="UPPER_BOUND" value="999999" units="mmol_per_gDW_per_hr"/>
<parameter id="OBJECTIVE_COEFFICIENT" value="0" />
<parameter id="FLUX_VALUE" value="0" units="mmol_per_gDW_per_hr"/>
</listOfParameters>
</kineticLaw>
</reaction>
<reaction id="R_CODHr" name="carbon monoxide dehydrogenase / acetyl-CoA synthase" reversible="true">
<notes>
<html:p>Abbreviation: R_CODHr</html:p>
<html:p>Synonyms: _0</html:p>
<html:p>EC Number: 1.2.99.2</html:p>
<html:p>SUBSYSTEM: Methanogenesis</html:p>
<html:p>Equation: [c] : accoa + (2) fdox + h2o + h4spt &lt;==&gt; co2 + coa + (2) fdred + (2) h + mh4spt</html:p>
<html:p>Confidence Level: 4</html:p>
<html:p>AF
Added for methane production</html:p>
<html:p>GENE ASSOCIATION: (Mbar_A0204 or Mbar_A0434) and (Mbar_A0203 or Mbar_A0433) and (Mbar_A3525 or Mbar_A3717) and (Mbar_A0200 or MBd0274) and (MBd3024 and MBd3023 or Mbar_A0432) and (Mbar_A0429 or MBd0275)</html:p>
</notes>
<listOfReactants>
<speciesReference species="M_accoa_c" stoichiometry="1"/>
<speciesReference species="M_fdox_c" stoichiometry="2"/>
<speciesReference species="M_h2o_c" stoichiometry="1"/>
<speciesReference species="M_h4spt_c" stoichiometry="1"/>
</listOfReactants>
<listOfProducts>
<speciesReference species="M_co2_c" stoichiometry="1"/>
<speciesReference species="M_coa_c" stoichiometry="1"/>
<speciesReference species="M_fdred_c" stoichiometry="2"/>
<speciesReference species="M_h_c" stoichiometry="2"/>
<speciesReference species="M_mh4spt_c" stoichiometry="1"/>
</listOfProducts>
<kineticLaw>
<math xmlns="http://www.w3.org/1998/Math/MathML">
<ci>FLUX_VALUE</ci>
</math>
<listOfParameters>
<parameter id="LOWER_BOUND" value="-999999" units="mmol_per_gDW_per_hr"/>
<parameter id="UPPER_BOUND" value="999999" units="mmol_per_gDW_per_hr"/>
<parameter id="OBJECTIVE_COEFFICIENT" value="0" />
<parameter id="FLUX_VALUE" value="0" units="mmol_per_gDW_per_hr"/>
</listOfParameters>
</kineticLaw>
</reaction>
<reaction id="R_COMS" name="coenzyme M synthase" reversible="false">
<notes>
<html:p>Abbreviation: R_COMS</html:p>
<html:p>Synonyms: _1</html:p>
<html:p>SUBSYSTEM: Coenzyme M Biosynthesis</html:p>
<html:p>Equation: [c] : h2o + sec --&gt; com + nh4 + pyr</html:p>
<html:p>Confidence Level: 2</html:p>
<html:p>AMF</html:p>
<html:p>GENE ASSOCIATION: </html:p>
</notes>
<listOfReactants>
<speciesReference species="M_h2o_c" stoichiometry="1"/>
<speciesReference species="M_sec_c" stoichiometry="1"/>
</listOfReactants>
<listOfProducts>
<speciesReference species="M_com_c" stoichiometry="1"/>
<speciesReference species="M_nh4_c" stoichiometry="1"/>
<speciesReference species="M_pyr_c" stoichiometry="1"/>
</listOfProducts>
<kineticLaw>
<math xmlns="http://www.w3.org/1998/Math/MathML">
<ci>FLUX_VALUE</ci>
</math>
<listOfParameters>
<parameter id="LOWER_BOUND" value="0" units="mmol_per_gDW_per_hr"/>
<parameter id="UPPER_BOUND" value="999999" units="mmol_per_gDW_per_hr"/>
<parameter id="OBJECTIVE_COEFFICIENT" value="0" />
<parameter id="FLUX_VALUE" value="0" units="mmol_per_gDW_per_hr"/>
</listOfParameters>
</kineticLaw>
</reaction>
<reaction id="R_COabc" name="Cobalt transport via ABC system" reversible="false">
<notes>
<html:p>Abbreviation: R_COabc</html:p>
<html:p>Synonyms: _0</html:p>
<html:p>SUBSYSTEM: Transport</html:p>
<html:p>Equation: atp[c] + cobalt2[e] + h2o[c] --&gt; adp[c] + cobalt2[c] + h[c] + pi[c]</html:p>
<html:p>Confidence Level: 4</html:p>
<html:p>GENE ASSOCIATION: (Mbar_A2149) and (Mbar_A2146) and (Mbar_A2148) or (Mbar_A1217) and (Mbar_A1218) and (Mbar_A1219)</html:p>
</notes>
<listOfReactants>
<speciesReference species="M_atp_c" stoichiometry="1"/>
<speciesReference species="M_cobalt2_e" stoichiometry="1"/>
<speciesReference species="M_h2o_c" stoichiometry="1"/>
</listOfReactants>
<listOfProducts>
<speciesReference species="M_adp_c" stoichiometry="1"/>
<speciesReference species="M_cobalt2_c" stoichiometry="1"/>
<speciesReference species="M_h_c" stoichiometry="1"/>
<speciesReference species="M_pi_c" stoichiometry="1"/>
</listOfProducts>
<kineticLaw>
<math xmlns="http://www.w3.org/1998/Math/MathML">
<ci>FLUX_VALUE</ci>
</math>
<listOfParameters>
<parameter id="LOWER_BOUND" value="0" units="mmol_per_gDW_per_hr"/>
<parameter id="UPPER_BOUND" value="999999" units="mmol_per_gDW_per_hr"/>
<parameter id="OBJECTIVE_COEFFICIENT" value="0" />
<parameter id="FLUX_VALUE" value="0" units="mmol_per_gDW_per_hr"/>
</listOfParameters>
</kineticLaw>
</reaction>
<reaction id="R_COt" name="CO transporter via diffusion" reversible="true">
<notes>
<html:p>Abbreviation: R_COt</html:p>
<html:p>Synonyms: _0</html:p>
<html:p>SUBSYSTEM: Transport</html:p>
<html:p>Equation: co[c] &lt;==&gt; co[e]</html:p>
<html:p>Confidence Level: 4</html:p>
<html:p>TDV</html:p>
<html:p>GENE ASSOCIATION: </html:p>
</notes>
<listOfReactants>
<speciesReference species="M_co_c" stoichiometry="1"/>
</listOfReactants>
<listOfProducts>
<speciesReference species="M_co_e" stoichiometry="1"/>
</listOfProducts>
<kineticLaw>
<math xmlns="http://www.w3.org/1998/Math/MathML">
<ci>FLUX_VALUE</ci>
</math>
<listOfParameters>
<parameter id="LOWER_BOUND" value="-999999" units="mmol_per_gDW_per_hr"/>
<parameter id="UPPER_BOUND" value="999999" units="mmol_per_gDW_per_hr"/>
<parameter id="OBJECTIVE_COEFFICIENT" value="0" />
<parameter id="FLUX_VALUE" value="0" units="mmol_per_gDW_per_hr"/>
</listOfParameters>
</kineticLaw>
</reaction>
<reaction id="R_CPC2MT" name="precorrin-2 C20-methyltransferase" reversible="false">
<notes>
<html:p>Abbreviation: R_CPC2MT</html:p>
<html:p>Synonyms: _0</html:p>
<html:p>EC Number: 2.1.1.130</html:p>
<html:p>SUBSYSTEM: Vitamins &amp; Cofactor Biosynthesis</html:p>
<html:p>Equation: [c] : amet + copre2 --&gt; ahcys + copre3 + h</html:p>
<html:p>Confidence Level: 4</html:p>
<html:p>EC = 2.1.1.130
AMF</html:p>
<html:p>GENE ASSOCIATION: (Mbar_A0626)</html:p>
</notes>
<listOfReactants>
<speciesReference species="M_amet_c" stoichiometry="1"/>
<speciesReference species="M_copre2_c" stoichiometry="1"/>
</listOfReactants>
<listOfProducts>
<speciesReference species="M_ahcys_c" stoichiometry="1"/>
<speciesReference species="M_copre3_c" stoichiometry="1"/>
<speciesReference species="M_h_c" stoichiometry="1"/>
</listOfProducts>
<kineticLaw>
<math xmlns="http://www.w3.org/1998/Math/MathML">
<ci>FLUX_VALUE</ci>
</math>
<listOfParameters>
<parameter id="LOWER_BOUND" value="0" units="mmol_per_gDW_per_hr"/>
<parameter id="UPPER_BOUND" value="999999" units="mmol_per_gDW_per_hr"/>
<parameter id="OBJECTIVE_COEFFICIENT" value="0" />
<parameter id="FLUX_VALUE" value="0" units="mmol_per_gDW_per_hr"/>
</listOfParameters>
</kineticLaw>
</reaction>
<reaction id="R_CPC3MT" name="precorrin-3B C17-methyltransferase" reversible="false">
<notes>
<html:p>Abbreviation: R_CPC3MT</html:p>
<html:p>Synonyms: _2</html:p>
<html:p>EC Number: 2.1.1.131</html:p>
<html:p>SUBSYSTEM: Vitamins &amp; Cofactor Biosynthesis</html:p>
<html:p>Equation: [c] : amet + copre3 --&gt; ahcys + copre4</html:p>
<html:p>Confidence Level: 4</html:p>
<html:p>EC = 2.1.1.131
AMF</html:p>
<html:p>GENE ASSOCIATION: (Mbar_A0628 and MBd4270) and (Mbar_A0629)</html:p>
</notes>
<listOfReactants>
<speciesReference species="M_amet_c" stoichiometry="1"/>
<speciesReference species="M_copre3_c" stoichiometry="1"/>
</listOfReactants>
<listOfProducts>
<speciesReference species="M_ahcys_c" stoichiometry="1"/>
<speciesReference species="M_copre4_c" stoichiometry="1"/>
</listOfProducts>
<kineticLaw>
<math xmlns="http://www.w3.org/1998/Math/MathML">
<ci>FLUX_VALUE</ci>
</math>
<listOfParameters>
<parameter id="LOWER_BOUND" value="0" units="mmol_per_gDW_per_hr"/>
<parameter id="UPPER_BOUND" value="999999" units="mmol_per_gDW_per_hr"/>
<parameter id="OBJECTIVE_COEFFICIENT" value="0" />
<parameter id="FLUX_VALUE" value="0" units="mmol_per_gDW_per_hr"/>
</listOfParameters>
</kineticLaw>
</reaction>
<reaction id="R_CPC4MT" name="precorrin-4 C11-methyltransferase" reversible="false">
<notes>
<html:p>Abbreviation: R_CPC4MT</html:p>
<html:p>Synonyms: _2</html:p>
<html:p>EC Number: 2.1.1.133</html:p>
<html:p>SUBSYSTEM: Vitamins &amp; Cofactor Biosynthesis</html:p>
<html:p>Equation: [c] : amet + copre4 --&gt; ahcys + copre5 + h</html:p>
<html:p>Confidence Level: 4</html:p>
<html:p>EC = 2.1.1.133
AMF</html:p>
<html:p>GENE ASSOCIATION: (Mbar_A0627)</html:p>
</notes>
<listOfReactants>
<speciesReference species="M_amet_c" stoichiometry="1"/>
<speciesReference species="M_copre4_c" stoichiometry="1"/>
</listOfReactants>
<listOfProducts>
<speciesReference species="M_ahcys_c" stoichiometry="1"/>
<speciesReference species="M_copre5_c" stoichiometry="1"/>
<speciesReference species="M_h_c" stoichiometry="1"/>
</listOfProducts>
<kineticLaw>
<math xmlns="http://www.w3.org/1998/Math/MathML">
<ci>FLUX_VALUE</ci>
</math>
<listOfParameters>
<parameter id="LOWER_BOUND" value="0" units="mmol_per_gDW_per_hr"/>
<parameter id="UPPER_BOUND" value="999999" units="mmol_per_gDW_per_hr"/>
<parameter id="OBJECTIVE_COEFFICIENT" value="0" />
<parameter id="FLUX_VALUE" value="0" units="mmol_per_gDW_per_hr"/>
</listOfParameters>
</kineticLaw>
</reaction>
<reaction id="R_CPC5MT" name="precorrin-5 C1-methyltransferase" reversible="false">
<notes>
<html:p>Abbreviation: R_CPC5MT</html:p>
<html:p>Synonyms: _0</html:p>
<html:p>SUBSYSTEM: Vitamins &amp; Cofactor Biosynthesis</html:p>
<html:p>Equation: [c] : amet + copre5 + h2o --&gt; acald + ahcys + copre6 + h</html:p>
<html:p>Confidence Level: 3</html:p>
<html:p>AMF - Not sure if the reaction stoich is correct, used substrates and products, then balanced</html:p>
<html:p>GENE ASSOCIATION: (Mbar_A1493)</html:p>
</notes>
<listOfReactants>
<speciesReference species="M_amet_c" stoichiometry="1"/>
<speciesReference species="M_copre5_c" stoichiometry="1"/>
<speciesReference species="M_h2o_c" stoichiometry="1"/>
</listOfReactants>
<listOfProducts>
<speciesReference species="M_acald_c" stoichiometry="1"/>
<speciesReference species="M_ahcys_c" stoichiometry="1"/>
<speciesReference species="M_copre6_c" stoichiometry="1"/>
<speciesReference species="M_h_c" stoichiometry="1"/>
</listOfProducts>
<kineticLaw>
<math xmlns="http://www.w3.org/1998/Math/MathML">
<ci>FLUX_VALUE</ci>
</math>
<listOfParameters>
<parameter id="LOWER_BOUND" value="0" units="mmol_per_gDW_per_hr"/>
<parameter id="UPPER_BOUND" value="999999" units="mmol_per_gDW_per_hr"/>
<parameter id="OBJECTIVE_COEFFICIENT" value="0" />
<parameter id="FLUX_VALUE" value="0" units="mmol_per_gDW_per_hr"/>
</listOfParameters>
</kineticLaw>
</reaction>
<reaction id="R_CPC6MT" name="precorrin-6Y C5,15-methyltransferase (decarboxylating)" reversible="false">
<notes>
<html:p>Abbreviation: R_CPC6MT</html:p>
<html:p>Synonyms: _2</html:p>
<html:p>EC Number: 2.1.1.132</html:p>
<html:p>SUBSYSTEM: Vitamins &amp; Cofactor Biosynthesis</html:p>
<html:p>Equation: [c] : (2) amet + codhpre6 --&gt; (2) ahcys + co2 + copre8 + h</html:p>
<html:p>Confidence Level: 4</html:p>
<html:p>AMF</html:p>
<html:p>GENE ASSOCIATION: (Mbar_A0625) and (Mbar_A1492)</html:p>
</notes>
<listOfReactants>
<speciesReference species="M_amet_c" stoichiometry="2"/>
<speciesReference species="M_codhpre6_c" stoichiometry="1"/>
</listOfReactants>
<listOfProducts>
<speciesReference species="M_ahcys_c" stoichiometry="2"/>
<speciesReference species="M_co2_c" stoichiometry="1"/>
<speciesReference species="M_copre8_c" stoichiometry="1"/>
<speciesReference species="M_h_c" stoichiometry="1"/>
</listOfProducts>
<kineticLaw>
<math xmlns="http://www.w3.org/1998/Math/MathML">
<ci>FLUX_VALUE</ci>
</math>
<listOfParameters>
<parameter id="LOWER_BOUND" value="0" units="mmol_per_gDW_per_hr"/>
<parameter id="UPPER_BOUND" value="999999" units="mmol_per_gDW_per_hr"/>
<parameter id="OBJECTIVE_COEFFICIENT" value="0" />
<parameter id="FLUX_VALUE" value="0" units="mmol_per_gDW_per_hr"/>
</listOfParameters>
</kineticLaw>
</reaction>
<reaction id="R_CPC6R" name="precorrin-6A reductase" reversible="false">
<notes>
<html:p>Abbreviation: R_CPC6R</html:p>
<html:p>Synonyms: _2</html:p>
<html:p>EC Number: 1.3.1.54</html:p>
<html:p>SUBSYSTEM: Vitamins &amp; Cofactor Biosynthesis</html:p>
<html:p>Equation: [c] : copre6 + h + nadph --&gt; codhpre6 + nadp</html:p>
<html:p>Confidence Level: 4</html:p>
<html:p>AMF</html:p>
<html:p>GENE ASSOCIATION: </html:p>
</notes>
<listOfReactants>
<speciesReference species="M_copre6_c" stoichiometry="1"/>
<speciesReference species="M_h_c" stoichiometry="1"/>
<speciesReference species="M_nadph_c" stoichiometry="1"/>
</listOfReactants>
<listOfProducts>
<speciesReference species="M_codhpre6_c" stoichiometry="1"/>
<speciesReference species="M_nadp_c" stoichiometry="1"/>
</listOfProducts>
<kineticLaw>
<math xmlns="http://www.w3.org/1998/Math/MathML">
<ci>FLUX_VALUE</ci>
</math>
<listOfParameters>
<parameter id="LOWER_BOUND" value="0" units="mmol_per_gDW_per_hr"/>
<parameter id="UPPER_BOUND" value="999999" units="mmol_per_gDW_per_hr"/>
<parameter id="OBJECTIVE_COEFFICIENT" value="0" />
<parameter id="FLUX_VALUE" value="0" units="mmol_per_gDW_per_hr"/>
</listOfParameters>
</kineticLaw>
</reaction>
<reaction id="R_CPC8MM" name="precorrin-8X methylmutase" reversible="true">
<notes>
<html:p>Abbreviation: R_CPC8MM</html:p>
<html:p>Synonyms: _2</html:p>
<html:p>EC Number: 5.4.1.2</html:p>
<html:p>SUBSYSTEM: Vitamins &amp; Cofactor Biosynthesis</html:p>
<html:p>Equation: [c] : copre8 &lt;==&gt; cobya</html:p>
<html:p>Confidence Level: 4</html:p>
<html:p>AMF
chose reversible because of mutase reaction</html:p>
<html:p>GENE ASSOCIATION: (Mbar_A0630)</html:p>
</notes>
<listOfReactants>
<speciesReference species="M_copre8_c" stoichiometry="1"/>
</listOfReactants>
<listOfProducts>
<speciesReference species="M_cobya_c" stoichiometry="1"/>
</listOfProducts>
<kineticLaw>
<math xmlns="http://www.w3.org/1998/Math/MathML">
<ci>FLUX_VALUE</ci>
</math>
<listOfParameters>
<parameter id="LOWER_BOUND" value="-999999" units="mmol_per_gDW_per_hr"/>
<parameter id="UPPER_BOUND" value="999999" units="mmol_per_gDW_per_hr"/>
<parameter id="OBJECTIVE_COEFFICIENT" value="0" />
<parameter id="FLUX_VALUE" value="0" units="mmol_per_gDW_per_hr"/>
</listOfParameters>
</kineticLaw>
</reaction>
<reaction id="R_CS" name="citrate synthase" reversible="false">
<notes>
<html:p>Abbreviation: R_CS</html:p>
<html:p>Synonyms: _0</html:p>
<html:p>SUBSYSTEM: Citric Acid Cycle</html:p>
<html:p>Equation: [c] : accoa + h2o + oaa --&gt; cit + coa + h</html:p>
<html:p>Confidence Level: 4</html:p>
<html:p>old EC number (4.1.3.7) is obsolete -- transferred to 2.3.3.1
NCD</html:p>
<html:p>GENE ASSOCIATION: (Mbar_A0715)</html:p>
</notes>
<listOfReactants>
<speciesReference species="M_accoa_c" stoichiometry="1"/>
<speciesReference species="M_h2o_c" stoichiometry="1"/>
<speciesReference species="M_oaa_c" stoichiometry="1"/>
</listOfReactants>
<listOfProducts>
<speciesReference species="M_cit_c" stoichiometry="1"/>
<speciesReference species="M_coa_c" stoichiometry="1"/>
<speciesReference species="M_h_c" stoichiometry="1"/>
</listOfProducts>
<kineticLaw>
<math xmlns="http://www.w3.org/1998/Math/MathML">
<ci>FLUX_VALUE</ci>
</math>
<listOfParameters>
<parameter id="LOWER_BOUND" value="0" units="mmol_per_gDW_per_hr"/>
<parameter id="UPPER_BOUND" value="999999" units="mmol_per_gDW_per_hr"/>
<parameter id="OBJECTIVE_COEFFICIENT" value="0" />
<parameter id="FLUX_VALUE" value="0" units="mmol_per_gDW_per_hr"/>
</listOfParameters>
</kineticLaw>
</reaction>
<reaction id="R_CSND" name="Cytosine deaminase" reversible="false">
<notes>
<html:p>Abbreviation: R_CSND</html:p>
<html:p>Synonyms: _0</html:p>
<html:p>EC Number: 3.5.4.1</html:p>
<html:p>SUBSYSTEM: Nucleotide Metabolism</html:p>
<html:p>Equation: [c] : csn + h + h2o --&gt; nh4 + ura</html:p>
<html:p>Confidence Level: 4</html:p>
<html:p>JLR</html:p>
<html:p>GENE ASSOCIATION: (Mbar_A1948 or Mbar_A3003)</html:p>
</notes>
<listOfReactants>
<speciesReference species="M_csn_c" stoichiometry="1"/>
<speciesReference species="M_h_c" stoichiometry="1"/>
<speciesReference species="M_h2o_c" stoichiometry="1"/>
</listOfReactants>
<listOfProducts>
<speciesReference species="M_nh4_c" stoichiometry="1"/>
<speciesReference species="M_ura_c" stoichiometry="1"/>
</listOfProducts>
<kineticLaw>
<math xmlns="http://www.w3.org/1998/Math/MathML">
<ci>FLUX_VALUE</ci>
</math>
<listOfParameters>
<parameter id="LOWER_BOUND" value="0" units="mmol_per_gDW_per_hr"/>
<parameter id="UPPER_BOUND" value="999999" units="mmol_per_gDW_per_hr"/>
<parameter id="OBJECTIVE_COEFFICIENT" value="0" />
<parameter id="FLUX_VALUE" value="0" units="mmol_per_gDW_per_hr"/>
</listOfParameters>
</kineticLaw>
</reaction>
<reaction id="R_CTPS1" name="CTP synthase (NH3)" reversible="false">
<notes>
<html:p>Abbreviation: R_CTPS1</html:p>
<html:p>Synonyms: _0</html:p>
<html:p>EC Number: 6.3.4.2</html:p>
<html:p>SUBSYSTEM: Nucleotide Metabolism</html:p>
<html:p>Equation: [c] : atp + nh4 + utp --&gt; adp + ctp + (2) h + pi</html:p>
<html:p>Confidence Level: 3</html:p>
<html:p>GENE ASSOCIATION: (Mbar_A3518)</html:p>
</notes>
<listOfReactants>
<speciesReference species="M_atp_c" stoichiometry="1"/>
<speciesReference species="M_nh4_c" stoichiometry="1"/>
<speciesReference species="M_utp_c" stoichiometry="1"/>
</listOfReactants>
<listOfProducts>
<speciesReference species="M_adp_c" stoichiometry="1"/>
<speciesReference species="M_ctp_c" stoichiometry="1"/>
<speciesReference species="M_h_c" stoichiometry="2"/>
<speciesReference species="M_pi_c" stoichiometry="1"/>
</listOfProducts>
<kineticLaw>
<math xmlns="http://www.w3.org/1998/Math/MathML">
<ci>FLUX_VALUE</ci>
</math>
<listOfParameters>
<parameter id="LOWER_BOUND" value="0" units="mmol_per_gDW_per_hr"/>
<parameter id="UPPER_BOUND" value="999999" units="mmol_per_gDW_per_hr"/>
<parameter id="OBJECTIVE_COEFFICIENT" value="0" />
<parameter id="FLUX_VALUE" value="0" units="mmol_per_gDW_per_hr"/>
</listOfParameters>
</kineticLaw>
</reaction>
<reaction id="R_CTPS2" name="CTP synthase (glutamine)" reversible="false">
<notes>
<html:p>Abbreviation: R_CTPS2</html:p>
<html:p>Synonyms: _0</html:p>
<html:p>EC Number: 6.3.4.2</html:p>
<html:p>SUBSYSTEM: Nucleotide Metabolism</html:p>
<html:p>Equation: [c] : atp + gln-L + h2o + utp --&gt; adp + ctp + glu-L + (2) h + pi</html:p>
<html:p>Confidence Level: 3</html:p>
<html:p>GENE ASSOCIATION: (Mbar_A3518)</html:p>
</notes>
<listOfReactants>
<speciesReference species="M_atp_c" stoichiometry="1"/>
<speciesReference species="M_gln_DASH_L_c" stoichiometry="1"/>
<speciesReference species="M_h2o_c" stoichiometry="1"/>
<speciesReference species="M_utp_c" stoichiometry="1"/>
</listOfReactants>
<listOfProducts>
<speciesReference species="M_adp_c" stoichiometry="1"/>
<speciesReference species="M_ctp_c" stoichiometry="1"/>
<speciesReference species="M_glu_DASH_L_c" stoichiometry="1"/>
<speciesReference species="M_h_c" stoichiometry="2"/>
<speciesReference species="M_pi_c" stoichiometry="1"/>
</listOfProducts>
<kineticLaw>
<math xmlns="http://www.w3.org/1998/Math/MathML">
<ci>FLUX_VALUE</ci>
</math>
<listOfParameters>
<parameter id="LOWER_BOUND" value="0" units="mmol_per_gDW_per_hr"/>
<parameter id="UPPER_BOUND" value="999999" units="mmol_per_gDW_per_hr"/>
<parameter id="OBJECTIVE_COEFFICIENT" value="0" />
<parameter id="FLUX_VALUE" value="0" units="mmol_per_gDW_per_hr"/>
</listOfParameters>
</kineticLaw>
</reaction>
<reaction id="R_CYRDAAT" name="cob(I)yrinic acid a,c-diamide adenosyltransferase" reversible="false">
<notes>
<html:p>Abbreviation: R_CYRDAAT</html:p>
<html:p>Synonyms: _7</html:p>
<html:p>EC Number: 2.5.1.17</html:p>
<html:p>SUBSYSTEM: Vitamins &amp; Cofactor Biosynthesis</html:p>
<html:p>Equation: [c] : atp + co1dam + h --&gt; adcobdam + pppi</html:p>
<html:p>Confidence Level: 4</html:p>
<html:p>[Stoichiometry unclear (SMP &amp;amp; RM, 12/05/2002)]
AMF</html:p>
<html:p>GENE ASSOCIATION: (Mbar_A1365)</html:p>
</notes>
<listOfReactants>
<speciesReference species="M_atp_c" stoichiometry="1"/>
<speciesReference species="M_co1dam_c" stoichiometry="1"/>
<speciesReference species="M_h_c" stoichiometry="1"/>
</listOfReactants>
<listOfProducts>
<speciesReference species="M_adcobdam_c" stoichiometry="1"/>
<speciesReference species="M_pppi_c" stoichiometry="1"/>
</listOfProducts>
<kineticLaw>
<math xmlns="http://www.w3.org/1998/Math/MathML">
<ci>FLUX_VALUE</ci>
</math>
<listOfParameters>
<parameter id="LOWER_BOUND" value="0" units="mmol_per_gDW_per_hr"/>
<parameter id="UPPER_BOUND" value="999999" units="mmol_per_gDW_per_hr"/>
<parameter id="OBJECTIVE_COEFFICIENT" value="0" />
<parameter id="FLUX_VALUE" value="0" units="mmol_per_gDW_per_hr"/>
</listOfParameters>
</kineticLaw>
</reaction>
<reaction id="R_CYRDAR" name="cob(II)yrinic acid a,c-diamide reductase" reversible="false">
<notes>
<html:p>Abbreviation: R_CYRDAR</html:p>
<html:p>Synonyms: _0</html:p>
<html:p>SUBSYSTEM: Vitamins &amp; Cofactor Biosynthesis</html:p>
<html:p>Equation: [c] : (2) co2dam + nadh --&gt; (2) co1dam + h + nad</html:p>
<html:p>Confidence Level: 4</html:p>
<html:p>EC 1.16.8.1
AMF
can use FADH as well, but not NADPH</html:p>
<html:p>GENE ASSOCIATION: </html:p>
</notes>
<listOfReactants>
<speciesReference species="M_co2dam_c" stoichiometry="2"/>
<speciesReference species="M_nadh_c" stoichiometry="1"/>
</listOfReactants>
<listOfProducts>
<speciesReference species="M_co1dam_c" stoichiometry="2"/>
<speciesReference species="M_h_c" stoichiometry="1"/>
<speciesReference species="M_nad_c" stoichiometry="1"/>
</listOfProducts>
<kineticLaw>
<math xmlns="http://www.w3.org/1998/Math/MathML">
<ci>FLUX_VALUE</ci>
</math>
<listOfParameters>
<parameter id="LOWER_BOUND" value="0" units="mmol_per_gDW_per_hr"/>
<parameter id="UPPER_BOUND" value="999999" units="mmol_per_gDW_per_hr"/>
<parameter id="OBJECTIVE_COEFFICIENT" value="0" />
<parameter id="FLUX_VALUE" value="0" units="mmol_per_gDW_per_hr"/>
</listOfParameters>
</kineticLaw>
</reaction>
<reaction id="R_CYRDAS" name="Cob(II)yrinate a,c-diamide synthase (glutamine-hydrolysing)" reversible="false">
<notes>
<html:p>Abbreviation: R_CYRDAS</html:p>
<html:p>Synonyms: _1</html:p>
<html:p>SUBSYSTEM: Vitamins &amp; Cofactor Biosynthesis</html:p>
<html:p>Equation: [c] : (2) atp + cobya + (2) gln-L + h2o --&gt; (2) adp + co2dam + (2) glu-L + h + ppi</html:p>
<html:p>Confidence Level: 4</html:p>
<html:p>Made the name from similar reaction, similar to ADCYRS (EC 6.3.5.10)
From KEGG, the EC is 6.3.1.-, not sure if ATP is used or not
AMF</html:p>
<html:p>GENE ASSOCIATION: (Mbar_A1187 or Mbar_A2158) or (Mbar_A0348)</html:p>
</notes>
<listOfReactants>
<speciesReference species="M_atp_c" stoichiometry="2"/>
<speciesReference species="M_cobya_c" stoichiometry="1"/>
<speciesReference species="M_gln_DASH_L_c" stoichiometry="2"/>
<speciesReference species="M_h2o_c" stoichiometry="1"/>
</listOfReactants>
<listOfProducts>
<speciesReference species="M_adp_c" stoichiometry="2"/>
<speciesReference species="M_co2dam_c" stoichiometry="1"/>
<speciesReference species="M_glu_DASH_L_c" stoichiometry="2"/>
<speciesReference species="M_h_c" stoichiometry="1"/>
<speciesReference species="M_ppi_c" stoichiometry="1"/>
</listOfProducts>
<kineticLaw>
<math xmlns="http://www.w3.org/1998/Math/MathML">
<ci>FLUX_VALUE</ci>
</math>
<listOfParameters>
<parameter id="LOWER_BOUND" value="0" units="mmol_per_gDW_per_hr"/>
<parameter id="UPPER_BOUND" value="999999" units="mmol_per_gDW_per_hr"/>
<parameter id="OBJECTIVE_COEFFICIENT" value="0" />
<parameter id="FLUX_VALUE" value="0" units="mmol_per_gDW_per_hr"/>
</listOfParameters>
</kineticLaw>
</reaction>
<reaction id="R_CYSDS" name="Cysteine Desulfhydrase" reversible="false">
<notes>
<html:p>Abbreviation: R_CYSDS</html:p>
<html:p>Synonyms: _0</html:p>
<html:p>EC Number: 4.1.99.1</html:p>
<html:p>SUBSYSTEM: Cysteine Metabolism</html:p>
<html:p>Equation: [c] : cys-L + h2o --&gt; h2s + nh4 + pyr</html:p>
<html:p>Confidence Level: 3</html:p>
<html:p>JLR- also acts on L-tryptophan and L-serine
EC 4.4.1.1</html:p>
<html:p>GENE ASSOCIATION: (Mbar_A3023)</html:p>
</notes>
<listOfReactants>
<speciesReference species="M_cys_DASH_L_c" stoichiometry="1"/>
<speciesReference species="M_h2o_c" stoichiometry="1"/>
</listOfReactants>
<listOfProducts>
<speciesReference species="M_h2s_c" stoichiometry="1"/>
<speciesReference species="M_nh4_c" stoichiometry="1"/>
<speciesReference species="M_pyr_c" stoichiometry="1"/>
</listOfProducts>
<kineticLaw>
<math xmlns="http://www.w3.org/1998/Math/MathML">
<ci>FLUX_VALUE</ci>
</math>
<listOfParameters>
<parameter id="LOWER_BOUND" value="0" units="mmol_per_gDW_per_hr"/>
<parameter id="UPPER_BOUND" value="999999" units="mmol_per_gDW_per_hr"/>
<parameter id="OBJECTIVE_COEFFICIENT" value="0" />
<parameter id="FLUX_VALUE" value="0" units="mmol_per_gDW_per_hr"/>
</listOfParameters>
</kineticLaw>
</reaction>
<reaction id="R_CYSSr" name="cysteine synthase (reversible)" reversible="true">
<notes>
<html:p>Abbreviation: R_CYSSr</html:p>
<html:p>Synonyms: _8</html:p>
<html:p>SUBSYSTEM: Cysteine Metabolism</html:p>
<html:p>Equation: [c] : acser + h2s &lt;==&gt; ac + cys-L + h</html:p>
<html:p>Confidence Level: 4</html:p>
<html:p>EC changed to 2.5.1.47 from 4.2.99.8
AMF</html:p>
<html:p>GENE ASSOCIATION: (Mbar_A2422)</html:p>
</notes>
<listOfReactants>
<speciesReference species="M_acser_c" stoichiometry="1"/>
<speciesReference species="M_h2s_c" stoichiometry="1"/>
</listOfReactants>
<listOfProducts>
<speciesReference species="M_ac_c" stoichiometry="1"/>
<speciesReference species="M_cys_DASH_L_c" stoichiometry="1"/>
<speciesReference species="M_h_c" stoichiometry="1"/>
</listOfProducts>
<kineticLaw>
<math xmlns="http://www.w3.org/1998/Math/MathML">
<ci>FLUX_VALUE</ci>
</math>
<listOfParameters>
<parameter id="LOWER_BOUND" value="-999999" units="mmol_per_gDW_per_hr"/>
<parameter id="UPPER_BOUND" value="999999" units="mmol_per_gDW_per_hr"/>
<parameter id="OBJECTIVE_COEFFICIENT" value="0" />
<parameter id="FLUX_VALUE" value="0" units="mmol_per_gDW_per_hr"/>
</listOfParameters>
</kineticLaw>
</reaction>
<reaction id="R_CYSTRS" name="Cysteinyl-tRNA synthetase" reversible="false">
<notes>
<html:p>Abbreviation: R_CYSTRS</html:p>
<html:p>Synonyms: _0</html:p>
<html:p>EC Number: 6.1.1.16</html:p>
<html:p>SUBSYSTEM: Cysteine Metabolism</html:p>
<html:p>Equation: [c] : atp + cys-L + trnacys --&gt; amp + cystrna + ppi</html:p>
<html:p>Confidence Level: 4</html:p>
<html:p>GENE ASSOCIATION: (Mbar_A1653)</html:p>
</notes>
<listOfReactants>
<speciesReference species="M_atp_c" stoichiometry="1"/>
<speciesReference species="M_cys_DASH_L_c" stoichiometry="1"/>
<speciesReference species="M_trnacys_c" stoichiometry="1"/>
</listOfReactants>
<listOfProducts>
<speciesReference species="M_amp_c" stoichiometry="1"/>
<speciesReference species="M_cystrna_c" stoichiometry="1"/>
<speciesReference species="M_ppi_c" stoichiometry="1"/>
</listOfProducts>
<kineticLaw>
<math xmlns="http://www.w3.org/1998/Math/MathML">
<ci>FLUX_VALUE</ci>
</math>
<listOfParameters>
<parameter id="LOWER_BOUND" value="0" units="mmol_per_gDW_per_hr"/>
<parameter id="UPPER_BOUND" value="999999" units="mmol_per_gDW_per_hr"/>
<parameter id="OBJECTIVE_COEFFICIENT" value="0" />
<parameter id="FLUX_VALUE" value="0" units="mmol_per_gDW_per_hr"/>
</listOfParameters>
</kineticLaw>
</reaction>
<reaction id="R_CYSt2r" name="L-cysteine reversible transport via proton symport" reversible="true">
<notes>
<html:p>Abbreviation: R_CYSt2r</html:p>
<html:p>Synonyms: _0</html:p>
<html:p>SUBSYSTEM: Transport</html:p>
<html:p>Equation: cys-L[e] + h[e] &lt;==&gt; cys-L[c] + h[c]</html:p>
<html:p>Confidence Level: 1</html:p>
<html:p>NCD</html:p>
<html:p>GENE ASSOCIATION: </html:p>
</notes>
<listOfReactants>
<speciesReference species="M_cys_DASH_L_e" stoichiometry="1"/>
<speciesReference species="M_h_e" stoichiometry="1"/>
</listOfReactants>
<listOfProducts>
<speciesReference species="M_cys_DASH_L_c" stoichiometry="1"/>
<speciesReference species="M_h_c" stoichiometry="1"/>
</listOfProducts>
<kineticLaw>
<math xmlns="http://www.w3.org/1998/Math/MathML">
<ci>FLUX_VALUE</ci>
</math>
<listOfParameters>
<parameter id="LOWER_BOUND" value="-999999" units="mmol_per_gDW_per_hr"/>
<parameter id="UPPER_BOUND" value="999999" units="mmol_per_gDW_per_hr"/>
<parameter id="OBJECTIVE_COEFFICIENT" value="0" />
<parameter id="FLUX_VALUE" value="0" units="mmol_per_gDW_per_hr"/>
</listOfParameters>
</kineticLaw>
</reaction>
<reaction id="R_CYTK1" name="cytidylate kinase (CMP)" reversible="true">
<notes>
<html:p>Abbreviation: R_CYTK1</html:p>
<html:p>Synonyms: _0</html:p>
<html:p>EC Number: 2.7.4.14</html:p>
<html:p>SUBSYSTEM: Nucleotide Metabolism</html:p>
<html:p>Equation: [c] : atp + cmp &lt;==&gt; adp + cdp</html:p>
<html:p>Confidence Level: 3</html:p>
<html:p>GENE ASSOCIATION: (Mbar_A0083)</html:p>
</notes>
<listOfReactants>
<speciesReference species="M_atp_c" stoichiometry="1"/>
<speciesReference species="M_cmp_c" stoichiometry="1"/>
</listOfReactants>
<listOfProducts>
<speciesReference species="M_adp_c" stoichiometry="1"/>
<speciesReference species="M_cdp_c" stoichiometry="1"/>
</listOfProducts>
<kineticLaw>
<math xmlns="http://www.w3.org/1998/Math/MathML">
<ci>FLUX_VALUE</ci>
</math>
<listOfParameters>
<parameter id="LOWER_BOUND" value="-999999" units="mmol_per_gDW_per_hr"/>
<parameter id="UPPER_BOUND" value="999999" units="mmol_per_gDW_per_hr"/>
<parameter id="OBJECTIVE_COEFFICIENT" value="0" />
<parameter id="FLUX_VALUE" value="0" units="mmol_per_gDW_per_hr"/>
</listOfParameters>
</kineticLaw>
</reaction>
<reaction id="R_CYTK2" name="cytidylate kinase (dCMP)" reversible="true">
<notes>
<html:p>Abbreviation: R_CYTK2</html:p>
<html:p>Synonyms: _0</html:p>
<html:p>EC Number: 2.7.4.14</html:p>
<html:p>SUBSYSTEM: Nucleotide Metabolism</html:p>
<html:p>Equation: [c] : atp + dcmp &lt;==&gt; adp + dcdp</html:p>
<html:p>Confidence Level: 3</html:p>
<html:p>GENE ASSOCIATION: (Mbar_A0083)</html:p>
</notes>
<listOfReactants>
<speciesReference species="M_atp_c" stoichiometry="1"/>
<speciesReference species="M_dcmp_c" stoichiometry="1"/>
</listOfReactants>
<listOfProducts>
<speciesReference species="M_adp_c" stoichiometry="1"/>
<speciesReference species="M_dcdp_c" stoichiometry="1"/>
</listOfProducts>
<kineticLaw>
<math xmlns="http://www.w3.org/1998/Math/MathML">
<ci>FLUX_VALUE</ci>
</math>
<listOfParameters>
<parameter id="LOWER_BOUND" value="-999999" units="mmol_per_gDW_per_hr"/>
<parameter id="UPPER_BOUND" value="999999" units="mmol_per_gDW_per_hr"/>
<parameter id="OBJECTIVE_COEFFICIENT" value="0" />
<parameter id="FLUX_VALUE" value="0" units="mmol_per_gDW_per_hr"/>
</listOfParameters>
</kineticLaw>
</reaction>
<reaction id="R_Clt" name="chlorideion transport out via diffusion" reversible="true">
<notes>
<html:p>Abbreviation: R_Clt</html:p>
<html:p>Synonyms: _0</html:p>
<html:p>SUBSYSTEM: Transport</html:p>
<html:p>Equation: cl[e] &lt;==&gt; cl[c]</html:p>
<html:p>Confidence Level: 4</html:p>
<html:p>GENE ASSOCIATION: (Mbar_A1823 or Mbar_A2221)</html:p>
</notes>
<listOfReactants>
<speciesReference species="M_cl_e" stoichiometry="1"/>
</listOfReactants>
<listOfProducts>
<speciesReference species="M_cl_c" stoichiometry="1"/>
</listOfProducts>
<kineticLaw>
<math xmlns="http://www.w3.org/1998/Math/MathML">
<ci>FLUX_VALUE</ci>
</math>
<listOfParameters>
<parameter id="LOWER_BOUND" value="-999999" units="mmol_per_gDW_per_hr"/>
<parameter id="UPPER_BOUND" value="999999" units="mmol_per_gDW_per_hr"/>
<parameter id="OBJECTIVE_COEFFICIENT" value="0" />
<parameter id="FLUX_VALUE" value="0" units="mmol_per_gDW_per_hr"/>
</listOfParameters>
</kineticLaw>
</reaction>
<reaction id="R_Cuabc" name="Copper transport via ABC system" reversible="false">
<notes>
<html:p>Abbreviation: R_Cuabc</html:p>
<html:p>Synonyms: _0</html:p>
<html:p>SUBSYSTEM: Transport</html:p>
<html:p>Equation: atp[c] + cu2[e] + h2o[c] --&gt; adp[c] + cu2[c] + h[c] + pi[c]</html:p>
<html:p>Confidence Level: 2</html:p>
<html:p>GENE ASSOCIATION: (Mbar_A0708)</html:p>
</notes>
<listOfReactants>
<speciesReference species="M_atp_c" stoichiometry="1"/>
<speciesReference species="M_cu2_e" stoichiometry="1"/>
<speciesReference species="M_h2o_c" stoichiometry="1"/>
</listOfReactants>
<listOfProducts>
<speciesReference species="M_adp_c" stoichiometry="1"/>
<speciesReference species="M_cu2_c" stoichiometry="1"/>
<speciesReference species="M_h_c" stoichiometry="1"/>
<speciesReference species="M_pi_c" stoichiometry="1"/>
</listOfProducts>
<kineticLaw>
<math xmlns="http://www.w3.org/1998/Math/MathML">
<ci>FLUX_VALUE</ci>
</math>
<listOfParameters>
<parameter id="LOWER_BOUND" value="0" units="mmol_per_gDW_per_hr"/>
<parameter id="UPPER_BOUND" value="999999" units="mmol_per_gDW_per_hr"/>
<parameter id="OBJECTIVE_COEFFICIENT" value="0" />
<parameter id="FLUX_VALUE" value="0" units="mmol_per_gDW_per_hr"/>
</listOfParameters>
</kineticLaw>
</reaction>
<reaction id="R_Cut1" name="Copper export via ATPase" reversible="false">
<notes>
<html:p>Abbreviation: R_Cut1</html:p>
<html:p>Synonyms: _0</html:p>
<html:p>SUBSYSTEM: Transport</html:p>
<html:p>Equation: atp[c] + cu2[c] + h2o[c] --&gt; adp[c] + cu2[e] + h[c] + pi[c]</html:p>
<html:p>Confidence Level: 3</html:p>
<html:p>added for Staph (SAB)</html:p>
<html:p>GENE ASSOCIATION: (Mbar_A0818 or Mbar_A1889)</html:p>
</notes>
<listOfReactants>
<speciesReference species="M_atp_c" stoichiometry="1"/>
<speciesReference species="M_cu2_c" stoichiometry="1"/>
<speciesReference species="M_h2o_c" stoichiometry="1"/>
</listOfReactants>
<listOfProducts>
<speciesReference species="M_adp_c" stoichiometry="1"/>
<speciesReference species="M_cu2_e" stoichiometry="1"/>
<speciesReference species="M_h_c" stoichiometry="1"/>
<speciesReference species="M_pi_c" stoichiometry="1"/>
</listOfProducts>
<kineticLaw>
<math xmlns="http://www.w3.org/1998/Math/MathML">
<ci>FLUX_VALUE</ci>
</math>
<listOfParameters>
<parameter id="LOWER_BOUND" value="0" units="mmol_per_gDW_per_hr"/>
<parameter id="UPPER_BOUND" value="999999" units="mmol_per_gDW_per_hr"/>
<parameter id="OBJECTIVE_COEFFICIENT" value="0" />
<parameter id="FLUX_VALUE" value="0" units="mmol_per_gDW_per_hr"/>
</listOfParameters>
</kineticLaw>
</reaction>
<reaction id="R_DADK" name="deoxyadenylate kinase" reversible="true">
<notes>
<html:p>Abbreviation: R_DADK</html:p>
<html:p>Synonyms: _0</html:p>
<html:p>EC Number: 2.7.4.11</html:p>
<html:p>SUBSYSTEM: Nucleotide Metabolism</html:p>
<html:p>Equation: [c] : atp + damp &lt;==&gt; adp + dadp</html:p>
<html:p>Confidence Level: 2</html:p>
<html:p>AMP can also act as acceptor</html:p>
<html:p>GENE ASSOCIATION: (Mbar_A0086)</html:p>
</notes>
<listOfReactants>
<speciesReference species="M_atp_c" stoichiometry="1"/>
<speciesReference species="M_damp_c" stoichiometry="1"/>
</listOfReactants>
<listOfProducts>
<speciesReference species="M_adp_c" stoichiometry="1"/>
<speciesReference species="M_dadp_c" stoichiometry="1"/>
</listOfProducts>
<kineticLaw>
<math xmlns="http://www.w3.org/1998/Math/MathML">
<ci>FLUX_VALUE</ci>
</math>
<listOfParameters>
<parameter id="LOWER_BOUND" value="-999999" units="mmol_per_gDW_per_hr"/>
<parameter id="UPPER_BOUND" value="999999" units="mmol_per_gDW_per_hr"/>
<parameter id="OBJECTIVE_COEFFICIENT" value="0" />
<parameter id="FLUX_VALUE" value="0" units="mmol_per_gDW_per_hr"/>
</listOfParameters>
</kineticLaw>
</reaction>
<reaction id="R_DAPDC" name="diaminopimelate decarboxylase" reversible="false">
<notes>
<html:p>Abbreviation: R_DAPDC</html:p>
<html:p>Synonyms: _0</html:p>
<html:p>EC Number: 4.1.1.20</html:p>
<html:p>SUBSYSTEM: Threonine and Lysine Metabolism</html:p>
<html:p>Equation: [c] : 26dap-M + h --&gt; co2 + lys-L</html:p>
<html:p>Confidence Level: 4</html:p>
<html:p>GENE ASSOCIATION: (Mbar_A1641)</html:p>
</notes>
<listOfReactants>
<speciesReference species="M_26dap_DASH_M_c" stoichiometry="1"/>
<speciesReference species="M_h_c" stoichiometry="1"/>
</listOfReactants>
<listOfProducts>
<speciesReference species="M_co2_c" stoichiometry="1"/>
<speciesReference species="M_lys_DASH_L_c" stoichiometry="1"/>
</listOfProducts>
<kineticLaw>
<math xmlns="http://www.w3.org/1998/Math/MathML">
<ci>FLUX_VALUE</ci>
</math>
<listOfParameters>
<parameter id="LOWER_BOUND" value="0" units="mmol_per_gDW_per_hr"/>
<parameter id="UPPER_BOUND" value="999999" units="mmol_per_gDW_per_hr"/>
<parameter id="OBJECTIVE_COEFFICIENT" value="0" />
<parameter id="FLUX_VALUE" value="0" units="mmol_per_gDW_per_hr"/>
</listOfParameters>
</kineticLaw>
</reaction>
<reaction id="R_DAPDH" name="diaminopimelate dehydrogenase" reversible="false">
<notes>
<html:p>Abbreviation: R_DAPDH</html:p>
<html:p>Synonyms: _3</html:p>
<html:p>SUBSYSTEM: Threonine and Lysine Metabolism</html:p>
<html:p>Equation: [c] : (2) h + nadph + nh4 + thdp --&gt; 26dap-M + nadp</html:p>
<html:p>Confidence Level: 1</html:p>
<html:p>AMF
Added from KEGG, EC 1.4.1.6, 2 protons added different from KEGG
</html:p>
<html:p>GENE ASSOCIATION: </html:p>
</notes>
<listOfReactants>
<speciesReference species="M_h_c" stoichiometry="2"/>
<speciesReference species="M_nadph_c" stoichiometry="1"/>
<speciesReference species="M_nh4_c" stoichiometry="1"/>
<speciesReference species="M_thdp_c" stoichiometry="1"/>
</listOfReactants>
<listOfProducts>
<speciesReference species="M_26dap_DASH_M_c" stoichiometry="1"/>
<speciesReference species="M_nadp_c" stoichiometry="1"/>
</listOfProducts>
<kineticLaw>
<math xmlns="http://www.w3.org/1998/Math/MathML">
<ci>FLUX_VALUE</ci>
</math>
<listOfParameters>
<parameter id="LOWER_BOUND" value="0" units="mmol_per_gDW_per_hr"/>
<parameter id="UPPER_BOUND" value="999999" units="mmol_per_gDW_per_hr"/>
<parameter id="OBJECTIVE_COEFFICIENT" value="0" />
<parameter id="FLUX_VALUE" value="0" units="mmol_per_gDW_per_hr"/>
</listOfParameters>
</kineticLaw>
</reaction>
<reaction id="R_DB4PS" name="_3,4-Dihydroxy-2-butanone-4-phosphate synthase" reversible="false">
<notes>
<html:p>Abbreviation: R_DB4PS</html:p>
<html:p>Synonyms: _2</html:p>
<html:p>SUBSYSTEM: Vitamins &amp; Cofactor Biosynthesis</html:p>
<html:p>Equation: [c] : ru5p-D --&gt; db4p + for + h</html:p>
<html:p>Confidence Level: 4</html:p>
<html:p>No EC number: ribA in B. subtilis catalyzes two reactions (GTP cyclohydrolase II / 3,4-dihydroxy-2-butanone 4-phosphate synthase)
AZ: EC no. 4.1.99.12 for the synthase reaction</html:p>
<html:p>GENE ASSOCIATION: (Mbar_A1524)</html:p>
</notes>
<listOfReactants>
<speciesReference species="M_ru5p_DASH_D_c" stoichiometry="1"/>
</listOfReactants>
<listOfProducts>
<speciesReference species="M_db4p_c" stoichiometry="1"/>
<speciesReference species="M_for_c" stoichiometry="1"/>
<speciesReference species="M_h_c" stoichiometry="1"/>
</listOfProducts>
<kineticLaw>
<math xmlns="http://www.w3.org/1998/Math/MathML">
<ci>FLUX_VALUE</ci>
</math>
<listOfParameters>
<parameter id="LOWER_BOUND" value="0" units="mmol_per_gDW_per_hr"/>
<parameter id="UPPER_BOUND" value="999999" units="mmol_per_gDW_per_hr"/>
<parameter id="OBJECTIVE_COEFFICIENT" value="0" />
<parameter id="FLUX_VALUE" value="0" units="mmol_per_gDW_per_hr"/>
</listOfParameters>
</kineticLaw>
</reaction>
<reaction id="R_DBTSr" name="dethiobiotin synthase" reversible="true">
<notes>
<html:p>Abbreviation: R_DBTSr</html:p>
<html:p>Synonyms: _0</html:p>
<html:p>EC Number: 6.3.3.3</html:p>
<html:p>SUBSYSTEM: Vitamins &amp; Cofactor Biosynthesis</html:p>
<html:p>Equation: [c] : atp + co2 + dann &lt;==&gt; adp + dtbt + (3) h + pi</html:p>
<html:p>Confidence Level: 2</html:p>
<html:p>JLR- reversible version of DBTS</html:p>
<html:p>GENE ASSOCIATION: </html:p>
</notes>
<listOfReactants>
<speciesReference species="M_atp_c" stoichiometry="1"/>
<speciesReference species="M_co2_c" stoichiometry="1"/>
<speciesReference species="M_dann_c" stoichiometry="1"/>
</listOfReactants>
<listOfProducts>
<speciesReference species="M_adp_c" stoichiometry="1"/>
<speciesReference species="M_dtbt_c" stoichiometry="1"/>
<speciesReference species="M_h_c" stoichiometry="3"/>
<speciesReference species="M_pi_c" stoichiometry="1"/>
</listOfProducts>
<kineticLaw>
<math xmlns="http://www.w3.org/1998/Math/MathML">
<ci>FLUX_VALUE</ci>
</math>
<listOfParameters>
<parameter id="LOWER_BOUND" value="-999999" units="mmol_per_gDW_per_hr"/>
<parameter id="UPPER_BOUND" value="999999" units="mmol_per_gDW_per_hr"/>
<parameter id="OBJECTIVE_COEFFICIENT" value="0" />
<parameter id="FLUX_VALUE" value="0" units="mmol_per_gDW_per_hr"/>
</listOfParameters>
</kineticLaw>
</reaction>
<reaction id="R_DCMPDA" name="dCMP deaminase" reversible="true">
<notes>
<html:p>Abbreviation: R_DCMPDA</html:p>
<html:p>Synonyms: _0</html:p>
<html:p>EC Number: 3.5.4.12</html:p>
<html:p>SUBSYSTEM: Nucleotide Metabolism</html:p>
<html:p>Equation: [c] : dcmp + h + h2o &lt;==&gt; dump + nh4</html:p>
<html:p>Confidence Level: 3</html:p>
<html:p>NCD</html:p>
<html:p>GENE ASSOCIATION: (Mbar_A0853)</html:p>
</notes>
<listOfReactants>
<speciesReference species="M_dcmp_c" stoichiometry="1"/>
<speciesReference species="M_h_c" stoichiometry="1"/>
<speciesReference species="M_h2o_c" stoichiometry="1"/>
</listOfReactants>
<listOfProducts>
<speciesReference species="M_dump_c" stoichiometry="1"/>
<speciesReference species="M_nh4_c" stoichiometry="1"/>
</listOfProducts>
<kineticLaw>
<math xmlns="http://www.w3.org/1998/Math/MathML">
<ci>FLUX_VALUE</ci>
</math>
<listOfParameters>
<parameter id="LOWER_BOUND" value="-999999" units="mmol_per_gDW_per_hr"/>
<parameter id="UPPER_BOUND" value="999999" units="mmol_per_gDW_per_hr"/>
<parameter id="OBJECTIVE_COEFFICIENT" value="0" />
<parameter id="FLUX_VALUE" value="0" units="mmol_per_gDW_per_hr"/>
</listOfParameters>
</kineticLaw>
</reaction>
<reaction id="R_DCTPD" name="dCTP deaminase" reversible="false">
<notes>
<html:p>Abbreviation: R_DCTPD</html:p>
<html:p>Synonyms: _0</html:p>
<html:p>EC Number: 3.5.4.13</html:p>
<html:p>SUBSYSTEM: Nucleotide Metabolism</html:p>
<html:p>Equation: [c] : dctp + h + h2o --&gt; dutp + nh4</html:p>
<html:p>Confidence Level: 4</html:p>
<html:p>tv</html:p>
<html:p>GENE ASSOCIATION: (Mbar_A0752) and (Mbar_A0489)</html:p>
</notes>
<listOfReactants>
<speciesReference species="M_dctp_c" stoichiometry="1"/>
<speciesReference species="M_h_c" stoichiometry="1"/>
<speciesReference species="M_h2o_c" stoichiometry="1"/>
</listOfReactants>
<listOfProducts>
<speciesReference species="M_dutp_c" stoichiometry="1"/>
<speciesReference species="M_nh4_c" stoichiometry="1"/>
</listOfProducts>
<kineticLaw>
<math xmlns="http://www.w3.org/1998/Math/MathML">
<ci>FLUX_VALUE</ci>
</math>
<listOfParameters>
<parameter id="LOWER_BOUND" value="0" units="mmol_per_gDW_per_hr"/>
<parameter id="UPPER_BOUND" value="999999" units="mmol_per_gDW_per_hr"/>
<parameter id="OBJECTIVE_COEFFICIENT" value="0" />
<parameter id="FLUX_VALUE" value="0" units="mmol_per_gDW_per_hr"/>
</listOfParameters>
</kineticLaw>
</reaction>
<reaction id="R_DGGGPS" name="digeranylgeranylglyceryl phosphate synthase" reversible="false">
<notes>
<html:p>Abbreviation: R_DGGGPS</html:p>
<html:p>Synonyms: _0</html:p>
<html:p>SUBSYSTEM: Lipid &amp; Cell Wall Metabolism</html:p>
<html:p>Equation: [c] : ggdp + gggp --&gt; dgggp + ppi</html:p>
<html:p>Confidence Level: 3</html:p>
<html:p>AMF</html:p>
<html:p>GENE ASSOCIATION: </html:p>
</notes>
<listOfReactants>
<speciesReference species="M_ggdp_c" stoichiometry="1"/>
<speciesReference species="M_gggp_c" stoichiometry="1"/>
</listOfReactants>
<listOfProducts>
<speciesReference species="M_dgggp_c" stoichiometry="1"/>
<speciesReference species="M_ppi_c" stoichiometry="1"/>
</listOfProducts>
<kineticLaw>
<math xmlns="http://www.w3.org/1998/Math/MathML">
<ci>FLUX_VALUE</ci>
</math>
<listOfParameters>
<parameter id="LOWER_BOUND" value="0" units="mmol_per_gDW_per_hr"/>
<parameter id="UPPER_BOUND" value="999999" units="mmol_per_gDW_per_hr"/>
<parameter id="OBJECTIVE_COEFFICIENT" value="0" />
<parameter id="FLUX_VALUE" value="0" units="mmol_per_gDW_per_hr"/>
</listOfParameters>
</kineticLaw>
</reaction>
<reaction id="R_DGGGPS2" name="_2-O-(3-hydroxy)geranyl-3-O-geranyl-sn-glycerol synthase" reversible="false">
<notes>
<html:p>Abbreviation: R_DGGGPS2</html:p>
<html:p>Synonyms: _0</html:p>
<html:p>SUBSYSTEM: Lipid &amp; Cell Wall Metabolism</html:p>
<html:p>Equation: [c] : 3hggdp + gggp --&gt; 3hdgggp + ppi</html:p>
<html:p>Confidence Level: 2</html:p>
<html:p>AMF</html:p>
<html:p>GENE ASSOCIATION: </html:p>
</notes>
<listOfReactants>
<speciesReference species="M_3hggdp_c" stoichiometry="1"/>
<speciesReference species="M_gggp_c" stoichiometry="1"/>
</listOfReactants>
<listOfProducts>
<speciesReference species="M_3hdgggp_c" stoichiometry="1"/>
<speciesReference species="M_ppi_c" stoichiometry="1"/>
</listOfProducts>
<kineticLaw>
<math xmlns="http://www.w3.org/1998/Math/MathML">
<ci>FLUX_VALUE</ci>
</math>
<listOfParameters>
<parameter id="LOWER_BOUND" value="0" units="mmol_per_gDW_per_hr"/>
<parameter id="UPPER_BOUND" value="999999" units="mmol_per_gDW_per_hr"/>
<parameter id="OBJECTIVE_COEFFICIENT" value="0" />
<parameter id="FLUX_VALUE" value="0" units="mmol_per_gDW_per_hr"/>
</listOfParameters>
</kineticLaw>
</reaction>
<reaction id="R_DGGPGP" name="digeranyl-sn-glycerol-1-phospho-3&apos;-sn-glycerol phosphatase" reversible="false">
<notes>
<html:p>Abbreviation: R_DGGPGP</html:p>
<html:p>Synonyms: _0</html:p>
<html:p>SUBSYSTEM: Lipid &amp; Cell Wall Metabolism</html:p>
<html:p>Equation: [c] : dggpgp + h2o --&gt; dggpg + pi</html:p>
<html:p>Confidence Level: 2</html:p>
<html:p>AMF</html:p>
<html:p>GENE ASSOCIATION: (Mbar_A3582)</html:p>
</notes>
<listOfReactants>
<speciesReference species="M_dggpgp_c" stoichiometry="1"/>
<speciesReference species="M_h2o_c" stoichiometry="1"/>
</listOfReactants>
<listOfProducts>
<speciesReference species="M_dggpg_c" stoichiometry="1"/>
<speciesReference species="M_pi_c" stoichiometry="1"/>
</listOfProducts>
<kineticLaw>
<math xmlns="http://www.w3.org/1998/Math/MathML">
<ci>FLUX_VALUE</ci>
</math>
<listOfParameters>
<parameter id="LOWER_BOUND" value="0" units="mmol_per_gDW_per_hr"/>
<parameter id="UPPER_BOUND" value="999999" units="mmol_per_gDW_per_hr"/>
<parameter id="OBJECTIVE_COEFFICIENT" value="0" />
<parameter id="FLUX_VALUE" value="0" units="mmol_per_gDW_per_hr"/>
</listOfParameters>
</kineticLaw>
</reaction>
<reaction id="R_DGGPGP2" name="digeranyl-sn-glycerol-1-phospho-3&apos;-sn-glycerol phosphatase (hydroxy)" reversible="false">
<notes>
<html:p>Abbreviation: R_DGGPGP2</html:p>
<html:p>Synonyms: _0</html:p>
<html:p>SUBSYSTEM: Lipid &amp; Cell Wall Metabolism</html:p>
<html:p>Equation: [c] : 3hdggpgp + h2o --&gt; 3hdggpg + pi</html:p>
<html:p>Confidence Level: 2</html:p>
<html:p>AMF</html:p>
<html:p>GENE ASSOCIATION: (Mbar_A3582)</html:p>
</notes>
<listOfReactants>
<speciesReference species="M_3hdggpgp_c" stoichiometry="1"/>
<speciesReference species="M_h2o_c" stoichiometry="1"/>
</listOfReactants>
<listOfProducts>
<speciesReference species="M_3hdggpg_c" stoichiometry="1"/>
<speciesReference species="M_pi_c" stoichiometry="1"/>
</listOfProducts>
<kineticLaw>
<math xmlns="http://www.w3.org/1998/Math/MathML">
<ci>FLUX_VALUE</ci>
</math>
<listOfParameters>
<parameter id="LOWER_BOUND" value="0" units="mmol_per_gDW_per_hr"/>
<parameter id="UPPER_BOUND" value="999999" units="mmol_per_gDW_per_hr"/>
<parameter id="OBJECTIVE_COEFFICIENT" value="0" />
<parameter id="FLUX_VALUE" value="0" units="mmol_per_gDW_per_hr"/>
</listOfParameters>
</kineticLaw>
</reaction>
<reaction id="R_DHAD1" name="dihydroxy-acid dehydratase (2,3-dihydroxy-3-methylbutanoate)" reversible="false">
<notes>
<html:p>Abbreviation: R_DHAD1</html:p>
<html:p>Synonyms: _0</html:p>
<html:p>EC Number: 4.2.1.9</html:p>
<html:p>SUBSYSTEM: Valine, Leucine, and Isoleucine Metabolism</html:p>
<html:p>Equation: [c] : 23dhmb --&gt; 3mob + h2o</html:p>
<html:p>Confidence Level: 4</html:p>
<html:p>GENE ASSOCIATION: (Mbar_A2069 or Mbar_A2284)</html:p>
</notes>
<listOfReactants>
<speciesReference species="M_23dhmb_c" stoichiometry="1"/>
</listOfReactants>
<listOfProducts>
<speciesReference species="M_3mob_c" stoichiometry="1"/>
<speciesReference species="M_h2o_c" stoichiometry="1"/>
</listOfProducts>
<kineticLaw>
<math xmlns="http://www.w3.org/1998/Math/MathML">
<ci>FLUX_VALUE</ci>
</math>
<listOfParameters>
<parameter id="LOWER_BOUND" value="0" units="mmol_per_gDW_per_hr"/>
<parameter id="UPPER_BOUND" value="999999" units="mmol_per_gDW_per_hr"/>
<parameter id="OBJECTIVE_COEFFICIENT" value="0" />
<parameter id="FLUX_VALUE" value="0" units="mmol_per_gDW_per_hr"/>
</listOfParameters>
</kineticLaw>
</reaction>
<reaction id="R_DHAD2" name="Dihydroxy-acid dehydratase (2,3-dihydroxy-3-methylpentanoate)" reversible="false">
<notes>
<html:p>Abbreviation: R_DHAD2</html:p>
<html:p>Synonyms: _0</html:p>
<html:p>SUBSYSTEM: Valine, Leucine, and Isoleucine Metabolism</html:p>
<html:p>Equation: [c] : 23dhmp --&gt; 3mop + h2o</html:p>
<html:p>Confidence Level: 4</html:p>
<html:p>GENE ASSOCIATION: (Mbar_A2069 or Mbar_A2284)</html:p>
</notes>
<listOfReactants>
<speciesReference species="M_23dhmp_c" stoichiometry="1"/>
</listOfReactants>
<listOfProducts>
<speciesReference species="M_3mop_c" stoichiometry="1"/>
<speciesReference species="M_h2o_c" stoichiometry="1"/>
</listOfProducts>
<kineticLaw>
<math xmlns="http://www.w3.org/1998/Math/MathML">
<ci>FLUX_VALUE</ci>
</math>
<listOfParameters>
<parameter id="LOWER_BOUND" value="0" units="mmol_per_gDW_per_hr"/>
<parameter id="UPPER_BOUND" value="999999" units="mmol_per_gDW_per_hr"/>
<parameter id="OBJECTIVE_COEFFICIENT" value="0" />
<parameter id="FLUX_VALUE" value="0" units="mmol_per_gDW_per_hr"/>
</listOfParameters>
</kineticLaw>
</reaction>
<reaction id="R_DHDPRy" name="dihydrodipicolinate reductase (NADPH)" reversible="false">
<notes>
<html:p>Abbreviation: R_DHDPRy</html:p>
<html:p>Synonyms: _0</html:p>
<html:p>EC Number: 1.3.1.26</html:p>
<html:p>SUBSYSTEM: Threonine and Lysine Metabolism</html:p>
<html:p>Equation: [c] : 23dhdp + h + nadph --&gt; nadp + thdp</html:p>
<html:p>Confidence Level: 3</html:p>
<html:p>GENE ASSOCIATION: (Mbar_A1151)</html:p>
</notes>
<listOfReactants>
<speciesReference species="M_23dhdp_c" stoichiometry="1"/>
<speciesReference species="M_h_c" stoichiometry="1"/>
<speciesReference species="M_nadph_c" stoichiometry="1"/>
</listOfReactants>
<listOfProducts>
<speciesReference species="M_nadp_c" stoichiometry="1"/>
<speciesReference species="M_thdp_c" stoichiometry="1"/>
</listOfProducts>
<kineticLaw>
<math xmlns="http://www.w3.org/1998/Math/MathML">
<ci>FLUX_VALUE</ci>
</math>
<listOfParameters>
<parameter id="LOWER_BOUND" value="0" units="mmol_per_gDW_per_hr"/>
<parameter id="UPPER_BOUND" value="999999" units="mmol_per_gDW_per_hr"/>
<parameter id="OBJECTIVE_COEFFICIENT" value="0" />
<parameter id="FLUX_VALUE" value="0" units="mmol_per_gDW_per_hr"/>
</listOfParameters>
</kineticLaw>
</reaction>
<reaction id="R_DHDPS" name="dihydrodipicolinate synthase" reversible="false">
<notes>
<html:p>Abbreviation: R_DHDPS</html:p>
<html:p>Synonyms: _0</html:p>
<html:p>EC Number: 4.2.1.52</html:p>
<html:p>SUBSYSTEM: Threonine and Lysine Metabolism</html:p>
<html:p>Equation: [c] : aspsa + pyr --&gt; 23dhdp + h + (2) h2o</html:p>
<html:p>Confidence Level: 4</html:p>
<html:p>GENE ASSOCIATION: (Mbar_A1150)</html:p>
</notes>
<listOfReactants>
<speciesReference species="M_aspsa_c" stoichiometry="1"/>
<speciesReference species="M_pyr_c" stoichiometry="1"/>
</listOfReactants>
<listOfProducts>
<speciesReference species="M_23dhdp_c" stoichiometry="1"/>
<speciesReference species="M_h_c" stoichiometry="1"/>
<speciesReference species="M_h2o_c" stoichiometry="2"/>
</listOfProducts>
<kineticLaw>
<math xmlns="http://www.w3.org/1998/Math/MathML">
<ci>FLUX_VALUE</ci>
</math>
<listOfParameters>
<parameter id="LOWER_BOUND" value="0" units="mmol_per_gDW_per_hr"/>
<parameter id="UPPER_BOUND" value="999999" units="mmol_per_gDW_per_hr"/>
<parameter id="OBJECTIVE_COEFFICIENT" value="0" />
<parameter id="FLUX_VALUE" value="0" units="mmol_per_gDW_per_hr"/>
</listOfParameters>
</kineticLaw>
</reaction>
<reaction id="R_DHFR" name="dihydrofolate reductase" reversible="true">
<notes>
<html:p>Abbreviation: R_DHFR</html:p>
<html:p>Synonyms: _0</html:p>
<html:p>EC Number: 1.5.1.3</html:p>
<html:p>SUBSYSTEM: Vitamins &amp; Cofactor Biosynthesis</html:p>
<html:p>Equation: [c] : dhf + h + nadph &lt;==&gt; nadp + thf</html:p>
<html:p>Confidence Level: 2</html:p>
<html:p>The enzyme from animals and some micro-organisms also slowly reduces folate to 5,6,7,8-tetrahydrofolate</html:p>
<html:p>GENE ASSOCIATION: </html:p>
</notes>
<listOfReactants>
<speciesReference species="M_dhf_c" stoichiometry="1"/>
<speciesReference species="M_h_c" stoichiometry="1"/>
<speciesReference species="M_nadph_c" stoichiometry="1"/>
</listOfReactants>
<listOfProducts>
<speciesReference species="M_nadp_c" stoichiometry="1"/>
<speciesReference species="M_thf_c" stoichiometry="1"/>
</listOfProducts>
<kineticLaw>
<math xmlns="http://www.w3.org/1998/Math/MathML">
<ci>FLUX_VALUE</ci>
</math>
<listOfParameters>
<parameter id="LOWER_BOUND" value="-999999" units="mmol_per_gDW_per_hr"/>
<parameter id="UPPER_BOUND" value="999999" units="mmol_per_gDW_per_hr"/>
<parameter id="OBJECTIVE_COEFFICIENT" value="0" />
<parameter id="FLUX_VALUE" value="0" units="mmol_per_gDW_per_hr"/>
</listOfParameters>
</kineticLaw>
</reaction>
<reaction id="R_DHFS" name="dihydrofolate synthase" reversible="false">
<notes>
<html:p>Abbreviation: R_DHFS</html:p>
<html:p>Synonyms: _0</html:p>
<html:p>EC Number: 6.3.2.12</html:p>
<html:p>SUBSYSTEM: Vitamins &amp; Cofactor Biosynthesis</html:p>
<html:p>Equation: [c] : atp + dhpt + glu-L --&gt; adp + dhf + h + pi</html:p>
<html:p>Confidence Level: 2</html:p>
<html:p>GENE ASSOCIATION: (Mbar_A0890 or Mbar_A2087)</html:p>
</notes>
<listOfReactants>
<speciesReference species="M_atp_c" stoichiometry="1"/>
<speciesReference species="M_dhpt_c" stoichiometry="1"/>
<speciesReference species="M_glu_DASH_L_c" stoichiometry="1"/>
</listOfReactants>
<listOfProducts>
<speciesReference species="M_adp_c" stoichiometry="1"/>
<speciesReference species="M_dhf_c" stoichiometry="1"/>
<speciesReference species="M_h_c" stoichiometry="1"/>
<speciesReference species="M_pi_c" stoichiometry="1"/>
</listOfProducts>
<kineticLaw>
<math xmlns="http://www.w3.org/1998/Math/MathML">
<ci>FLUX_VALUE</ci>
</math>
<listOfParameters>
<parameter id="LOWER_BOUND" value="0" units="mmol_per_gDW_per_hr"/>
<parameter id="UPPER_BOUND" value="999999" units="mmol_per_gDW_per_hr"/>
<parameter id="OBJECTIVE_COEFFICIENT" value="0" />
<parameter id="FLUX_VALUE" value="0" units="mmol_per_gDW_per_hr"/>
</listOfParameters>
</kineticLaw>
</reaction>
<reaction id="R_DHNPA2" name="dihydroneopterin aldolase" reversible="false">
<notes>
<html:p>Abbreviation: R_DHNPA2</html:p>
<html:p>Synonyms: _1</html:p>
<html:p>SUBSYSTEM: Tetrahydramethanopterin Biosynthesis</html:p>
<html:p>Equation: [c] : dhnpt --&gt; 6hmhpt + gcald</html:p>
<html:p>Confidence Level: 3</html:p>
<html:p>JLR- similar to DHNPA except the &amp;apos;pterin product is different</html:p>
<html:p>GENE ASSOCIATION: </html:p>
</notes>
<listOfReactants>
<speciesReference species="M_dhnpt_c" stoichiometry="1"/>
</listOfReactants>
<listOfProducts>
<speciesReference species="M_6hmhpt_c" stoichiometry="1"/>
<speciesReference species="M_gcald_c" stoichiometry="1"/>
</listOfProducts>
<kineticLaw>
<math xmlns="http://www.w3.org/1998/Math/MathML">
<ci>FLUX_VALUE</ci>
</math>
<listOfParameters>
<parameter id="LOWER_BOUND" value="0" units="mmol_per_gDW_per_hr"/>
<parameter id="UPPER_BOUND" value="999999" units="mmol_per_gDW_per_hr"/>
<parameter id="OBJECTIVE_COEFFICIENT" value="0" />
<parameter id="FLUX_VALUE" value="0" units="mmol_per_gDW_per_hr"/>
</listOfParameters>
</kineticLaw>
</reaction>
<reaction id="R_DHORD7" name="dihydroorotic acid dehydrogenase (f420)" reversible="true">
<notes>
<html:p>Abbreviation: R_DHORD7</html:p>
<html:p>Synonyms: _0</html:p>
<html:p>EC Number: 1.3.3.1</html:p>
<html:p>SUBSYSTEM: Nucleotide Metabolism</html:p>
<html:p>Equation: [c] : dhor-S + f420-2 &lt;==&gt; f420-2h2 + orot</html:p>
<html:p>Confidence Level: 1</html:p>
<html:p>AMF
made up the electron acceptor, not sure of enzyme specificity</html:p>
<html:p>GENE ASSOCIATION: (Mbar_A1466)</html:p>
</notes>
<listOfReactants>
<speciesReference species="M_dhor_DASH_S_c" stoichiometry="1"/>
<speciesReference species="M_f420_DASH_2_c" stoichiometry="1"/>
</listOfReactants>
<listOfProducts>
<speciesReference species="M_f420_DASH_2h2_c" stoichiometry="1"/>
<speciesReference species="M_orot_c" stoichiometry="1"/>
</listOfProducts>
<kineticLaw>
<math xmlns="http://www.w3.org/1998/Math/MathML">
<ci>FLUX_VALUE</ci>
</math>
<listOfParameters>
<parameter id="LOWER_BOUND" value="-999999" units="mmol_per_gDW_per_hr"/>
<parameter id="UPPER_BOUND" value="999999" units="mmol_per_gDW_per_hr"/>
<parameter id="OBJECTIVE_COEFFICIENT" value="0" />
<parameter id="FLUX_VALUE" value="0" units="mmol_per_gDW_per_hr"/>
</listOfParameters>
</kineticLaw>
</reaction>
<reaction id="R_DHORTS" name="dihydroorotase" reversible="true">
<notes>
<html:p>Abbreviation: R_DHORTS</html:p>
<html:p>Synonyms: _0</html:p>
<html:p>EC Number: 3.5.2.3</html:p>
<html:p>SUBSYSTEM: Nucleotide Metabolism</html:p>
<html:p>Equation: [c] : dhor-S + h2o &lt;==&gt; cbasp + h</html:p>
<html:p>Confidence Level: 4</html:p>
<html:p>GENE ASSOCIATION: (Mbar_A1783)</html:p>
</notes>
<listOfReactants>
<speciesReference species="M_dhor_DASH_S_c" stoichiometry="1"/>
<speciesReference species="M_h2o_c" stoichiometry="1"/>
</listOfReactants>
<listOfProducts>
<speciesReference species="M_cbasp_c" stoichiometry="1"/>
<speciesReference species="M_h_c" stoichiometry="1"/>
</listOfProducts>
<kineticLaw>
<math xmlns="http://www.w3.org/1998/Math/MathML">
<ci>FLUX_VALUE</ci>
</math>
<listOfParameters>
<parameter id="LOWER_BOUND" value="-999999" units="mmol_per_gDW_per_hr"/>
<parameter id="UPPER_BOUND" value="999999" units="mmol_per_gDW_per_hr"/>
<parameter id="OBJECTIVE_COEFFICIENT" value="0" />
<parameter id="FLUX_VALUE" value="0" units="mmol_per_gDW_per_hr"/>
</listOfParameters>
</kineticLaw>
</reaction>
<reaction id="R_DHPCPH" name="_7,8-dihydronepterin 2&apos; :3&apos;-cyclicphosphate hydrolase" reversible="false">
<notes>
<html:p>Abbreviation: R_DHPCPH</html:p>
<html:p>Synonyms: _1</html:p>
<html:p>SUBSYSTEM: Tetrahydramethanopterin Biosynthesis</html:p>
<html:p>Equation: [c] : dhp23cp + h2o --&gt; dhpmp + h</html:p>
<html:p>Confidence Level: 3</html:p>
<html:p>AMF</html:p>
<html:p>GENE ASSOCIATION: </html:p>
</notes>
<listOfReactants>
<speciesReference species="M_dhp23cp_c" stoichiometry="1"/>
<speciesReference species="M_h2o_c" stoichiometry="1"/>
</listOfReactants>
<listOfProducts>
<speciesReference species="M_dhpmp_c" stoichiometry="1"/>
<speciesReference species="M_h_c" stoichiometry="1"/>
</listOfProducts>
<kineticLaw>
<math xmlns="http://www.w3.org/1998/Math/MathML">
<ci>FLUX_VALUE</ci>
</math>
<listOfParameters>
<parameter id="LOWER_BOUND" value="0" units="mmol_per_gDW_per_hr"/>
<parameter id="UPPER_BOUND" value="999999" units="mmol_per_gDW_per_hr"/>
<parameter id="OBJECTIVE_COEFFICIENT" value="0" />
<parameter id="FLUX_VALUE" value="0" units="mmol_per_gDW_per_hr"/>
</listOfParameters>
</kineticLaw>
</reaction>
<reaction id="R_DHPM1" name="dihydropyrimidinase (5,6-dihydrouracil)" reversible="false">
<notes>
<html:p>Abbreviation: R_DHPM1</html:p>
<html:p>Synonyms: _0</html:p>
<html:p>EC Number: 3.5.2.2</html:p>
<html:p>SUBSYSTEM: Other</html:p>
<html:p>Equation: [c] : 56dura + h2o --&gt; cala + h</html:p>
<html:p>Confidence Level: 1</html:p>
<html:p>GENE ASSOCIATION: (Mbar_A2491 or Mbar_A1068 or Mbar_A0141 or Mbar_A1067 or Mbar_A2490)</html:p>
</notes>
<listOfReactants>
<speciesReference species="M_56dura_c" stoichiometry="1"/>
<speciesReference species="M_h2o_c" stoichiometry="1"/>
</listOfReactants>
<listOfProducts>
<speciesReference species="M_cala_c" stoichiometry="1"/>
<speciesReference species="M_h_c" stoichiometry="1"/>
</listOfProducts>
<kineticLaw>
<math xmlns="http://www.w3.org/1998/Math/MathML">
<ci>FLUX_VALUE</ci>
</math>
<listOfParameters>
<parameter id="LOWER_BOUND" value="0" units="mmol_per_gDW_per_hr"/>
<parameter id="UPPER_BOUND" value="999999" units="mmol_per_gDW_per_hr"/>
<parameter id="OBJECTIVE_COEFFICIENT" value="0" />
<parameter id="FLUX_VALUE" value="0" units="mmol_per_gDW_per_hr"/>
</listOfParameters>
</kineticLaw>
</reaction>
<reaction id="R_DHPM2" name="dihydropyrimidinase (dihydrothymine)" reversible="false">
<notes>
<html:p>Abbreviation: R_DHPM2</html:p>
<html:p>Synonyms: _0</html:p>
<html:p>EC Number: 3.5.2.2</html:p>
<html:p>SUBSYSTEM: Other</html:p>
<html:p>Equation: [c] : 56dthm + h2o --&gt; 3uib + h</html:p>
<html:p>Confidence Level: 1</html:p>
<html:p>Also acts on dihydrothymine and hydantoin</html:p>
<html:p>GENE ASSOCIATION: (Mbar_A2491 or Mbar_A1068 or Mbar_A0141 or Mbar_A1067 or Mbar_A2490)</html:p>
</notes>
<listOfReactants>
<speciesReference species="M_56dthm_c" stoichiometry="1"/>
<speciesReference species="M_h2o_c" stoichiometry="1"/>
</listOfReactants>
<listOfProducts>
<speciesReference species="M_3uib_c" stoichiometry="1"/>
<speciesReference species="M_h_c" stoichiometry="1"/>
</listOfProducts>
<kineticLaw>
<math xmlns="http://www.w3.org/1998/Math/MathML">
<ci>FLUX_VALUE</ci>
</math>
<listOfParameters>
<parameter id="LOWER_BOUND" value="0" units="mmol_per_gDW_per_hr"/>
<parameter id="UPPER_BOUND" value="999999" units="mmol_per_gDW_per_hr"/>
<parameter id="OBJECTIVE_COEFFICIENT" value="0" />
<parameter id="FLUX_VALUE" value="0" units="mmol_per_gDW_per_hr"/>
</listOfParameters>
</kineticLaw>
</reaction>
<reaction id="R_DHPS2" name="dihydropteroate synthase" reversible="false">
<notes>
<html:p>Abbreviation: R_DHPS2</html:p>
<html:p>Synonyms: _0</html:p>
<html:p>EC Number: 2.5.1.15</html:p>
<html:p>SUBSYSTEM: Vitamins &amp; Cofactor Biosynthesis</html:p>
<html:p>Equation: [c] : 4abz + 6hmhptpp --&gt; dhpt + ppi</html:p>
<html:p>Confidence Level: 3</html:p>
<html:p>JLR- similar to DHPS except uses 6hmhptpp (has ketone rather than OH)</html:p>
<html:p>GENE ASSOCIATION: (Mbar_A2459 or Mbar_A2314)</html:p>
</notes>
<listOfReactants>
<speciesReference species="M_4abz_c" stoichiometry="1"/>
<speciesReference species="M_6hmhptpp_c" stoichiometry="1"/>
</listOfReactants>
<listOfProducts>
<speciesReference species="M_dhpt_c" stoichiometry="1"/>
<speciesReference species="M_ppi_c" stoichiometry="1"/>
</listOfProducts>
<kineticLaw>
<math xmlns="http://www.w3.org/1998/Math/MathML">
<ci>FLUX_VALUE</ci>
</math>
<listOfParameters>
<parameter id="LOWER_BOUND" value="0" units="mmol_per_gDW_per_hr"/>
<parameter id="UPPER_BOUND" value="999999" units="mmol_per_gDW_per_hr"/>
<parameter id="OBJECTIVE_COEFFICIENT" value="0" />
<parameter id="FLUX_VALUE" value="0" units="mmol_per_gDW_per_hr"/>
</listOfParameters>
</kineticLaw>
</reaction>
<reaction id="R_DHPS3" name="_7,8 dihydropteroate synthase (methanopterin)" reversible="false">
<notes>
<html:p>Abbreviation: R_DHPS3</html:p>
<html:p>Synonyms: _1</html:p>
<html:p>SUBSYSTEM: Tetrahydramethanopterin Biosynthesis</html:p>
<html:p>Equation: [c] : 6hmhptpp + Brfap --&gt; dhrfap + ppi</html:p>
<html:p>Confidence Level: 4</html:p>
<html:p>AMF- similar to DHPS and DHPS2, but uses a different modified substrate (with a keytone)</html:p>
<html:p>GENE ASSOCIATION: (Mbar_A2125)</html:p>
</notes>
<listOfReactants>
<speciesReference species="M_6hmhptpp_c" stoichiometry="1"/>
<speciesReference species="M_Brfap_c" stoichiometry="1"/>
</listOfReactants>
<listOfProducts>
<speciesReference species="M_dhrfap_c" stoichiometry="1"/>
<speciesReference species="M_ppi_c" stoichiometry="1"/>
</listOfProducts>
<kineticLaw>
<math xmlns="http://www.w3.org/1998/Math/MathML">
<ci>FLUX_VALUE</ci>
</math>
<listOfParameters>
<parameter id="LOWER_BOUND" value="0" units="mmol_per_gDW_per_hr"/>
<parameter id="UPPER_BOUND" value="999999" units="mmol_per_gDW_per_hr"/>
<parameter id="OBJECTIVE_COEFFICIENT" value="0" />
<parameter id="FLUX_VALUE" value="0" units="mmol_per_gDW_per_hr"/>
</listOfParameters>
</kineticLaw>
</reaction>
<reaction id="R_DHQD" name="_3-dehydroquinate dehydratase" reversible="true">
<notes>
<html:p>Abbreviation: R_DHQD</html:p>
<html:p>Synonyms: _0</html:p>
<html:p>EC Number: 4.2.1.10</html:p>
<html:p>SUBSYSTEM: Tyrosine, Tryptophan, and Phenylalanine Metabolism</html:p>
<html:p>Equation: [c] : 3dhq &lt;==&gt; 3dhsk + h2o</html:p>
<html:p>Confidence Level: 4</html:p>
<html:p>GENE ASSOCIATION: (Mbar_A0922)</html:p>
</notes>
<listOfReactants>
<speciesReference species="M_3dhq_c" stoichiometry="1"/>
</listOfReactants>
<listOfProducts>
<speciesReference species="M_3dhsk_c" stoichiometry="1"/>
<speciesReference species="M_h2o_c" stoichiometry="1"/>
</listOfProducts>
<kineticLaw>
<math xmlns="http://www.w3.org/1998/Math/MathML">
<ci>FLUX_VALUE</ci>
</math>
<listOfParameters>
<parameter id="LOWER_BOUND" value="-999999" units="mmol_per_gDW_per_hr"/>
<parameter id="UPPER_BOUND" value="999999" units="mmol_per_gDW_per_hr"/>
<parameter id="OBJECTIVE_COEFFICIENT" value="0" />
<parameter id="FLUX_VALUE" value="0" units="mmol_per_gDW_per_hr"/>
</listOfParameters>
</kineticLaw>
</reaction>
<reaction id="R_DHQS2" name="_3-dehydroquinate synthase" reversible="false">
<notes>
<html:p>Abbreviation: R_DHQS2</html:p>
<html:p>Synonyms: _0</html:p>
<html:p>SUBSYSTEM: Tyrosine, Tryptophan, and Phenylalanine Metabolism</html:p>
<html:p>Equation: [c] : dohdu --&gt; 3dhq</html:p>
<html:p>Confidence Level: 4</html:p>
<html:p>AMF
Added from PMID: 15182204
</html:p>
<html:p>GENE ASSOCIATION: (Mbar_A0921)</html:p>
</notes>
<listOfReactants>
<speciesReference species="M_dohdu_c" stoichiometry="1"/>
</listOfReactants>
<listOfProducts>
<speciesReference species="M_3dhq_c" stoichiometry="1"/>
</listOfProducts>
<kineticLaw>
<math xmlns="http://www.w3.org/1998/Math/MathML">
<ci>FLUX_VALUE</ci>
</math>
<listOfParameters>
<parameter id="LOWER_BOUND" value="0" units="mmol_per_gDW_per_hr"/>
<parameter id="UPPER_BOUND" value="999999" units="mmol_per_gDW_per_hr"/>
<parameter id="OBJECTIVE_COEFFICIENT" value="0" />
<parameter id="FLUX_VALUE" value="0" units="mmol_per_gDW_per_hr"/>
</listOfParameters>
</kineticLaw>
</reaction>
<reaction id="R_DIPS" name="diphthine synthase" reversible="false">
<notes>
<html:p>Abbreviation: R_DIPS</html:p>
<html:p>Synonyms: _0</html:p>
<html:p>EC Number: 2.1.1.98</html:p>
<html:p>SUBSYSTEM: Amino Acid Metabolism</html:p>
<html:p>Equation: [c] : amet + caphis --&gt; ahcys + cmaphis + h</html:p>
<html:p>Confidence Level: 4</html:p>
<html:p>NCD</html:p>
<html:p>GENE ASSOCIATION: (Mbar_A2900)</html:p>
</notes>
<listOfReactants>
<speciesReference species="M_amet_c" stoichiometry="1"/>
<speciesReference species="M_caphis_c" stoichiometry="1"/>
</listOfReactants>
<listOfProducts>
<speciesReference species="M_ahcys_c" stoichiometry="1"/>
<speciesReference species="M_cmaphis_c" stoichiometry="1"/>
<speciesReference species="M_h_c" stoichiometry="1"/>
</listOfProducts>
<kineticLaw>
<math xmlns="http://www.w3.org/1998/Math/MathML">
<ci>FLUX_VALUE</ci>
</math>
<listOfParameters>
<parameter id="LOWER_BOUND" value="0" units="mmol_per_gDW_per_hr"/>
<parameter id="UPPER_BOUND" value="999999" units="mmol_per_gDW_per_hr"/>
<parameter id="OBJECTIVE_COEFFICIENT" value="0" />
<parameter id="FLUX_VALUE" value="0" units="mmol_per_gDW_per_hr"/>
</listOfParameters>
</kineticLaw>
</reaction>
<reaction id="R_DKFPR" name="_6-deoxy-5-ketofructose 1-phosphate reductase" reversible="true">
<notes>
<html:p>Abbreviation: R_DKFPR</html:p>
<html:p>Synonyms: _0</html:p>
<html:p>SUBSYSTEM: Tyrosine, Tryptophan, and Phenylalanine Metabolism</html:p>
<html:p>Equation: [c] : dkfp + h + nadh &lt;==&gt; dkmp + nad</html:p>
<html:p>Confidence Level: 2</html:p>
<html:p>AMF
Added from PMID: 15182204</html:p>
<html:p>GENE ASSOCIATION: </html:p>
</notes>
<listOfReactants>
<speciesReference species="M_dkfp_c" stoichiometry="1"/>
<speciesReference species="M_h_c" stoichiometry="1"/>
<speciesReference species="M_nadh_c" stoichiometry="1"/>
</listOfReactants>
<listOfProducts>
<speciesReference species="M_dkmp_c" stoichiometry="1"/>
<speciesReference species="M_nad_c" stoichiometry="1"/>
</listOfProducts>
<kineticLaw>
<math xmlns="http://www.w3.org/1998/Math/MathML">
<ci>FLUX_VALUE</ci>
</math>
<listOfParameters>
<parameter id="LOWER_BOUND" value="-999999" units="mmol_per_gDW_per_hr"/>
<parameter id="UPPER_BOUND" value="999999" units="mmol_per_gDW_per_hr"/>
<parameter id="OBJECTIVE_COEFFICIENT" value="0" />
<parameter id="FLUX_VALUE" value="0" units="mmol_per_gDW_per_hr"/>
</listOfParameters>
</kineticLaw>
</reaction>
<reaction id="R_DKFPS" name="_6-deoxy-5-ketofructose 1-phosphate synthase" reversible="false">
<notes>
<html:p>Abbreviation: R_DKFPS</html:p>
<html:p>Synonyms: _0</html:p>
<html:p>SUBSYSTEM: Tyrosine, Tryptophan, and Phenylalanine Metabolism</html:p>
<html:p>Equation: [c] : dkdofp + h + nadh --&gt; dkfp + nad</html:p>
<html:p>Confidence Level: 2</html:p>
<html:p>AMF
Added from PMID: 15182204</html:p>
<html:p>GENE ASSOCIATION: </html:p>
</notes>
<listOfReactants>
<speciesReference species="M_dkdofp_c" stoichiometry="1"/>
<speciesReference species="M_h_c" stoichiometry="1"/>
<speciesReference species="M_nadh_c" stoichiometry="1"/>
</listOfReactants>
<listOfProducts>
<speciesReference species="M_dkfp_c" stoichiometry="1"/>
<speciesReference species="M_nad_c" stoichiometry="1"/>
</listOfProducts>
<kineticLaw>
<math xmlns="http://www.w3.org/1998/Math/MathML">
<ci>FLUX_VALUE</ci>
</math>
<listOfParameters>
<parameter id="LOWER_BOUND" value="0" units="mmol_per_gDW_per_hr"/>
<parameter id="UPPER_BOUND" value="999999" units="mmol_per_gDW_per_hr"/>
<parameter id="OBJECTIVE_COEFFICIENT" value="0" />
<parameter id="FLUX_VALUE" value="0" units="mmol_per_gDW_per_hr"/>
</listOfParameters>
</kineticLaw>
</reaction>
<reaction id="R_DKMPASPL" name="_6-deoxy-5-ketomannitol 1-phosphate:L-aspartate semialdehyde ligase" reversible="false">
<notes>
<html:p>Abbreviation: R_DKMPASPL</html:p>
<html:p>Synonyms: _0</html:p>
<html:p>SUBSYSTEM: Tyrosine, Tryptophan, and Phenylalanine Metabolism</html:p>
<html:p>Equation: [c] : aspsa + dkmp --&gt; dohau + g3p</html:p>
<html:p>Confidence Level: 4</html:p>
<html:p>AMF
Added from PMID: 15182204</html:p>
<html:p>GENE ASSOCIATION: (Mbar_A0920)</html:p>
</notes>
<listOfReactants>
<speciesReference species="M_aspsa_c" stoichiometry="1"/>
<speciesReference species="M_dkmp_c" stoichiometry="1"/>
</listOfReactants>
<listOfProducts>
<speciesReference species="M_dohau_c" stoichiometry="1"/>
<speciesReference species="M_g3p_c" stoichiometry="1"/>
</listOfProducts>
<kineticLaw>
<math xmlns="http://www.w3.org/1998/Math/MathML">
<ci>FLUX_VALUE</ci>
</math>
<listOfParameters>
<parameter id="LOWER_BOUND" value="0" units="mmol_per_gDW_per_hr"/>
<parameter id="UPPER_BOUND" value="999999" units="mmol_per_gDW_per_hr"/>
<parameter id="OBJECTIVE_COEFFICIENT" value="0" />
<parameter id="FLUX_VALUE" value="0" units="mmol_per_gDW_per_hr"/>
</listOfParameters>
</kineticLaw>
</reaction>
<reaction id="R_DMAMT" name="Dimethylamine methyltransferase" reversible="false">
<notes>
<html:p>Abbreviation: R_DMAMT</html:p>
<html:p>Synonyms: _0</html:p>
<html:p>SUBSYSTEM: Methanogenesis</html:p>
<html:p>Equation: [c] : com + dma --&gt; mcom + mma</html:p>
<html:p>Confidence Level: 4</html:p>
<html:p>AF</html:p>
<html:p>GENE ASSOCIATION: (MBd3608 and Mbar_A1506 or MBd1413 and Mbar_A3605) and (Mbar_A1501 or Mbar_A3604) and (Mbar_A0841 or Mbar_A1688)</html:p>
</notes>
<listOfReactants>
<speciesReference species="M_com_c" stoichiometry="1"/>
<speciesReference species="M_dma_c" stoichiometry="1"/>
</listOfReactants>
<listOfProducts>
<speciesReference species="M_mcom_c" stoichiometry="1"/>
<speciesReference species="M_mma_c" stoichiometry="1"/>
</listOfProducts>
<kineticLaw>
<math xmlns="http://www.w3.org/1998/Math/MathML">
<ci>FLUX_VALUE</ci>
</math>
<listOfParameters>
<parameter id="LOWER_BOUND" value="0" units="mmol_per_gDW_per_hr"/>
<parameter id="UPPER_BOUND" value="999999" units="mmol_per_gDW_per_hr"/>
<parameter id="OBJECTIVE_COEFFICIENT" value="0" />
<parameter id="FLUX_VALUE" value="0" units="mmol_per_gDW_per_hr"/>
</listOfParameters>
</kineticLaw>
</reaction>
<reaction id="R_DMATT" name="dimethylallyltranstransferase" reversible="false">
<notes>
<html:p>Abbreviation: R_DMATT</html:p>
<html:p>Synonyms: _0</html:p>
<html:p>EC Number: 2.5.1.1</html:p>
<html:p>SUBSYSTEM: Lipid &amp; Cell Wall Metabolism</html:p>
<html:p>Equation: [c] : dmpp + ipdp --&gt; grdp + ppi</html:p>
<html:p>Confidence Level: 4</html:p>
<html:p>GENE ASSOCIATION: (Mbar_A1417)</html:p>
</notes>
<listOfReactants>
<speciesReference species="M_dmpp_c" stoichiometry="1"/>
<speciesReference species="M_ipdp_c" stoichiometry="1"/>
</listOfReactants>
<listOfProducts>
<speciesReference species="M_grdp_c" stoichiometry="1"/>
<speciesReference species="M_ppi_c" stoichiometry="1"/>
</listOfProducts>
<kineticLaw>
<math xmlns="http://www.w3.org/1998/Math/MathML">
<ci>FLUX_VALUE</ci>
</math>
<listOfParameters>
<parameter id="LOWER_BOUND" value="0" units="mmol_per_gDW_per_hr"/>
<parameter id="UPPER_BOUND" value="999999" units="mmol_per_gDW_per_hr"/>
<parameter id="OBJECTIVE_COEFFICIENT" value="0" />
<parameter id="FLUX_VALUE" value="0" units="mmol_per_gDW_per_hr"/>
</listOfParameters>
</kineticLaw>
</reaction>
<reaction id="R_DMATT2" name="dimethylallyltranstransferase (3-hydroxy)" reversible="false">
<notes>
<html:p>Abbreviation: R_DMATT2</html:p>
<html:p>Synonyms: _0</html:p>
<html:p>SUBSYSTEM: Lipid &amp; Cell Wall Metabolism</html:p>
<html:p>Equation: [c] : ipdp + m3hdp --&gt; 3hgrdp + ppi</html:p>
<html:p>Confidence Level: 2</html:p>
<html:p>AMF</html:p>
<html:p>GENE ASSOCIATION: (Mbar_A1417)</html:p>
</notes>
<listOfReactants>
<speciesReference species="M_ipdp_c" stoichiometry="1"/>
<speciesReference species="M_m3hdp_c" stoichiometry="1"/>
</listOfReactants>
<listOfProducts>
<speciesReference species="M_3hgrdp_c" stoichiometry="1"/>
<speciesReference species="M_ppi_c" stoichiometry="1"/>
</listOfProducts>
<kineticLaw>
<math xmlns="http://www.w3.org/1998/Math/MathML">
<ci>FLUX_VALUE</ci>
</math>
<listOfParameters>
<parameter id="LOWER_BOUND" value="0" units="mmol_per_gDW_per_hr"/>
<parameter id="UPPER_BOUND" value="999999" units="mmol_per_gDW_per_hr"/>
<parameter id="OBJECTIVE_COEFFICIENT" value="0" />
<parameter id="FLUX_VALUE" value="0" units="mmol_per_gDW_per_hr"/>
</listOfParameters>
</kineticLaw>
</reaction>
<reaction id="R_DMAt" name="Dimethylamine symport" reversible="true">
<notes>
<html:p>Abbreviation: R_DMAt</html:p>
<html:p>Synonyms: _0</html:p>
<html:p>SUBSYSTEM: Transport</html:p>
<html:p>Equation: dma[e] + h[e] &lt;==&gt; dma[c] + h[c]</html:p>
<html:p>Confidence Level: 2</html:p>
<html:p>AF
Just made up</html:p>
<html:p>GENE ASSOCIATION: (Mbar_A0847 or Mbar_A0848)</html:p>
</notes>
<listOfReactants>
<speciesReference species="M_dma_e" stoichiometry="1"/>
<speciesReference species="M_h_e" stoichiometry="1"/>
</listOfReactants>
<listOfProducts>
<speciesReference species="M_dma_c" stoichiometry="1"/>
<speciesReference species="M_h_c" stoichiometry="1"/>
</listOfProducts>
<kineticLaw>
<math xmlns="http://www.w3.org/1998/Math/MathML">
<ci>FLUX_VALUE</ci>
</math>
<listOfParameters>
<parameter id="LOWER_BOUND" value="-999999" units="mmol_per_gDW_per_hr"/>
<parameter id="UPPER_BOUND" value="999999" units="mmol_per_gDW_per_hr"/>
<parameter id="OBJECTIVE_COEFFICIENT" value="0" />
[truncated: 577,668 more chars]
