# Supplementary material for: Do genome-scale models need exact solvers or clearer standards?
Source: Mol Syst Biol. 2015 Oct 14;11(10):831. doi: 10.15252/msb.20156157 (PMC4631202; doi:10.15252/msb.20156157)
Supplement: Supplementary file 2 — Dataset EV1 [file msb0011-0831-sd2.zip › m_model_collection-master/sbml/iAN840m.xml]

<?xml version="1.0" encoding="UTF-8"?>
<sbml xmlns="http://www.sbml.org/sbml/level2" level="2" version="1" xmlns:html="http://www.w3.org/1999/xhtml">
<model id="iAN840m" name="iAN840m">
<listOfUnitDefinitions>
        <unitDefinition id="mmol_per_gDW_per_hr">
                <listOfUnits>
                        <unit kind="mole" scale="-3"/>
                        <unit kind="gram" exponent="-1"/>
                        <unit kind="second" multiplier=".00027777" exponent="-1"/>
                </listOfUnits>
        </unitDefinition>
</listOfUnitDefinitions>
<listOfCompartments>
        <compartment id="Extra_organism"/>
        <compartment id="Cytosol" outside="Extra_organism"/>
</listOfCompartments>
<listOfSpecies>
        <species id="M_10fthf_c" name="10_Formyltetrahydrofolate_C20H21N7O7" compartment="Cytosol" charge="-2" boundaryCondition="false"/>
        <species id="M_12dgr_c" name="1_2_Diacyl_sn_glycerol_C35H66O5" compartment="Cytosol" charge="" boundaryCondition="false"/>
        <species id="M_12ppd_S_c" name="S__Propane_1_2_diol_C3H8O2" compartment="Cytosol" charge="0" boundaryCondition="false"/>
        <species id="M_12ppd_S_e" name="S__Propane_1_2_diol_C3H8O2" compartment="Extra_organism" charge="0" boundaryCondition="false"/>
        <species id="M_13dpg_c" name="3_Phospho_D_glyceroyl_phosphate_C3H4O10P2" compartment="Cytosol" charge="-4" boundaryCondition="false"/>
        <species id="M_1pyr5c_c" name="1_Pyrroline_5_carboxylate_C5H6NO2" compartment="Cytosol" charge="-1" boundaryCondition="false"/>
        <species id="M_23camp_c" name="2_3_Cyclic_AMP_C10H11N5O6P" compartment="Cytosol" charge="" boundaryCondition="false"/>
        <species id="M_23ccmp_c" name="2_3_Cyclic_CMP_C9H11N3O7P" compartment="Cytosol" charge="" boundaryCondition="false"/>
        <species id="M_23cgmp_c" name="2_3_Cyclic_CMP_C9H11N3O7P" compartment="Cytosol" charge="" boundaryCondition="false"/>
        <species id="M_23cump_c" name="2_3_Cyclic_UMP_C9H10N2O8P" compartment="Cytosol" charge="" boundaryCondition="false"/>
        <species id="M_23dhdp_c" name="2_3_Dihydrodipicolinate_C7H5NO4" compartment="Cytosol" charge="-2" boundaryCondition="false"/>
        <species id="M_23dhmb_c" name="R__2_3_Dihydroxy_3_methylbutanoate_C5H9O4" compartment="Cytosol" charge="-1" boundaryCondition="false"/>
        <species id="M_23dhmp_c" name="R__2_3_Dihydroxy_3_methylpentanoate_C6H11O4" compartment="Cytosol" charge="-1" boundaryCondition="false"/>
        <species id="M_23dkglcn_c" name="2_3_Diketo_L_gulonate_C6H7O7" compartment="Cytosol" charge="" boundaryCondition="false"/>
        <species id="M_25aics_c" name="S__2_5_Amino_1__5_phospho_D_ribosyl_imidazole_4_carboxamidosuccinate_C13H15N4O12P" compartment="Cytosol" charge="-4" boundaryCondition="false"/>
        <species id="M_25dkglcn_c" name="2_5_diketo_D_gluconate_C6H7O7" compartment="Cytosol" charge="-1" boundaryCondition="false"/>
        <species id="M_25drapp_c" name="2_5_Diamino_6__ribosylamino__4__3H__pyrimidinone_5__phosphate_C9H14N5O8P" compartment="Cytosol" charge="-2" boundaryCondition="false"/>
        <species id="M_26dap_LL_c" name="LL_2_6_Diaminoheptanedioate_C7H14N2O4" compartment="Cytosol" charge="0" boundaryCondition="false"/>
        <species id="M_26dap_M_c" name="meso_2_6_Diaminoheptanedioate_C7H14N2O4" compartment="Cytosol" charge="0" boundaryCondition="false"/>
        <species id="M_26dap_M_e" name="meso_2_6_Diaminoheptanedioate_C7H14N2O4" compartment="Extra_organism" charge="0" boundaryCondition="false"/>
        <species id="M_2ahbut_c" name="S__2_Aceto_2_hydroxybutanoate_C6H9O4" compartment="Cytosol" charge="-1" boundaryCondition="false"/>
        <species id="M_2aobut_c" name="L_2_Amino_3_oxobutanoate_C4H7NO3" compartment="Cytosol" charge="0" boundaryCondition="false"/>
        <species id="M_2cpr5p_c" name="1__2_Carboxyphenylamino__1_deoxy_D_ribulose_5_phosphate_C12H13NO9P" compartment="Cytosol" charge="-3" boundaryCondition="false"/>
        <species id="M_2dda7p_c" name="2_Dehydro_3_deoxy_D_arabino_heptonate_7_phosphate_C7H10O10P" compartment="Cytosol" charge="-3" boundaryCondition="false"/>
        <species id="M_2ddg6p_c" name="2_Dehydro_3_deoxy_D_gluconate_6_phosphate_C6H8O9P" compartment="Cytosol" charge="-3" boundaryCondition="false"/>
        <species id="M_2ddgl_c" name="2_Dehydro_D_glucono_1_5_lactone_C6H8O6" compartment="Cytosol" charge="" boundaryCondition="false"/>
        <species id="M_2ddglcn_c" name="2_Dehydro_3_deoxy_D_gluconate_C6H9O6" compartment="Cytosol" charge="-1" boundaryCondition="false"/>
        <species id="M_2dhglcn_c" name="2_Dehydro_D_gluconate_C6H9O7" compartment="Cytosol" charge="-1" boundaryCondition="false"/>
        <species id="M_2dhguln_c" name="2_Dehydro_L_gulonate_C6H9O7" compartment="Cytosol" charge="-1" boundaryCondition="false"/>
        <species id="M_2dhp_c" name="2_Dehydropantoate_C6H9O4" compartment="Cytosol" charge="-1" boundaryCondition="false"/>
        <species id="M_2dmmq8_c" name="2_Demethylmenaquinone_8_C50H70O2" compartment="Cytosol" charge="0" boundaryCondition="false"/>
        <species id="M_2dmmql8_c" name="2_Demethylmenaquinol_8_C50H72O2" compartment="Cytosol" charge="0" boundaryCondition="false"/>
        <species id="M_2dr1p_c" name="2_Deoxy_D_ribose_1_phosphate_C5H9O7P" compartment="Cytosol" charge="-2" boundaryCondition="false"/>
        <species id="M_2dr5p_c" name="2_Deoxy_D_ribose_5_phosphate_C5H9O7P" compartment="Cytosol" charge="-2" boundaryCondition="false"/>
        <species id="M_2gludag_c" name="Diglucosyl_diacylglycerol_C47H86O15" compartment="Cytosol" charge="" boundaryCondition="false"/>
        <species id="M_2h3oppan_c" name="2_Hydroxy_3_oxopropanoate_C3H3O4" compartment="Cytosol" charge="-1" boundaryCondition="false"/>
        <species id="M_2hmuc_c" name="2_Hydroxymuconate_C6H4O5" compartment="Cytosol" charge="" boundaryCondition="false"/>
        <species id="M_2ino_c" name="2_Inosose_C6H10O6" compartment="Cytosol" charge="" boundaryCondition="false"/>
        <species id="M_2ippm_c" name="2_Isopropylmaleate_C7H8O4" compartment="Cytosol" charge="-2" boundaryCondition="false"/>
        <species id="M_2kmb_c" name="2_keto_4_methylthiobutyrate_C5H7O3S" compartment="Cytosol" charge="-1" boundaryCondition="false"/>
        <species id="M_2maacoa_c" name="2_Methyl_3_acetoacetyl_CoA_C26H38N7O18P3S" compartment="Cytosol" charge="" boundaryCondition="false"/>
        <species id="M_2mahmp_c" name="2_Methyl_4_amino_5_hydroxymethylpyrimidine_diphosphate_C6H8N3O7P2" compartment="Cytosol" charge="-3" boundaryCondition="false"/>
        <species id="M_2me4p_c" name="2_C_methyl_D_erythritol_4_phosphate_C5H11O7P" compartment="Cytosol" charge="-2" boundaryCondition="false"/>
        <species id="M_2mecdp_c" name="2_C_methyl_D_erythritol_2_4_cyclodiphosphate_C5H10O9P2" compartment="Cytosol" charge="-2" boundaryCondition="false"/>
        <species id="M_2obut_c" name="2_Oxobutanoate_C4H5O3" compartment="Cytosol" charge="-1" boundaryCondition="false"/>
        <species id="M_2ohedt_c" name="2_Oxohept_3_enedioate_C7H6O5" compartment="Cytosol" charge="" boundaryCondition="false"/>
        <species id="M_2ohph_c" name="2_Octaprenyl_6_hydroxyphenol_C46H70O2" compartment="Cytosol" charge="0" boundaryCondition="false"/>
        <species id="M_2ombq_c" name="2_Octaprenyl_6_methoxy_1_4_benzoquinone_C47H70O3" compartment="Cytosol" charge="" boundaryCondition="false"/>
        <species id="M_2ombzl_c" name="2_Octaprenyl_6_methoxy_1_4_benzoquinol_C47H72O3" compartment="Cytosol" charge="0" boundaryCondition="false"/>
        <species id="M_2omhmbl_c" name="2_Octaprenyl_3_methyl_5_hydroxy_6_methoxy_1_4_benzoquinol_C48H74O4" compartment="Cytosol" charge="0" boundaryCondition="false"/>
        <species id="M_2omhmbq_c" name="2_Octaprenyl_3_methyl_5_hydroxy_6_methoxy_1_4_benzoquinone_C48H72O4" compartment="Cytosol" charge="" boundaryCondition="false"/>
        <species id="M_2ommbl_c" name="2_Octaprenyl_3_methyl_6_methoxy__1_4_benzoquinol_C48H74O3" compartment="Cytosol" charge="0" boundaryCondition="false"/>
        <species id="M_2ommbq_c" name="2_Octaprenyl_3_methyl_6_methoxy_1_4_benzoquinone_C48H72O3" compartment="Cytosol" charge="" boundaryCondition="false"/>
        <species id="M_2omph_c" name="2_Octaprenyl_6_methoxyphenol_C47H72O2" compartment="Cytosol" charge="0" boundaryCondition="false"/>
        <species id="M_2oph_c" name="2_Octaprenylphenol_C46H70O" compartment="Cytosol" charge="0" boundaryCondition="false"/>
        <species id="M_2p4c2me_c" name="2_phospho_4__cytidine_5__diphospho__2_C_methyl_D_erythritol_C14H22N3O17P3" compartment="Cytosol" charge="-4" boundaryCondition="false"/>
        <species id="M_2pacald_c" name="2_Phosphonoacetaldehyde_C2H3O4P" compartment="Cytosol" charge="" boundaryCondition="false"/>
        <species id="M_2pg_c" name="D_Glycerate_2_phosphate_C3H4O7P" compartment="Cytosol" charge="-3" boundaryCondition="false"/>
        <species id="M_2pglyc_c" name="2_Phosphoglycolate_C2H2O6P" compartment="Cytosol" charge="-3" boundaryCondition="false"/>
        <species id="M_2shchc_c" name="2_Succinyl_6_hydroxy_2_4_cyclohexadiene_1_carboxylate_C11H10O6" compartment="Cytosol" charge="-2" boundaryCondition="false"/>
        <species id="M_32hpppn_c" name="3_2_Hydroxyphenyl_propanoate_C9H9O3" compartment="Cytosol" charge="" boundaryCondition="false"/>
        <species id="M_34dhb_c" name="3_4_Dihydroxybenzoate_C7H5O4" compartment="Cytosol" charge="" boundaryCondition="false"/>
        <species id="M_34hpp_c" name="3__4_Hydroxyphenyl_pyruvate_C9H7O4" compartment="Cytosol" charge="-1" boundaryCondition="false"/>
        <species id="M_3aib_c" name="L_3_Amino_isobutanoate_C4H9NO2" compartment="Cytosol" charge="" boundaryCondition="false"/>
        <species id="M_3amp_c" name="3_AMP_C10H12N5O7P" compartment="Cytosol" charge="" boundaryCondition="false"/>
        <species id="M_3c2hmp_c" name="3_Carboxy_2_hydroxy_4_methylpentanoate_C7H10O5" compartment="Cytosol" charge="-2" boundaryCondition="false"/>
        <species id="M_3c3hmp_c" name="3_Carboxy_3_hydroxy_4_methylpentanoate_C7H10O5" compartment="Cytosol" charge="-2" boundaryCondition="false"/>
        <species id="M_3c4mop_c" name="3_Carboxy_4_methyl_2_oxopentanoate_C7H8O5" compartment="Cytosol" charge="-2" boundaryCondition="false"/>
        <species id="M_3cmp_c" name="3_CMP_C9H12N3O8P" compartment="Cytosol" charge="" boundaryCondition="false"/>
        <species id="M_3dhq_c" name="3_Dehydroquinate_C7H9O6" compartment="Cytosol" charge="-1" boundaryCondition="false"/>
        <species id="M_3dhsk_c" name="3_Dehydroshikimate_C7H7O5" compartment="Cytosol" charge="-1" boundaryCondition="false"/>
        <species id="M_3gdag_c" name="3_D_Glucosyl_1_2_diacylglycerol_C41H76O10" compartment="Cytosol" charge="" boundaryCondition="false"/>
        <species id="M_3gmp_c" name="3_GMP_C9H12N3O8P" compartment="Cytosol" charge="" boundaryCondition="false"/>
        <species id="M_3hdmhcoa_c" name="3_Hydroxy_2_6_dimethyl_5_methylene_heptanoyl_CoA_C31H49N7O18P3S" compartment="Cytosol" charge="" boundaryCondition="false"/>
        <species id="M_3hivcoa_c" name="3_Hydroxyisovaleryl_CoA_C26H42N7O18P3S" compartment="Cytosol" charge="" boundaryCondition="false"/>
        <species id="M_3hmrsACP_c" name="R__3_Hydroxytetradecanoyl_acyl_carrier_protein_C25H47N2O9PRS" compartment="Cytosol" charge="-1" boundaryCondition="false"/>
        <species id="M_3hoib_c" name="S_3_Hydroxyisobutyrate_C4H7O3" compartment="Cytosol" charge="" boundaryCondition="false"/>
        <species id="M_3hombcoa_c" name="S_3_Hydroxy_2_methylbutyryl_CoA_C26H40N7O18P3S" compartment="Cytosol" charge="" boundaryCondition="false"/>
        <species id="M_3hppcoa_c" name="3_Hydroxypropionyl_CoA_C24H36N7O18P3S" compartment="Cytosol" charge="" boundaryCondition="false"/>
        <species id="M_3ig3p_c" name="C___3_Indolyl__glycerol_3_phosphate_C11H12NO6P" compartment="Cytosol" charge="-2" boundaryCondition="false"/>
        <species id="M_3ipbea_c" name="3_Isopropylbut_3_enoic_acid_C7H11O2" compartment="Cytosol" charge="" boundaryCondition="false"/>
        <species id="M_3ipbecoa_c" name="3_Isopropylbut_3_enoyl_CoA_C28H43N7O17P3S" compartment="Cytosol" charge="" boundaryCondition="false"/>
        <species id="M_3kbgal_c" name="3_Keto_beta_D_galactose_C6H10O6" compartment="Cytosol" charge="" boundaryCondition="false"/>
        <species id="M_3klac_c" name="3_Ketolactose_C12H20O11" compartment="Cytosol" charge="" boundaryCondition="false"/>
        <species id="M_3mcrcoa_c" name="3_Methylcrotonoyl_CoA_C26H38N7O17P3S" compartment="Cytosol" charge="" boundaryCondition="false"/>
        <species id="M_3mob_c" name="3_Methyl_2_oxobutanoate_C5H7O3" compartment="Cytosol" charge="-1" boundaryCondition="false"/>
        <species id="M_3mop_c" name="S__3_Methyl_2_oxopentanoate_C6H9O3" compartment="Cytosol" charge="-1" boundaryCondition="false"/>
        <species id="M_3ohanth_c" name="3_Hydroxyanthranilate_C7H7NO3" compartment="Cytosol" charge="" boundaryCondition="false"/>
        <species id="M_3ohky_c" name="3_Hydroxy_L_kynurenine_C10H13N2O4" compartment="Cytosol" charge="" boundaryCondition="false"/>
        <species id="M_3ohkyn_c" name="3_Hydroxykynurenamine_C9H14N2O2" compartment="Cytosol" charge="" boundaryCondition="false"/>
        <species id="M_3ohpac_c" name="3_Hydroxyphenylacetate_C8H7O3" compartment="Cytosol" charge="" boundaryCondition="false"/>
        <species id="M_3ohttdca_c" name="3_hydroxy_tetradecaoic_acid_C14H27O3" compartment="Cytosol" charge="" boundaryCondition="false"/>
        <species id="M_3ophb_c" name="3_Octaprenyl_4_hydroxybenzoate_C47H69O3" compartment="Cytosol" charge="-1" boundaryCondition="false"/>
        <species id="M_3pase_c" name="3_Phosphoadenylylselenate_C10H14N5O13P2Se" compartment="Cytosol" charge="" boundaryCondition="false"/>
        <species id="M_3pg_c" name="3_Phospho_D_glycerate_C3H4O7P" compartment="Cytosol" charge="-3" boundaryCondition="false"/>
        <species id="M_3php_c" name="3_Phosphohydroxypyruvate_C3H2O7P" compartment="Cytosol" charge="-3" boundaryCondition="false"/>
        <species id="M_3psme_c" name="5_O__1_Carboxyvinyl__3_phosphoshikimate_C10H9O10P" compartment="Cytosol" charge="-4" boundaryCondition="false"/>
        <species id="M_3ump_c" name="3_UMP_C9H11N2O9P" compartment="Cytosol" charge="" boundaryCondition="false"/>
        <species id="M_44dageg_c" name="4_4_Deoxy_alpha_D_gluc_4_enuronosyl_D_galacturonate_C12H16O12" compartment="Cytosol" charge="" boundaryCondition="false"/>
        <species id="M_44dageg_e" name="4_4_Deoxy_alpha_D_gluc_4_enuronosyl_D_galacturonate_C12H16O12" compartment="Extra_organism" charge="" boundaryCondition="false"/>
        <species id="M_4abut_c" name="4_Aminobutanoate_C4H9NO2" compartment="Cytosol" charge="0" boundaryCondition="false"/>
        <species id="M_4abz_c" name="4_Aminobenzoate_C7H6NO2" compartment="Cytosol" charge="-1" boundaryCondition="false"/>
        <species id="M_4adcho_c" name="4_amino_4_deoxychorismate_C10H10NO5" compartment="Cytosol" charge="-1" boundaryCondition="false"/>
        <species id="M_4ahmmp_c" name="4_Amino_5_hydroxymethyl_2_methylpyrimidine_C6H9N3O" compartment="Cytosol" charge="0" boundaryCondition="false"/>
        <species id="M_4ampm_c" name="4_Amino_2_methyl_5_phosphomethylpyrimidine_C6H8N3O4P" compartment="Cytosol" charge="-2" boundaryCondition="false"/>
        <species id="M_4c2me_c" name="4__cytidine_5__diphospho__2_C_methyl_D_erythritol_C14H23N3O14P2" compartment="Cytosol" charge="-2" boundaryCondition="false"/>
        <species id="M_4h2opntn_c" name="4_Hydroxy_2_oxopentanoate_C5H7O4" compartment="Cytosol" charge="-1" boundaryCondition="false"/>
        <species id="M_4h2oxo_c" name="4_Hydroxy_2_oxoglutarate_C5H4O6" compartment="Cytosol" charge="" boundaryCondition="false"/>
        <species id="M_4hba_c" name="4_Hydroxy_benzyl_alcohol_C7H8O2" compartment="Cytosol" charge="0" boundaryCondition="false"/>
        <species id="M_4hbz_c" name="4_Hydroxybenzoate_C7H5O3" compartment="Cytosol" charge="-1" boundaryCondition="false"/>
        <species id="M_4hthr_c" name="4_Hydroxy_L_threonine_C4H9NO4" compartment="Cytosol" charge="0" boundaryCondition="false"/>
        <species id="M_4i5prop_c" name="4_Imidazolone_5_propanoate_C6H8N2O3" compartment="Cytosol" charge="" boundaryCondition="false"/>
        <species id="M_4mop_c" name="4_Methyl_2_oxopentanoate_C6H9O3" compartment="Cytosol" charge="-1" boundaryCondition="false"/>
        <species id="M_4mpetz_c" name="4_Methyl_5__2_phosphoethyl__thiazole_C6H8NO4PS" compartment="Cytosol" charge="-2" boundaryCondition="false"/>
        <species id="M_4ohpac_c" name="4_Hydroxyphenylacetate_C8H7O3" compartment="Cytosol" charge="" boundaryCondition="false"/>
        <species id="M_4oxcr_c" name="4_Oxalocrotonate_C6H4O5" compartment="Cytosol" charge="" boundaryCondition="false"/>
        <species id="M_4pasp_c" name="4_Phospho_L_aspartate_C4H6NO7P" compartment="Cytosol" charge="-2" boundaryCondition="false"/>
        <species id="M_4per_c" name="4_Phospho_D_erythronate_C4H6O8P" compartment="Cytosol" charge="-3" boundaryCondition="false"/>
        <species id="M_4ppan_c" name="D_4__Phosphopantothenate_C9H15NO8P" compartment="Cytosol" charge="-3" boundaryCondition="false"/>
        <species id="M_4ppcys_c" name="N___R__4_Phosphopantothenoyl__L_cysteine_C12H20N2O9PS" compartment="Cytosol" charge="-3" boundaryCondition="false"/>
        <species id="M_4r5au_c" name="4__1_D_Ribitylamino__5_aminouracil_C9H16N4O6" compartment="Cytosol" charge="0" boundaryCondition="false"/>
        <species id="M_5a4ica_c" name="5_Amino_4_imidazolecarboxyamide_C4H6N4O" compartment="Cytosol" charge="" boundaryCondition="false"/>
        <species id="M_5a4imc_c" name="5_Amino_4_imidazole_carboxylate_C4H4N3O2" compartment="Cytosol" charge="" boundaryCondition="false"/>
        <species id="M_5aizc_c" name="5_amino_1__5_phospho_D_ribosyl_imidazole_4_carboxylate_C9H11N3O9P" compartment="Cytosol" charge="-3" boundaryCondition="false"/>
        <species id="M_5aop_c" name="5_Amino_4_oxopentanoate_C5H9NO3" compartment="Cytosol" charge="0" boundaryCondition="false"/>
        <species id="M_5aprbu_c" name="5_Amino_6__5__phosphoribitylamino_uracil_C9H15N4O9P" compartment="Cytosol" charge="-2" boundaryCondition="false"/>
        <species id="M_5apru_c" name="5_Amino_6__5__phosphoribosylamino_uracil_C9H13N4O9P" compartment="Cytosol" charge="-2" boundaryCondition="false"/>
        <species id="M_5caiz_c" name="5_phosphoribosyl_5_carboxyaminoimidazole_C9H11N3O9P" compartment="Cytosol" charge="-3" boundaryCondition="false"/>
        <species id="M_5d4dglcur_c" name="5_Dehydro_4_deoxy_D_glucuronate_C6H8O6" compartment="Cytosol" charge="" boundaryCondition="false"/>
        <species id="M_5dglcn_c" name="5_Dehydro_D_gluconate_C6H9O7" compartment="Cytosol" charge="-1" boundaryCondition="false"/>
        <species id="M_5fthf_c" name="5_Formyltetrahydrofolate_C20H22N7O7" compartment="Cytosol" charge="" boundaryCondition="false"/>
        <species id="M_5mcsn_c" name="5_Methylcytosine_C5H7N3O" compartment="Cytosol" charge="" boundaryCondition="false"/>
        <species id="M_5mta_c" name="5_Methylthioadenosine_C11H15N5O3S" compartment="Cytosol" charge="0" boundaryCondition="false"/>
        <species id="M_5mthf_c" name="5_Methyltetrahydrofolate_C20H24N7O6" compartment="Cytosol" charge="-1" boundaryCondition="false"/>
        <species id="M_5mthpg_c" name="5_Methyltetrahydropteroyltri_L_glutamate_C25H33N8O12" compartment="Cytosol" charge="" boundaryCondition="false"/>
        <species id="M_5mtr_c" name="5_Methylthio_D_ribose_C6H12O4S" compartment="Cytosol" charge="0" boundaryCondition="false"/>
        <species id="M_5mtr_e" name="5_Methylthio_D_ribose_C6H12O4S" compartment="Extra_organism" charge="0" boundaryCondition="false"/>
        <species id="M_5ohky_c" name="5_Hydroxykynurenine_C10H13N2O4" compartment="Cytosol" charge="" boundaryCondition="false"/>
        <species id="M_5ohkyn_c" name="5_Hydroxykynurenamine_C9H13N2O2" compartment="Cytosol" charge="" boundaryCondition="false"/>
        <species id="M_5prdmbz_c" name="N1__5_Phospho_alpha_D_ribosyl__5_6_dimethylbenzimidazole_C14H17N2O7P" compartment="Cytosol" charge="-2" boundaryCondition="false"/>
        <species id="M_6a6ohlys_L_c" name="N6_Acetyl_N6_hydroxy_L_lysine_C8H16N2O4" compartment="Cytosol" charge="" boundaryCondition="false"/>
        <species id="M_6hmhpt_c" name="6_hydroxymethyl_dihydropterin_C7H9N5O2" compartment="Cytosol" charge="0" boundaryCondition="false"/>
        <species id="M_6hmhptpp_c" name="6_hydroxymethyl_dihydropterin_pyrophosphate_C7H8N5O8P2" compartment="Cytosol" charge="-3" boundaryCondition="false"/>
        <species id="M_6ohlys_L_c" name="N6_Hydroxy_L_lysine_C6H14N2O3" compartment="Cytosol" charge="" boundaryCondition="false"/>
        <species id="M_6pgc_c" name="6_Phospho_D_gluconate_C6H10O10P" compartment="Cytosol" charge="-3" boundaryCondition="false"/>
        <species id="M_6pgl_c" name="6_phospho_D_glucono_1_5_lactone_C6H9O9P" compartment="Cytosol" charge="-2" boundaryCondition="false"/>
        <species id="M_6pthp_c" name="6_Pyruvoyltetrahydropterin_C9H12N5O3" compartment="Cytosol" charge="" boundaryCondition="false"/>
        <species id="M_8aonn_c" name="8_Amino_7_oxononanoate_C9H17NO3" compartment="Cytosol" charge="0" boundaryCondition="false"/>
        <species id="M_ACP_c" name="acyl_carrier_protein_C11H21N2O7PRS" compartment="Cytosol" charge="-1" boundaryCondition="false"/>
        <species id="M_BcoCP_c" name="Biotin_carboxyl_carrier_protein_C17H27N5O4SR2" compartment="Cytosol" charge="" boundaryCondition="false"/>
        <species id="M_CoBCoCP_c" name="Carboxybiotin_carboxyl_carrier_protein_C18H26N5O6SR2" compartment="Cytosol" charge="" boundaryCondition="false"/>
        <species id="M_L1p3oh5c_c" name="L_1_Pyrroline_3_hydroxy_5_carboxylate_C5H7NO3" compartment="Cytosol" charge="" boundaryCondition="false"/>
        <species id="M_L4ohglusa_c" name="L_4_Hydroxyglutamate_semialdehyde_C5H9NO4" compartment="Cytosol" charge="" boundaryCondition="false"/>
        <species id="M_L_dopa_c" name="3_Hydroxy_L_tyrosine_C9H11NO4" compartment="Cytosol" charge="" boundaryCondition="false"/>
        <species id="M_N1aspmd_c" name="N1_Acetylspermidine_C9H23N3O" compartment="Cytosol" charge="2" boundaryCondition="false"/>
        <species id="M_Nfglu_L_c" name="N_Formimino_L_glutamate_C6H10N2O4" compartment="Cytosol" charge="" boundaryCondition="false"/>
        <species id="M_Qh2_c" name="Ubiquinol_C49H76O4" compartment="Cytosol" charge="" boundaryCondition="false"/>
        <species id="M_Rsala_c" name="R_S_Alanine_C3H6NO2SR" compartment="Cytosol" charge="" boundaryCondition="false"/>
        <species id="M_Rsalgly_c" name="R_S_Alanylglycine_C5H9N2O3SR" compartment="Cytosol" charge="" boundaryCondition="false"/>
        <species id="M_aaatbchcoa_c" name="3alpha_7alpha_12alpha_24_Tetrahydroxy_5beta_cholestanoyl_CoA_C48H77N7O21P3S" compartment="Cytosol" charge="" boundaryCondition="false"/>
        <species id="M_aaatbochcoa_c" name="3alpha_7alpha_12alpha_Trihydroxy_5beta_24_oxocholestanoyl_CoA_C48H75N7O21P3S" compartment="Cytosol" charge="" boundaryCondition="false"/>
        <species id="M_aabchcoa_c" name="3alpha_7alpha_Dihydroxy_5beta_cholestanoyl_CoA_C48H77N7O19P3S" compartment="Cytosol" charge="" boundaryCondition="false"/>
        <species id="M_aacald_c" name="Aminoacetaldehyde_C2H6NO" compartment="Cytosol" charge="1" boundaryCondition="false"/>
        <species id="M_aacoa_c" name="Acetoacetyl_CoA_C25H36N7O18P3S" compartment="Cytosol" charge="-4" boundaryCondition="false"/>
        <species id="M_aadbcl_c" name="3alpha_7alpha_Dihydroxy_5beta_cholestan_26_al_C27H46O3" compartment="Cytosol" charge="" boundaryCondition="false"/>
        <species id="M_aadbochcoa_c" name="3alpha_7alpha_Dihydroxy_5beta_24_oxocholestanoyl_CoA_C48H75N7O20P3S" compartment="Cytosol" charge="" boundaryCondition="false"/>
        <species id="M_aatbc_c" name="3alpha_7alpha_26_Trihydroxy_5beta_cholestane_C27H48O3" compartment="Cytosol" charge="" boundaryCondition="false"/>
        <species id="M_aatbchcoa_c" name="3alpha_7alpha_24_Trihydroxy_5beta_cholestanoyl_CoA_C48H77N7O20P3S" compartment="Cytosol" charge="" boundaryCondition="false"/>
        <species id="M_abtn_c" name="Aerobactin_C22H33N4O13" compartment="Cytosol" charge="" boundaryCondition="false"/>
        <species id="M_acACP_c" name="Acetyl_ACP_C13H23N2O8PRS" compartment="Cytosol" charge="-1" boundaryCondition="false"/>
        <species id="M_ac_c" name="Acetate_C2H3O2" compartment="Cytosol" charge="-1" boundaryCondition="false"/>
        <species id="M_ac_e" name="Acetate_C2H3O2" compartment="Extra_organism" charge="-1" boundaryCondition="false"/>
        <species id="M_acald_c" name="Acetaldehyde_C2H4O" compartment="Cytosol" charge="0" boundaryCondition="false"/>
        <species id="M_acald_e" name="Acetaldehyde_C2H4O" compartment="Extra_organism" charge="0" boundaryCondition="false"/>
        <species id="M_accoa_c" name="Acetyl_CoA_C23H34N7O17P3S" compartment="Cytosol" charge="-4" boundaryCondition="false"/>
        <species id="M_acg5p_c" name="N_Acetyl_L_glutamyl_5_phosphate_C7H9NO8P" compartment="Cytosol" charge="-3" boundaryCondition="false"/>
        <species id="M_acg5sa_c" name="N_Acetyl_L_glutamate_5_semialdehyde_C7H10NO4" compartment="Cytosol" charge="-1" boundaryCondition="false"/>
        <species id="M_acgam1p_c" name="N_Acetyl_D_glucosamine_1_phosphate_C8H14NO9P" compartment="Cytosol" charge="-2" boundaryCondition="false"/>
        <species id="M_acgam6p_c" name="N_Acetyl_D_glucosamine_6_phosphate_C8H14NO9P" compartment="Cytosol" charge="-2" boundaryCondition="false"/>
        <species id="M_acgam_c" name="N_Acetyl_D_glucosamine_C8H15NO6" compartment="Cytosol" charge="0" boundaryCondition="false"/>
        <species id="M_acgam_e" name="N_Acetyl_D_glucosamine_C8H15NO6" compartment="Extra_organism" charge="0" boundaryCondition="false"/>
        <species id="M_acglam_c" name="N_Acetyl_D_galactosamine_C8H15NO6" compartment="Cytosol" charge="" boundaryCondition="false"/>
        <species id="M_acglu_c" name="N_Acetyl_L_glutamate_C7H9NO5" compartment="Cytosol" charge="-2" boundaryCondition="false"/>
        <species id="M_acmam6p_c" name="N_Acetylmannosamine_6_phosphate_C8H14NO9P" compartment="Cytosol" charge="" boundaryCondition="false"/>
        <species id="M_acmana_c" name="N_Acetyl_D_mannosamine_C8H15NO6" compartment="Cytosol" charge="0" boundaryCondition="false"/>
        <species id="M_acmana_e" name="N_Acetyl_D_mannosamine_C8H15NO6" compartment="Extra_organism" charge="0" boundaryCondition="false"/>
        <species id="M_acmanap_c" name="N_Acetyl_D_mannosamine_6_phosphate_C8H14NO9P" compartment="Cytosol" charge="-2" boundaryCondition="false"/>
        <species id="M_acnam_c" name="N_Acetylneuraminate_C11H18NO9" compartment="Cytosol" charge="-1" boundaryCondition="false"/>
        <species id="M_acnam_e" name="N_Acetylneuraminate_C11H18NO9" compartment="Extra_organism" charge="-1" boundaryCondition="false"/>
        <species id="M_acon_T_c" name="trans_Aconitate_C6H3O6" compartment="Cytosol" charge="-3" boundaryCondition="false"/>
        <species id="M_aconm_c" name="E_3_carboxy_2_pentenedioate_6_methyl_ester_C7H6O6" compartment="Cytosol" charge="-2" boundaryCondition="false"/>
        <species id="M_acorn_c" name="N2_Acetyl_L_ornithine_C7H14N2O3" compartment="Cytosol" charge="0" boundaryCondition="false"/>
        <species id="M_acser_c" name="O_Acetyl_L_serine_C5H9NO4" compartment="Cytosol" charge="0" boundaryCondition="false"/>
        <species id="M_actACP_c" name="Acetoacetyl_ACP_C15H25N2O9PRS" compartment="Cytosol" charge="-1" boundaryCondition="false"/>
        <species id="M_acthms_c" name="O_Acetyl_L_homoserine_C6H11NO4" compartment="Cytosol" charge="" boundaryCondition="false"/>
        <species id="M_actp_c" name="Acetyl_phosphate_C2H3O5P" compartment="Cytosol" charge="-2" boundaryCondition="false"/>
        <species id="M_acycoa_c" name="Acyl_CoA_C37H62N7O17P3S" compartment="Cytosol" charge="" boundaryCondition="false"/>
        <species id="M_adcoda_c" name="Adenosyl_cobyrinate_diamide_C55H74CoN11O15" compartment="Cytosol" charge="" boundaryCondition="false"/>
        <species id="M_ade_c" name="Adenine_C5H5N5" compartment="Cytosol" charge="0" boundaryCondition="false"/>
        <species id="M_adn_c" name="Adenosine_C10H13N5O4" compartment="Cytosol" charge="0" boundaryCondition="false"/>
        <species id="M_adn_e" name="Adenosine_C10H13N5O4" compartment="Extra_organism" charge="0" boundaryCondition="false"/>
        <species id="M_adocbi_c" name="Adenosyl_cobinamide_C58H84CoN16O11" compartment="Cytosol" charge="1" boundaryCondition="false"/>
        <species id="M_adocbl_c" name="Adenosylcobalamin_C72H100CoN18O17P" compartment="Cytosol" charge="0" boundaryCondition="false"/>
        <species id="M_adp_c" name="ADP_C10H12N5O10P2" compartment="Cytosol" charge="-3" boundaryCondition="false"/>
        <species id="M_adpglc_c" name="ADPglucose_C16H23N5O15P2" compartment="Cytosol" charge="-2" boundaryCondition="false"/>
        <species id="M_adphep_DD_c" name="ADP_D_glycero_D_manno_heptose_C17H25N5O16P2" compartment="Cytosol" charge="-2" boundaryCondition="false"/>
        <species id="M_adphep_LD_c" name="ADP_L_glycero_D_manno_heptose_C17H25N5O16P2" compartment="Cytosol" charge="-2" boundaryCondition="false"/>
        <species id="M_adpr_c" name="ADP_ribose_C15H22N5O14P2" compartment="Cytosol" charge="" boundaryCondition="false"/>
        <species id="M_aglyc3p_c" name="1_Acyl_sn_glycerol_3_phosphate_C19H36O7P" compartment="Cytosol" charge="" boundaryCondition="false"/>
        <species id="M_agm_c" name="Agmatine_C5H16N4" compartment="Cytosol" charge="2" boundaryCondition="false"/>
        <species id="M_agpc_c" name="2_Acyl_sn_glycero_3_phosphocholine_C24H49NO7P" compartment="Cytosol" charge="" boundaryCondition="false"/>
        <species id="M_agpe_c" name="2_Acyl_sn_glycero_3_phosphoethanolamine_C21H43NO7P" compartment="Cytosol" charge="" boundaryCondition="false"/>
        <species id="M_agpg_c" name="acyl_glycerophosphoglycerol_C22H44O9P" compartment="Cytosol" charge="-50" boundaryCondition="false"/>
        <species id="M_ahcys_c" name="S_Adenosyl_L_homocysteine_C14H20N6O5S" compartment="Cytosol" charge="0" boundaryCondition="false"/>
        <species id="M_ahdt_c" name="2_Amino_4_hydroxy_6__erythro_1_2_3_trihydroxypropyl_dihydropteridine_triphosphate_C9H12N5O13P3" compartment="Cytosol" charge="-4" boundaryCondition="false"/>
        <species id="M_aicar_c" name="5_Amino_1__5_Phospho_D_ribosyl_imidazole_4_carboxamide_C9H13N4O8P" compartment="Cytosol" charge="-2" boundaryCondition="false"/>
        <species id="M_air_c" name="5_amino_1__5_phospho_D_ribosyl_imidazole_C8H12N3O7P" compartment="Cytosol" charge="-2" boundaryCondition="false"/>
        <species id="M_akg_c" name="2_Oxoglutarate_C5H4O5" compartment="Cytosol" charge="-2" boundaryCondition="false"/>
        <species id="M_ala_B_c" name="beta_Alanine_C3H7NO2" compartment="Cytosol" charge="0" boundaryCondition="false"/>
        <species id="M_ala_D_c" name="D_Alanine_C3H7NO2" compartment="Cytosol" charge="0" boundaryCondition="false"/>
        <species id="M_ala_D_e" name="D_Alanine_C3H7NO2" compartment="Extra_organism" charge="0" boundaryCondition="false"/>
        <species id="M_ala_L_c" name="L_Alanine_C3H7NO2" compartment="Cytosol" charge="0" boundaryCondition="false"/>
        <species id="M_ala_L_e" name="L_Alanine_C3H7NO2" compartment="Extra_organism" charge="0" boundaryCondition="false"/>
        <species id="M_alaala_c" name="D_Alanyl_D_alanine_C6H12N2O3" compartment="Cytosol" charge="0" boundaryCondition="false"/>
        <species id="M_alac_S_c" name="S__2_Acetolactate_C5H7O4" compartment="Cytosol" charge="-1" boundaryCondition="false"/>
        <species id="M_altn_c" name="L_Allothreonine_C4H8NO3" compartment="Cytosol" charge="" boundaryCondition="false"/>
        <species id="M_altrn_c" name="D_Altronate_C6H11O7" compartment="Cytosol" charge="-1" boundaryCondition="false"/>
        <species id="M_amet_c" name="S_Adenosyl_L_methionine_C15H23N6O5S" compartment="Cytosol" charge="1" boundaryCondition="false"/>
        <species id="M_ametam_c" name="S_Adenosylmethioninamine_C14H24N6O3S" compartment="Cytosol" charge="2" boundaryCondition="false"/>
        <species id="M_amid_c" name="Aminoimidazole_C3H5N3" compartment="Cytosol" charge="" boundaryCondition="false"/>
        <species id="M_amp_c" name="AMP_C10H12N5O7P" compartment="Cytosol" charge="-2" boundaryCondition="false"/>
        <species id="M_anth_c" name="Anthranilate_C7H6NO2" compartment="Cytosol" charge="-1" boundaryCondition="false"/>
        <species id="M_ap4a_c" name="P1_P4_Bis_5__adenosyl__tetraphosphate_C20H24N10O19P4" compartment="Cytosol" charge="-4" boundaryCondition="false"/>
        <species id="M_ap5a_c" name="P1_P5_Bis_5__adenosyl__pentaphosphate_C20H24N10O22P5" compartment="Cytosol" charge="-5" boundaryCondition="false"/>
        <species id="M_apg_c" name="acyl_phosphatidylglycerol_C54H102O11P" compartment="Cytosol" charge="-50" boundaryCondition="false"/>
        <species id="M_apoACP_c" name="apoprotein_acyl_carrier_protein_RHO" compartment="Cytosol" charge="0" boundaryCondition="false"/>
        <species id="M_aps_c" name="Adenosine_5__phosphosulfate_C10H12N5O10PS" compartment="Cytosol" charge="-2" boundaryCondition="false"/>
        <species id="M_aptrc_c" name="N_Acetylputrescine_C6H15N2O" compartment="Cytosol" charge="" boundaryCondition="false"/>
        <species id="M_aqcoal_c" name="Aquacobalamin_C62H99CoN13O15P" compartment="Cytosol" charge="" boundaryCondition="false"/>
        <species id="M_ara5p_c" name="D_Arabinose_5_phosphate_C5H9O8P" compartment="Cytosol" charge="-2" boundaryCondition="false"/>
        <species id="M_arab_L_c" name="L_Arabinose_C5H10O5" compartment="Cytosol" charge="0" boundaryCondition="false"/>
        <species id="M_arab_L_e" name="L_Arabinose_C5H10O5" compartment="Extra_organism" charge="0" boundaryCondition="false"/>
        <species id="M_arg_L_c" name="L_Arginine_C6H15N4O2" compartment="Cytosol" charge="1" boundaryCondition="false"/>
        <species id="M_arg_L_e" name="L_Arginine_C6H15N4O2" compartment="Extra_organism" charge="1" boundaryCondition="false"/>
        <species id="M_argsuc_c" name="N_omega___L_Arginino_succinate_C10H17N4O6" compartment="Cytosol" charge="-1" boundaryCondition="false"/>
        <species id="M_arog_L_c" name="L_Arogenate_C10H12NO5" compartment="Cytosol" charge="" boundaryCondition="false"/>
        <species id="M_arol_D_c" name="D_Arabitol_C5H12O5" compartment="Cytosol" charge="" boundaryCondition="false"/>
        <species id="M_asel_c" name="Adenylylselenate_C10H13N5O10PSe" compartment="Cytosol" charge="" boundaryCondition="false"/>
        <species id="M_asem_c" name="Se_Adenosylselenomethionine_C15H25N6O5Se" compartment="Cytosol" charge="" boundaryCondition="false"/>
        <species id="M_asn_L_c" name="L_Asparagine_C4H8N2O3" compartment="Cytosol" charge="0" boundaryCondition="false"/>
        <species id="M_asn_L_e" name="L_Asparagine_C4H8N2O3" compartment="Extra_organism" charge="0" boundaryCondition="false"/>
        <species id="M_asp_D_c" name="D_Aspartate_C4H6NO4" compartment="Cytosol" charge="-1" boundaryCondition="false"/>
        <species id="M_asp_L_c" name="L_Aspartate_C4H6NO4" compartment="Cytosol" charge="-1" boundaryCondition="false"/>
        <species id="M_asp_L_e" name="L_Aspartate_C4H6NO4" compartment="Extra_organism" charge="-1" boundaryCondition="false"/>
        <species id="M_aspsa_c" name="L_Aspartate_4_semialdehyde_C4H7NO3" compartment="Cytosol" charge="0" boundaryCondition="false"/>
        <species id="M_atp_c" name="ATP_C10H12N5O13P3" compartment="Cytosol" charge="-4" boundaryCondition="false"/>
        <species id="M_b5amp_c" name="Biotinyl_5_AMP_C20H28N7O9PS" compartment="Cytosol" charge="" boundaryCondition="false"/>
        <species id="M_betald_c" name="Betaine_aldehyde_C5H12NO" compartment="Cytosol" charge="1" boundaryCondition="false"/>
        <species id="M_btal_c" name="Butanal_C4H8O" compartment="Cytosol" charge="" boundaryCondition="false"/>
        <species id="M_btcoa_c" name="Butanoyl_CoA_C25H38N7O17P3S" compartment="Cytosol" charge="-4" boundaryCondition="false"/>
        <species id="M_btn_c" name="Biotin_C10H15N2O3S" compartment="Cytosol" charge="-1" boundaryCondition="false"/>
        <species id="M_btnso_c" name="d_biotin_d_sulfoxide_C10H15N2O4S" compartment="Cytosol" charge="-1" boundaryCondition="false"/>
        <species id="M_btol_c" name="Butanol_C4H10O" compartment="Cytosol" charge="" boundaryCondition="false"/>
        <species id="M_c2miphcoa_c" name="cis_2_Methyl_5_isopropylhexa_2_5_dienoyl_CoA_C31H47N7O17P3S" compartment="Cytosol" charge="" boundaryCondition="false"/>
        <species id="M_camp_c" name="cAMP_C10H11N5O6P" compartment="Cytosol" charge="-1" boundaryCondition="false"/>
        <species id="M_carn_c" name="Carnosine_C9H13N4O3" compartment="Cytosol" charge="" boundaryCondition="false"/>
        <species id="M_cbasp_c" name="N_Carbamoyl_L_aspartate_C5H6N2O5" compartment="Cytosol" charge="-2" boundaryCondition="false"/>
        <species id="M_cbi_c" name="Cobinamide_C48H72CoN11O8" compartment="Cytosol" charge="0" boundaryCondition="false"/>
        <species id="M_cbl1_c" name="Cob_I_alamin_C62H88CoN13O14P" compartment="Cytosol" charge="-1" boundaryCondition="false"/>
        <species id="M_cbl1_e" name="Cob_I_alamin_C62H88CoN13O14P" compartment="Extra_organism" charge="-1" boundaryCondition="false"/>
        <species id="M_cbl2_c" name="Cob_II_alamin_C62H98CoN13O14P" compartment="Cytosol" charge="" boundaryCondition="false"/>
        <species id="M_cbp_c" name="Carbamoyl_phosphate_CH2NO5P" compartment="Cytosol" charge="-2" boundaryCondition="false"/>
        <species id="M_cdp46g_c" name="CDP_4_dehydro_6_deoxy_D_glucose_C15H23N3O15P2" compartment="Cytosol" charge="" boundaryCondition="false"/>
        <species id="M_cdp_c" name="CDP_C9H12N3O11P2" compartment="Cytosol" charge="-3" boundaryCondition="false"/>
        <species id="M_cdpdag1_c" name="CDP_diacylglycerol_C44H78N3O15P2" compartment="Cytosol" charge="" boundaryCondition="false"/>
        <species id="M_cdpg_c" name="CDP_glucose_C15H25N3O16P2" compartment="Cytosol" charge="" boundaryCondition="false"/>
        <species id="M_cdppar_c" name="CDP_paratose_C15H24N3O14P2" compartment="Cytosol" charge="" boundaryCondition="false"/>
        <species id="M_celli_c" name="Cellobiose_C12H22O11" compartment="Cytosol" charge="" boundaryCondition="false"/>
        <species id="M_celli_e" name="Cellobiose_C12H22O11" compartment="Extra_organism" charge="" boundaryCondition="false"/>
        <species id="M_cellip_c" name="6_Phospho_beta_D_glucosyl_1_4_D_glucose_C12H23O14P" compartment="Cytosol" charge="" boundaryCondition="false"/>
        <species id="M_cer2aep_c" name="Ceramide_2_aminoethylphosphonate_C36H71N2O5P" compartment="Cytosol" charge="" boundaryCondition="false"/>
        <species id="M_cera_c" name="ceramide_C34H66NO3" compartment="Cytosol" charge="" boundaryCondition="false"/>
        <species id="M_cere_c" name="Cerebroside_C40H76NO8" compartment="Cytosol" charge="" boundaryCondition="false"/>
        <species id="M_cgmp_c" name="3_5_Cyclic_GMP_C10H11N5O7P" compartment="Cytosol" charge="" boundaryCondition="false"/>
        <species id="M_ch4_c" name="methane_CH4" compartment="Cytosol" charge="" boundaryCondition="false"/>
        <species id="M_chchcoa_c" name="Chenodeoxycholoyl_CoA_C45H71N7O19P3S" compartment="Cytosol" charge="" boundaryCondition="false"/>
        <species id="M_chdogchcoa_c" name="Chenodeoxyglycocholoyl_CoA_C45H71N7O19P3S" compartment="Cytosol" charge="" boundaryCondition="false"/>
        <species id="M_chit_c" name="Chitobiose_C16H28N2O11" compartment="Cytosol" charge="" boundaryCondition="false"/>
        <species id="M_chlcoa_c" name="Choloyl_CoA_C45H71N7O20P3S" compartment="Cytosol" charge="" boundaryCondition="false"/>
        <species id="M_chol_c" name="Choline_C5H14NO" compartment="Cytosol" charge="1" boundaryCondition="false"/>
        <species id="M_chol_e" name="Choline_C5H14NO" compartment="Extra_organism" charge="1" boundaryCondition="false"/>
        <species id="M_chor_c" name="chorismate_C10H8O6" compartment="Cytosol" charge="-2" boundaryCondition="false"/>
        <species id="M_cinv_c" name="Cinnavalininate_C14H8N2O6" compartment="Cytosol" charge="" boundaryCondition="false"/>
        <species id="M_cit_c" name="Citrate_C6H5O7" compartment="Cytosol" charge="-3" boundaryCondition="false"/>
        <species id="M_citr_L_c" name="L_Citrulline_C6H13N3O3" compartment="Cytosol" charge="0" boundaryCondition="false"/>
        <species id="M_ckdo_c" name="CMP_3_deoxy_D_manno_octulosonate_C17H24N3O15P" compartment="Cytosol" charge="-2" boundaryCondition="false"/>
        <species id="M_clpn_c" name="Cardiolipin_C73H136O17P2" compartment="Cytosol" charge="-100" boundaryCondition="false"/>
        <species id="M_cmohm_c" name="5_Carboxymethyl_2_hydroxymuconate_C8H5O7" compartment="Cytosol" charge="" boundaryCondition="false"/>
        <species id="M_cmp2aep_c" name="CMP_2_aminoethylphosphonate_C11H18N4O10P2" compartment="Cytosol" charge="" boundaryCondition="false"/>
        <species id="M_cmp_c" name="CMP_C9H12N3O8P" compartment="Cytosol" charge="-2" boundaryCondition="false"/>
        <species id="M_cngluc_c" name="Cyanoglycoside_C8H11NO6R2" compartment="Cytosol" charge="" boundaryCondition="false"/>
        <species id="M_cnhyd_c" name="Cyanohydrin_C2HNOR2" compartment="Cytosol" charge="" boundaryCondition="false"/>
        <species id="M_co1da_c" name="Cob_I_yrinate_diamide_C45H61CoN6O12" compartment="Cytosol" charge="" boundaryCondition="false"/>
        <species id="M_co2_c" name="CO2_CO2" compartment="Cytosol" charge="0" boundaryCondition="false"/>
        <species id="M_co2_e" name="CO2_CO2" compartment="Extra_organism" charge="0" boundaryCondition="false"/>
        <species id="M_coQ_c" name="Coenzyme_Q_C49H74O4" compartment="Cytosol" charge="" boundaryCondition="false"/>
        <species id="M_coa_c" name="Coenzyme_A_C21H32N7O16P3S" compartment="Cytosol" charge="-4" boundaryCondition="false"/>
        <species id="M_cohepet_c" name="5_Carboxy_2_oxohept_3_enedioate;_C8H5O7" compartment="Cytosol" charge="" boundaryCondition="false"/>
        <species id="M_cpppg3_c" name="Coproporphyrinogen_III_C36H40N4O8" compartment="Cytosol" charge="-4" boundaryCondition="false"/>
        <species id="M_crn_c" name="L_Carnitine_C7H15NO3" compartment="Cytosol" charge="0" boundaryCondition="false"/>
        <species id="M_crn_e" name="L_Carnitine_C7H15NO3" compartment="Extra_organism" charge="0" boundaryCondition="false"/>
        <species id="M_crotcoa_c" name="Crotonoyl_CoA_C25H36N7O17P3S" compartment="Cytosol" charge="" boundaryCondition="false"/>
        <species id="M_csn_c" name="Cytosine_C4H5N3O" compartment="Cytosol" charge="0" boundaryCondition="false"/>
        <species id="M_csn_e" name="Cytosine_C4H5N3O" compartment="Extra_organism" charge="0" boundaryCondition="false"/>
        <species id="M_ctp_c" name="CTP_C9H12N3O14P3" compartment="Cytosol" charge="-4" boundaryCondition="false"/>
        <species id="M_cyan_c" name="Hydrogen_cyanide_CHN" compartment="Cytosol" charge="0" boundaryCondition="false"/>
        <species id="M_cychepta_c" name="Heptadecanoic_acid_cyclopentane_C17H31O2" compartment="Cytosol" charge="" boundaryCondition="false"/>
        <species id="M_cys_D_c" name="D_Cysteine_C3H7NO2S" compartment="Cytosol" charge="" boundaryCondition="false"/>
        <species id="M_cys_L_c" name="L_Cysteine_C3H7NO2S" compartment="Cytosol" charge="0" boundaryCondition="false"/>
        <species id="M_cys_L_e" name="L_Cysteine_C3H7NO2S" compartment="Extra_organism" charge="0" boundaryCondition="false"/>
        <species id="M_cysgly_c" name="L_Cysteinylglycine_C5H10N2O3S" compartment="Cytosol" charge="" boundaryCondition="false"/>
        <species id="M_cyst_L_c" name="L_Cystathionine_C7H14N2O4S" compartment="Cytosol" charge="0" boundaryCondition="false"/>
        <species id="M_cysti_L_c" name="L_Cystine_C6H12N2O4S2" compartment="Cytosol" charge="" boundaryCondition="false"/>
        <species id="M_cytd_c" name="Cytidine_C9H13N3O5" compartment="Cytosol" charge="0" boundaryCondition="false"/>
        <species id="M_cytd_e" name="Cytidine_C9H13N3O5" compartment="Extra_organism" charge="0" boundaryCondition="false"/>
        <species id="M_dabgg_c" name="1_2_Diacyl_3_beta_D_galactosyl_sn_glycerol_C41H76O10" compartment="Cytosol" charge="" boundaryCondition="false"/>
        <species id="M_dad_2_c" name="Deoxyadenosine_C10H13N5O3" compartment="Cytosol" charge="0" boundaryCondition="false"/>
        <species id="M_dad_2_e" name="Deoxyadenosine_C10H13N5O3" compartment="Extra_organism" charge="0" boundaryCondition="false"/>
        <species id="M_dad_5_c" name="5_Deoxyadenosine_C10H14N5O3" compartment="Cytosol" charge="" boundaryCondition="false"/>
        <species id="M_dadp_c" name="dADP_C10H12N5O9P2" compartment="Cytosol" charge="-3" boundaryCondition="false"/>
        <species id="M_damp_c" name="dAMP_C10H12N5O6P" compartment="Cytosol" charge="-2" boundaryCondition="false"/>
        <species id="M_dann_c" name="7_8_Diaminononanoate_C9H21N2O2" compartment="Cytosol" charge="1" boundaryCondition="false"/>
        <species id="M_datp_c" name="dATP_C10H12N5O12P3" compartment="Cytosol" charge="-4" boundaryCondition="false"/>
        <species id="M_db4p_c" name="3_4_dihydroxy_2_butanone_4_phosphate_C4H7O6P" compartment="Cytosol" charge="-2" boundaryCondition="false"/>
        <species id="M_dcamp_c" name="N6__1_2_Dicarboxyethyl__AMP_C14H14N5O11P" compartment="Cytosol" charge="-4" boundaryCondition="false"/>
        <species id="M_dcdp_c" name="dCDP_C9H12N3O10P2" compartment="Cytosol" charge="-3" boundaryCondition="false"/>
        <species id="M_dcmp_c" name="dCMP_C9H12N3O7P" compartment="Cytosol" charge="-2" boundaryCondition="false"/>
        <species id="M_dctp_c" name="dCTP_C9H12N3O13P3" compartment="Cytosol" charge="-4" boundaryCondition="false"/>
        <species id="M_dcyt_c" name="Deoxycytidine_C9H13N3O4" compartment="Cytosol" charge="0" boundaryCondition="false"/>
        <species id="M_dcyt_e" name="Deoxycytidine_C9H13N3O4" compartment="Extra_organism" charge="0" boundaryCondition="false"/>
        <species id="M_ddcaACP_c" name="Dodecanoyl_ACP__n_C120ACP__C23H43N2O8PRS" compartment="Cytosol" charge="-1" boundaryCondition="false"/>
        <species id="M_dgalcerad_c" name="Digalactosylceramide_C46H86NO13" compartment="Cytosol" charge="" boundaryCondition="false"/>
        <species id="M_dgdg_c" name="Digalactosyl_diacylglycerol_C47H86O15" compartment="Cytosol" charge="" boundaryCondition="false"/>
        <species id="M_dgdp_c" name="dGDP_C10H12N5O10P2" compartment="Cytosol" charge="-3" boundaryCondition="false"/>
        <species id="M_dgmp_c" name="dGMP_C10H12N5O7P" compartment="Cytosol" charge="-2" boundaryCondition="false"/>
        <species id="M_dgsn_c" name="Deoxyguanosine_C10H13N5O4" compartment="Cytosol" charge="0" boundaryCondition="false"/>
        <species id="M_dgtp_c" name="dGTP_C10H12N5O13P3" compartment="Cytosol" charge="-4" boundaryCondition="false"/>
        <species id="M_dha_c" name="Dihydroxyacetone_C3H6O3" compartment="Cytosol" charge="0" boundaryCondition="false"/>
        <species id="M_dha_e" name="Dihydroxyacetone_C3H6O3" compartment="Extra_organism" charge="0" boundaryCondition="false"/>
        <species id="M_dhap_c" name="Dihydroxyacetone_phosphate_C3H5O6P" compartment="Cytosol" charge="-2" boundaryCondition="false"/>
        <species id="M_dhf_c" name="7_8_Dihydrofolate_C19H19N7O6" compartment="Cytosol" charge="-2" boundaryCondition="false"/>
        <species id="M_dhfum_c" name="Dihydroxyfumarate_C4H2O6" compartment="Cytosol" charge="" boundaryCondition="false"/>
        <species id="M_dhhedt_c" name="2_4_Dihydroxyhept_2_enedioate_C7H8O6" compartment="Cytosol" charge="" boundaryCondition="false"/>
        <species id="M_dhi_c" name="5_6_Dihydroxyindole_C8H7NO2" compartment="Cytosol" charge="" boundaryCondition="false"/>
        <species id="M_dhna_c" name="1_4_Dihydroxy_2_naphthoate_C11H7O4" compartment="Cytosol" charge="-1" boundaryCondition="false"/>
        <species id="M_dhncoa_c" name="1_4_Dihydroxy_2_naphthoyl_CoA_C32H39N7O19P3S" compartment="Cytosol" charge="" boundaryCondition="false"/>
        <species id="M_dhnpt_c" name="Dihydroneopterin_C9H13N5O4" compartment="Cytosol" charge="0" boundaryCondition="false"/>
        <species id="M_dhomal_c" name="3_4_Dihydroxymandelaldehyde_C8H8O4" compartment="Cytosol" charge="" boundaryCondition="false"/>
        <species id="M_dhor_S_c" name="S__Dihydroorotate_C5H5N2O4" compartment="Cytosol" charge="-1" boundaryCondition="false"/>
        <species id="M_dhpac_c" name="3_4_Dihydroxyphenyl_acetate_C8H7O4" compartment="Cytosol" charge="" boundaryCondition="false"/>
        <species id="M_dhpegl_c" name="3_4_Dihydroxyphenylethyleneglycol_C8H10O4" compartment="Cytosol" charge="" boundaryCondition="false"/>
        <species id="M_dhpmp_c" name="Dihydroneopterin_monophosphate_C9H12N5O7P" compartment="Cytosol" charge="-2" boundaryCondition="false"/>
        <species id="M_dhpt_c" name="Dihydropteroate_C14H13N6O3" compartment="Cytosol" charge="-1" boundaryCondition="false"/>
        <species id="M_dhser_c" name="Dehydroalanine_C3H5NO2" compartment="Cytosol" charge="" boundaryCondition="false"/>
        <species id="M_didp_c" name="2_Deoxyinosine_5_diphosphate_C10H11N4O10P2" compartment="Cytosol" charge="" boundaryCondition="false"/>
        <species id="M_din_c" name="Deoxyinosine_C10H12N4O4" compartment="Cytosol" charge="0" boundaryCondition="false"/>
        <species id="M_ditp_c" name="2_Deoxyinosine_5_triphosphate_C10H11N4O13P3" compartment="Cytosol" charge="" boundaryCondition="false"/>
        <species id="M_dkdg_c" name="2_5_Diketo_3_deoxy_D_gluconate_C6H8O6" compartment="Cytosol" charge="" boundaryCondition="false"/>
        <species id="M_dkdi_c" name="D_2_3_Diketo_4_deoxy_epi_inositol_C6H8O5" compartment="Cytosol" charge="" boundaryCondition="false"/>
        <species id="M_dkh_c" name="2_Deoxy_5_keto_D_gluconic_acid_C6H10O6" compartment="Cytosol" charge="" boundaryCondition="false"/>
        <species id="M_dkhp_c" name="2_Deoxy_5_keto_D_gluconic_acid_6_phosphate_C6H8O9P" compartment="Cytosol" charge="" boundaryCondition="false"/>
        <species id="M_dmlz_c" name="6_7_Dimethyl_8__1_D_ribityl_lumazine_C13H18N4O6" compartment="Cytosol" charge="0" boundaryCondition="false"/>
        <species id="M_dmpp_c" name="Dimethylallyl_diphosphate_C5H9O7P2" compartment="Cytosol" charge="-3" boundaryCondition="false"/>
        <species id="M_dmqn_c" name="Demethylphylloquinone_C30H44O2" compartment="Cytosol" charge="" boundaryCondition="false"/>
        <species id="M_dms_c" name="Dimethyl_sulfide_C2H6S" compartment="Cytosol" charge="0" boundaryCondition="false"/>
        <species id="M_dmso_c" name="Dimethyl_sulfoxide_C2H6OS" compartment="Cytosol" charge="0" boundaryCondition="false"/>
        <species id="M_dnad_c" name="Deamino_NAD_C21H24N6O15P2" compartment="Cytosol" charge="-2" boundaryCondition="false"/>
        <species id="M_dodeca_c" name="Dodecanoic_acid_C12H23O2" compartment="Cytosol" charge="" boundaryCondition="false"/>
        <species id="M_dopm_c" name="Dopamine_C8H12NO2" compartment="Cytosol" charge="" boundaryCondition="false"/>
        <species id="M_dpcoa_c" name="Dephospho_CoA_C21H33N7O13P2S" compartment="Cytosol" charge="-2" boundaryCondition="false"/>
        <species id="M_dpqn_c" name="Dopaquinone_C9H9NO4" compartment="Cytosol" charge="" boundaryCondition="false"/>
        <species id="M_dshcl_c" name="Dihydrosirohydrochlorin_C42H40N4O16" compartment="Cytosol" charge="" boundaryCondition="false"/>
        <species id="M_dtbt_c" name="Dethiobiotin_C10H17N2O3" compartment="Cytosol" charge="-1" boundaryCondition="false"/>
        <species id="M_dtdp4aaddg_c" name="dTDP_4_acetamido_4_6_dideoxy_D_galactose_C18H27N3O15P2" compartment="Cytosol" charge="-2" boundaryCondition="false"/>
        <species id="M_dtdp4addg_c" name="dTDP_4_amino_4_6_dideoxy_D_glucose_C16H26N3O14P2" compartment="Cytosol" charge="-1" boundaryCondition="false"/>
        <species id="M_dtdp4d6dg_c" name="dTDP_4_dehydro_6_deoxy_D_glucose_C16H22N2O15P2" compartment="Cytosol" charge="-2" boundaryCondition="false"/>
        <species id="M_dtdp_c" name="dTDP_C10H13N2O11P2" compartment="Cytosol" charge="-3" boundaryCondition="false"/>
        <species id="M_dtdpglu_c" name="dTDPglucose_C16H24N2O16P2" compartment="Cytosol" charge="-2" boundaryCondition="false"/>
        <species id="M_dtmp_c" name="dTMP_C10H13N2O8P" compartment="Cytosol" charge="-2" boundaryCondition="false"/>
        <species id="M_dtpudp_c" name="di_trans_poly_cis_Undecaprenyl_diphosphate_C55H89O7P2" compartment="Cytosol" charge="" boundaryCondition="false"/>
        <species id="M_dttp_c" name="dTTP_C10H13N2O14P3" compartment="Cytosol" charge="-4" boundaryCondition="false"/>
        <species id="M_dudp_c" name="dUDP_C9H11N2O11P2" compartment="Cytosol" charge="-3" boundaryCondition="false"/>
        <species id="M_dump_c" name="dUMP_C9H11N2O8P" compartment="Cytosol" charge="-2" boundaryCondition="false"/>
        <species id="M_duri_c" name="Deoxyuridine_C9H12N2O5" compartment="Cytosol" charge="0" boundaryCondition="false"/>
        <species id="M_duri_e" name="Deoxyuridine_C9H12N2O5" compartment="Extra_organism" charge="0" boundaryCondition="false"/>
        <species id="M_dutp_c" name="dUTP_C9H11N2O14P3" compartment="Cytosol" charge="-4" boundaryCondition="false"/>
        <species id="M_dxyl5p_c" name="1_deoxy_D_xylulose_5_phosphate_C5H9O7P" compartment="Cytosol" charge="-2" boundaryCondition="false"/>
        <species id="M_dxyl_c" name="1_deoxy_D_xylulose_C5H10O4" compartment="Cytosol" charge="0" boundaryCondition="false"/>
        <species id="M_e4ohg_L_c" name="L_erythro_4_Hydroxyglutamate_C5H8NO5" compartment="Cytosol" charge="" boundaryCondition="false"/>
        <species id="M_e4p_c" name="D_Erythrose_4_phosphate_C4H7O7P" compartment="Cytosol" charge="-2" boundaryCondition="false"/>
        <species id="M_eca_c" name="Enterobacterial_common_antigen_polysaccharide_C24H36N3O15" compartment="Cytosol" charge="-1" boundaryCondition="false"/>
        <species id="M_eig3p_c" name="D_erythro_1__Imidazol_4_yl_glycerol_3_phosphate_C6H9N2O6P" compartment="Cytosol" charge="-2" boundaryCondition="false"/>
        <species id="M_enox_c" name="enol_Oxaloacetate_C4H305" compartment="Cytosol" charge="" boundaryCondition="false"/>
        <species id="M_epim_c" name="Epimelibiose_C12H22O11" compartment="Cytosol" charge="" boundaryCondition="false"/>
        <species id="M_etha_c" name="Ethanolamine_C2H8NO" compartment="Cytosol" charge="1" boundaryCondition="false"/>
        <species id="M_etoh_c" name="Ethanol_C2H6O" compartment="Cytosol" charge="0" boundaryCondition="false"/>
        <species id="M_etoh_e" name="Ethanol_C2H6O" compartment="Extra_organism" charge="0" boundaryCondition="false"/>
        <species id="M_f1p_c" name="D_Fructose_1_phosphate_C6H11O9P" compartment="Cytosol" charge="-2" boundaryCondition="false"/>
        <species id="M_f6p_c" name="D_Fructose_6_phosphate_C6H11O9P" compartment="Cytosol" charge="-2" boundaryCondition="false"/>
        <species id="M_fad_c" name="Flavin_adenine_dinucleotide_oxidized_C27H31N9O15P2" compartment="Cytosol" charge="-2" boundaryCondition="false"/>
        <species id="M_fadh2_c" name="Flavin_adenine_dinucleotide_reduced_C27H33N9O15P2" compartment="Cytosol" charge="-2" boundaryCondition="false"/>
        <species id="M_fdp_c" name="D_Fructose_1_6_bisphosphate_C6H10O12P2" compartment="Cytosol" charge="-4" boundaryCondition="false"/>
        <species id="M_fe2_c" name="Fe2_Fe" compartment="Cytosol" charge="2" boundaryCondition="false"/>
        <species id="M_fe2_e" name="Fe2_Fe" compartment="Extra_organism" charge="2" boundaryCondition="false"/>
        <species id="M_fgam_c" name="N2_Formyl_N1__5_phospho_D_ribosyl_glycinamide_C8H13N2O9P" compartment="Cytosol" charge="-2" boundaryCondition="false"/>
        <species id="M_fmettrna_c" name="N_Formylmethionyl_tRNA_C16H26NO12PSR2_C5H8O6PR_n" compartment="Cytosol" charge="" boundaryCondition="false"/>
        <species id="M_fmn_c" name="FMN_C17H19N4O9P" compartment="Cytosol" charge="-2" boundaryCondition="false"/>
        <species id="M_fola_c" name="Folic_acid_C19H18N7O6" compartment="Cytosol" charge="" boundaryCondition="false"/>
        <species id="M_for_c" name="Formate_CH1O2" compartment="Cytosol" charge="-1" boundaryCondition="false"/>
        <species id="M_for_e" name="Formate_CH1O2" compartment="Extra_organism" charge="-1" boundaryCondition="false"/>
        <species id="M_form_c" name="Formamide_CH4NO" compartment="Cytosol" charge="" boundaryCondition="false"/>
        <species id="M_formal_c" name="formaldehyde_CH2O" compartment="Cytosol" charge="" boundaryCondition="false"/>
        <species id="M_fpram_c" name="2__Formamido__N1__5_phospho_D_ribosyl_acetamidine_C8H15N3O8P" compartment="Cytosol" charge="-1" boundaryCondition="false"/>
        <species id="M_fprica_c" name="5_Formamido_1__5_phospho_D_ribosyl_imidazole_4_carboxamide_C10H13N4O9P" compartment="Cytosol" charge="-2" boundaryCondition="false"/>
        <species id="M_frdp_c" name="Farnesyl_diphosphate_C15H25O7P2" compartment="Cytosol" charge="-3" boundaryCondition="false"/>
        <species id="M_fru_c" name="D_Fructose_C6H12O6" compartment="Cytosol" charge="0" boundaryCondition="false"/>
        <species id="M_fru_e" name="D_Fructose_C6H12O6" compartment="Extra_organism" charge="0" boundaryCondition="false"/>
        <species id="M_fruur_c" name="D_Fructuronate_C6H9O7" compartment="Cytosol" charge="-1" boundaryCondition="false"/>
        <species id="M_fum_c" name="Fumarate_C4H2O4" compartment="Cytosol" charge="-2" boundaryCondition="false"/>
        <species id="M_fum_e" name="Fumarate_C4H2O4" compartment="Extra_organism" charge="-2" boundaryCondition="false"/>
        <species id="M_g1p_c" name="D_Glucose_1_phosphate_C6H11O9P" compartment="Cytosol" charge="-2" boundaryCondition="false"/>
        <species id="M_g3d5tp_c" name="Guanosine_5_triphosphate_3_diphosphate_C10H11N5O20P5" compartment="Cytosol" charge="" boundaryCondition="false"/>
        <species id="M_g3p_c" name="Glyceraldehyde_3_phosphate_C3H5O6P" compartment="Cytosol" charge="-2" boundaryCondition="false"/>
        <species id="M_g3pc_c" name="sn_Glycero_3_phosphocholine_C8H20NO6P" compartment="Cytosol" charge="0" boundaryCondition="false"/>
        <species id="M_g3pe_c" name="sn_Glycero_3_phosphoethanolamine_C5H14NO6P" compartment="Cytosol" charge="0" boundaryCondition="false"/>
        <species id="M_g3pg_c" name="Glycerophosphoglycerol_C6H14O8P" compartment="Cytosol" charge="-1" boundaryCondition="false"/>
        <species id="M_g3pi_c" name="sn_Glycero_3_phospho_1_inositol_C9H18O11P" compartment="Cytosol" charge="-1" boundaryCondition="false"/>
        <species id="M_g3ps_c" name="Glycerophosphoserine_C6H13NO8P" compartment="Cytosol" charge="-1" boundaryCondition="false"/>
        <species id="M_g6p_c" name="D_Glucose_6_phosphate_C6H11O9P" compartment="Cytosol" charge="-2" boundaryCondition="false"/>
        <species id="M_gal1p_c" name="alpha_D_Galactose_1_phosphate_C6H11O9P" compartment="Cytosol" charge="-2" boundaryCondition="false"/>
        <species id="M_gal_bD_c" name="beta_D_Galactose_C6H12O6" compartment="Cytosol" charge="" boundaryCondition="false"/>
        <species id="M_gal_c" name="D_Galactose_C6H12O6" compartment="Cytosol" charge="0" boundaryCondition="false"/>
        <species id="M_gal_e" name="D_Galactose_C6H12O6" compartment="Extra_organism" charge="0" boundaryCondition="false"/>
        <species id="M_galac_c" name="Galactan_C300H502O275" compartment="Cytosol" charge="" boundaryCondition="false"/>
        <species id="M_galgly_c" name="Galactosylglycerol_C9H18O8" compartment="Cytosol" charge="" boundaryCondition="false"/>
        <species id="M_gall_c" name="Galactinol_C12H22O11" compartment="Cytosol" charge="" boundaryCondition="false"/>
        <species id="M_galur_c" name="D_Galacturonate_C6H9O7" compartment="Cytosol" charge="-1" boundaryCondition="false"/>
        <species id="M_galur_e" name="D_Galacturonate_C6H9O7" compartment="Extra_organism" charge="-1" boundaryCondition="false"/>
        <species id="M_gam1p_c" name="D_Glucosamine_1_phosphate_C6H13NO8P" compartment="Cytosol" charge="-1" boundaryCondition="false"/>
        <species id="M_gam6p_c" name="D_Glucosamine_6_phosphate_C6H13NO8P" compartment="Cytosol" charge="-1" boundaryCondition="false"/>
        <species id="M_gar_c" name="N1__5_Phospho_D_ribosyl_glycinamide_C7H14N2O8P" compartment="Cytosol" charge="-1" boundaryCondition="false"/>
        <species id="M_gbbtn_c" name="gamma_butyrobetaine_C7H15NO2" compartment="Cytosol" charge="0" boundaryCondition="false"/>
        <species id="M_gbbtn_e" name="gamma_butyrobetaine_C7H15NO2" compartment="Extra_organism" charge="0" boundaryCondition="false"/>
        <species id="M_gbdp_c" name="Guanosine_3_5_bis_diphosphate_C10H11N5O17P4" compartment="Cytosol" charge="" boundaryCondition="false"/>
        <species id="M_gcald_c" name="Glycolaldehyde_C2H4O2" compartment="Cytosol" charge="0" boundaryCondition="false"/>
        <species id="M_gcerad_c" name="Glucosylceramide_C40H76NO8" compartment="Cytosol" charge="" boundaryCondition="false"/>
        <species id="M_gdp_c" name="GDP_C10H12N5O11P2" compartment="Cytosol" charge="-3" boundaryCondition="false"/>
        <species id="M_gdpddman_c" name="GDP_4_dehydro_6_deoxy_D_mannose_C16H21N5O15P2" compartment="Cytosol" charge="-2" boundaryCondition="false"/>
        <species id="M_gdpfuc_c" name="GDP_L_fucose_C16H23N5O15P2" compartment="Cytosol" charge="-2" boundaryCondition="false"/>
        <species id="M_gdpmann_c" name="GDP_D_mannose_C16H23N5O16P2" compartment="Cytosol" charge="-2" boundaryCondition="false"/>
        <species id="M_gdpofuc_c" name="GDP_4_oxo_L_fucose_C16H21N5O15P2" compartment="Cytosol" charge="-2" boundaryCondition="false"/>
        <species id="M_genal_c" name="Gentisate_aldehyde_C7H6O3" compartment="Cytosol" charge="" boundaryCondition="false"/>
        <species id="M_ggdp_c" name="trans_trans_cis_Geranylgeranyl_diphosphate_C20H33O7P2" compartment="Cytosol" charge="" boundaryCondition="false"/>
        <species id="M_glc_D_c" name="D_Glucose_C6H12O6" compartment="Cytosol" charge="0" boundaryCondition="false"/>
        <species id="M_glc_D_e" name="D_Glucose_C6H12O6" compartment="Extra_organism" charge="0" boundaryCondition="false"/>
        <species id="M_glcn_c" name="D_Gluconate_C6H11O7" compartment="Cytosol" charge="-1" boundaryCondition="false"/>
        <species id="M_glcn_e" name="D_Gluconate_C6H11O7" compartment="Extra_organism" charge="-1" boundaryCondition="false"/>
        <species id="M_glcoa_c" name="Glutaryl_CoA_C26H37N7O19P3S" compartment="Cytosol" charge="" boundaryCondition="false"/>
        <species id="M_glcur_c" name="D_Glucuronate_C6H9O7" compartment="Cytosol" charge="-1" boundaryCondition="false"/>
        <species id="M_glcur_e" name="D_Glucuronate_C6H9O7" compartment="Extra_organism" charge="-1" boundaryCondition="false"/>
        <species id="M_gln_D_c" name="D_Glutamine_C5H10N2O3" compartment="Cytosol" charge="" boundaryCondition="false"/>
        <species id="M_gln_L_c" name="L_Glutamine_C5H10N2O3" compartment="Cytosol" charge="0" boundaryCondition="false"/>
        <species id="M_gln_L_e" name="L_Glutamine_C5H10N2O3" compartment="Extra_organism" charge="0" boundaryCondition="false"/>
        <species id="M_glob_c" name="Globoside_C60H109N2O23" compartment="Cytosol" charge="" boundaryCondition="false"/>
        <species id="M_glu1sa_c" name="L_Glutamate_1_semialdehyde_C5H9NO3" compartment="Cytosol" charge="0" boundaryCondition="false"/>
        <species id="M_glu5p_c" name="L_Glutamate_5_phosphate_C5H8NO7P" compartment="Cytosol" charge="-2" boundaryCondition="false"/>
        <species id="M_glu5sa_c" name="L_Glutamate_5_semialdehyde_C5H9NO3" compartment="Cytosol" charge="0" boundaryCondition="false"/>
        <species id="M_glu_D_c" name="D_Glutamate_C5H8NO4" compartment="Cytosol" charge="-1" boundaryCondition="false"/>
        <species id="M_glu_L_c" name="L_Glutamate_C5H8NO4" compartment="Cytosol" charge="-1" boundaryCondition="false"/>
        <species id="M_glu_L_e" name="L_Glutamate_C5H8NO4" compartment="Extra_organism" charge="-1" boundaryCondition="false"/>
        <species id="M_glucys_c" name="gamma_L_Glutamyl_L_cysteine_C8H13N2O5S" compartment="Cytosol" charge="-1" boundaryCondition="false"/>
        <species id="M_glutrna_c" name="L_Glutamyl_tRNA_Glu__C5H7NO3R" compartment="Cytosol" charge="0" boundaryCondition="false"/>
        <species id="M_glx_c" name="Glyoxylate_C2H1O3" compartment="Cytosol" charge="-1" boundaryCondition="false"/>
        <species id="M_gly_c" name="Glycine_C2H5NO2" compartment="Cytosol" charge="0" boundaryCondition="false"/>
        <species id="M_gly_e" name="Glycine_C2H5NO2" compartment="Extra_organism" charge="0" boundaryCondition="false"/>
        <species id="M_glyald_c" name="D_Glyceraldehyde_C3H6O3" compartment="Cytosol" charge="0" boundaryCondition="false"/>
        <species id="M_glyald_e" name="D_Glyceraldehyde_C3H6O3" compartment="Extra_organism" charge="0" boundaryCondition="false"/>
        <species id="M_glyb_c" name="Glycine_betaine_C5H11NO2" compartment="Cytosol" charge="0" boundaryCondition="false"/>
        <species id="M_glyb_e" name="Glycine_betaine_C5H11NO2" compartment="Extra_organism" charge="0" boundaryCondition="false"/>
        <species id="M_glyc3p_c" name="Glycerol_3_phosphate_C3H7O6P" compartment="Cytosol" charge="-2" boundaryCondition="false"/>
        <species id="M_glyc3p_e" name="Glycerol_3_phosphate_C3H7O6P" compartment="Extra_organism" charge="-2" boundaryCondition="false"/>
        <species id="M_glyc_R_c" name="R__Glycerate_C3H5O4" compartment="Cytosol" charge="-1" boundaryCondition="false"/>
        <species id="M_glyc_c" name="Glycerol_C3H8O3" compartment="Cytosol" charge="0" boundaryCondition="false"/>
        <species id="M_glyc_e" name="Glycerol_C3H8O3" compartment="Extra_organism" charge="0" boundaryCondition="false"/>
        <species id="M_glyclt_c" name="Glycolate_C2H3O3" compartment="Cytosol" charge="-1" boundaryCondition="false"/>
        <species id="M_glyclt_e" name="Glycolate_C2H3O3" compartment="Extra_organism" charge="-1" boundaryCondition="false"/>
        <species id="M_glycogen_c" name="glycogen_C6H10O5" compartment="Cytosol" charge="0" boundaryCondition="false"/>
        <species id="M_gmhep17bp_c" name="D_Glycero_D_manno_heptose_1_7_bisphosphate_C7H12O13P2" compartment="Cytosol" charge="-4" boundaryCondition="false"/>
        <species id="M_gmhep1p_c" name="D_Glycero_D_manno_heptose_1_phosphate_C7H13O10P" compartment="Cytosol" charge="-2" boundaryCondition="false"/>
        <species id="M_gmhep7p_c" name="D_Glycero_D_manno_heptose_7_phosphate_C7H13O10P" compartment="Cytosol" charge="-2" boundaryCondition="false"/>
        <species id="M_gmp_c" name="GMP_C10H12N5O8P" compartment="Cytosol" charge="-2" boundaryCondition="false"/>
        <species id="M_gp4g_c" name="P1_P4_Bis_5__guanosyl__tetraphosphate_C20H24N10O21P4" compartment="Cytosol" charge="-4" boundaryCondition="false"/>
        <species id="M_grdp_c" name="Geranyl_diphosphate_C10H17O7P2" compartment="Cytosol" charge="-3" boundaryCondition="false"/>
        <species id="M_gsn_c" name="Guanosine_C10H13N5O5" compartment="Cytosol" charge="0" boundaryCondition="false"/>
        <species id="M_gthox_c" name="Oxidized_glutathione_C20H30N6O12S2" compartment="Cytosol" charge="-2" boundaryCondition="false"/>
        <species id="M_gthrd_c" name="Reduced_glutathione_C10H16N3O6S" compartment="Cytosol" charge="-1" boundaryCondition="false"/>
        <species id="M_gtp_c" name="GTP_C10H12N5O14P3" compartment="Cytosol" charge="-4" boundaryCondition="false"/>
        <species id="M_gua_c" name="Guanine_C5H5N5O" compartment="Cytosol" charge="0" boundaryCondition="false"/>
        <species id="M_gua_e" name="Guanine_C5H5N5O" compartment="Extra_organism" charge="0" boundaryCondition="false"/>
        <species id="M_h2mb4p_c" name="1_hydroxy_2_methyl_2__E__butenyl_4_diphosphate_C5H9O8P2" compartment="Cytosol" charge="-3" boundaryCondition="false"/>
        <species id="M_h2o2_c" name="Hydrogen_peroxide_H2O2" compartment="Cytosol" charge="0" boundaryCondition="false"/>
        <species id="M_h2o_c" name="H2O_H2O" compartment="Cytosol" charge="0" boundaryCondition="false"/>
        <species id="M_h2o_e" name="H2O_H2O" compartment="Extra_organism" charge="0" boundaryCondition="false"/>
        <species id="M_h2s_c" name="Hydrogen_sulfide_H2S" compartment="Cytosol" charge="0" boundaryCondition="false"/>
        <species id="M_h_c" name="H_H" compartment="Cytosol" charge="1" boundaryCondition="false"/>
        <species id="M_h_e" name="H_H" compartment="Extra_organism" charge="1" boundaryCondition="false"/>
        <species id="M_hbcoa_c" name="S_3_Hydroxybutanoyl_CoA_C25H38N7O18P3S" compartment="Cytosol" charge="" boundaryCondition="false"/>
        <species id="M_hbcoa_r_c" name="R_3_Hydroxybutanoyl_CoA_C25H38N7O18P3S" compartment="Cytosol" charge="" boundaryCondition="false"/>
        <species id="M_hcarn_c" name="Homocarnosine_C10H16N4O3" compartment="Cytosol" charge="" boundaryCondition="false"/>
        <species id="M_hcmmsal_c" name="2_Hydroxy_5_carboxymethylmuconate_semialdehyde_C8H6O6" compartment="Cytosol" charge="" boundaryCondition="false"/>
        <species id="M_hco3_c" name="Bicarbonate_CHO3" compartment="Cytosol" charge="-1" boundaryCondition="false"/>
        <species id="M_hcys_L_c" name="L_Homocysteine_C4H9NO2S" compartment="Cytosol" charge="0" boundaryCondition="false"/>
        <species id="M_hdca_c" name="Hexadecanoate__n_C160__C16H31O2" compartment="Cytosol" charge="-1" boundaryCondition="false"/>
        <species id="M_hdca_e" name="Hexadecanoate__n_C160__C16H31O2" compartment="Extra_organism" charge="-1" boundaryCondition="false"/>
        <species id="M_hdcea_c" name="Hexadecenoate__n_C161__C16H29O2" compartment="Cytosol" charge="-1" boundaryCondition="false"/>
        <species id="M_hdeACP_c" name="cis_hexadec_9_enoyl_acyl_carrier_protein__n_C161__C27H49N2O8PRS" compartment="Cytosol" charge="-1" boundaryCondition="false"/>
        <species id="M_hemeO_c" name="Heme_O_C49H56FeN4O5" compartment="Cytosol" charge="-2" boundaryCondition="false"/>
        <species id="M_hgen_c" name="Homogentisate_C8H7O4" compartment="Cytosol" charge="" boundaryCondition="false"/>
        <species id="M_hhdedt_c" name="2_Hydroxyhepta_2_4_dienedioate_C7H6O5" compartment="Cytosol" charge="" boundaryCondition="false"/>
        <species id="M_his_L_c" name="L_Histidine_C6H9N3O2" compartment="Cytosol" charge="0" boundaryCondition="false"/>
        <species id="M_his_L_e" name="L_Histidine_C6H9N3O2" compartment="Extra_organism" charge="0" boundaryCondition="false"/>
        <species id="M_hisp_c" name="L_Histidinol_phosphate_C6H11N3O4P" compartment="Cytosol" charge="-1" boundaryCondition="false"/>
        <species id="M_histd_c" name="L_Histidinol_C6H12N3O" compartment="Cytosol" charge="1" boundaryCondition="false"/>
        <species id="M_hmbil_c" name="Hydroxymethylbilane_C40H38N4O17" compartment="Cytosol" charge="-8" boundaryCondition="false"/>
        <species id="M_hmgcoa_c" name="Hydroxymethylglutaryl_CoA_C27H40N7O20P3S" compartment="Cytosol" charge="" boundaryCondition="false"/>
        <species id="M_hmlz_c" name="7_Hydroxy_6_methyl_8_ribityl_lumazine_C12H16N4O7" compartment="Cytosol" charge="" boundaryCondition="false"/>
        <species id="M_hoibcoa_c" name="S_3_Hydroxyisobutyryl_CoA_C25H40N7O18P3S" compartment="Cytosol" charge="" boundaryCondition="false"/>
        <species id="M_hom_L_c" name="L_Homoserine_C4H9NO3" compartment="Cytosol" charge="0" boundaryCondition="false"/>
        <species id="M_hpdACP_c" name="Heptaadecenoyl_ACP_n_C17:1ACP_C28H51N2O8PRS" compartment="Cytosol" charge="" boundaryCondition="false"/>
        <species id="M_hpyr_c" name="Hydroxypyruvate_C3H3O4" compartment="Cytosol" charge="-1" boundaryCondition="false"/>
        <species id="M_hqn_c" name="Hydroquinone_C6H6O2" compartment="Cytosol" charge="0" boundaryCondition="false"/>
        <species id="M_hxan_c" name="Hypoxanthine_C5H4N4O" compartment="Cytosol" charge="0" boundaryCondition="false"/>
        <species id="M_hxan_e" name="Hypoxanthine_C5H4N4O" compartment="Extra_organism" charge="0" boundaryCondition="false"/>
        <species id="M_iasp_c" name="Iminoaspartate_C4H3NO4" compartment="Cytosol" charge="-2" boundaryCondition="false"/>
        <species id="M_ichor_c" name="Isochorismate_C10H8O6" compartment="Cytosol" charge="-2" boundaryCondition="false"/>
        <species id="M_icit_c" name="Isocitrate_C6H5O7" compartment="Cytosol" charge="-3" boundaryCondition="false"/>
        <species id="M_idon_L_c" name="L_Idonate_C6H11O7" compartment="Cytosol" charge="-1" boundaryCondition="false"/>
        <species id="M_idp_c" name="IDP_C10H11N4O11P2" compartment="Cytosol" charge="-3" boundaryCondition="false"/>
        <species id="M_ile_L_c" name="L_Isoleucine_C6H13NO2" compartment="Cytosol" charge="0" boundaryCondition="false"/>
        <species id="M_ile_L_e" name="L_Isoleucine_C6H13NO2" compartment="Extra_organism" charge="0" boundaryCondition="false"/>
        <species id="M_imacp_c" name="3__Imidazol_4_yl__2_oxopropyl_phosphate_C6H7N2O5P" compartment="Cytosol" charge="-2" boundaryCondition="false"/>
        <species id="M_imp_c" name="IMP_C10H11N4O8P" compartment="Cytosol" charge="-2" boundaryCondition="false"/>
        <species id="M_indole_c" name="Indole_C8H7N" compartment="Cytosol" charge="0" boundaryCondition="false"/>
        <species id="M_indole_e" name="Indole_C8H7N" compartment="Extra_organism" charge="0" boundaryCondition="false"/>
        <species id="M_inost_c" name="myo_Inositol_C6H12O6" compartment="Cytosol" charge="0" boundaryCondition="false"/>
        <species id="M_ins_c" name="Inosine_C10H12N4O5" compartment="Cytosol" charge="0" boundaryCondition="false"/>
        <species id="M_ipdp_c" name="Isopentenyl_diphosphate_C5H9O7P2" compartment="Cytosol" charge="-3" boundaryCondition="false"/>
        <species id="M_isom_c" name="Isomaltose_C12H22O11" compartment="Cytosol" charge="" boundaryCondition="false"/>
        <species id="M_isom_e" name="Isomaltose_C12H22O11" compartment="Extra_organism" charge="" boundaryCondition="false"/>
        <species id="M_itccoa_c" name="Itaconyl_CoA_C26H36N7O19P3S" compartment="Cytosol" charge="" boundaryCondition="false"/>
        <species id="M_itcn_c" name="Itaconate_C5H4O4" compartment="Cytosol" charge="" boundaryCondition="false"/>
        <species id="M_itp_c" name="ITP_C10H11N4O14P3" compartment="Cytosol" charge="-4" boundaryCondition="false"/>
        <species id="M_k_c" name="potassium_K" compartment="Cytosol" charge="1" boundaryCondition="false"/>
        <species id="M_k_e" name="potassium_K" compartment="Extra_organism" charge="1" boundaryCondition="false"/>
        <species id="M_kdo2lipid4L_c" name="KDO_2__lipid_IV_A__with_laurate_C96H170N2O38P2" compartment="Cytosol" charge="-6" boundaryCondition="false"/>
        <species id="M_kdo2lipid4_c" name="KDO_2__lipid_IV_A__C84H148N2O37P2" compartment="Cytosol" charge="-6" boundaryCondition="false"/>
        <species id="M_kdo2lipid4p_c" name="KDO_2__lipid_IV_A__with_palmitoleoyl_C100H176N2O38P2" compartment="Cytosol" charge="-6" boundaryCondition="false"/>
        <species id="M_kdo8p_c" name="3_Deoxy_D_manno_octulosonate_8_phosphate_C8H12O11P" compartment="Cytosol" charge="-3" boundaryCondition="false"/>
        <species id="M_kdo_c" name="3_Deoxy_D_manno_2_octulosonate_C8H13O8" compartment="Cytosol" charge="-1" boundaryCondition="false"/>
        <species id="M_kdolipid4_c" name="KDO_lipid_IV_A__C76H137N2O30P2" compartment="Cytosol" charge="-5" boundaryCondition="false"/>
        <species id="M_l_dopcr_c" name="L_Dopachrome;_C9H7NO4" compartment="Cytosol" charge="" boundaryCondition="false"/>
        <species id="M_lac_D_c" name="D_Lactate_C3H5O3" compartment="Cytosol" charge="-1" boundaryCondition="false"/>
        <species id="M_lac_D_e" name="D_Lactate_C3H5O3" compartment="Extra_organism" charge="-1" boundaryCondition="false"/>
        <species id="M_lac_L_c" name="L_Lactate_C3H5O3" compartment="Cytosol" charge="-1" boundaryCondition="false"/>
        <species id="M_lac_L_e" name="L_Lactate_C3H5O3" compartment="Extra_organism" charge="-1" boundaryCondition="false"/>
        <species id="M_lald_L_c" name="L_Lactaldehyde_C3H6O2" compartment="Cytosol" charge="0" boundaryCondition="false"/>
        <species id="M_lcdpcr_c" name="Leucodopachrome_C9H9NO4" compartment="Cytosol" charge="" boundaryCondition="false"/>
        <species id="M_lcerad_c" name="Lactosyl_N_acylsphingosine_C46H86NO13" compartment="Cytosol" charge="" boundaryCondition="false"/>
        <species id="M_leu_L_c" name="L_Leucine_C6H13NO2" compartment="Cytosol" charge="0" boundaryCondition="false"/>
        <species id="M_leu_L_e" name="L_Leucine_C6H13NO2" compartment="Extra_organism" charge="0" boundaryCondition="false"/>
        <species id="M_lgt_S_c" name="R__S_Lactoylglutathione_C13H20N3O8S" compartment="Cytosol" charge="-1" boundaryCondition="false"/>
        <species id="M_lipa_c" name="KDO_2__lipid__A__C110H196N2O39P2" compartment="Cytosol" charge="-6" boundaryCondition="false"/>
        <species id="M_lipa_cold_c" name="cold_adapted_KDO_2__lipid__A__C114H202N2O39P2" compartment="Cytosol" charge="-6" boundaryCondition="false"/>
        <species id="M_lipidA_c" name="2_3_2_3__Tetrakis_beta_hydroxymyristoyl__D_glucosaminyl_1_6_beta_D_glucosamine_1_4__bisphosphate_C68H126N2O23P2" compartment="Cytosol" charge="-4" boundaryCondition="false"/>
        <species id="M_lipidAds_c" name="Lipid_A_Disaccharide_C68H127N2O20P" compartment="Cytosol" charge="-2" boundaryCondition="false"/>
        <species id="M_lipidX_c" name="2_3_Bis_3_hydroxytetradecanoyl__beta_D_glucosaminyl_1_phosphate_C34H64NO12P" compartment="Cytosol" charge="-2" boundaryCondition="false"/>
        <species id="M_lps_YPS_c" name="lipopolysaccharide_Yersinia_pseudotuberculosis_C207H359N5O126P2" compartment="Cytosol" charge="" boundaryCondition="false"/>
        <species id="M_lps_YPa_c" name="lipopolysaccharide_Yersinia_pestis_mammal_C126H219N3O71P2" compartment="Cytosol" charge="-7" boundaryCondition="false"/>
        <species id="M_lps_YPb_c" name="lipopolysaccharide_Yersinia_pestis_flea_b_C125H216N3O70P2" compartment="Cytosol" charge="-7" boundaryCondition="false"/>
        <species id="M_lps_YPc_c" name="lipopolysaccharide_Yersinia_pestis_flea_c_C126H220N3O72P2" compartment="Cytosol" charge="-7" boundaryCondition="false"/>
        <species id="M_lps_YPd_c" name="lipopolysaccharide_Yersinia_pestis_flea_d_C125H217N3O71P2" compartment="Cytosol" charge="-7" boundaryCondition="false"/>
        <species id="M_lys_L_c" name="L_Lysine_C6H15N2O2" compartment="Cytosol" charge="1" boundaryCondition="false"/>
        <species id="M_lys_L_e" name="L_Lysine_C6H15N2O2" compartment="Extra_organism" charge="1" boundaryCondition="false"/>
        <species id="M_lyx_L_c" name="L_Lyxonate_C5H9O6" compartment="Cytosol" charge="" boundaryCondition="false"/>
        <species id="M_malACP_c" name="Malonyl_acyl_carrier_protein_C14H22N2O10PRS" compartment="Cytosol" charge="-2" boundaryCondition="false"/>
        <species id="M_mal_D_c" name="D_malate_C4H4O5" compartment="Cytosol" charge="" boundaryCondition="false"/>
        <species id="M_mal_L_c" name="L_Malate_C4H4O5" compartment="Cytosol" charge="-2" boundaryCondition="false"/>
        <species id="M_mal_L_e" name="L_Malate_C4H4O5" compartment="Extra_organism" charge="-2" boundaryCondition="false"/>
        <species id="M_malcoa_c" name="Malonyl_CoA_C24H33N7O19P3S" compartment="Cytosol" charge="-5" boundaryCondition="false"/>
        <species id="M_male_c" name="Maleate_C4H2O4" compartment="Cytosol" charge="" boundaryCondition="false"/>
        <species id="M_malem_c" name="Maleamic_acid_C4H5NO3" compartment="Cytosol" charge="" boundaryCondition="false"/>
        <species id="M_malt_c" name="Maltose_C12H22O11" compartment="Cytosol" charge="0" boundaryCondition="false"/>
        <species id="M_malt_e" name="Maltose_C12H22O11" compartment="Extra_organism" charge="0" boundaryCondition="false"/>
        <species id="M_malthp_c" name="Maltoheptaose_C42H72O36" compartment="Cytosol" charge="0" boundaryCondition="false"/>
        <species id="M_malthx_c" name="Maltohexaose_C36H62O31" compartment="Cytosol" charge="0" boundaryCondition="false"/>
        <species id="M_malthx_e" name="Maltohexaose_C36H62O31" compartment="Extra_organism" charge="0" boundaryCondition="false"/>
        <species id="M_maltpt_c" name="Maltopentaose_C30H52O26" compartment="Cytosol" charge="0" boundaryCondition="false"/>
        <species id="M_maltpt_e" name="Maltopentaose_C30H52O26" compartment="Extra_organism" charge="0" boundaryCondition="false"/>
        <species id="M_malttr_c" name="Maltotriose_C18H32O16" compartment="Cytosol" charge="0" boundaryCondition="false"/>
        <species id="M_malttr_e" name="Maltotriose_C18H32O16" compartment="Extra_organism" charge="0" boundaryCondition="false"/>
        <species id="M_maltttr_c" name="Maltotetraose_C24H42O21" compartment="Cytosol" charge="0" boundaryCondition="false"/>
        <species id="M_maltttr_e" name="Maltotetraose_C24H42O21" compartment="Extra_organism" charge="0" boundaryCondition="false"/>
        <species id="M_man1p_c" name="D_Mannose_1_phosphate_C6H11O9P" compartment="Cytosol" charge="-2" boundaryCondition="false"/>
        <species id="M_man6p_c" name="D_Mannose_6_phosphate_C6H11O9P" compartment="Cytosol" charge="-2" boundaryCondition="false"/>
        <species id="M_man_c" name="D_Mannose_C6H12O6" compartment="Cytosol" charge="0" boundaryCondition="false"/>
        <species id="M_man_e" name="D_Mannose_C6H12O6" compartment="Extra_organism" charge="0" boundaryCondition="false"/>
        <species id="M_mana_c" name="D_Mannonate_C6H11O7" compartment="Cytosol" charge="-1" boundaryCondition="false"/>
        <species id="M_mcrcoa_c" name="Methylacrylyl_CoA_C25H36N7O17P3S" compartment="Cytosol" charge="" boundaryCondition="false"/>
        <species id="M_mcrotcoa_c" name="Methylcrotonyl_CoA_C26H38N7O17P3S" compartment="Cytosol" charge="" boundaryCondition="false"/>
        <species id="M_melib_c" name="Melibiose_C12H22O11" compartment="Cytosol" charge="0" boundaryCondition="false"/>
        <species id="M_melib_e" name="Melibiose_C12H22O11" compartment="Extra_organism" charge="0" boundaryCondition="false"/>
        <species id="M_memasal_c" name="S_Methylmalonate_semialdehyde_C4H6O3" compartment="Cytosol" charge="" boundaryCondition="false"/>
        <species id="M_meoh_c" name="Methanol_CH4O" compartment="Cytosol" charge="" boundaryCondition="false"/>
        <species id="M_meoh_e" name="Methanol_CH4O" compartment="Extra_organism" charge="" boundaryCondition="false"/>
        <species id="M_mercm_c" name="Mercaptamine_C2H8NS" compartment="Cytosol" charge="" boundaryCondition="false"/>
        <species id="M_met_D_c" name="D_Methionine_C5H10NO2S" compartment="Cytosol" charge="0" boundaryCondition="false"/>
        <species id="M_met_D_e" name="D_Methionine_C5H10NO2S" compartment="Extra_organism" charge="0" boundaryCondition="false"/>
        <species id="M_met_L_c" name="L_Methionine_C5H11NO2S" compartment="Cytosol" charge="0" boundaryCondition="false"/>
        <species id="M_met_L_e" name="L_Methionine_C5H11NO2S" compartment="Extra_organism" charge="0" boundaryCondition="false"/>
        <species id="M_methf_c" name="5_10_Methenyltetrahydrofolate_C20H20N7O6" compartment="Cytosol" charge="-1" boundaryCondition="false"/>
        <species id="M_mettrna_c" name="L_Methionyl_tRNA_Met_C20H30N6O11PSR_C5H8O6PR_n" compartment="Cytosol" charge="" boundaryCondition="false"/>
        <species id="M_mi1p_D_c" name="1D_myo_Inositol_1_phosphate_C6H11O9P" compartment="Cytosol" charge="-2" boundaryCondition="false"/>
        <species id="M_mi3p_D_c" name="1D_myo_Inositol_3_phosphate_C6H11O9P" compartment="Cytosol" charge="-2" boundaryCondition="false"/>
        <species id="M_mi4p_D_c" name="1D_myo_Inositol_4_phosphate_C6H11O9P" compartment="Cytosol" charge="-2" boundaryCondition="false"/>
        <species id="M_mipph_c" name="myo_Inositol_1_2_3_4_5_pentakisphosphate_C6H7O21P5" compartment="Cytosol" charge="" boundaryCondition="false"/>
        <species id="M_mlol_c" name="Melibiitol_C12H24O11" compartment="Cytosol" charge="" boundaryCondition="false"/>
        <species id="M_mlthf_c" name="5_10_Methylenetetrahydrofolate_C20H21N7O6" compartment="Cytosol" charge="-2" boundaryCondition="false"/>
        <species id="M_mmcoa_R_c" name="R__Methylmalonyl_CoA_C25H35N7O19P3S" compartment="Cytosol" charge="-5" boundaryCondition="false"/>
        <species id="M_mmcoa_S_c" name="S__Methylmalonyl_CoA_C25H35N7O19P3S" compartment="Cytosol" charge="-5" boundaryCondition="false"/>
        <species id="M_mnl1p_c" name="D_Mannitol_1_phosphate_C6H13O9P" compartment="Cytosol" charge="-2" boundaryCondition="false"/>
        <species id="M_mnl_e" name="D_Mannitol_C6H14O6" compartment="Extra_organism" charge="0" boundaryCondition="false"/>
        <species id="M_mpyr_c" name="3_Mercaptopyruvate_C3H3O3S" compartment="Cytosol" charge="" boundaryCondition="false"/>
        <species id="M_mql8_c" name="Menaquinol_8_C51H74O2" compartment="Cytosol" charge="0" boundaryCondition="false"/>
        <species id="M_mqn8_c" name="Menaquinone_8_C51H72O2" compartment="Cytosol" charge="0" boundaryCondition="false"/>
        <species id="M_mtartr_c" name="meso_tartrate_C4H4O6" compartment="Cytosol" charge="" boundaryCondition="false"/>
        <species id="M_mthgxl_c" name="Methylglyoxal_C3H4O2" compartment="Cytosol" charge="0" boundaryCondition="false"/>
        <species id="M_myrsACP_c" name="Myristoyl_ACP__n_C140ACP__C25H47N2O8PRS" compartment="Cytosol" charge="-1" boundaryCondition="false"/>
        <species id="M_n8aspmd_c" name="N8_Acetylspermidine_C9H23N3O" compartment="Cytosol" charge="2" boundaryCondition="false"/>
        <species id="M_na1_c" name="Sodium_Na" compartment="Cytosol" charge="1" boundaryCondition="false"/>
        <species id="M_na1_e" name="Sodium_Na" compartment="Extra_organism" charge="1" boundaryCondition="false"/>
        <species id="M_nac_c" name="Nicotinate_C6H4NO2" compartment="Cytosol" charge="-1" boundaryCondition="false"/>
        <species id="M_nac_e" name="Nicotinate_C6H4NO2" compartment="Extra_organism" charge="-1" boundaryCondition="false"/>
        <species id="M_nad_c" name="Nicotinamide_adenine_dinucleotide_C21H26N7O14P2" compartment="Cytosol" charge="-1" boundaryCondition="false"/>
        <species id="M_nadh_c" name="Nicotinamide_adenine_dinucleotide___reduced_C21H27N7O14P2" compartment="Cytosol" charge="-2" boundaryCondition="false"/>
        <species id="M_nadp_c" name="Nicotinamide_adenine_dinucleotide_phosphate_C21H25N7O17P3" compartment="Cytosol" charge="-3" boundaryCondition="false"/>
        <species id="M_nadph_c" name="Nicotinamide_adenine_dinucleotide_phosphate___reduced_C21H26N7O17P3" compartment="Cytosol" charge="-4" boundaryCondition="false"/>
        <species id="M_nagan6p_c" name="N_acetyl_galactosamine_6_phosphate_C8H16NO9P" compartment="Cytosol" charge="" boundaryCondition="false"/>
        <species id="M_nagan_e" name="N_Acetyl_galactosamine_C8H15NO7" compartment="Extra_organism" charge="" boundaryCondition="false"/>
        <species id="M_ncam_c" name="Nicotinamide_C6H6N2O" compartment="Cytosol" charge="0" boundaryCondition="false"/>
        <species id="M_nh4_c" name="Ammonium_H4N" compartment="Cytosol" charge="1" boundaryCondition="false"/>
        <species id="M_nh4_e" name="Ammonium_H4N" compartment="Extra_organism" charge="1" boundaryCondition="false"/>
        <species id="M_nicrnt_c" name="Nicotinate_D_ribonucleotide_C11H12NO9P" compartment="Cytosol" charge="-2" boundaryCondition="false"/>
        <species id="M_nmn_c" name="NMN_C11H14N2O8P" compartment="Cytosol" charge="-1" boundaryCondition="false"/>
        <species id="M_nmn_e" name="NMN_C11H14N2O8P" compartment="Extra_organism" charge="-1" boundaryCondition="false"/>
        <species id="M_no2_c" name="Nitrite_NO2" compartment="Cytosol" charge="-1" boundaryCondition="false"/>
        <species id="M_no2_e" name="Nitrite_NO2" compartment="Extra_organism" charge="-1" boundaryCondition="false"/>
        <species id="M_no3_c" name="Nitrate_NO3" compartment="Cytosol" charge="-1" boundaryCondition="false"/>
        <species id="M_no3_e" name="Nitrate_NO3" compartment="Extra_organism" charge="-1" boundaryCondition="false"/>
        <species id="M_nptrc_c" name="N_carbamoylputrescine_C5H14N3O" compartment="Cytosol" charge="" boundaryCondition="false"/>
        <species id="M_o2_c" name="O2_O2" compartment="Cytosol" charge="0" boundaryCondition="false"/>
        <species id="M_o2_e" name="O2_O2" compartment="Extra_organism" charge="0" boundaryCondition="false"/>
        <species id="M_oaa_c" name="Oxaloacetate_C4H2O5" compartment="Cytosol" charge="-2" boundaryCondition="false"/>
        <species id="M_ocdca_c" name="octadecanoate__n_C180__C18H35O2" compartment="Cytosol" charge="-1" boundaryCondition="false"/>
        <species id="M_ocdca_e" name="octadecanoate__n_C180__C18H35O2" compartment="Extra_organism" charge="-1" boundaryCondition="false"/>
        <species id="M_ocdcea_c" name="octadecenoate__n_C181__C18H33O2" compartment="Cytosol" charge="-1" boundaryCondition="false"/>
        <species id="M_octdp_c" name="all_trans_Octaprenyl_diphosphate_C40H65O7P2" compartment="Cytosol" charge="-3" boundaryCondition="false"/>
        <species id="M_octeACP_c" name="cis_octadec_11_enoyl_acyl_carrier_protein__n_C181__C29H53N2O8PRS" compartment="Cytosol" charge="-1" boundaryCondition="false"/>
        <species id="M_octesACP_c" name="Octadecanoyl_ACP_n_C18:0ACP_C29H55N2O8PRS" compartment="Cytosol" charge="" boundaryCondition="false"/>
        <species id="M_odp_c" name="2_Oxoadipate_C6H6O5" compartment="Cytosol" charge="" boundaryCondition="false"/>
        <species id="M_ohpb_c" name="2_Oxo_3_hydroxy_4_phosphobutanoate_C4H4O8P" compartment="Cytosol" charge="-3" boundaryCondition="false"/>
        <species id="M_ohtrp_c" name="5_Hydroxy_L_tryptophan_C11H12N2O3" compartment="Cytosol" charge="" boundaryCondition="false"/>
        <species id="M_orn_c" name="Ornithine_C5H13N2O2" compartment="Cytosol" charge="1" boundaryCondition="false"/>
        <species id="M_orn_e" name="Ornithine_C5H13N2O2" compartment="Extra_organism" charge="1" boundaryCondition="false"/>
        <species id="M_orot5p_c" name="Orotidine_5__phosphate_C10H10N2O11P" compartment="Cytosol" charge="-3" boundaryCondition="false"/>
        <species id="M_orot_c" name="Orotate_C5H3N2O4" compartment="Cytosol" charge="-1" boundaryCondition="false"/>
        <species id="M_oxglyc_c" name="oxaloglycolate_C4H2O6" compartment="Cytosol" charge="" boundaryCondition="false"/>
        <species id="M_oxop_c" name="3_Oxopropanoate_C3H3O3" compartment="Cytosol" charge="" boundaryCondition="false"/>
        <species id="M_palmACP_c" name="Palmitoyl_ACP__n_C160ACP__C27H51N2O8PRS" compartment="Cytosol" charge="-1" boundaryCondition="false"/>
        <species id="M_pan4p_c" name="Pantetheine_4__phosphate_C11H21N2O7PS" compartment="Cytosol" charge="-2" boundaryCondition="false"/>
        <species id="M_pant_R_c" name="R__Pantoate_C6H11O4" compartment="Cytosol" charge="-1" boundaryCondition="false"/>
        <species id="M_pant_c" name="Pantetheine_C11H22N2O4S" compartment="Cytosol" charge="" boundaryCondition="false"/>
        <species id="M_pap_c" name="Adenosine_3__5__bisphosphate_C10H11N5O10P2" compartment="Cytosol" charge="-4" boundaryCondition="false"/>
        <species id="M_paps_c" name="3__Phosphoadenylyl_sulfate_C10H11N5O13P2S" compartment="Cytosol" charge="-4" boundaryCondition="false"/>
        <species id="M_pc_c" name="Phosphatidylcholine_C40H77NO8P" compartment="Cytosol" charge="" boundaryCondition="false"/>
        <species id="M_pdx5p_c" name="Pyridoxine_5__phosphate_C8H10NO6P" compartment="Cytosol" charge="-2" boundaryCondition="false"/>
        <species id="M_pe_c" name="Phosphatidylethanolamine_C37H72NO8P" compartment="Cytosol" charge="" boundaryCondition="false"/>
        <species id="M_pect_e" name="Pectin_C26H36O23_n" compartment="Extra_organism" charge="" boundaryCondition="false"/>
        <species id="M_pep_c" name="Phosphoenolpyruvate_C3H2O6P" compartment="Cytosol" charge="-3" boundaryCondition="false"/>
        <species id="M_peptido_c" name="Peptidoglycan_subunit_C40H62N8O21" compartment="Cytosol" charge="-2" boundaryCondition="false"/>
        <species id="M_petcys_c" name="N_Pantothenoylcysteine_C12H21N2O6S" compartment="Cytosol" charge="" boundaryCondition="false"/>
        <species id="M_pg_c" name="Phosphatidylglycerol_C38H72O10P" compartment="Cytosol" charge="" boundaryCondition="false"/>
        <species id="M_pgp_c" name="Phosphatidylglycerophosphate_C38H71O13P2" compartment="Cytosol" charge="" boundaryCondition="false"/>
        <species id="M_phdp_c" name="Phytyl_diphosphate_C20H39O7P2" compartment="Cytosol" charge="" boundaryCondition="false"/>
        <species id="M_phe_D_c" name="D_Phenylalanine_C9H11NO2" compartment="Cytosol" charge="" boundaryCondition="false"/>
        <species id="M_phe_L_c" name="L_Phenylalanine_C9H11NO2" compartment="Cytosol" charge="0" boundaryCondition="false"/>
        <species id="M_phe_L_e" name="L_Phenylalanine_C9H11NO2" compartment="Extra_organism" charge="0" boundaryCondition="false"/>
        <species id="M_pheme_c" name="Protoheme_C34H30FeN4O4" compartment="Cytosol" charge="-2" boundaryCondition="false"/>
        <species id="M_pheta_c" name="Phenylethylamine_C8H12N" compartment="Cytosol" charge="" boundaryCondition="false"/>
        <species id="M_phom_c" name="O_Phospho_L_homoserine_C4H8NO6P" compartment="Cytosol" charge="-2" boundaryCondition="false"/>
        <species id="M_phosa_c" name="1_2_Diacyl_sn_glycerol_3_phosphate_phosphatidate_C35H65O8P" compartment="Cytosol" charge="" boundaryCondition="false"/>
        <species id="M_phpyr_c" name="Phenylpyruvate_C9H7O3" compartment="Cytosol" charge="-1" boundaryCondition="false"/>
        <species id="M_phthr_c" name="O_Phospho_4_hydroxy_L_threonine_C4H8NO7P" compartment="Cytosol" charge="-2" boundaryCondition="false"/>
        <species id="M_phya_c" name="phytic_acid_C6H6O24P6" compartment="Cytosol" charge="" boundaryCondition="false"/>
        <species id="M_pi_c" name="Phosphate_HO4P" compartment="Cytosol" charge="-2" boundaryCondition="false"/>
        <species id="M_pi_e" name="Phosphate_HO4P" compartment="Extra_organism" charge="-2" boundaryCondition="false"/>
        <species id="M_pmcoa_c" name="Pimeloyl_CoA_C28H41N7O19P3S" compartment="Cytosol" charge="-5" boundaryCondition="false"/>
        <species id="M_pnto_R_c" name="R__Pantothenate_C9H16NO5" compartment="Cytosol" charge="-1" boundaryCondition="false"/>
        <species id="M_pnto_R_e" name="R__Pantothenate_C9H16NO5" compartment="Extra_organism" charge="-1" boundaryCondition="false"/>
        <species id="M_ppACP_c" name="Propanoyl_ACP_C14H25N2O8PRS" compartment="Cytosol" charge="" boundaryCondition="false"/>
        <species id="M_ppa_c" name="Propionate__n_C30__C3H5O2" compartment="Cytosol" charge="-1" boundaryCondition="false"/>
        <species id="M_ppap_c" name="Propanoyl_phosphate_C3H5O5P" compartment="Cytosol" charge="-2" boundaryCondition="false"/>
        <species id="M_ppbng_c" name="Porphobilinogen_C10H13N2O4" compartment="Cytosol" charge="-1" boundaryCondition="false"/>
        <species id="M_ppcoa_c" name="Propanoyl_CoA_C24H36N7O17P3S" compartment="Cytosol" charge="-4" boundaryCondition="false"/>
        <species id="M_pphn_c" name="Prephenate_C10H8O6" compartment="Cytosol" charge="-2" boundaryCondition="false"/>
        <species id="M_ppi_c" name="Diphosphate_HO7P2" compartment="Cytosol" charge="-3" boundaryCondition="false"/>
        <species id="M_ppp9_c" name="Protoporphyrin_C34H32N4O4" compartment="Cytosol" charge="-2" boundaryCondition="false"/>
        <species id="M_pppg9_c" name="Protoporphyrinogen_IX_C34H38N4O4" compartment="Cytosol" charge="-2" boundaryCondition="false"/>
        <species id="M_pppi_c" name="Inorganic_triphosphate_HO10P3" compartment="Cytosol" charge="-4" boundaryCondition="false"/>
        <species id="M_ppyr_c" name="3_Phosphonopyruvate_C3H2O6P" compartment="Cytosol" charge="" boundaryCondition="false"/>
        <species id="M_pram_c" name="5_Phospho_beta_D_ribosylamine_C5H11NO7P" compartment="Cytosol" charge="-1" boundaryCondition="false"/>
        <species id="M_pran_c" name="N__5_Phospho_D_ribosyl_anthranilate_C12H13NO9P" compartment="Cytosol" charge="-3" boundaryCondition="false"/>
        <species id="M_prbamp_c" name="1__5_Phosphoribosyl__AMP_C15H19N5O14P2" compartment="Cytosol" charge="-4" boundaryCondition="false"/>
        <species id="M_prbatp_c" name="1__5_Phosphoribosyl__ATP_C15H19N5O20P4" compartment="Cytosol" charge="-6" boundaryCondition="false"/>
        <species id="M_prfp_c" name="1__5_Phosphoribosyl__5__5_phosphoribosylamino_methylideneaminoimidazole_4_carboxamide_C15H21N5O15P2" compartment="Cytosol" charge="-4" boundaryCondition="false"/>
        <species id="M_prlp_c" name="5__5_phospho_1_deoxyribulos_1_ylamino_methylideneamino_1__5_phosphoribosyl_imidazole_4_carboxamide_C15H21N5O15P2" compartment="Cytosol" charge="-4" boundaryCondition="false"/>
        <species id="M_pro_L_c" name="L_Proline_C5H9NO2" compartment="Cytosol" charge="0" boundaryCondition="false"/>
        <species id="M_pro_L_e" name="L_Proline_C5H9NO2" compartment="Extra_organism" charge="0" boundaryCondition="false"/>
        <species id="M_prot_c" name="Protein_C4H6N2O3R2_C2H2NOR_n" compartment="Cytosol" charge="" boundaryCondition="false"/>
        <species id="M_prpcoa_c" name="Propenoyl_CoA_C24H34N7O17P3S" compartment="Cytosol" charge="" boundaryCondition="false"/>
        <species id="M_prpp_c" name="5_Phospho_alpha_D_ribose_1_diphosphate_C5H8O14P3" compartment="Cytosol" charge="-5" boundaryCondition="false"/>
        <species id="M_ps_c" name="Phosphatidylserine_C38H71NO10P" compartment="Cytosol" charge="" boundaryCondition="false"/>
        <species id="M_pser_L_c" name="O_Phospho_L_serine_C3H6NO6P" compartment="Cytosol" charge="-2" boundaryCondition="false"/>
        <species id="M_ptrc_c" name="Putrescine_C4H14N2" compartment="Cytosol" charge="2" boundaryCondition="false"/>
        <species id="M_ptrc_e" name="Putrescine_C4H14N2" compartment="Extra_organism" charge="2" boundaryCondition="false"/>
        <species id="M_pyam5p_c" name="Pyridoxamine_5__phosphate_C8H12N2O5P" compartment="Cytosol" charge="-1" boundaryCondition="false"/>
        <species id="M_pydam_c" name="Pyridoxamine_C8H13N2O2" compartment="Cytosol" charge="1" boundaryCondition="false"/>
        <species id="M_pydx5p_c" name="Pyridoxal_5__phosphate_C8H8NO6P" compartment="Cytosol" charge="-2" boundaryCondition="false"/>
        <species id="M_pydx_c" name="Pyridoxal_C8H9NO3" compartment="Cytosol" charge="0" boundaryCondition="false"/>
        <species id="M_pydxn_c" name="Pyridoxine_C8H11NO3" compartment="Cytosol" charge="0" boundaryCondition="false"/>
        <species id="M_pyr_c" name="Pyruvate_C3H3O3" compartment="Cytosol" charge="-1" boundaryCondition="false"/>
        <species id="M_pyr_e" name="Pyruvate_C3H3O3" compartment="Extra_organism" charge="-1" boundaryCondition="false"/>
        <species id="M_q8_c" name="Ubiquinone_8_C49H74O4" compartment="Cytosol" charge="0" boundaryCondition="false"/>
        <species id="M_q8h2_c" name="Ubiquinol_8_C49H76O4" compartment="Cytosol" charge="0" boundaryCondition="false"/>
        <species id="M_qn_c" name="Quinone_C6H4O2" compartment="Cytosol" charge="" boundaryCondition="false"/>
        <species id="M_quln_c" name="Quinolinate_C7H3NO4" compartment="Cytosol" charge="-2" boundaryCondition="false"/>
        <species id="M_r1p_c" name="alpha_D_Ribose_1_phosphate_C5H9O8P" compartment="Cytosol" charge="-2" boundaryCondition="false"/>
        <species id="M_r5p_c" name="alpha_D_Ribose_5_phosphate_C5H9O8P" compartment="Cytosol" charge="-2" boundaryCondition="false"/>
        <species id="M_raff_c" name="Raffinose_C18H32O16" compartment="Cytosol" charge="" boundaryCondition="false"/>
        <species id="M_rbl_D_c" name="D_Ribulose_C5H10O5" compartment="Cytosol" charge="" boundaryCondition="false"/>
        <species id="M_rbl_L_c" name="L_Ribulose_C5H10O5" compartment="Cytosol" charge="0" boundaryCondition="false"/>
        <species id="M_rdmbzi_c" name="N1__alpha_D_ribosyl__5_6_dimethylbenzimidazole_C14H18N2O4" compartment="Cytosol" charge="0" boundaryCondition="false"/>
        <species id="M_rhcys_c" name="S_Ribosyl_L_homocysteine_C9H17NO6S" compartment="Cytosol" charge="0" boundaryCondition="false"/>
        <species id="M_rib_D_c" name="D_Ribose_C5H10O5" compartment="Cytosol" charge="0" boundaryCondition="false"/>
        <species id="M_rib_D_e" name="D_Ribose_C5H10O5" compartment="Extra_organism" charge="0" boundaryCondition="false"/>
        <species id="M_ribflv_c" name="Riboflavin_C17H20N4O6" compartment="Cytosol" charge="0" boundaryCondition="false"/>
        <species id="M_rml1p_c" name="L_Rhamnulose_1_phosphate_C6H11O8P" compartment="Cytosol" charge="-2" boundaryCondition="false"/>
        <species id="M_rml_c" name="L_Rhamnulose_C6H12O5" compartment="Cytosol" charge="0" boundaryCondition="false"/>
        <species id="M_rmn_c" name="L_Rhamnose_C6H12O5" compartment="Cytosol" charge="0" boundaryCondition="false"/>
        <species id="M_rmn_e" name="L_Rhamnose_C6H12O5" compartment="Extra_organism" charge="0" boundaryCondition="false"/>
        <species id="M_rnac_c" name="Nicotinate_D_ribonucleoside_C11H13NO6" compartment="Cytosol" charge="" boundaryCondition="false"/>
        <species id="M_rncam_c" name="N_Ribosylnicotinamide_C11H16N2O5" compartment="Cytosol" charge="" boundaryCondition="false"/>
        <species id="M_ru5p_D_c" name="D_Ribulose_5_phosphate_C5H9O8P" compartment="Cytosol" charge="-2" boundaryCondition="false"/>
        <species id="M_ru5p_L_c" name="L_Ribulose_5_phosphate_C5H9O8P" compartment="Cytosol" charge="-2" boundaryCondition="false"/>
        <species id="M_rubp_c" name="D_Ribulose_1_5_bisphosphate_C5H8O11P2" compartment="Cytosol" charge="" boundaryCondition="false"/>
        <species id="M_s1p_c" name="Sorbose_1_phosphate_C6H13O9P" compartment="Cytosol" charge="" boundaryCondition="false"/>
        <species id="M_s7p_c" name="Sedoheptulose_7_phosphate_C7H13O10P" compartment="Cytosol" charge="-2" boundaryCondition="false"/>
        <species id="M_sal6p_c" name="Salicin_6_phosphate_C13H17O10P" compartment="Cytosol" charge="" boundaryCondition="false"/>
        <species id="M_sala_c" name="3_Sulfoalanine_C3H7NO5S" compartment="Cytosol" charge="" boundaryCondition="false"/>
        <species id="M_saloh_c" name="Salicyl_alcohol_C7H8O2" compartment="Cytosol" charge="" boundaryCondition="false"/>
        <species id="M_salya_c" name="Salicylic_acid_C7H5O3" compartment="Cytosol" charge="" boundaryCondition="false"/>
        <species id="M_sarc_c" name="Sarcosine_C3H7NO2" compartment="Cytosol" charge="" boundaryCondition="false"/>
        <species id="M_sbt_D_c" name="D_Sorbitol_C6H14O6" compartment="Cytosol" charge="0" boundaryCondition="false"/>
        <species id="M_sbzcoa_c" name="O_Succinylbenzoyl_CoA_C32H39N7O20P3S" compartment="Cytosol" charge="-5" boundaryCondition="false"/>
        <species id="M_sdp_c" name="Sedoheptulose_1_7_bisphosphate_C7H12O13P2" compartment="Cytosol" charge="" boundaryCondition="false"/>
        <species id="M_secys_c" name="Selenocysteine_C3H7NO2Se" compartment="Cytosol" charge="" boundaryCondition="false"/>
        <species id="M_secyst_c" name="Selenocystathionine_C7H14N2O4Se" compartment="Cytosol" charge="" boundaryCondition="false"/>
        <species id="M_sehcys_c" name="Selenohomocysteine_C4H9NO2Se" compartment="Cytosol" charge="" boundaryCondition="false"/>
        <species id="M_sela_c" name="Selenic_acid_O4Se" compartment="Cytosol" charge="" boundaryCondition="false"/>
        <species id="M_seln_c" name="Selenide_HSe" compartment="Cytosol" charge="-1" boundaryCondition="false"/>
        <species id="M_selnp_c" name="Selenophosphate_H2O3PSe" compartment="Cytosol" charge="-1" boundaryCondition="false"/>
        <species id="M_selt_c" name="Selenite_O3Se" compartment="Cytosol" charge="" boundaryCondition="false"/>
        <species id="M_semet_c" name="Selenomethionine_C5H11NO2Se" compartment="Cytosol" charge="" boundaryCondition="false"/>
        <species id="M_ser_D_c" name="D_Serine_C3H7NO3" compartment="Cytosol" charge="0" boundaryCondition="false"/>
        <species id="M_ser_D_e" name="D_Serine_C3H7NO3" compartment="Extra_organism" charge="0" boundaryCondition="false"/>
        <species id="M_ser_L_c" name="L_Serine_C3H7NO3" compartment="Cytosol" charge="0" boundaryCondition="false"/>
        <species id="M_ser_L_e" name="L_Serine_C3H7NO3" compartment="Extra_organism" charge="0" boundaryCondition="false"/>
        <species id="M_sert_c" name="Serotonin_C10H13N2O" compartment="Cytosol" charge="" boundaryCondition="false"/>
        <species id="M_sfglut_c" name="S_Formylglutathione_C11H15N3O7S" compartment="Cytosol" charge="" boundaryCondition="false"/>
        <species id="M_shcl_c" name="Sirohydrochlorin_C42H41N4O16" compartment="Cytosol" charge="-7" boundaryCondition="false"/>
        <species id="M_sheme_c" name="Siroheme_C42H36FeN4O16" compartment="Cytosol" charge="-8" boundaryCondition="false"/>
        <species id="M_shmglut_c" name="S_Hydroxymethyl_glutathione_C11H17N3O7S" compartment="Cytosol" charge="" boundaryCondition="false"/>
        <species id="M_siala_c" name="3_Sulfinoalanine_C3H7NO4S" compartment="Cytosol" charge="" boundaryCondition="false"/>
        <species id="M_sipyr_c" name="3_Sulfinopyruvate_C3H3O5S" compartment="Cytosol" charge="" boundaryCondition="false"/>
        <species id="M_skm5p_c" name="Shikimate_5_phosphate_C7H8O8P" compartment="Cytosol" charge="-3" boundaryCondition="false"/>
        <species id="M_skm_c" name="Shikimate_C7H9O5" compartment="Cytosol" charge="-1" boundaryCondition="false"/>
        <species id="M_sl26da_c" name="N_Succinyl_LL_2_6_diaminoheptanedioate_C11H16N2O7" compartment="Cytosol" charge="-2" boundaryCondition="false"/>
        <species id="M_sl2a6o_c" name="N_Succinyl_2_L_amino_6_oxoheptanedioate_C11H12NO8" compartment="Cytosol" charge="-3" boundaryCondition="false"/>
        <species id="M_so3_c" name="Sulfite_O3S" compartment="Cytosol" charge="-2" boundaryCondition="false"/>
        <species id="M_so4_c" name="Sulfate_O4S" compartment="Cytosol" charge="-2" boundaryCondition="false"/>
        <species id="M_so4_e" name="Sulfate_O4S" compartment="Extra_organism" charge="-2" boundaryCondition="false"/>
        <species id="M_sol6p_c" name="D_Sorbitol_6_phosphate_C6H15O9P" compartment="Cytosol" charge="" boundaryCondition="false"/>
        <species id="M_spm_c" name="Spermine_C10H30N4" compartment="Cytosol" charge="" boundaryCondition="false"/>
        <species id="M_spmd_c" name="Spermidine_C7H22N3" compartment="Cytosol" charge="3" boundaryCondition="false"/>
        <species id="M_spmd_e" name="Spermidine_C7H22N3" compartment="Extra_organism" charge="3" boundaryCondition="false"/>
        <species id="M_spyr_c" name="3_Sulfopyruvate_C3H3O6S" compartment="Cytosol" charge="" boundaryCondition="false"/>
        <species id="M_ssaltpp_c" name="Succinate_semialdehyde_thiamin_diphosphate_anion_C16H21N4O10P2S" compartment="Cytosol" charge="-3" boundaryCondition="false"/>
        <species id="M_sslc_c" name="S_Sulfo_L_cysteine_C3H6NO5S2" compartment="Cytosol" charge="" boundaryCondition="false"/>
        <species id="M_stac_c" name="Stachyose_C24H42O21" compartment="Cytosol" charge="" boundaryCondition="false"/>
        <species id="M_sucarg_c" name="N2_Succinyl_L_arginine_C10H17N4O5" compartment="Cytosol" charge="-1" boundaryCondition="false"/>
        <species id="M_sucbz_c" name="o_Succinylbenzoate_C11H8O5" compartment="Cytosol" charge="-2" boundaryCondition="false"/>
        <species id="M_succ_c" name="Succinate_C4H4O4" compartment="Cytosol" charge="-2" boundaryCondition="false"/>
        <species id="M_succ_e" name="Succinate_C4H4O4" compartment="Extra_organism" charge="-2" boundaryCondition="false"/>
        <species id="M_succoa_c" name="Succinyl_CoA_C25H35N7O19P3S" compartment="Cytosol" charge="-5" boundaryCondition="false"/>
        <species id="M_sucglu_c" name="N2_Succinyl_L_glutamate_C9H10NO7" compartment="Cytosol" charge="-3" boundaryCondition="false"/>
        <species id="M_sucgsa_c" name="N2_Succinyl_L_glutamate_5_semialdehyde_C9H11NO6" compartment="Cytosol" charge="-2" boundaryCondition="false"/>
        <species id="M_suchms_c" name="O_Succinyl_L_homoserine_C8H12NO6" compartment="Cytosol" charge="-1" boundaryCondition="false"/>
        <species id="M_sucorn_c" name="N2_Succinyl_L_ornithine_C9H15N2O5" compartment="Cytosol" charge="-1" boundaryCondition="false"/>
        <species id="M_sucr_c" name="Sucrose_C12H22O11" compartment="Cytosol" charge="0" boundaryCondition="false"/>
        <species id="M_sucsal_c" name="Succinic_semialdehyde_C4H5O3" compartment="Cytosol" charge="-1" boundaryCondition="false"/>
        <species id="M_t2miphcoa_c" name="trans_2_Methyl_5_isopropylhexa_2_5_dienoyl_CoA_C31H47N7O17P3S" compartment="Cytosol" charge="" boundaryCondition="false"/>
        <species id="M_t4ohpro_L_c" name="trans_4_Hydroxy_L_proline_C5H9NO3" compartment="Cytosol" charge="" boundaryCondition="false"/>
        <species id="M_tag6p_D_c" name="D_Tagatose_6_phosphate_C6H11O9P" compartment="Cytosol" charge="-2" boundaryCondition="false"/>
        <species id="M_tagdp_D_c" name="D_Tagatose_1_6_biphosphate_C6H10O12P2" compartment="Cytosol" charge="-4" boundaryCondition="false"/>
        <species id="M_tagur_c" name="D_Tagaturonate_C6H9O7" compartment="Cytosol" charge="-1" boundaryCondition="false"/>
        <species id="M_tartr_L_c" name="L_tartrate_C4H4O6" compartment="Cytosol" charge="-2" boundaryCondition="false"/>
        <species id="M_taur_c" name="Taurine_C2H7NO3S" compartment="Cytosol" charge="0" boundaryCondition="false"/>
        <species id="M_taur_e" name="Taurine_C2H7NO3S" compartment="Extra_organism" charge="0" boundaryCondition="false"/>
        <species id="M_tcynt_c" name="Thiocyanate_CNS" compartment="Cytosol" charge="-1" boundaryCondition="false"/>
        <species id="M_tcys_c" name="Thiocysteine_C3H7NO2S2" compartment="Cytosol" charge="" boundaryCondition="false"/>
        <species id="M_tdeACP_c" name="cis_tetradec_7_enoyl_acyl_carrier_protein__n_C141__C25H45N2O8PRS" compartment="Cytosol" charge="-1" boundaryCondition="false"/>
        <species id="M_thcerad_c" name="Trihexosylceramide_C52H96NO18" compartment="Cytosol" charge="" boundaryCondition="false"/>
        <species id="M_thdp_c" name="2_3_4_5_Tetrahydrodipicolinate_C7H7NO4" compartment="Cytosol" charge="-2" boundaryCondition="false"/>
        <species id="M_thf_c" name="5_6_7_8_Tetrahydrofolate_C19H21N7O6" compartment="Cytosol" charge="-2" boundaryCondition="false"/>
        <species id="M_thfglu_c" name="THF_L_glutamate_C24H28N8O9" compartment="Cytosol" charge="" boundaryCondition="false"/>
        <species id="M_thm_c" name="Thiamin_C12H17N4OS" compartment="Cytosol" charge="1" boundaryCondition="false"/>
        <species id="M_thm_e" name="Thiamin_C12H17N4OS" compartment="Extra_organism" charge="1" boundaryCondition="false"/>
        <species id="M_thmmp_c" name="Thiamin_monophosphate_C12H16N4O4PS" compartment="Cytosol" charge="-1" boundaryCondition="false"/>
        <species id="M_thmpp_c" name="Thiamine_diphosphate_C12H16N4O7P2S" compartment="Cytosol" charge="-2" boundaryCondition="false"/>
        <species id="M_thpg_c" name="Tetrahydropteroyltri_L_glutamate_C24H31N8O12" compartment="Cytosol" charge="" boundaryCondition="false"/>
        <species id="M_thr_L_c" name="L_Threonine_C4H9NO3" compartment="Cytosol" charge="0" boundaryCondition="false"/>
        <species id="M_thr_L_e" name="L_Threonine_C4H9NO3" compartment="Extra_organism" charge="0" boundaryCondition="false"/>
        <species id="M_thym_c" name="Thymine_C5H6N2O2" compartment="Cytosol" charge="0" boundaryCondition="false"/>
        <species id="M_thymd_c" name="Thymidine_C10H14N2O5" compartment="Cytosol" charge="0" boundaryCondition="false"/>
        <species id="M_thymd_e" name="Thymidine_C10H14N2O5" compartment="Extra_organism" charge="0" boundaryCondition="false"/>
        <species id="M_tma_c" name="trimethylamine_C3H10N" compartment="Cytosol" charge="1" boundaryCondition="false"/>
        <species id="M_tmao_c" name="Trimethylamine_N_oxide_C3H9NO" compartment="Cytosol" charge="0" boundaryCondition="false"/>
        <species id="M_trdox_c" name="Oxidized_thioredoxin_X" compartment="Cytosol" charge="0" boundaryCondition="false"/>
        <species id="M_trdrd_c" name="Reduced_thioredoxin_XH2" compartment="Cytosol" charge="0" boundaryCondition="false"/>
        <species id="M_tre6p_c" name="alpha_alpha__Trehalose_6_phosphate_C12H21O14P" compartment="Cytosol" charge="-2" boundaryCondition="false"/>
        <species id="M_tre_e" name="Trehalose_C12H22O11" compartment="Extra_organism" charge="0" boundaryCondition="false"/>
        <species id="M_trnaglu_c" name="tRNA__Glu__R" compartment="Cytosol" charge="0" boundaryCondition="false"/>
        <species id="M_trp_L_c" name="L_Tryptophan_C11H12N2O2" compartment="Cytosol" charge="0" boundaryCondition="false"/>
        <species id="M_trp_L_e" name="L_Tryptophan_C11H12N2O2" compartment="Extra_organism" charge="0" boundaryCondition="false"/>
        <species id="M_trpa_c" name="Tryptamine_C10H14N2" compartment="Cytosol" charge="" boundaryCondition="false"/>
        <species id="M_tsul_c" name="Thiosulfate_O3S2" compartment="Cytosol" charge="-2" boundaryCondition="false"/>
        <species id="M_tsul_e" name="Thiosulfate_O3S2" compartment="Extra_organism" charge="-2" boundaryCondition="false"/>
        <species id="M_ttdca_c" name="tetradecanoate__n_C140__C14H27O2" compartment="Cytosol" charge="-1" boundaryCondition="false"/>
        <species id="M_ttdca_e" name="tetradecanoate__n_C140__C14H27O2" compartment="Extra_organism" charge="-1" boundaryCondition="false"/>
        <species id="M_ttdcea_c" name="tetradecenoate__n_C141__C14H25O2" compartment="Cytosol" charge="-1" boundaryCondition="false"/>
        <species id="M_tyr_L_c" name="L_Tyrosine_C9H11NO3" compartment="Cytosol" charge="0" boundaryCondition="false"/>
        <species id="M_tyr_L_e" name="L_Tyrosine_C9H11NO3" compartment="Extra_organism" charge="0" boundaryCondition="false"/>
        <species id="M_tyra_c" name="Tyramine_C8H11NO" compartment="Cytosol" charge="" boundaryCondition="false"/>
        <species id="M_u23ga_c" name="UDP_2_3_bis_3_hydroxytetradecanoyl_glucosamine_C43H75N3O20P2" compartment="Cytosol" charge="-2" boundaryCondition="false"/>
        <species id="M_u3aga_c" name="UDP_3_O__3_hydroxytetradecanoyl__N_acetylglucosamine_C31H51N3O19P2" compartment="Cytosol" charge="-2" boundaryCondition="false"/>
        <species id="M_u3hga_c" name="UDP_3_O__3_hydroxytetradecanoyl__D_glucosamine_C29H50N3O18P2" compartment="Cytosol" charge="-1" boundaryCondition="false"/>
        <species id="M_uaagmda_c" name="Undecaprenyl_diphospho_N_acetylmuramoyl__N_acetylglucosamine__L_ala_D_glu_meso_2_6_diaminopimeloyl_D_ala_D_ala_C95H152N8O28P2" compartment="Cytosol" charge="-4" boundaryCondition="false"/>
        <species id="M_uaccg_c" name="UDP_N_acetyl_3_O__1_carboxyvinyl__D_glucosamine_C20H26N3O19P2" compartment="Cytosol" charge="-3" boundaryCondition="false"/>
        <species id="M_uacgam_c" name="UDP_N_acetyl_D_glucosamine_C17H25N3O17P2" compartment="Cytosol" charge="-2" boundaryCondition="false"/>
        <species id="M_uacmam_c" name="UDP_N_acetyl_D_mannosamine_C17H25N3O17P2" compartment="Cytosol" charge="-2" boundaryCondition="false"/>
        <species id="M_uacmamu_c" name="UDP_N_acetyl_D_mannosaminouronate_C17H22N3O18P2" compartment="Cytosol" charge="-3" boundaryCondition="false"/>
        <species id="M_uagmda_c" name="Undecaprenyl_diphospho_N_acetylmuramoyl_L_alanyl_D_glutamyl_meso_2_6_diaminopimeloyl_D_alanyl_D_alanine_C87H139N7O23P2" compartment="Cytosol" charge="-4" boundaryCondition="false"/>
        <species id="M_uama_c" name="UDP_N_acetylmuramoyl_L_alanine_C23H33N4O20P2" compartment="Cytosol" charge="-3" boundaryCondition="false"/>
        <species id="M_uamag_c" name="UDP_N_acetylmuramoyl_L_alanyl_D_glutamate_C28H39N5O23P2" compartment="Cytosol" charge="-4" boundaryCondition="false"/>
        <species id="M_uamr_c" name="UDP_N_acetylmuramate_C20H28N3O19P2" compartment="Cytosol" charge="-3" boundaryCondition="false"/>
        <species id="M_udcpdp_c" name="Undecaprenyl_diphosphate_C55H89O7P2" compartment="Cytosol" charge="-3" boundaryCondition="false"/>
        <species id="M_udcpp_c" name="Undecaprenyl_phosphate_C55H89O4P" compartment="Cytosol" charge="-2" boundaryCondition="false"/>
        <species id="M_udp_c" name="UDP_C9H11N2O12P2" compartment="Cytosol" charge="-3" boundaryCondition="false"/>
        <species id="M_udpg_c" name="UDPglucose_C15H22N2O17P2" compartment="Cytosol" charge="-2" boundaryCondition="false"/>
        <species id="M_udpgal_c" name="UDPgalactose_C15H22N2O17P2" compartment="Cytosol" charge="-2" boundaryCondition="false"/>
        <species id="M_udpglcur_c" name="UDP_D_glucuronate_C15H19N2O18P2" compartment="Cytosol" charge="-3" boundaryCondition="false"/>
        <species id="M_ugmd_c" name="UDP_N_acetylmuramoyl_L_alanyl_D_gamma_glutamyl_meso_2_6_diaminopimelate_C35H51N7O26P2" compartment="Cytosol" charge="-4" boundaryCondition="false"/>
        <species id="M_ugmda_c" name="UDP_N_acetylmuramoyl_L_alanyl_D_glutamyl_meso_2_6_diaminopimeloyl_D_alanyl_D_alanine_C41H61N9O28P2" compartment="Cytosol" charge="-4" boundaryCondition="false"/>
        <species id="M_ump_c" name="UMP_C9H11N2O9P" compartment="Cytosol" charge="-2" boundaryCondition="false"/>
        <species id="M_unaga_c" name="Undecaprenyl_diphospho_N_acetyl_glucosamine_C63H103NO12P2" compartment="Cytosol" charge="-2" boundaryCondition="false"/>
        <species id="M_unagamu_c" name="Undecaprenyl_diphospho_N_acetylglucosamine_N_acetylmannosaminuronate_C71H113N2O18P2" compartment="Cytosol" charge="-3" boundaryCondition="false"/>
        <species id="M_unagamuf_c" name="Undecaprenyl_diphospho_N_acetylglucosamine_N_acetylmannosaminuronate_N_acetamido_4_6_dideoxy_D_galactose_C79H126N3O22P2" compartment="Cytosol" charge="-3" boundaryCondition="false"/>
        <species id="M_uppg3_c" name="Uroporphyrinogen_III_C40H36N4O16" compartment="Cytosol" charge="-8" boundaryCondition="false"/>
        <species id="M_ura_c" name="Uracil_C4H4N2O2" compartment="Cytosol" charge="0" boundaryCondition="false"/>
        <species id="M_ura_e" name="Uracil_C4H4N2O2" compartment="Extra_organism" charge="0" boundaryCondition="false"/>
        <species id="M_urea_c" name="Urea_CH4N2O" compartment="Cytosol" charge="0" boundaryCondition="false"/>
        <species id="M_urea_e" name="Urea_CH4N2O" compartment="Extra_organism" charge="0" boundaryCondition="false"/>
        <species id="M_uri_c" name="Uridine_C9H12N2O6" compartment="Cytosol" charge="0" boundaryCondition="false"/>
        <species id="M_uri_e" name="Uridine_C9H12N2O6" compartment="Extra_organism" charge="0" boundaryCondition="false"/>
        <species id="M_uroc_c" name="Urocanate_C6H5N2O2" compartment="Cytosol" charge="" boundaryCondition="false"/>
        <species id="M_utp_c" name="UTP_C9H11N2O15P3" compartment="Cytosol" charge="-4" boundaryCondition="false"/>
        <species id="M_val_L_c" name="L_Valine_C5H11NO2" compartment="Cytosol" charge="0" boundaryCondition="false"/>
        <species id="M_val_L_e" name="L_Valine_C5H11NO2" compartment="Extra_organism" charge="0" boundaryCondition="false"/>
        <species id="M_vk1_c" name="Vitamin_K1_C31H46O2" compartment="Cytosol" charge="" boundaryCondition="false"/>
        <species id="M_xan_c" name="Xanthine_C5H4N4O2" compartment="Cytosol" charge="0" boundaryCondition="false"/>
        <species id="M_xan_e" name="Xanthine_C5H4N4O2" compartment="Extra_organism" charge="0" boundaryCondition="false"/>
        <species id="M_xmp_c" name="Xanthosine_5__phosphate_C10H11N4O9P" compartment="Cytosol" charge="-2" boundaryCondition="false"/>
        <species id="M_xtsn_c" name="Xanthosine_C10H12N4O6" compartment="Cytosol" charge="0" boundaryCondition="false"/>
        <species id="M_xu1p_L_c" name="L_Xylulose_1_phosphate_C5H11O8P" compartment="Cytosol" charge="" boundaryCondition="false"/>
        <species id="M_xu5p_D_c" name="D_Xylulose_5_phosphate_C5H9O8P" compartment="Cytosol" charge="-2" boundaryCondition="false"/>
        <species id="M_xu5p_L_c" name="L_Xylulose_5_phosphate_C5H9O8P" compartment="Cytosol" charge="-2" boundaryCondition="false"/>
        <species id="M_xyl_D_c" name="D_Xylose_C5H10O5" compartment="Cytosol" charge="0" boundaryCondition="false"/>
        <species id="M_xyl_D_e" name="D_Xylose_C5H10O5" compartment="Extra_organism" charge="0" boundaryCondition="false"/>
        <species id="M_xyl_L_c" name="L_Xylonate_C5H9O6" compartment="Cytosol" charge="" boundaryCondition="false"/>
        <species id="M_xylu_D_c" name="D_Xylulose_C5H10O5" compartment="Cytosol" charge="0" boundaryCondition="false"/>
        <species id="M_xylu_L_c" name="L_Xylulose_C5H10O5" compartment="Cytosol" charge="" boundaryCondition="false"/>
        <species id="M_ybt_c" name="Yersiniabactin_C21H26N3O4S3" compartment="Cytosol" charge="" boundaryCondition="false"/>
        <species id="M_ybt_e" name="Yersiniabactin_C21H26N3O4S3" compartment="Extra_organism" charge="" boundaryCondition="false"/>
        <species id="M_ybtfe_c" name="Yersiniabactin_Fe_complex_C21H26N3O4S3Fe" compartment="Cytosol" charge="" boundaryCondition="false"/>
        <species id="M_ybtfe_e" name="Yersiniabactin_Fe_complex_C21H26N3O4S3Fe" compartment="Extra_organism" charge="" boundaryCondition="false"/>
        <species id="M_12ppd_S_b" name="S__Propane_1_2_diol_C3H8O2" compartment="Extra_organism" charge="0" boundaryCondition="true"/>
        <species id="M_26dap_M_b" name="meso_2_6_Diaminoheptanedioate_C7H14N2O4" compartment="Extra_organism" charge="0" boundaryCondition="true"/>
        <species id="M_44dageg_b" name="4_4_Deoxy_alpha_D_gluc_4_enuronosyl_D_galacturonate_C12H16O12" compartment="Extra_organism" charge="" boundaryCondition="true"/>
        <species id="M_5mtr_b" name="5_Methylthio_D_ribose_C6H12O4S" compartment="Extra_organism" charge="0" boundaryCondition="true"/>
        <species id="M_ac_b" name="Acetate_C2H3O2" compartment="Extra_organism" charge="-1" boundaryCondition="true"/>
        <species id="M_acald_b" name="Acetaldehyde_C2H4O" compartment="Extra_organism" charge="0" boundaryCondition="true"/>
        <species id="M_acgam_b" name="N_Acetyl_D_glucosamine_C8H15NO6" compartment="Extra_organism" charge="0" boundaryCondition="true"/>
        <species id="M_acmana_b" name="N_Acetyl_D_mannosamine_C8H15NO6" compartment="Extra_organism" charge="0" boundaryCondition="true"/>
        <species id="M_acnam_b" name="N_Acetylneuraminate_C11H18NO9" compartment="Extra_organism" charge="-1" boundaryCondition="true"/>
        <species id="M_adn_b" name="Adenosine_C10H13N5O4" compartment="Extra_organism" charge="0" boundaryCondition="true"/>
        <species id="M_ala_D_b" name="D_Alanine_C3H7NO2" compartment="Extra_organism" charge="0" boundaryCondition="true"/>
        <species id="M_ala_L_b" name="L_Alanine_C3H7NO2" compartment="Extra_organism" charge="0" boundaryCondition="true"/>
        <species id="M_arab_L_b" name="L_Arabinose_C5H10O5" compartment="Extra_organism" charge="0" boundaryCondition="true"/>
        <species id="M_arg_L_b" name="L_Arginine_C6H15N4O2" compartment="Extra_organism" charge="1" boundaryCondition="true"/>
        <species id="M_asn_L_b" name="L_Asparagine_C4H8N2O3" compartment="Extra_organism" charge="0" boundaryCondition="true"/>
        <species id="M_asp_L_b" name="L_Aspartate_C4H6NO4" compartment="Extra_organism" charge="-1" boundaryCondition="true"/>
        <species id="M_cbl1_b" name="Cob_I_alamin_C62H88CoN13O14P" compartment="Extra_organism" charge="-1" boundaryCondition="true"/>
        <species id="M_celli_b" name="Cellobiose_C12H22O11" compartment="Extra_organism" charge="" boundaryCondition="true"/>
        <species id="M_chol_b" name="Choline_C5H14NO" compartment="Extra_organism" charge="1" boundaryCondition="true"/>
        <species id="M_co2_b" name="CO2_CO2" compartment="Extra_organism" charge="0" boundaryCondition="true"/>
        <species id="M_crn_b" name="L_Carnitine_C7H15NO3" compartment="Extra_organism" charge="0" boundaryCondition="true"/>
        <species id="M_csn_b" name="Cytosine_C4H5N3O" compartment="Extra_organism" charge="0" boundaryCondition="true"/>
        <species id="M_cys_L_b" name="L_Cysteine_C3H7NO2S" compartment="Extra_organism" charge="0" boundaryCondition="true"/>
        <species id="M_cytd_b" name="Cytidine_C9H13N3O5" compartment="Extra_organism" charge="0" boundaryCondition="true"/>
        <species id="M_dad_2_b" name="Deoxyadenosine_C10H13N5O3" compartment="Extra_organism" charge="0" boundaryCondition="true"/>
        <species id="M_dcyt_b" name="Deoxycytidine_C9H13N3O4" compartment="Extra_organism" charge="0" boundaryCondition="true"/>
        <species id="M_dha_b" name="Dihydroxyacetone_C3H6O3" compartment="Extra_organism" charge="0" boundaryCondition="true"/>
        <species id="M_duri_b" name="Deoxyuridine_C9H12N2O5" compartment="Extra_organism" charge="0" boundaryCondition="true"/>
        <species id="M_etoh_b" name="Ethanol_C2H6O" compartment="Extra_organism" charge="0" boundaryCondition="true"/>
        <species id="M_fe2_b" name="Fe2_Fe" compartment="Extra_organism" charge="2" boundaryCondition="true"/>
        <species id="M_for_b" name="Formate_CH1O2" compartment="Extra_organism" charge="-1" boundaryCondition="true"/>
        <species id="M_fru_b" name="D_Fructose_C6H12O6" compartment="Extra_organism" charge="0" boundaryCondition="true"/>
        <species id="M_fum_b" name="Fumarate_C4H2O4" compartment="Extra_organism" charge="-2" boundaryCondition="true"/>
        <species id="M_gal_b" name="D_Galactose_C6H12O6" compartment="Extra_organism" charge="0" boundaryCondition="true"/>
        <species id="M_galur_b" name="D_Galacturonate_C6H9O7" compartment="Extra_organism" charge="-1" boundaryCondition="true"/>
        <species id="M_gbbtn_b" name="gamma_butyrobetaine_C7H15NO2" compartment="Extra_organism" charge="0" boundaryCondition="true"/>
        <species id="M_glc_D_b" name="D_Glucose_C6H12O6" compartment="Extra_organism" charge="0" boundaryCondition="true"/>
        <species id="M_glcn_b" name="D_Gluconate_C6H11O7" compartment="Extra_organism" charge="-1" boundaryCondition="true"/>
        <species id="M_glcur_b" name="D_Glucuronate_C6H9O7" compartment="Extra_organism" charge="-1" boundaryCondition="true"/>
        <species id="M_gln_L_b" name="L_Glutamine_C5H10N2O3" compartment="Extra_organism" charge="0" boundaryCondition="true"/>
        <species id="M_glu_L_b" name="L_Glutamate_C5H8NO4" compartment="Extra_organism" charge="-1" boundaryCondition="true"/>
        <species id="M_gly_b" name="Glycine_C2H5NO2" compartment="Extra_organism" charge="0" boundaryCondition="true"/>
        <species id="M_glyald_b" name="D_Glyceraldehyde_C3H6O3" compartment="Extra_organism" charge="0" boundaryCondition="true"/>
        <species id="M_glyb_b" name="Glycine_betaine_C5H11NO2" compartment="Extra_organism" charge="0" boundaryCondition="true"/>
        <species id="M_glyc3p_b" name="Glycerol_3_phosphate_C3H7O6P" compartment="Extra_organism" charge="-2" boundaryCondition="true"/>
        <species id="M_glyc_b" name="Glycerol_C3H8O3" compartment="Extra_organism" charge="0" boundaryCondition="true"/>
        <species id="M_glyclt_b" name="Glycolate_C2H3O3" compartment="Extra_organism" charge="-1" boundaryCondition="true"/>
        <species id="M_gua_b" name="Guanine_C5H5N5O" compartment="Extra_organism" charge="0" boundaryCondition="true"/>
        <species id="M_h2o_b" name="H2O_H2O" compartment="Extra_organism" charge="0" boundaryCondition="true"/>
        <species id="M_h_b" name="H_H" compartment="Extra_organism" charge="1" boundaryCondition="true"/>
        <species id="M_hdca_b" name="Hexadecanoate__n_C160__C16H31O2" compartment="Extra_organism" charge="-1" boundaryCondition="true"/>
        <species id="M_his_L_b" name="L_Histidine_C6H9N3O2" compartment="Extra_organism" charge="0" boundaryCondition="true"/>
        <species id="M_hxan_b" name="Hypoxanthine_C5H4N4O" compartment="Extra_organism" charge="0" boundaryCondition="true"/>
        <species id="M_ile_L_b" name="L_Isoleucine_C6H13NO2" compartment="Extra_organism" charge="0" boundaryCondition="true"/>
        <species id="M_indole_b" name="Indole_C8H7N" compartment="Extra_organism" charge="0" boundaryCondition="true"/>
        <species id="M_isom_b" name="Isomaltose_C12H22O11" compartment="Extra_organism" charge="" boundaryCondition="true"/>
        <species id="M_k_b" name="potassium_K" compartment="Extra_organism" charge="1" boundaryCondition="true"/>
        <species id="M_lac_D_b" name="D_Lactate_C3H5O3" compartment="Extra_organism" charge="-1" boundaryCondition="true"/>
        <species id="M_lac_L_b" name="L_Lactate_C3H5O3" compartment="Extra_organism" charge="-1" boundaryCondition="true"/>
        <species id="M_leu_L_b" name="L_Leucine_C6H13NO2" compartment="Extra_organism" charge="0" boundaryCondition="true"/>
        <species id="M_lys_L_b" name="L_Lysine_C6H15N2O2" compartment="Extra_organism" charge="1" boundaryCondition="true"/>
        <species id="M_mal_L_b" name="L_Malate_C4H4O5" compartment="Extra_organism" charge="-2" boundaryCondition="true"/>
        <species id="M_malt_b" name="Maltose_C12H22O11" compartment="Extra_organism" charge="0" boundaryCondition="true"/>
        <species id="M_malthx_b" name="Maltohexaose_C36H62O31" compartment="Extra_organism" charge="0" boundaryCondition="true"/>
        <species id="M_maltpt_b" name="Maltopentaose_C30H52O26" compartment="Extra_organism" charge="0" boundaryCondition="true"/>
        <species id="M_malttr_b" name="Maltotriose_C18H32O16" compartment="Extra_organism" charge="0" boundaryCondition="true"/>
        <species id="M_maltttr_b" name="Maltotetraose_C24H42O21" compartment="Extra_organism" charge="0" boundaryCondition="true"/>
        <species id="M_man_b" name="D_Mannose_C6H12O6" compartment="Extra_organism" charge="0" boundaryCondition="true"/>
        <species id="M_melib_b" name="Melibiose_C12H22O11" compartment="Extra_organism" charge="0" boundaryCondition="true"/>
        <species id="M_meoh_b" name="Methanol_CH4O" compartment="Extra_organism" charge="" boundaryCondition="true"/>
        <species id="M_met_D_b" name="D_Methionine_C5H10NO2S" compartment="Extra_organism" charge="0" boundaryCondition="true"/>
        <species id="M_met_L_b" name="L_Methionine_C5H11NO2S" compartment="Extra_organism" charge="0" boundaryCondition="true"/>
        <species id="M_mnl_b" name="D_Mannitol_C6H14O6" compartment="Extra_organism" charge="0" boundaryCondition="true"/>
        <species id="M_na1_b" name="Sodium_Na" compartment="Extra_organism" charge="1" boundaryCondition="true"/>
        <species id="M_nac_b" name="Nicotinate_C6H4NO2" compartment="Extra_organism" charge="-1" boundaryCondition="true"/>
        <species id="M_nagan_b" name="N_Acetyl_galactosamine_C8H15NO7" compartment="Extra_organism" charge="" boundaryCondition="true"/>
        <species id="M_nh4_b" name="Ammonium_H4N" compartment="Extra_organism" charge="1" boundaryCondition="true"/>
        <species id="M_nmn_b" name="NMN_C11H14N2O8P" compartment="Extra_organism" charge="-1" boundaryCondition="true"/>
        <species id="M_no2_b" name="Nitrite_NO2" compartment="Extra_organism" charge="-1" boundaryCondition="true"/>
        <species id="M_no3_b" name="Nitrate_NO3" compartment="Extra_organism" charge="-1" boundaryCondition="true"/>
        <species id="M_o2_b" name="O2_O2" compartment="Extra_organism" charge="0" boundaryCondition="true"/>
        <species id="M_ocdca_b" name="octadecanoate__n_C180__C18H35O2" compartment="Extra_organism" charge="-1" boundaryCondition="true"/>
        <species id="M_orn_b" name="Ornithine_C5H13N2O2" compartment="Extra_organism" charge="1" boundaryCondition="true"/>
        <species id="M_pect_b" name="Pectin_C26H36O23_n" compartment="Extra_organism" charge="" boundaryCondition="true"/>
        <species id="M_phe_L_b" name="L_Phenylalanine_C9H11NO2" compartment="Extra_organism" charge="0" boundaryCondition="true"/>
        <species id="M_pi_b" name="Phosphate_HO4P" compartment="Extra_organism" charge="-2" boundaryCondition="true"/>
        <species id="M_pnto_R_b" name="R__Pantothenate_C9H16NO5" compartment="Extra_organism" charge="-1" boundaryCondition="true"/>
        <species id="M_pro_L_b" name="L_Proline_C5H9NO2" compartment="Extra_organism" charge="0" boundaryCondition="true"/>
        <species id="M_ptrc_b" name="Putrescine_C4H14N2" compartment="Extra_organism" charge="2" boundaryCondition="true"/>
        <species id="M_pyr_b" name="Pyruvate_C3H3O3" compartment="Extra_organism" charge="-1" boundaryCondition="true"/>
        <species id="M_rib_D_b" name="D_Ribose_C5H10O5" compartment="Extra_organism" charge="0" boundaryCondition="true"/>
        <species id="M_rmn_b" name="L_Rhamnose_C6H12O5" compartment="Extra_organism" charge="0" boundaryCondition="true"/>
        <species id="M_ser_D_b" name="D_Serine_C3H7NO3" compartment="Extra_organism" charge="0" boundaryCondition="true"/>
        <species id="M_ser_L_b" name="L_Serine_C3H7NO3" compartment="Extra_organism" charge="0" boundaryCondition="true"/>
        <species id="M_so4_b" name="Sulfate_O4S" compartment="Extra_organism" charge="-2" boundaryCondition="true"/>
        <species id="M_spmd_b" name="Spermidine_C7H22N3" compartment="Extra_organism" charge="3" boundaryCondition="true"/>
        <species id="M_succ_b" name="Succinate_C4H4O4" compartment="Extra_organism" charge="-2" boundaryCondition="true"/>
        <species id="M_taur_b" name="Taurine_C2H7NO3S" compartment="Extra_organism" charge="0" boundaryCondition="true"/>
        <species id="M_thm_b" name="Thiamin_C12H17N4OS" compartment="Extra_organism" charge="1" boundaryCondition="true"/>
        <species id="M_thr_L_b" name="L_Threonine_C4H9NO3" compartment="Extra_organism" charge="0" boundaryCondition="true"/>
        <species id="M_thymd_b" name="Thymidine_C10H14N2O5" compartment="Extra_organism" charge="0" boundaryCondition="true"/>
        <species id="M_tre_b" name="Trehalose_C12H22O11" compartment="Extra_organism" charge="0" boundaryCondition="true"/>
        <species id="M_trp_L_b" name="L_Tryptophan_C11H12N2O2" compartment="Extra_organism" charge="0" boundaryCondition="true"/>
        <species id="M_tsul_b" name="Thiosulfate_O3S2" compartment="Extra_organism" charge="-2" boundaryCondition="true"/>
        <species id="M_ttdca_b" name="tetradecanoate__n_C140__C14H27O2" compartment="Extra_organism" charge="-1" boundaryCondition="true"/>
        <species id="M_tyr_L_b" name="L_Tyrosine_C9H11NO3" compartment="Extra_organism" charge="0" boundaryCondition="true"/>
        <species id="M_ura_b" name="Uracil_C4H4N2O2" compartment="Extra_organism" charge="0" boundaryCondition="true"/>
        <species id="M_urea_b" name="Urea_CH4N2O" compartment="Extra_organism" charge="0" boundaryCondition="true"/>
        <species id="M_uri_b" name="Uridine_C9H12N2O6" compartment="Extra_organism" charge="0" boundaryCondition="true"/>
        <species id="M_val_L_b" name="L_Valine_C5H11NO2" compartment="Extra_organism" charge="0" boundaryCondition="true"/>
        <species id="M_xan_b" name="Xanthine_C5H4N4O2" compartment="Extra_organism" charge="0" boundaryCondition="true"/>
        <species id="M_xyl_D_b" name="D_Xylose_C5H10O5" compartment="Extra_organism" charge="0" boundaryCondition="true"/>
        <species id="M_ybt_b" name="Yersiniabactin_C21H26N3O4S3" compartment="Extra_organism" charge="" boundaryCondition="true"/>
        <species id="M_ybtfe_b" name="Yersiniabactin_Fe_complex_C21H26N3O4S3Fe" compartment="Extra_organism" charge="" boundaryCondition="true"/>
</listOfSpecies>
<listOfReactions>
        <reaction id="R_12PPDt" name="S_Propane_1,2_diol_facilitated_transport" reversible="true">
                <notes>
                        <html:p>GENE_ASSOCIATION: (gapfilled) </html:p>
                        <html:p>PROTEIN_ASSOCIATION: </html:p>
                        <html:p>SUBSYSTEM: Transport_Extracellular </html:p>
                        <html:p>PROTEIN_CLASS:  </html:p>
                </notes>
                <listOfReactants>
                        <speciesReference species="M_12ppd_S_e" stoichiometry="1"/>
                </listOfReactants>
                <listOfProducts>
                        <speciesReference species="M_12ppd_S_c" stoichiometry="1"/>
                </listOfProducts>
                <kineticLaw>
                        <math xmlns="http://www.w3.org/1998/Math/MathML">
                                <apply>
                                        <ci> LOWER_BOUND </ci>
                                        <ci> UPPER_BOUND </ci>
                                        <ci> OBJECTIVE_COEFFICIENT </ci>
                                        <ci> FLUX_VALUE </ci>
                                        <ci> REDUCED_COST </ci>
                                </apply>
                        </math>
                        <listOfParameters>
                                <parameter id="LOWER_BOUND" value="-99999.99" units="mmol_per_gDW_per_hr"/>
                                <parameter id="UPPER_BOUND" value="99999.99" units="mmol_per_gDW_per_hr"/>
                                <parameter id="OBJECTIVE_COEFFICIENT" value="0.000000"/>
                                <parameter id="FLUX_VALUE" value="0.000000" units="mmol_per_gDW_per_hr"/>
                                <parameter id="REDUCED_COST" value="0.000000"/>
                        </listOfParameters>
                </kineticLaw>
        </reaction>
        <reaction id="R_2DGLCNRx" name="2_dehydro_D_gluconate_reductase_(NADH)" reversible="false">
                <notes>
                        <html:p>GENE_ASSOCIATION: (ldhA3) </html:p>
                        <html:p>PROTEIN_ASSOCIATION: </html:p>
                        <html:p>SUBSYSTEM: Alternate_Carbon_Metabolism </html:p>
                        <html:p>PROTEIN_CLASS: 1.1.1.215 </html:p>
                </notes>
                <listOfReactants>
                        <speciesReference species="M_2dhglcn_c" stoichiometry="1"/>
                        <speciesReference species="M_h_c" stoichiometry="1"/>
                        <speciesReference species="M_nadh_c" stoichiometry="1"/>
                </listOfReactants>
                <listOfProducts>
                        <speciesReference species="M_glcn_c" stoichiometry="1"/>
                        <speciesReference species="M_nad_c" stoichiometry="1"/>
                </listOfProducts>
                <kineticLaw>
                        <math xmlns="http://www.w3.org/1998/Math/MathML">
                                <apply>
                                        <ci> LOWER_BOUND </ci>
                                        <ci> UPPER_BOUND </ci>
                                        <ci> OBJECTIVE_COEFFICIENT </ci>
                                        <ci> FLUX_VALUE </ci>
                                        <ci> REDUCED_COST </ci>
                                </apply>
                        </math>
                        <listOfParameters>
                                <parameter id="LOWER_BOUND" value="0" units="mmol_per_gDW_per_hr"/>
                                <parameter id="UPPER_BOUND" value="99999.99" units="mmol_per_gDW_per_hr"/>
                                <parameter id="OBJECTIVE_COEFFICIENT" value="0.000000"/>
                                <parameter id="FLUX_VALUE" value="0.000000" units="mmol_per_gDW_per_hr"/>
                                <parameter id="REDUCED_COST" value="0.000000"/>
                        </listOfParameters>
                </kineticLaw>
        </reaction>
        <reaction id="R_2DGLCNRy" name="2_dehydro_D_gluconate_reductase_(NADPH)" reversible="false">
                <notes>
                        <html:p>GENE_ASSOCIATION: (ldhA3) </html:p>
                        <html:p>PROTEIN_ASSOCIATION: </html:p>
                        <html:p>SUBSYSTEM: Alternate_Carbon_Metabolism </html:p>
                        <html:p>PROTEIN_CLASS: 1.1.1.215 </html:p>
                </notes>
                <listOfReactants>
                        <speciesReference species="M_2dhglcn_c" stoichiometry="1"/>
                        <speciesReference species="M_h_c" stoichiometry="1"/>
                        <speciesReference species="M_nadph_c" stoichiometry="1"/>
                </listOfReactants>
                <listOfProducts>
                        <speciesReference species="M_glcn_c" stoichiometry="1"/>
                        <speciesReference species="M_nadp_c" stoichiometry="1"/>
                </listOfProducts>
                <kineticLaw>
                        <math xmlns="http://www.w3.org/1998/Math/MathML">
                                <apply>
                                        <ci> LOWER_BOUND </ci>
                                        <ci> UPPER_BOUND </ci>
                                        <ci> OBJECTIVE_COEFFICIENT </ci>
                                        <ci> FLUX_VALUE </ci>
                                        <ci> REDUCED_COST </ci>
                                </apply>
                        </math>
                        <listOfParameters>
                                <parameter id="LOWER_BOUND" value="0" units="mmol_per_gDW_per_hr"/>
                                <parameter id="UPPER_BOUND" value="99999.99" units="mmol_per_gDW_per_hr"/>
                                <parameter id="OBJECTIVE_COEFFICIENT" value="0.000000"/>
                                <parameter id="FLUX_VALUE" value="0.000000" units="mmol_per_gDW_per_hr"/>
                                <parameter id="REDUCED_COST" value="0.000000"/>
                        </listOfParameters>
                </kineticLaw>
        </reaction>
        <reaction id="R_2DGULRx" name="2_dehydro_L_gulonate_reductase_(NADH)" reversible="false">
                <notes>
                        <html:p>GENE_ASSOCIATION: (ldhA3) </html:p>
                        <html:p>PROTEIN_ASSOCIATION: </html:p>
                        <html:p>SUBSYSTEM: Alternate_Carbon_Metabolism </html:p>
                        <html:p>PROTEIN_CLASS: 1.1.1.215 </html:p>
                </notes>
                <listOfReactants>
                        <speciesReference species="M_2dhguln_c" stoichiometry="1"/>
                        <speciesReference species="M_h_c" stoichiometry="1"/>
                        <speciesReference species="M_nadh_c" stoichiometry="1"/>
                </listOfReactants>
                <listOfProducts>
                        <speciesReference species="M_idon_L_c" stoichiometry="1"/>
                        <speciesReference species="M_nad_c" stoichiometry="1"/>
                </listOfProducts>
                <kineticLaw>
                        <math xmlns="http://www.w3.org/1998/Math/MathML">
                                <apply>
                                        <ci> LOWER_BOUND </ci>
                                        <ci> UPPER_BOUND </ci>
                                        <ci> OBJECTIVE_COEFFICIENT </ci>
                                        <ci> FLUX_VALUE </ci>
                                        <ci> REDUCED_COST </ci>
                                </apply>
                        </math>
                        <listOfParameters>
                                <parameter id="LOWER_BOUND" value="0" units="mmol_per_gDW_per_hr"/>
                                <parameter id="UPPER_BOUND" value="99999.99" units="mmol_per_gDW_per_hr"/>
                                <parameter id="OBJECTIVE_COEFFICIENT" value="0.000000"/>
                                <parameter id="FLUX_VALUE" value="0.000000" units="mmol_per_gDW_per_hr"/>
                                <parameter id="REDUCED_COST" value="0.000000"/>
                        </listOfParameters>
                </kineticLaw>
        </reaction>
        <reaction id="R_2DGULRy" name="2_dehydro_L_gulonate_reductase_(NADPH)" reversible="false">
                <notes>
                        <html:p>GENE_ASSOCIATION: (ldhA3) </html:p>
                        <html:p>PROTEIN_ASSOCIATION: </html:p>
                        <html:p>SUBSYSTEM: Alternate_Carbon_Metabolism </html:p>
                        <html:p>PROTEIN_CLASS: 1.1.1.215 </html:p>
                </notes>
                <listOfReactants>
                        <speciesReference species="M_2dhguln_c" stoichiometry="1"/>
                        <speciesReference species="M_h_c" stoichiometry="1"/>
                        <speciesReference species="M_nadph_c" stoichiometry="1"/>
                </listOfReactants>
                <listOfProducts>
                        <speciesReference species="M_idon_L_c" stoichiometry="1"/>
                        <speciesReference species="M_nadp_c" stoichiometry="1"/>
                </listOfProducts>
                <kineticLaw>
                        <math xmlns="http://www.w3.org/1998/Math/MathML">
                                <apply>
                                        <ci> LOWER_BOUND </ci>
                                        <ci> UPPER_BOUND </ci>
                                        <ci> OBJECTIVE_COEFFICIENT </ci>
                                        <ci> FLUX_VALUE </ci>
                                        <ci> REDUCED_COST </ci>
                                </apply>
                        </math>
                        <listOfParameters>
                                <parameter id="LOWER_BOUND" value="0" units="mmol_per_gDW_per_hr"/>
                                <parameter id="UPPER_BOUND" value="99999.99" units="mmol_per_gDW_per_hr"/>
                                <parameter id="OBJECTIVE_COEFFICIENT" value="0.000000"/>
                                <parameter id="FLUX_VALUE" value="0.000000" units="mmol_per_gDW_per_hr"/>
                                <parameter id="REDUCED_COST" value="0.000000"/>
                        </listOfParameters>
                </kineticLaw>
        </reaction>
        <reaction id="R_4HTHRS" name="4_Hydroxy_L_threonine_synthase" reversible="false">
                <notes>
                        <html:p>GENE_ASSOCIATION: (thrC) </html:p>
                        <html:p>PROTEIN_ASSOCIATION: </html:p>
                        <html:p>SUBSYSTEM: Cofactor_and_Prosthetic_Group_Biosynthesis </html:p>
                        <html:p>PROTEIN_CLASS: 4.2.3.1 </html:p>
                </notes>
                <listOfReactants>
                        <speciesReference species="M_h2o_c" stoichiometry="1"/>
                        <speciesReference species="M_phthr_c" stoichiometry="1"/>
                </listOfReactants>
                <listOfProducts>
                        <speciesReference species="M_4hthr_c" stoichiometry="1"/>
                        <speciesReference species="M_pi_c" stoichiometry="1"/>
                </listOfProducts>
                <kineticLaw>
                        <math xmlns="http://www.w3.org/1998/Math/MathML">
                                <apply>
                                        <ci> LOWER_BOUND </ci>
                                        <ci> UPPER_BOUND </ci>
                                        <ci> OBJECTIVE_COEFFICIENT </ci>
                                        <ci> FLUX_VALUE </ci>
                                        <ci> REDUCED_COST </ci>
                                </apply>
                        </math>
                        <listOfParameters>
                                <parameter id="LOWER_BOUND" value="0" units="mmol_per_gDW_per_hr"/>
                                <parameter id="UPPER_BOUND" value="99999.99" units="mmol_per_gDW_per_hr"/>
                                <parameter id="OBJECTIVE_COEFFICIENT" value="0.000000"/>
                                <parameter id="FLUX_VALUE" value="0.000000" units="mmol_per_gDW_per_hr"/>
                                <parameter id="REDUCED_COST" value="0.000000"/>
                        </listOfParameters>
                </kineticLaw>
        </reaction>
        <reaction id="R_5DGLCNR" name="5_dehydro_D_gluconate_reductase" reversible="true">
                <notes>
                        <html:p>GENE_ASSOCIATION: (idnO) </html:p>
                        <html:p>PROTEIN_ASSOCIATION: </html:p>
                        <html:p>SUBSYSTEM: Alternate_Carbon_Metabolism </html:p>
                        <html:p>PROTEIN_CLASS: 1.1.1.69 </html:p>
                </notes>
                <listOfReactants>
                        <speciesReference species="M_5dglcn_c" stoichiometry="1"/>
                        <speciesReference species="M_h_c" stoichiometry="1"/>
                        <speciesReference species="M_nadph_c" stoichiometry="1"/>
                </listOfReactants>
                <listOfProducts>
                        <speciesReference species="M_glcn_c" stoichiometry="1"/>
                        <speciesReference species="M_nadp_c" stoichiometry="1"/>
                </listOfProducts>
                <kineticLaw>
                        <math xmlns="http://www.w3.org/1998/Math/MathML">
                                <apply>
                                        <ci> LOWER_BOUND </ci>
                                        <ci> UPPER_BOUND </ci>
                                        <ci> OBJECTIVE_COEFFICIENT </ci>
                                        <ci> FLUX_VALUE </ci>
                                        <ci> REDUCED_COST </ci>
                                </apply>
                        </math>
                        <listOfParameters>
                                <parameter id="LOWER_BOUND" value="-99999.99" units="mmol_per_gDW_per_hr"/>
                                <parameter id="UPPER_BOUND" value="99999.99" units="mmol_per_gDW_per_hr"/>
                                <parameter id="OBJECTIVE_COEFFICIENT" value="0.000000"/>
                                <parameter id="FLUX_VALUE" value="0.000000" units="mmol_per_gDW_per_hr"/>
                                <parameter id="REDUCED_COST" value="0.000000"/>
                        </listOfParameters>
                </kineticLaw>
        </reaction>
        <reaction id="R_A5PISO" name="arabinose_5_phosphate_isomerase" reversible="true">
                <notes>
                        <html:p>GENE_ASSOCIATION: (gutQ1) </html:p>
                        <html:p>PROTEIN_ASSOCIATION: </html:p>
                        <html:p>SUBSYSTEM: Alternate_Carbon_Metabolism </html:p>
                        <html:p>PROTEIN_CLASS: 5.3.1.13 </html:p>
                </notes>
                <listOfReactants>
                        <speciesReference species="M_ru5p_D_c" stoichiometry="1"/>
                </listOfReactants>
                <listOfProducts>
                        <speciesReference species="M_ara5p_c" stoichiometry="1"/>
                </listOfProducts>
                <kineticLaw>
                        <math xmlns="http://www.w3.org/1998/Math/MathML">
                                <apply>
                                        <ci> LOWER_BOUND </ci>
                                        <ci> UPPER_BOUND </ci>
                                        <ci> OBJECTIVE_COEFFICIENT </ci>
                                        <ci> FLUX_VALUE </ci>
                                        <ci> REDUCED_COST </ci>
                                </apply>
                        </math>
                        <listOfParameters>
                                <parameter id="LOWER_BOUND" value="-99999.99" units="mmol_per_gDW_per_hr"/>
                                <parameter id="UPPER_BOUND" value="99999.99" units="mmol_per_gDW_per_hr"/>
                                <parameter id="OBJECTIVE_COEFFICIENT" value="0.000000"/>
                                <parameter id="FLUX_VALUE" value="0.000000" units="mmol_per_gDW_per_hr"/>
                                <parameter id="REDUCED_COST" value="0.000000"/>
                        </listOfParameters>
                </kineticLaw>
        </reaction>
        <reaction id="R_AACPS1" name="acyl_[acyl_carrier_protein]_synthetase_(n_C14:0)" reversible="false">
                <notes>
                        <html:p>GENE_ASSOCIATION: (aas) </html:p>
                        <html:p>PROTEIN_ASSOCIATION: </html:p>
                        <html:p>SUBSYSTEM: Cell_Envelope_Biosynthesis </html:p>
                        <html:p>PROTEIN_CLASS: 6.2.1.20 </html:p>
                </notes>
                <listOfReactants>
                        <speciesReference species="M_ACP_c" stoichiometry="1"/>
                        <speciesReference species="M_atp_c" stoichiometry="1"/>
                        <speciesReference species="M_ttdca_c" stoichiometry="1"/>
                </listOfReactants>
                <listOfProducts>
                        <speciesReference species="M_amp_c" stoichiometry="1"/>
                        <speciesReference species="M_myrsACP_c" stoichiometry="1"/>
                        <speciesReference species="M_ppi_c" stoichiometry="1"/>
                </listOfProducts>
                <kineticLaw>
                        <math xmlns="http://www.w3.org/1998/Math/MathML">
                                <apply>
                                        <ci> LOWER_BOUND </ci>
                                        <ci> UPPER_BOUND </ci>
                                        <ci> OBJECTIVE_COEFFICIENT </ci>
                                        <ci> FLUX_VALUE </ci>
                                        <ci> REDUCED_COST </ci>
                                </apply>
                        </math>
                        <listOfParameters>
                                <parameter id="LOWER_BOUND" value="0" units="mmol_per_gDW_per_hr"/>
                                <parameter id="UPPER_BOUND" value="99999.99" units="mmol_per_gDW_per_hr"/>
                                <parameter id="OBJECTIVE_COEFFICIENT" value="0.000000"/>
                                <parameter id="FLUX_VALUE" value="0.000000" units="mmol_per_gDW_per_hr"/>
                                <parameter id="REDUCED_COST" value="0.000000"/>
                        </listOfParameters>
                </kineticLaw>
        </reaction>
        <reaction id="R_AACPS2" name="acyl_[acyl_carrier_protein]_synthetase_(n_C14:1)" reversible="false">
                <notes>
                        <html:p>GENE_ASSOCIATION: (aas) </html:p>
                        <html:p>PROTEIN_ASSOCIATION: </html:p>
                        <html:p>SUBSYSTEM: Cell_Envelope_Biosynthesis </html:p>
                        <html:p>PROTEIN_CLASS: 6.2.1.20 </html:p>
                </notes>
                <listOfReactants>
                        <speciesReference species="M_ACP_c" stoichiometry="1"/>
                        <speciesReference species="M_atp_c" stoichiometry="1"/>
                        <speciesReference species="M_ttdcea_c" stoichiometry="1"/>
                </listOfReactants>
                <listOfProducts>
                        <speciesReference species="M_amp_c" stoichiometry="1"/>
                        <speciesReference species="M_ppi_c" stoichiometry="1"/>
                        <speciesReference species="M_tdeACP_c" stoichiometry="1"/>
                </listOfProducts>
                <kineticLaw>
                        <math xmlns="http://www.w3.org/1998/Math/MathML">
                                <apply>
                                        <ci> LOWER_BOUND </ci>
                                        <ci> UPPER_BOUND </ci>
                                        <ci> OBJECTIVE_COEFFICIENT </ci>
                                        <ci> FLUX_VALUE </ci>
                                        <ci> REDUCED_COST </ci>
                                </apply>
                        </math>
                        <listOfParameters>
                                <parameter id="LOWER_BOUND" value="0" units="mmol_per_gDW_per_hr"/>
                                <parameter id="UPPER_BOUND" value="99999.99" units="mmol_per_gDW_per_hr"/>
                                <parameter id="OBJECTIVE_COEFFICIENT" value="0.000000"/>
                                <parameter id="FLUX_VALUE" value="0.000000" units="mmol_per_gDW_per_hr"/>
                                <parameter id="REDUCED_COST" value="0.000000"/>
                        </listOfParameters>
                </kineticLaw>
        </reaction>
        <reaction id="R_AACPS3" name="acyl_[acyl_carrier_protein]_synthetase_(n_C16:0)" reversible="false">
                <notes>
                        <html:p>GENE_ASSOCIATION: (aas) </html:p>
                        <html:p>PROTEIN_ASSOCIATION: </html:p>
                        <html:p>SUBSYSTEM: Cell_Envelope_Biosynthesis </html:p>
                        <html:p>PROTEIN_CLASS: 6.2.1.20 </html:p>
                </notes>
                <listOfReactants>
                        <speciesReference species="M_ACP_c" stoichiometry="1"/>
                        <speciesReference species="M_atp_c" stoichiometry="1"/>
                        <speciesReference species="M_hdca_c" stoichiometry="1"/>
                </listOfReactants>
                <listOfProducts>
                        <speciesReference species="M_amp_c" stoichiometry="1"/>
                        <speciesReference species="M_palmACP_c" stoichiometry="1"/>
                        <speciesReference species="M_ppi_c" stoichiometry="1"/>
                </listOfProducts>
                <kineticLaw>
                        <math xmlns="http://www.w3.org/1998/Math/MathML">
                                <apply>
                                        <ci> LOWER_BOUND </ci>
                                        <ci> UPPER_BOUND </ci>
                                        <ci> OBJECTIVE_COEFFICIENT </ci>
                                        <ci> FLUX_VALUE </ci>
                                        <ci> REDUCED_COST </ci>
                                </apply>
                        </math>
                        <listOfParameters>
                                <parameter id="LOWER_BOUND" value="0" units="mmol_per_gDW_per_hr"/>
                                <parameter id="UPPER_BOUND" value="99999.99" units="mmol_per_gDW_per_hr"/>
                                <parameter id="OBJECTIVE_COEFFICIENT" value="0.000000"/>
                                <parameter id="FLUX_VALUE" value="0.000000" units="mmol_per_gDW_per_hr"/>
                                <parameter id="REDUCED_COST" value="0.000000"/>
                        </listOfParameters>
                </kineticLaw>
        </reaction>
        <reaction id="R_AACPS4" name="acyl_[acyl_carrier_protein]_synthetase_(n_C16:1)" reversible="false">
                <notes>
                        <html:p>GENE_ASSOCIATION: (aas) </html:p>
                        <html:p>PROTEIN_ASSOCIATION: </html:p>
                        <html:p>SUBSYSTEM: Cell_Envelope_Biosynthesis </html:p>
                        <html:p>PROTEIN_CLASS: 6.2.1.20 </html:p>
                </notes>
                <listOfReactants>
                        <speciesReference species="M_ACP_c" stoichiometry="1"/>
                        <speciesReference species="M_atp_c" stoichiometry="1"/>
                        <speciesReference species="M_hdcea_c" stoichiometry="1"/>
                </listOfReactants>
                <listOfProducts>
                        <speciesReference species="M_amp_c" stoichiometry="1"/>
                        <speciesReference species="M_hdeACP_c" stoichiometry="1"/>
                        <speciesReference species="M_ppi_c" stoichiometry="1"/>
                </listOfProducts>
                <kineticLaw>
                        <math xmlns="http://www.w3.org/1998/Math/MathML">
                                <apply>
                                        <ci> LOWER_BOUND </ci>
                                        <ci> UPPER_BOUND </ci>
                                        <ci> OBJECTIVE_COEFFICIENT </ci>
                                        <ci> FLUX_VALUE </ci>
                                        <ci> REDUCED_COST </ci>
                                </apply>
                        </math>
                        <listOfParameters>
                                <parameter id="LOWER_BOUND" value="0" units="mmol_per_gDW_per_hr"/>
                                <parameter id="UPPER_BOUND" value="99999.99" units="mmol_per_gDW_per_hr"/>
                                <parameter id="OBJECTIVE_COEFFICIENT" value="0.000000"/>
                                <parameter id="FLUX_VALUE" value="0.000000" units="mmol_per_gDW_per_hr"/>
                                <parameter id="REDUCED_COST" value="0.000000"/>
                        </listOfParameters>
                </kineticLaw>
        </reaction>
        <reaction id="R_AACPS5" name="acyl_[acyl_carrier_protein]_synthetase_(n_C18:1)" reversible="false">
                <notes>
                        <html:p>GENE_ASSOCIATION: (aas) </html:p>
                        <html:p>PROTEIN_ASSOCIATION: </html:p>
                        <html:p>SUBSYSTEM: Cell_Envelope_Biosynthesis </html:p>
                        <html:p>PROTEIN_CLASS: 6.2.1.20 </html:p>
                </notes>
                <listOfReactants>
                        <speciesReference species="M_ACP_c" stoichiometry="1"/>
                        <speciesReference species="M_atp_c" stoichiometry="1"/>
                        <speciesReference species="M_ocdcea_c" stoichiometry="1"/>
                </listOfReactants>
                <listOfProducts>
                        <speciesReference species="M_amp_c" stoichiometry="1"/>
                        <speciesReference species="M_octeACP_c" stoichiometry="1"/>
                        <speciesReference species="M_ppi_c" stoichiometry="1"/>
                </listOfProducts>
                <kineticLaw>
                        <math xmlns="http://www.w3.org/1998/Math/MathML">
                                <apply>
                                        <ci> LOWER_BOUND </ci>
                                        <ci> UPPER_BOUND </ci>
                                        <ci> OBJECTIVE_COEFFICIENT </ci>
                                        <ci> FLUX_VALUE </ci>
                                        <ci> REDUCED_COST </ci>
                                </apply>
                        </math>
                        <listOfParameters>
                                <parameter id="LOWER_BOUND" value="0" units="mmol_per_gDW_per_hr"/>
                                <parameter id="UPPER_BOUND" value="99999.99" units="mmol_per_gDW_per_hr"/>
                                <parameter id="OBJECTIVE_COEFFICIENT" value="0.000000"/>
                                <parameter id="FLUX_VALUE" value="0.000000" units="mmol_per_gDW_per_hr"/>
                                <parameter id="REDUCED_COST" value="0.000000"/>
                        </listOfParameters>
                </kineticLaw>
        </reaction>
        <reaction id="R_AADDGT" name="dTDP_N_4_acetamido_4,6_dideoxy_D_galactose_transferase" reversible="false">
                <notes>
                        <html:p>GENE_ASSOCIATION: (wecF2) </html:p>
                        <html:p>PROTEIN_ASSOCIATION: </html:p>
                        <html:p>SUBSYSTEM: Cell_Envelope_Biosynthesis </html:p>
                        <html:p>PROTEIN_CLASS:  </html:p>
                </notes>
                <listOfReactants>
                        <speciesReference species="M_dtdp4aaddg_c" stoichiometry="1"/>
                        <speciesReference species="M_unagamu_c" stoichiometry="1"/>
                </listOfReactants>
                <listOfProducts>
                        <speciesReference species="M_dtdp_c" stoichiometry="1"/>
                        <speciesReference species="M_h_c" stoichiometry="1"/>
                        <speciesReference species="M_unagamuf_c" stoichiometry="1"/>
                </listOfProducts>
                <kineticLaw>
                        <math xmlns="http://www.w3.org/1998/Math/MathML">
                                <apply>
                                        <ci> LOWER_BOUND </ci>
                                        <ci> UPPER_BOUND </ci>
                                        <ci> OBJECTIVE_COEFFICIENT </ci>
                                        <ci> FLUX_VALUE </ci>
                                        <ci> REDUCED_COST </ci>
                                </apply>
                        </math>
                        <listOfParameters>
                                <parameter id="LOWER_BOUND" value="0" units="mmol_per_gDW_per_hr"/>
                                <parameter id="UPPER_BOUND" value="99999.99" units="mmol_per_gDW_per_hr"/>
                                <parameter id="OBJECTIVE_COEFFICIENT" value="0.000000"/>
                                <parameter id="FLUX_VALUE" value="0.000000" units="mmol_per_gDW_per_hr"/>
                                <parameter id="REDUCED_COST" value="0.000000"/>
                        </listOfParameters>
                </kineticLaw>
        </reaction>
        <reaction id="R_AASx5" name="acyl_[acyl_carrier_protein]_synthetase_(n_C12:0)" reversible="false">
                <notes>
                        <html:p>GENE_ASSOCIATION: (aas) </html:p>
                        <html:p>PROTEIN_ASSOCIATION: </html:p>
                        <html:p>SUBSYSTEM: Cell_Envelope_Biosynthesis </html:p>
                        <html:p>PROTEIN_CLASS: 6.2.1.20 </html:p>
                </notes>
                <listOfReactants>
                        <speciesReference species="M_ACP_c" stoichiometry="1"/>
                        <speciesReference species="M_atp_c" stoichiometry="1"/>
                        <speciesReference species="M_dodeca_c" stoichiometry="1"/>
                </listOfReactants>
                <listOfProducts>
                        <speciesReference species="M_amp_c" stoichiometry="1"/>
                        <speciesReference species="M_ddcaACP_c" stoichiometry="1"/>
                        <speciesReference species="M_ppi_c" stoichiometry="1"/>
                </listOfProducts>
                <kineticLaw>
                        <math xmlns="http://www.w3.org/1998/Math/MathML">
                                <apply>
                                        <ci> LOWER_BOUND </ci>
                                        <ci> UPPER_BOUND </ci>
                                        <ci> OBJECTIVE_COEFFICIENT </ci>
                                        <ci> FLUX_VALUE </ci>
                                        <ci> REDUCED_COST </ci>
                                </apply>
                        </math>
                        <listOfParameters>
                                <parameter id="LOWER_BOUND" value="0" units="mmol_per_gDW_per_hr"/>
                                <parameter id="UPPER_BOUND" value="99999.99" units="mmol_per_gDW_per_hr"/>
                                <parameter id="OBJECTIVE_COEFFICIENT" value="0.000000"/>
                                <parameter id="FLUX_VALUE" value="0.000000" units="mmol_per_gDW_per_hr"/>
                                <parameter id="REDUCED_COST" value="0.000000"/>
                        </listOfParameters>
                </kineticLaw>
        </reaction>
        <reaction id="R_AASx6" name="acyl_[acyl_carrier_protein]_synthetase_(n_C17:1)" reversible="false">
                <notes>
                        <html:p>GENE_ASSOCIATION: (aas) </html:p>
                        <html:p>PROTEIN_ASSOCIATION: </html:p>
                        <html:p>SUBSYSTEM: Cell_Envelope_Biosynthesis </html:p>
                        <html:p>PROTEIN_CLASS: 6.2.1.20 </html:p>
                </notes>
                <listOfReactants>
                        <speciesReference species="M_ACP_c" stoichiometry="1"/>
                        <speciesReference species="M_atp_c" stoichiometry="1"/>
                        <speciesReference species="M_cychepta_c" stoichiometry="1"/>
                </listOfReactants>
                <listOfProducts>
                        <speciesReference species="M_amp_c" stoichiometry="1"/>
                        <speciesReference species="M_hpdACP_c" stoichiometry="1"/>
                        <speciesReference species="M_ppi_c" stoichiometry="1"/>
                </listOfProducts>
                <kineticLaw>
                        <math xmlns="http://www.w3.org/1998/Math/MathML">
                                <apply>
                                        <ci> LOWER_BOUND </ci>
                                        <ci> UPPER_BOUND </ci>
                                        <ci> OBJECTIVE_COEFFICIENT </ci>
                                        <ci> FLUX_VALUE </ci>
                                        <ci> REDUCED_COST </ci>
                                </apply>
                        </math>
                        <listOfParameters>
                                <parameter id="LOWER_BOUND" value="0" units="mmol_per_gDW_per_hr"/>
                                <parameter id="UPPER_BOUND" value="99999.99" units="mmol_per_gDW_per_hr"/>
                                <parameter id="OBJECTIVE_COEFFICIENT" value="0.000000"/>
                                <parameter id="FLUX_VALUE" value="0.000000" units="mmol_per_gDW_per_hr"/>
                                <parameter id="REDUCED_COST" value="0.000000"/>
                        </listOfParameters>
                </kineticLaw>
        </reaction>
        <reaction id="R_AASx7" name="acyl_[acyl_carrier_protein]_synthetase_(n_C18:0)" reversible="false">
                <notes>
                        <html:p>GENE_ASSOCIATION: (aas) </html:p>
                        <html:p>PROTEIN_ASSOCIATION: </html:p>
                        <html:p>SUBSYSTEM: Cell_Envelope_Biosynthesis </html:p>
                        <html:p>PROTEIN_CLASS: 6.2.1.20 </html:p>
                </notes>
                <listOfReactants>
                        <speciesReference species="M_ACP_c" stoichiometry="1"/>
                        <speciesReference species="M_atp_c" stoichiometry="1"/>
                        <speciesReference species="M_ocdca_c" stoichiometry="1"/>
                </listOfReactants>
                <listOfProducts>
                        <speciesReference species="M_amp_c" stoichiometry="1"/>
                        <speciesReference species="M_octesACP_c" stoichiometry="1"/>
                        <speciesReference species="M_ppi_c" stoichiometry="1"/>
                </listOfProducts>
                <kineticLaw>
                        <math xmlns="http://www.w3.org/1998/Math/MathML">
                                <apply>
                                        <ci> LOWER_BOUND </ci>
                                        <ci> UPPER_BOUND </ci>
                                        <ci> OBJECTIVE_COEFFICIENT </ci>
                                        <ci> FLUX_VALUE </ci>
                                        <ci> REDUCED_COST </ci>
                                </apply>
                        </math>
                        <listOfParameters>
                                <parameter id="LOWER_BOUND" value="0" units="mmol_per_gDW_per_hr"/>
                                <parameter id="UPPER_BOUND" value="99999.99" units="mmol_per_gDW_per_hr"/>
                                <parameter id="OBJECTIVE_COEFFICIENT" value="0.000000"/>
                                <parameter id="FLUX_VALUE" value="0.000000" units="mmol_per_gDW_per_hr"/>
                                <parameter id="REDUCED_COST" value="0.000000"/>
                        </listOfParameters>
                </kineticLaw>
        </reaction>
        <reaction id="R_AASx8" name="acyl_[acyl_carrier_protein]_synthetase_(n_C14OH)" reversible="false">
                <notes>
                        <html:p>GENE_ASSOCIATION: (aas) </html:p>
                        <html:p>PROTEIN_ASSOCIATION: </html:p>
                        <html:p>SUBSYSTEM: Cell_Envelope_Biosynthesis </html:p>
                        <html:p>PROTEIN_CLASS: 6.2.1.20 </html:p>
                </notes>
                <listOfReactants>
                        <speciesReference species="M_3ohttdca_c" stoichiometry="1"/>
                        <speciesReference species="M_ACP_c" stoichiometry="1"/>
                        <speciesReference species="M_atp_c" stoichiometry="1"/>
                </listOfReactants>
                <listOfProducts>
                        <speciesReference species="M_3hmrsACP_c" stoichiometry="1"/>
                        <speciesReference species="M_amp_c" stoichiometry="1"/>
                        <speciesReference species="M_ppi_c" stoichiometry="1"/>
                </listOfProducts>
                <kineticLaw>
                        <math xmlns="http://www.w3.org/1998/Math/MathML">
                                <apply>
                                        <ci> LOWER_BOUND </ci>
                                        <ci> UPPER_BOUND </ci>
                                        <ci> OBJECTIVE_COEFFICIENT </ci>
                                        <ci> FLUX_VALUE </ci>
                                        <ci> REDUCED_COST </ci>
                                </apply>
                        </math>
                        <listOfParameters>
                                <parameter id="LOWER_BOUND" value="0" units="mmol_per_gDW_per_hr"/>
                                <parameter id="UPPER_BOUND" value="99999.99" units="mmol_per_gDW_per_hr"/>
                                <parameter id="OBJECTIVE_COEFFICIENT" value="0.000000"/>
                                <parameter id="FLUX_VALUE" value="0.000000" units="mmol_per_gDW_per_hr"/>
                                <parameter id="REDUCED_COST" value="0.000000"/>
                        </listOfParameters>
                </kineticLaw>
        </reaction>
        <reaction id="R_ABTA" name="4_aminobutyrate_transaminase" reversible="false">
                <notes>
                        <html:p>GENE_ASSOCIATION: (goaG) </html:p>
                        <html:p>PROTEIN_ASSOCIATION: </html:p>
                        <html:p>SUBSYSTEM: Arginine_and_Proline_Metabolism </html:p>
                        <html:p>PROTEIN_CLASS: 2.6.1.19 </html:p>
                </notes>
                <listOfReactants>
                        <speciesReference species="M_4abut_c" stoichiometry="1"/>
                        <speciesReference species="M_akg_c" stoichiometry="1"/>
                </listOfReactants>
                <listOfProducts>
                        <speciesReference species="M_glu_L_c" stoichiometry="1"/>
                        <speciesReference species="M_sucsal_c" stoichiometry="1"/>
                </listOfProducts>
                <kineticLaw>
                        <math xmlns="http://www.w3.org/1998/Math/MathML">
                                <apply>
                                        <ci> LOWER_BOUND </ci>
                                        <ci> UPPER_BOUND </ci>
                                        <ci> OBJECTIVE_COEFFICIENT </ci>
                                        <ci> FLUX_VALUE </ci>
                                        <ci> REDUCED_COST </ci>
                                </apply>
                        </math>
                        <listOfParameters>
                                <parameter id="LOWER_BOUND" value="0" units="mmol_per_gDW_per_hr"/>
                                <parameter id="UPPER_BOUND" value="99999.99" units="mmol_per_gDW_per_hr"/>
                                <parameter id="OBJECTIVE_COEFFICIENT" value="0.000000"/>
                                <parameter id="FLUX_VALUE" value="0.000000" units="mmol_per_gDW_per_hr"/>
                                <parameter id="REDUCED_COST" value="0.000000"/>
                        </listOfParameters>
                </kineticLaw>
        </reaction>
        <reaction id="R_ACALDi" name="acetaldehyde_dehydrogenase_(acetylating)" reversible="false">
                <notes>
                        <html:p>GENE_ASSOCIATION: (adhE) </html:p>
                        <html:p>PROTEIN_ASSOCIATION: </html:p>
                        <html:p>SUBSYSTEM: Alternate_Carbon_Metabolism </html:p>
                        <html:p>PROTEIN_CLASS: 1.2.1.10 </html:p>
                </notes>
                <listOfReactants>
                        <speciesReference species="M_acald_c" stoichiometry="1"/>
                        <speciesReference species="M_coa_c" stoichiometry="1"/>
                        <speciesReference species="M_nad_c" stoichiometry="1"/>
                </listOfReactants>
                <listOfProducts>
                        <speciesReference species="M_accoa_c" stoichiometry="1"/>
                        <speciesReference species="M_h_c" stoichiometry="1"/>
                        <speciesReference species="M_nadh_c" stoichiometry="1"/>
                </listOfProducts>
                <kineticLaw>
                        <math xmlns="http://www.w3.org/1998/Math/MathML">
                                <apply>
                                        <ci> LOWER_BOUND </ci>
                                        <ci> UPPER_BOUND </ci>
                                        <ci> OBJECTIVE_COEFFICIENT </ci>
                                        <ci> FLUX_VALUE </ci>
                                        <ci> REDUCED_COST </ci>
                                </apply>
                        </math>
                        <listOfParameters>
                                <parameter id="LOWER_BOUND" value="0" units="mmol_per_gDW_per_hr"/>
                                <parameter id="UPPER_BOUND" value="99999.99" units="mmol_per_gDW_per_hr"/>
                                <parameter id="OBJECTIVE_COEFFICIENT" value="0.000000"/>
                                <parameter id="FLUX_VALUE" value="0.000000" units="mmol_per_gDW_per_hr"/>
                                <parameter id="REDUCED_COST" value="0.000000"/>
                        </listOfParameters>
                </kineticLaw>
        </reaction>
        <reaction id="R_ACALDt" name="acetaldehyde_reversible_transport" reversible="true">
                <notes>
                        <html:p>GENE_ASSOCIATION: (gapfilled) </html:p>
                        <html:p>PROTEIN_ASSOCIATION: </html:p>
                        <html:p>SUBSYSTEM: Transport_Extracellular </html:p>
                        <html:p>PROTEIN_CLASS:  </html:p>
                </notes>
                <listOfReactants>
                        <speciesReference species="M_acald_e" stoichiometry="1"/>
                </listOfReactants>
                <listOfProducts>
                        <speciesReference species="M_acald_c" stoichiometry="1"/>
                </listOfProducts>
                <kineticLaw>
                        <math xmlns="http://www.w3.org/1998/Math/MathML">
                                <apply>
                                        <ci> LOWER_BOUND </ci>
                                        <ci> UPPER_BOUND </ci>
                                        <ci> OBJECTIVE_COEFFICIENT </ci>
                                        <ci> FLUX_VALUE </ci>
                                        <ci> REDUCED_COST </ci>
                                </apply>
                        </math>
                        <listOfParameters>
                                <parameter id="LOWER_BOUND" value="-99999.99" units="mmol_per_gDW_per_hr"/>
                                <parameter id="UPPER_BOUND" value="99999.99" units="mmol_per_gDW_per_hr"/>
                                <parameter id="OBJECTIVE_COEFFICIENT" value="0.000000"/>
                                <parameter id="FLUX_VALUE" value="0.000000" units="mmol_per_gDW_per_hr"/>
                                <parameter id="REDUCED_COST" value="0.000000"/>
                        </listOfParameters>
                </kineticLaw>
        </reaction>
        <reaction id="R_ACCAx1" name="Acetyl_CoA:carbon_dioxide_ligase" reversible="false">
                <notes>
                        <html:p>GENE_ASSOCIATION: (accA) </html:p>
                        <html:p>PROTEIN_ASSOCIATION: </html:p>
                        <html:p>SUBSYSTEM: Fatty_Acid_biosynthesis </html:p>
                        <html:p>PROTEIN_CLASS: 6.4.2.1 </html:p>
                </notes>
                <listOfReactants>
                        <speciesReference species="M_CoBCoCP_c" stoichiometry="1"/>
                        <speciesReference species="M_accoa_c" stoichiometry="1"/>
                </listOfReactants>
                <listOfProducts>
                        <speciesReference species="M_BcoCP_c" stoichiometry="1"/>
                        <speciesReference species="M_malcoa_c" stoichiometry="1"/>
                </listOfProducts>
                <kineticLaw>
                        <math xmlns="http://www.w3.org/1998/Math/MathML">
                                <apply>
                                        <ci> LOWER_BOUND </ci>
                                        <ci> UPPER_BOUND </ci>
                                        <ci> OBJECTIVE_COEFFICIENT </ci>
                                        <ci> FLUX_VALUE </ci>
                                        <ci> REDUCED_COST </ci>
                                </apply>
                        </math>
                        <listOfParameters>
                                <parameter id="LOWER_BOUND" value="0" units="mmol_per_gDW_per_hr"/>
                                <parameter id="UPPER_BOUND" value="99999.99" units="mmol_per_gDW_per_hr"/>
                                <parameter id="OBJECTIVE_COEFFICIENT" value="0.000000"/>
                                <parameter id="FLUX_VALUE" value="0.000000" units="mmol_per_gDW_per_hr"/>
                                <parameter id="REDUCED_COST" value="0.000000"/>
                        </listOfParameters>
                </kineticLaw>
        </reaction>
        <reaction id="R_ACCOACr" name="acetyl_CoA_carboxylate,_reversible_reaction" reversible="true">
                <notes>
                        <html:p>GENE_ASSOCIATION: (accA and accB and accC2 and accD) </html:p>
                        <html:p>PROTEIN_ASSOCIATION: </html:p>
                        <html:p>SUBSYSTEM: Membrane_Lipid_Metabolism </html:p>
                        <html:p>PROTEIN_CLASS: 6.4.1.2 </html:p>
                </notes>
                <listOfReactants>
                        <speciesReference species="M_accoa_c" stoichiometry="1"/>
                        <speciesReference species="M_atp_c" stoichiometry="1"/>
                        <speciesReference species="M_hco3_c" stoichiometry="1"/>
                </listOfReactants>
                <listOfProducts>
                        <speciesReference species="M_adp_c" stoichiometry="1"/>
                        <speciesReference species="M_h_c" stoichiometry="1"/>
                        <speciesReference species="M_malcoa_c" stoichiometry="1"/>
                        <speciesReference species="M_pi_c" stoichiometry="1"/>
                </listOfProducts>
                <kineticLaw>
                        <math xmlns="http://www.w3.org/1998/Math/MathML">
                                <apply>
                                        <ci> LOWER_BOUND </ci>
                                        <ci> UPPER_BOUND </ci>
                                        <ci> OBJECTIVE_COEFFICIENT </ci>
                                        <ci> FLUX_VALUE </ci>
                                        <ci> REDUCED_COST </ci>
                                </apply>
                        </math>
                        <listOfParameters>
                                <parameter id="LOWER_BOUND" value="-99999.99" units="mmol_per_gDW_per_hr"/>
                                <parameter id="UPPER_BOUND" value="99999.99" units="mmol_per_gDW_per_hr"/>
                                <parameter id="OBJECTIVE_COEFFICIENT" value="0.000000"/>
                                <parameter id="FLUX_VALUE" value="0.000000" units="mmol_per_gDW_per_hr"/>
                                <parameter id="REDUCED_COST" value="0.000000"/>
                        </listOfParameters>
                </kineticLaw>
        </reaction>
        <reaction id="R_ACEKx2" name="Phosphoric_monoester_hydrolases" reversible="true">
                <notes>
                        <html:p>GENE_ASSOCIATION: (YP2373) or (aceK) </html:p>
                        <html:p>PROTEIN_ASSOCIATION: </html:p>
                        <html:p>SUBSYSTEM: Aminosugars_metabolism </html:p>
                        <html:p>PROTEIN_CLASS: 3.1.3.- </html:p>
                </notes>
                <listOfReactants>
                        <speciesReference species="M_acmana_c" stoichiometry="1"/>
                        <speciesReference species="M_h_c" stoichiometry="2"/>
                        <speciesReference species="M_pi_c" stoichiometry="1"/>
                </listOfReactants>
                <listOfProducts>
                        <speciesReference species="M_acmanap_c" stoichiometry="1"/>
                        <speciesReference species="M_h2o_c" stoichiometry="1"/>
                </listOfProducts>
                <kineticLaw>
                        <math xmlns="http://www.w3.org/1998/Math/MathML">
                                <apply>
                                        <ci> LOWER_BOUND </ci>
                                        <ci> UPPER_BOUND </ci>
                                        <ci> OBJECTIVE_COEFFICIENT </ci>
                                        <ci> FLUX_VALUE </ci>
                                        <ci> REDUCED_COST </ci>
                                </apply>
                        </math>
                        <listOfParameters>
                                <parameter id="LOWER_BOUND" value="-99999.99" units="mmol_per_gDW_per_hr"/>
                                <parameter id="UPPER_BOUND" value="99999.99" units="mmol_per_gDW_per_hr"/>
                                <parameter id="OBJECTIVE_COEFFICIENT" value="0.000000"/>
                                <parameter id="FLUX_VALUE" value="0.000000" units="mmol_per_gDW_per_hr"/>
                                <parameter id="REDUCED_COST" value="0.000000"/>
                        </listOfParameters>
                </kineticLaw>
        </reaction>
        <reaction id="R_ACEKx3" name="haloacid_dehalogenase_like_hydrolase" reversible="false">
                <notes>
                        <html:p>GENE_ASSOCIATION: (YP2373) or (aceK) </html:p>
                        <html:p>PROTEIN_ASSOCIATION: </html:p>
                        <html:p>SUBSYSTEM: Thiamine_metabolism </html:p>
                        <html:p>PROTEIN_CLASS: 3.1.3.- </html:p>
                </notes>
                <listOfReactants>
                        <speciesReference species="M_h2o_c" stoichiometry="1"/>
                        <speciesReference species="M_thmmp_c" stoichiometry="1"/>
                </listOfReactants>
                <listOfProducts>
                        <speciesReference species="M_h_c" stoichiometry="1"/>
                        <speciesReference species="M_pi_c" stoichiometry="1"/>
                        <speciesReference species="M_thm_c" stoichiometry="1"/>
                </listOfProducts>
                <kineticLaw>
                        <math xmlns="http://www.w3.org/1998/Math/MathML">
                                <apply>
                                        <ci> LOWER_BOUND </ci>
                                        <ci> UPPER_BOUND </ci>
                                        <ci> OBJECTIVE_COEFFICIENT </ci>
                                        <ci> FLUX_VALUE </ci>
                                        <ci> REDUCED_COST </ci>
                                </apply>
                        </math>
                        <listOfParameters>
                                <parameter id="LOWER_BOUND" value="0" units="mmol_per_gDW_per_hr"/>
                                <parameter id="UPPER_BOUND" value="99999.99" units="mmol_per_gDW_per_hr"/>
                                <parameter id="OBJECTIVE_COEFFICIENT" value="0.000000"/>
                                <parameter id="FLUX_VALUE" value="0.000000" units="mmol_per_gDW_per_hr"/>
                                <parameter id="REDUCED_COST" value="0.000000"/>
                        </listOfParameters>
                </kineticLaw>
        </reaction>
        <reaction id="R_ACGApts" name="N_Acetyl_D_glucosamine_transport_via_PEP:Pyr_PTS" reversible="false">
                <notes>
                        <html:p>GENE_ASSOCIATION: (nagE and ptsH and ptsI) </html:p>
                        <html:p>PROTEIN_ASSOCIATION: </html:p>
                        <html:p>SUBSYSTEM: Transport_Extracellular </html:p>
                        <html:p>PROTEIN_CLASS:  </html:p>
                </notes>
                <listOfReactants>
                        <speciesReference species="M_acgam_e" stoichiometry="1"/>
                        <speciesReference species="M_pep_c" stoichiometry="1"/>
                </listOfReactants>
                <listOfProducts>
                        <speciesReference species="M_acgam6p_c" stoichiometry="1"/>
                        <speciesReference species="M_pyr_c" stoichiometry="1"/>
                </listOfProducts>
                <kineticLaw>
                        <math xmlns="http://www.w3.org/1998/Math/MathML">
                                <apply>
                                        <ci> LOWER_BOUND </ci>
                                        <ci> UPPER_BOUND </ci>
                                        <ci> OBJECTIVE_COEFFICIENT </ci>
                                        <ci> FLUX_VALUE </ci>
                                        <ci> REDUCED_COST </ci>
                                </apply>
                        </math>
                        <listOfParameters>
                                <parameter id="LOWER_BOUND" value="0" units="mmol_per_gDW_per_hr"/>
                                <parameter id="UPPER_BOUND" value="99999.99" units="mmol_per_gDW_per_hr"/>
                                <parameter id="OBJECTIVE_COEFFICIENT" value="0.000000"/>
                                <parameter id="FLUX_VALUE" value="0.000000" units="mmol_per_gDW_per_hr"/>
                                <parameter id="REDUCED_COST" value="0.000000"/>
                        </listOfParameters>
                </kineticLaw>
        </reaction>
        <reaction id="R_ACGK" name="acetylglutamate_kinase" reversible="false">
                <notes>
                        <html:p>GENE_ASSOCIATION: (argB) </html:p>
                        <html:p>PROTEIN_ASSOCIATION: </html:p>
                        <html:p>SUBSYSTEM: Arginine_and_Proline_Metabolism </html:p>
                        <html:p>PROTEIN_CLASS: 2.7.2.8 </html:p>
                </notes>
                <listOfReactants>
                        <speciesReference species="M_acglu_c" stoichiometry="1"/>
                        <speciesReference species="M_atp_c" stoichiometry="1"/>
                </listOfReactants>
                <listOfProducts>
                        <speciesReference species="M_acg5p_c" stoichiometry="1"/>
                        <speciesReference species="M_adp_c" stoichiometry="1"/>
                </listOfProducts>
                <kineticLaw>
                        <math xmlns="http://www.w3.org/1998/Math/MathML">
                                <apply>
                                        <ci> LOWER_BOUND </ci>
                                        <ci> UPPER_BOUND </ci>
                                        <ci> OBJECTIVE_COEFFICIENT </ci>
                                        <ci> FLUX_VALUE </ci>
                                        <ci> REDUCED_COST </ci>
                                </apply>
                        </math>
                        <listOfParameters>
                                <parameter id="LOWER_BOUND" value="0" units="mmol_per_gDW_per_hr"/>
                                <parameter id="UPPER_BOUND" value="99999.99" units="mmol_per_gDW_per_hr"/>
                                <parameter id="OBJECTIVE_COEFFICIENT" value="0.000000"/>
                                <parameter id="FLUX_VALUE" value="0.000000" units="mmol_per_gDW_per_hr"/>
                                <parameter id="REDUCED_COST" value="0.000000"/>
                        </listOfParameters>
                </kineticLaw>
        </reaction>
        <reaction id="R_ACGS" name="N_acetylglutamate_synthase" reversible="false">
                <notes>
                        <html:p>GENE_ASSOCIATION: (argA) </html:p>
                        <html:p>PROTEIN_ASSOCIATION: </html:p>
                        <html:p>SUBSYSTEM: Arginine_and_Proline_Metabolism </html:p>
                        <html:p>PROTEIN_CLASS: 2.3.1.1 </html:p>
                </notes>
                <listOfReactants>
                        <speciesReference species="M_accoa_c" stoichiometry="1"/>
                        <speciesReference species="M_glu_L_c" stoichiometry="1"/>
                </listOfReactants>
                <listOfProducts>
                        <speciesReference species="M_acglu_c" stoichiometry="1"/>
                        <speciesReference species="M_coa_c" stoichiometry="1"/>
                        <speciesReference species="M_h_c" stoichiometry="1"/>
                </listOfProducts>
                <kineticLaw>
                        <math xmlns="http://www.w3.org/1998/Math/MathML">
                                <apply>
                                        <ci> LOWER_BOUND </ci>
                                        <ci> UPPER_BOUND </ci>
                                        <ci> OBJECTIVE_COEFFICIENT </ci>
                                        <ci> FLUX_VALUE </ci>
                                        <ci> REDUCED_COST </ci>
                                </apply>
                        </math>
                        <listOfParameters>
                                <parameter id="LOWER_BOUND" value="0" units="mmol_per_gDW_per_hr"/>
                                <parameter id="UPPER_BOUND" value="99999.99" units="mmol_per_gDW_per_hr"/>
                                <parameter id="OBJECTIVE_COEFFICIENT" value="0.000000"/>
                                <parameter id="FLUX_VALUE" value="0.000000" units="mmol_per_gDW_per_hr"/>
                                <parameter id="REDUCED_COST" value="0.000000"/>
                        </listOfParameters>
                </kineticLaw>
        </reaction>
        <reaction id="R_ACHBS" name="2_aceto_2_hydroxybutanoate_synthase" reversible="false">
                <notes>
                        <html:p>GENE_ASSOCIATION: (aceE and ilvB2 and ilvH) or (aceE and ilvB2 and ilvM) or (aceE and ilvB2 and ilvN) or (aceE and ilvG and ilvH) or (aceE and ilvG and ilvM) or (aceE and ilvG and ilvN) or (aceE and ilvI and ilvH) or (aceE and ilvI and ilvM) or (aceE and ilvI and ilvN) </html:p>
                        <html:p>PROTEIN_ASSOCIATION: </html:p>
                        <html:p>SUBSYSTEM: Valine_leucine_and_isoleucine_metabolism </html:p>
                        <html:p>PROTEIN_CLASS: 1.2.4.1  2.2.1.6 </html:p>
                </notes>
                <listOfReactants>
                        <speciesReference species="M_2obut_c" stoichiometry="1"/>
                        <speciesReference species="M_h_c" stoichiometry="1"/>
                        <speciesReference species="M_pyr_c" stoichiometry="1"/>
                </listOfReactants>
                <listOfProducts>
                        <speciesReference species="M_2ahbut_c" stoichiometry="1"/>
                        <speciesReference species="M_co2_c" stoichiometry="1"/>
                </listOfProducts>
                <kineticLaw>
                        <math xmlns="http://www.w3.org/1998/Math/MathML">
                                <apply>
                                        <ci> LOWER_BOUND </ci>
                                        <ci> UPPER_BOUND </ci>
                                        <ci> OBJECTIVE_COEFFICIENT </ci>
                                        <ci> FLUX_VALUE </ci>
                                        <ci> REDUCED_COST </ci>
                                </apply>
                        </math>
                        <listOfParameters>
                                <parameter id="LOWER_BOUND" value="0" units="mmol_per_gDW_per_hr"/>
                                <parameter id="UPPER_BOUND" value="99999.99" units="mmol_per_gDW_per_hr"/>
                                <parameter id="OBJECTIVE_COEFFICIENT" value="0.000000"/>
                                <parameter id="FLUX_VALUE" value="0.000000" units="mmol_per_gDW_per_hr"/>
                                <parameter id="REDUCED_COST" value="0.000000"/>
                        </listOfParameters>
                </kineticLaw>
        </reaction>
        <reaction id="R_ACKr" name="acetate_kinase" reversible="true">
                <notes>
                        <html:p>GENE_ASSOCIATION: (ackA) </html:p>
                        <html:p>PROTEIN_ASSOCIATION: </html:p>
                        <html:p>SUBSYSTEM: Pyruvate_metabolism </html:p>
                        <html:p>PROTEIN_CLASS: 2.7.2.1 </html:p>
                </notes>
                <listOfReactants>
                        <speciesReference species="M_ac_c" stoichiometry="1"/>
                        <speciesReference species="M_atp_c" stoichiometry="1"/>
                </listOfReactants>
                <listOfProducts>
                        <speciesReference species="M_actp_c" stoichiometry="1"/>
                        <speciesReference species="M_adp_c" stoichiometry="1"/>
                </listOfProducts>
                <kineticLaw>
                        <math xmlns="http://www.w3.org/1998/Math/MathML">
                                <apply>
                                        <ci> LOWER_BOUND </ci>
                                        <ci> UPPER_BOUND </ci>
                                        <ci> OBJECTIVE_COEFFICIENT </ci>
                                        <ci> FLUX_VALUE </ci>
                                        <ci> REDUCED_COST </ci>
                                </apply>
                        </math>
                        <listOfParameters>
                                <parameter id="LOWER_BOUND" value="-99999.99" units="mmol_per_gDW_per_hr"/>
                                <parameter id="UPPER_BOUND" value="99999.99" units="mmol_per_gDW_per_hr"/>
                                <parameter id="OBJECTIVE_COEFFICIENT" value="0.000000"/>
                                <parameter id="FLUX_VALUE" value="0.000000" units="mmol_per_gDW_per_hr"/>
                                <parameter id="REDUCED_COST" value="0.000000"/>
                        </listOfParameters>
                </kineticLaw>
        </reaction>
        <reaction id="R_ACLS" name="acetolactate_synthase" reversible="false">
                <notes>
                        <html:p>GENE_ASSOCIATION: (aceE and ilvB2 and ilvH) or (aceE and ilvB2 and ilvM) or (aceE and ilvB2 and ilvN) or (aceE and ilvG and ilvH) or (aceE and ilvG and ilvM) or (aceE and ilvG and ilvN) or (aceE and ilvI and ilvH) or (aceE and ilvI and ilvM) or (aceE and ilvI and ilvN) </html:p>
                        <html:p>PROTEIN_ASSOCIATION: </html:p>
                        <html:p>SUBSYSTEM: Valine_leucine_and_isoleucine_metabolism </html:p>
                        <html:p>PROTEIN_CLASS: 1.2.4.1  2.2.1.6 </html:p>
                </notes>
                <listOfReactants>
                        <speciesReference species="M_h_c" stoichiometry="1"/>
                        <speciesReference species="M_pyr_c" stoichiometry="2"/>
                </listOfReactants>
                <listOfProducts>
                        <speciesReference species="M_alac_S_c" stoichiometry="1"/>
                        <speciesReference species="M_co2_c" stoichiometry="1"/>
                </listOfProducts>
                <kineticLaw>
                        <math xmlns="http://www.w3.org/1998/Math/MathML">
                                <apply>
                                        <ci> LOWER_BOUND </ci>
                                        <ci> UPPER_BOUND </ci>
                                        <ci> OBJECTIVE_COEFFICIENT </ci>
                                        <ci> FLUX_VALUE </ci>
                                        <ci> REDUCED_COST </ci>
                                </apply>
                        </math>
                        <listOfParameters>
                                <parameter id="LOWER_BOUND" value="0" units="mmol_per_gDW_per_hr"/>
                                <parameter id="UPPER_BOUND" value="99999.99" units="mmol_per_gDW_per_hr"/>
                                <parameter id="OBJECTIVE_COEFFICIENT" value="0.000000"/>
                                <parameter id="FLUX_VALUE" value="0.000000" units="mmol_per_gDW_per_hr"/>
                                <parameter id="REDUCED_COST" value="0.000000"/>
                        </listOfParameters>
                </kineticLaw>
        </reaction>
        <reaction id="R_ACMAMUT" name="UDP_N_acetyl_D_mannosaminuronic_acid_transferase" reversible="false">
                <notes>
                        <html:p>GENE_ASSOCIATION: (wecG) </html:p>
                        <html:p>PROTEIN_ASSOCIATION: </html:p>
                        <html:p>SUBSYSTEM: Cell_Envelope_Biosynthesis </html:p>
                        <html:p>PROTEIN_CLASS:  </html:p>
                </notes>
                <listOfReactants>
                        <speciesReference species="M_uacmamu_c" stoichiometry="1"/>
                        <speciesReference species="M_unaga_c" stoichiometry="1"/>
                </listOfReactants>
                <listOfProducts>
                        <speciesReference species="M_h_c" stoichiometry="1"/>
                        <speciesReference species="M_udp_c" stoichiometry="1"/>
                        <speciesReference species="M_unagamu_c" stoichiometry="1"/>
                </listOfProducts>
                <kineticLaw>
                        <math xmlns="http://www.w3.org/1998/Math/MathML">
                                <apply>
                                        <ci> LOWER_BOUND </ci>
                                        <ci> UPPER_BOUND </ci>
                                        <ci> OBJECTIVE_COEFFICIENT </ci>
                                        <ci> FLUX_VALUE </ci>
                                        <ci> REDUCED_COST </ci>
                                </apply>
                        </math>
                        <listOfParameters>
                                <parameter id="LOWER_BOUND" value="0" units="mmol_per_gDW_per_hr"/>
                                <parameter id="UPPER_BOUND" value="99999.99" units="mmol_per_gDW_per_hr"/>
                                <parameter id="OBJECTIVE_COEFFICIENT" value="0.000000"/>
                                <parameter id="FLUX_VALUE" value="0.000000" units="mmol_per_gDW_per_hr"/>
                                <parameter id="REDUCED_COST" value="0.000000"/>
                        </listOfParameters>
                </kineticLaw>
        </reaction>
        <reaction id="R_ACMANApts" name="N_acetyl_D_mannosamine_transport_via_PTS" reversible="false">
                <notes>
                        <html:p>GENE_ASSOCIATION: (manX1 and manY and manZ and ptsH and ptsI) </html:p>
                        <html:p>PROTEIN_ASSOCIATION: </html:p>
                        <html:p>SUBSYSTEM: Transport_Extracellular </html:p>
                        <html:p>PROTEIN_CLASS: 2.7.3.9 and EC-2.7.1.69 </html:p>
                </notes>
                <listOfReactants>
                        <speciesReference species="M_acmana_e" stoichiometry="1"/>
                        <speciesReference species="M_pep_c" stoichiometry="1"/>
                </listOfReactants>
                <listOfProducts>
                        <speciesReference species="M_acmanap_c" stoichiometry="1"/>
                        <speciesReference species="M_pyr_c" stoichiometry="1"/>
                </listOfProducts>
                <kineticLaw>
                        <math xmlns="http://www.w3.org/1998/Math/MathML">
                                <apply>
                                        <ci> LOWER_BOUND </ci>
                                        <ci> UPPER_BOUND </ci>
                                        <ci> OBJECTIVE_COEFFICIENT </ci>
                                        <ci> FLUX_VALUE </ci>
                                        <ci> REDUCED_COST </ci>
                                </apply>
                        </math>
                        <listOfParameters>
                                <parameter id="LOWER_BOUND" value="0" units="mmol_per_gDW_per_hr"/>
                                <parameter id="UPPER_BOUND" value="99999.99" units="mmol_per_gDW_per_hr"/>
                                <parameter id="OBJECTIVE_COEFFICIENT" value="0.000000"/>
                                <parameter id="FLUX_VALUE" value="0.000000" units="mmol_per_gDW_per_hr"/>
                                <parameter id="REDUCED_COST" value="0.000000"/>
                        </listOfParameters>
                </kineticLaw>
        </reaction>
        <reaction id="R_ACNAMt2" name="N_acetylneuraminate_proton_symport" reversible="false">
                <notes>
                        <html:p>GENE_ASSOCIATION: (nanT) </html:p>
                        <html:p>PROTEIN_ASSOCIATION: </html:p>
                        <html:p>SUBSYSTEM: Transport_Extracellular </html:p>
                        <html:p>PROTEIN_CLASS:  </html:p>
                </notes>
                <listOfReactants>
                        <speciesReference species="M_acnam_e" stoichiometry="1"/>
                        <speciesReference species="M_h_e" stoichiometry="1"/>
                </listOfReactants>
                <listOfProducts>
                        <speciesReference species="M_acnam_c" stoichiometry="1"/>
                        <speciesReference species="M_h_c" stoichiometry="1"/>
                </listOfProducts>
                <kineticLaw>
                        <math xmlns="http://www.w3.org/1998/Math/MathML">
                                <apply>
                                        <ci> LOWER_BOUND </ci>
                                        <ci> UPPER_BOUND </ci>
                                        <ci> OBJECTIVE_COEFFICIENT </ci>
                                        <ci> FLUX_VALUE </ci>
                                        <ci> REDUCED_COST </ci>
                                </apply>
                        </math>
                        <listOfParameters>
                                <parameter id="LOWER_BOUND" value="0" units="mmol_per_gDW_per_hr"/>
                                <parameter id="UPPER_BOUND" value="99999.99" units="mmol_per_gDW_per_hr"/>
                                <parameter id="OBJECTIVE_COEFFICIENT" value="0.000000"/>
                                <parameter id="FLUX_VALUE" value="0.000000" units="mmol_per_gDW_per_hr"/>
                                <parameter id="REDUCED_COST" value="0.000000"/>
                        </listOfParameters>
                </kineticLaw>
        </reaction>
        <reaction id="R_ACNML" name="N_Acetylneuraminate_lyase" reversible="true">
                <notes>
                        <html:p>GENE_ASSOCIATION: (dapA1) </html:p>
                        <html:p>PROTEIN_ASSOCIATION: </html:p>
                        <html:p>SUBSYSTEM: Alternate_Carbon_Metabolism </html:p>
                        <html:p>PROTEIN_CLASS: 4.1.3.3 </html:p>
                </notes>
                <listOfReactants>
                        <speciesReference species="M_acnam_c" stoichiometry="1"/>
                </listOfReactants>
                <listOfProducts>
                        <speciesReference species="M_acmana_c" stoichiometry="1"/>
                        <speciesReference species="M_pyr_c" stoichiometry="1"/>
                </listOfProducts>
                <kineticLaw>
                        <math xmlns="http://www.w3.org/1998/Math/MathML">
                                <apply>
                                        <ci> LOWER_BOUND </ci>
                                        <ci> UPPER_BOUND </ci>
                                        <ci> OBJECTIVE_COEFFICIENT </ci>
                                        <ci> FLUX_VALUE </ci>
                                        <ci> REDUCED_COST </ci>
                                </apply>
                        </math>
                        <listOfParameters>
                                <parameter id="LOWER_BOUND" value="-99999.99" units="mmol_per_gDW_per_hr"/>
                                <parameter id="UPPER_BOUND" value="99999.99" units="mmol_per_gDW_per_hr"/>
                                <parameter id="OBJECTIVE_COEFFICIENT" value="0.000000"/>
                                <parameter id="FLUX_VALUE" value="0.000000" units="mmol_per_gDW_per_hr"/>
                                <parameter id="REDUCED_COST" value="0.000000"/>
                        </listOfParameters>
                </kineticLaw>
        </reaction>
        <reaction id="R_ACOATA" name="Acetyl_CoA_ACP_transacylase" reversible="true">
                <notes>
                        <html:p>GENE_ASSOCIATION: (gapfilled) </html:p>
                        <html:p>PROTEIN_ASSOCIATION: </html:p>
                        <html:p>SUBSYSTEM: Membrane_Lipid_Metabolism </html:p>
                        <html:p>PROTEIN_CLASS: 2.3.1.38 </html:p>
                </notes>
                <listOfReactants>
                        <speciesReference species="M_ACP_c" stoichiometry="1"/>
                        <speciesReference species="M_accoa_c" stoichiometry="1"/>
                </listOfReactants>
                <listOfProducts>
                        <speciesReference species="M_acACP_c" stoichiometry="1"/>
                        <speciesReference species="M_coa_c" stoichiometry="1"/>
                </listOfProducts>
                <kineticLaw>
                        <math xmlns="http://www.w3.org/1998/Math/MathML">
                                <apply>
                                        <ci> LOWER_BOUND </ci>
                                        <ci> UPPER_BOUND </ci>
                                        <ci> OBJECTIVE_COEFFICIENT </ci>
                                        <ci> FLUX_VALUE </ci>
                                        <ci> REDUCED_COST </ci>
                                </apply>
                        </math>
                        <listOfParameters>
                                <parameter id="LOWER_BOUND" value="-99999.99" units="mmol_per_gDW_per_hr"/>
                                <parameter id="UPPER_BOUND" value="99999.99" units="mmol_per_gDW_per_hr"/>
                                <parameter id="OBJECTIVE_COEFFICIENT" value="0.000000"/>
                                <parameter id="FLUX_VALUE" value="0.000000" units="mmol_per_gDW_per_hr"/>
                                <parameter id="REDUCED_COST" value="0.000000"/>
                        </listOfParameters>
                </kineticLaw>
        </reaction>
        <reaction id="R_ACODA" name="acetylornithine_deacetylase" reversible="false">
                <notes>
                        <html:p>GENE_ASSOCIATION: (argE2) </html:p>
                        <html:p>PROTEIN_ASSOCIATION: </html:p>
                        <html:p>SUBSYSTEM: Arginine_and_Proline_Metabolism </html:p>
                        <html:p>PROTEIN_CLASS: 3.5.1.16 </html:p>
                </notes>
                <listOfReactants>
                        <speciesReference species="M_acorn_c" stoichiometry="1"/>
                        <speciesReference species="M_h2o_c" stoichiometry="1"/>
                </listOfReactants>
                <listOfProducts>
                        <speciesReference species="M_ac_c" stoichiometry="1"/>
                        <speciesReference species="M_orn_c" stoichiometry="1"/>
                </listOfProducts>
                <kineticLaw>
                        <math xmlns="http://www.w3.org/1998/Math/MathML">
                                <apply>
                                        <ci> LOWER_BOUND </ci>
                                        <ci> UPPER_BOUND </ci>
                                        <ci> OBJECTIVE_COEFFICIENT </ci>
                                        <ci> FLUX_VALUE </ci>
                                        <ci> REDUCED_COST </ci>
                                </apply>
                        </math>
                        <listOfParameters>
                                <parameter id="LOWER_BOUND" value="0" units="mmol_per_gDW_per_hr"/>
                                <parameter id="UPPER_BOUND" value="99999.99" units="mmol_per_gDW_per_hr"/>
                                <parameter id="OBJECTIVE_COEFFICIENT" value="0.000000"/>
                                <parameter id="FLUX_VALUE" value="0.000000" units="mmol_per_gDW_per_hr"/>
                                <parameter id="REDUCED_COST" value="0.000000"/>
                        </listOfParameters>
                </kineticLaw>
        </reaction>
        <reaction id="R_ACONMT" name="Trans_aconitate_methyltransferase" reversible="false">
                <notes>
                        <html:p>GENE_ASSOCIATION: (tam) </html:p>
                        <html:p>PROTEIN_ASSOCIATION: </html:p>
                        <html:p>SUBSYSTEM: Unassigned </html:p>
                        <html:p>PROTEIN_CLASS: 2.1.1.144 </html:p>
                </notes>
                <listOfReactants>
                        <speciesReference species="M_acon_T_c" stoichiometry="1"/>
                        <speciesReference species="M_amet_c" stoichiometry="1"/>
                </listOfReactants>
                <listOfProducts>
                        <speciesReference species="M_aconm_c" stoichiometry="1"/>
                        <speciesReference species="M_ahcys_c" stoichiometry="1"/>
                </listOfProducts>
                <kineticLaw>
                        <math xmlns="http://www.w3.org/1998/Math/MathML">
                                <apply>
                                        <ci> LOWER_BOUND </ci>
                                        <ci> UPPER_BOUND </ci>
                                        <ci> OBJECTIVE_COEFFICIENT </ci>
                                        <ci> FLUX_VALUE </ci>
                                        <ci> REDUCED_COST </ci>
                                </apply>
                        </math>
                        <listOfParameters>
                                <parameter id="LOWER_BOUND" value="0" units="mmol_per_gDW_per_hr"/>
                                <parameter id="UPPER_BOUND" value="99999.99" units="mmol_per_gDW_per_hr"/>
                                <parameter id="OBJECTIVE_COEFFICIENT" value="0.000000"/>
                                <parameter id="FLUX_VALUE" value="0.000000" units="mmol_per_gDW_per_hr"/>
                                <parameter id="REDUCED_COST" value="0.000000"/>
                        </listOfParameters>
                </kineticLaw>
        </reaction>
        <reaction id="R_ACONT" name="aconitase" reversible="true">
                <notes>
                        <html:p>GENE_ASSOCIATION: (acnA) or (acnB) </html:p>
                        <html:p>PROTEIN_ASSOCIATION: </html:p>
                        <html:p>SUBSYSTEM: Citrate_Cycle_(TCA) </html:p>
                        <html:p>PROTEIN_CLASS: 4.2.1.3 </html:p>
                </notes>
                <listOfReactants>
                        <speciesReference species="M_cit_c" stoichiometry="1"/>
                </listOfReactants>
                <listOfProducts>
                        <speciesReference species="M_icit_c" stoichiometry="1"/>
                </listOfProducts>
                <kineticLaw>
                        <math xmlns="http://www.w3.org/1998/Math/MathML">
                                <apply>
                                        <ci> LOWER_BOUND </ci>
                                        <ci> UPPER_BOUND </ci>
                                        <ci> OBJECTIVE_COEFFICIENT </ci>
                                        <ci> FLUX_VALUE </ci>
                                        <ci> REDUCED_COST </ci>
                                </apply>
                        </math>
                        <listOfParameters>
                                <parameter id="LOWER_BOUND" value="-99999.99" units="mmol_per_gDW_per_hr"/>
                                <parameter id="UPPER_BOUND" value="99999.99" units="mmol_per_gDW_per_hr"/>
                                <parameter id="OBJECTIVE_COEFFICIENT" value="0.000000"/>
                                <parameter id="FLUX_VALUE" value="0.000000" units="mmol_per_gDW_per_hr"/>
                                <parameter id="REDUCED_COST" value="0.000000"/>
                        </listOfParameters>
                </kineticLaw>
        </reaction>
        <reaction id="R_ACOTA" name="acetylornithine_transaminase" reversible="true">
                <notes>
                        <html:p>GENE_ASSOCIATION: (YP0172) </html:p>
                        <html:p>PROTEIN_ASSOCIATION: </html:p>
                        <html:p>SUBSYSTEM: Arginine_and_Proline_Metabolism </html:p>
                        <html:p>PROTEIN_CLASS: 2.6.1.11 </html:p>
                </notes>
                <listOfReactants>
                        <speciesReference species="M_acorn_c" stoichiometry="1"/>
                        <speciesReference species="M_akg_c" stoichiometry="1"/>
                </listOfReactants>
                <listOfProducts>
                        <speciesReference species="M_acg5sa_c" stoichiometry="1"/>
                        <speciesReference species="M_glu_L_c" stoichiometry="1"/>
                </listOfProducts>
                <kineticLaw>
                        <math xmlns="http://www.w3.org/1998/Math/MathML">
                                <apply>
                                        <ci> LOWER_BOUND </ci>
                                        <ci> UPPER_BOUND </ci>
                                        <ci> OBJECTIVE_COEFFICIENT </ci>
                                        <ci> FLUX_VALUE </ci>
                                        <ci> REDUCED_COST </ci>
                                </apply>
                        </math>
                        <listOfParameters>
                                <parameter id="LOWER_BOUND" value="-99999.99" units="mmol_per_gDW_per_hr"/>
                                <parameter id="UPPER_BOUND" value="99999.99" units="mmol_per_gDW_per_hr"/>
                                <parameter id="OBJECTIVE_COEFFICIENT" value="0.000000"/>
                                <parameter id="FLUX_VALUE" value="0.000000" units="mmol_per_gDW_per_hr"/>
                                <parameter id="REDUCED_COST" value="0.000000"/>
                        </listOfParameters>
                </kineticLaw>
        </reaction>
        <reaction id="R_ACPS1" name="acyl_carrier_protein_synthase" reversible="false">
                <notes>
                        <html:p>GENE_ASSOCIATION: (acpS) </html:p>
                        <html:p>PROTEIN_ASSOCIATION: </html:p>
                        <html:p>SUBSYSTEM: Cofactor_and_Prosthetic_Group_Biosynthesis </html:p>
                        <html:p>PROTEIN_CLASS: 2.7.8.7 </html:p>
                </notes>
                <listOfReactants>
                        <speciesReference species="M_apoACP_c" stoichiometry="1"/>
                        <speciesReference species="M_coa_c" stoichiometry="1"/>
                </listOfReactants>
                <listOfProducts>
                        <speciesReference species="M_ACP_c" stoichiometry="1"/>
                        <speciesReference species="M_h_c" stoichiometry="1"/>
                        <speciesReference species="M_pap_c" stoichiometry="1"/>
                </listOfProducts>
                <kineticLaw>
                        <math xmlns="http://www.w3.org/1998/Math/MathML">
                                <apply>
                                        <ci> LOWER_BOUND </ci>
                                        <ci> UPPER_BOUND </ci>
                                        <ci> OBJECTIVE_COEFFICIENT </ci>
                                        <ci> FLUX_VALUE </ci>
                                        <ci> REDUCED_COST </ci>
                                </apply>
                        </math>
                        <listOfParameters>
                                <parameter id="LOWER_BOUND" value="0" units="mmol_per_gDW_per_hr"/>
                                <parameter id="UPPER_BOUND" value="99999.99" units="mmol_per_gDW_per_hr"/>
                                <parameter id="OBJECTIVE_COEFFICIENT" value="0.000000"/>
                                <parameter id="FLUX_VALUE" value="0.000000" units="mmol_per_gDW_per_hr"/>
                                <parameter id="REDUCED_COST" value="0.000000"/>
                        </listOfParameters>
                </kineticLaw>
        </reaction>
        <reaction id="R_ACS" name="acetyl_CoA_synthetase" reversible="false">
                <notes>
                        <html:p>GENE_ASSOCIATION: (acs) </html:p>
                        <html:p>PROTEIN_ASSOCIATION: </html:p>
                        <html:p>SUBSYSTEM: Pyruvate_metabolism </html:p>
                        <html:p>PROTEIN_CLASS: 6.2.1.1 </html:p>
                </notes>
                <listOfReactants>
                        <speciesReference species="M_ac_c" stoichiometry="1"/>
                        <speciesReference species="M_atp_c" stoichiometry="1"/>
                        <speciesReference species="M_coa_c" stoichiometry="1"/>
                </listOfReactants>
                <listOfProducts>
                        <speciesReference species="M_accoa_c" stoichiometry="1"/>
                        <speciesReference species="M_amp_c" stoichiometry="1"/>
                        <speciesReference species="M_ppi_c" stoichiometry="1"/>
                </listOfProducts>
                <kineticLaw>
                        <math xmlns="http://www.w3.org/1998/Math/MathML">
                                <apply>
                                        <ci> LOWER_BOUND </ci>
                                        <ci> UPPER_BOUND </ci>
                                        <ci> OBJECTIVE_COEFFICIENT </ci>
                                        <ci> FLUX_VALUE </ci>
                                        <ci> REDUCED_COST </ci>
                                </apply>
                        </math>
                        <listOfParameters>
                                <parameter id="LOWER_BOUND" value="0" units="mmol_per_gDW_per_hr"/>
                                <parameter id="UPPER_BOUND" value="99999.99" units="mmol_per_gDW_per_hr"/>
                                <parameter id="OBJECTIVE_COEFFICIENT" value="0.000000"/>
                                <parameter id="FLUX_VALUE" value="0.000000" units="mmol_per_gDW_per_hr"/>
                                <parameter id="REDUCED_COST" value="0.000000"/>
                        </listOfParameters>
                </kineticLaw>
        </reaction>
        <reaction id="R_ACSx1" name="Propanoate:CoA_ligase_(AMP_forming)" reversible="false">
                <notes>
                        <html:p>GENE_ASSOCIATION: (acs) </html:p>
                        <html:p>PROTEIN_ASSOCIATION: </html:p>
                        <html:p>SUBSYSTEM: Propanoate_metabolism </html:p>
                        <html:p>PROTEIN_CLASS: 6.2.1.1 </html:p>
                </notes>
                <listOfReactants>
                        <speciesReference species="M_atp_c" stoichiometry="1"/>
                        <speciesReference species="M_coa_c" stoichiometry="1"/>
                        <speciesReference species="M_ppa_c" stoichiometry="1"/>
                </listOfReactants>
                <listOfProducts>
                        <speciesReference species="M_amp_c" stoichiometry="1"/>
                        <speciesReference species="M_ppcoa_c" stoichiometry="1"/>
                        <speciesReference species="M_ppi_c" stoichiometry="1"/>
                </listOfProducts>
                <kineticLaw>
                        <math xmlns="http://www.w3.org/1998/Math/MathML">
                                <apply>
                                        <ci> LOWER_BOUND </ci>
                                        <ci> UPPER_BOUND </ci>
                                        <ci> OBJECTIVE_COEFFICIENT </ci>
                                        <ci> FLUX_VALUE </ci>
                                        <ci> REDUCED_COST </ci>
                                </apply>
                        </math>
                        <listOfParameters>
                                <parameter id="LOWER_BOUND" value="0" units="mmol_per_gDW_per_hr"/>
                                <parameter id="UPPER_BOUND" value="99999.99" units="mmol_per_gDW_per_hr"/>
                                <parameter id="OBJECTIVE_COEFFICIENT" value="0.000000"/>
                                <parameter id="FLUX_VALUE" value="0.000000" units="mmol_per_gDW_per_hr"/>
                                <parameter id="REDUCED_COST" value="0.000000"/>
                        </listOfParameters>
                </kineticLaw>
        </reaction>
        <reaction id="R_ACt2r" name="acetate_reversible_transport_via_proton_symport" reversible="true">
                <notes>
                        <html:p>GENE_ASSOCIATION: (gapfilled) </html:p>
                        <html:p>PROTEIN_ASSOCIATION: </html:p>
                        <html:p>SUBSYSTEM: Transport_Extracellular </html:p>
                        <html:p>PROTEIN_CLASS:  </html:p>
                </notes>
                <listOfReactants>
                        <speciesReference species="M_ac_e" stoichiometry="1"/>
                        <speciesReference species="M_h_e" stoichiometry="1"/>
                </listOfReactants>
                <listOfProducts>
                        <speciesReference species="M_ac_c" stoichiometry="1"/>
                        <speciesReference species="M_h_c" stoichiometry="1"/>
                </listOfProducts>
                <kineticLaw>
                        <math xmlns="http://www.w3.org/1998/Math/MathML">
                                <apply>
                                        <ci> LOWER_BOUND </ci>
                                        <ci> UPPER_BOUND </ci>
                                        <ci> OBJECTIVE_COEFFICIENT </ci>
                                        <ci> FLUX_VALUE </ci>
                                        <ci> REDUCED_COST </ci>
                                </apply>
                        </math>
                        <listOfParameters>
                                <parameter id="LOWER_BOUND" value="-99999.99" units="mmol_per_gDW_per_hr"/>
                                <parameter id="UPPER_BOUND" value="99999.99" units="mmol_per_gDW_per_hr"/>
                                <parameter id="OBJECTIVE_COEFFICIENT" value="0.000000"/>
                                <parameter id="FLUX_VALUE" value="0.000000" units="mmol_per_gDW_per_hr"/>
                                <parameter id="REDUCED_COST" value="0.000000"/>
                        </listOfParameters>
                </kineticLaw>
        </reaction>
        <reaction id="R_ADCL" name="4_aminobenzoate_synthase" reversible="false">
                <notes>
                        <html:p>GENE_ASSOCIATION: (pabC) </html:p>
                        <html:p>PROTEIN_ASSOCIATION: </html:p>
                        <html:p>SUBSYSTEM: Cofactor_and_Prosthetic_Group_Biosynthesis </html:p>
                        <html:p>PROTEIN_CLASS: 4.1.3.38 </html:p>
                </notes>
                <listOfReactants>
                        <speciesReference species="M_4adcho_c" stoichiometry="1"/>
                </listOfReactants>
                <listOfProducts>
                        <speciesReference species="M_4abz_c" stoichiometry="1"/>
                        <speciesReference species="M_h_c" stoichiometry="1"/>
                        <speciesReference species="M_pyr_c" stoichiometry="1"/>
                </listOfProducts>
                <kineticLaw>
                        <math xmlns="http://www.w3.org/1998/Math/MathML">
                                <apply>
                                        <ci> LOWER_BOUND </ci>
                                        <ci> UPPER_BOUND </ci>
                                        <ci> OBJECTIVE_COEFFICIENT </ci>
                                        <ci> FLUX_VALUE </ci>
                                        <ci> REDUCED_COST </ci>
                                </apply>
                        </math>
                        <listOfParameters>
                                <parameter id="LOWER_BOUND" value="0" units="mmol_per_gDW_per_hr"/>
                                <parameter id="UPPER_BOUND" value="99999.99" units="mmol_per_gDW_per_hr"/>
                                <parameter id="OBJECTIVE_COEFFICIENT" value="0.000000"/>
                                <parameter id="FLUX_VALUE" value="0.000000" units="mmol_per_gDW_per_hr"/>
                                <parameter id="REDUCED_COST" value="0.000000"/>
                        </listOfParameters>
                </kineticLaw>
        </reaction>
        <reaction id="R_ADCS" name="4_amino_4_deoxychorismate_synthase" reversible="false">
                <notes>
                        <html:p>GENE_ASSOCIATION: (pabA and pabB) </html:p>
                        <html:p>PROTEIN_ASSOCIATION: </html:p>
                        <html:p>SUBSYSTEM: Cofactor_and_Prosthetic_Group_Biosynthesis </html:p>
                        <html:p>PROTEIN_CLASS: 2.6.1.85 </html:p>
                </notes>
                <listOfReactants>
                        <speciesReference species="M_chor_c" stoichiometry="1"/>
                        <speciesReference species="M_gln_L_c" stoichiometry="1"/>
                </listOfReactants>
                <listOfProducts>
                        <speciesReference species="M_4adcho_c" stoichiometry="1"/>
                        <speciesReference species="M_glu_L_c" stoichiometry="1"/>
                </listOfProducts>
                <kineticLaw>
                        <math xmlns="http://www.w3.org/1998/Math/MathML">
                                <apply>
                                        <ci> LOWER_BOUND </ci>
                                        <ci> UPPER_BOUND </ci>
                                        <ci> OBJECTIVE_COEFFICIENT </ci>
                                        <ci> FLUX_VALUE </ci>
                                        <ci> REDUCED_COST </ci>
                                </apply>
                        </math>
                        <listOfParameters>
                                <parameter id="LOWER_BOUND" value="0" units="mmol_per_gDW_per_hr"/>
                                <parameter id="UPPER_BOUND" value="99999.99" units="mmol_per_gDW_per_hr"/>
                                <parameter id="OBJECTIVE_COEFFICIENT" value="0.000000"/>
                                <parameter id="FLUX_VALUE" value="0.000000" units="mmol_per_gDW_per_hr"/>
                                <parameter id="REDUCED_COST" value="0.000000"/>
                        </listOfParameters>
                </kineticLaw>
        </reaction>
        <reaction id="R_ADHEr" name="Acetaldehyde_dehydrogenase" reversible="true">
                <notes>
                        <html:p>GENE_ASSOCIATION: (adhE) </html:p>
                        <html:p>PROTEIN_ASSOCIATION: </html:p>
                        <html:p>SUBSYSTEM: Pyruvate_metabolism </html:p>
                        <html:p>PROTEIN_CLASS: Undetermined </html:p>
                </notes>
                <listOfReactants>
                        <speciesReference species="M_accoa_c" stoichiometry="1"/>
                        <speciesReference species="M_h_c" stoichiometry="2"/>
                        <speciesReference species="M_nadh_c" stoichiometry="2"/>
                </listOfReactants>
                <listOfProducts>
                        <speciesReference species="M_coa_c" stoichiometry="1"/>
                        <speciesReference species="M_etoh_c" stoichiometry="1"/>
                        <speciesReference species="M_nad_c" stoichiometry="2"/>
                </listOfProducts>
                <kineticLaw>
                        <math xmlns="http://www.w3.org/1998/Math/MathML">
                                <apply>
                                        <ci> LOWER_BOUND </ci>
                                        <ci> UPPER_BOUND </ci>
                                        <ci> OBJECTIVE_COEFFICIENT </ci>
                                        <ci> FLUX_VALUE </ci>
                                        <ci> REDUCED_COST </ci>
                                </apply>
                        </math>
                        <listOfParameters>
                                <parameter id="LOWER_BOUND" value="-99999.99" units="mmol_per_gDW_per_hr"/>
                                <parameter id="UPPER_BOUND" value="99999.99" units="mmol_per_gDW_per_hr"/>
                                <parameter id="OBJECTIVE_COEFFICIENT" value="0.000000"/>
                                <parameter id="FLUX_VALUE" value="0.000000" units="mmol_per_gDW_per_hr"/>
                                <parameter id="REDUCED_COST" value="0.000000"/>
                        </listOfParameters>
                </kineticLaw>
        </reaction>
        <reaction id="R_ADHEx2" name="butyraldehyde:NAD+_oxidoreductase_(CoA_acetylating)" reversible="false">
                <notes>
                        <html:p>GENE_ASSOCIATION: (adhE) </html:p>
                        <html:p>PROTEIN_ASSOCIATION: </html:p>
                        <html:p>SUBSYSTEM: butanoate_metabolism </html:p>
                        <html:p>PROTEIN_CLASS: 1.2.1.10 </html:p>
                </notes>
                <listOfReactants>
                        <speciesReference species="M_btal_c" stoichiometry="1"/>
                        <speciesReference species="M_coa_c" stoichiometry="1"/>
                        <speciesReference species="M_nad_c" stoichiometry="1"/>
                </listOfReactants>
                <listOfProducts>
                        <speciesReference species="M_btcoa_c" stoichiometry="1"/>
                        <speciesReference species="M_h_c" stoichiometry="1"/>
                        <speciesReference species="M_nadh_c" stoichiometry="1"/>
                </listOfProducts>
                <kineticLaw>
                        <math xmlns="http://www.w3.org/1998/Math/MathML">
                                <apply>
                                        <ci> LOWER_BOUND </ci>
                                        <ci> UPPER_BOUND </ci>
                                        <ci> OBJECTIVE_COEFFICIENT </ci>
                                        <ci> FLUX_VALUE </ci>
                                        <ci> REDUCED_COST </ci>
                                </apply>
                        </math>
                        <listOfParameters>
                                <parameter id="LOWER_BOUND" value="0" units="mmol_per_gDW_per_hr"/>
                                <parameter id="UPPER_BOUND" value="99999.99" units="mmol_per_gDW_per_hr"/>
                                <parameter id="OBJECTIVE_COEFFICIENT" value="0.000000"/>
                                <parameter id="FLUX_VALUE" value="0.000000" units="mmol_per_gDW_per_hr"/>
                                <parameter id="REDUCED_COST" value="0.000000"/>
                        </listOfParameters>
                </kineticLaw>
        </reaction>
        <reaction id="R_ADK1" name="adenylate_kinase" reversible="true">
                <notes>
                        <html:p>GENE_ASSOCIATION: (adk) </html:p>
                        <html:p>PROTEIN_ASSOCIATION: </html:p>
                        <html:p>SUBSYSTEM: Nucleotide_Salvage_Pathways </html:p>
                        <html:p>PROTEIN_CLASS: 2.7.4.3 </html:p>
                </notes>
                <listOfReactants>
                        <speciesReference species="M_amp_c" stoichiometry="1"/>
                        <speciesReference species="M_atp_c" stoichiometry="1"/>
                </listOfReactants>
                <listOfProducts>
                        <speciesReference species="M_adp_c" stoichiometry="2"/>
                </listOfProducts>
                <kineticLaw>
                        <math xmlns="http://www.w3.org/1998/Math/MathML">
                                <apply>
                                        <ci> LOWER_BOUND </ci>
                                        <ci> UPPER_BOUND </ci>
                                        <ci> OBJECTIVE_COEFFICIENT </ci>
                                        <ci> FLUX_VALUE </ci>
                                        <ci> REDUCED_COST </ci>
                                </apply>
                        </math>
                        <listOfParameters>
                                <parameter id="LOWER_BOUND" value="-99999.99" units="mmol_per_gDW_per_hr"/>
                                <parameter id="UPPER_BOUND" value="99999.99" units="mmol_per_gDW_per_hr"/>
                                <parameter id="OBJECTIVE_COEFFICIENT" value="0.000000"/>
                                <parameter id="FLUX_VALUE" value="0.000000" units="mmol_per_gDW_per_hr"/>
                                <parameter id="REDUCED_COST" value="0.000000"/>
                        </listOfParameters>
                </kineticLaw>
        </reaction>
        <reaction id="R_ADK3" name="adentylate_kinase_(GTP)" reversible="true">
                <notes>
                        <html:p>GENE_ASSOCIATION: (adk) </html:p>
                        <html:p>PROTEIN_ASSOCIATION: </html:p>
                        <html:p>SUBSYSTEM: Nucleotide_Salvage_Pathways </html:p>
                        <html:p>PROTEIN_CLASS: 2.7.4.3 </html:p>
                </notes>
                <listOfReactants>
                        <speciesReference species="M_amp_c" stoichiometry="1"/>
                        <speciesReference species="M_gtp_c" stoichiometry="1"/>
                </listOfReactants>
                <listOfProducts>
                        <speciesReference species="M_adp_c" stoichiometry="1"/>
                        <speciesReference species="M_gdp_c" stoichiometry="1"/>
                </listOfProducts>
                <kineticLaw>
                        <math xmlns="http://www.w3.org/1998/Math/MathML">
                                <apply>
                                        <ci> LOWER_BOUND </ci>
                                        <ci> UPPER_BOUND </ci>
                                        <ci> OBJECTIVE_COEFFICIENT </ci>
                                        <ci> FLUX_VALUE </ci>
                                        <ci> REDUCED_COST </ci>
                                </apply>
                        </math>
                        <listOfParameters>
                                <parameter id="LOWER_BOUND" value="-99999.99" units="mmol_per_gDW_per_hr"/>
                                <parameter id="UPPER_BOUND" value="99999.99" units="mmol_per_gDW_per_hr"/>
                                <parameter id="OBJECTIVE_COEFFICIENT" value="0.000000"/>
                                <parameter id="FLUX_VALUE" value="0.000000" units="mmol_per_gDW_per_hr"/>
                                <parameter id="REDUCED_COST" value="0.000000"/>
                        </listOfParameters>
                </kineticLaw>
        </reaction>
        <reaction id="R_ADK4" name="adentylate_kinase_(ITP)" reversible="true">
                <notes>
                        <html:p>GENE_ASSOCIATION: (adk) </html:p>
                        <html:p>PROTEIN_ASSOCIATION: </html:p>
                        <html:p>SUBSYSTEM: Nucleotide_Salvage_Pathways </html:p>
                        <html:p>PROTEIN_CLASS: 2.7.4.3 </html:p>
                </notes>
                <listOfReactants>
                        <speciesReference species="M_amp_c" stoichiometry="1"/>
                        <speciesReference species="M_itp_c" stoichiometry="1"/>
                </listOfReactants>
                <listOfProducts>
                        <speciesReference species="M_adp_c" stoichiometry="1"/>
                        <speciesReference species="M_idp_c" stoichiometry="1"/>
                </listOfProducts>
                <kineticLaw>
                        <math xmlns="http://www.w3.org/1998/Math/MathML">
                                <apply>
                                        <ci> LOWER_BOUND </ci>
                                        <ci> UPPER_BOUND </ci>
                                        <ci> OBJECTIVE_COEFFICIENT </ci>
                                        <ci> FLUX_VALUE </ci>
                                        <ci> REDUCED_COST </ci>
                                </apply>
                        </math>
                        <listOfParameters>
                                <parameter id="LOWER_BOUND" value="-99999.99" units="mmol_per_gDW_per_hr"/>
                                <parameter id="UPPER_BOUND" value="99999.99" units="mmol_per_gDW_per_hr"/>
                                <parameter id="OBJECTIVE_COEFFICIENT" value="0.000000"/>
                                <parameter id="FLUX_VALUE" value="0.000000" units="mmol_per_gDW_per_hr"/>
                                <parameter id="REDUCED_COST" value="0.000000"/>
                        </listOfParameters>
                </kineticLaw>
        </reaction>
        <reaction id="R_ADMDCr" name="Adenosylmethionine_decarboxylase" reversible="true">
                <notes>
                        <html:p>GENE_ASSOCIATION: (speD) </html:p>
                        <html:p>PROTEIN_ASSOCIATION: </html:p>
                        <html:p>SUBSYSTEM: Arginine_and_Proline_Metabolism </html:p>
                        <html:p>PROTEIN_CLASS: 4.1.1.50 </html:p>
                </notes>
                <listOfReactants>
                        <speciesReference species="M_amet_c" stoichiometry="1"/>
                        <speciesReference species="M_h_c" stoichiometry="1"/>
                </listOfReactants>
                <listOfProducts>
                        <speciesReference species="M_ametam_c" stoichiometry="1"/>
                        <speciesReference species="M_co2_c" stoichiometry="1"/>
                </listOfProducts>
                <kineticLaw>
                        <math xmlns="http://www.w3.org/1998/Math/MathML">
                                <apply>
                                        <ci> LOWER_BOUND </ci>
                                        <ci> UPPER_BOUND </ci>
                                        <ci> OBJECTIVE_COEFFICIENT </ci>
                                        <ci> FLUX_VALUE </ci>
                                        <ci> REDUCED_COST </ci>
                                </apply>
                        </math>
                        <listOfParameters>
                                <parameter id="LOWER_BOUND" value="-99999.99" units="mmol_per_gDW_per_hr"/>
                                <parameter id="UPPER_BOUND" value="99999.99" units="mmol_per_gDW_per_hr"/>
                                <parameter id="OBJECTIVE_COEFFICIENT" value="0.000000"/>
                                <parameter id="FLUX_VALUE" value="0.000000" units="mmol_per_gDW_per_hr"/>
                                <parameter id="REDUCED_COST" value="0.000000"/>
                        </listOfParameters>
                </kineticLaw>
        </reaction>
        <reaction id="R_ADNCYC" name="adenylate_cyclase" reversible="false">
                <notes>
                        <html:p>GENE_ASSOCIATION: (cyaB) </html:p>
                        <html:p>PROTEIN_ASSOCIATION: </html:p>
                        <html:p>SUBSYSTEM: Nucleotide_Salvage_Pathways </html:p>
                        <html:p>PROTEIN_CLASS: 4.6.1.1 </html:p>
                </notes>
                <listOfReactants>
                        <speciesReference species="M_atp_c" stoichiometry="1"/>
                </listOfReactants>
                <listOfProducts>
                        <speciesReference species="M_camp_c" stoichiometry="1"/>
                        <speciesReference species="M_ppi_c" stoichiometry="1"/>
                </listOfProducts>
                <kineticLaw>
                        <math xmlns="http://www.w3.org/1998/Math/MathML">
                                <apply>
                                        <ci> LOWER_BOUND </ci>
                                        <ci> UPPER_BOUND </ci>
                                        <ci> OBJECTIVE_COEFFICIENT </ci>
                                        <ci> FLUX_VALUE </ci>
                                        <ci> REDUCED_COST </ci>
                                </apply>
                        </math>
                        <listOfParameters>
                                <parameter id="LOWER_BOUND" value="0" units="mmol_per_gDW_per_hr"/>
                                <parameter id="UPPER_BOUND" value="99999.99" units="mmol_per_gDW_per_hr"/>
                                <parameter id="OBJECTIVE_COEFFICIENT" value="0.000000"/>
                                <parameter id="FLUX_VALUE" value="0.000000" units="mmol_per_gDW_per_hr"/>
                                <parameter id="REDUCED_COST" value="0.000000"/>
                        </listOfParameters>
                </kineticLaw>
        </reaction>
        <reaction id="R_ADNt2" name="adenosine_transport_in_via_proton_symport" reversible="false">
                <notes>
                        <html:p>GENE_ASSOCIATION: (nupC1) or (nupC2) </html:p>
                        <html:p>PROTEIN_ASSOCIATION: </html:p>
                        <html:p>SUBSYSTEM: Transport_Extracellular </html:p>
                        <html:p>PROTEIN_CLASS:  </html:p>
                </notes>
                <listOfReactants>
                        <speciesReference species="M_adn_e" stoichiometry="1"/>
                        <speciesReference species="M_h_e" stoichiometry="1"/>
                </listOfReactants>
                <listOfProducts>
                        <speciesReference species="M_adn_c" stoichiometry="1"/>
                        <speciesReference species="M_h_c" stoichiometry="1"/>
                </listOfProducts>
                <kineticLaw>
                        <math xmlns="http://www.w3.org/1998/Math/MathML">
                                <apply>
                                        <ci> LOWER_BOUND </ci>
                                        <ci> UPPER_BOUND </ci>
                                        <ci> OBJECTIVE_COEFFICIENT </ci>
                                        <ci> FLUX_VALUE </ci>
                                        <ci> REDUCED_COST </ci>
                                </apply>
                        </math>
                        <listOfParameters>
                                <parameter id="LOWER_BOUND" value="0" units="mmol_per_gDW_per_hr"/>
                                <parameter id="UPPER_BOUND" value="99999.99" units="mmol_per_gDW_per_hr"/>
                                <parameter id="OBJECTIVE_COEFFICIENT" value="0.000000"/>
                                <parameter id="FLUX_VALUE" value="0.000000" units="mmol_per_gDW_per_hr"/>
                                <parameter id="REDUCED_COST" value="0.000000"/>
                        </listOfParameters>
                </kineticLaw>
        </reaction>
        <reaction id="R_ADPT" name="adenine_phosphoribosyltransferase" reversible="false">
                <notes>
                        <html:p>GENE_ASSOCIATION: (apt1 and hpt) or (apt2 and hpt) </html:p>
                        <html:p>PROTEIN_ASSOCIATION: </html:p>
                        <html:p>SUBSYSTEM: Nucleotide_Salvage_Pathways </html:p>
                        <html:p>PROTEIN_CLASS: 2.4.2.7   2.4.2.8 </html:p>
                </notes>
                <listOfReactants>
                        <speciesReference species="M_ade_c" stoichiometry="1"/>
                        <speciesReference species="M_prpp_c" stoichiometry="1"/>
                </listOfReactants>
                <listOfProducts>
                        <speciesReference species="M_amp_c" stoichiometry="1"/>
                        <speciesReference species="M_ppi_c" stoichiometry="1"/>
                </listOfProducts>
                <kineticLaw>
                        <math xmlns="http://www.w3.org/1998/Math/MathML">
                                <apply>
                                        <ci> LOWER_BOUND </ci>
                                        <ci> UPPER_BOUND </ci>
                                        <ci> OBJECTIVE_COEFFICIENT </ci>
                                        <ci> FLUX_VALUE </ci>
                                        <ci> REDUCED_COST </ci>
                                </apply>
                        </math>
                        <listOfParameters>
                                <parameter id="LOWER_BOUND" value="0" units="mmol_per_gDW_per_hr"/>
                                <parameter id="UPPER_BOUND" value="99999.99" units="mmol_per_gDW_per_hr"/>
                                <parameter id="OBJECTIVE_COEFFICIENT" value="0.000000"/>
                                <parameter id="FLUX_VALUE" value="0.000000" units="mmol_per_gDW_per_hr"/>
                                <parameter id="REDUCED_COST" value="0.000000"/>
                        </listOfParameters>
                </kineticLaw>
        </reaction>
        <reaction id="R_ADSK" name="adenylyl_sulfate_kinase" reversible="false">
                <notes>
                        <html:p>GENE_ASSOCIATION: (cysC) </html:p>
                        <html:p>PROTEIN_ASSOCIATION: </html:p>
                        <html:p>SUBSYSTEM: Cysteine_Metabolism </html:p>
                        <html:p>PROTEIN_CLASS: 2.7.1.25 </html:p>
                </notes>
                <listOfReactants>
                        <speciesReference species="M_aps_c" stoichiometry="1"/>
                        <speciesReference species="M_atp_c" stoichiometry="1"/>
                </listOfReactants>
                <listOfProducts>
                        <speciesReference species="M_adp_c" stoichiometry="1"/>
                        <speciesReference species="M_h_c" stoichiometry="1"/>
                        <speciesReference species="M_paps_c" stoichiometry="1"/>
                </listOfProducts>
                <kineticLaw>
                        <math xmlns="http://www.w3.org/1998/Math/MathML">
                                <apply>
                                        <ci> LOWER_BOUND </ci>
                                        <ci> UPPER_BOUND </ci>
                                        <ci> OBJECTIVE_COEFFICIENT </ci>
                                        <ci> FLUX_VALUE </ci>
                                        <ci> REDUCED_COST </ci>
                                </apply>
                        </math>
                        <listOfParameters>
                                <parameter id="LOWER_BOUND" value="0" units="mmol_per_gDW_per_hr"/>
                                <parameter id="UPPER_BOUND" value="99999.99" units="mmol_per_gDW_per_hr"/>
                                <parameter id="OBJECTIVE_COEFFICIENT" value="0.000000"/>
                                <parameter id="FLUX_VALUE" value="0.000000" units="mmol_per_gDW_per_hr"/>
                                <parameter id="REDUCED_COST" value="0.000000"/>
                        </listOfParameters>
                </kineticLaw>
        </reaction>
        <reaction id="R_ADSL1r" name="adenylsuccinate_lyase" reversible="true">
                <notes>
                        <html:p>GENE_ASSOCIATION: (purB) </html:p>
                        <html:p>PROTEIN_ASSOCIATION: </html:p>
                        <html:p>SUBSYSTEM: Purine_and_Pyrimidine_Biosynthesis </html:p>
                        <html:p>PROTEIN_CLASS: 4.3.2.2 </html:p>
                </notes>
                <listOfReactants>
                        <speciesReference species="M_dcamp_c" stoichiometry="1"/>
                </listOfReactants>
                <listOfProducts>
                        <speciesReference species="M_amp_c" stoichiometry="1"/>
                        <speciesReference species="M_fum_c" stoichiometry="1"/>
                </listOfProducts>
                <kineticLaw>
                        <math xmlns="http://www.w3.org/1998/Math/MathML">
                                <apply>
                                        <ci> LOWER_BOUND </ci>
                                        <ci> UPPER_BOUND </ci>
                                        <ci> OBJECTIVE_COEFFICIENT </ci>
                                        <ci> FLUX_VALUE </ci>
                                        <ci> REDUCED_COST </ci>
                                </apply>
                        </math>
                        <listOfParameters>
                                <parameter id="LOWER_BOUND" value="-99999.99" units="mmol_per_gDW_per_hr"/>
                                <parameter id="UPPER_BOUND" value="99999.99" units="mmol_per_gDW_per_hr"/>
                                <parameter id="OBJECTIVE_COEFFICIENT" value="0.000000"/>
                                <parameter id="FLUX_VALUE" value="0.000000" units="mmol_per_gDW_per_hr"/>
                                <parameter id="REDUCED_COST" value="0.000000"/>
                        </listOfParameters>
                </kineticLaw>
        </reaction>
        <reaction id="R_ADSL2r" name="adenylosuccinate_lyase" reversible="true">
                <notes>
                        <html:p>GENE_ASSOCIATION: (purB) </html:p>
                        <html:p>PROTEIN_ASSOCIATION: </html:p>
                        <html:p>SUBSYSTEM: Purine_and_Pyrimidine_Biosynthesis </html:p>
                        <html:p>PROTEIN_CLASS: 4.3.2.2 </html:p>
                </notes>
                <listOfReactants>
                        <speciesReference species="M_25aics_c" stoichiometry="1"/>
                </listOfReactants>
                <listOfProducts>
                        <speciesReference species="M_aicar_c" stoichiometry="1"/>
                        <speciesReference species="M_fum_c" stoichiometry="1"/>
                </listOfProducts>
                <kineticLaw>
                        <math xmlns="http://www.w3.org/1998/Math/MathML">
                                <apply>
                                        <ci> LOWER_BOUND </ci>
                                        <ci> UPPER_BOUND </ci>
                                        <ci> OBJECTIVE_COEFFICIENT </ci>
                                        <ci> FLUX_VALUE </ci>
                                        <ci> REDUCED_COST </ci>
                                </apply>
                        </math>
                        <listOfParameters>
                                <parameter id="LOWER_BOUND" value="-99999.99" units="mmol_per_gDW_per_hr"/>
                                <parameter id="UPPER_BOUND" value="99999.99" units="mmol_per_gDW_per_hr"/>
                                <parameter id="OBJECTIVE_COEFFICIENT" value="0.000000"/>
                                <parameter id="FLUX_VALUE" value="0.000000" units="mmol_per_gDW_per_hr"/>
                                <parameter id="REDUCED_COST" value="0.000000"/>
                        </listOfParameters>
                </kineticLaw>
        </reaction>
        <reaction id="R_ADSS" name="adenylosuccinate_synthase" reversible="false">
                <notes>
                        <html:p>GENE_ASSOCIATION: (purA) </html:p>
                        <html:p>PROTEIN_ASSOCIATION: </html:p>
                        <html:p>SUBSYSTEM: Purine_and_Pyrimidine_Biosynthesis </html:p>
                        <html:p>PROTEIN_CLASS: 6.3.4.4 </html:p>
                </notes>
                <listOfReactants>
                        <speciesReference species="M_asp_L_c" stoichiometry="1"/>
                        <speciesReference species="M_gtp_c" stoichiometry="1"/>
                        <speciesReference species="M_imp_c" stoichiometry="1"/>
                </listOfReactants>
                <listOfProducts>
                        <speciesReference species="M_dcamp_c" stoichiometry="1"/>
                        <speciesReference species="M_gdp_c" stoichiometry="1"/>
                        <speciesReference species="M_h_c" stoichiometry="2"/>
                        <speciesReference species="M_pi_c" stoichiometry="1"/>
                </listOfProducts>
                <kineticLaw>
                        <math xmlns="http://www.w3.org/1998/Math/MathML">
                                <apply>
                                        <ci> LOWER_BOUND </ci>
                                        <ci> UPPER_BOUND </ci>
                                        <ci> OBJECTIVE_COEFFICIENT </ci>
                                        <ci> FLUX_VALUE </ci>
                                        <ci> REDUCED_COST </ci>
                                </apply>
                        </math>
                        <listOfParameters>
                                <parameter id="LOWER_BOUND" value="0" units="mmol_per_gDW_per_hr"/>
                                <parameter id="UPPER_BOUND" value="99999.99" units="mmol_per_gDW_per_hr"/>
                                <parameter id="OBJECTIVE_COEFFICIENT" value="0.000000"/>
                                <parameter id="FLUX_VALUE" value="0.000000" units="mmol_per_gDW_per_hr"/>
                                <parameter id="REDUCED_COST" value="0.000000"/>
                        </listOfParameters>
                </kineticLaw>
        </reaction>
        <reaction id="R_AGDC" name="N_acetylglucosamine_6_phosphate_deacetylase" reversible="false">
                <notes>
                        <html:p>GENE_ASSOCIATION: (nagA) </html:p>
                        <html:p>PROTEIN_ASSOCIATION: </html:p>
                        <html:p>SUBSYSTEM: Alternate_Carbon_Metabolism </html:p>
                        <html:p>PROTEIN_CLASS: 3.5.1.25 </html:p>
                </notes>
                <listOfReactants>
                        <speciesReference species="M_acgam6p_c" stoichiometry="1"/>
                        <speciesReference species="M_h2o_c" stoichiometry="1"/>
                </listOfReactants>
                <listOfProducts>
                        <speciesReference species="M_ac_c" stoichiometry="1"/>
                        <speciesReference species="M_gam6p_c" stoichiometry="1"/>
                </listOfProducts>
                <kineticLaw>
                        <math xmlns="http://www.w3.org/1998/Math/MathML">
                                <apply>
                                        <ci> LOWER_BOUND </ci>
                                        <ci> UPPER_BOUND </ci>
                                        <ci> OBJECTIVE_COEFFICIENT </ci>
                                        <ci> FLUX_VALUE </ci>
                                        <ci> REDUCED_COST </ci>
                                </apply>
                        </math>
                        <listOfParameters>
                                <parameter id="LOWER_BOUND" value="0" units="mmol_per_gDW_per_hr"/>
                                <parameter id="UPPER_BOUND" value="99999.99" units="mmol_per_gDW_per_hr"/>
                                <parameter id="OBJECTIVE_COEFFICIENT" value="0.000000"/>
                                <parameter id="FLUX_VALUE" value="0.000000" units="mmol_per_gDW_per_hr"/>
                                <parameter id="REDUCED_COST" value="0.000000"/>
                        </listOfParameters>
                </kineticLaw>
        </reaction>
        <reaction id="R_AGMHE" name="ADP_D_glycero_D_manno_heptose_epimerase" reversible="false">
                <notes>
                        <html:p>GENE_ASSOCIATION: (rfaD) </html:p>
                        <html:p>PROTEIN_ASSOCIATION: </html:p>
                        <html:p>SUBSYSTEM: Cell_Envelope_Biosynthesis </html:p>
                        <html:p>PROTEIN_CLASS: 5.1.3.20 </html:p>
                </notes>
                <listOfReactants>
                        <speciesReference species="M_adphep_DD_c" stoichiometry="1"/>
                </listOfReactants>
                <listOfProducts>
                        <speciesReference species="M_adphep_LD_c" stoichiometry="1"/>
                </listOfProducts>
                <kineticLaw>
                        <math xmlns="http://www.w3.org/1998/Math/MathML">
                                <apply>
                                        <ci> LOWER_BOUND </ci>
                                        <ci> UPPER_BOUND </ci>
                                        <ci> OBJECTIVE_COEFFICIENT </ci>
                                        <ci> FLUX_VALUE </ci>
                                        <ci> REDUCED_COST </ci>
                                </apply>
                        </math>
                        <listOfParameters>
                                <parameter id="LOWER_BOUND" value="0" units="mmol_per_gDW_per_hr"/>
                                <parameter id="UPPER_BOUND" value="99999.99" units="mmol_per_gDW_per_hr"/>
                                <parameter id="OBJECTIVE_COEFFICIENT" value="0.000000"/>
                                <parameter id="FLUX_VALUE" value="0.000000" units="mmol_per_gDW_per_hr"/>
                                <parameter id="REDUCED_COST" value="0.000000"/>
                        </listOfParameters>
                </kineticLaw>
        </reaction>
        <reaction id="R_AGPR" name="N_acetyl_g_glutamyl_phosphate_reductase" reversible="true">
                <notes>
                        <html:p>GENE_ASSOCIATION: (argC) </html:p>
                        <html:p>PROTEIN_ASSOCIATION: </html:p>
                        <html:p>SUBSYSTEM: Arginine_and_Proline_Metabolism </html:p>
                        <html:p>PROTEIN_CLASS: 1.2.1.38 </html:p>
                </notes>
                <listOfReactants>
                        <speciesReference species="M_acg5sa_c" stoichiometry="1"/>
                        <speciesReference species="M_nadp_c" stoichiometry="1"/>
                        <speciesReference species="M_pi_c" stoichiometry="1"/>
                </listOfReactants>
                <listOfProducts>
                        <speciesReference species="M_acg5p_c" stoichiometry="1"/>
                        <speciesReference species="M_h_c" stoichiometry="1"/>
                        <speciesReference species="M_nadph_c" stoichiometry="1"/>
                </listOfProducts>
                <kineticLaw>
                        <math xmlns="http://www.w3.org/1998/Math/MathML">
                                <apply>
                                        <ci> LOWER_BOUND </ci>
                                        <ci> UPPER_BOUND </ci>
                                        <ci> OBJECTIVE_COEFFICIENT </ci>
                                        <ci> FLUX_VALUE </ci>
                                        <ci> REDUCED_COST </ci>
                                </apply>
                        </math>
                        <listOfParameters>
                                <parameter id="LOWER_BOUND" value="-99999.99" units="mmol_per_gDW_per_hr"/>
                                <parameter id="UPPER_BOUND" value="99999.99" units="mmol_per_gDW_per_hr"/>
                                <parameter id="OBJECTIVE_COEFFICIENT" value="0.000000"/>
                                <parameter id="FLUX_VALUE" value="0.000000" units="mmol_per_gDW_per_hr"/>
                                <parameter id="REDUCED_COST" value="0.000000"/>
                        </listOfParameters>
                </kineticLaw>
        </reaction>
        <reaction id="R_AHCYSNS" name="S_adenosylhomocysteine_nucleosidase" reversible="false">
                <notes>
                        <html:p>GENE_ASSOCIATION: (mtn) </html:p>
                        <html:p>PROTEIN_ASSOCIATION: </html:p>
                        <html:p>SUBSYSTEM: Methionine_Metabolism </html:p>
                        <html:p>PROTEIN_CLASS: 3.2.2.9 </html:p>
                </notes>
                <listOfReactants>
                        <speciesReference species="M_ahcys_c" stoichiometry="1"/>
                        <speciesReference species="M_h2o_c" stoichiometry="1"/>
                </listOfReactants>
                <listOfProducts>
                        <speciesReference species="M_ade_c" stoichiometry="1"/>
                        <speciesReference species="M_rhcys_c" stoichiometry="1"/>
                </listOfProducts>
                <kineticLaw>
                        <math xmlns="http://www.w3.org/1998/Math/MathML">
                                <apply>
                                        <ci> LOWER_BOUND </ci>
                                        <ci> UPPER_BOUND </ci>
                                        <ci> OBJECTIVE_COEFFICIENT </ci>
                                        <ci> FLUX_VALUE </ci>
                                        <ci> REDUCED_COST </ci>
                                </apply>
                        </math>
                        <listOfParameters>
                                <parameter id="LOWER_BOUND" value="0" units="mmol_per_gDW_per_hr"/>
                                <parameter id="UPPER_BOUND" value="99999.99" units="mmol_per_gDW_per_hr"/>
                                <parameter id="OBJECTIVE_COEFFICIENT" value="0.000000"/>
                                <parameter id="FLUX_VALUE" value="0.000000" units="mmol_per_gDW_per_hr"/>
                                <parameter id="REDUCED_COST" value="0.000000"/>
                        </listOfParameters>
                </kineticLaw>
        </reaction>
        <reaction id="R_AICART" name="phosphoribosylaminoimidazolecarboxamide_formyltransferase" reversible="true">
                <notes>
                        <html:p>GENE_ASSOCIATION: (purH) </html:p>
                        <html:p>PROTEIN_ASSOCIATION: </html:p>
                        <html:p>SUBSYSTEM: Purine_and_Pyrimidine_Biosynthesis </html:p>
                        <html:p>PROTEIN_CLASS: 2.1.2.3 </html:p>
                </notes>
                <listOfReactants>
                        <speciesReference species="M_10fthf_c" stoichiometry="1"/>
                        <speciesReference species="M_aicar_c" stoichiometry="1"/>
                </listOfReactants>
                <listOfProducts>
                        <speciesReference species="M_fprica_c" stoichiometry="1"/>
                        <speciesReference species="M_thf_c" stoichiometry="1"/>
                </listOfProducts>
                <kineticLaw>
                        <math xmlns="http://www.w3.org/1998/Math/MathML">
                                <apply>
                                        <ci> LOWER_BOUND </ci>
                                        <ci> UPPER_BOUND </ci>
                                        <ci> OBJECTIVE_COEFFICIENT </ci>
                                        <ci> FLUX_VALUE </ci>
                                        <ci> REDUCED_COST </ci>
                                </apply>
                        </math>
                        <listOfParameters>
                                <parameter id="LOWER_BOUND" value="-99999.99" units="mmol_per_gDW_per_hr"/>
                                <parameter id="UPPER_BOUND" value="99999.99" units="mmol_per_gDW_per_hr"/>
                                <parameter id="OBJECTIVE_COEFFICIENT" value="0.000000"/>
                                <parameter id="FLUX_VALUE" value="0.000000" units="mmol_per_gDW_per_hr"/>
                                <parameter id="REDUCED_COST" value="0.000000"/>
                        </listOfParameters>
                </kineticLaw>
        </reaction>
        <reaction id="R_AIRC2" name="phosphoribosylaminoimidazole_carboxylase" reversible="false">
                <notes>
                        <html:p>GENE_ASSOCIATION: (purE) </html:p>
                        <html:p>PROTEIN_ASSOCIATION: </html:p>
                        <html:p>SUBSYSTEM: Purine_and_Pyrimidine_Biosynthesis </html:p>
                        <html:p>PROTEIN_CLASS: 4.1.1.21 </html:p>
                </notes>
                <listOfReactants>
                        <speciesReference species="M_air_c" stoichiometry="1"/>
                        <speciesReference species="M_atp_c" stoichiometry="1"/>
                        <speciesReference species="M_hco3_c" stoichiometry="1"/>
                </listOfReactants>
                <listOfProducts>
                        <speciesReference species="M_5caiz_c" stoichiometry="1"/>
                        <speciesReference species="M_adp_c" stoichiometry="1"/>
                        <speciesReference species="M_h_c" stoichiometry="1"/>
                        <speciesReference species="M_pi_c" stoichiometry="1"/>
                </listOfProducts>
                <kineticLaw>
                        <math xmlns="http://www.w3.org/1998/Math/MathML">
                                <apply>
                                        <ci> LOWER_BOUND </ci>
                                        <ci> UPPER_BOUND </ci>
                                        <ci> OBJECTIVE_COEFFICIENT </ci>
                                        <ci> FLUX_VALUE </ci>
                                        <ci> REDUCED_COST </ci>
                                </apply>
                        </math>
                        <listOfParameters>
                                <parameter id="LOWER_BOUND" value="0" units="mmol_per_gDW_per_hr"/>
                                <parameter id="UPPER_BOUND" value="99999.99" units="mmol_per_gDW_per_hr"/>
                                <parameter id="OBJECTIVE_COEFFICIENT" value="0.000000"/>
                                <parameter id="FLUX_VALUE" value="0.000000" units="mmol_per_gDW_per_hr"/>
                                <parameter id="REDUCED_COST" value="0.000000"/>
                        </listOfParameters>
                </kineticLaw>
        </reaction>
        <reaction id="R_AIRC3" name="phosphoribosylaminoimidazole_carboxylase_(mutase_rxn)" reversible="true">
                <notes>
                        <html:p>GENE_ASSOCIATION: (purK) </html:p>
                        <html:p>PROTEIN_ASSOCIATION: </html:p>
                        <html:p>SUBSYSTEM: Purine_and_Pyrimidine_Biosynthesis </html:p>
                        <html:p>PROTEIN_CLASS:  </html:p>
                </notes>
                <listOfReactants>
                        <speciesReference species="M_5aizc_c" stoichiometry="1"/>
                </listOfReactants>
                <listOfProducts>
                        <speciesReference species="M_5caiz_c" stoichiometry="1"/>
                </listOfProducts>
                <kineticLaw>
                        <math xmlns="http://www.w3.org/1998/Math/MathML">
                                <apply>
                                        <ci> LOWER_BOUND </ci>
                                        <ci> UPPER_BOUND </ci>
                                        <ci> OBJECTIVE_COEFFICIENT </ci>
                                        <ci> FLUX_VALUE </ci>
                                        <ci> REDUCED_COST </ci>
                                </apply>
                        </math>
                        <listOfParameters>
                                <parameter id="LOWER_BOUND" value="-99999.99" units="mmol_per_gDW_per_hr"/>
                                <parameter id="UPPER_BOUND" value="99999.99" units="mmol_per_gDW_per_hr"/>
                                <parameter id="OBJECTIVE_COEFFICIENT" value="0.000000"/>
                                <parameter id="FLUX_VALUE" value="0.000000" units="mmol_per_gDW_per_hr"/>
                                <parameter id="REDUCED_COST" value="0.000000"/>
                        </listOfParameters>
                </kineticLaw>
        </reaction>
        <reaction id="R_ALAALAr" name="D_alanine_D_alanine_ligase_(reversible)" reversible="true">
                <notes>
                        <html:p>GENE_ASSOCIATION: (ddl) </html:p>
                        <html:p>PROTEIN_ASSOCIATION: </html:p>
                        <html:p>SUBSYSTEM: Cell_Envelope_Biosynthesis </html:p>
                        <html:p>PROTEIN_CLASS: 6.3.2.4 </html:p>
                </notes>
                <listOfReactants>
                        <speciesReference species="M_ala_D_c" stoichiometry="2"/>
                        <speciesReference species="M_atp_c" stoichiometry="1"/>
                </listOfReactants>
                <listOfProducts>
                        <speciesReference species="M_adp_c" stoichiometry="1"/>
                        <speciesReference species="M_alaala_c" stoichiometry="1"/>
                        <speciesReference species="M_h_c" stoichiometry="1"/>
                        <speciesReference species="M_pi_c" stoichiometry="1"/>
                </listOfProducts>
                <kineticLaw>
                        <math xmlns="http://www.w3.org/1998/Math/MathML">
                                <apply>
                                        <ci> LOWER_BOUND </ci>
                                        <ci> UPPER_BOUND </ci>
                                        <ci> OBJECTIVE_COEFFICIENT </ci>
                                        <ci> FLUX_VALUE </ci>
                                        <ci> REDUCED_COST </ci>
                                </apply>
                        </math>
                        <listOfParameters>
                                <parameter id="LOWER_BOUND" value="-99999.99" units="mmol_per_gDW_per_hr"/>
                                <parameter id="UPPER_BOUND" value="99999.99" units="mmol_per_gDW_per_hr"/>
                                <parameter id="OBJECTIVE_COEFFICIENT" value="0.000000"/>
                                <parameter id="FLUX_VALUE" value="0.000000" units="mmol_per_gDW_per_hr"/>
                                <parameter id="REDUCED_COST" value="0.000000"/>
                        </listOfParameters>
                </kineticLaw>
        </reaction>
        <reaction id="R_ALAR" name="alanine_racemase" reversible="true">
                <notes>
                        <html:p>GENE_ASSOCIATION: (alr) </html:p>
                        <html:p>PROTEIN_ASSOCIATION: </html:p>
                        <html:p>SUBSYSTEM: Alanine_and_aspartate_metabolism </html:p>
                        <html:p>PROTEIN_CLASS: 5.1.1.1 </html:p>
                </notes>
                <listOfReactants>
                        <speciesReference species="M_ala_L_c" stoichiometry="1"/>
                </listOfReactants>
                <listOfProducts>
                        <speciesReference species="M_ala_D_c" stoichiometry="1"/>
                </listOfProducts>
                <kineticLaw>
                        <math xmlns="http://www.w3.org/1998/Math/MathML">
                                <apply>
                                        <ci> LOWER_BOUND </ci>
                                        <ci> UPPER_BOUND </ci>
                                        <ci> OBJECTIVE_COEFFICIENT </ci>
                                        <ci> FLUX_VALUE </ci>
                                        <ci> REDUCED_COST </ci>
                                </apply>
                        </math>
                        <listOfParameters>
                                <parameter id="LOWER_BOUND" value="-99999.99" units="mmol_per_gDW_per_hr"/>
                                <parameter id="UPPER_BOUND" value="99999.99" units="mmol_per_gDW_per_hr"/>
                                <parameter id="OBJECTIVE_COEFFICIENT" value="0.000000"/>
                                <parameter id="FLUX_VALUE" value="0.000000" units="mmol_per_gDW_per_hr"/>
                                <parameter id="REDUCED_COST" value="0.000000"/>
                        </listOfParameters>
                </kineticLaw>
        </reaction>
        <reaction id="R_ALARi" name="alanine_racemase_(irreversible)" reversible="false">
                <notes>
                        <html:p>GENE_ASSOCIATION: (alr) </html:p>
                        <html:p>PROTEIN_ASSOCIATION: </html:p>
                        <html:p>SUBSYSTEM: Alanine_and_aspartate_metabolism </html:p>
                        <html:p>PROTEIN_CLASS: 5.1.1.1 </html:p>
                </notes>
                <listOfReactants>
                        <speciesReference species="M_ala_L_c" stoichiometry="1"/>
                </listOfReactants>
                <listOfProducts>
                        <speciesReference species="M_ala_D_c" stoichiometry="1"/>
                </listOfProducts>
                <kineticLaw>
                        <math xmlns="http://www.w3.org/1998/Math/MathML">
                                <apply>
                                        <ci> LOWER_BOUND </ci>
                                        <ci> UPPER_BOUND </ci>
                                        <ci> OBJECTIVE_COEFFICIENT </ci>
                                        <ci> FLUX_VALUE </ci>
                                        <ci> REDUCED_COST </ci>
                                </apply>
                        </math>
                        <listOfParameters>
                                <parameter id="LOWER_BOUND" value="0" units="mmol_per_gDW_per_hr"/>
                                <parameter id="UPPER_BOUND" value="99999.99" units="mmol_per_gDW_per_hr"/>
                                <parameter id="OBJECTIVE_COEFFICIENT" value="0.000000"/>
                                <parameter id="FLUX_VALUE" value="0.000000" units="mmol_per_gDW_per_hr"/>
                                <parameter id="REDUCED_COST" value="0.000000"/>
                        </listOfParameters>
                </kineticLaw>
        </reaction>
        <reaction id="R_ALAabc" name="L_alanine_transport_via_ABC_system" reversible="false">
                <notes>
                        <html:p>GENE_ASSOCIATION: (livF and livG and livH and livK2 and livM and livK1 and livM2 and livG1 and livF1) or (livF and livG and livH and livK2 and livM1 and livK1 and livM2 and livG1 and livF1) </html:p>
                        <html:p>PROTEIN_ASSOCIATION: </html:p>
                        <html:p>SUBSYSTEM: Transport_Extracellular </html:p>
                        <html:p>PROTEIN_CLASS:  </html:p>
                </notes>
                <listOfReactants>
                        <speciesReference species="M_ala_L_e" stoichiometry="1"/>
                        <speciesReference species="M_atp_c" stoichiometry="1"/>
                        <speciesReference species="M_h2o_c" stoichiometry="1"/>
                </listOfReactants>
                <listOfProducts>
                        <speciesReference species="M_adp_c" stoichiometry="1"/>
                        <speciesReference species="M_ala_L_c" stoichiometry="1"/>
                        <speciesReference species="M_h_c" stoichiometry="1"/>
                        <speciesReference species="M_pi_c" stoichiometry="1"/>
                </listOfProducts>
                <kineticLaw>
                        <math xmlns="http://www.w3.org/1998/Math/MathML">
                                <apply>
                                        <ci> LOWER_BOUND </ci>
                                        <ci> UPPER_BOUND </ci>
                                        <ci> OBJECTIVE_COEFFICIENT </ci>
                                        <ci> FLUX_VALUE </ci>
                                        <ci> REDUCED_COST </ci>
                                </apply>
                        </math>
                        <listOfParameters>
                                <parameter id="LOWER_BOUND" value="0" units="mmol_per_gDW_per_hr"/>
                                <parameter id="UPPER_BOUND" value="99999.99" units="mmol_per_gDW_per_hr"/>
                                <parameter id="OBJECTIVE_COEFFICIENT" value="0.000000"/>
                                <parameter id="FLUX_VALUE" value="0.000000" units="mmol_per_gDW_per_hr"/>
                                <parameter id="REDUCED_COST" value="0.000000"/>
                        </listOfParameters>
                </kineticLaw>
        </reaction>
        <reaction id="R_ALAt2r" name="L_alanine_reversible_transport_via_proton_symport" reversible="true">
                <notes>
                        <html:p>GENE_ASSOCIATION: (ansP3) </html:p>
                        <html:p>PROTEIN_ASSOCIATION: </html:p>
                        <html:p>SUBSYSTEM: Putative_Transporters </html:p>
                        <html:p>PROTEIN_CLASS:  </html:p>
                </notes>
                <listOfReactants>
                        <speciesReference species="M_ala_L_e" stoichiometry="1"/>
                        <speciesReference species="M_h_e" stoichiometry="1"/>
                </listOfReactants>
                <listOfProducts>
                        <speciesReference species="M_ala_L_c" stoichiometry="1"/>
                        <speciesReference species="M_h_c" stoichiometry="1"/>
                </listOfProducts>
                <kineticLaw>
                        <math xmlns="http://www.w3.org/1998/Math/MathML">
                                <apply>
                                        <ci> LOWER_BOUND </ci>
                                        <ci> UPPER_BOUND </ci>
                                        <ci> OBJECTIVE_COEFFICIENT </ci>
                                        <ci> FLUX_VALUE </ci>
                                        <ci> REDUCED_COST </ci>
                                </apply>
                        </math>
                        <listOfParameters>
                                <parameter id="LOWER_BOUND" value="-99999.99" units="mmol_per_gDW_per_hr"/>
                                <parameter id="UPPER_BOUND" value="99999.99" units="mmol_per_gDW_per_hr"/>
                                <parameter id="OBJECTIVE_COEFFICIENT" value="0.000000"/>
                                <parameter id="FLUX_VALUE" value="0.000000" units="mmol_per_gDW_per_hr"/>
                                <parameter id="REDUCED_COST" value="0.000000"/>
                        </listOfParameters>
                </kineticLaw>
        </reaction>
        <reaction id="R_ALCD19" name="alcohol_dehydrogenase_(glycerol)" reversible="true">
                <notes>
                        <html:p>GENE_ASSOCIATION: (adhC) or (adhE) </html:p>
                        <html:p>PROTEIN_ASSOCIATION: </html:p>
                        <html:p>SUBSYSTEM: Alternate_Carbon_Metabolism </html:p>
                        <html:p>PROTEIN_CLASS: 1.1.1.1 </html:p>
                </notes>
                <listOfReactants>
                        <speciesReference species="M_glyald_c" stoichiometry="1"/>
                        <speciesReference species="M_h_c" stoichiometry="1"/>
                        <speciesReference species="M_nadh_c" stoichiometry="1"/>
                </listOfReactants>
                <listOfProducts>
                        <speciesReference species="M_glyc_c" stoichiometry="1"/>
                        <speciesReference species="M_nad_c" stoichiometry="1"/>
                </listOfProducts>
                <kineticLaw>
                        <math xmlns="http://www.w3.org/1998/Math/MathML">
                                <apply>
                                        <ci> LOWER_BOUND </ci>
                                        <ci> UPPER_BOUND </ci>
                                        <ci> OBJECTIVE_COEFFICIENT </ci>
                                        <ci> FLUX_VALUE </ci>
                                        <ci> REDUCED_COST </ci>
                                </apply>
                        </math>
                        <listOfParameters>
                                <parameter id="LOWER_BOUND" value="-99999.99" units="mmol_per_gDW_per_hr"/>
                                <parameter id="UPPER_BOUND" value="99999.99" units="mmol_per_gDW_per_hr"/>
                                <parameter id="OBJECTIVE_COEFFICIENT" value="0.000000"/>
                                <parameter id="FLUX_VALUE" value="0.000000" units="mmol_per_gDW_per_hr"/>
                                <parameter id="REDUCED_COST" value="0.000000"/>
                        </listOfParameters>
                </kineticLaw>
        </reaction>
        <reaction id="R_ALTRH" name="altronate_hydrolase" reversible="false">
                <notes>
                        <html:p>GENE_ASSOCIATION: (uxaA) </html:p>
                        <html:p>PROTEIN_ASSOCIATION: </html:p>
                        <html:p>SUBSYSTEM: Alternate_Carbon_Metabolism </html:p>
                        <html:p>PROTEIN_CLASS: 4.2.1.7 </html:p>
                </notes>
                <listOfReactants>
                        <speciesReference species="M_altrn_c" stoichiometry="1"/>
                </listOfReactants>
                <listOfProducts>
                        <speciesReference species="M_2ddglcn_c" stoichiometry="1"/>
                        <speciesReference species="M_h2o_c" stoichiometry="1"/>
                </listOfProducts>
                <kineticLaw>
                        <math xmlns="http://www.w3.org/1998/Math/MathML">
                                <apply>
                                        <ci> LOWER_BOUND </ci>
                                        <ci> UPPER_BOUND </ci>
                                        <ci> OBJECTIVE_COEFFICIENT </ci>
                                        <ci> FLUX_VALUE </ci>
                                        <ci> REDUCED_COST </ci>
                                </apply>
                        </math>
                        <listOfParameters>
                                <parameter id="LOWER_BOUND" value="0" units="mmol_per_gDW_per_hr"/>
                                <parameter id="UPPER_BOUND" value="99999.99" units="mmol_per_gDW_per_hr"/>
                                <parameter id="OBJECTIVE_COEFFICIENT" value="0.000000"/>
                                <parameter id="FLUX_VALUE" value="0.000000" units="mmol_per_gDW_per_hr"/>
                                <parameter id="REDUCED_COST" value="0.000000"/>
                        </listOfParameters>
                </kineticLaw>
        </reaction>
        <reaction id="R_AMALT1" name="Amylomaltase_(maltotriose)" reversible="false">
                <notes>
                        <html:p>GENE_ASSOCIATION: (malQ) </html:p>
                        <html:p>PROTEIN_ASSOCIATION: </html:p>
                        <html:p>SUBSYSTEM: Alternate_Carbon_Metabolism </html:p>
                        <html:p>PROTEIN_CLASS: 2.4.1.25 </html:p>
                </notes>
                <listOfReactants>
                        <speciesReference species="M_malt_c" stoichiometry="1"/>
                        <speciesReference species="M_malttr_c" stoichiometry="1"/>
                </listOfReactants>
                <listOfProducts>
                        <speciesReference species="M_glc_D_c" stoichiometry="1"/>
                        <speciesReference species="M_maltttr_c" stoichiometry="1"/>
                </listOfProducts>
                <kineticLaw>
                        <math xmlns="http://www.w3.org/1998/Math/MathML">
                                <apply>
                                        <ci> LOWER_BOUND </ci>
                                        <ci> UPPER_BOUND </ci>
                                        <ci> OBJECTIVE_COEFFICIENT </ci>
                                        <ci> FLUX_VALUE </ci>
                                        <ci> REDUCED_COST </ci>
                                </apply>
                        </math>
                        <listOfParameters>
                                <parameter id="LOWER_BOUND" value="0" units="mmol_per_gDW_per_hr"/>
                                <parameter id="UPPER_BOUND" value="99999.99" units="mmol_per_gDW_per_hr"/>
                                <parameter id="OBJECTIVE_COEFFICIENT" value="0.000000"/>
                                <parameter id="FLUX_VALUE" value="0.000000" units="mmol_per_gDW_per_hr"/>
                                <parameter id="REDUCED_COST" value="0.000000"/>
                        </listOfParameters>
                </kineticLaw>
        </reaction>
        <reaction id="R_AMALT2" name="Amylomaltase_(maltotetraose)" reversible="false">
                <notes>
                        <html:p>GENE_ASSOCIATION: (malQ) </html:p>
                        <html:p>PROTEIN_ASSOCIATION: </html:p>
                        <html:p>SUBSYSTEM: Alternate_Carbon_Metabolism </html:p>
                        <html:p>PROTEIN_CLASS: 2.4.1.25 </html:p>
                </notes>
                <listOfReactants>
                        <speciesReference species="M_malt_c" stoichiometry="1"/>
                        <speciesReference species="M_maltttr_c" stoichiometry="1"/>
                </listOfReactants>
                <listOfProducts>
                        <speciesReference species="M_glc_D_c" stoichiometry="1"/>
                        <speciesReference species="M_maltpt_c" stoichiometry="1"/>
                </listOfProducts>
                <kineticLaw>
                        <math xmlns="http://www.w3.org/1998/Math/MathML">
                                <apply>
                                        <ci> LOWER_BOUND </ci>
                                        <ci> UPPER_BOUND </ci>
                                        <ci> OBJECTIVE_COEFFICIENT </ci>
                                        <ci> FLUX_VALUE </ci>
                                        <ci> REDUCED_COST </ci>
                                </apply>
                        </math>
                        <listOfParameters>
                                <parameter id="LOWER_BOUND" value="0" units="mmol_per_gDW_per_hr"/>
                                <parameter id="UPPER_BOUND" value="99999.99" units="mmol_per_gDW_per_hr"/>
                                <parameter id="OBJECTIVE_COEFFICIENT" value="0.000000"/>
                                <parameter id="FLUX_VALUE" value="0.000000" units="mmol_per_gDW_per_hr"/>
                                <parameter id="REDUCED_COST" value="0.000000"/>
                        </listOfParameters>
                </kineticLaw>
        </reaction>
        <reaction id="R_AMALT3" name="Amylomaltase_(maltopentaose)" reversible="false">
                <notes>
                        <html:p>GENE_ASSOCIATION: (malQ) </html:p>
                        <html:p>PROTEIN_ASSOCIATION: </html:p>
                        <html:p>SUBSYSTEM: Alternate_Carbon_Metabolism </html:p>
                        <html:p>PROTEIN_CLASS: 2.4.1.25 </html:p>
                </notes>
                <listOfReactants>
                        <speciesReference species="M_malt_c" stoichiometry="1"/>
                        <speciesReference species="M_maltpt_c" stoichiometry="1"/>
                </listOfReactants>
                <listOfProducts>
                        <speciesReference species="M_glc_D_c" stoichiometry="1"/>
                        <speciesReference species="M_malthx_c" stoichiometry="1"/>
                </listOfProducts>
                <kineticLaw>
                        <math xmlns="http://www.w3.org/1998/Math/MathML">
                                <apply>
                                        <ci> LOWER_BOUND </ci>
                                        <ci> UPPER_BOUND </ci>
                                        <ci> OBJECTIVE_COEFFICIENT </ci>
                                        <ci> FLUX_VALUE </ci>
                                        <ci> REDUCED_COST </ci>
                                </apply>
                        </math>
                        <listOfParameters>
                                <parameter id="LOWER_BOUND" value="0" units="mmol_per_gDW_per_hr"/>
                                <parameter id="UPPER_BOUND" value="99999.99" units="mmol_per_gDW_per_hr"/>
                                <parameter id="OBJECTIVE_COEFFICIENT" value="0.000000"/>
                                <parameter id="FLUX_VALUE" value="0.000000" units="mmol_per_gDW_per_hr"/>
                                <parameter id="REDUCED_COST" value="0.000000"/>
                        </listOfParameters>
                </kineticLaw>
        </reaction>
        <reaction id="R_AMALT4" name="Amylomaltase_(maltohexaose)" reversible="false">
                <notes>
                        <html:p>GENE_ASSOCIATION: (malQ) </html:p>
                        <html:p>PROTEIN_ASSOCIATION: </html:p>
                        <html:p>SUBSYSTEM: Alternate_Carbon_Metabolism </html:p>
                        <html:p>PROTEIN_CLASS: 2.4.1.25 </html:p>
                </notes>
                <listOfReactants>
                        <speciesReference species="M_malt_c" stoichiometry="1"/>
                        <speciesReference species="M_malthx_c" stoichiometry="1"/>
                </listOfReactants>
                <listOfProducts>
                        <speciesReference species="M_glc_D_c" stoichiometry="1"/>
                        <speciesReference species="M_malthp_c" stoichiometry="1"/>
                </listOfProducts>
                <kineticLaw>
                        <math xmlns="http://www.w3.org/1998/Math/MathML">
                                <apply>
                                        <ci> LOWER_BOUND </ci>
                                        <ci> UPPER_BOUND </ci>
                                        <ci> OBJECTIVE_COEFFICIENT </ci>
                                        <ci> FLUX_VALUE </ci>
                                        <ci> REDUCED_COST </ci>
                                </apply>
                        </math>
                        <listOfParameters>
                                <parameter id="LOWER_BOUND" value="0" units="mmol_per_gDW_per_hr"/>
                                <parameter id="UPPER_BOUND" value="99999.99" units="mmol_per_gDW_per_hr"/>
                                <parameter id="OBJECTIVE_COEFFICIENT" value="0.000000"/>
                                <parameter id="FLUX_VALUE" value="0.000000" units="mmol_per_gDW_per_hr"/>
                                <parameter id="REDUCED_COST" value="0.000000"/>
                        </listOfParameters>
                </kineticLaw>
        </reaction>
        <reaction id="R_AMANAPE" name="N_acetylmannosamine_6_phoshpate_epimerase" reversible="false">
                <notes>
                        <html:p>GENE_ASSOCIATION: (nanE) </html:p>
                        <html:p>PROTEIN_ASSOCIATION: </html:p>
                        <html:p>SUBSYSTEM: Putative </html:p>
                        <html:p>PROTEIN_CLASS:  </html:p>
                </notes>
                <listOfReactants>
                        <speciesReference species="M_acmanap_c" stoichiometry="1"/>
                </listOfReactants>
                <listOfProducts>
                        <speciesReference species="M_acgam6p_c" stoichiometry="1"/>
                </listOfProducts>
                <kineticLaw>
                        <math xmlns="http://www.w3.org/1998/Math/MathML">
                                <apply>
                                        <ci> LOWER_BOUND </ci>
                                        <ci> UPPER_BOUND </ci>
                                        <ci> OBJECTIVE_COEFFICIENT </ci>
                                        <ci> FLUX_VALUE </ci>
                                        <ci> REDUCED_COST </ci>
                                </apply>
                        </math>
                        <listOfParameters>
                                <parameter id="LOWER_BOUND" value="0" units="mmol_per_gDW_per_hr"/>
                                <parameter id="UPPER_BOUND" value="99999.99" units="mmol_per_gDW_per_hr"/>
                                <parameter id="OBJECTIVE_COEFFICIENT" value="0.000000"/>
                                <parameter id="FLUX_VALUE" value="0.000000" units="mmol_per_gDW_per_hr"/>
                                <parameter id="REDUCED_COST" value="0.000000"/>
                        </listOfParameters>
                </kineticLaw>
        </reaction>
        <reaction id="R_AMANK" name="N_acetyl_D_mannosamine_kinase" reversible="false">
                <notes>
                        <html:p>GENE_ASSOCIATION: (nagC7) </html:p>
                        <html:p>PROTEIN_ASSOCIATION: </html:p>
                        <html:p>SUBSYSTEM: Putative </html:p>
                        <html:p>PROTEIN_CLASS: 2.7.1.60 </html:p>
                </notes>
                <listOfReactants>
                        <speciesReference species="M_acmana_c" stoichiometry="1"/>
                        <speciesReference species="M_atp_c" stoichiometry="1"/>
                </listOfReactants>
                <listOfProducts>
                        <speciesReference species="M_acmanap_c" stoichiometry="1"/>
                        <speciesReference species="M_adp_c" stoichiometry="1"/>
                        <speciesReference species="M_h_c" stoichiometry="1"/>
                </listOfProducts>
                <kineticLaw>
                        <math xmlns="http://www.w3.org/1998/Math/MathML">
                                <apply>
                                        <ci> LOWER_BOUND </ci>
                                        <ci> UPPER_BOUND </ci>
                                        <ci> OBJECTIVE_COEFFICIENT </ci>
                                        <ci> FLUX_VALUE </ci>
                                        <ci> REDUCED_COST </ci>
                                </apply>
                        </math>
                        <listOfParameters>
                                <parameter id="LOWER_BOUND" value="0" units="mmol_per_gDW_per_hr"/>
                                <parameter id="UPPER_BOUND" value="99999.99" units="mmol_per_gDW_per_hr"/>
                                <parameter id="OBJECTIVE_COEFFICIENT" value="0.000000"/>
                                <parameter id="FLUX_VALUE" value="0.000000" units="mmol_per_gDW_per_hr"/>
                                <parameter id="REDUCED_COST" value="0.000000"/>
                        </listOfParameters>
                </kineticLaw>
        </reaction>
        <reaction id="R_AMMQT8_2" name="S_adenosylmethione:2_demethylmenaquinone_methyltransferase" reversible="false">
                <notes>
                        <html:p>GENE_ASSOCIATION: (ubiE) </html:p>
                        <html:p>PROTEIN_ASSOCIATION: </html:p>
                        <html:p>SUBSYSTEM: Cofactor_and_Prosthetic_Group_Biosynthesis </html:p>
                        <html:p>PROTEIN_CLASS: 2.1.1- </html:p>
                </notes>
                <listOfReactants>
                        <speciesReference species="M_2dmmq8_c" stoichiometry="1"/>
                        <speciesReference species="M_amet_c" stoichiometry="1"/>
                </listOfReactants>
                <listOfProducts>
                        <speciesReference species="M_ahcys_c" stoichiometry="1"/>
                        <speciesReference species="M_h_c" stoichiometry="1"/>
                        <speciesReference species="M_mqn8_c" stoichiometry="1"/>
                </listOfProducts>
                <kineticLaw>
                        <math xmlns="http://www.w3.org/1998/Math/MathML">
                                <apply>
                                        <ci> LOWER_BOUND </ci>
                                        <ci> UPPER_BOUND </ci>
                                        <ci> OBJECTIVE_COEFFICIENT </ci>
                                        <ci> FLUX_VALUE </ci>
                                        <ci> REDUCED_COST </ci>
                                </apply>
                        </math>
                        <listOfParameters>
                                <parameter id="LOWER_BOUND" value="0" units="mmol_per_gDW_per_hr"/>
                                <parameter id="UPPER_BOUND" value="99999.99" units="mmol_per_gDW_per_hr"/>
                                <parameter id="OBJECTIVE_COEFFICIENT" value="0.000000"/>
                                <parameter id="FLUX_VALUE" value="0.000000" units="mmol_per_gDW_per_hr"/>
                                <parameter id="REDUCED_COST" value="0.000000"/>
                        </listOfParameters>
                </kineticLaw>
        </reaction>
        <reaction id="R_AMPMS" name="4_amino_2_methyl_5_phosphomethylpyrimidine_synthetase" reversible="false">
                <notes>
                        <html:p>GENE_ASSOCIATION: (thiC and thiD) </html:p>
                        <html:p>PROTEIN_ASSOCIATION: </html:p>
                        <html:p>SUBSYSTEM: Cofactor_and_Prosthetic_Group_Biosynthesis </html:p>
                        <html:p>PROTEIN_CLASS: 2.7.1.49 and ThiC </html:p>
                </notes>
                <listOfReactants>
                        <speciesReference species="M_air_c" stoichiometry="1"/>
                        <speciesReference species="M_h2o_c" stoichiometry="1"/>
                </listOfReactants>
                <listOfProducts>
                        <speciesReference species="M_4ampm_c" stoichiometry="1"/>
                        <speciesReference species="M_for_c" stoichiometry="2"/>
                        <speciesReference species="M_h_c" stoichiometry="4"/>
                </listOfProducts>
                <kineticLaw>
                        <math xmlns="http://www.w3.org/1998/Math/MathML">
                                <apply>
                                        <ci> LOWER_BOUND </ci>
                                        <ci> UPPER_BOUND </ci>
                                        <ci> OBJECTIVE_COEFFICIENT </ci>
                                        <ci> FLUX_VALUE </ci>
                                        <ci> REDUCED_COST </ci>
                                </apply>
                        </math>
                        <listOfParameters>
                                <parameter id="LOWER_BOUND" value="0" units="mmol_per_gDW_per_hr"/>
                                <parameter id="UPPER_BOUND" value="99999.99" units="mmol_per_gDW_per_hr"/>
                                <parameter id="OBJECTIVE_COEFFICIENT" value="0.000000"/>
                                <parameter id="FLUX_VALUE" value="0.000000" units="mmol_per_gDW_per_hr"/>
                                <parameter id="REDUCED_COST" value="0.000000"/>
                        </listOfParameters>
                </kineticLaw>
        </reaction>
        <reaction id="R_ANPRT" name="anthranilate_phosphoribosyltransferase" reversible="false">
                <notes>
                        <html:p>GENE_ASSOCIATION: (trpD) </html:p>
                        <html:p>PROTEIN_ASSOCIATION: </html:p>
                        <html:p>SUBSYSTEM: Tyrosine_Tryptophan_and_Phenylalanine_Metabolism </html:p>
                        <html:p>PROTEIN_CLASS: 2.4.2.18 </html:p>
                </notes>
                <listOfReactants>
                        <speciesReference species="M_anth_c" stoichiometry="1"/>
                        <speciesReference species="M_prpp_c" stoichiometry="1"/>
                </listOfReactants>
                <listOfProducts>
                        <speciesReference species="M_ppi_c" stoichiometry="1"/>
                        <speciesReference species="M_pran_c" stoichiometry="1"/>
                </listOfProducts>
                <kineticLaw>
                        <math xmlns="http://www.w3.org/1998/Math/MathML">
                                <apply>
                                        <ci> LOWER_BOUND </ci>
                                        <ci> UPPER_BOUND </ci>
                                        <ci> OBJECTIVE_COEFFICIENT </ci>
                                        <ci> FLUX_VALUE </ci>
                                        <ci> REDUCED_COST </ci>
                                </apply>
                        </math>
                        <listOfParameters>
                                <parameter id="LOWER_BOUND" value="0" units="mmol_per_gDW_per_hr"/>
                                <parameter id="UPPER_BOUND" value="99999.99" units="mmol_per_gDW_per_hr"/>
                                <parameter id="OBJECTIVE_COEFFICIENT" value="0.000000"/>
                                <parameter id="FLUX_VALUE" value="0.000000" units="mmol_per_gDW_per_hr"/>
                                <parameter id="REDUCED_COST" value="0.000000"/>
                        </listOfParameters>
                </kineticLaw>
        </reaction>
        <reaction id="R_ANS" name="anthranilate_synthase" reversible="false">
                <notes>
                        <html:p>GENE_ASSOCIATION: (trpE2 and trpG) </html:p>
                        <html:p>PROTEIN_ASSOCIATION: </html:p>
                        <html:p>SUBSYSTEM: Tyrosine_Tryptophan_and_Phenylalanine_Metabolism </html:p>
                        <html:p>PROTEIN_CLASS: 4.1.3.27 </html:p>
                </notes>
                <listOfReactants>
                        <speciesReference species="M_chor_c" stoichiometry="1"/>
                        <speciesReference species="M_gln_L_c" stoichiometry="1"/>
                </listOfReactants>
                <listOfProducts>
                        <speciesReference species="M_anth_c" stoichiometry="1"/>
                        <speciesReference species="M_glu_L_c" stoichiometry="1"/>
                        <speciesReference species="M_h_c" stoichiometry="1"/>
                        <speciesReference species="M_pyr_c" stoichiometry="1"/>
                </listOfProducts>
                <kineticLaw>
                        <math xmlns="http://www.w3.org/1998/Math/MathML">
                                <apply>
                                        <ci> LOWER_BOUND </ci>
                                        <ci> UPPER_BOUND </ci>
                                        <ci> OBJECTIVE_COEFFICIENT </ci>
                                        <ci> FLUX_VALUE </ci>
                                        <ci> REDUCED_COST </ci>
                                </apply>
                        </math>
                        <listOfParameters>
                                <parameter id="LOWER_BOUND" value="0" units="mmol_per_gDW_per_hr"/>
                                <parameter id="UPPER_BOUND" value="99999.99" units="mmol_per_gDW_per_hr"/>
                                <parameter id="OBJECTIVE_COEFFICIENT" value="0.000000"/>
                                <parameter id="FLUX_VALUE" value="0.000000" units="mmol_per_gDW_per_hr"/>
                                <parameter id="REDUCED_COST" value="0.000000"/>
                        </listOfParameters>
                </kineticLaw>
        </reaction>
        <reaction id="R_AOXSr" name="8_amino_7_oxononanoate_synthase" reversible="true">
                <notes>
                        <html:p>GENE_ASSOCIATION: (bioF) </html:p>
                        <html:p>PROTEIN_ASSOCIATION: </html:p>
                        <html:p>SUBSYSTEM: Cofactor_and_Prosthetic_Group_Biosynthesis </html:p>
                        <html:p>PROTEIN_CLASS: 2.3.1.47 </html:p>
                </notes>
                <listOfReactants>
                        <speciesReference species="M_ala_L_c" stoichiometry="1"/>
                        <speciesReference species="M_h_c" stoichiometry="1"/>
                        <speciesReference species="M_pmcoa_c" stoichiometry="1"/>
                </listOfReactants>
                <listOfProducts>
                        <speciesReference species="M_8aonn_c" stoichiometry="1"/>
                        <speciesReference species="M_co2_c" stoichiometry="1"/>
                        <speciesReference species="M_coa_c" stoichiometry="1"/>
                </listOfProducts>
                <kineticLaw>
                        <math xmlns="http://www.w3.org/1998/Math/MathML">
                                <apply>
                                        <ci> LOWER_BOUND </ci>
                                        <ci> UPPER_BOUND </ci>
                                        <ci> OBJECTIVE_COEFFICIENT </ci>
                                        <ci> FLUX_VALUE </ci>
                                        <ci> REDUCED_COST </ci>
                                </apply>
                        </math>
                        <listOfParameters>
                                <parameter id="LOWER_BOUND" value="-99999.99" units="mmol_per_gDW_per_hr"/>
                                <parameter id="UPPER_BOUND" value="99999.99" units="mmol_per_gDW_per_hr"/>
                                <parameter id="OBJECTIVE_COEFFICIENT" value="0.000000"/>
                                <parameter id="FLUX_VALUE" value="0.000000" units="mmol_per_gDW_per_hr"/>
                                <parameter id="REDUCED_COST" value="0.000000"/>
                        </listOfParameters>
                </kineticLaw>
        </reaction>
        <reaction id="R_AP4AH" name="Ap4A_hydrolase" reversible="false">
                <notes>
                        <html:p>GENE_ASSOCIATION: (apaH) </html:p>
                        <html:p>PROTEIN_ASSOCIATION: </html:p>
                        <html:p>SUBSYSTEM: Nucleotide_Salvage_Pathways </html:p>
                        <html:p>PROTEIN_CLASS: 3.6.1.41 </html:p>
                </notes>
                <listOfReactants>
                        <speciesReference species="M_ap4a_c" stoichiometry="1"/>
                        <speciesReference species="M_h2o_c" stoichiometry="1"/>
                </listOfReactants>
                <listOfProducts>
                        <speciesReference species="M_adp_c" stoichiometry="2"/>
                        <speciesReference species="M_h_c" stoichiometry="2"/>
                </listOfProducts>
                <kineticLaw>
                        <math xmlns="http://www.w3.org/1998/Math/MathML">
                                <apply>
                                        <ci> LOWER_BOUND </ci>
                                        <ci> UPPER_BOUND </ci>
                                        <ci> OBJECTIVE_COEFFICIENT </ci>
                                        <ci> FLUX_VALUE </ci>
                                        <ci> REDUCED_COST </ci>
                                </apply>
                        </math>
                        <listOfParameters>
                                <parameter id="LOWER_BOUND" value="0" units="mmol_per_gDW_per_hr"/>
                                <parameter id="UPPER_BOUND" value="99999.99" units="mmol_per_gDW_per_hr"/>
                                <parameter id="OBJECTIVE_COEFFICIENT" value="0.000000"/>
                                <parameter id="FLUX_VALUE" value="0.000000" units="mmol_per_gDW_per_hr"/>
                                <parameter id="REDUCED_COST" value="0.000000"/>
                        </listOfParameters>
                </kineticLaw>
        </reaction>
        <reaction id="R_AP5AH" name="Ap5A_hydrolase" reversible="false">
                <notes>
                        <html:p>GENE_ASSOCIATION: (apaH) </html:p>
                        <html:p>PROTEIN_ASSOCIATION: </html:p>
                        <html:p>SUBSYSTEM: Nucleotide_Salvage_Pathways </html:p>
                        <html:p>PROTEIN_CLASS:  </html:p>
                </notes>
                <listOfReactants>
                        <speciesReference species="M_ap5a_c" stoichiometry="1"/>
                        <speciesReference species="M_h2o_c" stoichiometry="1"/>
                </listOfReactants>
                <listOfProducts>
                        <speciesReference species="M_adp_c" stoichiometry="1"/>
                        <speciesReference species="M_atp_c" stoichiometry="1"/>
                        <speciesReference species="M_h_c" stoichiometry="2"/>
                </listOfProducts>
                <kineticLaw>
                        <math xmlns="http://www.w3.org/1998/Math/MathML">
                                <apply>
                                        <ci> LOWER_BOUND </ci>
                                        <ci> UPPER_BOUND </ci>
                                        <ci> OBJECTIVE_COEFFICIENT </ci>
                                        <ci> FLUX_VALUE </ci>
                                        <ci> REDUCED_COST </ci>
                                </apply>
                        </math>
                        <listOfParameters>
                                <parameter id="LOWER_BOUND" value="0" units="mmol_per_gDW_per_hr"/>
                                <parameter id="UPPER_BOUND" value="99999.99" units="mmol_per_gDW_per_hr"/>
                                <parameter id="OBJECTIVE_COEFFICIENT" value="0.000000"/>
                                <parameter id="FLUX_VALUE" value="0.000000" units="mmol_per_gDW_per_hr"/>
                                <parameter id="REDUCED_COST" value="0.000000"/>
                        </listOfParameters>
                </kineticLaw>
        </reaction>
        <reaction id="R_APRAUR" name="5_amino_6_(5_phosphoribosylamino)uracil_reductase" reversible="false">
                <notes>
                        <html:p>GENE_ASSOCIATION: (ribD) </html:p>
                        <html:p>PROTEIN_ASSOCIATION: </html:p>
                        <html:p>SUBSYSTEM: Cofactor_and_Prosthetic_Group_Biosynthesis </html:p>
                        <html:p>PROTEIN_CLASS: 1.1.1.193 </html:p>
                </notes>
                <listOfReactants>
                        <speciesReference species="M_5apru_c" stoichiometry="1"/>
                        <speciesReference species="M_h_c" stoichiometry="1"/>
                        <speciesReference species="M_nadph_c" stoichiometry="1"/>
                </listOfReactants>
                <listOfProducts>
                        <speciesReference species="M_5aprbu_c" stoichiometry="1"/>
                        <speciesReference species="M_nadp_c" stoichiometry="1"/>
                </listOfProducts>
                <kineticLaw>
                        <math xmlns="http://www.w3.org/1998/Math/MathML">
                                <apply>
                                        <ci> LOWER_BOUND </ci>
                                        <ci> UPPER_BOUND </ci>
                                        <ci> OBJECTIVE_COEFFICIENT </ci>
                                        <ci> FLUX_VALUE </ci>
                                        <ci> REDUCED_COST </ci>
                                </apply>
                        </math>
                        <listOfParameters>
                                <parameter id="LOWER_BOUND" value="0" units="mmol_per_gDW_per_hr"/>
                                <parameter id="UPPER_BOUND" value="99999.99" units="mmol_per_gDW_per_hr"/>
                                <parameter id="OBJECTIVE_COEFFICIENT" value="0.000000"/>
                                <parameter id="FLUX_VALUE" value="0.000000" units="mmol_per_gDW_per_hr"/>
                                <parameter id="REDUCED_COST" value="0.000000"/>
                        </listOfParameters>
                </kineticLaw>
        </reaction>
        <reaction id="R_APTx1" name="1_(5'_Phosphoribosyl)_5_amino_4_imidazolecarboxamide:pyrophosphate_phosphoribosyltransferase" reversible="true">
                <notes>
                        <html:p>GENE_ASSOCIATION: (apt1) or (apt2) </html:p>
                        <html:p>PROTEIN_ASSOCIATION: </html:p>
                        <html:p>SUBSYSTEM: Purine_metabolism </html:p>
                        <html:p>PROTEIN_CLASS: 2.4.2.7 </html:p>
                </notes>
                <listOfReactants>
                        <speciesReference species="M_aicar_c" stoichiometry="1"/>
                        <speciesReference species="M_ppi_c" stoichiometry="1"/>
                </listOfReactants>
                <listOfProducts>
                        <speciesReference species="M_5a4ica_c" stoichiometry="1"/>
                        <speciesReference species="M_prpp_c" stoichiometry="1"/>
                </listOfProducts>
                <kineticLaw>
                        <math xmlns="http://www.w3.org/1998/Math/MathML">
                                <apply>
                                        <ci> LOWER_BOUND </ci>
                                        <ci> UPPER_BOUND </ci>
                                        <ci> OBJECTIVE_COEFFICIENT </ci>
                                        <ci> FLUX_VALUE </ci>
                                        <ci> REDUCED_COST </ci>
                                </apply>
                        </math>
                        <listOfParameters>
                                <parameter id="LOWER_BOUND" value="-99999.99" units="mmol_per_gDW_per_hr"/>
                                <parameter id="UPPER_BOUND" value="99999.99" units="mmol_per_gDW_per_hr"/>
                                <parameter id="OBJECTIVE_COEFFICIENT" value="0.000000"/>
                                <parameter id="FLUX_VALUE" value="0.000000" units="mmol_per_gDW_per_hr"/>
                                <parameter id="REDUCED_COST" value="0.000000"/>
                        </listOfParameters>
                </kineticLaw>
        </reaction>
        <reaction id="R_ARABx1" name="ATP:D_ribulose_5_phosphotransferase" reversible="false">
                <notes>
                        <html:p>GENE_ASSOCIATION: (araB1) </html:p>
                        <html:p>PROTEIN_ASSOCIATION: </html:p>
                        <html:p>SUBSYSTEM: Pentose_and_Glucoronate_Interconverstion </html:p>
                        <html:p>PROTEIN_CLASS: 2.7.1.16 </html:p>
                </notes>
                <listOfReactants>
                        <speciesReference species="M_atp_c" stoichiometry="1"/>
                        <speciesReference species="M_rbl_D_c" stoichiometry="1"/>
                </listOfReactants>
                <listOfProducts>
                        <speciesReference species="M_adp_c" stoichiometry="1"/>
                        <speciesReference species="M_h_c" stoichiometry="1"/>
                        <speciesReference species="M_ru5p_D_c" stoichiometry="1"/>
                </listOfProducts>
                <kineticLaw>
                        <math xmlns="http://www.w3.org/1998/Math/MathML">
                                <apply>
                                        <ci> LOWER_BOUND </ci>
                                        <ci> UPPER_BOUND </ci>
                                        <ci> OBJECTIVE_COEFFICIENT </ci>
                                        <ci> FLUX_VALUE </ci>
                                        <ci> REDUCED_COST </ci>
                                </apply>
                        </math>
                        <listOfParameters>
                                <parameter id="LOWER_BOUND" value="0" units="mmol_per_gDW_per_hr"/>
                                <parameter id="UPPER_BOUND" value="99999.99" units="mmol_per_gDW_per_hr"/>
                                <parameter id="OBJECTIVE_COEFFICIENT" value="0.000000"/>
                                <parameter id="FLUX_VALUE" value="0.000000" units="mmol_per_gDW_per_hr"/>
                                <parameter id="REDUCED_COST" value="0.000000"/>
                        </listOfParameters>
                </kineticLaw>
        </reaction>
        <reaction id="R_ARAI" name="L_arabinose_isomerase" reversible="true">
                <notes>
                        <html:p>GENE_ASSOCIATION: (araA) </html:p>
                        <html:p>PROTEIN_ASSOCIATION: </html:p>
                        <html:p>SUBSYSTEM: Alternate_Carbon_Metabolism </html:p>
                        <html:p>PROTEIN_CLASS: 5.3.1.4 </html:p>
                </notes>
                <listOfReactants>
                        <speciesReference species="M_arab_L_c" stoichiometry="1"/>
                </listOfReactants>
                <listOfProducts>
                        <speciesReference species="M_rbl_L_c" stoichiometry="1"/>
                </listOfProducts>
                <kineticLaw>
                        <math xmlns="http://www.w3.org/1998/Math/MathML">
                                <apply>
                                        <ci> LOWER_BOUND </ci>
                                        <ci> UPPER_BOUND </ci>
                                        <ci> OBJECTIVE_COEFFICIENT </ci>
                                        <ci> FLUX_VALUE </ci>
                                        <ci> REDUCED_COST </ci>
                                </apply>
                        </math>
                        <listOfParameters>
                                <parameter id="LOWER_BOUND" value="-99999.99" units="mmol_per_gDW_per_hr"/>
                                <parameter id="UPPER_BOUND" value="99999.99" units="mmol_per_gDW_per_hr"/>
                                <parameter id="OBJECTIVE_COEFFICIENT" value="0.000000"/>
                                <parameter id="FLUX_VALUE" value="0.000000" units="mmol_per_gDW_per_hr"/>
                                <parameter id="REDUCED_COST" value="0.000000"/>
                        </listOfParameters>
                </kineticLaw>
        </reaction>
        <reaction id="R_ARBabc" name="L_arabinose_transport_via_ABC_system" reversible="false">
                <notes>
                        <html:p>GENE_ASSOCIATION: (araF and araG and araH and rbsD1) </html:p>
                        <html:p>PROTEIN_ASSOCIATION: </html:p>
                        <html:p>SUBSYSTEM: Transport_Extracellular </html:p>
                        <html:p>PROTEIN_CLASS:  </html:p>
                </notes>
                <listOfReactants>
                        <speciesReference species="M_arab_L_e" stoichiometry="1"/>
                        <speciesReference species="M_atp_c" stoichiometry="1"/>
                        <speciesReference species="M_h2o_c" stoichiometry="1"/>
                </listOfReactants>
                <listOfProducts>
                        <speciesReference species="M_adp_c" stoichiometry="1"/>
                        <speciesReference species="M_arab_L_c" stoichiometry="1"/>
                        <speciesReference species="M_h_c" stoichiometry="1"/>
                        <speciesReference species="M_pi_c" stoichiometry="1"/>
                </listOfProducts>
                <kineticLaw>
                        <math xmlns="http://www.w3.org/1998/Math/MathML">
                                <apply>
                                        <ci> LOWER_BOUND </ci>
                                        <ci> UPPER_BOUND </ci>
                                        <ci> OBJECTIVE_COEFFICIENT </ci>
                                        <ci> FLUX_VALUE </ci>
                                        <ci> REDUCED_COST </ci>
                                </apply>
                        </math>
                        <listOfParameters>
                                <parameter id="LOWER_BOUND" value="0.000e+00" units="mmol_per_gDW_per_hr"/>
                                <parameter id="UPPER_BOUND" value="0.000e+00" units="mmol_per_gDW_per_hr"/>
                                <parameter id="OBJECTIVE_COEFFICIENT" value="0.000000"/>
                                <parameter id="FLUX_VALUE" value="0.000000" units="mmol_per_gDW_per_hr"/>
                                <parameter id="REDUCED_COST" value="0.000000"/>
                        </listOfParameters>
                </kineticLaw>
        </reaction>
        <reaction id="R_ARGDC" name="arginine_decarboxylase" reversible="false">
                <notes>
                        <html:p>GENE_ASSOCIATION: (adiA) or (speA) </html:p>
                        <html:p>PROTEIN_ASSOCIATION: </html:p>
                        <html:p>SUBSYSTEM: Arginine_and_Proline_Metabolism </html:p>
                        <html:p>PROTEIN_CLASS: 4.1.1.19 </html:p>
                </notes>
                <listOfReactants>
                        <speciesReference species="M_arg_L_c" stoichiometry="1"/>
                        <speciesReference species="M_h_c" stoichiometry="1"/>
                </listOfReactants>
                <listOfProducts>
                        <speciesReference species="M_agm_c" stoichiometry="1"/>
                        <speciesReference species="M_co2_c" stoichiometry="1"/>
                </listOfProducts>
                <kineticLaw>
                        <math xmlns="http://www.w3.org/1998/Math/MathML">
                                <apply>
                                        <ci> LOWER_BOUND </ci>
                                        <ci> UPPER_BOUND </ci>
                                        <ci> OBJECTIVE_COEFFICIENT </ci>
                                        <ci> FLUX_VALUE </ci>
                                        <ci> REDUCED_COST </ci>
                                </apply>
                        </math>
                        <listOfParameters>
                                <parameter id="LOWER_BOUND" value="0" units="mmol_per_gDW_per_hr"/>
                                <parameter id="UPPER_BOUND" value="99999.99" units="mmol_per_gDW_per_hr"/>
                                <parameter id="OBJECTIVE_COEFFICIENT" value="0.000000"/>
                                <parameter id="FLUX_VALUE" value="0.000000" units="mmol_per_gDW_per_hr"/>
                                <parameter id="REDUCED_COST" value="0.000000"/>
                        </listOfParameters>
                </kineticLaw>
        </reaction>
        <reaction id="R_ARGORNt7" name="arginine/ornithine_antiporter" reversible="true">
                <notes>
                        <html:p>GENE_ASSOCIATION: (potE3) </html:p>
                        <html:p>PROTEIN_ASSOCIATION: </html:p>
                        <html:p>SUBSYSTEM: Putative_Transporters </html:p>
                        <html:p>PROTEIN_CLASS:  </html:p>
                </notes>
                <listOfReactants>
                        <speciesReference species="M_arg_L_e" stoichiometry="1"/>
                        <speciesReference species="M_orn_c" stoichiometry="1"/>
                </listOfReactants>
                <listOfProducts>
                        <speciesReference species="M_arg_L_c" stoichiometry="1"/>
                        <speciesReference species="M_orn_e" stoichiometry="1"/>
                </listOfProducts>
                <kineticLaw>
                        <math xmlns="http://www.w3.org/1998/Math/MathML">
                                <apply>
                                        <ci> LOWER_BOUND </ci>
                                        <ci> UPPER_BOUND </ci>
                                        <ci> OBJECTIVE_COEFFICIENT </ci>
                                        <ci> FLUX_VALUE </ci>
                                        <ci> REDUCED_COST </ci>
                                </apply>
                        </math>
                        <listOfParameters>
                                <parameter id="LOWER_BOUND" value="-99999.99" units="mmol_per_gDW_per_hr"/>
                                <parameter id="UPPER_BOUND" value="99999.99" units="mmol_per_gDW_per_hr"/>
                                <parameter id="OBJECTIVE_COEFFICIENT" value="0.000000"/>
                                <parameter id="FLUX_VALUE" value="0.000000" units="mmol_per_gDW_per_hr"/>
                                <parameter id="REDUCED_COST" value="0.000000"/>
                        </listOfParameters>
                </kineticLaw>
        </reaction>
        <reaction id="R_ARGSL" name="argininosuccinate_lyase" reversible="true">
                <notes>
                        <html:p>GENE_ASSOCIATION: (argH) </html:p>
                        <html:p>PROTEIN_ASSOCIATION: </html:p>
                        <html:p>SUBSYSTEM: Arginine_and_Proline_Metabolism </html:p>
                        <html:p>PROTEIN_CLASS: 4.3.2.1 </html:p>
                </notes>
                <listOfReactants>
                        <speciesReference species="M_argsuc_c" stoichiometry="1"/>
                </listOfReactants>
                <listOfProducts>
                        <speciesReference species="M_arg_L_c" stoichiometry="1"/>
                        <speciesReference species="M_fum_c" stoichiometry="1"/>
                </listOfProducts>
                <kineticLaw>
                        <math xmlns="http://www.w3.org/1998/Math/MathML">
                                <apply>
                                        <ci> LOWER_BOUND </ci>
                                        <ci> UPPER_BOUND </ci>
                                        <ci> OBJECTIVE_COEFFICIENT </ci>
                                        <ci> FLUX_VALUE </ci>
                                        <ci> REDUCED_COST </ci>
                                </apply>
                        </math>
                        <listOfParameters>
                                <parameter id="LOWER_BOUND" value="-99999.99" units="mmol_per_gDW_per_hr"/>
                                <parameter id="UPPER_BOUND" value="99999.99" units="mmol_per_gDW_per_hr"/>
                                <parameter id="OBJECTIVE_COEFFICIENT" value="0.000000"/>
                                <parameter id="FLUX_VALUE" value="0.000000" units="mmol_per_gDW_per_hr"/>
                                <parameter id="REDUCED_COST" value="0.000000"/>
                        </listOfParameters>
                </kineticLaw>
        </reaction>
        <reaction id="R_ARGSS" name="argininosuccinate_synthase" reversible="false">
                <notes>
                        <html:p>GENE_ASSOCIATION: (argG) </html:p>
                        <html:p>PROTEIN_ASSOCIATION: </html:p>
                        <html:p>SUBSYSTEM: Arginine_and_Proline_Metabolism </html:p>
                        <html:p>PROTEIN_CLASS: 6.3.4.5 </html:p>
                </notes>
                <listOfReactants>
                        <speciesReference species="M_asp_L_c" stoichiometry="1"/>
                        <speciesReference species="M_atp_c" stoichiometry="1"/>
                        <speciesReference species="M_citr_L_c" stoichiometry="1"/>
                </listOfReactants>
                <listOfProducts>
                        <speciesReference species="M_amp_c" stoichiometry="1"/>
                        <speciesReference species="M_argsuc_c" stoichiometry="1"/>
                        <speciesReference species="M_h_c" stoichiometry="1"/>
                        <speciesReference species="M_ppi_c" stoichiometry="1"/>
                </listOfProducts>
                <kineticLaw>
                        <math xmlns="http://www.w3.org/1998/Math/MathML">
                                <apply>
                                        <ci> LOWER_BOUND </ci>
                                        <ci> UPPER_BOUND </ci>
                                        <ci> OBJECTIVE_COEFFICIENT </ci>
                                        <ci> FLUX_VALUE </ci>
                                        <ci> REDUCED_COST </ci>
                                </apply>
                        </math>
                        <listOfParameters>
                                <parameter id="LOWER_BOUND" value="0" units="mmol_per_gDW_per_hr"/>
                                <parameter id="UPPER_BOUND" value="99999.99" units="mmol_per_gDW_per_hr"/>
                                <parameter id="OBJECTIVE_COEFFICIENT" value="0.000000"/>
                                <parameter id="FLUX_VALUE" value="0.000000" units="mmol_per_gDW_per_hr"/>
                                <parameter id="REDUCED_COST" value="0.000000"/>
                        </listOfParameters>
                </kineticLaw>
        </reaction>
        <reaction id="R_ARGabc" name="L_arginine_transport_via_ABC_system" reversible="false">
                <notes>
                        <html:p>GENE_ASSOCIATION: (artI3 and artJ and artM and artP and artQ) </html:p>
                        <html:p>PROTEIN_ASSOCIATION: </html:p>
                        <html:p>SUBSYSTEM: Transport_Extracellular </html:p>
                        <html:p>PROTEIN_CLASS:  </html:p>
                </notes>
                <listOfReactants>
                        <speciesReference species="M_arg_L_e" stoichiometry="1"/>
                        <speciesReference species="M_atp_c" stoichiometry="1"/>
                        <speciesReference species="M_h2o_c" stoichiometry="1"/>
                </listOfReactants>
                <listOfProducts>
                        <speciesReference species="M_adp_c" stoichiometry="1"/>
                        <speciesReference species="M_arg_L_c" stoichiometry="1"/>
                        <speciesReference species="M_h_c" stoichiometry="1"/>
                        <speciesReference species="M_pi_c" stoichiometry="1"/>
                </listOfProducts>
                <kineticLaw>
                        <math xmlns="http://www.w3.org/1998/Math/MathML">
                                <apply>
                                        <ci> LOWER_BOUND </ci>
                                        <ci> UPPER_BOUND </ci>
                                        <ci> OBJECTIVE_COEFFICIENT </ci>
                                        <ci> FLUX_VALUE </ci>
                                        <ci> REDUCED_COST </ci>
                                </apply>
                        </math>
                        <listOfParameters>
                                <parameter id="LOWER_BOUND" value="0" units="mmol_per_gDW_per_hr"/>
                                <parameter id="UPPER_BOUND" value="99999.99" units="mmol_per_gDW_per_hr"/>
                                <parameter id="OBJECTIVE_COEFFICIENT" value="0.000000"/>
                                <parameter id="FLUX_VALUE" value="0.000000" units="mmol_per_gDW_per_hr"/>
                                <parameter id="REDUCED_COST" value="0.000000"/>
                        </listOfParameters>
                </kineticLaw>
        </reaction>
        <reaction id="R_AROQ" name="3_Dehydroshikimate_hydro_lyase" reversible="true">
                <notes>
                        <html:p>GENE_ASSOCIATION: (aroQ) </html:p>
                        <html:p>PROTEIN_ASSOCIATION: </html:p>
                        <html:p>SUBSYSTEM: Shikimate_cycle </html:p>
                        <html:p>PROTEIN_CLASS: 4.2.1.10 </html:p>
                </notes>
                <listOfReactants>
                        <speciesReference species="M_3dhsk_c" stoichiometry="1"/>
                </listOfReactants>
                <listOfProducts>
                        <speciesReference species="M_34dhb_c" stoichiometry="1"/>
                        <speciesReference species="M_h2o_c" stoichiometry="1"/>
                </listOfProducts>
                <kineticLaw>
                        <math xmlns="http://www.w3.org/1998/Math/MathML">
                                <apply>
                                        <ci> LOWER_BOUND </ci>
                                        <ci> UPPER_BOUND </ci>
                                        <ci> OBJECTIVE_COEFFICIENT </ci>
                                        <ci> FLUX_VALUE </ci>
                                        <ci> REDUCED_COST </ci>
                                </apply>
                        </math>
                        <listOfParameters>
                                <parameter id="LOWER_BOUND" value="-99999.99" units="mmol_per_gDW_per_hr"/>
                                <parameter id="UPPER_BOUND" value="99999.99" units="mmol_per_gDW_per_hr"/>
                                <parameter id="OBJECTIVE_COEFFICIENT" value="0.000000"/>
                                <parameter id="FLUX_VALUE" value="0.000000" units="mmol_per_gDW_per_hr"/>
                                <parameter id="REDUCED_COST" value="0.000000"/>
                        </listOfParameters>
                </kineticLaw>
        </reaction>
        <reaction id="R_ASAD" name="aspartate_semialdehyde_dehydrogenase" reversible="true">
                <notes>
                        <html:p>GENE_ASSOCIATION: (asd1) or (asd2) </html:p>
                        <html:p>PROTEIN_ASSOCIATION: </html:p>
                        <html:p>SUBSYSTEM: Threonine_and_Lysine_Metabolism </html:p>
                        <html:p>PROTEIN_CLASS: 1.2.1.11 </html:p>
                </notes>
                <listOfReactants>
                        <speciesReference species="M_aspsa_c" stoichiometry="1"/>
                        <speciesReference species="M_nadp_c" stoichiometry="1"/>
                        <speciesReference species="M_pi_c" stoichiometry="1"/>
                </listOfReactants>
                <listOfProducts>
                        <speciesReference species="M_4pasp_c" stoichiometry="1"/>
                        <speciesReference species="M_h_c" stoichiometry="1"/>
                        <speciesReference species="M_nadph_c" stoichiometry="1"/>
                </listOfProducts>
                <kineticLaw>
                        <math xmlns="http://www.w3.org/1998/Math/MathML">
                                <apply>
                                        <ci> LOWER_BOUND </ci>
                                        <ci> UPPER_BOUND </ci>
                                        <ci> OBJECTIVE_COEFFICIENT </ci>
                                        <ci> FLUX_VALUE </ci>
                                        <ci> REDUCED_COST </ci>
                                </apply>
                        </math>
                        <listOfParameters>
                                <parameter id="LOWER_BOUND" value="-99999.99" units="mmol_per_gDW_per_hr"/>
                                <parameter id="UPPER_BOUND" value="99999.99" units="mmol_per_gDW_per_hr"/>
                                <parameter id="OBJECTIVE_COEFFICIENT" value="0.000000"/>
                                <parameter id="FLUX_VALUE" value="0.000000" units="mmol_per_gDW_per_hr"/>
                                <parameter id="REDUCED_COST" value="0.000000"/>
                        </listOfParameters>
                </kineticLaw>
        </reaction>
        <reaction id="R_ASNN" name="L_asparaginase" reversible="false">
                <notes>
                        <html:p>GENE_ASSOCIATION: (ansA) or (ansB) </html:p>
                        <html:p>PROTEIN_ASSOCIATION: </html:p>
                        <html:p>SUBSYSTEM: Alanine_and_aspartate_metabolism </html:p>
                        <html:p>PROTEIN_CLASS: 3.5.1.1 </html:p>
                </notes>
                <listOfReactants>
                        <speciesReference species="M_asn_L_c" stoichiometry="1"/>
                        <speciesReference species="M_h2o_c" stoichiometry="1"/>
                </listOfReactants>
                <listOfProducts>
                        <speciesReference species="M_asp_L_c" stoichiometry="1"/>
                        <speciesReference species="M_nh4_c" stoichiometry="1"/>
                </listOfProducts>
                <kineticLaw>
                        <math xmlns="http://www.w3.org/1998/Math/MathML">
                                <apply>
                                        <ci> LOWER_BOUND </ci>
                                        <ci> UPPER_BOUND </ci>
                                        <ci> OBJECTIVE_COEFFICIENT </ci>
                                        <ci> FLUX_VALUE </ci>
                                        <ci> REDUCED_COST </ci>
                                </apply>
                        </math>
                        <listOfParameters>
                                <parameter id="LOWER_BOUND" value="0" units="mmol_per_gDW_per_hr"/>
                                <parameter id="UPPER_BOUND" value="99999.99" units="mmol_per_gDW_per_hr"/>
                                <parameter id="OBJECTIVE_COEFFICIENT" value="0.000000"/>
                                <parameter id="FLUX_VALUE" value="0.000000" units="mmol_per_gDW_per_hr"/>
                                <parameter id="REDUCED_COST" value="0.000000"/>
                        </listOfParameters>
                </kineticLaw>
        </reaction>
        <reaction id="R_ASNS1" name="asparagine_synthase_(glutamine_hydrolysing)" reversible="false">
                <notes>
                        <html:p>GENE_ASSOCIATION: (asnB) </html:p>
                        <html:p>PROTEIN_ASSOCIATION: </html:p>
                        <html:p>SUBSYSTEM: Alanine_and_aspartate_metabolism </html:p>
                        <html:p>PROTEIN_CLASS: 6.3.5.4 </html:p>
                </notes>
                <listOfReactants>
                        <speciesReference species="M_asp_L_c" stoichiometry="1"/>
                        <speciesReference species="M_atp_c" stoichiometry="1"/>
                        <speciesReference species="M_gln_L_c" stoichiometry="1"/>
                        <speciesReference species="M_h2o_c" stoichiometry="1"/>
                </listOfReactants>
                <listOfProducts>
                        <speciesReference species="M_amp_c" stoichiometry="1"/>
                        <speciesReference species="M_asn_L_c" stoichiometry="1"/>
                        <speciesReference species="M_glu_L_c" stoichiometry="1"/>
                        <speciesReference species="M_h_c" stoichiometry="1"/>
                        <speciesReference species="M_ppi_c" stoichiometry="1"/>
                </listOfProducts>
                <kineticLaw>
                        <math xmlns="http://www.w3.org/1998/Math/MathML">
                                <apply>
                                        <ci> LOWER_BOUND </ci>
                                        <ci> UPPER_BOUND </ci>
                                        <ci> OBJECTIVE_COEFFICIENT </ci>
                                        <ci> FLUX_VALUE </ci>
                                        <ci> REDUCED_COST </ci>
                                </apply>
                        </math>
                        <listOfParameters>
                                <parameter id="LOWER_BOUND" value="0" units="mmol_per_gDW_per_hr"/>
                                <parameter id="UPPER_BOUND" value="99999.99" units="mmol_per_gDW_per_hr"/>
                                <parameter id="OBJECTIVE_COEFFICIENT" value="0.000000"/>
                                <parameter id="FLUX_VALUE" value="0.000000" units="mmol_per_gDW_per_hr"/>
                                <parameter id="REDUCED_COST" value="0.000000"/>
                        </listOfParameters>
                </kineticLaw>
        </reaction>
        <reaction id="R_ASNS2" name="asparagine_synthetase" reversible="false">
                <notes>
                        <html:p>GENE_ASSOCIATION: (asnA) </html:p>
                        <html:p>PROTEIN_ASSOCIATION: </html:p>
                        <html:p>SUBSYSTEM: Alanine_and_aspartate_metabolism </html:p>
                        <html:p>PROTEIN_CLASS: 6.3.1.1 </html:p>
                </notes>
                <listOfReactants>
                        <speciesReference species="M_asp_L_c" stoichiometry="1"/>
                        <speciesReference species="M_atp_c" stoichiometry="1"/>
                        <speciesReference species="M_nh4_c" stoichiometry="1"/>
                </listOfReactants>
                <listOfProducts>
                        <speciesReference species="M_amp_c" stoichiometry="1"/>
                        <speciesReference species="M_asn_L_c" stoichiometry="1"/>
                        <speciesReference species="M_h_c" stoichiometry="1"/>
                        <speciesReference species="M_ppi_c" stoichiometry="1"/>
                </listOfProducts>
                <kineticLaw>
                        <math xmlns="http://www.w3.org/1998/Math/MathML">
                                <apply>
                                        <ci> LOWER_BOUND </ci>
                                        <ci> UPPER_BOUND </ci>
                                        <ci> OBJECTIVE_COEFFICIENT </ci>
                                        <ci> FLUX_VALUE </ci>
                                        <ci> REDUCED_COST </ci>
                                </apply>
                        </math>
                        <listOfParameters>
                                <parameter id="LOWER_BOUND" value="0" units="mmol_per_gDW_per_hr"/>
                                <parameter id="UPPER_BOUND" value="99999.99" units="mmol_per_gDW_per_hr"/>
                                <parameter id="OBJECTIVE_COEFFICIENT" value="0.000000"/>
                                <parameter id="FLUX_VALUE" value="0.000000" units="mmol_per_gDW_per_hr"/>
                                <parameter id="REDUCED_COST" value="0.000000"/>
                        </listOfParameters>
                </kineticLaw>
        </reaction>
        <reaction id="R_ASNabc" name="L_asparagine_transport_via_ABC_system" reversible="false">
                <notes>
                        <html:p>GENE_ASSOCIATION: (glnQ1 and artI2 and artM1) or (glnQ1 and artI2 and artM2) </html:p>
                        <html:p>PROTEIN_ASSOCIATION: </html:p>
                        <html:p>SUBSYSTEM: Transport_Extracellular </html:p>
                        <html:p>PROTEIN_CLASS:  </html:p>
                </notes>
                <listOfReactants>
                        <speciesReference species="M_asn_L_e" stoichiometry="1"/>
                        <speciesReference species="M_atp_c" stoichiometry="1"/>
                        <speciesReference species="M_h2o_c" stoichiometry="1"/>
                </listOfReactants>
                <listOfProducts>
                        <speciesReference species="M_adp_c" stoichiometry="1"/>
                        <speciesReference species="M_asn_L_c" stoichiometry="1"/>
                        <speciesReference species="M_h_c" stoichiometry="1"/>
                        <speciesReference species="M_pi_c" stoichiometry="1"/>
                </listOfProducts>
                <kineticLaw>
                        <math xmlns="http://www.w3.org/1998/Math/MathML">
                                <apply>
                                        <ci> LOWER_BOUND </ci>
                                        <ci> UPPER_BOUND </ci>
                                        <ci> OBJECTIVE_COEFFICIENT </ci>
                                        <ci> FLUX_VALUE </ci>
                                        <ci> REDUCED_COST </ci>
                                </apply>
                        </math>
                        <listOfParameters>
                                <parameter id="LOWER_BOUND" value="0" units="mmol_per_gDW_per_hr"/>
                                <parameter id="UPPER_BOUND" value="99999.99" units="mmol_per_gDW_per_hr"/>
                                <parameter id="OBJECTIVE_COEFFICIENT" value="0.000000"/>
                                <parameter id="FLUX_VALUE" value="0.000000" units="mmol_per_gDW_per_hr"/>
                                <parameter id="REDUCED_COST" value="0.000000"/>
                        </listOfParameters>
                </kineticLaw>
        </reaction>
        <reaction id="R_ASNt2r" name="L_asparagine_reversible_transport_via_proton_symport" reversible="true">
                <notes>
                        <html:p>GENE_ASSOCIATION: (ansP3) or (ansP2) </html:p>
                        <html:p>PROTEIN_ASSOCIATION: </html:p>
                        <html:p>SUBSYSTEM: Transport_Extracellular </html:p>
                        <html:p>PROTEIN_CLASS:  </html:p>
                </notes>
                <listOfReactants>
                        <speciesReference species="M_asn_L_e" stoichiometry="1"/>
                        <speciesReference species="M_h_e" stoichiometry="1"/>
                </listOfReactants>
                <listOfProducts>
                        <speciesReference species="M_asn_L_c" stoichiometry="1"/>
                        <speciesReference species="M_h_c" stoichiometry="1"/>
                </listOfProducts>
                <kineticLaw>
                        <math xmlns="http://www.w3.org/1998/Math/MathML">
                                <apply>
                                        <ci> LOWER_BOUND </ci>
                                        <ci> UPPER_BOUND </ci>
                                        <ci> OBJECTIVE_COEFFICIENT </ci>
                                        <ci> FLUX_VALUE </ci>
                                        <ci> REDUCED_COST </ci>
                                </apply>
                        </math>
                        <listOfParameters>
                                <parameter id="LOWER_BOUND" value="-99999.99" units="mmol_per_gDW_per_hr"/>
                                <parameter id="UPPER_BOUND" value="99999.99" units="mmol_per_gDW_per_hr"/>
                                <parameter id="OBJECTIVE_COEFFICIENT" value="0.000000"/>
                                <parameter id="FLUX_VALUE" value="0.000000" units="mmol_per_gDW_per_hr"/>
                                <parameter id="REDUCED_COST" value="0.000000"/>
                        </listOfParameters>
                </kineticLaw>
        </reaction>
        <reaction id="R_ASP1DC" name="aspartate_1_decarboxylase" reversible="false">
                <notes>
                        <html:p>GENE_ASSOCIATION: (panD) </html:p>
                        <html:p>PROTEIN_ASSOCIATION: </html:p>
                        <html:p>SUBSYSTEM: Cofactor_and_Prosthetic_Group_Biosynthesis </html:p>
                        <html:p>PROTEIN_CLASS: 4.1.1.11 </html:p>
                </notes>
                <listOfReactants>
                        <speciesReference species="M_asp_L_c" stoichiometry="1"/>
                        <speciesReference species="M_h_c" stoichiometry="1"/>
                </listOfReactants>
                <listOfProducts>
                        <speciesReference species="M_ala_B_c" stoichiometry="1"/>
                        <speciesReference species="M_co2_c" stoichiometry="1"/>
                </listOfProducts>
                <kineticLaw>
                        <math xmlns="http://www.w3.org/1998/Math/MathML">
                                <apply>
                                        <ci> LOWER_BOUND </ci>
                                        <ci> UPPER_BOUND </ci>
                                        <ci> OBJECTIVE_COEFFICIENT </ci>
                                        <ci> FLUX_VALUE </ci>
                                        <ci> REDUCED_COST </ci>
                                </apply>
                        </math>
                        <listOfParameters>
                                <parameter id="LOWER_BOUND" value="0" units="mmol_per_gDW_per_hr"/>
                                <parameter id="UPPER_BOUND" value="99999.99" units="mmol_per_gDW_per_hr"/>
                                <parameter id="OBJECTIVE_COEFFICIENT" value="0.000000"/>
                                <parameter id="FLUX_VALUE" value="0.000000" units="mmol_per_gDW_per_hr"/>
                                <parameter id="REDUCED_COST" value="0.000000"/>
                        </listOfParameters>
                </kineticLaw>
        </reaction>
        <reaction id="R_ASPCT" name="aspartate_carbamoyltransferase" reversible="false">
                <notes>
                        <html:p>GENE_ASSOCIATION: (pyrB and pyrI) </html:p>
                        <html:p>PROTEIN_ASSOCIATION: </html:p>
                        <html:p>SUBSYSTEM: Purine_and_Pyrimidine_Biosynthesis </html:p>
                        <html:p>PROTEIN_CLASS: 2.1.3.2 </html:p>
                </notes>
                <listOfReactants>
                        <speciesReference species="M_asp_L_c" stoichiometry="1"/>
                        <speciesReference species="M_cbp_c" stoichiometry="1"/>
                </listOfReactants>
                <listOfProducts>
                        <speciesReference species="M_cbasp_c" stoichiometry="1"/>
                        <speciesReference species="M_h_c" stoichiometry="1"/>
                        <speciesReference species="M_pi_c" stoichiometry="1"/>
                </listOfProducts>
                <kineticLaw>
                        <math xmlns="http://www.w3.org/1998/Math/MathML">
                                <apply>
                                        <ci> LOWER_BOUND </ci>
                                        <ci> UPPER_BOUND </ci>
                                        <ci> OBJECTIVE_COEFFICIENT </ci>
                                        <ci> FLUX_VALUE </ci>
                                        <ci> REDUCED_COST </ci>
                                </apply>
                        </math>
                        <listOfParameters>
                                <parameter id="LOWER_BOUND" value="0" units="mmol_per_gDW_per_hr"/>
                                <parameter id="UPPER_BOUND" value="99999.99" units="mmol_per_gDW_per_hr"/>
                                <parameter id="OBJECTIVE_COEFFICIENT" value="0.000000"/>
                                <parameter id="FLUX_VALUE" value="0.000000" units="mmol_per_gDW_per_hr"/>
                                <parameter id="REDUCED_COST" value="0.000000"/>
                        </listOfParameters>
                </kineticLaw>
        </reaction>
        <reaction id="R_ASPCx3" name="L_Cysteine:2_oxoglutarate_aminotransferase" reversible="true">
                <notes>
                        <html:p>GENE_ASSOCIATION: (aspC) </html:p>
                        <html:p>PROTEIN_ASSOCIATION: </html:p>
                        <html:p>SUBSYSTEM: Cysteine_Metabolism </html:p>
                        <html:p>PROTEIN_CLASS: 2.6.1.1 </html:p>
                </notes>
                <listOfReactants>
                        <speciesReference species="M_glu_L_c" stoichiometry="1"/>
                        <speciesReference species="M_mpyr_c" stoichiometry="1"/>
                </listOfReactants>
                <listOfProducts>
                        <speciesReference species="M_akg_c" stoichiometry="1"/>
                        <speciesReference species="M_cys_L_c" stoichiometry="1"/>
                </listOfProducts>
                <kineticLaw>
                        <math xmlns="http://www.w3.org/1998/Math/MathML">
                                <apply>
                                        <ci> LOWER_BOUND </ci>
                                        <ci> UPPER_BOUND </ci>
                                        <ci> OBJECTIVE_COEFFICIENT </ci>
                                        <ci> FLUX_VALUE </ci>
                                        <ci> REDUCED_COST </ci>
                                </apply>
                        </math>
                        <listOfParameters>
                                <parameter id="LOWER_BOUND" value="-99999.99" units="mmol_per_gDW_per_hr"/>
                                <parameter id="UPPER_BOUND" value="99999.99" units="mmol_per_gDW_per_hr"/>
                                <parameter id="OBJECTIVE_COEFFICIENT" value="0.000000"/>
                                <parameter id="FLUX_VALUE" value="0.000000" units="mmol_per_gDW_per_hr"/>
                                <parameter id="REDUCED_COST" value="0.000000"/>
                        </listOfParameters>
                </kineticLaw>
        </reaction>
        <reaction id="R_ASPCx4" name="L_Cysteate:2_oxoglutarate_aminotransferase" reversible="true">
                <notes>
                        <html:p>GENE_ASSOCIATION: (aspC) </html:p>
                        <html:p>PROTEIN_ASSOCIATION: </html:p>
                        <html:p>SUBSYSTEM: Cysteine_Metabolism </html:p>
                        <html:p>PROTEIN_CLASS: 2.6.1.1 </html:p>
                </notes>
                <listOfReactants>
                        <speciesReference species="M_akg_c" stoichiometry="1"/>
                        <speciesReference species="M_sala_c" stoichiometry="1"/>
                </listOfReactants>
                <listOfProducts>
                        <speciesReference species="M_glu_L_c" stoichiometry="1"/>
                        <speciesReference species="M_spyr_c" stoichiometry="1"/>
                </listOfProducts>
                <kineticLaw>
                        <math xmlns="http://www.w3.org/1998/Math/MathML">
                                <apply>
                                        <ci> LOWER_BOUND </ci>
                                        <ci> UPPER_BOUND </ci>
                                        <ci> OBJECTIVE_COEFFICIENT </ci>
                                        <ci> FLUX_VALUE </ci>
                                        <ci> REDUCED_COST </ci>
                                </apply>
                        </math>
                        <listOfParameters>
                                <parameter id="LOWER_BOUND" value="-99999.99" units="mmol_per_gDW_per_hr"/>
                                <parameter id="UPPER_BOUND" value="99999.99" units="mmol_per_gDW_per_hr"/>
                                <parameter id="OBJECTIVE_COEFFICIENT" value="0.000000"/>
                                <parameter id="FLUX_VALUE" value="0.000000" units="mmol_per_gDW_per_hr"/>
                                <parameter id="REDUCED_COST" value="0.000000"/>
                        </listOfParameters>
                </kineticLaw>
        </reaction>
        <reaction id="R_ASPCx5" name="L_Cysteate:2_oxoglutarate_aminotransferase" reversible="true">
                <notes>
                        <html:p>GENE_ASSOCIATION: (aspC) </html:p>
                        <html:p>PROTEIN_ASSOCIATION: </html:p>
                        <html:p>SUBSYSTEM: Cysteine_Metabolism </html:p>
                        <html:p>PROTEIN_CLASS: 2.6.1.1 </html:p>
                </notes>
                <listOfReactants>
                        <speciesReference species="M_akg_c" stoichiometry="1"/>
                        <speciesReference species="M_siala_c" stoichiometry="1"/>
                </listOfReactants>
                <listOfProducts>
                        <speciesReference species="M_glu_L_c" stoichiometry="1"/>
                        <speciesReference species="M_sipyr_c" stoichiometry="1"/>
                </listOfProducts>
                <kineticLaw>
                        <math xmlns="http://www.w3.org/1998/Math/MathML">
                                <apply>
                                        <ci> LOWER_BOUND </ci>
                                        <ci> UPPER_BOUND </ci>
                                        <ci> OBJECTIVE_COEFFICIENT </ci>
                                        <ci> FLUX_VALUE </ci>
                                        <ci> REDUCED_COST </ci>
                                </apply>
                        </math>
                        <listOfParameters>
                                <parameter id="LOWER_BOUND" value="-99999.99" units="mmol_per_gDW_per_hr"/>
                                <parameter id="UPPER_BOUND" value="99999.99" units="mmol_per_gDW_per_hr"/>
                                <parameter id="OBJECTIVE_COEFFICIENT" value="0.000000"/>
                                <parameter id="FLUX_VALUE" value="0.000000" units="mmol_per_gDW_per_hr"/>
                                <parameter id="REDUCED_COST" value="0.000000"/>
                        </listOfParameters>
                </kineticLaw>
        </reaction>
        <reaction id="R_ASPCx6" name="L_erythro_4_Hydroxyglutamate:2_oxoglutarate_aminotransferase" reversible="false">
                <notes>
                        <html:p>GENE_ASSOCIATION: (aspC) </html:p>
                        <html:p>PROTEIN_ASSOCIATION: </html:p>
                        <html:p>SUBSYSTEM: Arginine_and_Proline_Metabolism </html:p>
                        <html:p>PROTEIN_CLASS: 2.6.1.1 </html:p>
                </notes>
                <listOfReactants>
                        <speciesReference species="M_akg_c" stoichiometry="1"/>
                        <speciesReference species="M_e4ohg_L_c" stoichiometry="1"/>
                </listOfReactants>
                <listOfProducts>
                        <speciesReference species="M_4h2oxo_c" stoichiometry="1"/>
                        <speciesReference species="M_glu_L_c" stoichiometry="1"/>
                </listOfProducts>
                <kineticLaw>
                        <math xmlns="http://www.w3.org/1998/Math/MathML">
                                <apply>
                                        <ci> LOWER_BOUND </ci>
                                        <ci> UPPER_BOUND </ci>
                                        <ci> OBJECTIVE_COEFFICIENT </ci>
                                        <ci> FLUX_VALUE </ci>
                                        <ci> REDUCED_COST </ci>
                                </apply>
                        </math>
                        <listOfParameters>
                                <parameter id="LOWER_BOUND" value="0" units="mmol_per_gDW_per_hr"/>
                                <parameter id="UPPER_BOUND" value="99999.99" units="mmol_per_gDW_per_hr"/>
                                <parameter id="OBJECTIVE_COEFFICIENT" value="0.000000"/>
                                <parameter id="FLUX_VALUE" value="0.000000" units="mmol_per_gDW_per_hr"/>
                                <parameter id="REDUCED_COST" value="0.000000"/>
                        </listOfParameters>
                </kineticLaw>
        </reaction>
        <reaction id="R_ASPK" name="aspartate_kinase" reversible="true">
                <notes>
                        <html:p>GENE_ASSOCIATION: (lysC2) or (metL) or (thrA) </html:p>
                        <html:p>PROTEIN_ASSOCIATION: </html:p>
                        <html:p>SUBSYSTEM: Threonine_and_Lysine_Metabolism </html:p>
                        <html:p>PROTEIN_CLASS: 2.7.2.4 </html:p>
                </notes>
                <listOfReactants>
                        <speciesReference species="M_asp_L_c" stoichiometry="1"/>
                        <speciesReference species="M_atp_c" stoichiometry="1"/>
                </listOfReactants>
                <listOfProducts>
                        <speciesReference species="M_4pasp_c" stoichiometry="1"/>
                        <speciesReference species="M_adp_c" stoichiometry="1"/>
                </listOfProducts>
                <kineticLaw>
                        <math xmlns="http://www.w3.org/1998/Math/MathML">
                                <apply>
                                        <ci> LOWER_BOUND </ci>
                                        <ci> UPPER_BOUND </ci>
                                        <ci> OBJECTIVE_COEFFICIENT </ci>
                                        <ci> FLUX_VALUE </ci>
                                        <ci> REDUCED_COST </ci>
                                </apply>
                        </math>
                        <listOfParameters>
                                <parameter id="LOWER_BOUND" value="-99999.99" units="mmol_per_gDW_per_hr"/>
                                <parameter id="UPPER_BOUND" value="99999.99" units="mmol_per_gDW_per_hr"/>
                                <parameter id="OBJECTIVE_COEFFICIENT" value="0.000000"/>
                                <parameter id="FLUX_VALUE" value="0.000000" units="mmol_per_gDW_per_hr"/>
                                <parameter id="REDUCED_COST" value="0.000000"/>
                        </listOfParameters>
                </kineticLaw>
        </reaction>
        <reaction id="R_ASPO3" name="L_aspartate_oxidase" reversible="false">
                <notes>
                        <html:p>GENE_ASSOCIATION: (nadB) </html:p>
                        <html:p>PROTEIN_ASSOCIATION: </html:p>
                        <html:p>SUBSYSTEM: Cofactor_and_Prosthetic_Group_Biosynthesis </html:p>
                        <html:p>PROTEIN_CLASS: 1.4.3.16 </html:p>
                </notes>
                <listOfReactants>
                        <speciesReference species="M_asp_L_c" stoichiometry="1"/>
                        <speciesReference species="M_q8_c" stoichiometry="1"/>
                </listOfReactants>
                <listOfProducts>
                        <speciesReference species="M_iasp_c" stoichiometry="1"/>
                        <speciesReference species="M_q8h2_c" stoichiometry="1"/>
                </listOfProducts>
                <kineticLaw>
                        <math xmlns="http://www.w3.org/1998/Math/MathML">
                                <apply>
                                        <ci> LOWER_BOUND </ci>
                                        <ci> UPPER_BOUND </ci>
                                        <ci> OBJECTIVE_COEFFICIENT </ci>
                                        <ci> FLUX_VALUE </ci>
                                        <ci> REDUCED_COST </ci>
                                </apply>
                        </math>
                        <listOfParameters>
                                <parameter id="LOWER_BOUND" value="0" units="mmol_per_gDW_per_hr"/>
                                <parameter id="UPPER_BOUND" value="99999.99" units="mmol_per_gDW_per_hr"/>
                                <parameter id="OBJECTIVE_COEFFICIENT" value="0.000000"/>
                                <parameter id="FLUX_VALUE" value="0.000000" units="mmol_per_gDW_per_hr"/>
                                <parameter id="REDUCED_COST" value="0.000000"/>
                        </listOfParameters>
                </kineticLaw>
        </reaction>
        <reaction id="R_ASPO4" name="L_aspartate_oxidase" reversible="false">
                <notes>
                        <html:p>GENE_ASSOCIATION: (nadB) </html:p>
                        <html:p>PROTEIN_ASSOCIATION: </html:p>
                        <html:p>SUBSYSTEM: Cofactor_and_Prosthetic_Group_Biosynthesis </html:p>
                        <html:p>PROTEIN_CLASS: 1.4.3.16 </html:p>
                </notes>
                <listOfReactants>
                        <speciesReference species="M_asp_L_c" stoichiometry="1"/>
                        <speciesReference species="M_mqn8_c" stoichiometry="1"/>
                </listOfReactants>
                <listOfProducts>
                        <speciesReference species="M_iasp_c" stoichiometry="1"/>
                        <speciesReference species="M_mql8_c" stoichiometry="1"/>
                </listOfProducts>
                <kineticLaw>
                        <math xmlns="http://www.w3.org/1998/Math/MathML">
                                <apply>
                                        <ci> LOWER_BOUND </ci>
                                        <ci> UPPER_BOUND </ci>
                                        <ci> OBJECTIVE_COEFFICIENT </ci>
                                        <ci> FLUX_VALUE </ci>
                                        <ci> REDUCED_COST </ci>
                                </apply>
                        </math>
                        <listOfParameters>
                                <parameter id="LOWER_BOUND" value="0" units="mmol_per_gDW_per_hr"/>
                                <parameter id="UPPER_BOUND" value="99999.99" units="mmol_per_gDW_per_hr"/>
                                <parameter id="OBJECTIVE_COEFFICIENT" value="0.000000"/>
                                <parameter id="FLUX_VALUE" value="0.000000" units="mmol_per_gDW_per_hr"/>
                                <parameter id="REDUCED_COST" value="0.000000"/>
                        </listOfParameters>
                </kineticLaw>
        </reaction>
        <reaction id="R_ASPO5" name="L_aspartate_oxidase" reversible="false">
                <notes>
                        <html:p>GENE_ASSOCIATION: (nadB) </html:p>
                        <html:p>PROTEIN_ASSOCIATION: </html:p>
                        <html:p>SUBSYSTEM: Cofactor_and_Prosthetic_Group_Biosynthesis </html:p>
                        <html:p>PROTEIN_CLASS: 1.4.3.16 </html:p>
                </notes>
                <listOfReactants>
                        <speciesReference species="M_asp_L_c" stoichiometry="1"/>
                        <speciesReference species="M_fum_c" stoichiometry="1"/>
                </listOfReactants>
                <listOfProducts>
                        <speciesReference species="M_iasp_c" stoichiometry="1"/>
                        <speciesReference species="M_succ_c" stoichiometry="1"/>
                </listOfProducts>
                <kineticLaw>
                        <math xmlns="http://www.w3.org/1998/Math/MathML">
                                <apply>
                                        <ci> LOWER_BOUND </ci>
                                        <ci> UPPER_BOUND </ci>
                                        <ci> OBJECTIVE_COEFFICIENT </ci>
                                        <ci> FLUX_VALUE </ci>
                                        <ci> REDUCED_COST </ci>
                                </apply>
                        </math>
                        <listOfParameters>
                                <parameter id="LOWER_BOUND" value="0" units="mmol_per_gDW_per_hr"/>
                                <parameter id="UPPER_BOUND" value="99999.99" units="mmol_per_gDW_per_hr"/>
                                <parameter id="OBJECTIVE_COEFFICIENT" value="0.000000"/>
                                <parameter id="FLUX_VALUE" value="0.000000" units="mmol_per_gDW_per_hr"/>
                                <parameter id="REDUCED_COST" value="0.000000"/>
                        </listOfParameters>
                </kineticLaw>
        </reaction>
        <reaction id="R_ASPO6" name="L_aspartate_oxidase" reversible="false">
                <notes>
                        <html:p>GENE_ASSOCIATION: (nadB) </html:p>
                        <html:p>PROTEIN_ASSOCIATION: </html:p>
                        <html:p>SUBSYSTEM: Cofactor_and_Prosthetic_Group_Biosynthesis </html:p>
                        <html:p>PROTEIN_CLASS: 1.4.3.16 </html:p>
                </notes>
                <listOfReactants>
                        <speciesReference species="M_asp_L_c" stoichiometry="1"/>
                        <speciesReference species="M_o2_c" stoichiometry="1"/>
                </listOfReactants>
                <listOfProducts>
                        <speciesReference species="M_h2o2_c" stoichiometry="1"/>
                        <speciesReference species="M_iasp_c" stoichiometry="1"/>
                </listOfProducts>
                <kineticLaw>
                        <math xmlns="http://www.w3.org/1998/Math/MathML">
                                <apply>
                                        <ci> LOWER_BOUND </ci>
                                        <ci> UPPER_BOUND </ci>
                                        <ci> OBJECTIVE_COEFFICIENT </ci>
                                        <ci> FLUX_VALUE </ci>
                                        <ci> REDUCED_COST </ci>
                                </apply>
                        </math>
                        <listOfParameters>
                                <parameter id="LOWER_BOUND" value="0" units="mmol_per_gDW_per_hr"/>
                                <parameter id="UPPER_BOUND" value="99999.99" units="mmol_per_gDW_per_hr"/>
                                <parameter id="OBJECTIVE_COEFFICIENT" value="0.000000"/>
                                <parameter id="FLUX_VALUE" value="0.000000" units="mmol_per_gDW_per_hr"/>
                                <parameter id="REDUCED_COST" value="0.000000"/>
                        </listOfParameters>
                </kineticLaw>
        </reaction>
        <reaction id="R_ASPT" name="L_aspartase" reversible="false">
                <notes>
                        <html:p>GENE_ASSOCIATION: (aspA) </html:p>
                        <html:p>PROTEIN_ASSOCIATION: </html:p>
                        <html:p>SUBSYSTEM: Alanine_and_aspartate_metabolism </html:p>
                        <html:p>PROTEIN_CLASS: 4.3.1.1 </html:p>
                </notes>
                <listOfReactants>
                        <speciesReference species="M_asp_L_c" stoichiometry="1"/>
                </listOfReactants>
                <listOfProducts>
                        <speciesReference species="M_fum_c" stoichiometry="1"/>
                        <speciesReference species="M_nh4_c" stoichiometry="1"/>
                </listOfProducts>
                <kineticLaw>
                        <math xmlns="http://www.w3.org/1998/Math/MathML">
                                <apply>
                                        <ci> LOWER_BOUND </ci>
                                        <ci> UPPER_BOUND </ci>
                                        <ci> OBJECTIVE_COEFFICIENT </ci>
                                        <ci> FLUX_VALUE </ci>
                                        <ci> REDUCED_COST </ci>
                                </apply>
                        </math>
                        <listOfParameters>
                                <parameter id="LOWER_BOUND" value="0.000e+00" units="mmol_per_gDW_per_hr"/>
                                <parameter id="UPPER_BOUND" value="0.000e+00" units="mmol_per_gDW_per_hr"/>
                                <parameter id="OBJECTIVE_COEFFICIENT" value="0.000000"/>
                                <parameter id="FLUX_VALUE" value="0.000000" units="mmol_per_gDW_per_hr"/>
                                <parameter id="REDUCED_COST" value="0.000000"/>
                        </listOfParameters>
                </kineticLaw>
        </reaction>
        <reaction id="R_ASPTA" name="aspartate_transaminase" reversible="true">
                <notes>
                        <html:p>GENE_ASSOCIATION: (aspC) </html:p>
                        <html:p>PROTEIN_ASSOCIATION: </html:p>
                        <html:p>SUBSYSTEM: Alanine_and_aspartate_metabolism </html:p>
                        <html:p>PROTEIN_CLASS: 2.6.1.1 </html:p>
                </notes>
                <listOfReactants>
                        <speciesReference species="M_akg_c" stoichiometry="1"/>
                        <speciesReference species="M_asp_L_c" stoichiometry="1"/>
                </listOfReactants>
                <listOfProducts>
                        <speciesReference species="M_glu_L_c" stoichiometry="1"/>
                        <speciesReference species="M_oaa_c" stoichiometry="1"/>
                </listOfProducts>
                <kineticLaw>
                        <math xmlns="http://www.w3.org/1998/Math/MathML">
                                <apply>
                                        <ci> LOWER_BOUND </ci>
                                        <ci> UPPER_BOUND </ci>
                                        <ci> OBJECTIVE_COEFFICIENT </ci>
                                        <ci> FLUX_VALUE </ci>
                                        <ci> REDUCED_COST </ci>
                                </apply>
                        </math>
                        <listOfParameters>
                                <parameter id="LOWER_BOUND" value="-99999.99" units="mmol_per_gDW_per_hr"/>
                                <parameter id="UPPER_BOUND" value="99999.99" units="mmol_per_gDW_per_hr"/>
                                <parameter id="OBJECTIVE_COEFFICIENT" value="0.000000"/>
                                <parameter id="FLUX_VALUE" value="0.000000" units="mmol_per_gDW_per_hr"/>
                                <parameter id="REDUCED_COST" value="0.000000"/>
                        </listOfParameters>
                </kineticLaw>
        </reaction>
        <reaction id="R_ASPabc" name="L_aspartate_transport_via_ABC_system" reversible="false">
                <notes>
                        <html:p>GENE_ASSOCIATION: (glnH1 and gltJ1 and gltK and gltL) </html:p>
                        <html:p>PROTEIN_ASSOCIATION: </html:p>
                        <html:p>SUBSYSTEM: Transport_Extracellular </html:p>
                        <html:p>PROTEIN_CLASS:  </html:p>
                </notes>
                <listOfReactants>
                        <speciesReference species="M_asp_L_e" stoichiometry="1"/>
                        <speciesReference species="M_atp_c" stoichiometry="1"/>
                        <speciesReference species="M_h2o_c" stoichiometry="1"/>
                </listOfReactants>
                <listOfProducts>
                        <speciesReference species="M_adp_c" stoichiometry="1"/>
                        <speciesReference species="M_asp_L_c" stoichiometry="1"/>
                        <speciesReference species="M_h_c" stoichiometry="1"/>
                        <speciesReference species="M_pi_c" stoichiometry="1"/>
                </listOfProducts>
                <kineticLaw>
                        <math xmlns="http://www.w3.org/1998/Math/MathML">
                                <apply>
                                        <ci> LOWER_BOUND </ci>
                                        <ci> UPPER_BOUND </ci>
                                        <ci> OBJECTIVE_COEFFICIENT </ci>
                                        <ci> FLUX_VALUE </ci>
                                        <ci> REDUCED_COST </ci>
                                </apply>
                        </math>
                        <listOfParameters>
                                <parameter id="LOWER_BOUND" value="0" units="mmol_per_gDW_per_hr"/>
                                <parameter id="UPPER_BOUND" value="99999.99" units="mmol_per_gDW_per_hr"/>
                                <parameter id="OBJECTIVE_COEFFICIENT" value="0.000000"/>
                                <parameter id="FLUX_VALUE" value="0.000000" units="mmol_per_gDW_per_hr"/>
                                <parameter id="REDUCED_COST" value="0.000000"/>
                        </listOfParameters>
                </kineticLaw>
        </reaction>
        <reaction id="R_ASPt2" name="L_aspartate_transport_in_via_proton_symport" reversible="false">
                <notes>
                        <html:p>GENE_ASSOCIATION: (gltP) </html:p>
                        <html:p>PROTEIN_ASSOCIATION: </html:p>
                        <html:p>SUBSYSTEM: Transport_Extracellular </html:p>
                        <html:p>PROTEIN_CLASS:  </html:p>
                </notes>
                <listOfReactants>
                        <speciesReference species="M_asp_L_e" stoichiometry="1"/>
                        <speciesReference species="M_h_e" stoichiometry="1"/>
                </listOfReactants>
                <listOfProducts>
                        <speciesReference species="M_asp_L_c" stoichiometry="1"/>
                        <speciesReference species="M_h_c" stoichiometry="1"/>
                </listOfProducts>
                <kineticLaw>
                        <math xmlns="http://www.w3.org/1998/Math/MathML">
                                <apply>
                                        <ci> LOWER_BOUND </ci>
                                        <ci> UPPER_BOUND </ci>
                                        <ci> OBJECTIVE_COEFFICIENT </ci>
                                        <ci> FLUX_VALUE </ci>
                                        <ci> REDUCED_COST </ci>
                                </apply>
                        </math>
                        <listOfParameters>
                                <parameter id="LOWER_BOUND" value="0" units="mmol_per_gDW_per_hr"/>
                                <parameter id="UPPER_BOUND" value="99999.99" units="mmol_per_gDW_per_hr"/>
                                <parameter id="OBJECTIVE_COEFFICIENT" value="0.000000"/>
                                <parameter id="FLUX_VALUE" value="0.000000" units="mmol_per_gDW_per_hr"/>
                                <parameter id="REDUCED_COST" value="0.000000"/>
                        </listOfParameters>
                </kineticLaw>
        </reaction>
        <reaction id="R_ASPt2_2" name="Aspartate_transport_via_proton_symport_(2_H)" reversible="false">
                <notes>
                        <html:p>GENE_ASSOCIATION: (gltP) </html:p>
                        <html:p>PROTEIN_ASSOCIATION: </html:p>
                        <html:p>SUBSYSTEM: Transport_Extracellular </html:p>
                        <html:p>PROTEIN_CLASS:  </html:p>
                </notes>
                <listOfReactants>
                        <speciesReference species="M_asp_L_e" stoichiometry="1"/>
                        <speciesReference species="M_h_e" stoichiometry="2"/>
                </listOfReactants>
                <listOfProducts>
                        <speciesReference species="M_asp_L_c" stoichiometry="1"/>
                        <speciesReference species="M_h_c" stoichiometry="2"/>
                </listOfProducts>
                <kineticLaw>
                        <math xmlns="http://www.w3.org/1998/Math/MathML">
                                <apply>
                                        <ci> LOWER_BOUND </ci>
                                        <ci> UPPER_BOUND </ci>
                                        <ci> OBJECTIVE_COEFFICIENT </ci>
                                        <ci> FLUX_VALUE </ci>
                                        <ci> REDUCED_COST </ci>
                                </apply>
                        </math>
                        <listOfParameters>
                                <parameter id="LOWER_BOUND" value="0" units="mmol_per_gDW_per_hr"/>
                                <parameter id="UPPER_BOUND" value="99999.99" units="mmol_per_gDW_per_hr"/>
                                <parameter id="OBJECTIVE_COEFFICIENT" value="0.000000"/>
                                <parameter id="FLUX_VALUE" value="0.000000" units="mmol_per_gDW_per_hr"/>
                                <parameter id="REDUCED_COST" value="0.000000"/>
                        </listOfParameters>
                </kineticLaw>
        </reaction>
        <reaction id="R_ASPt2_3" name="L_asparate_transport_via_proton_symport_(3_H)" reversible="false">
                <notes>
                        <html:p>GENE_ASSOCIATION: (dcuA) </html:p>
                        <html:p>PROTEIN_ASSOCIATION: </html:p>
                        <html:p>SUBSYSTEM: Transport_Extracellular </html:p>
                        <html:p>PROTEIN_CLASS:  </html:p>
                </notes>
                <listOfReactants>
                        <speciesReference species="M_asp_L_e" stoichiometry="1"/>
                        <speciesReference species="M_h_e" stoichiometry="3"/>
                </listOfReactants>
                <listOfProducts>
                        <speciesReference species="M_asp_L_c" stoichiometry="1"/>
                        <speciesReference species="M_h_c" stoichiometry="3"/>
                </listOfProducts>
                <kineticLaw>
                        <math xmlns="http://www.w3.org/1998/Math/MathML">
                                <apply>
                                        <ci> LOWER_BOUND </ci>
                                        <ci> UPPER_BOUND </ci>
                                        <ci> OBJECTIVE_COEFFICIENT </ci>
                                        <ci> FLUX_VALUE </ci>
                                        <ci> REDUCED_COST </ci>
                                </apply>
                        </math>
                        <listOfParameters>
                                <parameter id="LOWER_BOUND" value="0" units="mmol_per_gDW_per_hr"/>
                                <parameter id="UPPER_BOUND" value="99999.99" units="mmol_per_gDW_per_hr"/>
                                <parameter id="OBJECTIVE_COEFFICIENT" value="0.000000"/>
                                <parameter id="FLUX_VALUE" value="0.000000" units="mmol_per_gDW_per_hr"/>
                                <parameter id="REDUCED_COST" value="0.000000"/>
                        </listOfParameters>
                </kineticLaw>
        </reaction>
        <reaction id="R_AST" name="Arginine_succinyltransferase" reversible="true">
                <notes>
                        <html:p>GENE_ASSOCIATION: (astA) </html:p>
                        <html:p>PROTEIN_ASSOCIATION: </html:p>
                        <html:p>SUBSYSTEM: Arginine_and_Proline_Metabolism </html:p>
                        <html:p>PROTEIN_CLASS: 2.3.1.109 </html:p>
                </notes>
                <listOfReactants>
                        <speciesReference species="M_arg_L_c" stoichiometry="1"/>
                        <speciesReference species="M_succoa_c" stoichiometry="1"/>
                </listOfReactants>
                <listOfProducts>
                        <speciesReference species="M_coa_c" stoichiometry="1"/>
                        <speciesReference species="M_h_c" stoichiometry="1"/>
                        <speciesReference species="M_sucarg_c" stoichiometry="1"/>
                </listOfProducts>
                <kineticLaw>
                        <math xmlns="http://www.w3.org/1998/Math/MathML">
                                <apply>
                                        <ci> LOWER_BOUND </ci>
                                        <ci> UPPER_BOUND </ci>
                                        <ci> OBJECTIVE_COEFFICIENT </ci>
                                        <ci> FLUX_VALUE </ci>
                                        <ci> REDUCED_COST </ci>
                                </apply>
                        </math>
                        <listOfParameters>
                                <parameter id="LOWER_BOUND" value="-99999.99" units="mmol_per_gDW_per_hr"/>
                                <parameter id="UPPER_BOUND" value="99999.99" units="mmol_per_gDW_per_hr"/>
                                <parameter id="OBJECTIVE_COEFFICIENT" value="0.000000"/>
                                <parameter id="FLUX_VALUE" value="0.000000" units="mmol_per_gDW_per_hr"/>
                                <parameter id="REDUCED_COST" value="0.000000"/>
                        </listOfParameters>
                </kineticLaw>
        </reaction>
        <reaction id="R_ATPM" name="ATP_maintenance_requirement" reversible="false">
                <notes>
                        <html:p>GENE_ASSOCIATION: (atpM) </html:p>
                        <html:p>PROTEIN_ASSOCIATION: </html:p>
                        <html:p>SUBSYSTEM: Unassigned </html:p>
                        <html:p>PROTEIN_CLASS:  </html:p>
                </notes>
                <listOfReactants>
                        <speciesReference species="M_atp_c" stoichiometry="1"/>
                        <speciesReference species="M_h2o_c" stoichiometry="1"/>
                </listOfReactants>
                <listOfProducts>
                        <speciesReference species="M_adp_c" stoichiometry="1"/>
                        <speciesReference species="M_h_c" stoichiometry="1"/>
                        <speciesReference species="M_pi_c" stoichiometry="1"/>
                </listOfProducts>
                <kineticLaw>
                        <math xmlns="http://www.w3.org/1998/Math/MathML">
                                <apply>
                                        <ci> LOWER_BOUND </ci>
                                        <ci> UPPER_BOUND </ci>
                                        <ci> OBJECTIVE_COEFFICIENT </ci>
                                        <ci> FLUX_VALUE </ci>
                                        <ci> REDUCED_COST </ci>
                                </apply>
                        </math>
                        <listOfParameters>
                                <parameter id="LOWER_BOUND" value="7.600e+00" units="mmol_per_gDW_per_hr"/>
                                <parameter id="UPPER_BOUND" value="7.600e+00" units="mmol_per_gDW_per_hr"/>
                                <parameter id="OBJECTIVE_COEFFICIENT" value="0.000000"/>
                                <parameter id="FLUX_VALUE" value="0.000000" units="mmol_per_gDW_per_hr"/>
                                <parameter id="REDUCED_COST" value="0.000000"/>
                        </listOfParameters>
                </kineticLaw>
        </reaction>
        <reaction id="R_ATPPRT" name="ATP_phosphoribosyltransferase" reversible="false">
                <notes>
                        <html:p>GENE_ASSOCIATION: (hisG) </html:p>
                        <html:p>PROTEIN_ASSOCIATION: </html:p>
                        <html:p>SUBSYSTEM: Histidine_Metabolism </html:p>
                        <html:p>PROTEIN_CLASS: 2.4.2.17 </html:p>
                </notes>
                <listOfReactants>
                        <speciesReference species="M_atp_c" stoichiometry="1"/>
                        <speciesReference species="M_prpp_c" stoichiometry="1"/>
                </listOfReactants>
                <listOfProducts>
                        <speciesReference species="M_ppi_c" stoichiometry="1"/>
                        <speciesReference species="M_prbatp_c" stoichiometry="1"/>
                </listOfProducts>
                <kineticLaw>
                        <math xmlns="http://www.w3.org/1998/Math/MathML">
                                <apply>
                                        <ci> LOWER_BOUND </ci>
                                        <ci> UPPER_BOUND </ci>
                                        <ci> OBJECTIVE_COEFFICIENT </ci>
                                        <ci> FLUX_VALUE </ci>
                                        <ci> REDUCED_COST </ci>
                                </apply>
                        </math>
                        <listOfParameters>
                                <parameter id="LOWER_BOUND" value="0" units="mmol_per_gDW_per_hr"/>
                                <parameter id="UPPER_BOUND" value="99999.99" units="mmol_per_gDW_per_hr"/>
                                <parameter id="OBJECTIVE_COEFFICIENT" value="0.000000"/>
                                <parameter id="FLUX_VALUE" value="0.000000" units="mmol_per_gDW_per_hr"/>
                                <parameter id="REDUCED_COST" value="0.000000"/>
                        </listOfParameters>
                </kineticLaw>
        </reaction>
        <reaction id="R_ATPS4r" name="ATP_synthase_(four_protons_for_one_ATP)" reversible="true">
                <notes>
                        <html:p>GENE_ASSOCIATION: (atpA and atpB and atpC and atpD and atpE and atpF and atpG and atpH) </html:p>
                        <html:p>PROTEIN_ASSOCIATION: </html:p>
                        <html:p>SUBSYSTEM: Oxidative_phosphorylation </html:p>
                        <html:p>PROTEIN_CLASS: 3.6.3.14 </html:p>
                </notes>
                <listOfReactants>
                        <speciesReference species="M_adp_c" stoichiometry="1"/>
                        <speciesReference species="M_h_e" stoichiometry="4"/>
                        <speciesReference species="M_pi_c" stoichiometry="1"/>
                </listOfReactants>
                <listOfProducts>
                        <speciesReference species="M_atp_c" stoichiometry="1"/>
                        <speciesReference species="M_h2o_c" stoichiometry="1"/>
                        <speciesReference species="M_h_c" stoichiometry="3"/>
                </listOfProducts>
                <kineticLaw>
                        <math xmlns="http://www.w3.org/1998/Math/MathML">
                                <apply>
                                        <ci> LOWER_BOUND </ci>
                                        <ci> UPPER_BOUND </ci>
                                        <ci> OBJECTIVE_COEFFICIENT </ci>
                                        <ci> FLUX_VALUE </ci>
                                        <ci> REDUCED_COST </ci>
                                </apply>
                        </math>
                        <listOfParameters>
                                <parameter id="LOWER_BOUND" value="-99999.99" units="mmol_per_gDW_per_hr"/>
                                <parameter id="UPPER_BOUND" value="99999.99" units="mmol_per_gDW_per_hr"/>
                                <parameter id="OBJECTIVE_COEFFICIENT" value="0.000000"/>
                                <parameter id="FLUX_VALUE" value="0.000000" units="mmol_per_gDW_per_hr"/>
                                <parameter id="REDUCED_COST" value="0.000000"/>
                        </listOfParameters>
                </kineticLaw>
        </reaction>
        <reaction id="R_BETA" name="Choline:(acceptor)_1_oxidoreductase" reversible="false">
                <notes>
                        <html:p>GENE_ASSOCIATION: (betA) </html:p>
                        <html:p>PROTEIN_ASSOCIATION: </html:p>
                        <html:p>SUBSYSTEM: Glycine_metabolism </html:p>
                        <html:p>PROTEIN_CLASS: 1.1.99.1 </html:p>
                </notes>
                <listOfReactants>
                        <speciesReference species="M_chol_c" stoichiometry="1"/>
                        <speciesReference species="M_fad_c" stoichiometry="1"/>
                </listOfReactants>
                <listOfProducts>
                        <speciesReference species="M_betald_c" stoichiometry="1"/>
                        <speciesReference species="M_fadh2_c" stoichiometry="1"/>
                </listOfProducts>
                <kineticLaw>
                        <math xmlns="http://www.w3.org/1998/Math/MathML">
                                <apply>
                                        <ci> LOWER_BOUND </ci>
                                        <ci> UPPER_BOUND </ci>
                                        <ci> OBJECTIVE_COEFFICIENT </ci>
                                        <ci> FLUX_VALUE </ci>
                                        <ci> REDUCED_COST </ci>
                                </apply>
                        </math>
                        <listOfParameters>
                                <parameter id="LOWER_BOUND" value="0" units="mmol_per_gDW_per_hr"/>
                                <parameter id="UPPER_BOUND" value="99999.99" units="mmol_per_gDW_per_hr"/>
                                <parameter id="OBJECTIVE_COEFFICIENT" value="0.000000"/>
                                <parameter id="FLUX_VALUE" value="0.000000" units="mmol_per_gDW_per_hr"/>
                                <parameter id="REDUCED_COST" value="0.000000"/>
                        </listOfParameters>
                </kineticLaw>
        </reaction>
        <reaction id="R_BETALDHx" name="betaine_aldehyde_dehydrogenase" reversible="false">
                <notes>
                        <html:p>GENE_ASSOCIATION: (betB) </html:p>
                        <html:p>PROTEIN_ASSOCIATION: </html:p>
                        <html:p>SUBSYSTEM: Unassigned </html:p>
                        <html:p>PROTEIN_CLASS: 1.2.1.8 </html:p>
                </notes>
                <listOfReactants>
                        <speciesReference species="M_betald_c" stoichiometry="1"/>
                        <speciesReference species="M_h2o_c" stoichiometry="1"/>
                        <speciesReference species="M_nad_c" stoichiometry="1"/>
                </listOfReactants>
                <listOfProducts>
                        <speciesReference species="M_glyb_c" stoichiometry="1"/>
                        <speciesReference species="M_h_c" stoichiometry="2"/>
[truncated: 2,092,627 more chars]
