# Supplementary material for: Do genome-scale models need exact solvers or clearer standards?
Source: Mol Syst Biol. 2015 Oct 14;11(10):831. doi: 10.15252/msb.20156157 (PMC4631202; doi:10.15252/msb.20156157)
Supplement: Supplementary file 2 — Dataset EV1 [file msb0011-0831-sd2.zip › m_model_collection-master/sbml/iAO358.xml]

<?xml version="1.0" encoding="UTF-8" ?><sbml xmlns="http://www.sbml.org/sbml/level2/version3" level="2" version="3"><model metaid="metaid_LLACTIS" id="LLACTIS" name="Lactococcus lactis genome-scale model"><annotation><rdf:RDF xmlns:rdf="http://www.w3.org/1999/02/22-rdf-syntax-ns#" xmlns:dc="http://purl.org/dc/elements/1.1/" xmlns:dcterms="http://purl.org/dc/terms/" xmlns:vCard="http://www.w3.org/2001/vcard-rdf/3.0#" xmlns:bqbiol="http://biomodels.net/biology-qualifiers/" xmlns:bqmodel="http://biomodels.net/model-qualifiers/"><rdf:Description rdf:about="#metaid_LLACTIS"></rdf:Description></rdf:RDF></annotation>
<listOfUnitDefinitions><unitDefinition id="mmol_per_gDW_per_hr"><listOfUnits><unit kind="mole" scale="-3"/><unit kind="second" multiplier="0.00027778" exponent="-1"/></listOfUnits></unitDefinition></listOfUnitDefinitions>
<listOfCompartments><compartment metaid="metaid_C_c" id="C_c" name="Cytoplasm" outside="C_e" spatialDimensions="3" sboTerm="SBO:0000290"><annotation><rdf:RDF xmlns:rdf="http://www.w3.org/1999/02/22-rdf-syntax-ns#" xmlns:dc="http://purl.org/dc/elements/1.1/" xmlns:dcterms="http://purl.org/dc/terms/" xmlns:vCard="http://www.w3.org/2001/vcard-rdf/3.0#" xmlns:bqbiol="http://biomodels.net/biology-qualifiers/" xmlns:bqmodel="http://biomodels.net/model-qualifiers/"><rdf:Description rdf:about="#metaid_C_c"><bqbiol:is><rdf:Bag><rdf:li rdf:resource="urn:miriam:obo.go:GO:0005737"/></rdf:Bag></bqbiol:is></rdf:Description></rdf:RDF></annotation></compartment><compartment metaid="metaid_C_e" id="C_e" name="Extracellular" outside="C_b" spatialDimensions="3" sboTerm="SBO:0000290"><annotation><rdf:RDF xmlns:rdf="http://www.w3.org/1999/02/22-rdf-syntax-ns#" xmlns:dc="http://purl.org/dc/elements/1.1/" xmlns:dcterms="http://purl.org/dc/terms/" xmlns:vCard="http://www.w3.org/2001/vcard-rdf/3.0#" xmlns:bqbiol="http://biomodels.net/biology-qualifiers/" xmlns:bqmodel="http://biomodels.net/model-qualifiers/"><rdf:Description rdf:about="#metaid_C_e"><bqbiol:is><rdf:Bag><rdf:li rdf:resource="urn:miriam:obo.go:GO:0005576"/></rdf:Bag></bqbiol:is></rdf:Description></rdf:RDF></annotation></compartment><compartment metaid="metaid_C_b" id="C_b" name="External" spatialDimensions="3" sboTerm="SBO:0000290"></compartment></listOfCompartments>
<listOfSpecies><species metaid="metaid_M_1" id="M_1" name="(glycerol phosphate)(16)" compartment="C_c" boundaryCondition="false" sboTerm="SBO:0000299"></species>
<species metaid="metaid_M_2" id="M_2" name="(R)-5-diphosphomevalonate" compartment="C_c" boundaryCondition="false" sboTerm="SBO:0000299"><annotation><in:inchi xmlns:in="http://biomodels.net/inchi" metaid="metaid_M_2_inchi">InChI=1/C6H14O10P2/c1-6(9,4-5(7)8)2-3-15-18(13,14)16-17(10,11)12/h9H,2-4H2,1H3,(H,7,8)(H,13,14)(H2,10,11,12)/t6-/m1/s1</in:inchi><rdf:RDF xmlns:rdf="http://www.w3.org/1999/02/22-rdf-syntax-ns#" xmlns:dc="http://purl.org/dc/elements/1.1/" xmlns:dcterms="http://purl.org/dc/terms/" xmlns:vCard="http://www.w3.org/2001/vcard-rdf/3.0#" xmlns:bqbiol="http://biomodels.net/biology-qualifiers/" xmlns:bqmodel="http://biomodels.net/model-qualifiers/"><rdf:Description rdf:about="#metaid_M_2"><bqbiol:is><rdf:Bag><rdf:li rdf:resource="#metaid_M_2_inchi" /><rdf:li rdf:resource="urn:miriam:obo.chebi:CHEBI:15899"/></rdf:Bag></bqbiol:is></rdf:Description></rdf:RDF></annotation></species>
<species metaid="metaid_M_3" id="M_3" name="(R)-5-phosphomevalonate" compartment="C_c" boundaryCondition="false" sboTerm="SBO:0000299"><annotation><in:inchi xmlns:in="http://biomodels.net/inchi" metaid="metaid_M_3_inchi">InChI=1/C6H13O7P/c1-6(9,4-5(7)8)2-3-13-14(10,11)12/h9H,2-4H2,1H3,(H,7,8)(H2,10,11,12)/t6-/m1/s1</in:inchi><rdf:RDF xmlns:rdf="http://www.w3.org/1999/02/22-rdf-syntax-ns#" xmlns:dc="http://purl.org/dc/elements/1.1/" xmlns:dcterms="http://purl.org/dc/terms/" xmlns:vCard="http://www.w3.org/2001/vcard-rdf/3.0#" xmlns:bqbiol="http://biomodels.net/biology-qualifiers/" xmlns:bqmodel="http://biomodels.net/model-qualifiers/"><rdf:Description rdf:about="#metaid_M_3"><bqbiol:is><rdf:Bag><rdf:li rdf:resource="#metaid_M_3_inchi" /><rdf:li rdf:resource="urn:miriam:obo.chebi:CHEBI:17436"/></rdf:Bag></bqbiol:is></rdf:Description></rdf:RDF></annotation></species>
<species metaid="metaid_M_4" id="M_4" name="(R)-mevalonate" compartment="C_c" boundaryCondition="false" sboTerm="SBO:0000299"><annotation><in:inchi xmlns:in="http://biomodels.net/inchi" metaid="metaid_M_4_inchi">InChI=1/C6H12O4/c1-6(10,2-3-7)4-5(8)9/h7,10H,2-4H2,1H3,(H,8,9)/p-1/t6-/m1/s1/fC6H11O4/q-1</in:inchi><rdf:RDF xmlns:rdf="http://www.w3.org/1999/02/22-rdf-syntax-ns#" xmlns:dc="http://purl.org/dc/elements/1.1/" xmlns:dcterms="http://purl.org/dc/terms/" xmlns:vCard="http://www.w3.org/2001/vcard-rdf/3.0#" xmlns:bqbiol="http://biomodels.net/biology-qualifiers/" xmlns:bqmodel="http://biomodels.net/model-qualifiers/"><rdf:Description rdf:about="#metaid_M_4"><bqbiol:is><rdf:Bag><rdf:li rdf:resource="#metaid_M_4_inchi" /><rdf:li rdf:resource="urn:miriam:obo.chebi:CHEBI:36464"/></rdf:Bag></bqbiol:is></rdf:Description></rdf:RDF></annotation></species>
<species metaid="metaid_M_5" id="M_5" name="(R)-pantoate" compartment="C_c" boundaryCondition="false" sboTerm="SBO:0000299"><annotation><in:inchi xmlns:in="http://biomodels.net/inchi" metaid="metaid_M_5_inchi">InChI=1/C6H12O4/c1-6(2,3-7)4(8)5(9)10/h4,7-8H,3H2,1-2H3,(H,9,10)/p-1/t4-/m0/s1/fC6H11O4/q-1</in:inchi><rdf:RDF xmlns:rdf="http://www.w3.org/1999/02/22-rdf-syntax-ns#" xmlns:dc="http://purl.org/dc/elements/1.1/" xmlns:dcterms="http://purl.org/dc/terms/" xmlns:vCard="http://www.w3.org/2001/vcard-rdf/3.0#" xmlns:bqbiol="http://biomodels.net/biology-qualifiers/" xmlns:bqmodel="http://biomodels.net/model-qualifiers/"><rdf:Description rdf:about="#metaid_M_5"><bqbiol:is><rdf:Bag><rdf:li rdf:resource="#metaid_M_5_inchi" /><rdf:li rdf:resource="urn:miriam:obo.chebi:CHEBI:15980"/></rdf:Bag></bqbiol:is></rdf:Description></rdf:RDF></annotation></species>
<species metaid="metaid_M_6" id="M_6" name="(R,R)-butane-2,3-diol" compartment="C_c" boundaryCondition="false" sboTerm="SBO:0000299"></species>
<species metaid="metaid_M_7" id="M_7" name="(S)-3-hydroxy-3-methylglutaryl-CoA" compartment="C_c" boundaryCondition="false" sboTerm="SBO:0000299"><annotation><in:inchi xmlns:in="http://biomodels.net/inchi" metaid="metaid_M_7_inchi">InChI=1/C27H44N7O20P3S/c1-26(2,21(40)24(41)30-5-4-15(35)29-6-7-58-17(38)9-27(3,42)8-16(36)37)11-51-57(48,49)54-56(46,47)50-10-14-20(53-55(43,44)45)19(39)25(52-14)34-13-33-18-22(28)31-12-32-23(18)34/h12-14,19-21,25,39-40,42H,4-11H2,1-3H3,(H,29,35)(H,30,41)(H,36,37)(H,46,47)(H,48,49)(H2,28,31,32)(H2,43,44,45)/t14-,19-,20-,21+,25-,27+/m1/s1/f/h29-30,36,43-44,46,48H,28H2</in:inchi><rdf:RDF xmlns:rdf="http://www.w3.org/1999/02/22-rdf-syntax-ns#" xmlns:dc="http://purl.org/dc/elements/1.1/" xmlns:dcterms="http://purl.org/dc/terms/" xmlns:vCard="http://www.w3.org/2001/vcard-rdf/3.0#" xmlns:bqbiol="http://biomodels.net/biology-qualifiers/" xmlns:bqmodel="http://biomodels.net/model-qualifiers/"><rdf:Description rdf:about="#metaid_M_7"><bqbiol:is><rdf:Bag><rdf:li rdf:resource="#metaid_M_7_inchi" /><rdf:li rdf:resource="urn:miriam:obo.chebi:CHEBI:15467"/></rdf:Bag></bqbiol:is></rdf:Description></rdf:RDF></annotation></species>
<species metaid="metaid_M_8" id="M_8" name="(S)-dihydroorotate" compartment="C_c" boundaryCondition="false" sboTerm="SBO:0000299"><annotation><in:inchi xmlns:in="http://biomodels.net/inchi" metaid="metaid_M_8_inchi">InChI=1/C5H6N2O4/c8-3-1-2(4(9)10)6-5(11)7-3/h2H,1H2,(H,9,10)(H2,6,7,8,11)/p-1/t2-/m0/s1</in:inchi><rdf:RDF xmlns:rdf="http://www.w3.org/1999/02/22-rdf-syntax-ns#" xmlns:dc="http://purl.org/dc/elements/1.1/" xmlns:dcterms="http://purl.org/dc/terms/" xmlns:vCard="http://www.w3.org/2001/vcard-rdf/3.0#" xmlns:bqbiol="http://biomodels.net/biology-qualifiers/" xmlns:bqmodel="http://biomodels.net/model-qualifiers/"><rdf:Description rdf:about="#metaid_M_8"><bqbiol:is><rdf:Bag><rdf:li rdf:resource="#metaid_M_8_inchi" /><rdf:li rdf:resource="urn:miriam:obo.chebi:CHEBI:30864"/></rdf:Bag></bqbiol:is></rdf:Description></rdf:RDF></annotation></species>
<species metaid="metaid_M_9" id="M_9" name="(S)-lactate" compartment="C_c" boundaryCondition="false" sboTerm="SBO:0000299"><annotation><in:inchi xmlns:in="http://biomodels.net/inchi" metaid="metaid_M_9_inchi">InChI=1/C3H6O3/c1-2(4)3(5)6/h2,4H,1H3,(H,5,6)/p-1/t2-/m0/s1/fC3H5O3/q-1</in:inchi><rdf:RDF xmlns:rdf="http://www.w3.org/1999/02/22-rdf-syntax-ns#" xmlns:dc="http://purl.org/dc/elements/1.1/" xmlns:dcterms="http://purl.org/dc/terms/" xmlns:vCard="http://www.w3.org/2001/vcard-rdf/3.0#" xmlns:bqbiol="http://biomodels.net/biology-qualifiers/" xmlns:bqmodel="http://biomodels.net/model-qualifiers/"><rdf:Description rdf:about="#metaid_M_9"><bqbiol:is><rdf:Bag><rdf:li rdf:resource="#metaid_M_9_inchi" /><rdf:li rdf:resource="urn:miriam:obo.chebi:CHEBI:16651"/></rdf:Bag></bqbiol:is></rdf:Description></rdf:RDF></annotation></species>
<species metaid="metaid_M_10" id="M_10" name="(S)-malate" compartment="C_c" boundaryCondition="false" sboTerm="SBO:0000299"><annotation><in:inchi xmlns:in="http://biomodels.net/inchi" metaid="metaid_M_10_inchi">InChI=1/C4H6O5/c5-2(4(8)9)1-3(6)7/h2,5H,1H2,(H,6,7)(H,8,9)/p-2/t2-/m0/s1/fC4H4O5/q-2</in:inchi><rdf:RDF xmlns:rdf="http://www.w3.org/1999/02/22-rdf-syntax-ns#" xmlns:dc="http://purl.org/dc/elements/1.1/" xmlns:dcterms="http://purl.org/dc/terms/" xmlns:vCard="http://www.w3.org/2001/vcard-rdf/3.0#" xmlns:bqbiol="http://biomodels.net/biology-qualifiers/" xmlns:bqmodel="http://biomodels.net/model-qualifiers/"><rdf:Description rdf:about="#metaid_M_10"><bqbiol:is><rdf:Bag><rdf:li rdf:resource="#metaid_M_10_inchi" /><rdf:li rdf:resource="urn:miriam:obo.chebi:CHEBI:15589"/></rdf:Bag></bqbiol:is></rdf:Description></rdf:RDF></annotation></species>
<species metaid="metaid_M_11" id="M_11" name="1-(2-carboxyphenylamino)-1-deoxy-D-ribulose 5-phosphate" compartment="C_c" boundaryCondition="false" sboTerm="SBO:0000299"><annotation><in:inchi xmlns:in="http://biomodels.net/inchi" metaid="metaid_M_11_inchi">InChI=1/C12H16NO9P/c14-9(11(16)10(15)6-22-23(19,20)21)5-13-8-4-2-1-3-7(8)12(17)18/h1-4,10-11,13,15-16H,5-6H2,(H,17,18)(H2,19,20,21)/t10-,11+/m1/s1/f/h17,19-20H</in:inchi><rdf:RDF xmlns:rdf="http://www.w3.org/1999/02/22-rdf-syntax-ns#" xmlns:dc="http://purl.org/dc/elements/1.1/" xmlns:dcterms="http://purl.org/dc/terms/" xmlns:vCard="http://www.w3.org/2001/vcard-rdf/3.0#" xmlns:bqbiol="http://biomodels.net/biology-qualifiers/" xmlns:bqmodel="http://biomodels.net/model-qualifiers/"><rdf:Description rdf:about="#metaid_M_11"><bqbiol:is><rdf:Bag><rdf:li rdf:resource="#metaid_M_11_inchi" /><rdf:li rdf:resource="urn:miriam:obo.chebi:CHEBI:29112"/></rdf:Bag></bqbiol:is></rdf:Description></rdf:RDF></annotation></species>
<species metaid="metaid_M_12" id="M_12" name="1-(5-phospho-D-ribosyl)-AMP" compartment="C_c" boundaryCondition="false" sboTerm="SBO:0000299"></species>
<species metaid="metaid_M_13" id="M_13" name="1-(5-phospho-D-ribosyl)-ATP" compartment="C_c" boundaryCondition="false" sboTerm="SBO:0000299"><annotation><in:inchi xmlns:in="http://biomodels.net/inchi" metaid="metaid_M_13_inchi">InChI=1/C15H25N5O20P4/c16-12-7-13(18-4-19(12)14-10(23)8(21)5(37-14)1-35-41(25,26)27)20(3-17-7)15-11(24)9(22)6(38-15)2-36-43(31,32)40-44(33,34)39-42(28,29)30/h3-6,8-11,14-16,21-24H,1-2H2,(H,31,32)(H,33,34)(H2,25,26,27)(H2,28,29,30)/t5-,6-,8-,9-,10-,11-,14?,15-/m1/s1/f/h25-26,28-29,31,33H</in:inchi><rdf:RDF xmlns:rdf="http://www.w3.org/1999/02/22-rdf-syntax-ns#" xmlns:dc="http://purl.org/dc/elements/1.1/" xmlns:dcterms="http://purl.org/dc/terms/" xmlns:vCard="http://www.w3.org/2001/vcard-rdf/3.0#" xmlns:bqbiol="http://biomodels.net/biology-qualifiers/" xmlns:bqmodel="http://biomodels.net/model-qualifiers/"><rdf:Description rdf:about="#metaid_M_13"><bqbiol:is><rdf:Bag><rdf:li rdf:resource="#metaid_M_13_inchi" /><rdf:li rdf:resource="urn:miriam:obo.chebi:CHEBI:18263"/></rdf:Bag></bqbiol:is></rdf:Description></rdf:RDF></annotation></species>
<species metaid="metaid_M_14" id="M_14" name="1-(5-phosphoribosyl)-4-(N-succino-carboxamide)- 5-aminoimidazole" compartment="C_c" boundaryCondition="false" sboTerm="SBO:0000299"></species>
<species metaid="metaid_M_15" id="M_15" name="1-(5-phosphoribosyl)-5-amino-4-imidazolecarboxylate" compartment="C_c" boundaryCondition="false" sboTerm="SBO:0000299"></species>
<species metaid="metaid_M_16" id="M_16" name="1-(5-phosphoribosyl)-5-aminoimidazole" compartment="C_c" boundaryCondition="false" sboTerm="SBO:0000299"></species>
<species metaid="metaid_M_17" id="M_17" name="1-(indol-3-yl)glycerol 3-phosphate" compartment="C_c" boundaryCondition="false" sboTerm="SBO:0000299"><annotation><in:inchi xmlns:in="http://biomodels.net/inchi" metaid="metaid_M_17_inchi">InChI=1/C11H14NO6P/c13-10(6-18-19(15,16)17)11(14)8-5-12-9-4-2-1-3-7(8)9/h1-5,10-14H,6H2,(H2,15,16,17)</in:inchi><rdf:RDF xmlns:rdf="http://www.w3.org/1999/02/22-rdf-syntax-ns#" xmlns:dc="http://purl.org/dc/elements/1.1/" xmlns:dcterms="http://purl.org/dc/terms/" xmlns:vCard="http://www.w3.org/2001/vcard-rdf/3.0#" xmlns:bqbiol="http://biomodels.net/biology-qualifiers/" xmlns:bqmodel="http://biomodels.net/model-qualifiers/"><rdf:Description rdf:about="#metaid_M_17"><bqbiol:is><rdf:Bag><rdf:li rdf:resource="#metaid_M_17_inchi" /><rdf:li rdf:resource="urn:miriam:obo.chebi:CHEBI:18299"/></rdf:Bag></bqbiol:is></rdf:Description></rdf:RDF></annotation></species>
<species metaid="metaid_M_18" id="M_18" name="1,4-beta-D-xylan" compartment="C_c" boundaryCondition="false" sboTerm="SBO:0000299"></species>
<species metaid="metaid_M_19" id="M_19" name="1,4-dihydroxy-2-naphthoate" compartment="C_c" boundaryCondition="false" sboTerm="SBO:0000299"></species>
<species metaid="metaid_M_20" id="M_20" name="10-formyltetrahydrofolate" compartment="C_c" boundaryCondition="false" sboTerm="SBO:0000299"><annotation><in:inchi xmlns:in="http://biomodels.net/inchi" metaid="metaid_M_20_inchi">InChI=1/C20H23N7O7/c21-20-25-16-15(18(32)26-20)23-11(7-22-16)8-27(9-28)12-3-1-10(2-4-12)17(31)24-13(19(33)34)5-6-14(29)30/h1-4,9,11,13,23H,5-8H2,(H,24,31)(H,29,30)(H,33,34)(H4,21,22,25,26,32)/t11-,13+/m1/s1/f/h22,24,26,29,33H,21H2</in:inchi><rdf:RDF xmlns:rdf="http://www.w3.org/1999/02/22-rdf-syntax-ns#" xmlns:dc="http://purl.org/dc/elements/1.1/" xmlns:dcterms="http://purl.org/dc/terms/" xmlns:vCard="http://www.w3.org/2001/vcard-rdf/3.0#" xmlns:bqbiol="http://biomodels.net/biology-qualifiers/" xmlns:bqmodel="http://biomodels.net/model-qualifiers/"><rdf:Description rdf:about="#metaid_M_20"><bqbiol:is><rdf:Bag><rdf:li rdf:resource="#metaid_M_20_inchi" /><rdf:li rdf:resource="urn:miriam:obo.chebi:CHEBI:15637"/></rdf:Bag></bqbiol:is></rdf:Description></rdf:RDF></annotation></species>
<species metaid="metaid_M_21" id="M_21" name="11,12-methylene-octadecanoyl-[acp]" compartment="C_c" boundaryCondition="false" sboTerm="SBO:0000299"></species>
<species metaid="metaid_M_355" id="M_355" name="1-hydroxy-butane-2-one" compartment="C_c" boundaryCondition="false" sboTerm="SBO:0000299"></species>
<species metaid="metaid_M_22" id="M_22" name="1-pyrroline-5-carboxylate" compartment="C_c" boundaryCondition="false" sboTerm="SBO:0000299"></species>
<species metaid="metaid_M_23" id="M_23" name="2-(hydroxymethyl)phenol" compartment="C_c" boundaryCondition="false" sboTerm="SBO:0000299"></species>
<species metaid="metaid_M_24" id="M_24" name="2,3,4,5-tetrahydropyridine-2-carboxylate" compartment="C_c" boundaryCondition="false" sboTerm="SBO:0000299"></species>
<species metaid="metaid_M_25" id="M_25" name="2,3-dihydrodipicolinate" compartment="C_c" boundaryCondition="false" sboTerm="SBO:0000299"></species>
<species metaid="metaid_M_26" id="M_26" name="2,3-dihydroxy-3-methylbutanoate" compartment="C_c" boundaryCondition="false" sboTerm="SBO:0000299"></species>
<species metaid="metaid_M_27" id="M_27" name="2,3-dihydroxy-3-methylpentanoate" compartment="C_c" boundaryCondition="false" sboTerm="SBO:0000299"></species>
<species metaid="metaid_M_28" id="M_28" name="2,5-diamino-6-hydroxy-4-(5-phosphoribosylamino)pyrimidine" compartment="C_c" boundaryCondition="false" sboTerm="SBO:0000299"></species>
<species metaid="metaid_M_29" id="M_29" name="2-aceto-2-hydroxybutanoate" compartment="C_c" boundaryCondition="false" sboTerm="SBO:0000299"></species>
<species metaid="metaid_M_30" id="M_30" name="2-acetoin" compartment="C_c" boundaryCondition="false" sboTerm="SBO:0000299"></species>
<species metaid="metaid_M_31" id="M_31" name="2-acetolactate" compartment="C_c" boundaryCondition="false" sboTerm="SBO:0000299"><annotation><in:inchi xmlns:in="http://biomodels.net/inchi" metaid="metaid_M_31_inchi">InChI=1/C5H8O4/c1-3(6)5(2,9)4(7)8/h9H,1-2H3,(H,7,8)</in:inchi><rdf:RDF xmlns:rdf="http://www.w3.org/1999/02/22-rdf-syntax-ns#" xmlns:dc="http://purl.org/dc/elements/1.1/" xmlns:dcterms="http://purl.org/dc/terms/" xmlns:vCard="http://www.w3.org/2001/vcard-rdf/3.0#" xmlns:bqbiol="http://biomodels.net/biology-qualifiers/" xmlns:bqmodel="http://biomodels.net/model-qualifiers/"><rdf:Description rdf:about="#metaid_M_31"><bqbiol:is><rdf:Bag><rdf:li rdf:resource="#metaid_M_31_inchi" /><rdf:li rdf:resource="urn:miriam:obo.chebi:CHEBI:16444"/></rdf:Bag></bqbiol:is></rdf:Description></rdf:RDF></annotation></species>
<species metaid="metaid_M_32" id="M_32" name="2-amino-4-hydroxy-6-(erythro-1,2,3-trihydroxypropyl)dihydropteridine" compartment="C_c" boundaryCondition="false" sboTerm="SBO:0000299"></species>
<species metaid="metaid_M_33" id="M_33" name="2-amino-4-hydroxy-6-(erythro-1,2,3-trihydroxypropyl)dihydropteridine triphosphate" compartment="C_c" boundaryCondition="false" sboTerm="SBO:0000299"></species>
<species metaid="metaid_M_34" id="M_34" name="2-amino-4-hydroxy-6-hydroxymethyl-7,8-dihydropteridine" compartment="C_c" boundaryCondition="false" sboTerm="SBO:0000299"></species>
<species metaid="metaid_M_35" id="M_35" name="2-amino-4-hydroxy-6-hydroxymethyl-7,8-dihydropteridine diphosphate" compartment="C_c" boundaryCondition="false" sboTerm="SBO:0000299"></species>
<species metaid="metaid_M_36" id="M_36" name="2-dehydro-3-deoxy-D-arabino-heptonate 7-phosphate" compartment="C_c" boundaryCondition="false" sboTerm="SBO:0000299"><annotation><in:inchi xmlns:in="http://biomodels.net/inchi" metaid="metaid_M_36_inchi">InChI=1/C7H13O10P/c8-3(1-4(9)7(12)13)6(11)5(10)2-17-18(14,15)16/h3,5-6,8,10-11H,1-2H2,(H,12,13)(H2,14,15,16)/t3-,5-,6+/m1/s1/f/h12,14-15H</in:inchi><rdf:RDF xmlns:rdf="http://www.w3.org/1999/02/22-rdf-syntax-ns#" xmlns:dc="http://purl.org/dc/elements/1.1/" xmlns:dcterms="http://purl.org/dc/terms/" xmlns:vCard="http://www.w3.org/2001/vcard-rdf/3.0#" xmlns:bqbiol="http://biomodels.net/biology-qualifiers/" xmlns:bqmodel="http://biomodels.net/model-qualifiers/"><rdf:Description rdf:about="#metaid_M_36"><bqbiol:is><rdf:Bag><rdf:li rdf:resource="#metaid_M_36_inchi" /><rdf:li rdf:resource="urn:miriam:obo.chebi:CHEBI:18150"/></rdf:Bag></bqbiol:is></rdf:Description></rdf:RDF></annotation></species>
<species metaid="metaid_M_37" id="M_37" name="2-dehydro-3-deoxy-D-gluconate" compartment="C_c" boundaryCondition="false" sboTerm="SBO:0000299"><annotation><in:inchi xmlns:in="http://biomodels.net/inchi" metaid="metaid_M_37_inchi">InChI=1/C6H10O6/c7-2-5(10)3(8)1-4(9)6(11)12/h3,5,7-8,10H,1-2H2,(H,11,12)/t3-,5+/m0/s1/f/h11H</in:inchi><rdf:RDF xmlns:rdf="http://www.w3.org/1999/02/22-rdf-syntax-ns#" xmlns:dc="http://purl.org/dc/elements/1.1/" xmlns:dcterms="http://purl.org/dc/terms/" xmlns:vCard="http://www.w3.org/2001/vcard-rdf/3.0#" xmlns:bqbiol="http://biomodels.net/biology-qualifiers/" xmlns:bqmodel="http://biomodels.net/model-qualifiers/"><rdf:Description rdf:about="#metaid_M_37"><bqbiol:is><rdf:Bag><rdf:li rdf:resource="#metaid_M_37_inchi" /><rdf:li rdf:resource="urn:miriam:obo.chebi:CHEBI:17032"/></rdf:Bag></bqbiol:is></rdf:Description></rdf:RDF></annotation></species>
<species metaid="metaid_M_38" id="M_38" name="2-dehydro-3-deoxy-D-gluconate 6-phosphate" compartment="C_c" boundaryCondition="false" sboTerm="SBO:0000299"></species>
<species metaid="metaid_M_39" id="M_39" name="2-dehydropantoate" compartment="C_c" boundaryCondition="false" sboTerm="SBO:0000299"><annotation><in:inchi xmlns:in="http://biomodels.net/inchi" metaid="metaid_M_39_inchi">InChI=1/C6H10O4/c1-6(2,3-7)4(8)5(9)10/h7H,3H2,1-2H3,(H,9,10)/f/h9H</in:inchi><rdf:RDF xmlns:rdf="http://www.w3.org/1999/02/22-rdf-syntax-ns#" xmlns:dc="http://purl.org/dc/elements/1.1/" xmlns:dcterms="http://purl.org/dc/terms/" xmlns:vCard="http://www.w3.org/2001/vcard-rdf/3.0#" xmlns:bqbiol="http://biomodels.net/biology-qualifiers/" xmlns:bqmodel="http://biomodels.net/model-qualifiers/"><rdf:Description rdf:about="#metaid_M_39"><bqbiol:is><rdf:Bag><rdf:li rdf:resource="#metaid_M_39_inchi" /><rdf:li rdf:resource="urn:miriam:obo.chebi:CHEBI:11561"/></rdf:Bag></bqbiol:is></rdf:Description></rdf:RDF></annotation></species>
<species metaid="metaid_M_40" id="M_40" name="2-demethyl menaquinone" compartment="C_c" boundaryCondition="false" sboTerm="SBO:0000299"></species>
<species metaid="metaid_M_41" id="M_41" name="2-deoxy-D-ribose 1-phosphate" compartment="C_c" boundaryCondition="false" sboTerm="SBO:0000299"></species>
<species metaid="metaid_M_42" id="M_42" name="2-deoxy-D-ribose 5-phosphate" compartment="C_c" boundaryCondition="false" sboTerm="SBO:0000299"><annotation><in:inchi xmlns:in="http://biomodels.net/inchi" metaid="metaid_M_42_inchi">InChI=1/C5H11O7P/c6-2-1-4(7)5(8)3-12-13(9,10)11/h2,4-5,7-8H,1,3H2,(H2,9,10,11)/t4-,5+/m0/s1/f/h9-10H</in:inchi><rdf:RDF xmlns:rdf="http://www.w3.org/1999/02/22-rdf-syntax-ns#" xmlns:dc="http://purl.org/dc/elements/1.1/" xmlns:dcterms="http://purl.org/dc/terms/" xmlns:vCard="http://www.w3.org/2001/vcard-rdf/3.0#" xmlns:bqbiol="http://biomodels.net/biology-qualifiers/" xmlns:bqmodel="http://biomodels.net/model-qualifiers/"><rdf:Description rdf:about="#metaid_M_42"><bqbiol:is><rdf:Bag><rdf:li rdf:resource="#metaid_M_42_inchi" /><rdf:li rdf:resource="urn:miriam:obo.chebi:CHEBI:16132"/></rdf:Bag></bqbiol:is></rdf:Description></rdf:RDF></annotation></species>
<species metaid="metaid_M_43" id="M_43" name="2-isopropylmalate" compartment="C_c" boundaryCondition="false" sboTerm="SBO:0000299"><annotation><in:inchi xmlns:in="http://biomodels.net/inchi" metaid="metaid_M_43_inchi">InChI=1/C7H12O5/c1-4(2)7(12,6(10)11)3-5(8)9/h4,12H,3H2,1-2H3,(H,8,9)(H,10,11)/p-2/fC7H10O5/q-2</in:inchi><rdf:RDF xmlns:rdf="http://www.w3.org/1999/02/22-rdf-syntax-ns#" xmlns:dc="http://purl.org/dc/elements/1.1/" xmlns:dcterms="http://purl.org/dc/terms/" xmlns:vCard="http://www.w3.org/2001/vcard-rdf/3.0#" xmlns:bqbiol="http://biomodels.net/biology-qualifiers/" xmlns:bqmodel="http://biomodels.net/model-qualifiers/"><rdf:Description rdf:about="#metaid_M_43"><bqbiol:is><rdf:Bag><rdf:li rdf:resource="#metaid_M_43_inchi" /><rdf:li rdf:resource="urn:miriam:obo.chebi:CHEBI:35129"/></rdf:Bag></bqbiol:is></rdf:Description></rdf:RDF></annotation></species>
<species metaid="metaid_M_44" id="M_44" name="2-isopropylmaleate" compartment="C_c" boundaryCondition="false" sboTerm="SBO:0000299"><annotation><in:inchi xmlns:in="http://biomodels.net/inchi" metaid="metaid_M_44_inchi">InChI=1/C7H10O4/c1-4(2)5(7(10)11)3-6(8)9/h3-4H,1-2H3,(H,8,9)(H,10,11)/b5-3-</in:inchi><rdf:RDF xmlns:rdf="http://www.w3.org/1999/02/22-rdf-syntax-ns#" xmlns:dc="http://purl.org/dc/elements/1.1/" xmlns:dcterms="http://purl.org/dc/terms/" xmlns:vCard="http://www.w3.org/2001/vcard-rdf/3.0#" xmlns:bqbiol="http://biomodels.net/biology-qualifiers/" xmlns:bqmodel="http://biomodels.net/model-qualifiers/"><rdf:Description rdf:about="#metaid_M_44"><bqbiol:is><rdf:Bag><rdf:li rdf:resource="#metaid_M_44_inchi" /><rdf:li rdf:resource="urn:miriam:obo.chebi:CHEBI:17275"/></rdf:Bag></bqbiol:is></rdf:Description></rdf:RDF></annotation></species>
<species metaid="metaid_M_45" id="M_45" name="2-nitro-1-butanol" compartment="C_c" boundaryCondition="false" sboTerm="SBO:0000299"></species>
<species metaid="metaid_M_46" id="M_46" name="2-nitropropane" compartment="C_c" boundaryCondition="false" sboTerm="SBO:0000299"><annotation><in:inchi xmlns:in="http://biomodels.net/inchi" metaid="metaid_M_46_inchi">InChI=1/C3H7NO2/c1-3(2)4(5)6/h3H,1-2H3</in:inchi><rdf:RDF xmlns:rdf="http://www.w3.org/1999/02/22-rdf-syntax-ns#" xmlns:dc="http://purl.org/dc/elements/1.1/" xmlns:dcterms="http://purl.org/dc/terms/" xmlns:vCard="http://www.w3.org/2001/vcard-rdf/3.0#" xmlns:bqbiol="http://biomodels.net/biology-qualifiers/" xmlns:bqmodel="http://biomodels.net/model-qualifiers/"><rdf:Description rdf:about="#metaid_M_46"><bqbiol:is><rdf:Bag><rdf:li rdf:resource="#metaid_M_46_inchi" /><rdf:li rdf:resource="urn:miriam:obo.chebi:CHEBI:16037"/></rdf:Bag></bqbiol:is></rdf:Description></rdf:RDF></annotation></species>
<species metaid="metaid_M_47" id="M_47" name="2-oxo-3-hexenodiote" compartment="C_c" boundaryCondition="false" sboTerm="SBO:0000299"></species>
<species metaid="metaid_M_48" id="M_48" name="2-oxo-4-hexenediote" compartment="C_c" boundaryCondition="false" sboTerm="SBO:0000299"></species>
<species metaid="metaid_M_49" id="M_49" name="2-oxobutanoate" compartment="C_c" boundaryCondition="false" sboTerm="SBO:0000299"><annotation><in:inchi xmlns:in="http://biomodels.net/inchi" metaid="metaid_M_49_inchi">InChI=1/C4H6O3/c1-2-3(5)4(6)7/h2H2,1H3,(H,6,7)/p-1/fC4H5O3/q-1</in:inchi><rdf:RDF xmlns:rdf="http://www.w3.org/1999/02/22-rdf-syntax-ns#" xmlns:dc="http://purl.org/dc/elements/1.1/" xmlns:dcterms="http://purl.org/dc/terms/" xmlns:vCard="http://www.w3.org/2001/vcard-rdf/3.0#" xmlns:bqbiol="http://biomodels.net/biology-qualifiers/" xmlns:bqmodel="http://biomodels.net/model-qualifiers/"><rdf:Description rdf:about="#metaid_M_49"><bqbiol:is><rdf:Bag><rdf:li rdf:resource="#metaid_M_49_inchi" /><rdf:li rdf:resource="urn:miriam:obo.chebi:CHEBI:16763"/></rdf:Bag></bqbiol:is></rdf:Description></rdf:RDF></annotation></species>
<species metaid="metaid_M_50" id="M_50" name="2-oxoglutarate" compartment="C_c" boundaryCondition="false" sboTerm="SBO:0000299"><annotation><in:inchi xmlns:in="http://biomodels.net/inchi" metaid="metaid_M_50_inchi">InChI=1/C5H6O5/c6-3(5(9)10)1-2-4(7)8/h1-2H2,(H,7,8)(H,9,10)/p-1/fC5H5O5/h7H/q-1</in:inchi><rdf:RDF xmlns:rdf="http://www.w3.org/1999/02/22-rdf-syntax-ns#" xmlns:dc="http://purl.org/dc/elements/1.1/" xmlns:dcterms="http://purl.org/dc/terms/" xmlns:vCard="http://www.w3.org/2001/vcard-rdf/3.0#" xmlns:bqbiol="http://biomodels.net/biology-qualifiers/" xmlns:bqmodel="http://biomodels.net/model-qualifiers/"><rdf:Description rdf:about="#metaid_M_50"><bqbiol:is><rdf:Bag><rdf:li rdf:resource="#metaid_M_50_inchi" /><rdf:li rdf:resource="urn:miriam:obo.chebi:CHEBI:30916"/></rdf:Bag></bqbiol:is></rdf:Description></rdf:RDF></annotation></species>
<species metaid="metaid_M_51" id="M_51" name="2-phospho-D-glycerate" compartment="C_c" boundaryCondition="false" sboTerm="SBO:0000299"><annotation><in:inchi xmlns:in="http://biomodels.net/inchi" metaid="metaid_M_51_inchi">InChI=1/C3H7O7P/c4-1-2(3(5)6)10-11(7,8)9/h2,4H,1H2,(H,5,6)(H2,7,8,9)/t2-/m1/s1</in:inchi><rdf:RDF xmlns:rdf="http://www.w3.org/1999/02/22-rdf-syntax-ns#" xmlns:dc="http://purl.org/dc/elements/1.1/" xmlns:dcterms="http://purl.org/dc/terms/" xmlns:vCard="http://www.w3.org/2001/vcard-rdf/3.0#" xmlns:bqbiol="http://biomodels.net/biology-qualifiers/" xmlns:bqmodel="http://biomodels.net/model-qualifiers/"><rdf:Description rdf:about="#metaid_M_51"><bqbiol:is><rdf:Bag><rdf:li rdf:resource="#metaid_M_51_inchi" /><rdf:li rdf:resource="urn:miriam:obo.chebi:CHEBI:17835"/></rdf:Bag></bqbiol:is></rdf:Description></rdf:RDF></annotation></species>
<species metaid="metaid_M_52" id="M_52" name="2-succinyl-6-hydroxy-2,4-cyclohexadiene-1-carboxylate" compartment="C_c" boundaryCondition="false" sboTerm="SBO:0000299"></species>
<species metaid="metaid_M_53" id="M_53" name="2-succinylbenzoate" compartment="C_c" boundaryCondition="false" sboTerm="SBO:0000299"></species>
<species metaid="metaid_M_54" id="M_54" name="2-succinylbenzoyl-CoA" compartment="C_c" boundaryCondition="false" sboTerm="SBO:0000299"></species>
<species metaid="metaid_M_55" id="M_55" name="3-(imidazol-4-yl)-2-oxopropyl phosphate" compartment="C_c" boundaryCondition="false" sboTerm="SBO:0000299"><annotation><in:inchi xmlns:in="http://biomodels.net/inchi" metaid="metaid_M_55_inchi">InChI=1/C6H9N2O5P/c9-6(3-13-14(10,11)12)1-5-2-7-4-8-5/h2,4H,1,3H2,(H,7,8)(H2,10,11,12)/f/h7,10-11H</in:inchi><rdf:RDF xmlns:rdf="http://www.w3.org/1999/02/22-rdf-syntax-ns#" xmlns:dc="http://purl.org/dc/elements/1.1/" xmlns:dcterms="http://purl.org/dc/terms/" xmlns:vCard="http://www.w3.org/2001/vcard-rdf/3.0#" xmlns:bqbiol="http://biomodels.net/biology-qualifiers/" xmlns:bqmodel="http://biomodels.net/model-qualifiers/"><rdf:Description rdf:about="#metaid_M_55"><bqbiol:is><rdf:Bag><rdf:li rdf:resource="#metaid_M_55_inchi" /><rdf:li rdf:resource="urn:miriam:obo.chebi:CHEBI:16426"/></rdf:Bag></bqbiol:is></rdf:Description></rdf:RDF></annotation></species>
<species metaid="metaid_M_56" id="M_56" name="3-dehydroquinate" compartment="C_c" boundaryCondition="false" sboTerm="SBO:0000299"><annotation><in:inchi xmlns:in="http://biomodels.net/inchi" metaid="metaid_M_56_inchi">InChI=1/C7H10O6/c8-3-1-7(13,6(11)12)2-4(9)5(3)10/h3,5,8,10,13H,1-2H2,(H,11,12)/p-1/t3-,5+,7-/m1/s1</in:inchi><rdf:RDF xmlns:rdf="http://www.w3.org/1999/02/22-rdf-syntax-ns#" xmlns:dc="http://purl.org/dc/elements/1.1/" xmlns:dcterms="http://purl.org/dc/terms/" xmlns:vCard="http://www.w3.org/2001/vcard-rdf/3.0#" xmlns:bqbiol="http://biomodels.net/biology-qualifiers/" xmlns:bqmodel="http://biomodels.net/model-qualifiers/"><rdf:Description rdf:about="#metaid_M_56"><bqbiol:is><rdf:Bag><rdf:li rdf:resource="#metaid_M_56_inchi" /><rdf:li rdf:resource="urn:miriam:obo.chebi:CHEBI:32364"/></rdf:Bag></bqbiol:is></rdf:Description></rdf:RDF></annotation></species>
<species metaid="metaid_M_57" id="M_57" name="3-hydroxy-butane-2-one" compartment="C_c" boundaryCondition="false" sboTerm="SBO:0000299"></species>
<species metaid="metaid_M_58" id="M_58" name="3-isopropylmalate" compartment="C_c" boundaryCondition="false" sboTerm="SBO:0000299"><annotation><in:inchi xmlns:in="http://biomodels.net/inchi" metaid="metaid_M_58_inchi">InChI=1/C7H12O5/c1-3(2)4(6(9)10)5(8)7(11)12/h3-5,8H,1-2H3,(H,9,10)(H,11,12)/p-2/fC7H10O5/q-2</in:inchi><rdf:RDF xmlns:rdf="http://www.w3.org/1999/02/22-rdf-syntax-ns#" xmlns:dc="http://purl.org/dc/elements/1.1/" xmlns:dcterms="http://purl.org/dc/terms/" xmlns:vCard="http://www.w3.org/2001/vcard-rdf/3.0#" xmlns:bqbiol="http://biomodels.net/biology-qualifiers/" xmlns:bqmodel="http://biomodels.net/model-qualifiers/"><rdf:Description rdf:about="#metaid_M_58"><bqbiol:is><rdf:Bag><rdf:li rdf:resource="#metaid_M_58_inchi" /><rdf:li rdf:resource="urn:miriam:obo.chebi:CHEBI:15592"/></rdf:Bag></bqbiol:is></rdf:Description></rdf:RDF></annotation></species>
<species metaid="metaid_M_59" id="M_59" name="3-methyl-2-oxobutanoate" compartment="C_c" boundaryCondition="false" sboTerm="SBO:0000299"><annotation><in:inchi xmlns:in="http://biomodels.net/inchi" metaid="metaid_M_59_inchi">InChI=1/C5H8O3/c1-3(2)4(6)5(7)8/h3H,1-2H3,(H,7,8)/p-1/fC5H7O3/q-1</in:inchi><rdf:RDF xmlns:rdf="http://www.w3.org/1999/02/22-rdf-syntax-ns#" xmlns:dc="http://purl.org/dc/elements/1.1/" xmlns:dcterms="http://purl.org/dc/terms/" xmlns:vCard="http://www.w3.org/2001/vcard-rdf/3.0#" xmlns:bqbiol="http://biomodels.net/biology-qualifiers/" xmlns:bqmodel="http://biomodels.net/model-qualifiers/"><rdf:Description rdf:about="#metaid_M_59"><bqbiol:is><rdf:Bag><rdf:li rdf:resource="#metaid_M_59_inchi" /><rdf:li rdf:resource="urn:miriam:obo.chebi:CHEBI:11851"/></rdf:Bag></bqbiol:is></rdf:Description></rdf:RDF></annotation></species>
<species metaid="metaid_M_60" id="M_60" name="3-methyl-2-oxopentanoate" compartment="C_c" boundaryCondition="false" sboTerm="SBO:0000299"><annotation><in:inchi xmlns:in="http://biomodels.net/inchi" metaid="metaid_M_60_inchi">InChI=1/C6H10O3/c1-3-4(2)5(7)6(8)9/h4H,3H2,1-2H3,(H,8,9)/p-1/fC6H9O3/q-1</in:inchi><rdf:RDF xmlns:rdf="http://www.w3.org/1999/02/22-rdf-syntax-ns#" xmlns:dc="http://purl.org/dc/elements/1.1/" xmlns:dcterms="http://purl.org/dc/terms/" xmlns:vCard="http://www.w3.org/2001/vcard-rdf/3.0#" xmlns:bqbiol="http://biomodels.net/biology-qualifiers/" xmlns:bqmodel="http://biomodels.net/model-qualifiers/"><rdf:Description rdf:about="#metaid_M_60"><bqbiol:is><rdf:Bag><rdf:li rdf:resource="#metaid_M_60_inchi" /><rdf:li rdf:resource="urn:miriam:obo.chebi:CHEBI:28654"/></rdf:Bag></bqbiol:is></rdf:Description></rdf:RDF></annotation></species>
<species metaid="metaid_M_438" id="M_438" name="3MOBext" compartment="C_e" boundaryCondition="false" sboTerm="SBO:0000299"></species>
<species metaid="metaid_M_439" id="M_439" name="3MOPext" compartment="C_e" boundaryCondition="false" sboTerm="SBO:0000299"></species>
<species metaid="metaid_M_61" id="M_61" name="3-nitro-2-butanol" compartment="C_c" boundaryCondition="false" sboTerm="SBO:0000299"></species>
<species metaid="metaid_M_62" id="M_62" name="3-phosphatidylglycerol 1-phosphate" compartment="C_c" boundaryCondition="false" sboTerm="SBO:0000299"></species>
<species metaid="metaid_M_63" id="M_63" name="3-phosphoadenylyl sulfate" compartment="C_c" boundaryCondition="false" sboTerm="SBO:0000299"></species>
<species metaid="metaid_M_64" id="M_64" name="3-phospho-D-glycerate" compartment="C_c" boundaryCondition="false" sboTerm="SBO:0000299"><annotation><in:inchi xmlns:in="http://biomodels.net/inchi" metaid="metaid_M_64_inchi">InChI=1/C3H7O7P/c4-2(3(5)6)1-10-11(7,8)9/h2,4H,1H2,(H,5,6)(H2,7,8,9)/t2-/m1/s1</in:inchi><rdf:RDF xmlns:rdf="http://www.w3.org/1999/02/22-rdf-syntax-ns#" xmlns:dc="http://purl.org/dc/elements/1.1/" xmlns:dcterms="http://purl.org/dc/terms/" xmlns:vCard="http://www.w3.org/2001/vcard-rdf/3.0#" xmlns:bqbiol="http://biomodels.net/biology-qualifiers/" xmlns:bqmodel="http://biomodels.net/model-qualifiers/"><rdf:Description rdf:about="#metaid_M_64"><bqbiol:is><rdf:Bag><rdf:li rdf:resource="#metaid_M_64_inchi" /><rdf:li rdf:resource="urn:miriam:obo.chebi:CHEBI:17794"/></rdf:Bag></bqbiol:is></rdf:Description></rdf:RDF></annotation></species>
<species metaid="metaid_M_65" id="M_65" name="3-phospho-D-glyceroyl phosphate" compartment="C_c" boundaryCondition="false" sboTerm="SBO:0000299"><annotation><in:inchi xmlns:in="http://biomodels.net/inchi" metaid="metaid_M_65_inchi">InChI=1/C3H8O10P2/c4-2(1-12-14(6,7)8)3(5)13-15(9,10)11/h2,4H,1H2,(H2,6,7,8)(H2,9,10,11)/t2-/m1/s1</in:inchi><rdf:RDF xmlns:rdf="http://www.w3.org/1999/02/22-rdf-syntax-ns#" xmlns:dc="http://purl.org/dc/elements/1.1/" xmlns:dcterms="http://purl.org/dc/terms/" xmlns:vCard="http://www.w3.org/2001/vcard-rdf/3.0#" xmlns:bqbiol="http://biomodels.net/biology-qualifiers/" xmlns:bqmodel="http://biomodels.net/model-qualifiers/"><rdf:Description rdf:about="#metaid_M_65"><bqbiol:is><rdf:Bag><rdf:li rdf:resource="#metaid_M_65_inchi" /><rdf:li rdf:resource="urn:miriam:obo.chebi:CHEBI:16001"/></rdf:Bag></bqbiol:is></rdf:Description></rdf:RDF></annotation></species>
<species metaid="metaid_M_66" id="M_66" name="3-phosphohydroxypyruvate" compartment="C_c" boundaryCondition="false" sboTerm="SBO:0000299"></species>
<species metaid="metaid_M_67" id="M_67" name="3-phosphoshikimate" compartment="C_c" boundaryCondition="false" sboTerm="SBO:0000299"></species>
<species metaid="metaid_M_68" id="M_68" name="4-(1-D-ribitylamino)-5-amino-2,6-dihydroxypyrimidine" compartment="C_c" boundaryCondition="false" sboTerm="SBO:0000299"></species>
<species metaid="metaid_M_69" id="M_69" name="4-amino-2-methyl-5-diphosphomethylpyrimidine" compartment="C_c" boundaryCondition="false" sboTerm="SBO:0000299"><annotation><in:inchi xmlns:in="http://biomodels.net/inchi" metaid="metaid_M_69_inchi">InChI=1/C6H11N3O7P2/c1-4-8-2-5(6(7)9-4)3-15-18(13,14)16-17(10,11)12/h2H,3H2,1H3,(H,13,14)(H2,7,8,9)(H2,10,11,12)/f/h10-11,13H,7H2</in:inchi><rdf:RDF xmlns:rdf="http://www.w3.org/1999/02/22-rdf-syntax-ns#" xmlns:dc="http://purl.org/dc/elements/1.1/" xmlns:dcterms="http://purl.org/dc/terms/" xmlns:vCard="http://www.w3.org/2001/vcard-rdf/3.0#" xmlns:bqbiol="http://biomodels.net/biology-qualifiers/" xmlns:bqmodel="http://biomodels.net/model-qualifiers/"><rdf:Description rdf:about="#metaid_M_69"><bqbiol:is><rdf:Bag><rdf:li rdf:resource="#metaid_M_69_inchi" /><rdf:li rdf:resource="urn:miriam:obo.chebi:CHEBI:16629"/></rdf:Bag></bqbiol:is></rdf:Description></rdf:RDF></annotation></species>
<species metaid="metaid_M_70" id="M_70" name="4-amino-2-methyl-5-phosphomethylpyrimidine" compartment="C_c" boundaryCondition="false" sboTerm="SBO:0000299"><annotation><in:inchi xmlns:in="http://biomodels.net/inchi" metaid="metaid_M_70_inchi">InChI=1/C6H10N3O4P/c1-4-8-2-5(6(7)9-4)3-13-14(10,11)12/h2H,3H2,1H3,(H2,7,8,9)(H2,10,11,12)</in:inchi><rdf:RDF xmlns:rdf="http://www.w3.org/1999/02/22-rdf-syntax-ns#" xmlns:dc="http://purl.org/dc/elements/1.1/" xmlns:dcterms="http://purl.org/dc/terms/" xmlns:vCard="http://www.w3.org/2001/vcard-rdf/3.0#" xmlns:bqbiol="http://biomodels.net/biology-qualifiers/" xmlns:bqmodel="http://biomodels.net/model-qualifiers/"><rdf:Description rdf:about="#metaid_M_70"><bqbiol:is><rdf:Bag><rdf:li rdf:resource="#metaid_M_70_inchi" /><rdf:li rdf:resource="urn:miriam:obo.chebi:CHEBI:18032"/></rdf:Bag></bqbiol:is></rdf:Description></rdf:RDF></annotation></species>
<species metaid="metaid_M_71" id="M_71" name="4-aminobenzoate" compartment="C_c" boundaryCondition="false" sboTerm="SBO:0000299"><annotation><in:inchi xmlns:in="http://biomodels.net/inchi" metaid="metaid_M_71_inchi">InChI=1/C7H7NO2/c8-6-3-1-5(2-4-6)7(9)10/h1-4H,8H2,(H,9,10)</in:inchi><rdf:RDF xmlns:rdf="http://www.w3.org/1999/02/22-rdf-syntax-ns#" xmlns:dc="http://purl.org/dc/elements/1.1/" xmlns:dcterms="http://purl.org/dc/terms/" xmlns:vCard="http://www.w3.org/2001/vcard-rdf/3.0#" xmlns:bqbiol="http://biomodels.net/biology-qualifiers/" xmlns:bqmodel="http://biomodels.net/model-qualifiers/"><rdf:Description rdf:about="#metaid_M_71"><bqbiol:is><rdf:Bag><rdf:li rdf:resource="#metaid_M_71_inchi" /><rdf:li rdf:resource="urn:miriam:obo.chebi:CHEBI:17836"/></rdf:Bag></bqbiol:is></rdf:Description></rdf:RDF></annotation></species>
<species metaid="metaid_M_72" id="M_72" name="4-aminobutanoate" compartment="C_c" boundaryCondition="false" sboTerm="SBO:0000299"></species>
<species metaid="metaid_M_73" id="M_73" name="4-carboxymuconolactone" compartment="C_c" boundaryCondition="false" sboTerm="SBO:0000299"><annotation><in:inchi xmlns:in="http://biomodels.net/inchi" metaid="metaid_M_73_inchi">InChI=1/C7H6O6/c8-4(9)3-7(6(11)12)2-1-5(10)13-7/h1-2H,3H2,(H,8,9)(H,11,12)/f/h8,11H</in:inchi><rdf:RDF xmlns:rdf="http://www.w3.org/1999/02/22-rdf-syntax-ns#" xmlns:dc="http://purl.org/dc/elements/1.1/" xmlns:dcterms="http://purl.org/dc/terms/" xmlns:vCard="http://www.w3.org/2001/vcard-rdf/3.0#" xmlns:bqbiol="http://biomodels.net/biology-qualifiers/" xmlns:bqmodel="http://biomodels.net/model-qualifiers/"><rdf:Description rdf:about="#metaid_M_73"><bqbiol:is><rdf:Bag><rdf:li rdf:resource="#metaid_M_73_inchi" /><rdf:li rdf:resource="urn:miriam:obo.chebi:CHEBI:16993"/></rdf:Bag></bqbiol:is></rdf:Description></rdf:RDF></annotation></species>
<species metaid="metaid_M_74" id="M_74" name="4-hydroxyphenylacetate" compartment="C_c" boundaryCondition="false" sboTerm="SBO:0000299"><annotation><in:inchi xmlns:in="http://biomodels.net/inchi" metaid="metaid_M_74_inchi">InChI=1/C8H8O3/c9-7-3-1-6(2-4-7)5-8(10)11/h1-4,9H,5H2,(H,10,11)/p-1/fC8H7O3/q-1</in:inchi><rdf:RDF xmlns:rdf="http://www.w3.org/1999/02/22-rdf-syntax-ns#" xmlns:dc="http://purl.org/dc/elements/1.1/" xmlns:dcterms="http://purl.org/dc/terms/" xmlns:vCard="http://www.w3.org/2001/vcard-rdf/3.0#" xmlns:bqbiol="http://biomodels.net/biology-qualifiers/" xmlns:bqmodel="http://biomodels.net/model-qualifiers/"><rdf:Description rdf:about="#metaid_M_74"><bqbiol:is><rdf:Bag><rdf:li rdf:resource="#metaid_M_74_inchi" /><rdf:li rdf:resource="urn:miriam:obo.chebi:CHEBI:48999"/></rdf:Bag></bqbiol:is></rdf:Description></rdf:RDF></annotation></species>
<species metaid="metaid_M_75" id="M_75" name="4-hydroxyphenyllactate" compartment="C_c" boundaryCondition="false" sboTerm="SBO:0000299"></species>
<species metaid="metaid_M_76" id="M_76" name="4-hydroxyphenylpyruvate" compartment="C_c" boundaryCondition="false" sboTerm="SBO:0000299"></species>
<species metaid="metaid_M_77" id="M_77" name="4-methyl-2-oxopentanoate" compartment="C_c" boundaryCondition="false" sboTerm="SBO:0000299"><annotation><in:inchi xmlns:in="http://biomodels.net/inchi" metaid="metaid_M_77_inchi">InChI=1/C6H10O3/c1-4(2)3-5(7)6(8)9/h4H,3H2,1-2H3,(H,8,9)/p-1/fC6H9O3/q-1</in:inchi><rdf:RDF xmlns:rdf="http://www.w3.org/1999/02/22-rdf-syntax-ns#" xmlns:dc="http://purl.org/dc/elements/1.1/" xmlns:dcterms="http://purl.org/dc/terms/" xmlns:vCard="http://www.w3.org/2001/vcard-rdf/3.0#" xmlns:bqbiol="http://biomodels.net/biology-qualifiers/" xmlns:bqmodel="http://biomodels.net/model-qualifiers/"><rdf:Description rdf:about="#metaid_M_77"><bqbiol:is><rdf:Bag><rdf:li rdf:resource="#metaid_M_77_inchi" /><rdf:li rdf:resource="urn:miriam:obo.chebi:CHEBI:17865"/></rdf:Bag></bqbiol:is></rdf:Description></rdf:RDF></annotation></species>
<species metaid="metaid_M_78" id="M_78" name="4-methyl-5-(2- phosphoethyl)-thiazole" compartment="C_c" boundaryCondition="false" sboTerm="SBO:0000299"></species>
<species metaid="metaid_M_79" id="M_79" name="4-methyl-5-(2-hydroxyethyl)-thiazole" compartment="C_c" boundaryCondition="false" sboTerm="SBO:0000299"></species>
<species metaid="metaid_M_80" id="M_80" name="4-methylthio 2-oxobutyrate" compartment="C_c" boundaryCondition="false" sboTerm="SBO:0000299"></species>
<species metaid="metaid_M_440" id="M_440" name="4MOPext" compartment="C_e" boundaryCondition="false" sboTerm="SBO:0000299"></species>
<species metaid="metaid_M_81" id="M_81" name="4-phospho-L-aspartate" compartment="C_c" boundaryCondition="false" sboTerm="SBO:0000299"><annotation><in:inchi xmlns:in="http://biomodels.net/inchi" metaid="metaid_M_81_inchi">InChI=1/C4H8NO7P/c5-2(4(7)8)1-3(6)12-13(9,10)11/h2H,1,5H2,(H,7,8)(H2,9,10,11)/p-3/t2-/m0/s1</in:inchi><rdf:RDF xmlns:rdf="http://www.w3.org/1999/02/22-rdf-syntax-ns#" xmlns:dc="http://purl.org/dc/elements/1.1/" xmlns:dcterms="http://purl.org/dc/terms/" xmlns:vCard="http://www.w3.org/2001/vcard-rdf/3.0#" xmlns:bqbiol="http://biomodels.net/biology-qualifiers/" xmlns:bqmodel="http://biomodels.net/model-qualifiers/"><rdf:Description rdf:about="#metaid_M_81"><bqbiol:is><rdf:Bag><rdf:li rdf:resource="#metaid_M_81_inchi" /><rdf:li rdf:resource="urn:miriam:obo.chebi:CHEBI:30407"/></rdf:Bag></bqbiol:is></rdf:Description></rdf:RDF></annotation></species>
<species metaid="metaid_M_82" id="M_82" name="5,10-methenyltetrahydrofolate" compartment="C_c" boundaryCondition="false" sboTerm="SBO:0000299"><annotation><in:inchi xmlns:in="http://biomodels.net/inchi" metaid="metaid_M_82_inchi">InChI=1/C20H21N7O6/c21-20-24-16-15(18(31)25-20)27-9-26(8-12(27)7-22-16)11-3-1-10(2-4-11)17(30)23-13(19(32)33)5-6-14(28)29/h1-4,9,12-13H,5-8H2,(H6-,21,22,23,24,25,28,29,30,31,32,33)/p+1/t12-,13+/m1/s1/fC20H22N7O6/h22-23,25,28,32H,21H2/q+1</in:inchi><rdf:RDF xmlns:rdf="http://www.w3.org/1999/02/22-rdf-syntax-ns#" xmlns:dc="http://purl.org/dc/elements/1.1/" xmlns:dcterms="http://purl.org/dc/terms/" xmlns:vCard="http://www.w3.org/2001/vcard-rdf/3.0#" xmlns:bqbiol="http://biomodels.net/biology-qualifiers/" xmlns:bqmodel="http://biomodels.net/model-qualifiers/"><rdf:Description rdf:about="#metaid_M_82"><bqbiol:is><rdf:Bag><rdf:li rdf:resource="#metaid_M_82_inchi" /><rdf:li rdf:resource="urn:miriam:obo.chebi:CHEBI:15638"/></rdf:Bag></bqbiol:is></rdf:Description></rdf:RDF></annotation></species>
<species metaid="metaid_M_83" id="M_83" name="5,10-methylenetetrahydrofolate" compartment="C_c" boundaryCondition="false" sboTerm="SBO:0000299"><annotation><in:inchi xmlns:in="http://biomodels.net/inchi" metaid="metaid_M_83_inchi">InChI=1/C20H23N7O6/c21-20-24-16-15(18(31)25-20)27-9-26(8-12(27)7-22-16)11-3-1-10(2-4-11)17(30)23-13(19(32)33)5-6-14(28)29/h1-4,12-13H,5-9H2,(H,23,30)(H,28,29)(H,32,33)(H4,21,22,24,25,31)/p-2/t12?,13-/m0/s1/fC20H21N7O6/h22-23,25H,21H2/q-2</in:inchi><rdf:RDF xmlns:rdf="http://www.w3.org/1999/02/22-rdf-syntax-ns#" xmlns:dc="http://purl.org/dc/elements/1.1/" xmlns:dcterms="http://purl.org/dc/terms/" xmlns:vCard="http://www.w3.org/2001/vcard-rdf/3.0#" xmlns:bqbiol="http://biomodels.net/biology-qualifiers/" xmlns:bqmodel="http://biomodels.net/model-qualifiers/"><rdf:Description rdf:about="#metaid_M_83"><bqbiol:is><rdf:Bag><rdf:li rdf:resource="#metaid_M_83_inchi" /><rdf:li rdf:resource="urn:miriam:obo.chebi:CHEBI:12071"/></rdf:Bag></bqbiol:is></rdf:Description></rdf:RDF></annotation></species>
<species metaid="metaid_M_84" id="M_84" name="5-amino-6-(5-phosphoribitylamino)uracil" compartment="C_c" boundaryCondition="false" sboTerm="SBO:0000299"></species>
<species metaid="metaid_M_85" id="M_85" name="5-amino-6-(5-phosphoribosylamino)uracil" compartment="C_c" boundaryCondition="false" sboTerm="SBO:0000299"><annotation><in:inchi xmlns:in="http://biomodels.net/inchi" metaid="metaid_M_85_inchi">InChI=1/C9H15N4O9P/c10-3-6(12-9(17)13-7(3)16)11-8-5(15)4(14)2(22-8)1-21-23(18,19)20/h2,4-5,8,14-15H,1,10H2,(H2,18,19,20)(H3,11,12,13,16,17)/t2-,4-,5-,8-/m1/s1</in:inchi><rdf:RDF xmlns:rdf="http://www.w3.org/1999/02/22-rdf-syntax-ns#" xmlns:dc="http://purl.org/dc/elements/1.1/" xmlns:dcterms="http://purl.org/dc/terms/" xmlns:vCard="http://www.w3.org/2001/vcard-rdf/3.0#" xmlns:bqbiol="http://biomodels.net/biology-qualifiers/" xmlns:bqmodel="http://biomodels.net/model-qualifiers/"><rdf:Description rdf:about="#metaid_M_85"><bqbiol:is><rdf:Bag><rdf:li rdf:resource="#metaid_M_85_inchi" /><rdf:li rdf:resource="urn:miriam:obo.chebi:CHEBI:18337"/></rdf:Bag></bqbiol:is></rdf:Description></rdf:RDF></annotation></species>
<species metaid="metaid_M_86" id="M_86" name="5-dehydroshikimate" compartment="C_c" boundaryCondition="false" sboTerm="SBO:0000299"></species>
<species metaid="metaid_M_87" id="M_87" name="5-formamido-1-(5-phospho-D-ribosyl)imidazole-4-carboxamide" compartment="C_c" boundaryCondition="false" sboTerm="SBO:0000299"><annotation><in:inchi xmlns:in="http://biomodels.net/inchi" metaid="metaid_M_87_inchi">InChI=1/C10H15N4O9P/c11-8(18)5-9(13-3-15)14(2-12-5)10-7(17)6(16)4(23-10)1-22-24(19,20)21/h2-4,6-7,10,16-17H,1H2,(H2,11,18)(H,13,15)(H2,19,20,21)/t4-,6-,7-,10-/m1/s1</in:inchi><rdf:RDF xmlns:rdf="http://www.w3.org/1999/02/22-rdf-syntax-ns#" xmlns:dc="http://purl.org/dc/elements/1.1/" xmlns:dcterms="http://purl.org/dc/terms/" xmlns:vCard="http://www.w3.org/2001/vcard-rdf/3.0#" xmlns:bqbiol="http://biomodels.net/biology-qualifiers/" xmlns:bqmodel="http://biomodels.net/model-qualifiers/"><rdf:Description rdf:about="#metaid_M_87"><bqbiol:is><rdf:Bag><rdf:li rdf:resource="#metaid_M_87_inchi" /><rdf:li rdf:resource="urn:miriam:obo.chebi:CHEBI:18381"/></rdf:Bag></bqbiol:is></rdf:Description></rdf:RDF></annotation></species>
<species metaid="metaid_M_88" id="M_88" name="5-methyltetrahydrofolate" compartment="C_c" boundaryCondition="false" sboTerm="SBO:0000299"><annotation><in:inchi xmlns:in="http://biomodels.net/inchi" metaid="metaid_M_88_inchi">InChI=1/C20H25N7O6/c1-27-12(9-23-16-15(27)18(31)26-20(21)25-16)8-22-11-4-2-10(3-5-11)17(30)24-13(19(32)33)6-7-14(28)29/h2-5,12-13,22H,6-9H2,1H3,(H,24,30)(H,28,29)(H,32,33)(H4,21,23,25,26,31)/t12-,13-/m0/s1</in:inchi><rdf:RDF xmlns:rdf="http://www.w3.org/1999/02/22-rdf-syntax-ns#" xmlns:dc="http://purl.org/dc/elements/1.1/" xmlns:dcterms="http://purl.org/dc/terms/" xmlns:vCard="http://www.w3.org/2001/vcard-rdf/3.0#" xmlns:bqbiol="http://biomodels.net/biology-qualifiers/" xmlns:bqmodel="http://biomodels.net/model-qualifiers/"><rdf:Description rdf:about="#metaid_M_88"><bqbiol:is><rdf:Bag><rdf:li rdf:resource="#metaid_M_88_inchi" /><rdf:li rdf:resource="urn:miriam:obo.chebi:CHEBI:15641"/></rdf:Bag></bqbiol:is></rdf:Description></rdf:RDF></annotation></species>
<species metaid="metaid_M_89" id="M_89" name="5-O-(1-carboxyvinyl)-3-phosphoshikimate" compartment="C_c" boundaryCondition="false" sboTerm="SBO:0000299"><annotation><in:inchi xmlns:in="http://biomodels.net/inchi" metaid="metaid_M_89_inchi">InChI=1/C10H13O10P/c1-4(9(12)13)19-6-2-5(10(14)15)3-7(8(6)11)20-21(16,17)18/h3,6-8,11H,1-2H2,(H,12,13)(H,14,15)(H2,16,17,18)/t6-,7-,8+/m1/s1</in:inchi><rdf:RDF xmlns:rdf="http://www.w3.org/1999/02/22-rdf-syntax-ns#" xmlns:dc="http://purl.org/dc/elements/1.1/" xmlns:dcterms="http://purl.org/dc/terms/" xmlns:vCard="http://www.w3.org/2001/vcard-rdf/3.0#" xmlns:bqbiol="http://biomodels.net/biology-qualifiers/" xmlns:bqmodel="http://biomodels.net/model-qualifiers/"><rdf:Description rdf:about="#metaid_M_89"><bqbiol:is><rdf:Bag><rdf:li rdf:resource="#metaid_M_89_inchi" /><rdf:li rdf:resource="urn:miriam:obo.chebi:CHEBI:16257"/></rdf:Bag></bqbiol:is></rdf:Description></rdf:RDF></annotation></species>
<species metaid="metaid_M_90" id="M_90" name="5-oxo-4,5-dihydrofuran-2-acetate" compartment="C_c" boundaryCondition="false" sboTerm="SBO:0000299"></species>
<species metaid="metaid_M_91" id="M_91" name="5-phospho-alpha-D-ribose 1-diphosphate" compartment="C_c" boundaryCondition="false" sboTerm="SBO:0000299"><annotation><in:inchi xmlns:in="http://biomodels.net/inchi" metaid="metaid_M_91_inchi">InChI=1/C5H13O14P3/c6-3-2(1-16-20(8,9)10)17-5(4(3)7)18-22(14,15)19-21(11,12)13/h2-7H,1H2,(H,14,15)(H2,8,9,10)(H2,11,12,13)/t2-,3-,4-,5-/m1/s1</in:inchi><rdf:RDF xmlns:rdf="http://www.w3.org/1999/02/22-rdf-syntax-ns#" xmlns:dc="http://purl.org/dc/elements/1.1/" xmlns:dcterms="http://purl.org/dc/terms/" xmlns:vCard="http://www.w3.org/2001/vcard-rdf/3.0#" xmlns:bqbiol="http://biomodels.net/biology-qualifiers/" xmlns:bqmodel="http://biomodels.net/model-qualifiers/"><rdf:Description rdf:about="#metaid_M_91"><bqbiol:is><rdf:Bag><rdf:li rdf:resource="#metaid_M_91_inchi" /><rdf:li rdf:resource="urn:miriam:obo.chebi:CHEBI:17111"/></rdf:Bag></bqbiol:is></rdf:Description></rdf:RDF></annotation></species>
<species metaid="metaid_M_92" id="M_92" name="5-phospho-beta-D-ribosylamine" compartment="C_c" boundaryCondition="false" sboTerm="SBO:0000299"></species>
<species metaid="metaid_M_93" id="M_93" name="5'-phosphoribosylformylglycinamide" compartment="C_c" boundaryCondition="false" sboTerm="SBO:0000299"></species>
<species metaid="metaid_M_94" id="M_94" name="5'-phosphoribosylformylglycinamidine" compartment="C_c" boundaryCondition="false" sboTerm="SBO:0000299"></species>
<species metaid="metaid_M_95" id="M_95" name="5'-phosphoribosylglycinamide" compartment="C_c" boundaryCondition="false" sboTerm="SBO:0000299"></species>
<species metaid="metaid_M_96" id="M_96" name="6,7-dimethyl-8-(1-D-ribityl)lumazine" compartment="C_c" boundaryCondition="false" sboTerm="SBO:0000299"><annotation><in:inchi xmlns:in="http://biomodels.net/inchi" metaid="metaid_M_96_inchi">InChI=1/C13H18N4O6/c1-5-6(2)17(3-7(19)10(21)8(20)4-18)11-9(14-5)12(22)16-13(23)15-11/h7-8,10,18-21H,3-4H2,1-2H3,(H,16,22,23)/t7-,8+,10-/m0/s1</in:inchi><rdf:RDF xmlns:rdf="http://www.w3.org/1999/02/22-rdf-syntax-ns#" xmlns:dc="http://purl.org/dc/elements/1.1/" xmlns:dcterms="http://purl.org/dc/terms/" xmlns:vCard="http://www.w3.org/2001/vcard-rdf/3.0#" xmlns:bqbiol="http://biomodels.net/biology-qualifiers/" xmlns:bqmodel="http://biomodels.net/model-qualifiers/"><rdf:Description rdf:about="#metaid_M_96"><bqbiol:is><rdf:Bag><rdf:li rdf:resource="#metaid_M_96_inchi" /><rdf:li rdf:resource="urn:miriam:obo.chebi:CHEBI:17601"/></rdf:Bag></bqbiol:is></rdf:Description></rdf:RDF></annotation></species>
<species metaid="metaid_M_97" id="M_97" name="6-O-acetyl-beta-D-methylgalactoside" compartment="C_c" boundaryCondition="false" sboTerm="SBO:0000299"></species>
<species metaid="metaid_M_98" id="M_98" name="6-O-acetyl-beta-D-phenylgalactoside" compartment="C_c" boundaryCondition="false" sboTerm="SBO:0000299"></species>
<species metaid="metaid_M_99" id="M_99" name="6-O-acetyl-beta-D-thiobutylgalactoside" compartment="C_c" boundaryCondition="false" sboTerm="SBO:0000299"></species>
<species metaid="metaid_M_100" id="M_100" name="6-O-acetyl-beta-D-thiomethylgalactoside" compartment="C_c" boundaryCondition="false" sboTerm="SBO:0000299"></species>
<species metaid="metaid_M_101" id="M_101" name="6-phospho-beta-D-glucoside-(1,4)-D-glucose" compartment="C_c" boundaryCondition="false" sboTerm="SBO:0000299"></species>
<species metaid="metaid_M_102" id="M_102" name="6-phospho-D-gluconate" compartment="C_c" boundaryCondition="false" sboTerm="SBO:0000299"><annotation><in:inchi xmlns:in="http://biomodels.net/inchi" metaid="metaid_M_102_inchi">InChI=1/C6H13O10P/c7-2(1-16-17(13,14)15)3(8)4(9)5(10)6(11)12/h2-5,7-10H,1H2,(H,11,12)(H2,13,14,15)/p-1/t2-,3-,4+,5-/m1/s1</in:inchi><rdf:RDF xmlns:rdf="http://www.w3.org/1999/02/22-rdf-syntax-ns#" xmlns:dc="http://purl.org/dc/elements/1.1/" xmlns:dcterms="http://purl.org/dc/terms/" xmlns:vCard="http://www.w3.org/2001/vcard-rdf/3.0#" xmlns:bqbiol="http://biomodels.net/biology-qualifiers/" xmlns:bqmodel="http://biomodels.net/model-qualifiers/"><rdf:Description rdf:about="#metaid_M_102"><bqbiol:is><rdf:Bag><rdf:li rdf:resource="#metaid_M_102_inchi" /><rdf:li rdf:resource="urn:miriam:obo.chebi:CHEBI:16863"/></rdf:Bag></bqbiol:is></rdf:Description></rdf:RDF></annotation></species>
<species metaid="metaid_M_441" id="M_441" name="AALDext" compartment="C_e" boundaryCondition="false" sboTerm="SBO:0000299"></species>
<species metaid="metaid_M_103" id="M_103" name="acetaldehyde" compartment="C_c" boundaryCondition="false" sboTerm="SBO:0000299"><annotation><in:inchi xmlns:in="http://biomodels.net/inchi" metaid="metaid_M_103_inchi">InChI=1/C2H4O/c1-2-3/h2H,1H3</in:inchi><rdf:RDF xmlns:rdf="http://www.w3.org/1999/02/22-rdf-syntax-ns#" xmlns:dc="http://purl.org/dc/elements/1.1/" xmlns:dcterms="http://purl.org/dc/terms/" xmlns:vCard="http://www.w3.org/2001/vcard-rdf/3.0#" xmlns:bqbiol="http://biomodels.net/biology-qualifiers/" xmlns:bqmodel="http://biomodels.net/model-qualifiers/"><rdf:Description rdf:about="#metaid_M_103"><bqbiol:is><rdf:Bag><rdf:li rdf:resource="#metaid_M_103_inchi" /><rdf:li rdf:resource="urn:miriam:obo.chebi:CHEBI:15343"/></rdf:Bag></bqbiol:is></rdf:Description></rdf:RDF></annotation></species>
<species metaid="metaid_M_104" id="M_104" name="acetate" compartment="C_c" boundaryCondition="false" sboTerm="SBO:0000299"><annotation><in:inchi xmlns:in="http://biomodels.net/inchi" metaid="metaid_M_104_inchi">InChI=1/C2H4O2/c1-2(3)4/h1H3,(H,3,4)/p-1</in:inchi><rdf:RDF xmlns:rdf="http://www.w3.org/1999/02/22-rdf-syntax-ns#" xmlns:dc="http://purl.org/dc/elements/1.1/" xmlns:dcterms="http://purl.org/dc/terms/" xmlns:vCard="http://www.w3.org/2001/vcard-rdf/3.0#" xmlns:bqbiol="http://biomodels.net/biology-qualifiers/" xmlns:bqmodel="http://biomodels.net/model-qualifiers/"><rdf:Description rdf:about="#metaid_M_104"><bqbiol:is><rdf:Bag><rdf:li rdf:resource="#metaid_M_104_inchi" /><rdf:li rdf:resource="urn:miriam:obo.chebi:CHEBI:30089"/></rdf:Bag></bqbiol:is></rdf:Description></rdf:RDF></annotation></species>
<species metaid="metaid_M_442" id="M_442" name="ACEText" compartment="C_e" boundaryCondition="false" sboTerm="SBO:0000299"></species>
<species metaid="metaid_M_105" id="M_105" name="acetoacetyl-CoA" compartment="C_c" boundaryCondition="false" sboTerm="SBO:0000299"><annotation><in:inchi xmlns:in="http://biomodels.net/inchi" metaid="metaid_M_105_inchi">InChI=1/C25H40N7O18P3S/c1-13(33)8-16(35)54-7-6-27-15(34)4-5-28-23(38)20(37)25(2,3)10-47-53(44,45)50-52(42,43)46-9-14-19(49-51(39,40)41)18(36)24(48-14)32-12-31-17-21(26)29-11-30-22(17)32/h11-12,14,18-20,24,36-37H,4-10H2,1-3H3,(H,27,34)(H,28,38)(H,42,43)(H,44,45)(H2,26,29,30)(H2,39,40,41)/t14-,18-,19-,20+,24-/m1/s1/f/h27-28,39-40,42,44H,26H2</in:inchi><rdf:RDF xmlns:rdf="http://www.w3.org/1999/02/22-rdf-syntax-ns#" xmlns:dc="http://purl.org/dc/elements/1.1/" xmlns:dcterms="http://purl.org/dc/terms/" xmlns:vCard="http://www.w3.org/2001/vcard-rdf/3.0#" xmlns:bqbiol="http://biomodels.net/biology-qualifiers/" xmlns:bqmodel="http://biomodels.net/model-qualifiers/"><rdf:Description rdf:about="#metaid_M_105"><bqbiol:is><rdf:Bag><rdf:li rdf:resource="#metaid_M_105_inchi" /><rdf:li rdf:resource="urn:miriam:obo.chebi:CHEBI:15345"/></rdf:Bag></bqbiol:is></rdf:Description></rdf:RDF></annotation></species>
<species metaid="metaid_M_106" id="M_106" name="acetone" compartment="C_c" boundaryCondition="false" sboTerm="SBO:0000299"><annotation><in:inchi xmlns:in="http://biomodels.net/inchi" metaid="metaid_M_106_inchi">InChI=1/C3H6O/c1-3(2)4/h1-2H3</in:inchi><rdf:RDF xmlns:rdf="http://www.w3.org/1999/02/22-rdf-syntax-ns#" xmlns:dc="http://purl.org/dc/elements/1.1/" xmlns:dcterms="http://purl.org/dc/terms/" xmlns:vCard="http://www.w3.org/2001/vcard-rdf/3.0#" xmlns:bqbiol="http://biomodels.net/biology-qualifiers/" xmlns:bqmodel="http://biomodels.net/model-qualifiers/"><rdf:Description rdf:about="#metaid_M_106"><bqbiol:is><rdf:Bag><rdf:li rdf:resource="#metaid_M_106_inchi" /><rdf:li rdf:resource="urn:miriam:obo.chebi:CHEBI:15347"/></rdf:Bag></bqbiol:is></rdf:Description></rdf:RDF></annotation></species>
<species metaid="metaid_M_107" id="M_107" name="acetyl phosphate" compartment="C_c" boundaryCondition="false" sboTerm="SBO:0000299"><annotation><in:inchi xmlns:in="http://biomodels.net/inchi" metaid="metaid_M_107_inchi">InChI=1/C2H5O5P/c1-2(3)7-8(4,5)6/h1H3,(H2,4,5,6)/p-1/fC2H4O5P/h4H/q-1</in:inchi><rdf:RDF xmlns:rdf="http://www.w3.org/1999/02/22-rdf-syntax-ns#" xmlns:dc="http://purl.org/dc/elements/1.1/" xmlns:dcterms="http://purl.org/dc/terms/" xmlns:vCard="http://www.w3.org/2001/vcard-rdf/3.0#" xmlns:bqbiol="http://biomodels.net/biology-qualifiers/" xmlns:bqmodel="http://biomodels.net/model-qualifiers/"><rdf:Description rdf:about="#metaid_M_107"><bqbiol:is><rdf:Bag><rdf:li rdf:resource="#metaid_M_107_inchi" /><rdf:li rdf:resource="urn:miriam:obo.chebi:CHEBI:13711"/></rdf:Bag></bqbiol:is></rdf:Description></rdf:RDF></annotation></species>
<species metaid="metaid_M_108" id="M_108" name="acetyl-CoA" compartment="C_c" boundaryCondition="false" sboTerm="SBO:0000299"><annotation><in:inchi xmlns:in="http://biomodels.net/inchi" metaid="metaid_M_108_inchi">InChI=1/C23H38N7O17P3S/c1-12(31)51-7-6-25-14(32)4-5-26-21(35)18(34)23(2,3)9-44-50(41,42)47-49(39,40)43-8-13-17(46-48(36,37)38)16(33)22(45-13)30-11-29-15-19(24)27-10-28-20(15)30/h10-11,13,16-18,22,33-34H,4-9H2,1-3H3,(H,25,32)(H,26,35)(H,39,40)(H,41,42)(H2,24,27,28)(H2,36,37,38)/t13-,16-,17-,18+,22-/m1/s1/f/h25-26,36-37,39,41H,24H2</in:inchi><rdf:RDF xmlns:rdf="http://www.w3.org/1999/02/22-rdf-syntax-ns#" xmlns:dc="http://purl.org/dc/elements/1.1/" xmlns:dcterms="http://purl.org/dc/terms/" xmlns:vCard="http://www.w3.org/2001/vcard-rdf/3.0#" xmlns:bqbiol="http://biomodels.net/biology-qualifiers/" xmlns:bqmodel="http://biomodels.net/model-qualifiers/"><rdf:Description rdf:about="#metaid_M_108"><bqbiol:is><rdf:Bag><rdf:li rdf:resource="#metaid_M_108_inchi" /><rdf:li rdf:resource="urn:miriam:obo.chebi:CHEBI:15351"/></rdf:Bag></bqbiol:is></rdf:Description></rdf:RDF></annotation></species>
<species metaid="metaid_M_109" id="M_109" name="acetyl-maltose" compartment="C_c" boundaryCondition="false" sboTerm="SBO:0000299"></species>
<species metaid="metaid_M_110" id="M_110" name="acyl-carrier protein" compartment="C_c" boundaryCondition="false" sboTerm="SBO:0000299"><annotation><rdf:RDF xmlns:rdf="http://www.w3.org/1999/02/22-rdf-syntax-ns#" xmlns:dc="http://purl.org/dc/elements/1.1/" xmlns:dcterms="http://purl.org/dc/terms/" xmlns:vCard="http://www.w3.org/2001/vcard-rdf/3.0#" xmlns:bqbiol="http://biomodels.net/biology-qualifiers/" xmlns:bqmodel="http://biomodels.net/model-qualifiers/"><rdf:Description rdf:about="#metaid_M_110"><bqbiol:is><rdf:Bag><rdf:li rdf:resource="urn:miriam:obo.chebi:CHEBI:13534"/></rdf:Bag></bqbiol:is></rdf:Description></rdf:RDF></annotation></species>
<species metaid="metaid_M_443" id="M_443" name="ACTNext" compartment="C_e" boundaryCondition="false" sboTerm="SBO:0000299"></species>
<species metaid="metaid_M_111" id="M_111" name="acyl-[acp]" compartment="C_c" boundaryCondition="false" sboTerm="SBO:0000299"><annotation><rdf:RDF xmlns:rdf="http://www.w3.org/1999/02/22-rdf-syntax-ns#" xmlns:dc="http://purl.org/dc/elements/1.1/" xmlns:dcterms="http://purl.org/dc/terms/" xmlns:vCard="http://www.w3.org/2001/vcard-rdf/3.0#" xmlns:bqbiol="http://biomodels.net/biology-qualifiers/" xmlns:bqmodel="http://biomodels.net/model-qualifiers/"><rdf:Description rdf:about="#metaid_M_111"><bqbiol:is><rdf:Bag><rdf:li rdf:resource="urn:miriam:obo.chebi:CHEBI:16018"/></rdf:Bag></bqbiol:is></rdf:Description></rdf:RDF></annotation></species>
<species metaid="metaid_M_112" id="M_112" name="acylglycerol 3-phosphate" compartment="C_c" boundaryCondition="false" sboTerm="SBO:0000299"></species>
<species metaid="metaid_M_444" id="M_444" name="ADEext" compartment="C_e" boundaryCondition="false" sboTerm="SBO:0000299"></species>
<species metaid="metaid_M_113" id="M_113" name="adenine" compartment="C_c" boundaryCondition="false" sboTerm="SBO:0000299"><annotation><in:inchi xmlns:in="http://biomodels.net/inchi" metaid="metaid_M_113_inchi">InChI=1/C5H5N5/c6-4-3-5(9-1-7-3)10-2-8-4/h1-2H,(H3,6,7,8,9,10)/f/h9H,6H2</in:inchi><rdf:RDF xmlns:rdf="http://www.w3.org/1999/02/22-rdf-syntax-ns#" xmlns:dc="http://purl.org/dc/elements/1.1/" xmlns:dcterms="http://purl.org/dc/terms/" xmlns:vCard="http://www.w3.org/2001/vcard-rdf/3.0#" xmlns:bqbiol="http://biomodels.net/biology-qualifiers/" xmlns:bqmodel="http://biomodels.net/model-qualifiers/"><rdf:Description rdf:about="#metaid_M_113"><bqbiol:is><rdf:Bag><rdf:li rdf:resource="#metaid_M_113_inchi" /><rdf:li rdf:resource="urn:miriam:obo.chebi:CHEBI:16708"/></rdf:Bag></bqbiol:is></rdf:Description></rdf:RDF></annotation></species>
<species metaid="metaid_M_114" id="M_114" name="adenosine" compartment="C_c" boundaryCondition="false" sboTerm="SBO:0000299"><annotation><in:inchi xmlns:in="http://biomodels.net/inchi" metaid="metaid_M_114_inchi">InChI=1/C10H13N5O4/c11-8-5-9(13-2-12-8)15(3-14-5)10-7(18)6(17)4(1-16)19-10/h2-4,6-7,10,16-18H,1H2,(H2,11,12,13)/t4-,6-,7-,10-/m1/s1/f/h11H2</in:inchi><rdf:RDF xmlns:rdf="http://www.w3.org/1999/02/22-rdf-syntax-ns#" xmlns:dc="http://purl.org/dc/elements/1.1/" xmlns:dcterms="http://purl.org/dc/terms/" xmlns:vCard="http://www.w3.org/2001/vcard-rdf/3.0#" xmlns:bqbiol="http://biomodels.net/biology-qualifiers/" xmlns:bqmodel="http://biomodels.net/model-qualifiers/"><rdf:Description rdf:about="#metaid_M_114"><bqbiol:is><rdf:Bag><rdf:li rdf:resource="#metaid_M_114_inchi" /><rdf:li rdf:resource="urn:miriam:obo.chebi:CHEBI:16335"/></rdf:Bag></bqbiol:is></rdf:Description></rdf:RDF></annotation></species>
<species metaid="metaid_M_115" id="M_115" name="adenosine 3',5'-bisphosphate" compartment="C_c" boundaryCondition="false" sboTerm="SBO:0000299"><annotation><in:inchi xmlns:in="http://biomodels.net/inchi" metaid="metaid_M_115_inchi">InChI=1/C10H15N5O10P2/c11-8-5-9(13-2-12-8)15(3-14-5)10-6(16)7(25-27(20,21)22)4(24-10)1-23-26(17,18)19/h2-4,6-7,10,16H,1H2,(H2,11,12,13)(H2,17,18,19)(H2,20,21,22)/t4-,6-,7-,10-/m1/s1</in:inchi><rdf:RDF xmlns:rdf="http://www.w3.org/1999/02/22-rdf-syntax-ns#" xmlns:dc="http://purl.org/dc/elements/1.1/" xmlns:dcterms="http://purl.org/dc/terms/" xmlns:vCard="http://www.w3.org/2001/vcard-rdf/3.0#" xmlns:bqbiol="http://biomodels.net/biology-qualifiers/" xmlns:bqmodel="http://biomodels.net/model-qualifiers/"><rdf:Description rdf:about="#metaid_M_115"><bqbiol:is><rdf:Bag><rdf:li rdf:resource="#metaid_M_115_inchi" /><rdf:li rdf:resource="urn:miriam:obo.chebi:CHEBI:17985"/></rdf:Bag></bqbiol:is></rdf:Description></rdf:RDF></annotation></species>
<species metaid="metaid_M_116" id="M_116" name="adenylosuccinate" compartment="C_c" boundaryCondition="false" sboTerm="SBO:0000299"></species>
<species metaid="metaid_M_117" id="M_117" name="adenylyl sulfate" compartment="C_c" boundaryCondition="false" sboTerm="SBO:0000299"></species>
<species metaid="metaid_M_118" id="M_118" name="ADP" compartment="C_c" boundaryCondition="false" sboTerm="SBO:0000299"><annotation><in:inchi xmlns:in="http://biomodels.net/inchi" metaid="metaid_M_118_inchi">InChI=1/C10H15N5O10P2/c11-8-5-9(13-2-12-8)15(3-14-5)10-7(17)6(16)4(24-10)1-23-27(21,22)25-26(18,19)20/h2-4,6-7,10,16-17H,1H2,(H,21,22)(H2,11,12,13)(H2,18,19,20)/t4-,6-,7-,10-/m1/s1/f/h18-19,21H,11H2</in:inchi><rdf:RDF xmlns:rdf="http://www.w3.org/1999/02/22-rdf-syntax-ns#" xmlns:dc="http://purl.org/dc/elements/1.1/" xmlns:dcterms="http://purl.org/dc/terms/" xmlns:vCard="http://www.w3.org/2001/vcard-rdf/3.0#" xmlns:bqbiol="http://biomodels.net/biology-qualifiers/" xmlns:bqmodel="http://biomodels.net/model-qualifiers/"><rdf:Description rdf:about="#metaid_M_118"><bqbiol:is><rdf:Bag><rdf:li rdf:resource="#metaid_M_118_inchi" /><rdf:li rdf:resource="urn:miriam:obo.chebi:CHEBI:16761"/></rdf:Bag></bqbiol:is></rdf:Description></rdf:RDF></annotation></species>
<species metaid="metaid_M_119" id="M_119" name="AICAR" compartment="C_c" boundaryCondition="false" sboTerm="SBO:0000299"></species>
<species metaid="metaid_M_445" id="M_445" name="ALAext" compartment="C_e" boundaryCondition="false" sboTerm="SBO:0000299"></species>
<species metaid="metaid_M_446" id="M_446" name="ALCTText" compartment="C_e" boundaryCondition="false" sboTerm="SBO:0000299"></species>
<species metaid="metaid_M_447" id="M_447" name="alpha-dextrin" compartment="C_e" boundaryCondition="false" sboTerm="SBO:0000299"></species>
<species metaid="metaid_M_120" id="M_120" name="alpha-D-galactose 1-phosphate" compartment="C_c" boundaryCondition="false" sboTerm="SBO:0000299"><annotation><in:inchi xmlns:in="http://biomodels.net/inchi" metaid="metaid_M_120_inchi">InChI=1/C6H13O9P/c7-1-2-3(8)4(9)5(10)6(14-2)15-16(11,12)13/h2-10H,1H2,(H2,11,12,13)/t2-,3+,4+,5-,6-/m1/s1/f/h11-12H</in:inchi><rdf:RDF xmlns:rdf="http://www.w3.org/1999/02/22-rdf-syntax-ns#" xmlns:dc="http://purl.org/dc/elements/1.1/" xmlns:dcterms="http://purl.org/dc/terms/" xmlns:vCard="http://www.w3.org/2001/vcard-rdf/3.0#" xmlns:bqbiol="http://biomodels.net/biology-qualifiers/" xmlns:bqmodel="http://biomodels.net/model-qualifiers/"><rdf:Description rdf:about="#metaid_M_120"><bqbiol:is><rdf:Bag><rdf:li rdf:resource="#metaid_M_120_inchi" /><rdf:li rdf:resource="urn:miriam:obo.chebi:CHEBI:17973"/></rdf:Bag></bqbiol:is></rdf:Description></rdf:RDF></annotation></species>
<species metaid="metaid_M_121" id="M_121" name="AMP" compartment="C_c" boundaryCondition="false" sboTerm="SBO:0000299"><annotation><in:inchi xmlns:in="http://biomodels.net/inchi" metaid="metaid_M_121_inchi">InChI=1/C10H14N5O7P/c11-8-5-9(13-2-12-8)15(3-14-5)10-7(17)6(16)4(22-10)1-21-23(18,19)20/h2-4,6-7,10,16-17H,1H2,(H2,11,12,13)(H2,18,19,20)/t4-,6-,7-,10-/m1/s1/f/h18-19H,11H2</in:inchi><rdf:RDF xmlns:rdf="http://www.w3.org/1999/02/22-rdf-syntax-ns#" xmlns:dc="http://purl.org/dc/elements/1.1/" xmlns:dcterms="http://purl.org/dc/terms/" xmlns:vCard="http://www.w3.org/2001/vcard-rdf/3.0#" xmlns:bqbiol="http://biomodels.net/biology-qualifiers/" xmlns:bqmodel="http://biomodels.net/model-qualifiers/"><rdf:Description rdf:about="#metaid_M_121"><bqbiol:is><rdf:Bag><rdf:li rdf:resource="#metaid_M_121_inchi" /><rdf:li rdf:resource="urn:miriam:obo.chebi:CHEBI:16027"/></rdf:Bag></bqbiol:is></rdf:Description></rdf:RDF></annotation></species>
<species metaid="metaid_M_122" id="M_122" name="amylose" compartment="C_c" boundaryCondition="false" sboTerm="SBO:0000299"><notes><body xmlns="http://www.w3.org/1999/xhtml"><p>FORMULA: (C6H10O5)n</p></body></notes><annotation><rdf:RDF xmlns:rdf="http://www.w3.org/1999/02/22-rdf-syntax-ns#" xmlns:dc="http://purl.org/dc/elements/1.1/" xmlns:dcterms="http://purl.org/dc/terms/" xmlns:vCard="http://www.w3.org/2001/vcard-rdf/3.0#" xmlns:bqbiol="http://biomodels.net/biology-qualifiers/" xmlns:bqmodel="http://biomodels.net/model-qualifiers/"><rdf:Description rdf:about="#metaid_M_122"><bqbiol:is><rdf:Bag><rdf:li rdf:resource="urn:miriam:obo.chebi:CHEBI:28102"/></rdf:Bag></bqbiol:is></rdf:Description></rdf:RDF></annotation></species>
<species metaid="metaid_M_123" id="M_123" name="anthranilate" compartment="C_c" boundaryCondition="false" sboTerm="SBO:0000299"><annotation><in:inchi xmlns:in="http://biomodels.net/inchi" metaid="metaid_M_123_inchi">InChI=1/C7H7NO2/c8-6-4-2-1-3-5(6)7(9)10/h1-4H,8H2,(H,9,10)/p-1/fC7H6NO2/q-1</in:inchi><rdf:RDF xmlns:rdf="http://www.w3.org/1999/02/22-rdf-syntax-ns#" xmlns:dc="http://purl.org/dc/elements/1.1/" xmlns:dcterms="http://purl.org/dc/terms/" xmlns:vCard="http://www.w3.org/2001/vcard-rdf/3.0#" xmlns:bqbiol="http://biomodels.net/biology-qualifiers/" xmlns:bqmodel="http://biomodels.net/model-qualifiers/"><rdf:Description rdf:about="#metaid_M_123"><bqbiol:is><rdf:Bag><rdf:li rdf:resource="#metaid_M_123_inchi" /><rdf:li rdf:resource="urn:miriam:obo.chebi:CHEBI:16567"/></rdf:Bag></bqbiol:is></rdf:Description></rdf:RDF></annotation></species>
<species metaid="metaid_M_124" id="M_124" name="apo-ACP" compartment="C_c" boundaryCondition="false" sboTerm="SBO:0000299"></species>
<species metaid="metaid_M_448" id="M_448" name="ARBText" compartment="C_e" boundaryCondition="false" sboTerm="SBO:0000299"></species>
<species metaid="metaid_M_125" id="M_125" name="arbutin 6-phosphate" compartment="C_c" boundaryCondition="false" sboTerm="SBO:0000299"></species>
<species metaid="metaid_M_449" id="M_449" name="ARGext" compartment="C_e" boundaryCondition="false" sboTerm="SBO:0000299"></species>
<species metaid="metaid_M_450" id="M_450" name="ASNext" compartment="C_e" boundaryCondition="false" sboTerm="SBO:0000299"></species>
<species metaid="metaid_M_451" id="M_451" name="ASPext" compartment="C_e" boundaryCondition="false" sboTerm="SBO:0000299"></species>
<species metaid="metaid_M_126" id="M_126" name="ATP" compartment="C_c" boundaryCondition="false" sboTerm="SBO:0000299"><annotation><in:inchi xmlns:in="http://biomodels.net/inchi" metaid="metaid_M_126_inchi">InChI=1/C10H16N5O13P3/c11-8-5-9(13-2-12-8)15(3-14-5)10-7(17)6(16)4(26-10)1-25-30(21,22)28-31(23,24)27-29(18,19)20/h2-4,6-7,10,16-17H,1H2,(H,21,22)(H,23,24)(H2,11,12,13)(H2,18,19,20)/t4-,6-,7-,10-/m1/s1/f/h18-19,21,23H,11H2</in:inchi><rdf:RDF xmlns:rdf="http://www.w3.org/1999/02/22-rdf-syntax-ns#" xmlns:dc="http://purl.org/dc/elements/1.1/" xmlns:dcterms="http://purl.org/dc/terms/" xmlns:vCard="http://www.w3.org/2001/vcard-rdf/3.0#" xmlns:bqbiol="http://biomodels.net/biology-qualifiers/" xmlns:bqmodel="http://biomodels.net/model-qualifiers/"><rdf:Description rdf:about="#metaid_M_126"><bqbiol:is><rdf:Bag><rdf:li rdf:resource="#metaid_M_126_inchi" /><rdf:li rdf:resource="urn:miriam:obo.chebi:CHEBI:15422"/></rdf:Bag></bqbiol:is></rdf:Description></rdf:RDF></annotation></species>
<species metaid="metaid_M_452" id="M_452" name="BDOHext" compartment="C_e" boundaryCondition="false" sboTerm="SBO:0000299"></species>
<species metaid="metaid_M_127" id="M_127" name="beta-D-galactose" compartment="C_c" boundaryCondition="false" sboTerm="SBO:0000299"><annotation><in:inchi xmlns:in="http://biomodels.net/inchi" metaid="metaid_M_127_inchi">InChI=1/C6H12O6/c7-1-2-3(8)4(9)5(10)6(11)12-2/h2-11H,1H2/t2-,3+,4+,5-,6-/m1/s1</in:inchi><rdf:RDF xmlns:rdf="http://www.w3.org/1999/02/22-rdf-syntax-ns#" xmlns:dc="http://purl.org/dc/elements/1.1/" xmlns:dcterms="http://purl.org/dc/terms/" xmlns:vCard="http://www.w3.org/2001/vcard-rdf/3.0#" xmlns:bqbiol="http://biomodels.net/biology-qualifiers/" xmlns:bqmodel="http://biomodels.net/model-qualifiers/"><rdf:Description rdf:about="#metaid_M_127"><bqbiol:is><rdf:Bag><rdf:li rdf:resource="#metaid_M_127_inchi" /><rdf:li rdf:resource="urn:miriam:obo.chebi:CHEBI:27667"/></rdf:Bag></bqbiol:is></rdf:Description></rdf:RDF></annotation></species>
<species metaid="metaid_M_128" id="M_128" name="beta-D-glucose" compartment="C_c" boundaryCondition="false" sboTerm="SBO:0000299"><annotation><in:inchi xmlns:in="http://biomodels.net/inchi" metaid="metaid_M_128_inchi">InChI=1/C6H12O6/c7-1-2-3(8)4(9)5(10)6(11)12-2/h2-11H,1H2/t2-,3-,4+,5-,6-/m1/s1</in:inchi><rdf:RDF xmlns:rdf="http://www.w3.org/1999/02/22-rdf-syntax-ns#" xmlns:dc="http://purl.org/dc/elements/1.1/" xmlns:dcterms="http://purl.org/dc/terms/" xmlns:vCard="http://www.w3.org/2001/vcard-rdf/3.0#" xmlns:bqbiol="http://biomodels.net/biology-qualifiers/" xmlns:bqmodel="http://biomodels.net/model-qualifiers/"><rdf:Description rdf:about="#metaid_M_128"><bqbiol:is><rdf:Bag><rdf:li rdf:resource="#metaid_M_128_inchi" /><rdf:li rdf:resource="urn:miriam:obo.chebi:CHEBI:15903"/></rdf:Bag></bqbiol:is></rdf:Description></rdf:RDF></annotation></species>
<species metaid="metaid_M_129" id="M_129" name="beta-D-glucose 1-phosphate" compartment="C_c" boundaryCondition="false" sboTerm="SBO:0000299"></species>
<species metaid="metaid_M_130" id="M_130" name="beta-D-glucose 6-phosphate" compartment="C_c" boundaryCondition="false" sboTerm="SBO:0000299"><annotation><in:inchi xmlns:in="http://biomodels.net/inchi" metaid="metaid_M_130_inchi">InChI=1/C6H13O9P/c7-3-2(1-14-16(11,12)13)15-6(10)5(9)4(3)8/h2-10H,1H2,(H2,11,12,13)/t2-,3-,4+,5-,6-/m1/s1/f/h11-12H</in:inchi><rdf:RDF xmlns:rdf="http://www.w3.org/1999/02/22-rdf-syntax-ns#" xmlns:dc="http://purl.org/dc/elements/1.1/" xmlns:dcterms="http://purl.org/dc/terms/" xmlns:vCard="http://www.w3.org/2001/vcard-rdf/3.0#" xmlns:bqbiol="http://biomodels.net/biology-qualifiers/" xmlns:bqmodel="http://biomodels.net/model-qualifiers/"><rdf:Description rdf:about="#metaid_M_130"><bqbiol:is><rdf:Bag><rdf:li rdf:resource="#metaid_M_130_inchi" /><rdf:li rdf:resource="urn:miriam:obo.chebi:CHEBI:17719"/></rdf:Bag></bqbiol:is></rdf:Description></rdf:RDF></annotation></species>
<species metaid="metaid_M_131" id="M_131" name="beta-D-methylgalactoside" compartment="C_c" boundaryCondition="false" sboTerm="SBO:0000299"></species>
<species metaid="metaid_M_132" id="M_132" name="beta-D-phenylgalactoside" compartment="C_c" boundaryCondition="false" sboTerm="SBO:0000299"></species>
<species metaid="metaid_M_133" id="M_133" name="beta-D-thiobutylgalactoside" compartment="C_c" boundaryCondition="false" sboTerm="SBO:0000299"></species>
<species metaid="metaid_M_134" id="M_134" name="beta-D-thiomethylgalactoside" compartment="C_c" boundaryCondition="false" sboTerm="SBO:0000299"></species>
<species metaid="metaid_M_135" id="M_135" name="beta-D-xylose" compartment="C_c" boundaryCondition="false" sboTerm="SBO:0000299"></species>
<species metaid="metaid_M_136" id="M_136" name="betaine" compartment="C_c" boundaryCondition="false" sboTerm="SBO:0000299"></species>
<species metaid="metaid_M_137" id="M_137" name="beta-lactose" compartment="C_c" boundaryCondition="false" sboTerm="SBO:0000299"></species>
<species metaid="metaid_M_138" id="M_138" name="beta-L-arabinose" compartment="C_c" boundaryCondition="false" sboTerm="SBO:0000299"></species>
<species metaid="metaid_M_139" id="M_139" name="beta-maltose" compartment="C_c" boundaryCondition="false" sboTerm="SBO:0000299"></species>
<species metaid="metaid_M_453" id="M_453" name="BEText" compartment="C_e" boundaryCondition="false" sboTerm="SBO:0000299"></species>
<species metaid="metaid_M_140" id="M_140" name="BIOMASS" compartment="C_c" boundaryCondition="false" sboTerm="SBO:0000299"></species>
<species metaid="metaid_M_454" id="M_454" name="BIOText" compartment="C_e" boundaryCondition="false" sboTerm="SBO:0000299"></species>
<species metaid="metaid_M_141" id="M_141" name="biotin" compartment="C_c" boundaryCondition="false" sboTerm="SBO:0000299"><annotation><in:inchi xmlns:in="http://biomodels.net/inchi" metaid="metaid_M_141_inchi">InChI=1/C10H16N2O3S/c13-8(14)4-2-1-3-7-9-6(5-16-7)11-10(15)12-9/h6-7,9H,1-5H2,(H,13,14)(H2,11,12,15)/t6-,7-,9-/m0/s1/f/h11-13H</in:inchi><rdf:RDF xmlns:rdf="http://www.w3.org/1999/02/22-rdf-syntax-ns#" xmlns:dc="http://purl.org/dc/elements/1.1/" xmlns:dcterms="http://purl.org/dc/terms/" xmlns:vCard="http://www.w3.org/2001/vcard-rdf/3.0#" xmlns:bqbiol="http://biomodels.net/biology-qualifiers/" xmlns:bqmodel="http://biomodels.net/model-qualifiers/"><rdf:Description rdf:about="#metaid_M_141"><bqbiol:is><rdf:Bag><rdf:li rdf:resource="#metaid_M_141_inchi" /><rdf:li rdf:resource="urn:miriam:obo.chebi:CHEBI:15956"/></rdf:Bag></bqbiol:is></rdf:Description></rdf:RDF></annotation></species>
<species metaid="metaid_M_455" id="M_455" name="C140ext" compartment="C_e" boundaryCondition="false" sboTerm="SBO:0000299"></species>
<species metaid="metaid_M_456" id="M_456" name="C160ext" compartment="C_e" boundaryCondition="false" sboTerm="SBO:0000299"></species>
<species metaid="metaid_M_457" id="M_457" name="C180ext" compartment="C_e" boundaryCondition="false" sboTerm="SBO:0000299"></species>
<species metaid="metaid_M_142" id="M_142" name="carbamoyl phosphate" compartment="C_c" boundaryCondition="false" sboTerm="SBO:0000299"><annotation><in:inchi xmlns:in="http://biomodels.net/inchi" metaid="metaid_M_142_inchi">InChI=1/CH4NO5P/c2-1(3)7-8(4,5)6/h(H2,2,3)(H2,4,5,6)</in:inchi><rdf:RDF xmlns:rdf="http://www.w3.org/1999/02/22-rdf-syntax-ns#" xmlns:dc="http://purl.org/dc/elements/1.1/" xmlns:dcterms="http://purl.org/dc/terms/" xmlns:vCard="http://www.w3.org/2001/vcard-rdf/3.0#" xmlns:bqbiol="http://biomodels.net/biology-qualifiers/" xmlns:bqmodel="http://biomodels.net/model-qualifiers/"><rdf:Description rdf:about="#metaid_M_142"><bqbiol:is><rdf:Bag><rdf:li rdf:resource="#metaid_M_142_inchi" /><rdf:li rdf:resource="urn:miriam:obo.chebi:CHEBI:17672"/></rdf:Bag></bqbiol:is></rdf:Description></rdf:RDF></annotation></species>
<species metaid="metaid_M_143" id="M_143" name="cardiolipin" compartment="C_c" boundaryCondition="false" sboTerm="SBO:0000299"><notes><body xmlns="http://www.w3.org/1999/xhtml"><p>FORMULA: C13H18O17P2R4</p></body></notes><annotation><rdf:RDF xmlns:rdf="http://www.w3.org/1999/02/22-rdf-syntax-ns#" xmlns:dc="http://purl.org/dc/elements/1.1/" xmlns:dcterms="http://purl.org/dc/terms/" xmlns:vCard="http://www.w3.org/2001/vcard-rdf/3.0#" xmlns:bqbiol="http://biomodels.net/biology-qualifiers/" xmlns:bqmodel="http://biomodels.net/model-qualifiers/"><rdf:Description rdf:about="#metaid_M_143"><bqbiol:is><rdf:Bag><rdf:li rdf:resource="urn:miriam:obo.chebi:CHEBI:28494"/></rdf:Bag></bqbiol:is></rdf:Description></rdf:RDF></annotation></species>
<species metaid="metaid_M_144" id="M_144" name="CDP" compartment="C_c" boundaryCondition="false" sboTerm="SBO:0000299"><annotation><in:inchi xmlns:in="http://biomodels.net/inchi" metaid="metaid_M_144_inchi">InChI=1/C9H15N3O11P2/c10-5-1-2-12(9(15)11-5)8-7(14)6(13)4(22-8)3-21-25(19,20)23-24(16,17)18/h1-2,4,6-8,13-14H,3H2,(H,19,20)(H2,10,11,15)(H2,16,17,18)/t4-,6-,7-,8-/m1/s1/f/h16-17,19H,10H2</in:inchi><rdf:RDF xmlns:rdf="http://www.w3.org/1999/02/22-rdf-syntax-ns#" xmlns:dc="http://purl.org/dc/elements/1.1/" xmlns:dcterms="http://purl.org/dc/terms/" xmlns:vCard="http://www.w3.org/2001/vcard-rdf/3.0#" xmlns:bqbiol="http://biomodels.net/biology-qualifiers/" xmlns:bqmodel="http://biomodels.net/model-qualifiers/"><rdf:Description rdf:about="#metaid_M_144"><bqbiol:is><rdf:Bag><rdf:li rdf:resource="#metaid_M_144_inchi" /><rdf:li rdf:resource="urn:miriam:obo.chebi:CHEBI:17239"/></rdf:Bag></bqbiol:is></rdf:Description></rdf:RDF></annotation></species>
<species metaid="metaid_M_145" id="M_145" name="CDP-acylglycerol" compartment="C_c" boundaryCondition="false" sboTerm="SBO:0000299"></species>
<species metaid="metaid_M_146" id="M_146" name="CDP-diacylglycerol" compartment="C_c" boundaryCondition="false" sboTerm="SBO:0000299"></species>
<species metaid="metaid_M_147" id="M_147" name="CDP-glycerol" compartment="C_c" boundaryCondition="false" sboTerm="SBO:0000299"></species>
<species metaid="metaid_M_458" id="M_458" name="CELBext" compartment="C_e" boundaryCondition="false" sboTerm="SBO:0000299"></species>
<species metaid="metaid_M_148" id="M_148" name="cellobiose" compartment="C_c" boundaryCondition="false" sboTerm="SBO:0000299"><annotation><in:inchi xmlns:in="http://biomodels.net/inchi" metaid="metaid_M_148_inchi">InChI=1/C12H22O11/c13-1-3-5(15)6(16)9(19)12(22-3)23-10-4(2-14)21-11(20)8(18)7(10)17/h3-20H,1-2H2/t3-,4-,5-,6+,7-,8-,9-,10-,11?,12+/m1/s1</in:inchi><rdf:RDF xmlns:rdf="http://www.w3.org/1999/02/22-rdf-syntax-ns#" xmlns:dc="http://purl.org/dc/elements/1.1/" xmlns:dcterms="http://purl.org/dc/terms/" xmlns:vCard="http://www.w3.org/2001/vcard-rdf/3.0#" xmlns:bqbiol="http://biomodels.net/biology-qualifiers/" xmlns:bqmodel="http://biomodels.net/model-qualifiers/"><rdf:Description rdf:about="#metaid_M_148"><bqbiol:is><rdf:Bag><rdf:li rdf:resource="#metaid_M_148_inchi" /><rdf:li rdf:resource="urn:miriam:obo.chebi:CHEBI:17057"/></rdf:Bag></bqbiol:is></rdf:Description></rdf:RDF></annotation></species>
<species metaid="metaid_M_149" id="M_149" name="cellobiose 6-phoshate" compartment="C_c" boundaryCondition="false" sboTerm="SBO:0000299"></species>
<species metaid="metaid_M_459" id="M_459" name="CHOext" compartment="C_e" boundaryCondition="false" sboTerm="SBO:0000299"></species>
<species metaid="metaid_M_150" id="M_150" name="choline" compartment="C_c" boundaryCondition="false" sboTerm="SBO:0000299"><annotation><in:inchi xmlns:in="http://biomodels.net/inchi" metaid="metaid_M_150_inchi">InChI=1/C5H14NO/c1-6(2,3)4-5-7/h7H,4-5H2,1-3H3/q+1</in:inchi><rdf:RDF xmlns:rdf="http://www.w3.org/1999/02/22-rdf-syntax-ns#" xmlns:dc="http://purl.org/dc/elements/1.1/" xmlns:dcterms="http://purl.org/dc/terms/" xmlns:vCard="http://www.w3.org/2001/vcard-rdf/3.0#" xmlns:bqbiol="http://biomodels.net/biology-qualifiers/" xmlns:bqmodel="http://biomodels.net/model-qualifiers/"><rdf:Description rdf:about="#metaid_M_150"><bqbiol:is><rdf:Bag><rdf:li rdf:resource="#metaid_M_150_inchi" /><rdf:li rdf:resource="urn:miriam:obo.chebi:CHEBI:15354"/></rdf:Bag></bqbiol:is></rdf:Description></rdf:RDF></annotation></species>
<species metaid="metaid_M_151" id="M_151" name="chorismate" compartment="C_c" boundaryCondition="false" sboTerm="SBO:0000299"><annotation><in:inchi xmlns:in="http://biomodels.net/inchi" metaid="metaid_M_151_inchi">InChI=1/C10H10O6/c1-5(9(12)13)16-8-4-6(10(14)15)2-3-7(8)11/h2-4,7-8,11H,1H2,(H,12,13)(H,14,15)/p-2/t7-,8-/m1/s1</in:inchi><rdf:RDF xmlns:rdf="http://www.w3.org/1999/02/22-rdf-syntax-ns#" xmlns:dc="http://purl.org/dc/elements/1.1/" xmlns:dcterms="http://purl.org/dc/terms/" xmlns:vCard="http://www.w3.org/2001/vcard-rdf/3.0#" xmlns:bqbiol="http://biomodels.net/biology-qualifiers/" xmlns:bqmodel="http://biomodels.net/model-qualifiers/"><rdf:Description rdf:about="#metaid_M_151"><bqbiol:is><rdf:Bag><rdf:li rdf:resource="#metaid_M_151_inchi" /><rdf:li rdf:resource="urn:miriam:obo.chebi:CHEBI:29748"/></rdf:Bag></bqbiol:is></rdf:Description></rdf:RDF></annotation></species>
<species metaid="metaid_M_152" id="M_152" name="citrate" compartment="C_c" boundaryCondition="false" sboTerm="SBO:0000299"><annotation><in:inchi xmlns:in="http://biomodels.net/inchi" metaid="metaid_M_152_inchi">InChI=1/C6H8O7/c7-3(8)1-6(13,5(11)12)2-4(9)10/h13H,1-2H2,(H,7,8)(H,9,10)(H,11,12)/p-3/fC6H5O7/q-3</in:inchi><rdf:RDF xmlns:rdf="http://www.w3.org/1999/02/22-rdf-syntax-ns#" xmlns:dc="http://purl.org/dc/elements/1.1/" xmlns:dcterms="http://purl.org/dc/terms/" xmlns:vCard="http://www.w3.org/2001/vcard-rdf/3.0#" xmlns:bqbiol="http://biomodels.net/biology-qualifiers/" xmlns:bqmodel="http://biomodels.net/model-qualifiers/"><rdf:Description rdf:about="#metaid_M_152"><bqbiol:is><rdf:Bag><rdf:li rdf:resource="#metaid_M_152_inchi" /><rdf:li rdf:resource="urn:miriam:obo.chebi:CHEBI:16947"/></rdf:Bag></bqbiol:is></rdf:Description></rdf:RDF></annotation></species>
<species metaid="metaid_M_153" id="M_153" name="CMP" compartment="C_c" boundaryCondition="false" sboTerm="SBO:0000299"><annotation><in:inchi xmlns:in="http://biomodels.net/inchi" metaid="metaid_M_153_inchi">InChI=1/C9H14N3O8P/c10-5-1-2-12(9(15)11-5)8-7(14)6(13)4(20-8)3-19-21(16,17)18/h1-2,4,6-8,13-14H,3H2,(H2,10,11,15)(H2,16,17,18)/t4-,6-,7-,8-/m1/s1</in:inchi><rdf:RDF xmlns:rdf="http://www.w3.org/1999/02/22-rdf-syntax-ns#" xmlns:dc="http://purl.org/dc/elements/1.1/" xmlns:dcterms="http://purl.org/dc/terms/" xmlns:vCard="http://www.w3.org/2001/vcard-rdf/3.0#" xmlns:bqbiol="http://biomodels.net/biology-qualifiers/" xmlns:bqmodel="http://biomodels.net/model-qualifiers/"><rdf:Description rdf:about="#metaid_M_153"><bqbiol:is><rdf:Bag><rdf:li rdf:resource="#metaid_M_153_inchi" /><rdf:li rdf:resource="urn:miriam:obo.chebi:CHEBI:17361"/></rdf:Bag></bqbiol:is></rdf:Description></rdf:RDF></annotation></species>
<species metaid="metaid_M_154" id="M_154" name="CO2" compartment="C_c" boundaryCondition="false" sboTerm="SBO:0000299"><annotation><in:inchi xmlns:in="http://biomodels.net/inchi" metaid="metaid_M_154_inchi">InChI=1/CO2/c2-1-3</in:inchi><rdf:RDF xmlns:rdf="http://www.w3.org/1999/02/22-rdf-syntax-ns#" xmlns:dc="http://purl.org/dc/elements/1.1/" xmlns:dcterms="http://purl.org/dc/terms/" xmlns:vCard="http://www.w3.org/2001/vcard-rdf/3.0#" xmlns:bqbiol="http://biomodels.net/biology-qualifiers/" xmlns:bqmodel="http://biomodels.net/model-qualifiers/"><rdf:Description rdf:about="#metaid_M_154"><bqbiol:is><rdf:Bag><rdf:li rdf:resource="#metaid_M_154_inchi" /><rdf:li rdf:resource="urn:miriam:obo.chebi:CHEBI:16526"/></rdf:Bag></bqbiol:is></rdf:Description></rdf:RDF></annotation></species>
<species metaid="metaid_M_460" id="M_460" name="CO(2)ext" compartment="C_e" boundaryCondition="false" sboTerm="SBO:0000299"></species>
<species metaid="metaid_M_155" id="M_155" name="coenzyme A" compartment="C_c" boundaryCondition="false" sboTerm="SBO:0000299"><annotation><in:inchi xmlns:in="http://biomodels.net/inchi" metaid="metaid_M_155_inchi">InChI=1/C21H36N7O16P3S/c1-21(2,16(31)19(32)24-4-3-12(29)23-5-6-48)8-41-47(38,39)44-46(36,37)40-7-11-15(43-45(33,34)35)14(30)20(42-11)28-10-27-13-17(22)25-9-26-18(13)28/h9-11,14-16,20,30-31,48H,3-8H2,1-2H3,(H,23,29)(H,24,32)(H,36,37)(H,38,39)(H2,22,25,26)(H2,33,34,35)/t11-,14-,15-,16+,20-/m1/s1/f/h23-24,33-34,36,38H,22H2</in:inchi><rdf:RDF xmlns:rdf="http://www.w3.org/1999/02/22-rdf-syntax-ns#" xmlns:dc="http://purl.org/dc/elements/1.1/" xmlns:dcterms="http://purl.org/dc/terms/" xmlns:vCard="http://www.w3.org/2001/vcard-rdf/3.0#" xmlns:bqbiol="http://biomodels.net/biology-qualifiers/" xmlns:bqmodel="http://biomodels.net/model-qualifiers/"><rdf:Description rdf:about="#metaid_M_155"><bqbiol:is><rdf:Bag><rdf:li rdf:resource="#metaid_M_155_inchi" /><rdf:li rdf:resource="urn:miriam:obo.chebi:CHEBI:15346"/></rdf:Bag></bqbiol:is></rdf:Description></rdf:RDF></annotation></species>
<species metaid="metaid_M_156" id="M_156" name="CTP" compartment="C_c" boundaryCondition="false" sboTerm="SBO:0000299"><annotation><in:inchi xmlns:in="http://biomodels.net/inchi" metaid="metaid_M_156_inchi">InChI=1/C9H16N3O14P3/c10-5-1-2-12(9(15)11-5)8-7(14)6(13)4(24-8)3-23-28(19,20)26-29(21,22)25-27(16,17)18/h1-2,4,6-8,13-14H,3H2,(H,19,20)(H,21,22)(H2,10,11,15)(H2,16,17,18)/t4-,6-,7-,8-/m1/s1/f/h16-17,19,21H,10H2</in:inchi><rdf:RDF xmlns:rdf="http://www.w3.org/1999/02/22-rdf-syntax-ns#" xmlns:dc="http://purl.org/dc/elements/1.1/" xmlns:dcterms="http://purl.org/dc/terms/" xmlns:vCard="http://www.w3.org/2001/vcard-rdf/3.0#" xmlns:bqbiol="http://biomodels.net/biology-qualifiers/" xmlns:bqmodel="http://biomodels.net/model-qualifiers/"><rdf:Description rdf:about="#metaid_M_156"><bqbiol:is><rdf:Bag><rdf:li rdf:resource="#metaid_M_156_inchi" /><rdf:li rdf:resource="urn:miriam:obo.chebi:CHEBI:17677"/></rdf:Bag></bqbiol:is></rdf:Description></rdf:RDF></annotation></species>
<species metaid="metaid_M_461" id="M_461" name="CYSext" compartment="C_e" boundaryCondition="false" sboTerm="SBO:0000299"></species>
<species metaid="metaid_M_157" id="M_157" name="cystathionine" compartment="C_c" boundaryCondition="false" sboTerm="SBO:0000299"></species>
<species metaid="metaid_M_462" id="M_462" name="CYSText" compartment="C_e" boundaryCondition="false" sboTerm="SBO:0000299"></species>
<species metaid="metaid_M_158" id="M_158" name="cytidine" compartment="C_c" boundaryCondition="false" sboTerm="SBO:0000299"><annotation><in:inchi xmlns:in="http://biomodels.net/inchi" metaid="metaid_M_158_inchi">InChI=1/C9H13N3O5/c10-5-1-2-12(9(16)11-5)8-7(15)6(14)4(3-13)17-8/h1-2,4,6-8,13-15H,3H2,(H2,10,11,16)/t4-,6-,7-,8-/m1/s1/f/h10H2</in:inchi><rdf:RDF xmlns:rdf="http://www.w3.org/1999/02/22-rdf-syntax-ns#" xmlns:dc="http://purl.org/dc/elements/1.1/" xmlns:dcterms="http://purl.org/dc/terms/" xmlns:vCard="http://www.w3.org/2001/vcard-rdf/3.0#" xmlns:bqbiol="http://biomodels.net/biology-qualifiers/" xmlns:bqmodel="http://biomodels.net/model-qualifiers/"><rdf:Description rdf:about="#metaid_M_158"><bqbiol:is><rdf:Bag><rdf:li rdf:resource="#metaid_M_158_inchi" /><rdf:li rdf:resource="urn:miriam:obo.chebi:CHEBI:17562"/></rdf:Bag></bqbiol:is></rdf:Description></rdf:RDF></annotation></species>
<species metaid="metaid_M_159" id="M_159" name="cytosine" compartment="C_c" boundaryCondition="false" sboTerm="SBO:0000299"><annotation><in:inchi xmlns:in="http://biomodels.net/inchi" metaid="metaid_M_159_inchi">InChI=1/C4H5N3O/c5-3-1-2-6-4(8)7-3/h1-2H,(H3,5,6,7,8)/f/h6H,5H2</in:inchi><rdf:RDF xmlns:rdf="http://www.w3.org/1999/02/22-rdf-syntax-ns#" xmlns:dc="http://purl.org/dc/elements/1.1/" xmlns:dcterms="http://purl.org/dc/terms/" xmlns:vCard="http://www.w3.org/2001/vcard-rdf/3.0#" xmlns:bqbiol="http://biomodels.net/biology-qualifiers/" xmlns:bqmodel="http://biomodels.net/model-qualifiers/"><rdf:Description rdf:about="#metaid_M_159"><bqbiol:is><rdf:Bag><rdf:li rdf:resource="#metaid_M_159_inchi" /><rdf:li rdf:resource="urn:miriam:obo.chebi:CHEBI:16040"/></rdf:Bag></bqbiol:is></rdf:Description></rdf:RDF></annotation></species>
<species metaid="metaid_M_160" id="M_160" name="dADP" compartment="C_c" boundaryCondition="false" sboTerm="SBO:0000299"><annotation><in:inchi xmlns:in="http://biomodels.net/inchi" metaid="metaid_M_160_inchi">InChI=1/C10H15N5O9P2/c11-9-8-10(13-3-12-9)15(4-14-8)7-1-5(16)6(23-7)2-22-26(20,21)24-25(17,18)19/h3-7,16H,1-2H2,(H,20,21)(H2,11,12,13)(H2,17,18,19)/t5-,6+,7+/m0/s1</in:inchi><rdf:RDF xmlns:rdf="http://www.w3.org/1999/02/22-rdf-syntax-ns#" xmlns:dc="http://purl.org/dc/elements/1.1/" xmlns:dcterms="http://purl.org/dc/terms/" xmlns:vCard="http://www.w3.org/2001/vcard-rdf/3.0#" xmlns:bqbiol="http://biomodels.net/biology-qualifiers/" xmlns:bqmodel="http://biomodels.net/model-qualifiers/"><rdf:Description rdf:about="#metaid_M_160"><bqbiol:is><rdf:Bag><rdf:li rdf:resource="#metaid_M_160_inchi" /><rdf:li rdf:resource="urn:miriam:obo.chebi:CHEBI:16174"/></rdf:Bag></bqbiol:is></rdf:Description></rdf:RDF></annotation></species>
<species metaid="metaid_M_161" id="M_161" name="D-alanine" compartment="C_c" boundaryCondition="false" sboTerm="SBO:0000299"><annotation><in:inchi xmlns:in="http://biomodels.net/inchi" metaid="metaid_M_161_inchi">InChI=1/C3H7NO2/c1-2(4)3(5)6/h2H,4H2,1H3,(H,5,6)/t2-/m1/s1/f/h5H</in:inchi><rdf:RDF xmlns:rdf="http://www.w3.org/1999/02/22-rdf-syntax-ns#" xmlns:dc="http://purl.org/dc/elements/1.1/" xmlns:dcterms="http://purl.org/dc/terms/" xmlns:vCard="http://www.w3.org/2001/vcard-rdf/3.0#" xmlns:bqbiol="http://biomodels.net/biology-qualifiers/" xmlns:bqmodel="http://biomodels.net/model-qualifiers/"><rdf:Description rdf:about="#metaid_M_161"><bqbiol:is><rdf:Bag><rdf:li rdf:resource="#metaid_M_161_inchi" /><rdf:li rdf:resource="urn:miriam:obo.chebi:CHEBI:15570"/></rdf:Bag></bqbiol:is></rdf:Description></rdf:RDF></annotation></species>
<species metaid="metaid_M_162" id="M_162" name="D-alanyl-D-alanine" compartment="C_c" boundaryCondition="false" sboTerm="SBO:0000299"></species>
<species metaid="metaid_M_163" id="M_163" name="D-alanyl-D-galactosyl-poly(glycerol phosphate)" compartment="C_c" boundaryCondition="false" sboTerm="SBO:0000299"></species>
<species metaid="metaid_M_164" id="M_164" name="D-altronatete" compartment="C_c" boundaryCondition="false" sboTerm="SBO:0000299"></species>
<species metaid="metaid_M_165" id="M_165" name="dAMP" compartment="C_c" boundaryCondition="false" sboTerm="SBO:0000299"><annotation><in:inchi xmlns:in="http://biomodels.net/inchi" metaid="metaid_M_165_inchi">InChI=1/C10H14N5O6P/c11-9-8-10(13-3-12-9)15(4-14-8)7-1-5(16)6(21-7)2-20-22(17,18)19/h3-7,16H,1-2H2,(H2,11,12,13)(H2,17,18,19)/t5-,6+,7+/m0/s1</in:inchi><rdf:RDF xmlns:rdf="http://www.w3.org/1999/02/22-rdf-syntax-ns#" xmlns:dc="http://purl.org/dc/elements/1.1/" xmlns:dcterms="http://purl.org/dc/terms/" xmlns:vCard="http://www.w3.org/2001/vcard-rdf/3.0#" xmlns:bqbiol="http://biomodels.net/biology-qualifiers/" xmlns:bqmodel="http://biomodels.net/model-qualifiers/"><rdf:Description rdf:about="#metaid_M_165"><bqbiol:is><rdf:Bag><rdf:li rdf:resource="#metaid_M_165_inchi" /><rdf:li rdf:resource="urn:miriam:obo.chebi:CHEBI:17713"/></rdf:Bag></bqbiol:is></rdf:Description></rdf:RDF></annotation></species>
<species metaid="metaid_M_166" id="M_166" name="D-aspartate" compartment="C_c" boundaryCondition="false" sboTerm="SBO:0000299"><annotation><in:inchi xmlns:in="http://biomodels.net/inchi" metaid="metaid_M_166_inchi">InChI=1/C4H7NO4/c5-2(4(8)9)1-3(6)7/h2H,1,5H2,(H,6,7)(H,8,9)/p-1/t2-/m1/s1/fC4H6NO4/h5H/q-1</in:inchi><rdf:RDF xmlns:rdf="http://www.w3.org/1999/02/22-rdf-syntax-ns#" xmlns:dc="http://purl.org/dc/elements/1.1/" xmlns:dcterms="http://purl.org/dc/terms/" xmlns:vCard="http://www.w3.org/2001/vcard-rdf/3.0#" xmlns:bqbiol="http://biomodels.net/biology-qualifiers/" xmlns:bqmodel="http://biomodels.net/model-qualifiers/"><rdf:Description rdf:about="#metaid_M_166"><bqbiol:is><rdf:Bag><rdf:li rdf:resource="#metaid_M_166_inchi" /><rdf:li rdf:resource="urn:miriam:obo.chebi:CHEBI:29990"/></rdf:Bag></bqbiol:is></rdf:Description></rdf:RDF></annotation></species>
<species metaid="metaid_M_167" id="M_167" name="dATP" compartment="C_c" boundaryCondition="false" sboTerm="SBO:0000299"><annotation><in:inchi xmlns:in="http://biomodels.net/inchi" metaid="metaid_M_167_inchi">InChI=1/C10H16N5O12P3/c11-9-8-10(13-3-12-9)15(4-14-8)7-1-5(16)6(25-7)2-24-29(20,21)27-30(22,23)26-28(17,18)19/h3-7,16H,1-2H2,(H,20,21)(H,22,23)(H2,11,12,13)(H2,17,18,19)/t5-,6+,7+/m0/s1/f/h17-18,20,22H,11H2</in:inchi><rdf:RDF xmlns:rdf="http://www.w3.org/1999/02/22-rdf-syntax-ns#" xmlns:dc="http://purl.org/dc/elements/1.1/" xmlns:dcterms="http://purl.org/dc/terms/" xmlns:vCard="http://www.w3.org/2001/vcard-rdf/3.0#" xmlns:bqbiol="http://biomodels.net/biology-qualifiers/" xmlns:bqmodel="http://biomodels.net/model-qualifiers/"><rdf:Description rdf:about="#metaid_M_167"><bqbiol:is><rdf:Bag><rdf:li rdf:resource="#metaid_M_167_inchi" /><rdf:li rdf:resource="urn:miriam:obo.chebi:CHEBI:16284"/></rdf:Bag></bqbiol:is></rdf:Description></rdf:RDF></annotation></species>
<species metaid="metaid_M_168" id="M_168" name="dCDP" compartment="C_c" boundaryCondition="false" sboTerm="SBO:0000299"><annotation><in:inchi xmlns:in="http://biomodels.net/inchi" metaid="metaid_M_168_inchi">InChI=1/C9H15N3O10P2/c10-7-1-2-12(9(14)11-7)8-3-5(13)6(21-8)4-20-24(18,19)22-23(15,16)17/h1-2,5-6,8,13H,3-4H2,(H,18,19)(H2,10,11,14)(H2,15,16,17)/t5?,6-,8-/m1/s1</in:inchi><rdf:RDF xmlns:rdf="http://www.w3.org/1999/02/22-rdf-syntax-ns#" xmlns:dc="http://purl.org/dc/elements/1.1/" xmlns:dcterms="http://purl.org/dc/terms/" xmlns:vCard="http://www.w3.org/2001/vcard-rdf/3.0#" xmlns:bqbiol="http://biomodels.net/biology-qualifiers/" xmlns:bqmodel="http://biomodels.net/model-qualifiers/"><rdf:Description rdf:about="#metaid_M_168"><bqbiol:is><rdf:Bag><rdf:li rdf:resource="#metaid_M_168_inchi" /><rdf:li rdf:resource="urn:miriam:obo.chebi:CHEBI:28846"/></rdf:Bag></bqbiol:is></rdf:Description></rdf:RDF></annotation></species>
<species metaid="metaid_M_169" id="M_169" name="dCMP" compartment="C_c" boundaryCondition="false" sboTerm="SBO:0000299"><annotation><in:inchi xmlns:in="http://biomodels.net/inchi" metaid="metaid_M_169_inchi">InChI=1/C9H14N3O7P/c10-7-1-2-12(9(14)11-7)8-3-5(13)6(19-8)4-18-20(15,16)17/h1-2,5-6,8,13H,3-4H2,(H2,10,11,14)(H2,15,16,17)/t5-,6+,8+/m0/s1</in:inchi><rdf:RDF xmlns:rdf="http://www.w3.org/1999/02/22-rdf-syntax-ns#" xmlns:dc="http://purl.org/dc/elements/1.1/" xmlns:dcterms="http://purl.org/dc/terms/" xmlns:vCard="http://www.w3.org/2001/vcard-rdf/3.0#" xmlns:bqbiol="http://biomodels.net/biology-qualifiers/" xmlns:bqmodel="http://biomodels.net/model-qualifiers/"><rdf:Description rdf:about="#metaid_M_169"><bqbiol:is><rdf:Bag><rdf:li rdf:resource="#metaid_M_169_inchi" /><rdf:li rdf:resource="urn:miriam:obo.chebi:CHEBI:15918"/></rdf:Bag></bqbiol:is></rdf:Description></rdf:RDF></annotation></species>
<species metaid="metaid_M_170" id="M_170" name="dCTP" compartment="C_c" boundaryCondition="false" sboTerm="SBO:0000299"><annotation><in:inchi xmlns:in="http://biomodels.net/inchi" metaid="metaid_M_170_inchi">InChI=1/C9H16N3O13P3/c10-7-1-2-12(9(14)11-7)8-3-5(13)6(23-8)4-22-27(18,19)25-28(20,21)24-26(15,16)17/h1-2,5-6,8,13H,3-4H2,(H,18,19)(H,20,21)(H2,10,11,14)(H2,15,16,17)/t5-,6+,8+/m0/s1</in:inchi><rdf:RDF xmlns:rdf="http://www.w3.org/1999/02/22-rdf-syntax-ns#" xmlns:dc="http://purl.org/dc/elements/1.1/" xmlns:dcterms="http://purl.org/dc/terms/" xmlns:vCard="http://www.w3.org/2001/vcard-rdf/3.0#" xmlns:bqbiol="http://biomodels.net/biology-qualifiers/" xmlns:bqmodel="http://biomodels.net/model-qualifiers/"><rdf:Description rdf:about="#metaid_M_170"><bqbiol:is><rdf:Bag><rdf:li rdf:resource="#metaid_M_170_inchi" /><rdf:li rdf:resource="urn:miriam:obo.chebi:CHEBI:16311"/></rdf:Bag></bqbiol:is></rdf:Description></rdf:RDF></annotation></species>
<species metaid="metaid_M_171" id="M_171" name="deamido-NAD(+)" compartment="C_c" boundaryCondition="false" sboTerm="SBO:0000299"><annotation><in:inchi xmlns:in="http://biomodels.net/inchi" metaid="metaid_M_171_inchi">InChI=1/C21H26N6O15P2/c22-17-12-18(24-7-23-17)27(8-25-12)20-16(31)14(29)11(41-20)6-39-44(36,37)42-43(34,35)38-5-10-13(28)15(30)19(40-10)26-3-1-2-9(4-26)21(32)33/h1-4,7-8,10-11,13-16,19-20,28-31H,5-6H2,(H4-,22,23,24,32,33,34,35,36,37)/p+1/t10-,11-,13-,14-,15-,16-,19-,20-/m1/s1/fC21H27N6O15P2/h32,34,36H,22H2/q+1</in:inchi><rdf:RDF xmlns:rdf="http://www.w3.org/1999/02/22-rdf-syntax-ns#" xmlns:dc="http://purl.org/dc/elements/1.1/" xmlns:dcterms="http://purl.org/dc/terms/" xmlns:vCard="http://www.w3.org/2001/vcard-rdf/3.0#" xmlns:bqbiol="http://biomodels.net/biology-qualifiers/" xmlns:bqmodel="http://biomodels.net/model-qualifiers/"><rdf:Description rdf:about="#metaid_M_171"><bqbiol:is><rdf:Bag><rdf:li rdf:resource="#metaid_M_171_inchi" /><rdf:li rdf:resource="urn:miriam:obo.chebi:CHEBI:18304"/></rdf:Bag></bqbiol:is></rdf:Description></rdf:RDF></annotation></species>
<species metaid="metaid_M_172" id="M_172" name="deoxyadenosine" compartment="C_c" boundaryCondition="false" sboTerm="SBO:0000299"><annotation><in:inchi xmlns:in="http://biomodels.net/inchi" metaid="metaid_M_172_inchi">InChI=1/C10H13N5O3/c11-9-8-10(13-3-12-9)15(4-14-8)7-1-5(17)6(2-16)18-7/h3-7,16-17H,1-2H2,(H2,11,12,13)/t5-,6+,7+/m0/s1</in:inchi><rdf:RDF xmlns:rdf="http://www.w3.org/1999/02/22-rdf-syntax-ns#" xmlns:dc="http://purl.org/dc/elements/1.1/" xmlns:dcterms="http://purl.org/dc/terms/" xmlns:vCard="http://www.w3.org/2001/vcard-rdf/3.0#" xmlns:bqbiol="http://biomodels.net/biology-qualifiers/" xmlns:bqmodel="http://biomodels.net/model-qualifiers/"><rdf:Description rdf:about="#metaid_M_172"><bqbiol:is><rdf:Bag><rdf:li rdf:resource="#metaid_M_172_inchi" /><rdf:li rdf:resource="urn:miriam:obo.chebi:CHEBI:17256"/></rdf:Bag></bqbiol:is></rdf:Description></rdf:RDF></annotation></species>
<species metaid="metaid_M_173" id="M_173" name="deoxycytidine" compartment="C_c" boundaryCondition="false" sboTerm="SBO:0000299"><annotation><in:inchi xmlns:in="http://biomodels.net/inchi" metaid="metaid_M_173_inchi">InChI=1/C9H13N3O4/c10-7-1-2-12(9(15)11-7)8-3-5(14)6(4-13)16-8/h1-2,5-6,8,13-14H,3-4H2,(H2,10,11,15)/t5?,6-,8-/m1/s1</in:inchi><rdf:RDF xmlns:rdf="http://www.w3.org/1999/02/22-rdf-syntax-ns#" xmlns:dc="http://purl.org/dc/elements/1.1/" xmlns:dcterms="http://purl.org/dc/terms/" xmlns:vCard="http://www.w3.org/2001/vcard-rdf/3.0#" xmlns:bqbiol="http://biomodels.net/biology-qualifiers/" xmlns:bqmodel="http://biomodels.net/model-qualifiers/"><rdf:Description rdf:about="#metaid_M_173"><bqbiol:is><rdf:Bag><rdf:li rdf:resource="#metaid_M_173_inchi" /><rdf:li rdf:resource="urn:miriam:obo.chebi:CHEBI:15698"/></rdf:Bag></bqbiol:is></rdf:Description></rdf:RDF></annotation></species>
<species metaid="metaid_M_174" id="M_174" name="deoxyguanosine" compartment="C_c" boundaryCondition="false" sboTerm="SBO:0000299"><annotation><in:inchi xmlns:in="http://biomodels.net/inchi" metaid="metaid_M_174_inchi">InChI=1/C10H13N5O4/c11-10-13-8-7(9(18)14-10)12-3-15(8)6-1-4(17)5(2-16)19-6/h3-6,16-17H,1-2H2,(H3,11,13,14,18)/t4-,5+,6+/m0/s1</in:inchi><rdf:RDF xmlns:rdf="http://www.w3.org/1999/02/22-rdf-syntax-ns#" xmlns:dc="http://purl.org/dc/elements/1.1/" xmlns:dcterms="http://purl.org/dc/terms/" xmlns:vCard="http://www.w3.org/2001/vcard-rdf/3.0#" xmlns:bqbiol="http://biomodels.net/biology-qualifiers/" xmlns:bqmodel="http://biomodels.net/model-qualifiers/"><rdf:Description rdf:about="#metaid_M_174"><bqbiol:is><rdf:Bag><rdf:li rdf:resource="#metaid_M_174_inchi" /><rdf:li rdf:resource="urn:miriam:obo.chebi:CHEBI:17172"/></rdf:Bag></bqbiol:is></rdf:Description></rdf:RDF></annotation></species>
<species metaid="metaid_M_175" id="M_175" name="deoxyinosine" compartment="C_c" boundaryCondition="false" sboTerm="SBO:0000299"><annotation><in:inchi xmlns:in="http://biomodels.net/inchi" metaid="metaid_M_175_inchi">InChI=1/C10H12N4O4/c15-2-6-5(16)1-7(18-6)14-4-13-8-9(14)11-3-12-10(8)17/h3-7,15-16H,1-2H2,(H,11,12,17)/t5-,6+,7+/m0/s1</in:inchi><rdf:RDF xmlns:rdf="http://www.w3.org/1999/02/22-rdf-syntax-ns#" xmlns:dc="http://purl.org/dc/elements/1.1/" xmlns:dcterms="http://purl.org/dc/terms/" xmlns:vCard="http://www.w3.org/2001/vcard-rdf/3.0#" xmlns:bqbiol="http://biomodels.net/biology-qualifiers/" xmlns:bqmodel="http://biomodels.net/model-qualifiers/"><rdf:Description rdf:about="#metaid_M_175"><bqbiol:is><rdf:Bag><rdf:li rdf:resource="#metaid_M_175_inchi" /><rdf:li rdf:resource="urn:miriam:obo.chebi:CHEBI:28997"/></rdf:Bag></bqbiol:is></rdf:Description></rdf:RDF></annotation></species>
<species metaid="metaid_M_176" id="M_176" name="deoxyuridine" compartment="C_c" boundaryCondition="false" sboTerm="SBO:0000299"><annotation><in:inchi xmlns:in="http://biomodels.net/inchi" metaid="metaid_M_176_inchi">InChI=1/C9H12N2O5/c12-4-6-5(13)3-8(16-6)11-2-1-7(14)10-9(11)15/h1-2,5-6,8,12-13H,3-4H2,(H,10,14,15)/t5-,6+,8?/m0/s1</in:inchi><rdf:RDF xmlns:rdf="http://www.w3.org/1999/02/22-rdf-syntax-ns#" xmlns:dc="http://purl.org/dc/elements/1.1/" xmlns:dcterms="http://purl.org/dc/terms/" xmlns:vCard="http://www.w3.org/2001/vcard-rdf/3.0#" xmlns:bqbiol="http://biomodels.net/biology-qualifiers/" xmlns:bqmodel="http://biomodels.net/model-qualifiers/"><rdf:Description rdf:about="#metaid_M_176"><bqbiol:is><rdf:Bag><rdf:li rdf:resource="#metaid_M_176_inchi" /><rdf:li rdf:resource="urn:miriam:obo.chebi:CHEBI:16450"/></rdf:Bag></bqbiol:is></rdf:Description></rdf:RDF></annotation></species>
<species metaid="metaid_M_177" id="M_177" name="dephospho-CoA" compartment="C_c" boundaryCondition="false" sboTerm="SBO:0000299"><annotation><in:inchi xmlns:in="http://biomodels.net/inchi" metaid="metaid_M_177_inchi">InChI=1/C21H35N7O13P2S/c1-21(2,16(32)19(33)24-4-3-12(29)23-5-6-44)8-39-43(36,37)41-42(34,35)38-7-11-14(30)15(31)20(40-11)28-10-27-13-17(22)25-9-26-18(13)28/h9-11,14-16,20,30-32,44H,3-8H2,1-2H3,(H,23,29)(H,24,33)(H,34,35)(H,36,37)(H2,22,25,26)/t11-,14-,15-,16+,20-/m1/s1/f/h23-24,34,36H,22H2</in:inchi><rdf:RDF xmlns:rdf="http://www.w3.org/1999/02/22-rdf-syntax-ns#" xmlns:dc="http://purl.org/dc/elements/1.1/" xmlns:dcterms="http://purl.org/dc/terms/" xmlns:vCard="http://www.w3.org/2001/vcard-rdf/3.0#" xmlns:bqbiol="http://biomodels.net/biology-qualifiers/" xmlns:bqmodel="http://biomodels.net/model-qualifiers/"><rdf:Description rdf:about="#metaid_M_177"><bqbiol:is><rdf:Bag><rdf:li rdf:resource="#metaid_M_177_inchi" /><rdf:li rdf:resource="urn:miriam:obo.chebi:CHEBI:15468"/></rdf:Bag></bqbiol:is></rdf:Description></rdf:RDF></annotation></species>
<species metaid="metaid_M_178" id="M_178" name="D-erythro-1-(imidazol-4-yl)glycerol 3-phosphate" compartment="C_c" boundaryCondition="false" sboTerm="SBO:0000299"><annotation><in:inchi xmlns:in="http://biomodels.net/inchi" metaid="metaid_M_178_inchi">InChI=1/C6H11N2O6P/c9-5(2-14-15(11,12)13)6(10)4-1-7-3-8-4/h1,3,5-6,9-10H,2H2,(H,7,8)(H2,11,12,13)/p-2/t5-,6+/m1/s1</in:inchi><rdf:RDF xmlns:rdf="http://www.w3.org/1999/02/22-rdf-syntax-ns#" xmlns:dc="http://purl.org/dc/elements/1.1/" xmlns:dcterms="http://purl.org/dc/terms/" xmlns:vCard="http://www.w3.org/2001/vcard-rdf/3.0#" xmlns:bqbiol="http://biomodels.net/biology-qualifiers/" xmlns:bqmodel="http://biomodels.net/model-qualifiers/"><rdf:Description rdf:about="#metaid_M_178"><bqbiol:is><rdf:Bag><rdf:li rdf:resource="#metaid_M_178_inchi" /><rdf:li rdf:resource="urn:miriam:obo.chebi:CHEBI:17805"/></rdf:Bag></bqbiol:is></rdf:Description></rdf:RDF></annotation></species>
<species metaid="metaid_M_179" id="M_179" name="D-erythrose 4-phosphate" compartment="C_c" boundaryCondition="false" sboTerm="SBO:0000299"><annotation><in:inchi xmlns:in="http://biomodels.net/inchi" metaid="metaid_M_179_inchi">InChI=1/C4H9O7P/c5-1-3(6)4(7)2-11-12(8,9)10/h1,3-4,6-7H,2H2,(H2,8,9,10)/p-2/t3-,4+/m0/s1</in:inchi><rdf:RDF xmlns:rdf="http://www.w3.org/1999/02/22-rdf-syntax-ns#" xmlns:dc="http://purl.org/dc/elements/1.1/" xmlns:dcterms="http://purl.org/dc/terms/" xmlns:vCard="http://www.w3.org/2001/vcard-rdf/3.0#" xmlns:bqbiol="http://biomodels.net/biology-qualifiers/" xmlns:bqmodel="http://biomodels.net/model-qualifiers/"><rdf:Description rdf:about="#metaid_M_179"><bqbiol:is><rdf:Bag><rdf:li rdf:resource="#metaid_M_179_inchi" /><rdf:li rdf:resource="urn:miriam:obo.chebi:CHEBI:16897"/></rdf:Bag></bqbiol:is></rdf:Description></rdf:RDF></annotation></species>
<species metaid="metaid_M_180" id="M_180" name="D-fructose" compartment="C_c" boundaryCondition="false" sboTerm="SBO:0000299"><annotation><in:inchi xmlns:in="http://biomodels.net/inchi" metaid="metaid_M_180_inchi">InChI=1/C6H12O6/c7-1-3-4(9)5(10)6(11,2-8)12-3/h3-5,7-11H,1-2H2/t3-,4-,5+,6?/m1/s1</in:inchi><rdf:RDF xmlns:rdf="http://www.w3.org/1999/02/22-rdf-syntax-ns#" xmlns:dc="http://purl.org/dc/elements/1.1/" xmlns:dcterms="http://purl.org/dc/terms/" xmlns:vCard="http://www.w3.org/2001/vcard-rdf/3.0#" xmlns:bqbiol="http://biomodels.net/biology-qualifiers/" xmlns:bqmodel="http://biomodels.net/model-qualifiers/"><rdf:Description rdf:about="#metaid_M_180"><bqbiol:is><rdf:Bag><rdf:li rdf:resource="#metaid_M_180_inchi" /><rdf:li rdf:resource="urn:miriam:obo.chebi:CHEBI:15824"/></rdf:Bag></bqbiol:is></rdf:Description></rdf:RDF></annotation></species>
<species metaid="metaid_M_181" id="M_181" name="D-fructose 1,6-bisphosphate" compartment="C_c" boundaryCondition="false" sboTerm="SBO:0000299"></species>
<species metaid="metaid_M_182" id="M_182" name="D-fructose 1-phosphate" compartment="C_c" boundaryCondition="false" sboTerm="SBO:0000299"></species>
<species metaid="metaid_M_183" id="M_183" name="D-fructose 6-phosphate" compartment="C_c" boundaryCondition="false" sboTerm="SBO:0000299"></species>
<species metaid="metaid_M_184" id="M_184" name="D-fructuronate" compartment="C_c" boundaryCondition="false" sboTerm="SBO:0000299"><notes><body xmlns="http://www.w3.org/1999/xhtml"><p>FORMULA: C6H9O7</p></body></notes><annotation><rdf:RDF xmlns:rdf="http://www.w3.org/1999/02/22-rdf-syntax-ns#" xmlns:dc="http://purl.org/dc/elements/1.1/" xmlns:dcterms="http://purl.org/dc/terms/" xmlns:vCard="http://www.w3.org/2001/vcard-rdf/3.0#" xmlns:bqbiol="http://biomodels.net/biology-qualifiers/" xmlns:bqmodel="http://biomodels.net/model-qualifiers/"><rdf:Description rdf:about="#metaid_M_184"><bqbiol:is><rdf:Bag><rdf:li rdf:resource="urn:miriam:obo.chebi:CHEBI:16849"/></rdf:Bag></bqbiol:is></rdf:Description></rdf:RDF></annotation></species>
<species metaid="metaid_M_185" id="M_185" name="D-galactose" compartment="C_c" boundaryCondition="false" sboTerm="SBO:0000299"><annotation><in:inchi xmlns:in="http://biomodels.net/inchi" metaid="metaid_M_185_inchi">InChI=1/C6H12O6/c7-1-2-3(8)4(9)5(10)6(11)12-2/h2-11H,1H2/t2-,3+,4+,5-,6+/m1/s1</in:inchi><rdf:RDF xmlns:rdf="http://www.w3.org/1999/02/22-rdf-syntax-ns#" xmlns:dc="http://purl.org/dc/elements/1.1/" xmlns:dcterms="http://purl.org/dc/terms/" xmlns:vCard="http://www.w3.org/2001/vcard-rdf/3.0#" xmlns:bqbiol="http://biomodels.net/biology-qualifiers/" xmlns:bqmodel="http://biomodels.net/model-qualifiers/"><rdf:Description rdf:about="#metaid_M_185"><bqbiol:is><rdf:Bag><rdf:li rdf:resource="#metaid_M_185_inchi" /><rdf:li rdf:resource="urn:miriam:obo.chebi:CHEBI:12936"/></rdf:Bag></bqbiol:is></rdf:Description></rdf:RDF></annotation></species>
<species metaid="metaid_M_186" id="M_186" name="D-galactose 6-phosphate" compartment="C_c" boundaryCondition="false" sboTerm="SBO:0000299"></species>
<species metaid="metaid_M_187" id="M_187" name="D-galacturonate" compartment="C_c" boundaryCondition="false" sboTerm="SBO:0000299"><annotation><in:inchi xmlns:in="http://biomodels.net/inchi" metaid="metaid_M_187_inchi">InChI=1/C6H10O7/c7-1-2(8)3(9)4(10)5(11)6(12)13/h1-5,8-11H,(H,12,13)/p-1/t2-,3+,4+,5-/m0/s1/fC6H9O7/q-1</in:inchi><rdf:RDF xmlns:rdf="http://www.w3.org/1999/02/22-rdf-syntax-ns#" xmlns:dc="http://purl.org/dc/elements/1.1/" xmlns:dcterms="http://purl.org/dc/terms/" xmlns:vCard="http://www.w3.org/2001/vcard-rdf/3.0#" xmlns:bqbiol="http://biomodels.net/biology-qualifiers/" xmlns:bqmodel="http://biomodels.net/model-qualifiers/"><rdf:Description rdf:about="#metaid_M_187"><bqbiol:is><rdf:Bag><rdf:li rdf:resource="#metaid_M_187_inchi" /><rdf:li rdf:resource="urn:miriam:obo.chebi:CHEBI:12952"/></rdf:Bag></bqbiol:is></rdf:Description></rdf:RDF></annotation></species>
<species metaid="metaid_M_188" id="M_188" name="dGDP" compartment="C_c" boundaryCondition="false" sboTerm="SBO:0000299"><annotation><in:inchi xmlns:in="http://biomodels.net/inchi" metaid="metaid_M_188_inchi">InChI=1/C10H15N5O10P2/c11-10-13-8-7(9(17)14-10)12-3-15(8)6-1-4(16)5(24-6)2-23-27(21,22)25-26(18,19)20/h3-6,16H,1-2H2,(H,21,22)(H2,18,19,20)(H3,11,13,14,17)/t4-,5+,6+/m0/s1</in:inchi><rdf:RDF xmlns:rdf="http://www.w3.org/1999/02/22-rdf-syntax-ns#" xmlns:dc="http://purl.org/dc/elements/1.1/" xmlns:dcterms="http://purl.org/dc/terms/" xmlns:vCard="http://www.w3.org/2001/vcard-rdf/3.0#" xmlns:bqbiol="http://biomodels.net/biology-qualifiers/" xmlns:bqmodel="http://biomodels.net/model-qualifiers/"><rdf:Description rdf:about="#metaid_M_188"><bqbiol:is><rdf:Bag><rdf:li rdf:resource="#metaid_M_188_inchi" /><rdf:li rdf:resource="urn:miriam:obo.chebi:CHEBI:28862"/></rdf:Bag></bqbiol:is></rdf:Description></rdf:RDF></annotation></species>
<species metaid="metaid_M_189" id="M_189" name="D-gluconate" compartment="C_c" boundaryCondition="false" sboTerm="SBO:0000299"><annotation><in:inchi xmlns:in="http://biomodels.net/inchi" metaid="metaid_M_189_inchi">InChI=1/C6H12O7/c7-1-2(8)3(9)4(10)5(11)6(12)13/h2-5,7-11H,1H2,(H,12,13)/p-1/t2-,3-,4+,5-/m1/s1/fC6H11O7/q-1</in:inchi><rdf:RDF xmlns:rdf="http://www.w3.org/1999/02/22-rdf-syntax-ns#" xmlns:dc="http://purl.org/dc/elements/1.1/" xmlns:dcterms="http://purl.org/dc/terms/" xmlns:vCard="http://www.w3.org/2001/vcard-rdf/3.0#" xmlns:bqbiol="http://biomodels.net/biology-qualifiers/" xmlns:bqmodel="http://biomodels.net/model-qualifiers/"><rdf:Description rdf:about="#metaid_M_189"><bqbiol:is><rdf:Bag><rdf:li rdf:resource="#metaid_M_189_inchi" /><rdf:li rdf:resource="urn:miriam:obo.chebi:CHEBI:18391"/></rdf:Bag></bqbiol:is></rdf:Description></rdf:RDF></annotation></species>
<species metaid="metaid_M_190" id="M_190" name="D-glucono-1,5-lactone 6-phosphate" compartment="C_c" boundaryCondition="false" sboTerm="SBO:0000299"></species>
<species metaid="metaid_M_191" id="M_191" name="D-glucoronate" compartment="C_c" boundaryCondition="false" sboTerm="SBO:0000299"></species>
<species metaid="metaid_M_192" id="M_192" name="D-glucosamine 1-phosphate" compartment="C_c" boundaryCondition="false" sboTerm="SBO:0000299"></species>
<species metaid="metaid_M_193" id="M_193" name="D-glucosamine 6-phosphate" compartment="C_c" boundaryCondition="false" sboTerm="SBO:0000299"><annotation><in:inchi xmlns:in="http://biomodels.net/inchi" metaid="metaid_M_193_inchi">InChI=1/C6H14NO8P/c7-3-5(9)4(8)2(15-6(3)10)1-14-16(11,12)13/h2-6,8-10H,1,7H2,(H2,11,12,13)/t2-,3-,4-,5-,6+/m1/s1</in:inchi><rdf:RDF xmlns:rdf="http://www.w3.org/1999/02/22-rdf-syntax-ns#" xmlns:dc="http://purl.org/dc/elements/1.1/" xmlns:dcterms="http://purl.org/dc/terms/" xmlns:vCard="http://www.w3.org/2001/vcard-rdf/3.0#" xmlns:bqbiol="http://biomodels.net/biology-qualifiers/" xmlns:bqmodel="http://biomodels.net/model-qualifiers/"><rdf:Description rdf:about="#metaid_M_193"><bqbiol:is><rdf:Bag><rdf:li rdf:resource="#metaid_M_193_inchi" /><rdf:li rdf:resource="urn:miriam:obo.chebi:CHEBI:15873"/></rdf:Bag></bqbiol:is></rdf:Description></rdf:RDF></annotation></species>
<species metaid="metaid_M_194" id="M_194" name="D-glucose" compartment="C_c" boundaryCondition="false" sboTerm="SBO:0000299"><notes><body xmlns="http://www.w3.org/1999/xhtml"><p>FORMULA: C6H12O6</p></body></notes><annotation><rdf:RDF xmlns:rdf="http://www.w3.org/1999/02/22-rdf-syntax-ns#" xmlns:dc="http://purl.org/dc/elements/1.1/" xmlns:dcterms="http://purl.org/dc/terms/" xmlns:vCard="http://www.w3.org/2001/vcard-rdf/3.0#" xmlns:bqbiol="http://biomodels.net/biology-qualifiers/" xmlns:bqmodel="http://biomodels.net/model-qualifiers/"><rdf:Description rdf:about="#metaid_M_194"><bqbiol:is><rdf:Bag><rdf:li rdf:resource="urn:miriam:obo.chebi:CHEBI:17634"/></rdf:Bag></bqbiol:is></rdf:Description></rdf:RDF></annotation></species>
<species metaid="metaid_M_195" id="M_195" name="D-glucose 1-phosphate" compartment="C_c" boundaryCondition="false" sboTerm="SBO:0000299"></species>
<species metaid="metaid_M_196" id="M_196" name="D-glucose 6-phosphate" compartment="C_c" boundaryCondition="false" sboTerm="SBO:0000299"></species>
<species metaid="metaid_M_197" id="M_197" name="D-glucuronate" compartment="C_c" boundaryCondition="false" sboTerm="SBO:0000299"><notes><body xmlns="http://www.w3.org/1999/xhtml"><p>FORMULA: C6H9O7</p></body></notes><annotation><rdf:RDF xmlns:rdf="http://www.w3.org/1999/02/22-rdf-syntax-ns#" xmlns:dc="http://purl.org/dc/elements/1.1/" xmlns:dcterms="http://purl.org/dc/terms/" xmlns:vCard="http://www.w3.org/2001/vcard-rdf/3.0#" xmlns:bqbiol="http://biomodels.net/biology-qualifiers/" xmlns:bqmodel="http://biomodels.net/model-qualifiers/"><rdf:Description rdf:about="#metaid_M_197"><bqbiol:is><rdf:Bag><rdf:li rdf:resource="urn:miriam:obo.chebi:CHEBI:15748"/></rdf:Bag></bqbiol:is></rdf:Description></rdf:RDF></annotation></species>
<species metaid="metaid_M_198" id="M_198" name="D-glutamate" compartment="C_c" boundaryCondition="false" sboTerm="SBO:0000299"></species>
<species metaid="metaid_M_199" id="M_199" name="D-glyceraldehyde 3-phosphate" compartment="C_c" boundaryCondition="false" sboTerm="SBO:0000299"><annotation><in:inchi xmlns:in="http://biomodels.net/inchi" metaid="metaid_M_199_inchi">InChI=1/C3H7O6P/c4-1-3(5)2-9-10(6,7)8/h1,3,5H,2H2,(H2,6,7,8)/t3-/m0/s1/f/h6-7H</in:inchi><rdf:RDF xmlns:rdf="http://www.w3.org/1999/02/22-rdf-syntax-ns#" xmlns:dc="http://purl.org/dc/elements/1.1/" xmlns:dcterms="http://purl.org/dc/terms/" xmlns:vCard="http://www.w3.org/2001/vcard-rdf/3.0#" xmlns:bqbiol="http://biomodels.net/biology-qualifiers/" xmlns:bqmodel="http://biomodels.net/model-qualifiers/"><rdf:Description rdf:about="#metaid_M_199"><bqbiol:is><rdf:Bag><rdf:li rdf:resource="#metaid_M_199_inchi" /><rdf:li rdf:resource="urn:miriam:obo.chebi:CHEBI:29052"/></rdf:Bag></bqbiol:is></rdf:Description></rdf:RDF></annotation></species>
<species metaid="metaid_M_200" id="M_200" name="dGMP" compartment="C_c" boundaryCondition="false" sboTerm="SBO:0000299"><annotation><in:inchi xmlns:in="http://biomodels.net/inchi" metaid="metaid_M_200_inchi">InChI=1/C10H14N5O7P/c11-10-13-8-7(9(17)14-10)12-3-15(8)6-1-4(16)5(22-6)2-21-23(18,19)20/h3-6,16H,1-2H2,(H2,18,19,20)(H3,11,13,14,17)/t4-,5+,6+/m0/s1</in:inchi><rdf:RDF xmlns:rdf="http://www.w3.org/1999/02/22-rdf-syntax-ns#" xmlns:dc="http://purl.org/dc/elements/1.1/" xmlns:dcterms="http://purl.org/dc/terms/" xmlns:vCard="http://www.w3.org/2001/vcard-rdf/3.0#" xmlns:bqbiol="http://biomodels.net/biology-qualifiers/" xmlns:bqmodel="http://biomodels.net/model-qualifiers/"><rdf:Description rdf:about="#metaid_M_200"><bqbiol:is><rdf:Bag><rdf:li rdf:resource="#metaid_M_200_inchi" /><rdf:li rdf:resource="urn:miriam:obo.chebi:CHEBI:16192"/></rdf:Bag></bqbiol:is></rdf:Description></rdf:RDF></annotation></species>
<species metaid="metaid_M_201" id="M_201" name="dGTP" compartment="C_c" boundaryCondition="false" sboTerm="SBO:0000299"><annotation><in:inchi xmlns:in="http://biomodels.net/inchi" metaid="metaid_M_201_inchi">InChI=1/C10H16N5O13P3/c11-10-13-8-7(9(17)14-10)12-3-15(8)6-1-4(16)5(26-6)2-25-30(21,22)28-31(23,24)27-29(18,19)20/h3-6,16H,1-2H2,(H,21,22)(H,23,24)(H2,18,19,20)(H3,11,13,14,17)/t4-,5+,6+/m0/s1</in:inchi><rdf:RDF xmlns:rdf="http://www.w3.org/1999/02/22-rdf-syntax-ns#" xmlns:dc="http://purl.org/dc/elements/1.1/" xmlns:dcterms="http://purl.org/dc/terms/" xmlns:vCard="http://www.w3.org/2001/vcard-rdf/3.0#" xmlns:bqbiol="http://biomodels.net/biology-qualifiers/" xmlns:bqmodel="http://biomodels.net/model-qualifiers/"><rdf:Description rdf:about="#metaid_M_201"><bqbiol:is><rdf:Bag><rdf:li rdf:resource="#metaid_M_201_inchi" /><rdf:li rdf:resource="urn:miriam:obo.chebi:CHEBI:16497"/></rdf:Bag></bqbiol:is></rdf:Description></rdf:RDF></annotation></species>
<species metaid="metaid_M_202" id="M_202" name="diacetyl" compartment="C_c" boundaryCondition="false" sboTerm="SBO:0000299"></species>
<species metaid="metaid_M_203" id="M_203" name="diacylglycerol" compartment="C_c" boundaryCondition="false" sboTerm="SBO:0000299"></species>
<species metaid="metaid_M_204" id="M_204" name="diacylglycerol 3-phosphate" compartment="C_c" boundaryCondition="false" sboTerm="SBO:0000299"></species>
<species metaid="metaid_M_205" id="M_205" name="diglucosyl diacylglycerol" compartment="C_c" boundaryCondition="false" sboTerm="SBO:0000299"></species>
<species metaid="metaid_M_206" id="M_206" name="dihydrofolate" compartment="C_c" boundaryCondition="false" sboTerm="SBO:0000299"><annotation><in:inchi xmlns:in="http://biomodels.net/inchi" metaid="metaid_M_206_inchi">InChI=1/C19H21N7O6/c20-19-25-15-14(17(30)26-19)23-11(8-22-15)7-21-10-3-1-9(2-4-10)16(29)24-12(18(31)32)5-6-13(27)28/h1-4,12,21H,5-8H2,(H,24,29)(H,27,28)(H,31,32)(H4,20,22,25,26,30)/t12-/m0/s1</in:inchi><rdf:RDF xmlns:rdf="http://www.w3.org/1999/02/22-rdf-syntax-ns#" xmlns:dc="http://purl.org/dc/elements/1.1/" xmlns:dcterms="http://purl.org/dc/terms/" xmlns:vCard="http://www.w3.org/2001/vcard-rdf/3.0#" xmlns:bqbiol="http://biomodels.net/biology-qualifiers/" xmlns:bqmodel="http://biomodels.net/model-qualifiers/"><rdf:Description rdf:about="#metaid_M_206"><bqbiol:is><rdf:Bag><rdf:li rdf:resource="#metaid_M_206_inchi" /><rdf:li rdf:resource="urn:miriam:obo.chebi:CHEBI:15633"/></rdf:Bag></bqbiol:is></rdf:Description></rdf:RDF></annotation></species>
<species metaid="metaid_M_207" id="M_207" name="dihydrolipoamide" compartment="C_c" boundaryCondition="false" sboTerm="SBO:0000299"></species>
<species metaid="metaid_M_208" id="M_208" name="dihydropteroate" compartment="C_c" boundaryCondition="false" sboTerm="SBO:0000299"><annotation><in:inchi xmlns:in="http://biomodels.net/inchi" metaid="metaid_M_208_inchi">InChI=1/C14H14N6O3/c15-14-19-11-10(12(21)20-14)18-9(6-17-11)5-16-8-3-1-7(2-4-8)13(22)23/h1-4,16H,5-6H2,(H,22,23)(H4,15,17,19,20,21)/p-1/fC14H13N6O3/h17,20H,15H2/q-1</in:inchi><rdf:RDF xmlns:rdf="http://www.w3.org/1999/02/22-rdf-syntax-ns#" xmlns:dc="http://purl.org/dc/elements/1.1/" xmlns:dcterms="http://purl.org/dc/terms/" xmlns:vCard="http://www.w3.org/2001/vcard-rdf/3.0#" xmlns:bqbiol="http://biomodels.net/biology-qualifiers/" xmlns:bqmodel="http://biomodels.net/model-qualifiers/"><rdf:Description rdf:about="#metaid_M_208"><bqbiol:is><rdf:Bag><rdf:li rdf:resource="#metaid_M_208_inchi" /><rdf:li rdf:resource="urn:miriam:obo.chebi:CHEBI:17839"/></rdf:Bag></bqbiol:is></rdf:Description></rdf:RDF></annotation></species>
<species metaid="metaid_M_209" id="M_209" name="dimethylallyl diphosphate" compartment="C_c" boundaryCondition="false" sboTerm="SBO:0000299"><annotation><in:inchi xmlns:in="http://biomodels.net/inchi" metaid="metaid_M_209_inchi">InChI=1/C5H12O7P2/c1-5(2)3-4-11-14(9,10)12-13(6,7)8/h3H,4H2,1-2H3,(H,9,10)(H2,6,7,8)</in:inchi><rdf:RDF xmlns:rdf="http://www.w3.org/1999/02/22-rdf-syntax-ns#" xmlns:dc="http://purl.org/dc/elements/1.1/" xmlns:dcterms="http://purl.org/dc/terms/" xmlns:vCard="http://www.w3.org/2001/vcard-rdf/3.0#" xmlns:bqbiol="http://biomodels.net/biology-qualifiers/" xmlns:bqmodel="http://biomodels.net/model-qualifiers/"><rdf:Description rdf:about="#metaid_M_209"><bqbiol:is><rdf:Bag><rdf:li rdf:resource="#metaid_M_209_inchi" /><rdf:li rdf:resource="urn:miriam:obo.chebi:CHEBI:16057"/></rdf:Bag></bqbiol:is></rdf:Description></rdf:RDF></annotation></species>
<species metaid="metaid_M_210" id="M_210" name="dipeptide" compartment="C_c" boundaryCondition="false" sboTerm="SBO:0000299"></species>
<species metaid="metaid_M_211" id="M_211" name="diphosphate" compartment="C_c" boundaryCondition="false" sboTerm="SBO:0000299"><annotation><in:inchi xmlns:in="http://biomodels.net/inchi" metaid="metaid_M_211_inchi">InChI=1/H4O7P2/c1-8(2,3)7-9(4,5)6/h(H2,1,2,3)(H2,4,5,6)/p-4/fO7P2/q-4</in:inchi><rdf:RDF xmlns:rdf="http://www.w3.org/1999/02/22-rdf-syntax-ns#" xmlns:dc="http://purl.org/dc/elements/1.1/" xmlns:dcterms="http://purl.org/dc/terms/" xmlns:vCard="http://www.w3.org/2001/vcard-rdf/3.0#" xmlns:bqbiol="http://biomodels.net/biology-qualifiers/" xmlns:bqmodel="http://biomodels.net/model-qualifiers/"><rdf:Description rdf:about="#metaid_M_211"><bqbiol:is><rdf:Bag><rdf:li rdf:resource="#metaid_M_211_inchi" /><rdf:li rdf:resource="urn:miriam:obo.chebi:CHEBI:18361"/></rdf:Bag></bqbiol:is></rdf:Description></rdf:RDF></annotation></species>
<species metaid="metaid_M_212" id="M_212" name="D-mannitol 1-phosphate" compartment="C_c" boundaryCondition="false" sboTerm="SBO:0000299"><annotation><in:inchi xmlns:in="http://biomodels.net/inchi" metaid="metaid_M_212_inchi">InChI=1/C6H15O9P/c7-1-3(8)5(10)6(11)4(9)2-15-16(12,13)14/h3-11H,1-2H2,(H2,12,13,14)/t3-,4-,5-,6-/m1/s1</in:inchi><rdf:RDF xmlns:rdf="http://www.w3.org/1999/02/22-rdf-syntax-ns#" xmlns:dc="http://purl.org/dc/elements/1.1/" xmlns:dcterms="http://purl.org/dc/terms/" xmlns:vCard="http://www.w3.org/2001/vcard-rdf/3.0#" xmlns:bqbiol="http://biomodels.net/biology-qualifiers/" xmlns:bqmodel="http://biomodels.net/model-qualifiers/"><rdf:Description rdf:about="#metaid_M_212"><bqbiol:is><rdf:Bag><rdf:li rdf:resource="#metaid_M_212_inchi" /><rdf:li rdf:resource="urn:miriam:obo.chebi:CHEBI:16298"/></rdf:Bag></bqbiol:is></rdf:Description></rdf:RDF></annotation></species>
<species metaid="metaid_M_213" id="M_213" name="D-mannonate" compartment="C_c" boundaryCondition="false" sboTerm="SBO:0000299"><annotation><in:inchi xmlns:in="http://biomodels.net/inchi" metaid="metaid_M_213_inchi">InChI=1/C6H12O7/c7-1-2(8)3(9)4(10)5(11)6(12)13/h2-5,7-11H,1H2,(H,12,13)/p-1/t2-,3-,4+,5+/m1/s1/fC6H11O7/q-1</in:inchi><rdf:RDF xmlns:rdf="http://www.w3.org/1999/02/22-rdf-syntax-ns#" xmlns:dc="http://purl.org/dc/elements/1.1/" xmlns:dcterms="http://purl.org/dc/terms/" xmlns:vCard="http://www.w3.org/2001/vcard-rdf/3.0#" xmlns:bqbiol="http://biomodels.net/biology-qualifiers/" xmlns:bqmodel="http://biomodels.net/model-qualifiers/"><rdf:Description rdf:about="#metaid_M_213"><bqbiol:is><rdf:Bag><rdf:li rdf:resource="#metaid_M_213_inchi" /><rdf:li rdf:resource="urn:miriam:obo.chebi:CHEBI:17767"/></rdf:Bag></bqbiol:is></rdf:Description></rdf:RDF></annotation></species>
<species metaid="metaid_M_214" id="M_214" name="D-mannose 6-phosphate" compartment="C_c" boundaryCondition="false" sboTerm="SBO:0000299"><annotation><in:inchi xmlns:in="http://biomodels.net/inchi" metaid="metaid_M_214_inchi">InChI=1/C6H13O9P/c7-3-2(1-14-16(11,12)13)15-6(10)5(9)4(3)8/h2-10H,1H2,(H2,11,12,13)/t2-,3-,4+,5+,6-/m1/s1/f/h11-12H</in:inchi><rdf:RDF xmlns:rdf="http://www.w3.org/1999/02/22-rdf-syntax-ns#" xmlns:dc="http://purl.org/dc/elements/1.1/" xmlns:dcterms="http://purl.org/dc/terms/" xmlns:vCard="http://www.w3.org/2001/vcard-rdf/3.0#" xmlns:bqbiol="http://biomodels.net/biology-qualifiers/" xmlns:bqmodel="http://biomodels.net/model-qualifiers/"><rdf:Description rdf:about="#metaid_M_214"><bqbiol:is><rdf:Bag><rdf:li rdf:resource="#metaid_M_214_inchi" /><rdf:li rdf:resource="urn:miriam:obo.chebi:CHEBI:17369"/></rdf:Bag></bqbiol:is></rdf:Description></rdf:RDF></annotation></species>
<species metaid="metaid_M_215" id="M_215" name="DNA" compartment="C_c" boundaryCondition="false" sboTerm="SBO:0000299"></species>
<species metaid="metaid_M_463" id="M_463" name="DPEPext" compartment="C_e" boundaryCondition="false" sboTerm="SBO:0000299"></species>
<species metaid="metaid_M_216" id="M_216" name="D-ribose" compartment="C_c" boundaryCondition="false" sboTerm="SBO:0000299"><annotation><in:inchi xmlns:in="http://biomodels.net/inchi" metaid="metaid_M_216_inchi">InChI=1/C5H10O5/c6-1-3(8)5(10)4(9)2-7/h1,3-5,7-10H,2H2/t3-,4+,5-/m0/s1</in:inchi><rdf:RDF xmlns:rdf="http://www.w3.org/1999/02/22-rdf-syntax-ns#" xmlns:dc="http://purl.org/dc/elements/1.1/" xmlns:dcterms="http://purl.org/dc/terms/" xmlns:vCard="http://www.w3.org/2001/vcard-rdf/3.0#" xmlns:bqbiol="http://biomodels.net/biology-qualifiers/" xmlns:bqmodel="http://biomodels.net/model-qualifiers/"><rdf:Description rdf:about="#metaid_M_216"><bqbiol:is><rdf:Bag><rdf:li rdf:resource="#metaid_M_216_inchi" /><rdf:li rdf:resource="urn:miriam:obo.chebi:CHEBI:16988"/></rdf:Bag></bqbiol:is></rdf:Description></rdf:RDF></annotation></species>
<species metaid="metaid_M_217" id="M_217" name="D-ribose 1-phosphate" compartment="C_c" boundaryCondition="false" sboTerm="SBO:0000299"><annotation><in:inchi xmlns:in="http://biomodels.net/inchi" metaid="metaid_M_217_inchi">InChI=1/C5H11O8P/c6-1-2-3(7)4(8)5(12-2)13-14(9,10)11/h2-8H,1H2,(H2,9,10,11)/t2-,3-,4-,5?/m1/s1/f/h9-10H</in:inchi><rdf:RDF xmlns:rdf="http://www.w3.org/1999/02/22-rdf-syntax-ns#" xmlns:dc="http://purl.org/dc/elements/1.1/" xmlns:dcterms="http://purl.org/dc/terms/" xmlns:vCard="http://www.w3.org/2001/vcard-rdf/3.0#" xmlns:bqbiol="http://biomodels.net/biology-qualifiers/" xmlns:bqmodel="http://biomodels.net/model-qualifiers/"><rdf:Description rdf:about="#metaid_M_217"><bqbiol:is><rdf:Bag><rdf:li rdf:resource="#metaid_M_217_inchi" /><rdf:li rdf:resource="urn:miriam:obo.chebi:CHEBI:35425"/></rdf:Bag></bqbiol:is></rdf:Description></rdf:RDF></annotation></species>
<species metaid="metaid_M_218" id="M_218" name="D-ribose 5-phosphate" compartment="C_c" boundaryCondition="false" sboTerm="SBO:0000299"><annotation><in:inchi xmlns:in="http://biomodels.net/inchi" metaid="metaid_M_218_inchi">InChI=1/C5H11O8P/c6-1-3(7)5(9)4(8)2-13-14(10,11)12/h1,3-5,7-9H,2H2,(H2,10,11,12)/t3-,4+,5-/m0/s1/f/h10-11H</in:inchi><rdf:RDF xmlns:rdf="http://www.w3.org/1999/02/22-rdf-syntax-ns#" xmlns:dc="http://purl.org/dc/elements/1.1/" xmlns:dcterms="http://purl.org/dc/terms/" xmlns:vCard="http://www.w3.org/2001/vcard-rdf/3.0#" xmlns:bqbiol="http://biomodels.net/biology-qualifiers/" xmlns:bqmodel="http://biomodels.net/model-qualifiers/"><rdf:Description rdf:about="#metaid_M_218"><bqbiol:is><rdf:Bag><rdf:li rdf:resource="#metaid_M_218_inchi" /><rdf:li rdf:resource="urn:miriam:obo.chebi:CHEBI:17797"/></rdf:Bag></bqbiol:is></rdf:Description></rdf:RDF></annotation></species>
<species metaid="metaid_M_219" id="M_219" name="D-ribulose 5-phosphate" compartment="C_c" boundaryCondition="false" sboTerm="SBO:0000299"><annotation><in:inchi xmlns:in="http://biomodels.net/inchi" metaid="metaid_M_219_inchi">InChI=1/C5H11O8P/c6-1-3(7)5(9)4(8)2-13-14(10,11)12/h4-6,8-9H,1-2H2,(H2,10,11,12)/t4-,5+/m1/s1/f/h10-11H</in:inchi><rdf:RDF xmlns:rdf="http://www.w3.org/1999/02/22-rdf-syntax-ns#" xmlns:dc="http://purl.org/dc/elements/1.1/" xmlns:dcterms="http://purl.org/dc/terms/" xmlns:vCard="http://www.w3.org/2001/vcard-rdf/3.0#" xmlns:bqbiol="http://biomodels.net/biology-qualifiers/" xmlns:bqmodel="http://biomodels.net/model-qualifiers/"><rdf:Description rdf:about="#metaid_M_219"><bqbiol:is><rdf:Bag><rdf:li rdf:resource="#metaid_M_219_inchi" /><rdf:li rdf:resource="urn:miriam:obo.chebi:CHEBI:17363"/></rdf:Bag></bqbiol:is></rdf:Description></rdf:RDF></annotation></species>
<species metaid="metaid_M_220" id="M_220" name="D-tagatose 1,6-bisphosphate" compartment="C_c" boundaryCondition="false" sboTerm="SBO:0000299"></species>
<species metaid="metaid_M_221" id="M_221" name="D-tagatose 6-phosphate" compartment="C_c" boundaryCondition="false" sboTerm="SBO:0000299"></species>
<species metaid="metaid_M_222" id="M_222" name="D-tagaturonate" compartment="C_c" boundaryCondition="false" sboTerm="SBO:0000299"></species>
<species metaid="metaid_M_223" id="M_223" name="dTDP" compartment="C_c" boundaryCondition="false" sboTerm="SBO:0000299"><annotation><in:inchi xmlns:in="http://biomodels.net/inchi" metaid="metaid_M_223_inchi">InChI=1/C10H16N2O11P2/c1-5-3-12(10(15)11-9(5)14)8-2-6(13)7(22-8)4-21-25(19,20)23-24(16,17)18/h3,6-8,13H,2,4H2,1H3,(H,19,20)(H,11,14,15)(H2,16,17,18)/t6-,7+,8+/m0/s1/f/h11,16-17,19H</in:inchi><rdf:RDF xmlns:rdf="http://www.w3.org/1999/02/22-rdf-syntax-ns#" xmlns:dc="http://purl.org/dc/elements/1.1/" xmlns:dcterms="http://purl.org/dc/terms/" xmlns:vCard="http://www.w3.org/2001/vcard-rdf/3.0#" xmlns:bqbiol="http://biomodels.net/biology-qualifiers/" xmlns:bqmodel="http://biomodels.net/model-qualifiers/"><rdf:Description rdf:about="#metaid_M_223"><bqbiol:is><rdf:Bag><rdf:li rdf:resource="#metaid_M_223_inchi" /><rdf:li rdf:resource="urn:miriam:obo.chebi:CHEBI:18075"/></rdf:Bag></bqbiol:is></rdf:Description></rdf:RDF></annotation></species>
<species metaid="metaid_M_224" id="M_224" name="dTDP-4-dehydro-6-deoxy-D-glucose" compartment="C_c" boundaryCondition="false" sboTerm="SBO:0000299"></species>
<species metaid="metaid_M_225" id="M_225" name="dTDP-4-dehydro-6-deoxy-L-mannose" compartment="C_c" boundaryCondition="false" sboTerm="SBO:0000299"></species>
<species metaid="metaid_M_226" id="M_226" name="dTDP-glucose" compartment="C_c" boundaryCondition="false" sboTerm="SBO:0000299"></species>
<species metaid="metaid_M_227" id="M_227" name="dTDP-rhamnose" compartment="C_c" boundaryCondition="false" sboTerm="SBO:0000299"></species>
<species metaid="metaid_M_464" id="M_464" name="DTEPext" compartment="C_e" boundaryCondition="false" sboTerm="SBO:0000299"></species>
<species metaid="metaid_M_228" id="M_228" name="dTMP" compartment="C_c" boundaryCondition="false" sboTerm="SBO:0000299"><annotation><in:inchi xmlns:in="http://biomodels.net/inchi" metaid="metaid_M_228_inchi">InChI=1/C10H15N2O8P/c1-5-3-12(10(15)11-9(5)14)8-2-6(13)7(20-8)4-19-21(16,17)18/h3,6-8,13H,2,4H2,1H3,(H,11,14,15)(H2,16,17,18)/t6-,7+,8+/m0/s1/f/h11,16-17H</in:inchi><rdf:RDF xmlns:rdf="http://www.w3.org/1999/02/22-rdf-syntax-ns#" xmlns:dc="http://purl.org/dc/elements/1.1/" xmlns:dcterms="http://purl.org/dc/terms/" xmlns:vCard="http://www.w3.org/2001/vcard-rdf/3.0#" xmlns:bqbiol="http://biomodels.net/biology-qualifiers/" xmlns:bqmodel="http://biomodels.net/model-qualifiers/"><rdf:Description rdf:about="#metaid_M_228"><bqbiol:is><rdf:Bag><rdf:li rdf:resource="#metaid_M_228_inchi" /><rdf:li rdf:resource="urn:miriam:obo.chebi:CHEBI:17013"/></rdf:Bag></bqbiol:is></rdf:Description></rdf:RDF></annotation></species>
<species metaid="metaid_M_229" id="M_229" name="dTTP" compartment="C_c" boundaryCondition="false" sboTerm="SBO:0000299"><annotation><in:inchi xmlns:in="http://biomodels.net/inchi" metaid="metaid_M_229_inchi">InChI=1/C10H17N2O14P3/c1-5-3-12(10(15)11-9(5)14)8-2-6(13)7(24-8)4-23-28(19,20)26-29(21,22)25-27(16,17)18/h3,6-8,13H,2,4H2,1H3,(H,19,20)(H,21,22)(H,11,14,15)(H2,16,17,18)/t6-,7+,8+/m0/s1/f/h11,16-17,19,21H</in:inchi><rdf:RDF xmlns:rdf="http://www.w3.org/1999/02/22-rdf-syntax-ns#" xmlns:dc="http://purl.org/dc/elements/1.1/" xmlns:dcterms="http://purl.org/dc/terms/" xmlns:vCard="http://www.w3.org/2001/vcard-rdf/3.0#" xmlns:bqbiol="http://biomodels.net/biology-qualifiers/" xmlns:bqmodel="http://biomodels.net/model-qualifiers/"><rdf:Description rdf:about="#metaid_M_229"><bqbiol:is><rdf:Bag><rdf:li rdf:resource="#metaid_M_229_inchi" /><rdf:li rdf:resource="urn:miriam:obo.chebi:CHEBI:18077"/></rdf:Bag></bqbiol:is></rdf:Description></rdf:RDF></annotation></species>
<species metaid="metaid_M_465" id="M_465" name="DTYLext" compartment="C_e" boundaryCondition="false" sboTerm="SBO:0000299"></species>
<species metaid="metaid_M_230" id="M_230" name="dUDP" compartment="C_c" boundaryCondition="false" sboTerm="SBO:0000299"><annotation><in:inchi xmlns:in="http://biomodels.net/inchi" metaid="metaid_M_230_inchi">InChI=1/C9H14N2O11P2/c12-5-3-8(11-2-1-7(13)10-9(11)14)21-6(5)4-20-24(18,19)22-23(15,16)17/h1-2,5-6,8,12H,3-4H2,(H,18,19)(H,10,13,14)(H2,15,16,17)/t5?,6-,8-/m1/s1</in:inchi><rdf:RDF xmlns:rdf="http://www.w3.org/1999/02/22-rdf-syntax-ns#" xmlns:dc="http://purl.org/dc/elements/1.1/" xmlns:dcterms="http://purl.org/dc/terms/" xmlns:vCard="http://www.w3.org/2001/vcard-rdf/3.0#" xmlns:bqbiol="http://biomodels.net/biology-qualifiers/" xmlns:bqmodel="http://biomodels.net/model-qualifiers/"><rdf:Description rdf:about="#metaid_M_230"><bqbiol:is><rdf:Bag><rdf:li rdf:resource="#metaid_M_230_inchi" /><rdf:li rdf:resource="urn:miriam:obo.chebi:CHEBI:28850"/></rdf:Bag></bqbiol:is></rdf:Description></rdf:RDF></annotation></species>
<species metaid="metaid_M_231" id="M_231" name="dUMP" compartment="C_c" boundaryCondition="false" sboTerm="SBO:0000299"><annotation><in:inchi xmlns:in="http://biomodels.net/inchi" metaid="metaid_M_231_inchi">InChI=1/C9H13N2O8P/c12-5-3-8(11-2-1-7(13)10-9(11)14)19-6(5)4-18-20(15,16)17/h1-2,5-6,8,12H,3-4H2,(H,10,13,14)(H2,15,16,17)/t5-,6+,8+/m0/s1</in:inchi><rdf:RDF xmlns:rdf="http://www.w3.org/1999/02/22-rdf-syntax-ns#" xmlns:dc="http://purl.org/dc/elements/1.1/" xmlns:dcterms="http://purl.org/dc/terms/" xmlns:vCard="http://www.w3.org/2001/vcard-rdf/3.0#" xmlns:bqbiol="http://biomodels.net/biology-qualifiers/" xmlns:bqmodel="http://biomodels.net/model-qualifiers/"><rdf:Description rdf:about="#metaid_M_231"><bqbiol:is><rdf:Bag><rdf:li rdf:resource="#metaid_M_231_inchi" /><rdf:li rdf:resource="urn:miriam:obo.chebi:CHEBI:17622"/></rdf:Bag></bqbiol:is></rdf:Description></rdf:RDF></annotation></species>
<species metaid="metaid_M_232" id="M_232" name="dUTP" compartment="C_c" boundaryCondition="false" sboTerm="SBO:0000299"><annotation><in:inchi xmlns:in="http://biomodels.net/inchi" metaid="metaid_M_232_inchi">InChI=1/C9H15N2O14P3/c12-5-3-8(11-2-1-7(13)10-9(11)14)23-6(5)4-22-27(18,19)25-28(20,21)24-26(15,16)17/h1-2,5-6,8,12H,3-4H2,(H,18,19)(H,20,21)(H,10,13,14)(H2,15,16,17)/t5-,6+,8+/m0/s1</in:inchi><rdf:RDF xmlns:rdf="http://www.w3.org/1999/02/22-rdf-syntax-ns#" xmlns:dc="http://purl.org/dc/elements/1.1/" xmlns:dcterms="http://purl.org/dc/terms/" xmlns:vCard="http://www.w3.org/2001/vcard-rdf/3.0#" xmlns:bqbiol="http://biomodels.net/biology-qualifiers/" xmlns:bqmodel="http://biomodels.net/model-qualifiers/"><rdf:Description rdf:about="#metaid_M_232"><bqbiol:is><rdf:Bag><rdf:li rdf:resource="#metaid_M_232_inchi" /><rdf:li rdf:resource="urn:miriam:obo.chebi:CHEBI:17625"/></rdf:Bag></bqbiol:is></rdf:Description></rdf:RDF></annotation></species>
<species metaid="metaid_M_233" id="M_233" name="D-xylose" compartment="C_c" boundaryCondition="false" sboTerm="SBO:0000299"><annotation><in:inchi xmlns:in="http://biomodels.net/inchi" metaid="metaid_M_233_inchi">InChI=1/C5H10O5/c6-1-3(8)5(10)4(9)2-7/h1,3-5,7-10H,2H2/t3-,4+,5+/m0/s1</in:inchi><rdf:RDF xmlns:rdf="http://www.w3.org/1999/02/22-rdf-syntax-ns#" xmlns:dc="http://purl.org/dc/elements/1.1/" xmlns:dcterms="http://purl.org/dc/terms/" xmlns:vCard="http://www.w3.org/2001/vcard-rdf/3.0#" xmlns:bqbiol="http://biomodels.net/biology-qualifiers/" xmlns:bqmodel="http://biomodels.net/model-qualifiers/"><rdf:Description rdf:about="#metaid_M_233"><bqbiol:is><rdf:Bag><rdf:li rdf:resource="#metaid_M_233_inchi" /><rdf:li rdf:resource="urn:miriam:obo.chebi:CHEBI:15936"/></rdf:Bag></bqbiol:is></rdf:Description></rdf:RDF></annotation></species>
<species metaid="metaid_M_234" id="M_234" name="D-xylulose" compartment="C_c" boundaryCondition="false" sboTerm="SBO:0000299"><annotation><in:inchi xmlns:in="http://biomodels.net/inchi" metaid="metaid_M_234_inchi">InChI=1/C5H10O5/c6-1-3(8)5(10)4(9)2-7/h3,5-8,10H,1-2H2/t3-,5+/m1/s1</in:inchi><rdf:RDF xmlns:rdf="http://www.w3.org/1999/02/22-rdf-syntax-ns#" xmlns:dc="http://purl.org/dc/elements/1.1/" xmlns:dcterms="http://purl.org/dc/terms/" xmlns:vCard="http://www.w3.org/2001/vcard-rdf/3.0#" xmlns:bqbiol="http://biomodels.net/biology-qualifiers/" xmlns:bqmodel="http://biomodels.net/model-qualifiers/"><rdf:Description rdf:about="#metaid_M_234"><bqbiol:is><rdf:Bag><rdf:li rdf:resource="#metaid_M_234_inchi" /><rdf:li rdf:resource="urn:miriam:obo.chebi:CHEBI:17140"/></rdf:Bag></bqbiol:is></rdf:Description></rdf:RDF></annotation></species>
<species metaid="metaid_M_235" id="M_235" name="D-xylulose 5-phosphate" compartment="C_c" boundaryCondition="false" sboTerm="SBO:0000299"><annotation><in:inchi xmlns:in="http://biomodels.net/inchi" metaid="metaid_M_235_inchi">InChI=1/C5H11O8P/c6-1-3(7)5(9)4(8)2-13-14(10,11)12/h4-6,8-9H,1-2H2,(H2,10,11,12)/t4-,5-/m1/s1/f/h10-11H</in:inchi><rdf:RDF xmlns:rdf="http://www.w3.org/1999/02/22-rdf-syntax-ns#" xmlns:dc="http://purl.org/dc/elements/1.1/" xmlns:dcterms="http://purl.org/dc/terms/" xmlns:vCard="http://www.w3.org/2001/vcard-rdf/3.0#" xmlns:bqbiol="http://biomodels.net/biology-qualifiers/" xmlns:bqmodel="http://biomodels.net/model-qualifiers/"><rdf:Description rdf:about="#metaid_M_235"><bqbiol:is><rdf:Bag><rdf:li rdf:resource="#metaid_M_235_inchi" /><rdf:li rdf:resource="urn:miriam:obo.chebi:CHEBI:16332"/></rdf:Bag></bqbiol:is></rdf:Description></rdf:RDF></annotation></species>
<species metaid="metaid_M_236" id="M_236" name="ethanol" compartment="C_c" boundaryCondition="false" sboTerm="SBO:0000299"><annotation><in:inchi xmlns:in="http://biomodels.net/inchi" metaid="metaid_M_236_inchi">InChI=1/C2H6O/c1-2-3/h3H,2H2,1H3</in:inchi><rdf:RDF xmlns:rdf="http://www.w3.org/1999/02/22-rdf-syntax-ns#" xmlns:dc="http://purl.org/dc/elements/1.1/" xmlns:dcterms="http://purl.org/dc/terms/" xmlns:vCard="http://www.w3.org/2001/vcard-rdf/3.0#" xmlns:bqbiol="http://biomodels.net/biology-qualifiers/" xmlns:bqmodel="http://biomodels.net/model-qualifiers/"><rdf:Description rdf:about="#metaid_M_236"><bqbiol:is><rdf:Bag><rdf:li rdf:resource="#metaid_M_236_inchi" /><rdf:li rdf:resource="urn:miriam:obo.chebi:CHEBI:16236"/></rdf:Bag></bqbiol:is></rdf:Description></rdf:RDF></annotation></species>
<species metaid="metaid_M_466" id="M_466" name="ETOHext" compartment="C_e" boundaryCondition="false" sboTerm="SBO:0000299"></species>
<species metaid="metaid_M_237" id="M_237" name="FAD" compartment="C_c" boundaryCondition="false" sboTerm="SBO:0000299"><annotation><in:inchi xmlns:in="http://biomodels.net/inchi" metaid="metaid_M_237_inchi">InChI=1/C27H33N9O15P2/c1-10-3-12-13(4-11(10)2)35(24-18(32-12)25(42)34-27(43)33-24)5-14(37)19(39)15(38)6-48-52(44,45)51-53(46,47)49-7-16-20(40)21(41)26(50-16)36-9-31-17-22(28)29-8-30-23(17)36/h3-4,8-9,14-16,19-21,26,37-41H,5-7H2,1-2H3,(H,44,45)(H,46,47)(H2,28,29,30)(H,34,42,43)/t14-,15+,16+,19-,20+,21+,26+/m0/s1/f/h34,44,46H,28H2</in:inchi><rdf:RDF xmlns:rdf="http://www.w3.org/1999/02/22-rdf-syntax-ns#" xmlns:dc="http://purl.org/dc/elements/1.1/" xmlns:dcterms="http://purl.org/dc/terms/" xmlns:vCard="http://www.w3.org/2001/vcard-rdf/3.0#" xmlns:bqbiol="http://biomodels.net/biology-qualifiers/" xmlns:bqmodel="http://biomodels.net/model-qualifiers/"><rdf:Description rdf:about="#metaid_M_237"><bqbiol:is><rdf:Bag><rdf:li rdf:resource="#metaid_M_237_inchi" /><rdf:li rdf:resource="urn:miriam:obo.chebi:CHEBI:16238"/></rdf:Bag></bqbiol:is></rdf:Description></rdf:RDF></annotation></species>
<species metaid="metaid_M_238" id="M_238" name="FADH(2)" compartment="C_c" boundaryCondition="false" sboTerm="SBO:0000299"></species>
<species metaid="metaid_M_239" id="M_239" name="FMN" compartment="C_c" boundaryCondition="false" sboTerm="SBO:0000299"><annotation><in:inchi xmlns:in="http://biomodels.net/inchi" metaid="metaid_M_239_inchi">InChI=1/C17H21N4O9P/c1-7-3-9-10(4-8(7)2)21(15-13(18-9)16(25)20-17(26)19-15)5-11(22)14(24)12(23)6-30-31(27,28)29/h3-4,11-12,14,22-24H,5-6H2,1-2H3,(H,20,25,26)(H2,27,28,29)/t11-,12+,14-/m0/s1</in:inchi><rdf:RDF xmlns:rdf="http://www.w3.org/1999/02/22-rdf-syntax-ns#" xmlns:dc="http://purl.org/dc/elements/1.1/" xmlns:dcterms="http://purl.org/dc/terms/" xmlns:vCard="http://www.w3.org/2001/vcard-rdf/3.0#" xmlns:bqbiol="http://biomodels.net/biology-qualifiers/" xmlns:bqmodel="http://biomodels.net/model-qualifiers/"><rdf:Description rdf:about="#metaid_M_239"><bqbiol:is><rdf:Bag><rdf:li rdf:resource="#metaid_M_239_inchi" /><rdf:li rdf:resource="urn:miriam:obo.chebi:CHEBI:17621"/></rdf:Bag></bqbiol:is></rdf:Description></rdf:RDF></annotation></species>
<species metaid="metaid_M_240" id="M_240" name="folate" compartment="C_c" boundaryCondition="false" sboTerm="SBO:0000299"></species>
<species metaid="metaid_M_467" id="M_467" name="FOLext" compartment="C_e" boundaryCondition="false" sboTerm="SBO:0000299"></species>
<species metaid="metaid_M_241" id="M_241" name="formate" compartment="C_c" boundaryCondition="false" sboTerm="SBO:0000299"><annotation><in:inchi xmlns:in="http://biomodels.net/inchi" metaid="metaid_M_241_inchi">InChI=1/CH2O2/c2-1-3/h1H,(H,2,3)/p-1/fCHO2/q-1</in:inchi><rdf:RDF xmlns:rdf="http://www.w3.org/1999/02/22-rdf-syntax-ns#" xmlns:dc="http://purl.org/dc/elements/1.1/" xmlns:dcterms="http://purl.org/dc/terms/" xmlns:vCard="http://www.w3.org/2001/vcard-rdf/3.0#" xmlns:bqbiol="http://biomodels.net/biology-qualifiers/" xmlns:bqmodel="http://biomodels.net/model-qualifiers/"><rdf:Description rdf:about="#metaid_M_241"><bqbiol:is><rdf:Bag><rdf:li rdf:resource="#metaid_M_241_inchi" /><rdf:li rdf:resource="urn:miriam:obo.chebi:CHEBI:15740"/></rdf:Bag></bqbiol:is></rdf:Description></rdf:RDF></annotation></species>
<species metaid="metaid_M_468" id="M_468" name="FORMext" compartment="C_e" boundaryCondition="false" sboTerm="SBO:0000299"></species>
<species metaid="metaid_M_469" id="M_469" name="FRUText" compartment="C_e" boundaryCondition="false" sboTerm="SBO:0000299"></species>
<species metaid="metaid_M_242" id="M_242" name="fumarate" compartment="C_c" boundaryCondition="false" sboTerm="SBO:0000299"><annotation><in:inchi xmlns:in="http://biomodels.net/inchi" metaid="metaid_M_242_inchi">InChI=1/C4H4O4/c5-3(6)1-2-4(7)8/h1-2H,(H,5,6)(H,7,8)/p-2/b2-1+/fC4H2O4/q-2</in:inchi><rdf:RDF xmlns:rdf="http://www.w3.org/1999/02/22-rdf-syntax-ns#" xmlns:dc="http://purl.org/dc/elements/1.1/" xmlns:dcterms="http://purl.org/dc/terms/" xmlns:vCard="http://www.w3.org/2001/vcard-rdf/3.0#" xmlns:bqbiol="http://biomodels.net/biology-qualifiers/" xmlns:bqmodel="http://biomodels.net/model-qualifiers/"><rdf:Description rdf:about="#metaid_M_242"><bqbiol:is><rdf:Bag><rdf:li rdf:resource="#metaid_M_242_inchi" /><rdf:li rdf:resource="urn:miriam:obo.chebi:CHEBI:29806"/></rdf:Bag></bqbiol:is></rdf:Description></rdf:RDF></annotation></species>
<species metaid="metaid_M_470" id="M_470" name="GABAext" compartment="C_e" boundaryCondition="false" sboTerm="SBO:0000299"></species>
<species metaid="metaid_M_471" id="M_471" name="GALCext" compartment="C_e" boundaryCondition="false" sboTerm="SBO:0000299"></species>
<species metaid="metaid_M_243" id="M_243" name="GDP" compartment="C_c" boundaryCondition="false" sboTerm="SBO:0000299"><annotation><in:inchi xmlns:in="http://biomodels.net/inchi" metaid="metaid_M_243_inchi">InChI=1/C10H15N5O11P2/c11-10-13-7-4(8(18)14-10)12-2-15(7)9-6(17)5(16)3(25-9)1-24-28(22,23)26-27(19,20)21/h2-3,5-6,9,16-17H,1H2,(H,22,23)(H2,19,20,21)(H3,11,13,14,18)/t3-,5-,6-,9-/m1/s1/f/h14,19-20,22H,11H2</in:inchi><rdf:RDF xmlns:rdf="http://www.w3.org/1999/02/22-rdf-syntax-ns#" xmlns:dc="http://purl.org/dc/elements/1.1/" xmlns:dcterms="http://purl.org/dc/terms/" xmlns:vCard="http://www.w3.org/2001/vcard-rdf/3.0#" xmlns:bqbiol="http://biomodels.net/biology-qualifiers/" xmlns:bqmodel="http://biomodels.net/model-qualifiers/"><rdf:Description rdf:about="#metaid_M_243"><bqbiol:is><rdf:Bag><rdf:li rdf:resource="#metaid_M_243_inchi" /><rdf:li rdf:resource="urn:miriam:obo.chebi:CHEBI:17552"/></rdf:Bag></bqbiol:is></rdf:Description></rdf:RDF></annotation></species>
<species metaid="metaid_M_244" id="M_244" name="gentobiose" compartment="C_c" boundaryCondition="false" sboTerm="SBO:0000299"></species>
<species metaid="metaid_M_245" id="M_245" name="geranyl diphosphate" compartment="C_c" boundaryCondition="false" sboTerm="SBO:0000299"><annotation><in:inchi xmlns:in="http://biomodels.net/inchi" metaid="metaid_M_245_inchi">InChI=1/C10H20O7P2/c1-9(2)5-4-6-10(3)7-8-16-19(14,15)17-18(11,12)13/h5,7H,4,6,8H2,1-3H3,(H,14,15)(H2,11,12,13)/b10-7+/f/h11-12,14H</in:inchi><rdf:RDF xmlns:rdf="http://www.w3.org/1999/02/22-rdf-syntax-ns#" xmlns:dc="http://purl.org/dc/elements/1.1/" xmlns:dcterms="http://purl.org/dc/terms/" xmlns:vCard="http://www.w3.org/2001/vcard-rdf/3.0#" xmlns:bqbiol="http://biomodels.net/biology-qualifiers/" xmlns:bqmodel="http://biomodels.net/model-qualifiers/"><rdf:Description rdf:about="#metaid_M_245"><bqbiol:is><rdf:Bag><rdf:li rdf:resource="#metaid_M_245_inchi" /><rdf:li rdf:resource="urn:miriam:obo.chebi:CHEBI:17211"/></rdf:Bag></bqbiol:is></rdf:Description></rdf:RDF></annotation></species>
<species metaid="metaid_M_472" id="M_472" name="GLCNext" compartment="C_e" boundaryCondition="false" sboTerm="SBO:0000299"></species>
<species metaid="metaid_M_473" id="M_473" name="GLNext" compartment="C_e" boundaryCondition="false" sboTerm="SBO:0000299"></species>
<species metaid="metaid_M_474" id="M_474" name="GLNText" compartment="C_e" boundaryCondition="false" sboTerm="SBO:0000299"></species>
<species metaid="metaid_M_475" id="M_475" name="GLUCext" compartment="C_e" boundaryCondition="false" sboTerm="SBO:0000299"></species>
<species metaid="metaid_M_476" id="M_476" name="GLUext" compartment="C_e" boundaryCondition="false" sboTerm="SBO:0000299"></species>
<species metaid="metaid_M_477" id="M_477" name="GLUMext" compartment="C_e" boundaryCondition="false" sboTerm="SBO:0000299"></species>
<species metaid="metaid_M_246" id="M_246" name="glutathione" compartment="C_c" boundaryCondition="false" sboTerm="SBO:0000299"><annotation><in:inchi xmlns:in="http://biomodels.net/inchi" metaid="metaid_M_246_inchi">InChI=1/C10H17N3O6S/c11-5(10(18)19)1-2-7(14)13-6(4-20)9(17)12-3-8(15)16/h5-6,20H,1-4,11H2,(H,12,17)(H,13,14)(H,15,16)(H,18,19)/t5-,6-/m0/s1/f/h12-13,15,18H</in:inchi><rdf:RDF xmlns:rdf="http://www.w3.org/1999/02/22-rdf-syntax-ns#" xmlns:dc="http://purl.org/dc/elements/1.1/" xmlns:dcterms="http://purl.org/dc/terms/" xmlns:vCard="http://www.w3.org/2001/vcard-rdf/3.0#" xmlns:bqbiol="http://biomodels.net/biology-qualifiers/" xmlns:bqmodel="http://biomodels.net/model-qualifiers/"><rdf:Description rdf:about="#metaid_M_246"><bqbiol:is><rdf:Bag><rdf:li rdf:resource="#metaid_M_246_inchi" /><rdf:li rdf:resource="urn:miriam:obo.chebi:CHEBI:16856"/></rdf:Bag></bqbiol:is></rdf:Description></rdf:RDF></annotation></species>
<species metaid="metaid_M_478" id="M_478" name="GLYC-3-Pext" compartment="C_e" boundaryCondition="false" sboTerm="SBO:0000299"></species>
<species metaid="metaid_M_247" id="M_247" name="glycerol" compartment="C_c" boundaryCondition="false" sboTerm="SBO:0000299"><annotation><in:inchi xmlns:in="http://biomodels.net/inchi" metaid="metaid_M_247_inchi">InChI=1/C3H8O3/c4-1-3(6)2-5/h3-6H,1-2H2</in:inchi><rdf:RDF xmlns:rdf="http://www.w3.org/1999/02/22-rdf-syntax-ns#" xmlns:dc="http://purl.org/dc/elements/1.1/" xmlns:dcterms="http://purl.org/dc/terms/" xmlns:vCard="http://www.w3.org/2001/vcard-rdf/3.0#" xmlns:bqbiol="http://biomodels.net/biology-qualifiers/" xmlns:bqmodel="http://biomodels.net/model-qualifiers/"><rdf:Description rdf:about="#metaid_M_247"><bqbiol:is><rdf:Bag><rdf:li rdf:resource="#metaid_M_247_inchi" /><rdf:li rdf:resource="urn:miriam:obo.chebi:CHEBI:17754"/></rdf:Bag></bqbiol:is></rdf:Description></rdf:RDF></annotation></species>
<species metaid="metaid_M_248" id="M_248" name="glycerol 3-phosphate" compartment="C_c" boundaryCondition="false" sboTerm="SBO:0000299"></species>
<species metaid="metaid_M_249" id="M_249" name="glycerone phosphate" compartment="C_c" boundaryCondition="false" sboTerm="SBO:0000299"><annotation><in:inchi xmlns:in="http://biomodels.net/inchi" metaid="metaid_M_249_inchi">InChI=1/C3H7O6P/c4-1-3(5)2-9-10(6,7)8/h4H,1-2H2,(H2,6,7,8)/f/h6-7H</in:inchi><rdf:RDF xmlns:rdf="http://www.w3.org/1999/02/22-rdf-syntax-ns#" xmlns:dc="http://purl.org/dc/elements/1.1/" xmlns:dcterms="http://purl.org/dc/terms/" xmlns:vCard="http://www.w3.org/2001/vcard-rdf/3.0#" xmlns:bqbiol="http://biomodels.net/biology-qualifiers/" xmlns:bqmodel="http://biomodels.net/model-qualifiers/"><rdf:Description rdf:about="#metaid_M_249"><bqbiol:is><rdf:Bag><rdf:li rdf:resource="#metaid_M_249_inchi" /><rdf:li rdf:resource="urn:miriam:obo.chebi:CHEBI:16108"/></rdf:Bag></bqbiol:is></rdf:Description></rdf:RDF></annotation></species>
<species metaid="metaid_M_479" id="M_479" name="GLYCext" compartment="C_e" boundaryCondition="false" sboTerm="SBO:0000299"></species>
<species metaid="metaid_M_250" id="M_250" name="glycine" compartment="C_c" boundaryCondition="false" sboTerm="SBO:0000299"><annotation><in:inchi xmlns:in="http://biomodels.net/inchi" metaid="metaid_M_250_inchi">InChI=1/C2H5NO2/c3-1-2(4)5/h1,3H2,(H,4,5)/f/h4H</in:inchi><rdf:RDF xmlns:rdf="http://www.w3.org/1999/02/22-rdf-syntax-ns#" xmlns:dc="http://purl.org/dc/elements/1.1/" xmlns:dcterms="http://purl.org/dc/terms/" xmlns:vCard="http://www.w3.org/2001/vcard-rdf/3.0#" xmlns:bqbiol="http://biomodels.net/biology-qualifiers/" xmlns:bqmodel="http://biomodels.net/model-qualifiers/"><rdf:Description rdf:about="#metaid_M_250"><bqbiol:is><rdf:Bag><rdf:li rdf:resource="#metaid_M_250_inchi" /><rdf:li rdf:resource="urn:miriam:obo.chebi:CHEBI:15428"/></rdf:Bag></bqbiol:is></rdf:Description></rdf:RDF></annotation></species>
<species metaid="metaid_M_251" id="M_251" name="glycogen" compartment="C_c" boundaryCondition="false" sboTerm="SBO:0000299"><notes><body xmlns="http://www.w3.org/1999/xhtml"><p>FORMULA: C6H10O5</p></body></notes><annotation><rdf:RDF xmlns:rdf="http://www.w3.org/1999/02/22-rdf-syntax-ns#" xmlns:dc="http://purl.org/dc/elements/1.1/" xmlns:dcterms="http://purl.org/dc/terms/" xmlns:vCard="http://www.w3.org/2001/vcard-rdf/3.0#" xmlns:bqbiol="http://biomodels.net/biology-qualifiers/" xmlns:bqmodel="http://biomodels.net/model-qualifiers/"><rdf:Description rdf:about="#metaid_M_251"><bqbiol:is><rdf:Bag><rdf:li rdf:resource="urn:miriam:obo.chebi:CHEBI:28087"/></rdf:Bag></bqbiol:is></rdf:Description></rdf:RDF></annotation></species>
<species metaid="metaid_M_252" id="M_252" name="glycolaldehyde" compartment="C_c" boundaryCondition="false" sboTerm="SBO:0000299"><annotation><in:inchi xmlns:in="http://biomodels.net/inchi" metaid="metaid_M_252_inchi">InChI=1/C2H4O2/c3-1-2-4/h1,4H,2H2</in:inchi><rdf:RDF xmlns:rdf="http://www.w3.org/1999/02/22-rdf-syntax-ns#" xmlns:dc="http://purl.org/dc/elements/1.1/" xmlns:dcterms="http://purl.org/dc/terms/" xmlns:vCard="http://www.w3.org/2001/vcard-rdf/3.0#" xmlns:bqbiol="http://biomodels.net/biology-qualifiers/" xmlns:bqmodel="http://biomodels.net/model-qualifiers/"><rdf:Description rdf:about="#metaid_M_252"><bqbiol:is><rdf:Bag><rdf:li rdf:resource="#metaid_M_252_inchi" /><rdf:li rdf:resource="urn:miriam:obo.chebi:CHEBI:17071"/></rdf:Bag></bqbiol:is></rdf:Description></rdf:RDF></annotation></species>
<species metaid="metaid_M_480" id="M_480" name="GLYext" compartment="C_e" boundaryCondition="false" sboTerm="SBO:0000299"></species>
<species metaid="metaid_M_253" id="M_253" name="GMP" compartment="C_c" boundaryCondition="false" sboTerm="SBO:0000299"><annotation><in:inchi xmlns:in="http://biomodels.net/inchi" metaid="metaid_M_253_inchi">InChI=1/C10H14N5O8P/c11-10-13-7-4(8(18)14-10)12-2-15(7)9-6(17)5(16)3(23-9)1-22-24(19,20)21/h2-3,5-6,9,16-17H,1H2,(H2,19,20,21)(H3,11,13,14,18)/t3-,5-,6-,9-/m1/s1</in:inchi><rdf:RDF xmlns:rdf="http://www.w3.org/1999/02/22-rdf-syntax-ns#" xmlns:dc="http://purl.org/dc/elements/1.1/" xmlns:dcterms="http://purl.org/dc/terms/" xmlns:vCard="http://www.w3.org/2001/vcard-rdf/3.0#" xmlns:bqbiol="http://biomodels.net/biology-qualifiers/" xmlns:bqmodel="http://biomodels.net/model-qualifiers/"><rdf:Description rdf:about="#metaid_M_253"><bqbiol:is><rdf:Bag><rdf:li rdf:resource="#metaid_M_253_inchi" /><rdf:li rdf:resource="urn:miriam:obo.chebi:CHEBI:17345"/></rdf:Bag></bqbiol:is></rdf:Description></rdf:RDF></annotation></species>
<species metaid="metaid_M_481" id="M_481" name="GNNext" compartment="C_e" boundaryCondition="false" sboTerm="SBO:0000299"></species>
<species metaid="metaid_M_254" id="M_254" name="GTP" compartment="C_c" boundaryCondition="false" sboTerm="SBO:0000299"><annotation><in:inchi xmlns:in="http://biomodels.net/inchi" metaid="metaid_M_254_inchi">InChI=1/C10H16N5O14P3/c11-10-13-7-4(8(18)14-10)12-2-15(7)9-6(17)5(16)3(27-9)1-26-31(22,23)29-32(24,25)28-30(19,20)21/h2-3,5-6,9,16-17H,1H2,(H,22,23)(H,24,25)(H2,19,20,21)(H3,11,13,14,18)/t3-,5-,6-,9-/m1/s1/f/h14,19-20,22,24H,11H2</in:inchi><rdf:RDF xmlns:rdf="http://www.w3.org/1999/02/22-rdf-syntax-ns#" xmlns:dc="http://purl.org/dc/elements/1.1/" xmlns:dcterms="http://purl.org/dc/terms/" xmlns:vCard="http://www.w3.org/2001/vcard-rdf/3.0#" xmlns:bqbiol="http://biomodels.net/biology-qualifiers/" xmlns:bqmodel="http://biomodels.net/model-qualifiers/"><rdf:Description rdf:about="#metaid_M_254"><bqbiol:is><rdf:Bag><rdf:li rdf:resource="#metaid_M_254_inchi" /><rdf:li rdf:resource="urn:miriam:obo.chebi:CHEBI:15996"/></rdf:Bag></bqbiol:is></rdf:Description></rdf:RDF></annotation></species>
<species metaid="metaid_M_255" id="M_255" name="guanine" compartment="C_c" boundaryCondition="false" sboTerm="SBO:0000299"><annotation><in:inchi xmlns:in="http://biomodels.net/inchi" metaid="metaid_M_255_inchi">InChI=1/C5H5N5O/c6-5-9-3-2(4(11)10-5)7-1-8-3/h1H,(H4,6,7,8,9,10,11)/f/h8,10H,6H2</in:inchi><rdf:RDF xmlns:rdf="http://www.w3.org/1999/02/22-rdf-syntax-ns#" xmlns:dc="http://purl.org/dc/elements/1.1/" xmlns:dcterms="http://purl.org/dc/terms/" xmlns:vCard="http://www.w3.org/2001/vcard-rdf/3.0#" xmlns:bqbiol="http://biomodels.net/biology-qualifiers/" xmlns:bqmodel="http://biomodels.net/model-qualifiers/"><rdf:Description rdf:about="#metaid_M_255"><bqbiol:is><rdf:Bag><rdf:li rdf:resource="#metaid_M_255_inchi" /><rdf:li rdf:resource="urn:miriam:obo.chebi:CHEBI:16235"/></rdf:Bag></bqbiol:is></rdf:Description></rdf:RDF></annotation></species>
<species metaid="metaid_M_256" id="M_256" name="guanosine" compartment="C_c" boundaryCondition="false" sboTerm="SBO:0000299"><annotation><in:inchi xmlns:in="http://biomodels.net/inchi" metaid="metaid_M_256_inchi">InChI=1/C10H13N5O5/c11-10-13-7-4(8(19)14-10)12-2-15(7)9-6(18)5(17)3(1-16)20-9/h2-3,5-6,9,16-18H,1H2,(H3,11,13,14,19)/t3-,5-,6-,9-/m1/s1/f/h14H,11H2</in:inchi><rdf:RDF xmlns:rdf="http://www.w3.org/1999/02/22-rdf-syntax-ns#" xmlns:dc="http://purl.org/dc/elements/1.1/" xmlns:dcterms="http://purl.org/dc/terms/" xmlns:vCard="http://www.w3.org/2001/vcard-rdf/3.0#" xmlns:bqbiol="http://biomodels.net/biology-qualifiers/" xmlns:bqmodel="http://biomodels.net/model-qualifiers/"><rdf:Description rdf:about="#metaid_M_256"><bqbiol:is><rdf:Bag><rdf:li rdf:resource="#metaid_M_256_inchi" /><rdf:li rdf:resource="urn:miriam:obo.chebi:CHEBI:16750"/></rdf:Bag></bqbiol:is></rdf:Description></rdf:RDF></annotation></species>
<species metaid="metaid_M_257" id="M_257" name="H(+)" compartment="C_c" boundaryCondition="false" sboTerm="SBO:0000299"><annotation><in:inchi xmlns:in="http://biomodels.net/inchi" metaid="metaid_M_257_inchi">InChI=1/p+1/fH/q+1</in:inchi><rdf:RDF xmlns:rdf="http://www.w3.org/1999/02/22-rdf-syntax-ns#" xmlns:dc="http://purl.org/dc/elements/1.1/" xmlns:dcterms="http://purl.org/dc/terms/" xmlns:vCard="http://www.w3.org/2001/vcard-rdf/3.0#" xmlns:bqbiol="http://biomodels.net/biology-qualifiers/" xmlns:bqmodel="http://biomodels.net/model-qualifiers/"><rdf:Description rdf:about="#metaid_M_257"><bqbiol:is><rdf:Bag><rdf:li rdf:resource="#metaid_M_257_inchi" /><rdf:li rdf:resource="urn:miriam:obo.chebi:CHEBI:24636"/></rdf:Bag></bqbiol:is></rdf:Description></rdf:RDF></annotation></species>
<species metaid="metaid_M_482" id="M_482" name="H(+)ext" compartment="C_e" boundaryCondition="false" sboTerm="SBO:0000299"></species>
<species metaid="metaid_M_258" id="M_258" name="H2O" compartment="C_c" boundaryCondition="false" sboTerm="SBO:0000299"><annotation><in:inchi xmlns:in="http://biomodels.net/inchi" metaid="metaid_M_258_inchi">InChI=1/H2O/h1H2</in:inchi><rdf:RDF xmlns:rdf="http://www.w3.org/1999/02/22-rdf-syntax-ns#" xmlns:dc="http://purl.org/dc/elements/1.1/" xmlns:dcterms="http://purl.org/dc/terms/" xmlns:vCard="http://www.w3.org/2001/vcard-rdf/3.0#" xmlns:bqbiol="http://biomodels.net/biology-qualifiers/" xmlns:bqmodel="http://biomodels.net/model-qualifiers/"><rdf:Description rdf:about="#metaid_M_258"><bqbiol:is><rdf:Bag><rdf:li rdf:resource="#metaid_M_258_inchi" /><rdf:li rdf:resource="urn:miriam:obo.chebi:CHEBI:15377"/></rdf:Bag></bqbiol:is></rdf:Description></rdf:RDF></annotation></species>
<species metaid="metaid_M_259" id="M_259" name="H2O2" compartment="C_c" boundaryCondition="false" sboTerm="SBO:0000299"><annotation><in:inchi xmlns:in="http://biomodels.net/inchi" metaid="metaid_M_259_inchi">InChI=1/H2O2/c1-2/h1-2H</in:inchi><rdf:RDF xmlns:rdf="http://www.w3.org/1999/02/22-rdf-syntax-ns#" xmlns:dc="http://purl.org/dc/elements/1.1/" xmlns:dcterms="http://purl.org/dc/terms/" xmlns:vCard="http://www.w3.org/2001/vcard-rdf/3.0#" xmlns:bqbiol="http://biomodels.net/biology-qualifiers/" xmlns:bqmodel="http://biomodels.net/model-qualifiers/"><rdf:Description rdf:about="#metaid_M_259"><bqbiol:is><rdf:Bag><rdf:li rdf:resource="#metaid_M_259_inchi" /><rdf:li rdf:resource="urn:miriam:obo.chebi:CHEBI:16240"/></rdf:Bag></bqbiol:is></rdf:Description></rdf:RDF></annotation></species>
<species metaid="metaid_M_260" id="M_260" name="H2S" compartment="C_c" boundaryCondition="false" sboTerm="SBO:0000299"><annotation><in:inchi xmlns:in="http://biomodels.net/inchi" metaid="metaid_M_260_inchi">InChI=1/H2S/h1H2</in:inchi><rdf:RDF xmlns:rdf="http://www.w3.org/1999/02/22-rdf-syntax-ns#" xmlns:dc="http://purl.org/dc/elements/1.1/" xmlns:dcterms="http://purl.org/dc/terms/" xmlns:vCard="http://www.w3.org/2001/vcard-rdf/3.0#" xmlns:bqbiol="http://biomodels.net/biology-qualifiers/" xmlns:bqmodel="http://biomodels.net/model-qualifiers/"><rdf:Description rdf:about="#metaid_M_260"><bqbiol:is><rdf:Bag><rdf:li rdf:resource="#metaid_M_260_inchi" /><rdf:li rdf:resource="urn:miriam:obo.chebi:CHEBI:16136"/></rdf:Bag></bqbiol:is></rdf:Description></rdf:RDF></annotation></species>
<species metaid="metaid_M_261" id="M_261" name="H2SO3" compartment="C_c" boundaryCondition="false" sboTerm="SBO:0000299"><annotation><in:inchi xmlns:in="http://biomodels.net/inchi" metaid="metaid_M_261_inchi">InChI=1/H2O3S/c1-4(2)3/h(H2,1,2,3)/f/h1-2H</in:inchi><rdf:RDF xmlns:rdf="http://www.w3.org/1999/02/22-rdf-syntax-ns#" xmlns:dc="http://purl.org/dc/elements/1.1/" xmlns:dcterms="http://purl.org/dc/terms/" xmlns:vCard="http://www.w3.org/2001/vcard-rdf/3.0#" xmlns:bqbiol="http://biomodels.net/biology-qualifiers/" xmlns:bqmodel="http://biomodels.net/model-qualifiers/"><rdf:Description rdf:about="#metaid_M_261"><bqbiol:is><rdf:Bag><rdf:li rdf:resource="#metaid_M_261_inchi" /><rdf:li rdf:resource="urn:miriam:obo.chebi:CHEBI:48854"/></rdf:Bag></bqbiol:is></rdf:Description></rdf:RDF></annotation></species>
<species metaid="metaid_M_262" id="M_262" name="hexadecanoyl-[acp]" compartment="C_c" boundaryCondition="false" sboTerm="SBO:0000299"></species>
<species metaid="metaid_M_263" id="M_263" name="hexadecenoyl-[acp]" compartment="C_c" boundaryCondition="false" sboTerm="SBO:0000299"><annotation><rdf:RDF xmlns:rdf="http://www.w3.org/1999/02/22-rdf-syntax-ns#" xmlns:dc="http://purl.org/dc/elements/1.1/" xmlns:dcterms="http://purl.org/dc/terms/" xmlns:vCard="http://www.w3.org/2001/vcard-rdf/3.0#" xmlns:bqbiol="http://biomodels.net/biology-qualifiers/" xmlns:bqmodel="http://biomodels.net/model-qualifiers/"><rdf:Description rdf:about="#metaid_M_263"><bqbiol:is><rdf:Bag><rdf:li rdf:resource="urn:miriam:kegg.compound:C16520"/></rdf:Bag></bqbiol:is></rdf:Description></rdf:RDF></annotation></species>
<species metaid="metaid_M_483" id="M_483" name="HISext" compartment="C_e" boundaryCondition="false" sboTerm="SBO:0000299"></species>
<species metaid="metaid_M_484" id="M_484" name="HPAext" compartment="C_e" boundaryCondition="false" sboTerm="SBO:0000299"></species>
<species metaid="metaid_M_485" id="M_485" name="HPLext" compartment="C_e" boundaryCondition="false" sboTerm="SBO:0000299"></species>
<species metaid="metaid_M_264" id="M_264" name="hydroquinone" compartment="C_c" boundaryCondition="false" sboTerm="SBO:0000299"></species>
<species metaid="metaid_M_265" id="M_265" name="hypoxanthine" compartment="C_c" boundaryCondition="false" sboTerm="SBO:0000299"><annotation><in:inchi xmlns:in="http://biomodels.net/inchi" metaid="metaid_M_265_inchi">InChI=1/C5H4N4O/c10-5-3-4(7-1-6-3)8-2-9-5/h1-2H,(H2,6,7,8,9,10)</in:inchi><rdf:RDF xmlns:rdf="http://www.w3.org/1999/02/22-rdf-syntax-ns#" xmlns:dc="http://purl.org/dc/elements/1.1/" xmlns:dcterms="http://purl.org/dc/terms/" xmlns:vCard="http://www.w3.org/2001/vcard-rdf/3.0#" xmlns:bqbiol="http://biomodels.net/biology-qualifiers/" xmlns:bqmodel="http://biomodels.net/model-qualifiers/"><rdf:Description rdf:about="#metaid_M_265"><bqbiol:is><rdf:Bag><rdf:li rdf:resource="#metaid_M_265_inchi" /><rdf:li rdf:resource="urn:miriam:obo.chebi:CHEBI:17368"/></rdf:Bag></bqbiol:is></rdf:Description></rdf:RDF></annotation></species>
<species metaid="metaid_M_486" id="M_486" name="HYXNext" compartment="C_e" boundaryCondition="false" sboTerm="SBO:0000299"></species>
<species metaid="metaid_M_487" id="M_487" name="I3Aext" compartment="C_e" boundaryCondition="false" sboTerm="SBO:0000299"></species>
<species metaid="metaid_M_488" id="M_488" name="I3CAext" compartment="C_e" boundaryCondition="false" sboTerm="SBO:0000299"></species>
<species metaid="metaid_M_489" id="M_489" name="I3Lext" compartment="C_e" boundaryCondition="false" sboTerm="SBO:0000299"></species>
<species metaid="metaid_M_490" id="M_490" name="ILEext" compartment="C_e" boundaryCondition="false" sboTerm="SBO:0000299"></species>
<species metaid="metaid_M_266" id="M_266" name="IMP" compartment="C_c" boundaryCondition="false" sboTerm="SBO:0000299"><annotation><in:inchi xmlns:in="http://biomodels.net/inchi" metaid="metaid_M_266_inchi">InChI=1/C10H13N4O8P/c15-6-4(1-21-23(18,19)20)22-10(7(6)16)14-3-13-5-8(14)11-2-12-9(5)17/h2-4,6-7,10,15-16H,1H2,(H,11,12,17)(H2,18,19,20)/t4-,6-,7-,10-/m1/s1/f/h12,18-19H</in:inchi><rdf:RDF xmlns:rdf="http://www.w3.org/1999/02/22-rdf-syntax-ns#" xmlns:dc="http://purl.org/dc/elements/1.1/" xmlns:dcterms="http://purl.org/dc/terms/" xmlns:vCard="http://www.w3.org/2001/vcard-rdf/3.0#" xmlns:bqbiol="http://biomodels.net/biology-qualifiers/" xmlns:bqmodel="http://biomodels.net/model-qualifiers/"><rdf:Description rdf:about="#metaid_M_266"><bqbiol:is><rdf:Bag><rdf:li rdf:resource="#metaid_M_266_inchi" /><rdf:li rdf:resource="urn:miriam:obo.chebi:CHEBI:17202"/></rdf:Bag></bqbiol:is></rdf:Description></rdf:RDF></annotation></species>
<species metaid="metaid_M_267" id="M_267" name="indol" compartment="C_c" boundaryCondition="false" sboTerm="SBO:0000299"></species>
<species metaid="metaid_M_268" id="M_268" name="indol-3-acetaldehyde" compartment="C_c" boundaryCondition="false" sboTerm="SBO:0000299"></species>
<species metaid="metaid_M_269" id="M_269" name="indol-3-acetate" compartment="C_c" boundaryCondition="false" sboTerm="SBO:0000299"></species>
<species metaid="metaid_M_270" id="M_270" name="indol-3-carboxaldehyde" compartment="C_c" boundaryCondition="false" sboTerm="SBO:0000299"></species>
<species metaid="metaid_M_271" id="M_271" name="indol-3-lactate" compartment="C_c" boundaryCondition="false" sboTerm="SBO:0000299"></species>
<species metaid="metaid_M_272" id="M_272" name="indol-3-pyruvate" compartment="C_c" boundaryCondition="false" sboTerm="SBO:0000299"></species>
<species metaid="metaid_M_273" id="M_273" name="inosine" compartment="C_c" boundaryCondition="false" sboTerm="SBO:0000299"><annotation><in:inchi xmlns:in="http://biomodels.net/inchi" metaid="metaid_M_273_inchi">InChI=1/C10H12N4O5/c15-1-4-6(16)7(17)10(19-4)14-3-13-5-8(14)11-2-12-9(5)18/h2-4,6-7,10,15-17H,1H2,(H,11,12,18)/t4-,6-,7-,10-/m1/s1/f/h18H</in:inchi><rdf:RDF xmlns:rdf="http://www.w3.org/1999/02/22-rdf-syntax-ns#" xmlns:dc="http://purl.org/dc/elements/1.1/" xmlns:dcterms="http://purl.org/dc/terms/" xmlns:vCard="http://www.w3.org/2001/vcard-rdf/3.0#" xmlns:bqbiol="http://biomodels.net/biology-qualifiers/" xmlns:bqmodel="http://biomodels.net/model-qualifiers/"><rdf:Description rdf:about="#metaid_M_273"><bqbiol:is><rdf:Bag><rdf:li rdf:resource="#metaid_M_273_inchi" /><rdf:li rdf:resource="urn:miriam:obo.chebi:CHEBI:17596"/></rdf:Bag></bqbiol:is></rdf:Description></rdf:RDF></annotation></species>
<species metaid="metaid_M_274" id="M_274" name="isochorismate" compartment="C_c" boundaryCondition="false" sboTerm="SBO:0000299"></species>
<species metaid="metaid_M_275" id="M_275" name="isocitrate" compartment="C_c" boundaryCondition="false" sboTerm="SBO:0000299"><annotation><in:inchi xmlns:in="http://biomodels.net/inchi" metaid="metaid_M_275_inchi">InChI=1/C6H8O7/c7-3(8)1-2(5(10)11)4(9)6(12)13/h2,4,9H,1H2,(H,7,8)(H,10,11)(H,12,13)/p-3/fC6H5O7/q-3</in:inchi><rdf:RDF xmlns:rdf="http://www.w3.org/1999/02/22-rdf-syntax-ns#" xmlns:dc="http://purl.org/dc/elements/1.1/" xmlns:dcterms="http://purl.org/dc/terms/" xmlns:vCard="http://www.w3.org/2001/vcard-rdf/3.0#" xmlns:bqbiol="http://biomodels.net/biology-qualifiers/" xmlns:bqmodel="http://biomodels.net/model-qualifiers/"><rdf:Description rdf:about="#metaid_M_275"><bqbiol:is><rdf:Bag><rdf:li rdf:resource="#metaid_M_275_inchi" /><rdf:li rdf:resource="urn:miriam:obo.chebi:CHEBI:16087"/></rdf:Bag></bqbiol:is></rdf:Description></rdf:RDF></annotation></species>
<species metaid="metaid_M_276" id="M_276" name="isopentenyl diphosphate" compartment="C_c" boundaryCondition="false" sboTerm="SBO:0000299"><annotation><in:inchi xmlns:in="http://biomodels.net/inchi" metaid="metaid_M_276_inchi">InChI=1/C5H12O7P2/c1-5(2)3-4-11-14(9,10)12-13(6,7)8/h1,3-4H2,2H3,(H,9,10)(H2,6,7,8)</in:inchi><rdf:RDF xmlns:rdf="http://www.w3.org/1999/02/22-rdf-syntax-ns#" xmlns:dc="http://purl.org/dc/elements/1.1/" xmlns:dcterms="http://purl.org/dc/terms/" xmlns:vCard="http://www.w3.org/2001/vcard-rdf/3.0#" xmlns:bqbiol="http://biomodels.net/biology-qualifiers/" xmlns:bqmodel="http://biomodels.net/model-qualifiers/"><rdf:Description rdf:about="#metaid_M_276"><bqbiol:is><rdf:Bag><rdf:li rdf:resource="#metaid_M_276_inchi" /><rdf:li rdf:resource="urn:miriam:obo.chebi:CHEBI:16584"/></rdf:Bag></bqbiol:is></rdf:Description></rdf:RDF></annotation></species>
<species metaid="metaid_M_491" id="M_491" name="LACText" compartment="C_e" boundaryCondition="false" sboTerm="SBO:0000299"></species>
<species metaid="metaid_M_277" id="M_277" name="lactose" compartment="C_c" boundaryCondition="false" sboTerm="SBO:0000299"><annotation><in:inchi xmlns:in="http://biomodels.net/inchi" metaid="metaid_M_277_inchi">InChI=1/C12H22O11/c13-1-3-5(15)6(16)9(19)12(22-3)23-10-4(2-14)21-11(20)8(18)7(10)17/h3-20H,1-2H2/t3-,4-,5+,6+,7-,8-,9-,10-,11?,12+/m1/s1</in:inchi><rdf:RDF xmlns:rdf="http://www.w3.org/1999/02/22-rdf-syntax-ns#" xmlns:dc="http://purl.org/dc/elements/1.1/" xmlns:dcterms="http://purl.org/dc/terms/" xmlns:vCard="http://www.w3.org/2001/vcard-rdf/3.0#" xmlns:bqbiol="http://biomodels.net/biology-qualifiers/" xmlns:bqmodel="http://biomodels.net/model-qualifiers/"><rdf:Description rdf:about="#metaid_M_277"><bqbiol:is><rdf:Bag><rdf:li rdf:resource="#metaid_M_277_inchi" /><rdf:li rdf:resource="urn:miriam:obo.chebi:CHEBI:17716"/></rdf:Bag></bqbiol:is></rdf:Description></rdf:RDF></annotation></species>
<species metaid="metaid_M_278" id="M_278" name="lactose 6-phosphate" compartment="C_c" boundaryCondition="false" sboTerm="SBO:0000299"></species>
<species metaid="metaid_M_279" id="M_279" name="L-alanine" compartment="C_c" boundaryCondition="false" sboTerm="SBO:0000299"><annotation><in:inchi xmlns:in="http://biomodels.net/inchi" metaid="metaid_M_279_inchi">InChI=1/C3H7NO2/c1-2(4)3(5)6/h2H,4H2,1H3,(H,5,6)/t2-/m0/s1/f/h5H</in:inchi><rdf:RDF xmlns:rdf="http://www.w3.org/1999/02/22-rdf-syntax-ns#" xmlns:dc="http://purl.org/dc/elements/1.1/" xmlns:dcterms="http://purl.org/dc/terms/" xmlns:vCard="http://www.w3.org/2001/vcard-rdf/3.0#" xmlns:bqbiol="http://biomodels.net/biology-qualifiers/" xmlns:bqmodel="http://biomodels.net/model-qualifiers/"><rdf:Description rdf:about="#metaid_M_279"><bqbiol:is><rdf:Bag><rdf:li rdf:resource="#metaid_M_279_inchi" /><rdf:li rdf:resource="urn:miriam:obo.chebi:CHEBI:16977"/></rdf:Bag></bqbiol:is></rdf:Description></rdf:RDF></annotation></species>
<species metaid="metaid_M_280" id="M_280" name="L-arabinose" compartment="C_c" boundaryCondition="false" sboTerm="SBO:0000299"><notes><body xmlns="http://www.w3.org/1999/xhtml"><p>FORMULA: C5H10O5</p></body></notes><annotation><rdf:RDF xmlns:rdf="http://www.w3.org/1999/02/22-rdf-syntax-ns#" xmlns:dc="http://purl.org/dc/elements/1.1/" xmlns:dcterms="http://purl.org/dc/terms/" xmlns:vCard="http://www.w3.org/2001/vcard-rdf/3.0#" xmlns:bqbiol="http://biomodels.net/biology-qualifiers/" xmlns:bqmodel="http://biomodels.net/model-qualifiers/"><rdf:Description rdf:about="#metaid_M_280"><bqbiol:is><rdf:Bag><rdf:li rdf:resource="urn:miriam:obo.chebi:CHEBI:30849"/></rdf:Bag></bqbiol:is></rdf:Description></rdf:RDF></annotation></species>
<species metaid="metaid_M_281" id="M_281" name="L-arginine" compartment="C_c" boundaryCondition="false" sboTerm="SBO:0000299"><annotation><in:inchi xmlns:in="http://biomodels.net/inchi" metaid="metaid_M_281_inchi">InChI=1/C6H14N4O2/c7-4(5(11)12)2-1-3-10-6(8)9/h4H,1-3,7H2,(H,11,12)(H4,8,9,10)/t4-/m0/s1/f/h8,10-11H,9H2</in:inchi><rdf:RDF xmlns:rdf="http://www.w3.org/1999/02/22-rdf-syntax-ns#" xmlns:dc="http://purl.org/dc/elements/1.1/" xmlns:dcterms="http://purl.org/dc/terms/" xmlns:vCard="http://www.w3.org/2001/vcard-rdf/3.0#" xmlns:bqbiol="http://biomodels.net/biology-qualifiers/" xmlns:bqmodel="http://biomodels.net/model-qualifiers/"><rdf:Description rdf:about="#metaid_M_281"><bqbiol:is><rdf:Bag><rdf:li rdf:resource="#metaid_M_281_inchi" /><rdf:li rdf:resource="urn:miriam:obo.chebi:CHEBI:16467"/></rdf:Bag></bqbiol:is></rdf:Description></rdf:RDF></annotation></species>
<species metaid="metaid_M_282" id="M_282" name="L-argininosuccinate" compartment="C_c" boundaryCondition="false" sboTerm="SBO:0000299"></species>
<species metaid="metaid_M_283" id="M_283" name="L-asparagine" compartment="C_c" boundaryCondition="false" sboTerm="SBO:0000299"><annotation><in:inchi xmlns:in="http://biomodels.net/inchi" metaid="metaid_M_283_inchi">InChI=1/C4H8N2O3/c5-2(4(8)9)1-3(6)7/h2H,1,5H2,(H2,6,7)(H,8,9)/t2-/m0/s1/f/h8H,6H2</in:inchi><rdf:RDF xmlns:rdf="http://www.w3.org/1999/02/22-rdf-syntax-ns#" xmlns:dc="http://purl.org/dc/elements/1.1/" xmlns:dcterms="http://purl.org/dc/terms/" xmlns:vCard="http://www.w3.org/2001/vcard-rdf/3.0#" xmlns:bqbiol="http://biomodels.net/biology-qualifiers/" xmlns:bqmodel="http://biomodels.net/model-qualifiers/"><rdf:Description rdf:about="#metaid_M_283"><bqbiol:is><rdf:Bag><rdf:li rdf:resource="#metaid_M_283_inchi" /><rdf:li rdf:resource="urn:miriam:obo.chebi:CHEBI:17196"/></rdf:Bag></bqbiol:is></rdf:Description></rdf:RDF></annotation></species>
<species metaid="metaid_M_284" id="M_284" name="L-aspartate" compartment="C_c" boundaryCondition="false" sboTerm="SBO:0000299"><annotation><in:inchi xmlns:in="http://biomodels.net/inchi" metaid="metaid_M_284_inchi">InChI=1/C4H7NO4/c5-2(4(8)9)1-3(6)7/h2H,1,5H2,(H,6,7)(H,8,9)/p-1/t2-/m0/s1/fC4H6NO4/h5H/q-1</in:inchi><rdf:RDF xmlns:rdf="http://www.w3.org/1999/02/22-rdf-syntax-ns#" xmlns:dc="http://purl.org/dc/elements/1.1/" xmlns:dcterms="http://purl.org/dc/terms/" xmlns:vCard="http://www.w3.org/2001/vcard-rdf/3.0#" xmlns:bqbiol="http://biomodels.net/biology-qualifiers/" xmlns:bqmodel="http://biomodels.net/model-qualifiers/"><rdf:Description rdf:about="#metaid_M_284"><bqbiol:is><rdf:Bag><rdf:li rdf:resource="#metaid_M_284_inchi" /><rdf:li rdf:resource="urn:miriam:obo.chebi:CHEBI:29991"/></rdf:Bag></bqbiol:is></rdf:Description></rdf:RDF></annotation></species>
<species metaid="metaid_M_285" id="M_285" name="L-aspartate 4-semialdehyde" compartment="C_c" boundaryCondition="false" sboTerm="SBO:0000299"><annotation><in:inchi xmlns:in="http://biomodels.net/inchi" metaid="metaid_M_285_inchi">InChI=1/C4H7NO3/c5-3(1-2-6)4(7)8/h2-3H,1,5H2,(H,7,8)/p-1/t3-/m0/s1</in:inchi><rdf:RDF xmlns:rdf="http://www.w3.org/1999/02/22-rdf-syntax-ns#" xmlns:dc="http://purl.org/dc/elements/1.1/" xmlns:dcterms="http://purl.org/dc/terms/" xmlns:vCard="http://www.w3.org/2001/vcard-rdf/3.0#" xmlns:bqbiol="http://biomodels.net/biology-qualifiers/" xmlns:bqmodel="http://biomodels.net/model-qualifiers/"><rdf:Description rdf:about="#metaid_M_285"><bqbiol:is><rdf:Bag><rdf:li rdf:resource="#metaid_M_285_inchi" /><rdf:li rdf:resource="urn:miriam:obo.chebi:CHEBI:13086"/></rdf:Bag></bqbiol:is></rdf:Description></rdf:RDF></annotation></species>
<species metaid="metaid_M_286" id="M_286" name="L-citrulline" compartment="C_c" boundaryCondition="false" sboTerm="SBO:0000299"><annotation><in:inchi xmlns:in="http://biomodels.net/inchi" metaid="metaid_M_286_inchi">InChI=1/C6H13N3O3/c7-4(5(10)11)2-1-3-9-6(8)12/h4H,1-3,7H2,(H,10,11)(H3,8,9,12)/t4-/m0/s1</in:inchi><rdf:RDF xmlns:rdf="http://www.w3.org/1999/02/22-rdf-syntax-ns#" xmlns:dc="http://purl.org/dc/elements/1.1/" xmlns:dcterms="http://purl.org/dc/terms/" xmlns:vCard="http://www.w3.org/2001/vcard-rdf/3.0#" xmlns:bqbiol="http://biomodels.net/biology-qualifiers/" xmlns:bqmodel="http://biomodels.net/model-qualifiers/"><rdf:Description rdf:about="#metaid_M_286"><bqbiol:is><rdf:Bag><rdf:li rdf:resource="#metaid_M_286_inchi" /><rdf:li rdf:resource="urn:miriam:obo.chebi:CHEBI:16349"/></rdf:Bag></bqbiol:is></rdf:Description></rdf:RDF></annotation></species>
<species metaid="metaid_M_492" id="M_492" name="LCTText" compartment="C_e" boundaryCondition="false" sboTerm="SBO:0000299"></species>
<species metaid="metaid_M_287" id="M_287" name="L-cysteine" compartment="C_c" boundaryCondition="false" sboTerm="SBO:0000299"><annotation><in:inchi xmlns:in="http://biomodels.net/inchi" metaid="metaid_M_287_inchi">InChI=1/C3H7NO2S/c4-2(1-7)3(5)6/h2,7H,1,4H2,(H,5,6)/t2-/m0/s1/f/h5H</in:inchi><rdf:RDF xmlns:rdf="http://www.w3.org/1999/02/22-rdf-syntax-ns#" xmlns:dc="http://purl.org/dc/elements/1.1/" xmlns:dcterms="http://purl.org/dc/terms/" xmlns:vCard="http://www.w3.org/2001/vcard-rdf/3.0#" xmlns:bqbiol="http://biomodels.net/biology-qualifiers/" xmlns:bqmodel="http://biomodels.net/model-qualifiers/"><rdf:Description rdf:about="#metaid_M_287"><bqbiol:is><rdf:Bag><rdf:li rdf:resource="#metaid_M_287_inchi" /><rdf:li rdf:resource="urn:miriam:obo.chebi:CHEBI:17561"/></rdf:Bag></bqbiol:is></rdf:Description></rdf:RDF></annotation></species>
<species metaid="metaid_M_493" id="M_493" name="LEUext" compartment="C_e" boundaryCondition="false" sboTerm="SBO:0000299"></species>
<species metaid="metaid_M_288" id="M_288" name="L-gamma-glutamyl 5-phosphate" compartment="C_c" boundaryCondition="false" sboTerm="SBO:0000299"></species>
<species metaid="metaid_M_289" id="M_289" name="L-glutamate" compartment="C_c" boundaryCondition="false" sboTerm="SBO:0000299"><annotation><in:inchi xmlns:in="http://biomodels.net/inchi" metaid="metaid_M_289_inchi">InChI=1/C5H9NO4/c6-3(5(9)10)1-2-4(7)8/h3H,1-2,6H2,(H,7,8)(H,9,10)/p-1/t3-/m0/s1/fC5H8NO4/h6H/q-1</in:inchi><rdf:RDF xmlns:rdf="http://www.w3.org/1999/02/22-rdf-syntax-ns#" xmlns:dc="http://purl.org/dc/elements/1.1/" xmlns:dcterms="http://purl.org/dc/terms/" xmlns:vCard="http://www.w3.org/2001/vcard-rdf/3.0#" xmlns:bqbiol="http://biomodels.net/biology-qualifiers/" xmlns:bqmodel="http://biomodels.net/model-qualifiers/"><rdf:Description rdf:about="#metaid_M_289"><bqbiol:is><rdf:Bag><rdf:li rdf:resource="#metaid_M_289_inchi" /><rdf:li rdf:resource="urn:miriam:obo.chebi:CHEBI:29985"/></rdf:Bag></bqbiol:is></rdf:Description></rdf:RDF></annotation></species>
<species metaid="metaid_M_290" id="M_290" name="L-glutamate 5-semialdehyde" compartment="C_c" boundaryCondition="false" sboTerm="SBO:0000299"><annotation><in:inchi xmlns:in="http://biomodels.net/inchi" metaid="metaid_M_290_inchi">InChI=1/C5H9NO3/c6-4(5(8)9)2-1-3-7/h3-4H,1-2,6H2,(H,8,9)/t4-/m0/s1</in:inchi><rdf:RDF xmlns:rdf="http://www.w3.org/1999/02/22-rdf-syntax-ns#" xmlns:dc="http://purl.org/dc/elements/1.1/" xmlns:dcterms="http://purl.org/dc/terms/" xmlns:vCard="http://www.w3.org/2001/vcard-rdf/3.0#" xmlns:bqbiol="http://biomodels.net/biology-qualifiers/" xmlns:bqmodel="http://biomodels.net/model-qualifiers/"><rdf:Description rdf:about="#metaid_M_290"><bqbiol:is><rdf:Bag><rdf:li rdf:resource="#metaid_M_290_inchi" /><rdf:li rdf:resource="urn:miriam:obo.chebi:CHEBI:17232"/></rdf:Bag></bqbiol:is></rdf:Description></rdf:RDF></annotation></species>
<species metaid="metaid_M_291" id="M_291" name="L-glutamine" compartment="C_c" boundaryCondition="false" sboTerm="SBO:0000299"><annotation><in:inchi xmlns:in="http://biomodels.net/inchi" metaid="metaid_M_291_inchi">InChI=1/C5H10N2O3/c6-3(5(9)10)1-2-4(7)8/h3H,1-2,6H2,(H2,7,8)(H,9,10)/t3-/m0/s1/f/h9H,7H2</in:inchi><rdf:RDF xmlns:rdf="http://www.w3.org/1999/02/22-rdf-syntax-ns#" xmlns:dc="http://purl.org/dc/elements/1.1/" xmlns:dcterms="http://purl.org/dc/terms/" xmlns:vCard="http://www.w3.org/2001/vcard-rdf/3.0#" xmlns:bqbiol="http://biomodels.net/biology-qualifiers/" xmlns:bqmodel="http://biomodels.net/model-qualifiers/"><rdf:Description rdf:about="#metaid_M_291"><bqbiol:is><rdf:Bag><rdf:li rdf:resource="#metaid_M_291_inchi" /><rdf:li rdf:resource="urn:miriam:obo.chebi:CHEBI:18050"/></rdf:Bag></bqbiol:is></rdf:Description></rdf:RDF></annotation></species>
<species metaid="metaid_M_292" id="M_292" name="L-histidine" compartment="C_c" boundaryCondition="false" sboTerm="SBO:0000299"><annotation><in:inchi xmlns:in="http://biomodels.net/inchi" metaid="metaid_M_292_inchi">InChI=1/C6H9N3O2/c7-5(6(10)11)1-4-2-8-3-9-4/h2-3,5H,1,7H2,(H,8,9)(H,10,11)/t5-/m0/s1/f/h8,10H</in:inchi><rdf:RDF xmlns:rdf="http://www.w3.org/1999/02/22-rdf-syntax-ns#" xmlns:dc="http://purl.org/dc/elements/1.1/" xmlns:dcterms="http://purl.org/dc/terms/" xmlns:vCard="http://www.w3.org/2001/vcard-rdf/3.0#" xmlns:bqbiol="http://biomodels.net/biology-qualifiers/" xmlns:bqmodel="http://biomodels.net/model-qualifiers/"><rdf:Description rdf:about="#metaid_M_292"><bqbiol:is><rdf:Bag><rdf:li rdf:resource="#metaid_M_292_inchi" /><rdf:li rdf:resource="urn:miriam:obo.chebi:CHEBI:15971"/></rdf:Bag></bqbiol:is></rdf:Description></rdf:RDF></annotation></species>
<species metaid="metaid_M_293" id="M_293" name="L-histidinol" compartment="C_c" boundaryCondition="false" sboTerm="SBO:0000299"><annotation><in:inchi xmlns:in="http://biomodels.net/inchi" metaid="metaid_M_293_inchi">InChI=1/C6H11N3O/c7-5(3-10)1-6-2-8-4-9-6/h2,4-5,10H,1,3,7H2,(H,8,9)/t5-/m0/s1</in:inchi><rdf:RDF xmlns:rdf="http://www.w3.org/1999/02/22-rdf-syntax-ns#" xmlns:dc="http://purl.org/dc/elements/1.1/" xmlns:dcterms="http://purl.org/dc/terms/" xmlns:vCard="http://www.w3.org/2001/vcard-rdf/3.0#" xmlns:bqbiol="http://biomodels.net/biology-qualifiers/" xmlns:bqmodel="http://biomodels.net/model-qualifiers/"><rdf:Description rdf:about="#metaid_M_293"><bqbiol:is><rdf:Bag><rdf:li rdf:resource="#metaid_M_293_inchi" /><rdf:li rdf:resource="urn:miriam:obo.chebi:CHEBI:16255"/></rdf:Bag></bqbiol:is></rdf:Description></rdf:RDF></annotation></species>
<species metaid="metaid_M_294" id="M_294" name="L-histidinol-phosphate" compartment="C_c" boundaryCondition="false" sboTerm="SBO:0000299"></species>
<species metaid="metaid_M_295" id="M_295" name="L-homocysteine" compartment="C_c" boundaryCondition="false" sboTerm="SBO:0000299"><annotation><in:inchi xmlns:in="http://biomodels.net/inchi" metaid="metaid_M_295_inchi">InChI=1/C4H9NO2S/c5-3(1-2-8)4(6)7/h3,8H,1-2,5H2,(H,6,7)/t3-/m0/s1/f/h6H</in:inchi><rdf:RDF xmlns:rdf="http://www.w3.org/1999/02/22-rdf-syntax-ns#" xmlns:dc="http://purl.org/dc/elements/1.1/" xmlns:dcterms="http://purl.org/dc/terms/" xmlns:vCard="http://www.w3.org/2001/vcard-rdf/3.0#" xmlns:bqbiol="http://biomodels.net/biology-qualifiers/" xmlns:bqmodel="http://biomodels.net/model-qualifiers/"><rdf:Description rdf:about="#metaid_M_295"><bqbiol:is><rdf:Bag><rdf:li rdf:resource="#metaid_M_295_inchi" /><rdf:li rdf:resource="urn:miriam:obo.chebi:CHEBI:17588"/></rdf:Bag></bqbiol:is></rdf:Description></rdf:RDF></annotation></species>
<species metaid="metaid_M_296" id="M_296" name="L-homoserine" compartment="C_c" boundaryCondition="false" sboTerm="SBO:0000299"><annotation><in:inchi xmlns:in="http://biomodels.net/inchi" metaid="metaid_M_296_inchi">InChI=1/C4H9NO3/c5-3(1-2-6)4(7)8/h3,6H,1-2,5H2,(H,7,8)/t3-/m0/s1/f/h7H</in:inchi><rdf:RDF xmlns:rdf="http://www.w3.org/1999/02/22-rdf-syntax-ns#" xmlns:dc="http://purl.org/dc/elements/1.1/" xmlns:dcterms="http://purl.org/dc/terms/" xmlns:vCard="http://www.w3.org/2001/vcard-rdf/3.0#" xmlns:bqbiol="http://biomodels.net/biology-qualifiers/" xmlns:bqmodel="http://biomodels.net/model-qualifiers/"><rdf:Description rdf:about="#metaid_M_296"><bqbiol:is><rdf:Bag><rdf:li rdf:resource="#metaid_M_296_inchi" /><rdf:li rdf:resource="urn:miriam:obo.chebi:CHEBI:15699"/></rdf:Bag></bqbiol:is></rdf:Description></rdf:RDF></annotation></species>
<species metaid="metaid_M_297" id="M_297" name="LIP" compartment="C_c" boundaryCondition="false" sboTerm="SBO:0000299"></species>
<species metaid="metaid_M_298" id="M_298" name="lipoamide" compartment="C_c" boundaryCondition="false" sboTerm="SBO:0000299"><annotation><in:inchi xmlns:in="http://biomodels.net/inchi" metaid="metaid_M_298_inchi">InChI=1/C8H15NOS2/c9-8(10)4-2-1-3-7-5-6-11-12-7/h7H,1-6H2,(H2,9,10)</in:inchi><rdf:RDF xmlns:rdf="http://www.w3.org/1999/02/22-rdf-syntax-ns#" xmlns:dc="http://purl.org/dc/elements/1.1/" xmlns:dcterms="http://purl.org/dc/terms/" xmlns:vCard="http://www.w3.org/2001/vcard-rdf/3.0#" xmlns:bqbiol="http://biomodels.net/biology-qualifiers/" xmlns:bqmodel="http://biomodels.net/model-qualifiers/"><rdf:Description rdf:about="#metaid_M_298"><bqbiol:is><rdf:Bag><rdf:li rdf:resource="#metaid_M_298_inchi" /><rdf:li rdf:resource="urn:miriam:obo.chebi:CHEBI:17460"/></rdf:Bag></bqbiol:is></rdf:Description></rdf:RDF></annotation></species>
<species metaid="metaid_M_299" id="M_299" name="L-isoleucine" compartment="C_c" boundaryCondition="false" sboTerm="SBO:0000299"><annotation><in:inchi xmlns:in="http://biomodels.net/inchi" metaid="metaid_M_299_inchi">InChI=1/C6H13NO2/c1-3-4(2)5(7)6(8)9/h4-5H,3,7H2,1-2H3,(H,8,9)/t4-,5-/m0/s1/f/h8H</in:inchi><rdf:RDF xmlns:rdf="http://www.w3.org/1999/02/22-rdf-syntax-ns#" xmlns:dc="http://purl.org/dc/elements/1.1/" xmlns:dcterms="http://purl.org/dc/terms/" xmlns:vCard="http://www.w3.org/2001/vcard-rdf/3.0#" xmlns:bqbiol="http://biomodels.net/biology-qualifiers/" xmlns:bqmodel="http://biomodels.net/model-qualifiers/"><rdf:Description rdf:about="#metaid_M_299"><bqbiol:is><rdf:Bag><rdf:li rdf:resource="#metaid_M_299_inchi" /><rdf:li rdf:resource="urn:miriam:obo.chebi:CHEBI:17191"/></rdf:Bag></bqbiol:is></rdf:Description></rdf:RDF></annotation></species>
<species metaid="metaid_M_300" id="M_300" name="LL-2,6-diaminoheptanedioate" compartment="C_c" boundaryCondition="false" sboTerm="SBO:0000299"></species>
<species metaid="metaid_M_301" id="M_301" name="L-leucine" compartment="C_c" boundaryCondition="false" sboTerm="SBO:0000299"><annotation><in:inchi xmlns:in="http://biomodels.net/inchi" metaid="metaid_M_301_inchi">InChI=1/C6H13NO2/c1-4(2)3-5(7)6(8)9/h4-5H,3,7H2,1-2H3,(H,8,9)/t5-/m0/s1/f/h8H</in:inchi><rdf:RDF xmlns:rdf="http://www.w3.org/1999/02/22-rdf-syntax-ns#" xmlns:dc="http://purl.org/dc/elements/1.1/" xmlns:dcterms="http://purl.org/dc/terms/" xmlns:vCard="http://www.w3.org/2001/vcard-rdf/3.0#" xmlns:bqbiol="http://biomodels.net/biology-qualifiers/" xmlns:bqmodel="http://biomodels.net/model-qualifiers/"><rdf:Description rdf:about="#metaid_M_301"><bqbiol:is><rdf:Bag><rdf:li rdf:resource="#metaid_M_301_inchi" /><rdf:li rdf:resource="urn:miriam:obo.chebi:CHEBI:15603"/></rdf:Bag></bqbiol:is></rdf:Description></rdf:RDF></annotation></species>
<species metaid="metaid_M_302" id="M_302" name="L-lysine" compartment="C_c" boundaryCondition="false" sboTerm="SBO:0000299"><annotation><in:inchi xmlns:in="http://biomodels.net/inchi" metaid="metaid_M_302_inchi">InChI=1/C6H14N2O2/c7-4-2-1-3-5(8)6(9)10/h5H,1-4,7-8H2,(H,9,10)/t5-/m0/s1/f/h9H</in:inchi><rdf:RDF xmlns:rdf="http://www.w3.org/1999/02/22-rdf-syntax-ns#" xmlns:dc="http://purl.org/dc/elements/1.1/" xmlns:dcterms="http://purl.org/dc/terms/" xmlns:vCard="http://www.w3.org/2001/vcard-rdf/3.0#" xmlns:bqbiol="http://biomodels.net/biology-qualifiers/" xmlns:bqmodel="http://biomodels.net/model-qualifiers/"><rdf:Description rdf:about="#metaid_M_302"><bqbiol:is><rdf:Bag><rdf:li rdf:resource="#metaid_M_302_inchi" /><rdf:li rdf:resource="urn:miriam:obo.chebi:CHEBI:18019"/></rdf:Bag></bqbiol:is></rdf:Description></rdf:RDF></annotation></species>
<species metaid="metaid_M_303" id="M_303" name="L-methionine" compartment="C_c" boundaryCondition="false" sboTerm="SBO:0000299"><annotation><in:inchi xmlns:in="http://biomodels.net/inchi" metaid="metaid_M_303_inchi">InChI=1/C5H11NO2S/c1-9-3-2-4(6)5(7)8/h4H,2-3,6H2,1H3,(H,7,8)/t4-/m0/s1/f/h7H</in:inchi><rdf:RDF xmlns:rdf="http://www.w3.org/1999/02/22-rdf-syntax-ns#" xmlns:dc="http://purl.org/dc/elements/1.1/" xmlns:dcterms="http://purl.org/dc/terms/" xmlns:vCard="http://www.w3.org/2001/vcard-rdf/3.0#" xmlns:bqbiol="http://biomodels.net/biology-qualifiers/" xmlns:bqmodel="http://biomodels.net/model-qualifiers/"><rdf:Description rdf:about="#metaid_M_303"><bqbiol:is><rdf:Bag><rdf:li rdf:resource="#metaid_M_303_inchi" /><rdf:li rdf:resource="urn:miriam:obo.chebi:CHEBI:16643"/></rdf:Bag></bqbiol:is></rdf:Description></rdf:RDF></annotation></species>
<species metaid="metaid_M_304" id="M_304" name="L-ornithine" compartment="C_c" boundaryCondition="false" sboTerm="SBO:0000299"><annotation><in:inchi xmlns:in="http://biomodels.net/inchi" metaid="metaid_M_304_inchi">InChI=1/C5H12N2O2/c6-3-1-2-4(7)5(8)9/h4H,1-3,6-7H2,(H,8,9)/t4-/m0/s1/f/h8H</in:inchi><rdf:RDF xmlns:rdf="http://www.w3.org/1999/02/22-rdf-syntax-ns#" xmlns:dc="http://purl.org/dc/elements/1.1/" xmlns:dcterms="http://purl.org/dc/terms/" xmlns:vCard="http://www.w3.org/2001/vcard-rdf/3.0#" xmlns:bqbiol="http://biomodels.net/biology-qualifiers/" xmlns:bqmodel="http://biomodels.net/model-qualifiers/"><rdf:Description rdf:about="#metaid_M_304"><bqbiol:is><rdf:Bag><rdf:li rdf:resource="#metaid_M_304_inchi" /><rdf:li rdf:resource="urn:miriam:obo.chebi:CHEBI:15729"/></rdf:Bag></bqbiol:is></rdf:Description></rdf:RDF></annotation></species>
<species metaid="metaid_M_305" id="M_305" name="L-phenylalanine" compartment="C_c" boundaryCondition="false" sboTerm="SBO:0000299"><annotation><in:inchi xmlns:in="http://biomodels.net/inchi" metaid="metaid_M_305_inchi">InChI=1/C9H11NO2/c10-8(9(11)12)6-7-4-2-1-3-5-7/h1-5,8H,6,10H2,(H,11,12)/t8-/m0/s1/f/h11H</in:inchi><rdf:RDF xmlns:rdf="http://www.w3.org/1999/02/22-rdf-syntax-ns#" xmlns:dc="http://purl.org/dc/elements/1.1/" xmlns:dcterms="http://purl.org/dc/terms/" xmlns:vCard="http://www.w3.org/2001/vcard-rdf/3.0#" xmlns:bqbiol="http://biomodels.net/biology-qualifiers/" xmlns:bqmodel="http://biomodels.net/model-qualifiers/"><rdf:Description rdf:about="#metaid_M_305"><bqbiol:is><rdf:Bag><rdf:li rdf:resource="#metaid_M_305_inchi" /><rdf:li rdf:resource="urn:miriam:obo.chebi:CHEBI:17295"/></rdf:Bag></bqbiol:is></rdf:Description></rdf:RDF></annotation></species>
<species metaid="metaid_M_306" id="M_306" name="L-proline" compartment="C_c" boundaryCondition="false" sboTerm="SBO:0000299"><annotation><in:inchi xmlns:in="http://biomodels.net/inchi" metaid="metaid_M_306_inchi">InChI=1/C5H9NO2/c7-5(8)4-2-1-3-6-4/h4,6H,1-3H2,(H,7,8)/t4-/m0/s1/f/h7H</in:inchi><rdf:RDF xmlns:rdf="http://www.w3.org/1999/02/22-rdf-syntax-ns#" xmlns:dc="http://purl.org/dc/elements/1.1/" xmlns:dcterms="http://purl.org/dc/terms/" xmlns:vCard="http://www.w3.org/2001/vcard-rdf/3.0#" xmlns:bqbiol="http://biomodels.net/biology-qualifiers/" xmlns:bqmodel="http://biomodels.net/model-qualifiers/"><rdf:Description rdf:about="#metaid_M_306"><bqbiol:is><rdf:Bag><rdf:li rdf:resource="#metaid_M_306_inchi" /><rdf:li rdf:resource="urn:miriam:obo.chebi:CHEBI:17203"/></rdf:Bag></bqbiol:is></rdf:Description></rdf:RDF></annotation></species>
<species metaid="metaid_M_307" id="M_307" name="L-serine" compartment="C_c" boundaryCondition="false" sboTerm="SBO:0000299"><annotation><in:inchi xmlns:in="http://biomodels.net/inchi" metaid="metaid_M_307_inchi">InChI=1/C3H7NO3/c4-2(1-5)3(6)7/h2,5H,1,4H2,(H,6,7)/t2-/m0/s1/f/h6H</in:inchi><rdf:RDF xmlns:rdf="http://www.w3.org/1999/02/22-rdf-syntax-ns#" xmlns:dc="http://purl.org/dc/elements/1.1/" xmlns:dcterms="http://purl.org/dc/terms/" xmlns:vCard="http://www.w3.org/2001/vcard-rdf/3.0#" xmlns:bqbiol="http://biomodels.net/biology-qualifiers/" xmlns:bqmodel="http://biomodels.net/model-qualifiers/"><rdf:Description rdf:about="#metaid_M_307"><bqbiol:is><rdf:Bag><rdf:li rdf:resource="#metaid_M_307_inchi" /><rdf:li rdf:resource="urn:miriam:obo.chebi:CHEBI:17115"/></rdf:Bag></bqbiol:is></rdf:Description></rdf:RDF></annotation></species>
<species metaid="metaid_M_308" id="M_308" name="LTA" compartment="C_c" boundaryCondition="false" sboTerm="SBO:0000299"></species>
<species metaid="metaid_M_309" id="M_309" name="L-threonine" compartment="C_c" boundaryCondition="false" sboTerm="SBO:0000299"><annotation><in:inchi xmlns:in="http://biomodels.net/inchi" metaid="metaid_M_309_inchi">InChI=1/C4H9NO3/c1-2(6)3(5)4(7)8/h2-3,6H,5H2,1H3,(H,7,8)/t2-,3+/m1/s1/f/h7H</in:inchi><rdf:RDF xmlns:rdf="http://www.w3.org/1999/02/22-rdf-syntax-ns#" xmlns:dc="http://purl.org/dc/elements/1.1/" xmlns:dcterms="http://purl.org/dc/terms/" xmlns:vCard="http://www.w3.org/2001/vcard-rdf/3.0#" xmlns:bqbiol="http://biomodels.net/biology-qualifiers/" xmlns:bqmodel="http://biomodels.net/model-qualifiers/"><rdf:Description rdf:about="#metaid_M_309"><bqbiol:is><rdf:Bag><rdf:li rdf:resource="#metaid_M_309_inchi" /><rdf:li rdf:resource="urn:miriam:obo.chebi:CHEBI:16857"/></rdf:Bag></bqbiol:is></rdf:Description></rdf:RDF></annotation></species>
<species metaid="metaid_M_310" id="M_310" name="L-tryptophan" compartment="C_c" boundaryCondition="false" sboTerm="SBO:0000299"><annotation><in:inchi xmlns:in="http://biomodels.net/inchi" metaid="metaid_M_310_inchi">InChI=1/C11H12N2O2/c12-9(11(14)15)5-7-6-13-10-4-2-1-3-8(7)10/h1-4,6,9,13H,5,12H2,(H,14,15)/t9-/m0/s1/f/h14H</in:inchi><rdf:RDF xmlns:rdf="http://www.w3.org/1999/02/22-rdf-syntax-ns#" xmlns:dc="http://purl.org/dc/elements/1.1/" xmlns:dcterms="http://purl.org/dc/terms/" xmlns:vCard="http://www.w3.org/2001/vcard-rdf/3.0#" xmlns:bqbiol="http://biomodels.net/biology-qualifiers/" xmlns:bqmodel="http://biomodels.net/model-qualifiers/"><rdf:Description rdf:about="#metaid_M_310"><bqbiol:is><rdf:Bag><rdf:li rdf:resource="#metaid_M_310_inchi" /><rdf:li rdf:resource="urn:miriam:obo.chebi:CHEBI:16828"/></rdf:Bag></bqbiol:is></rdf:Description></rdf:RDF></annotation></species>
<species metaid="metaid_M_311" id="M_311" name="L-tyrosine" compartment="C_c" boundaryCondition="false" sboTerm="SBO:0000299"><annotation><in:inchi xmlns:in="http://biomodels.net/inchi" metaid="metaid_M_311_inchi">InChI=1/C9H11NO3/c10-8(9(12)13)5-6-1-3-7(11)4-2-6/h1-4,8,11H,5,10H2,(H,12,13)/t8-/m0/s1/f/h12H</in:inchi><rdf:RDF xmlns:rdf="http://www.w3.org/1999/02/22-rdf-syntax-ns#" xmlns:dc="http://purl.org/dc/elements/1.1/" xmlns:dcterms="http://purl.org/dc/terms/" xmlns:vCard="http://www.w3.org/2001/vcard-rdf/3.0#" xmlns:bqbiol="http://biomodels.net/biology-qualifiers/" xmlns:bqmodel="http://biomodels.net/model-qualifiers/"><rdf:Description rdf:about="#metaid_M_311"><bqbiol:is><rdf:Bag><rdf:li rdf:resource="#metaid_M_311_inchi" /><rdf:li rdf:resource="urn:miriam:obo.chebi:CHEBI:17895"/></rdf:Bag></bqbiol:is></rdf:Description></rdf:RDF></annotation></species>
<species metaid="metaid_M_312" id="M_312" name="L-valine" compartment="C_c" boundaryCondition="false" sboTerm="SBO:0000299"><annotation><in:inchi xmlns:in="http://biomodels.net/inchi" metaid="metaid_M_312_inchi">InChI=1/C5H11NO2/c1-3(2)4(6)5(7)8/h3-4H,6H2,1-2H3,(H,7,8)/t4-/m0/s1/f/h7H</in:inchi><rdf:RDF xmlns:rdf="http://www.w3.org/1999/02/22-rdf-syntax-ns#" xmlns:dc="http://purl.org/dc/elements/1.1/" xmlns:dcterms="http://purl.org/dc/terms/" xmlns:vCard="http://www.w3.org/2001/vcard-rdf/3.0#" xmlns:bqbiol="http://biomodels.net/biology-qualifiers/" xmlns:bqmodel="http://biomodels.net/model-qualifiers/"><rdf:Description rdf:about="#metaid_M_312"><bqbiol:is><rdf:Bag><rdf:li rdf:resource="#metaid_M_312_inchi" /><rdf:li rdf:resource="urn:miriam:obo.chebi:CHEBI:16414"/></rdf:Bag></bqbiol:is></rdf:Description></rdf:RDF></annotation></species>
<species metaid="metaid_M_494" id="M_494" name="LYSext" compartment="C_e" boundaryCondition="false" sboTerm="SBO:0000299"></species>
<species metaid="metaid_M_313" id="M_313" name="lysophosphatidylglycerol" compartment="C_c" boundaryCondition="false" sboTerm="SBO:0000299"></species>
<species metaid="metaid_M_314" id="M_314" name="lysophosphatidylglycerol 1-phosphate" compartment="C_c" boundaryCondition="false" sboTerm="SBO:0000299"></species>
<species metaid="metaid_M_495" id="M_495" name="MALAext" compartment="C_e" boundaryCondition="false" sboTerm="SBO:0000299"></species>
<species metaid="metaid_M_315" id="M_315" name="malonyl-[acp]" compartment="C_c" boundaryCondition="false" sboTerm="SBO:0000299"><annotation><rdf:RDF xmlns:rdf="http://www.w3.org/1999/02/22-rdf-syntax-ns#" xmlns:dc="http://purl.org/dc/elements/1.1/" xmlns:dcterms="http://purl.org/dc/terms/" xmlns:vCard="http://www.w3.org/2001/vcard-rdf/3.0#" xmlns:bqbiol="http://biomodels.net/biology-qualifiers/" xmlns:bqmodel="http://biomodels.net/model-qualifiers/"><rdf:Description rdf:about="#metaid_M_315"><bqbiol:is><rdf:Bag><rdf:li rdf:resource="urn:miriam:obo.chebi:CHEBI:17330"/></rdf:Bag></bqbiol:is></rdf:Description></rdf:RDF></annotation></species>
<species metaid="metaid_M_316" id="M_316" name="malonyl-CoA" compartment="C_c" boundaryCondition="false" sboTerm="SBO:0000299"><annotation><in:inchi xmlns:in="http://biomodels.net/inchi" metaid="metaid_M_316_inchi">InChI=1/C24H38N7O19P3S/c1-24(2,19(37)22(38)27-4-3-13(32)26-5-6-54-15(35)7-14(33)34)9-47-53(44,45)50-52(42,43)46-8-12-18(49-51(39,40)41)17(36)23(48-12)31-11-30-16-20(25)28-10-29-21(16)31/h10-12,17-19,23,36-37H,3-9H2,1-2H3,(H,26,32)(H,27,38)(H,33,34)(H,42,43)(H,44,45)(H2,25,28,29)(H2,39,40,41)/t12-,17-,18-,19+,23-/m1/s1/f/h26-27,33,39-40,42,44H,25H2</in:inchi><rdf:RDF xmlns:rdf="http://www.w3.org/1999/02/22-rdf-syntax-ns#" xmlns:dc="http://purl.org/dc/elements/1.1/" xmlns:dcterms="http://purl.org/dc/terms/" xmlns:vCard="http://www.w3.org/2001/vcard-rdf/3.0#" xmlns:bqbiol="http://biomodels.net/biology-qualifiers/" xmlns:bqmodel="http://biomodels.net/model-qualifiers/"><rdf:Description rdf:about="#metaid_M_316"><bqbiol:is><rdf:Bag><rdf:li rdf:resource="#metaid_M_316_inchi" /><rdf:li rdf:resource="urn:miriam:obo.chebi:CHEBI:15531"/></rdf:Bag></bqbiol:is></rdf:Description></rdf:RDF></annotation></species>
<species metaid="metaid_M_496" id="M_496" name="MALText" compartment="C_e" boundaryCondition="false" sboTerm="SBO:0000299"></species>
<species metaid="metaid_M_317" id="M_317" name="maltose" compartment="C_c" boundaryCondition="false" sboTerm="SBO:0000299"><annotation><in:inchi xmlns:in="http://biomodels.net/inchi" metaid="metaid_M_317_inchi">InChI=1/C12H22O11/c13-1-3-5(15)6(16)9(19)12(22-3)23-10-4(2-14)21-11(20)8(18)7(10)17/h3-20H,1-2H2/t3-,4-,5-,6+,7-,8-,9-,10-,11?,12-/m1/s1</in:inchi><rdf:RDF xmlns:rdf="http://www.w3.org/1999/02/22-rdf-syntax-ns#" xmlns:dc="http://purl.org/dc/elements/1.1/" xmlns:dcterms="http://purl.org/dc/terms/" xmlns:vCard="http://www.w3.org/2001/vcard-rdf/3.0#" xmlns:bqbiol="http://biomodels.net/biology-qualifiers/" xmlns:bqmodel="http://biomodels.net/model-qualifiers/"><rdf:Description rdf:about="#metaid_M_317"><bqbiol:is><rdf:Bag><rdf:li rdf:resource="#metaid_M_317_inchi" /><rdf:li rdf:resource="urn:miriam:obo.chebi:CHEBI:17306"/></rdf:Bag></bqbiol:is></rdf:Description></rdf:RDF></annotation></species>
<species metaid="metaid_M_318" id="M_318" name="maltose 6-phosphate" compartment="C_c" boundaryCondition="false" sboTerm="SBO:0000299"></species>
<species metaid="metaid_M_497" id="M_497" name="MANNext" compartment="C_e" boundaryCondition="false" sboTerm="SBO:0000299"></species>
<species metaid="metaid_M_319" id="M_319" name="menaquinol" compartment="C_c" boundaryCondition="false" sboTerm="SBO:0000299"></species>
<species metaid="metaid_M_320" id="M_320" name="menaquinone" compartment="C_c" boundaryCondition="false" sboTerm="SBO:0000299"></species>
<species metaid="metaid_M_321" id="M_321" name="meso-2,6-diaminoheptanedioate" compartment="C_c" boundaryCondition="false" sboTerm="SBO:0000299"></species>
<species metaid="metaid_M_498" id="M_498" name="METext" compartment="C_e" boundaryCondition="false" sboTerm="SBO:0000299"></species>
<species metaid="metaid_M_322" id="M_322" name="methanethiol" compartment="C_c" boundaryCondition="false" sboTerm="SBO:0000299"><annotation><in:inchi xmlns:in="http://biomodels.net/inchi" metaid="metaid_M_322_inchi">InChI=1/CH4S/c1-2/h2H,1H3</in:inchi><rdf:RDF xmlns:rdf="http://www.w3.org/1999/02/22-rdf-syntax-ns#" xmlns:dc="http://purl.org/dc/elements/1.1/" xmlns:dcterms="http://purl.org/dc/terms/" xmlns:vCard="http://www.w3.org/2001/vcard-rdf/3.0#" xmlns:bqbiol="http://biomodels.net/biology-qualifiers/" xmlns:bqmodel="http://biomodels.net/model-qualifiers/"><rdf:Description rdf:about="#metaid_M_322"><bqbiol:is><rdf:Bag><rdf:li rdf:resource="#metaid_M_322_inchi" /><rdf:li rdf:resource="urn:miriam:obo.chebi:CHEBI:16007"/></rdf:Bag></bqbiol:is></rdf:Description></rdf:RDF></annotation></species>
<species metaid="metaid_M_323" id="M_323" name="methional" compartment="C_c" boundaryCondition="false" sboTerm="SBO:0000299"></species>
<species metaid="metaid_M_499" id="M_499" name="MNTLext" compartment="C_e" boundaryCondition="false" sboTerm="SBO:0000299"></species>
<species metaid="metaid_M_324" id="M_324" name="monoglucosyl diacylglycerol" compartment="C_c" boundaryCondition="false" sboTerm="SBO:0000299"></species>
<species metaid="metaid_M_500" id="M_500" name="MTALext" compartment="C_e" boundaryCondition="false" sboTerm="SBO:0000299"></species>
<species metaid="metaid_M_501" id="M_501" name="MTTLext" compartment="C_e" boundaryCondition="false" sboTerm="SBO:0000299"></species>
<species metaid="metaid_M_325" id="M_325" name="myristate" compartment="C_c" boundaryCondition="false" sboTerm="SBO:0000299"><annotation><in:inchi xmlns:in="http://biomodels.net/inchi" metaid="metaid_M_325_inchi">InChI=1/C14H28O2/c1-2-3-4-5-6-7-8-9-10-11-12-13-14(15)16/h2-13H2,1H3,(H,15,16)/p-1/fC14H27O2/q-1</in:inchi><rdf:RDF xmlns:rdf="http://www.w3.org/1999/02/22-rdf-syntax-ns#" xmlns:dc="http://purl.org/dc/elements/1.1/" xmlns:dcterms="http://purl.org/dc/terms/" xmlns:vCard="http://www.w3.org/2001/vcard-rdf/3.0#" xmlns:bqbiol="http://biomodels.net/biology-qualifiers/" xmlns:bqmodel="http://biomodels.net/model-qualifiers/"><rdf:Description rdf:about="#metaid_M_325"><bqbiol:is><rdf:Bag><rdf:li rdf:resource="#metaid_M_325_inchi" /><rdf:li rdf:resource="urn:miriam:obo.chebi:CHEBI:30807"/></rdf:Bag></bqbiol:is></rdf:Description></rdf:RDF></annotation></species>
<species metaid="metaid_M_326" id="M_326" name="myristoyl-[acp]" compartment="C_c" boundaryCondition="false" sboTerm="SBO:0000299"><annotation><rdf:RDF xmlns:rdf="http://www.w3.org/1999/02/22-rdf-syntax-ns#" xmlns:dc="http://purl.org/dc/elements/1.1/" xmlns:dcterms="http://purl.org/dc/terms/" xmlns:vCard="http://www.w3.org/2001/vcard-rdf/3.0#" xmlns:bqbiol="http://biomodels.net/biology-qualifiers/" xmlns:bqmodel="http://biomodels.net/model-qualifiers/"><rdf:Description rdf:about="#metaid_M_326"><bqbiol:is><rdf:Bag><rdf:li rdf:resource="urn:miriam:obo.chebi:CHEBI:50651"/></rdf:Bag></bqbiol:is></rdf:Description></rdf:RDF></annotation></species>
<species metaid="metaid_M_327" id="M_327" name="N-(5-phospho-beta-D-ribosyl)-anthranilate" compartment="C_c" boundaryCondition="false" sboTerm="SBO:0000299"></species>
<species metaid="metaid_M_328" id="M_328" name="N-(5'-phospho-D-1'-ribulosylformimino)-5-amino-1-(5''-phosphoribosyl)-4-imidazolecarboxamide" compartment="C_c" boundaryCondition="false" sboTerm="SBO:0000299"></species>
<species metaid="metaid_M_329" id="M_329" name="N-(5'-phospho-D-ribosylformimino)-5-amino-1-(5''-phosphoribosyl)-4-imidazolecarboxamide" compartment="C_c" boundaryCondition="false" sboTerm="SBO:0000299"></species>
<species metaid="metaid_M_330" id="M_330" name="N2-acetyl-L-ornithine" compartment="C_c" boundaryCondition="false" sboTerm="SBO:0000299"><annotation><in:inchi xmlns:in="http://biomodels.net/inchi" metaid="metaid_M_330_inchi">InChI=1/C7H14N2O3/c1-5(10)9-6(7(11)12)3-2-4-8/h6H,2-4,8H2,1H3,(H,9,10)(H,11,12)/t6-/m0/s1</in:inchi><rdf:RDF xmlns:rdf="http://www.w3.org/1999/02/22-rdf-syntax-ns#" xmlns:dc="http://purl.org/dc/elements/1.1/" xmlns:dcterms="http://purl.org/dc/terms/" xmlns:vCard="http://www.w3.org/2001/vcard-rdf/3.0#" xmlns:bqbiol="http://biomodels.net/biology-qualifiers/" xmlns:bqmodel="http://biomodels.net/model-qualifiers/"><rdf:Description rdf:about="#metaid_M_330"><bqbiol:is><rdf:Bag><rdf:li rdf:resource="#metaid_M_330_inchi" /><rdf:li rdf:resource="urn:miriam:obo.chebi:CHEBI:16543"/></rdf:Bag></bqbiol:is></rdf:Description></rdf:RDF></annotation></species>
<species metaid="metaid_M_331" id="M_331" name="N5-(L-1-carboxyethyl)-L-ornithine" compartment="C_c" boundaryCondition="false" sboTerm="SBO:0000299"></species>
<species metaid="metaid_M_332" id="M_332" name="N6-(L-1-carboxyethyl)-L-lysine" compartment="C_c" boundaryCondition="false" sboTerm="SBO:0000299"></species>
<species metaid="metaid_M_333" id="M_333" name="Na(+)" compartment="C_c" boundaryCondition="false" sboTerm="SBO:0000299"></species>
<species metaid="metaid_M_502" id="M_502" name="Na(+)ext" compartment="C_e" boundaryCondition="false" sboTerm="SBO:0000299"></species>
<species metaid="metaid_M_334" id="M_334" name="N-acetyl-5-glutamyl phosphate" compartment="C_c" boundaryCondition="false" sboTerm="SBO:0000299"></species>
<species metaid="metaid_M_335" id="M_335" name="N-acetyl-alpha-D-glucosamine 1-phosphate" compartment="C_c" boundaryCondition="false" sboTerm="SBO:0000299"></species>
<species metaid="metaid_M_336" id="M_336" name="N-acetyl-D-glucosamine 6-phosphate" compartment="C_c" boundaryCondition="false" sboTerm="SBO:0000299"><annotation><in:inchi xmlns:in="http://biomodels.net/inchi" metaid="metaid_M_336_inchi">InChI=1/C8H16NO9P/c1-3(10)9-5-7(12)6(11)4(18-8(5)13)2-17-19(14,15)16/h4-8,11-13H,2H2,1H3,(H,9,10)(H2,14,15,16)/t4-,5-,6-,7-,8u/m1/s1</in:inchi><rdf:RDF xmlns:rdf="http://www.w3.org/1999/02/22-rdf-syntax-ns#" xmlns:dc="http://purl.org/dc/elements/1.1/" xmlns:dcterms="http://purl.org/dc/terms/" xmlns:vCard="http://www.w3.org/2001/vcard-rdf/3.0#" xmlns:bqbiol="http://biomodels.net/biology-qualifiers/" xmlns:bqmodel="http://biomodels.net/model-qualifiers/"><rdf:Description rdf:about="#metaid_M_336"><bqbiol:is><rdf:Bag><rdf:li rdf:resource="#metaid_M_336_inchi" /><rdf:li rdf:resource="urn:miriam:obo.chebi:CHEBI:15784"/></rdf:Bag></bqbiol:is></rdf:Description></rdf:RDF></annotation></species>
<species metaid="metaid_M_337" id="M_337" name="N-acetyl-L-glutamate" compartment="C_c" boundaryCondition="false" sboTerm="SBO:0000299"><annotation><in:inchi xmlns:in="http://biomodels.net/inchi" metaid="metaid_M_337_inchi">InChI=1/C7H11NO5/c1-4(9)8-5(7(12)13)2-3-6(10)11/h5H,2-3H2,1H3,(H,8,9)(H,10,11)(H,12,13)/p-2/t5-/m0/s1</in:inchi><rdf:RDF xmlns:rdf="http://www.w3.org/1999/02/22-rdf-syntax-ns#" xmlns:dc="http://purl.org/dc/elements/1.1/" xmlns:dcterms="http://purl.org/dc/terms/" xmlns:vCard="http://www.w3.org/2001/vcard-rdf/3.0#" xmlns:bqbiol="http://biomodels.net/biology-qualifiers/" xmlns:bqmodel="http://biomodels.net/model-qualifiers/"><rdf:Description rdf:about="#metaid_M_337"><bqbiol:is><rdf:Bag><rdf:li rdf:resource="#metaid_M_337_inchi" /><rdf:li rdf:resource="urn:miriam:obo.chebi:CHEBI:44337"/></rdf:Bag></bqbiol:is></rdf:Description></rdf:RDF></annotation></species>
<species metaid="metaid_M_338" id="M_338" name="N-acetyl-L-glutamate 5-semialdehyde" compartment="C_c" boundaryCondition="false" sboTerm="SBO:0000299"><annotation><in:inchi xmlns:in="http://biomodels.net/inchi" metaid="metaid_M_338_inchi">InChI=1/C7H11NO4/c1-5(10)8-6(7(11)12)3-2-4-9/h4,6H,2-3H2,1H3,(H,8,10)(H,11,12)/p-1/t6-/m0/s1/fC7H10NO4/h8H/q-1</in:inchi><rdf:RDF xmlns:rdf="http://www.w3.org/1999/02/22-rdf-syntax-ns#" xmlns:dc="http://purl.org/dc/elements/1.1/" xmlns:dcterms="http://purl.org/dc/terms/" xmlns:vCard="http://www.w3.org/2001/vcard-rdf/3.0#" xmlns:bqbiol="http://biomodels.net/biology-qualifiers/" xmlns:bqmodel="http://biomodels.net/model-qualifiers/"><rdf:Description rdf:about="#metaid_M_338"><bqbiol:is><rdf:Bag><rdf:li rdf:resource="#metaid_M_338_inchi" /><rdf:li rdf:resource="urn:miriam:obo.chebi:CHEBI:29123"/></rdf:Bag></bqbiol:is></rdf:Description></rdf:RDF></annotation></species>
<species metaid="metaid_M_339" id="M_339" name="N-acetylmuramoyl-(N-acetyl-D-glucosamine)-L-alanyl-D-glutamyl-L-lysyl-D-alanyl-D-alanine-diphosphoundecaprenol" compartment="C_c" boundaryCondition="false" sboTerm="SBO:0000299"></species>
<species metaid="metaid_M_340" id="M_340" name="N-acetylmuramoyl-L-alanyl-D-glutamyl-L-lysyl-D-alanyl-D-alanine-diphosphoundecaprenol" compartment="C_c" boundaryCondition="false" sboTerm="SBO:0000299"></species>
<species metaid="metaid_M_341" id="M_341" name="NAD(+)" compartment="C_c" boundaryCondition="false" sboTerm="SBO:0000299"><annotation><in:inchi xmlns:in="http://biomodels.net/inchi" metaid="metaid_M_341_inchi">InChI=1/C21H27N7O14P2/c22-17-12-19(25-7-24-17)28(8-26-12)21-16(32)14(30)11(41-21)6-39-44(36,37)42-43(34,35)38-5-10-13(29)15(31)20(40-10)27-3-1-2-9(4-27)18(23)33/h1-4,7-8,10-11,13-16,20-21,29-32H,5-6H2,(H5-,22,23,24,25,33,34,35,36,37)/p+1/t10-,11-,13-,14-,15-,16-,20-,21-/m1/s1/fC21H28N7O14P2/h34,36H,22-23H2/q+1</in:inchi><rdf:RDF xmlns:rdf="http://www.w3.org/1999/02/22-rdf-syntax-ns#" xmlns:dc="http://purl.org/dc/elements/1.1/" xmlns:dcterms="http://purl.org/dc/terms/" xmlns:vCard="http://www.w3.org/2001/vcard-rdf/3.0#" xmlns:bqbiol="http://biomodels.net/biology-qualifiers/" xmlns:bqmodel="http://biomodels.net/model-qualifiers/"><rdf:Description rdf:about="#metaid_M_341"><bqbiol:is><rdf:Bag><rdf:li rdf:resource="#metaid_M_341_inchi" /><rdf:li rdf:resource="urn:miriam:obo.chebi:CHEBI:15846"/></rdf:Bag></bqbiol:is></rdf:Description></rdf:RDF></annotation></species>
<species metaid="metaid_M_342" id="M_342" name="NADH" compartment="C_c" boundaryCondition="false" sboTerm="SBO:0000299"><annotation><in:inchi xmlns:in="http://biomodels.net/inchi" metaid="metaid_M_342_inchi">InChI=1/C21H29N7O14P2/c22-17-12-19(25-7-24-17)28(8-26-12)21-16(32)14(30)11(41-21)6-39-44(36,37)42-43(34,35)38-5-10-13(29)15(31)20(40-10)27-3-1-2-9(4-27)18(23)33/h1,3-4,7-8,10-11,13-16,20-21,29-32H,2,5-6H2,(H2,23,33)(H,34,35)(H,36,37)(H2,22,24,25)/t10-,11-,13-,14-,15-,16-,20-,21-/m1/s1/f/h34,36H,22-23H2</in:inchi><rdf:RDF xmlns:rdf="http://www.w3.org/1999/02/22-rdf-syntax-ns#" xmlns:dc="http://purl.org/dc/elements/1.1/" xmlns:dcterms="http://purl.org/dc/terms/" xmlns:vCard="http://www.w3.org/2001/vcard-rdf/3.0#" xmlns:bqbiol="http://biomodels.net/biology-qualifiers/" xmlns:bqmodel="http://biomodels.net/model-qualifiers/"><rdf:Description rdf:about="#metaid_M_342"><bqbiol:is><rdf:Bag><rdf:li rdf:resource="#metaid_M_342_inchi" /><rdf:li rdf:resource="urn:miriam:obo.chebi:CHEBI:16908"/></rdf:Bag></bqbiol:is></rdf:Description></rdf:RDF></annotation></species>
<species metaid="metaid_M_343" id="M_343" name="NADP(+)" compartment="C_c" boundaryCondition="false" sboTerm="SBO:0000299"><annotation><in:inchi xmlns:in="http://biomodels.net/inchi" metaid="metaid_M_343_inchi">InChI=1/C21H28N7O17P3/c22-17-12-19(25-7-24-17)28(8-26-12)21-16(44-46(33,34)35)14(30)11(43-21)6-41-48(38,39)45-47(36,37)40-5-10-13(29)15(31)20(42-10)27-3-1-2-9(4-27)18(23)32/h1-4,7-8,10-11,13-16,20-21,29-31H,5-6H2,(H7-,22,23,24,25,32,33,34,35,36,37,38,39)/p+1/t10-,11-,13-,14-,15-,16-,20-,21-/m1/s1/fC21H29N7O17P3/h33-34,36,38H,22-23H2/q+1</in:inchi><rdf:RDF xmlns:rdf="http://www.w3.org/1999/02/22-rdf-syntax-ns#" xmlns:dc="http://purl.org/dc/elements/1.1/" xmlns:dcterms="http://purl.org/dc/terms/" xmlns:vCard="http://www.w3.org/2001/vcard-rdf/3.0#" xmlns:bqbiol="http://biomodels.net/biology-qualifiers/" xmlns:bqmodel="http://biomodels.net/model-qualifiers/"><rdf:Description rdf:about="#metaid_M_343"><bqbiol:is><rdf:Bag><rdf:li rdf:resource="#metaid_M_343_inchi" /><rdf:li rdf:resource="urn:miriam:obo.chebi:CHEBI:18009"/></rdf:Bag></bqbiol:is></rdf:Description></rdf:RDF></annotation></species>
<species metaid="metaid_M_344" id="M_344" name="NADPH" compartment="C_c" boundaryCondition="false" sboTerm="SBO:0000299"><annotation><in:inchi xmlns:in="http://biomodels.net/inchi" metaid="metaid_M_344_inchi">InChI=1/C21H30N7O17P3/c22-17-12-19(25-7-24-17)28(8-26-12)21-16(44-46(33,34)35)14(30)11(43-21)6-41-48(38,39)45-47(36,37)40-5-10-13(29)15(31)20(42-10)27-3-1-2-9(4-27)18(23)32/h1,3-4,7-8,10-11,13-16,20-21,29-31H,2,5-6H2,(H2,23,32)(H,36,37)(H,38,39)(H2,22,24,25)(H2,33,34,35)/t10-,11-,13-,14-,15-,16-,20-,21-/m1/s1/f/h33-34,36,38H,22-23H2</in:inchi><rdf:RDF xmlns:rdf="http://www.w3.org/1999/02/22-rdf-syntax-ns#" xmlns:dc="http://purl.org/dc/elements/1.1/" xmlns:dcterms="http://purl.org/dc/terms/" xmlns:vCard="http://www.w3.org/2001/vcard-rdf/3.0#" xmlns:bqbiol="http://biomodels.net/biology-qualifiers/" xmlns:bqmodel="http://biomodels.net/model-qualifiers/"><rdf:Description rdf:about="#metaid_M_344"><bqbiol:is><rdf:Bag><rdf:li rdf:resource="#metaid_M_344_inchi" /><rdf:li rdf:resource="urn:miriam:obo.chebi:CHEBI:16474"/></rdf:Bag></bqbiol:is></rdf:Description></rdf:RDF></annotation></species>
<species metaid="metaid_M_345" id="M_345" name="N-carbamoyl-L-aspartate" compartment="C_c" boundaryCondition="false" sboTerm="SBO:0000299"><annotation><in:inchi xmlns:in="http://biomodels.net/inchi" metaid="metaid_M_345_inchi">InChI=1/C5H8N2O5/c6-5(12)7-2(4(10)11)1-3(8)9/h2H,1H2,(H,8,9)(H,10,11)(H3,6,7,12)/p-2/t2-/m0/s1</in:inchi><rdf:RDF xmlns:rdf="http://www.w3.org/1999/02/22-rdf-syntax-ns#" xmlns:dc="http://purl.org/dc/elements/1.1/" xmlns:dcterms="http://purl.org/dc/terms/" xmlns:vCard="http://www.w3.org/2001/vcard-rdf/3.0#" xmlns:bqbiol="http://biomodels.net/biology-qualifiers/" xmlns:bqmodel="http://biomodels.net/model-qualifiers/"><rdf:Description rdf:about="#metaid_M_345"><bqbiol:is><rdf:Bag><rdf:li rdf:resource="#metaid_M_345_inchi" /><rdf:li rdf:resource="urn:miriam:obo.chebi:CHEBI:32814"/></rdf:Bag></bqbiol:is></rdf:Description></rdf:RDF></annotation></species>
<species metaid="metaid_M_346" id="M_346" name="NH3" compartment="C_c" boundaryCondition="false" sboTerm="SBO:0000299"><annotation><in:inchi xmlns:in="http://biomodels.net/inchi" metaid="metaid_M_346_inchi">InChI=1/H3N/h1H3</in:inchi><rdf:RDF xmlns:rdf="http://www.w3.org/1999/02/22-rdf-syntax-ns#" xmlns:dc="http://purl.org/dc/elements/1.1/" xmlns:dcterms="http://purl.org/dc/terms/" xmlns:vCard="http://www.w3.org/2001/vcard-rdf/3.0#" xmlns:bqbiol="http://biomodels.net/biology-qualifiers/" xmlns:bqmodel="http://biomodels.net/model-qualifiers/"><rdf:Description rdf:about="#metaid_M_346"><bqbiol:is><rdf:Bag><rdf:li rdf:resource="#metaid_M_346_inchi" /><rdf:li rdf:resource="urn:miriam:obo.chebi:CHEBI:16134"/></rdf:Bag></bqbiol:is></rdf:Description></rdf:RDF></annotation></species>
<species metaid="metaid_M_503" id="M_503" name="NH(3)ext" compartment="C_e" boundaryCondition="false" sboTerm="SBO:0000299"></species>
<species metaid="metaid_M_504" id="M_504" name="NICOext" compartment="C_e" boundaryCondition="false" sboTerm="SBO:0000299"></species>
<species metaid="metaid_M_347" id="M_347" name="nicotinamide" compartment="C_c" boundaryCondition="false" sboTerm="SBO:0000299"><annotation><in:inchi xmlns:in="http://biomodels.net/inchi" metaid="metaid_M_347_inchi">InChI=1/C6H6N2O/c7-6(9)5-2-1-3-8-4-5/h1-4H,(H2,7,9)/f/h7H2</in:inchi><rdf:RDF xmlns:rdf="http://www.w3.org/1999/02/22-rdf-syntax-ns#" xmlns:dc="http://purl.org/dc/elements/1.1/" xmlns:dcterms="http://purl.org/dc/terms/" xmlns:vCard="http://www.w3.org/2001/vcard-rdf/3.0#" xmlns:bqbiol="http://biomodels.net/biology-qualifiers/" xmlns:bqmodel="http://biomodels.net/model-qualifiers/"><rdf:Description rdf:about="#metaid_M_347"><bqbiol:is><rdf:Bag><rdf:li rdf:resource="#metaid_M_347_inchi" /><rdf:li rdf:resource="urn:miriam:obo.chebi:CHEBI:17154"/></rdf:Bag></bqbiol:is></rdf:Description></rdf:RDF></annotation></species>
<species metaid="metaid_M_348" id="M_348" name="nicotinamide ribonucleotide" compartment="C_c" boundaryCondition="false" sboTerm="SBO:0000299"></species>
<species metaid="metaid_M_349" id="M_349" name="nicotinate" compartment="C_c" boundaryCondition="false" sboTerm="SBO:0000299"><annotation><in:inchi xmlns:in="http://biomodels.net/inchi" metaid="metaid_M_349_inchi">InChI=1/C6H5NO2/c8-6(9)5-2-1-3-7-4-5/h1-4H,(H,8,9)/p-1/fC6H4NO2/q-1</in:inchi><rdf:RDF xmlns:rdf="http://www.w3.org/1999/02/22-rdf-syntax-ns#" xmlns:dc="http://purl.org/dc/elements/1.1/" xmlns:dcterms="http://purl.org/dc/terms/" xmlns:vCard="http://www.w3.org/2001/vcard-rdf/3.0#" xmlns:bqbiol="http://biomodels.net/biology-qualifiers/" xmlns:bqmodel="http://biomodels.net/model-qualifiers/"><rdf:Description rdf:about="#metaid_M_349"><bqbiol:is><rdf:Bag><rdf:li rdf:resource="#metaid_M_349_inchi" /><rdf:li rdf:resource="urn:miriam:obo.chebi:CHEBI:32544"/></rdf:Bag></bqbiol:is></rdf:Description></rdf:RDF></annotation></species>
<species metaid="metaid_M_350" id="M_350" name="nicotinate ribonucleotide" compartment="C_c" boundaryCondition="false" sboTerm="SBO:0000299"></species>
<species metaid="metaid_M_351" id="M_351" name="nitrite" compartment="C_c" boundaryCondition="false" sboTerm="SBO:0000299"><annotation><in:inchi xmlns:in="http://biomodels.net/inchi" metaid="metaid_M_351_inchi">InChI=1/HNO2/c2-1-3/h(H,2,3)/p-1/fNO2/q-1</in:inchi><rdf:RDF xmlns:rdf="http://www.w3.org/1999/02/22-rdf-syntax-ns#" xmlns:dc="http://purl.org/dc/elements/1.1/" xmlns:dcterms="http://purl.org/dc/terms/" xmlns:vCard="http://www.w3.org/2001/vcard-rdf/3.0#" xmlns:bqbiol="http://biomodels.net/biology-qualifiers/" xmlns:bqmodel="http://biomodels.net/model-qualifiers/"><rdf:Description rdf:about="#metaid_M_351"><bqbiol:is><rdf:Bag><rdf:li rdf:resource="#metaid_M_351_inchi" /><rdf:li rdf:resource="urn:miriam:obo.chebi:CHEBI:16301"/></rdf:Bag></bqbiol:is></rdf:Description></rdf:RDF></annotation></species>
<species metaid="metaid_M_352" id="M_352" name="N-succinyl-L-2-amino-6-oxoheptanedioate" compartment="C_c" boundaryCondition="false" sboTerm="SBO:0000299"></species>
<species metaid="metaid_M_353" id="M_353" name="N-succinyl-LL-2,6-diaminoheptanedioate" compartment="C_c" boundaryCondition="false" sboTerm="SBO:0000299"></species>
<species metaid="metaid_M_354" id="M_354" name="O2" compartment="C_c" boundaryCondition="false" sboTerm="SBO:0000299"><annotation><in:inchi xmlns:in="http://biomodels.net/inchi" metaid="metaid_M_354_inchi">InChI=1/O2/c1-2</in:inchi><rdf:RDF xmlns:rdf="http://www.w3.org/1999/02/22-rdf-syntax-ns#" xmlns:dc="http://purl.org/dc/elements/1.1/" xmlns:dcterms="http://purl.org/dc/terms/" xmlns:vCard="http://www.w3.org/2001/vcard-rdf/3.0#" xmlns:bqbiol="http://biomodels.net/biology-qualifiers/" xmlns:bqmodel="http://biomodels.net/model-qualifiers/"><rdf:Description rdf:about="#metaid_M_354"><bqbiol:is><rdf:Bag><rdf:li rdf:resource="#metaid_M_354_inchi" /><rdf:li rdf:resource="urn:miriam:obo.chebi:CHEBI:15379"/></rdf:Bag></bqbiol:is></rdf:Description></rdf:RDF></annotation></species>
<species metaid="metaid_M_505" id="M_505" name="O(2)ext" compartment="C_e" boundaryCondition="false" sboTerm="SBO:0000299"></species>
<species metaid="metaid_M_356" id="M_356" name="O-acetyl-L-homoserine" compartment="C_c" boundaryCondition="false" sboTerm="SBO:0000299"><annotation><in:inchi xmlns:in="http://biomodels.net/inchi" metaid="metaid_M_356_inchi">InChI=1/C6H11NO4/c1-4(8)11-3-2-5(7)6(9)10/h5H,2-3,7H2,1H3,(H,9,10)/t5-/m0/s1/f/h9H</in:inchi><rdf:RDF xmlns:rdf="http://www.w3.org/1999/02/22-rdf-syntax-ns#" xmlns:dc="http://purl.org/dc/elements/1.1/" xmlns:dcterms="http://purl.org/dc/terms/" xmlns:vCard="http://www.w3.org/2001/vcard-rdf/3.0#" xmlns:bqbiol="http://biomodels.net/biology-qualifiers/" xmlns:bqmodel="http://biomodels.net/model-qualifiers/"><rdf:Description rdf:about="#metaid_M_356"><bqbiol:is><rdf:Bag><rdf:li rdf:resource="#metaid_M_356_inchi" /><rdf:li rdf:resource="urn:miriam:obo.chebi:CHEBI:16288"/></rdf:Bag></bqbiol:is></rdf:Description></rdf:RDF></annotation></species>
<species metaid="metaid_M_357" id="M_357" name="O-acetyl-L-serine" compartment="C_c" boundaryCondition="false" sboTerm="SBO:0000299"><annotation><in:inchi xmlns:in="http://biomodels.net/inchi" metaid="metaid_M_357_inchi">InChI=1/C5H9NO4/c1-3(7)10-2-4(6)5(8)9/h4H,2,6H2,1H3,(H,8,9)/t4-/m0/s1</in:inchi><rdf:RDF xmlns:rdf="http://www.w3.org/1999/02/22-rdf-syntax-ns#" xmlns:dc="http://purl.org/dc/elements/1.1/" xmlns:dcterms="http://purl.org/dc/terms/" xmlns:vCard="http://www.w3.org/2001/vcard-rdf/3.0#" xmlns:bqbiol="http://biomodels.net/biology-qualifiers/" xmlns:bqmodel="http://biomodels.net/model-qualifiers/"><rdf:Description rdf:about="#metaid_M_357"><bqbiol:is><rdf:Bag><rdf:li rdf:resource="#metaid_M_357_inchi" /><rdf:li rdf:resource="urn:miriam:obo.chebi:CHEBI:17981"/></rdf:Bag></bqbiol:is></rdf:Description></rdf:RDF></annotation></species>
<species metaid="metaid_M_358" id="M_358" name="octadecanoyl-[acp]" compartment="C_c" boundaryCondition="false" sboTerm="SBO:0000299"></species>
<species metaid="metaid_M_359" id="M_359" name="octadecenoyl-[acp]" compartment="C_c" boundaryCondition="false" sboTerm="SBO:0000299"><annotation><rdf:RDF xmlns:rdf="http://www.w3.org/1999/02/22-rdf-syntax-ns#" xmlns:dc="http://purl.org/dc/elements/1.1/" xmlns:dcterms="http://purl.org/dc/terms/" xmlns:vCard="http://www.w3.org/2001/vcard-rdf/3.0#" xmlns:bqbiol="http://biomodels.net/biology-qualifiers/" xmlns:bqmodel="http://biomodels.net/model-qualifiers/"><rdf:Description rdf:about="#metaid_M_359"><bqbiol:is><rdf:Bag><rdf:li rdf:resource="urn:miriam:kegg.compound:C01203"/></rdf:Bag></bqbiol:is></rdf:Description></rdf:RDF></annotation></species>
<species metaid="metaid_M_360" id="M_360" name="oligopeptide" compartment="C_c" boundaryCondition="false" sboTerm="SBO:0000299"></species>
<species metaid="metaid_M_506" id="M_506" name="OPEPext" compartment="C_e" boundaryCondition="false" sboTerm="SBO:0000299"></species>
<species metaid="metaid_M_361" id="M_361" name="O-phospho-L-homoserine" compartment="C_c" boundaryCondition="false" sboTerm="SBO:0000299"><annotation><in:inchi xmlns:in="http://biomodels.net/inchi" metaid="metaid_M_361_inchi">InChI=1/C4H10NO6P/c5-3(4(6)7)1-2-11-12(8,9)10/h3H,1-2,5H2,(H,6,7)(H2,8,9,10)/t3-/m0/s1</in:inchi><rdf:RDF xmlns:rdf="http://www.w3.org/1999/02/22-rdf-syntax-ns#" xmlns:dc="http://purl.org/dc/elements/1.1/" xmlns:dcterms="http://purl.org/dc/terms/" xmlns:vCard="http://www.w3.org/2001/vcard-rdf/3.0#" xmlns:bqbiol="http://biomodels.net/biology-qualifiers/" xmlns:bqmodel="http://biomodels.net/model-qualifiers/"><rdf:Description rdf:about="#metaid_M_361"><bqbiol:is><rdf:Bag><rdf:li rdf:resource="#metaid_M_361_inchi" /><rdf:li rdf:resource="urn:miriam:obo.chebi:CHEBI:15961"/></rdf:Bag></bqbiol:is></rdf:Description></rdf:RDF></annotation></species>
<species metaid="metaid_M_507" id="M_507" name="ORNext" compartment="C_e" boundaryCondition="false" sboTerm="SBO:0000299"></species>
<species metaid="metaid_M_362" id="M_362" name="orotate" compartment="C_c" boundaryCondition="false" sboTerm="SBO:0000299"><annotation><in:inchi xmlns:in="http://biomodels.net/inchi" metaid="metaid_M_362_inchi">InChI=1/C5H4N2O4/c8-3-1-2(4(9)10)6-5(11)7-3/h1H,(H,9,10)(H2,6,7,8,11)/p-1</in:inchi><rdf:RDF xmlns:rdf="http://www.w3.org/1999/02/22-rdf-syntax-ns#" xmlns:dc="http://purl.org/dc/elements/1.1/" xmlns:dcterms="http://purl.org/dc/terms/" xmlns:vCard="http://www.w3.org/2001/vcard-rdf/3.0#" xmlns:bqbiol="http://biomodels.net/biology-qualifiers/" xmlns:bqmodel="http://biomodels.net/model-qualifiers/"><rdf:Description rdf:about="#metaid_M_362"><bqbiol:is><rdf:Bag><rdf:li rdf:resource="#metaid_M_362_inchi" /><rdf:li rdf:resource="urn:miriam:obo.chebi:CHEBI:30839"/></rdf:Bag></bqbiol:is></rdf:Description></rdf:RDF></annotation></species>
<species metaid="metaid_M_363" id="M_363" name="orotidine 5-phosphate" compartment="C_c" boundaryCondition="false" sboTerm="SBO:0000299"></species>
<species metaid="metaid_M_364" id="M_364" name="O-succinyl-L-homoserine" compartment="C_c" boundaryCondition="false" sboTerm="SBO:0000299"><annotation><in:inchi xmlns:in="http://biomodels.net/inchi" metaid="metaid_M_364_inchi">InChI=1/C8H13NO6/c9-5(8(13)14)3-4-15-7(12)2-1-6(10)11/h5H,1-4,9H2,(H,10,11)(H,13,14)/t5-/m0/s1</in:inchi><rdf:RDF xmlns:rdf="http://www.w3.org/1999/02/22-rdf-syntax-ns#" xmlns:dc="http://purl.org/dc/elements/1.1/" xmlns:dcterms="http://purl.org/dc/terms/" xmlns:vCard="http://www.w3.org/2001/vcard-rdf/3.0#" xmlns:bqbiol="http://biomodels.net/biology-qualifiers/" xmlns:bqmodel="http://biomodels.net/model-qualifiers/"><rdf:Description rdf:about="#metaid_M_364"><bqbiol:is><rdf:Bag><rdf:li rdf:resource="#metaid_M_364_inchi" /><rdf:li rdf:resource="urn:miriam:obo.chebi:CHEBI:16160"/></rdf:Bag></bqbiol:is></rdf:Description></rdf:RDF></annotation></species>
<species metaid="metaid_M_365" id="M_365" name="oxaloacetate" compartment="C_c" boundaryCondition="false" sboTerm="SBO:0000299"><annotation><in:inchi xmlns:in="http://biomodels.net/inchi" metaid="metaid_M_365_inchi">InChI=1/C4H4O5/c5-2(4(8)9)1-3(6)7/h1H2,(H,6,7)(H,8,9)/p-2/fC4H2O5/q-2</in:inchi><rdf:RDF xmlns:rdf="http://www.w3.org/1999/02/22-rdf-syntax-ns#" xmlns:dc="http://purl.org/dc/elements/1.1/" xmlns:dcterms="http://purl.org/dc/terms/" xmlns:vCard="http://www.w3.org/2001/vcard-rdf/3.0#" xmlns:bqbiol="http://biomodels.net/biology-qualifiers/" xmlns:bqmodel="http://biomodels.net/model-qualifiers/"><rdf:Description rdf:about="#metaid_M_365"><bqbiol:is><rdf:Bag><rdf:li rdf:resource="#metaid_M_365_inchi" /><rdf:li rdf:resource="urn:miriam:obo.chebi:CHEBI:16452"/></rdf:Bag></bqbiol:is></rdf:Description></rdf:RDF></annotation></species>
<species metaid="metaid_M_366" id="M_366" name="oxidized glutathione" compartment="C_c" boundaryCondition="false" sboTerm="SBO:0000299"><annotation><in:inchi xmlns:in="http://biomodels.net/inchi" metaid="metaid_M_366_inchi">InChI=1/C20H32N6O12S2/c21-9(19(35)36)1-3-13(27)25-11(17(33)23-5-15(29)30)7-39-40-8-12(18(34)24-6-16(31)32)26-14(28)4-2-10(22)20(37)38/h9-12H,1-8,21-22H2,(H,23,33)(H,24,34)(H,25,27)(H,26,28)(H,29,30)(H,31,32)(H,35,36)(H,37,38)/t9-,10-,11-,12-/m0/s1/f/h23-26,29,31,35,37H</in:inchi><rdf:RDF xmlns:rdf="http://www.w3.org/1999/02/22-rdf-syntax-ns#" xmlns:dc="http://purl.org/dc/elements/1.1/" xmlns:dcterms="http://purl.org/dc/terms/" xmlns:vCard="http://www.w3.org/2001/vcard-rdf/3.0#" xmlns:bqbiol="http://biomodels.net/biology-qualifiers/" xmlns:bqmodel="http://biomodels.net/model-qualifiers/"><rdf:Description rdf:about="#metaid_M_366"><bqbiol:is><rdf:Bag><rdf:li rdf:resource="#metaid_M_366_inchi" /><rdf:li rdf:resource="urn:miriam:obo.chebi:CHEBI:17858"/></rdf:Bag></bqbiol:is></rdf:Description></rdf:RDF></annotation></species>
<species metaid="metaid_M_367" id="M_367" name="oxidized thioredoxin" compartment="C_c" boundaryCondition="false" sboTerm="SBO:0000299"></species>
<species metaid="metaid_M_508" id="M_508" name="PACText" compartment="C_e" boundaryCondition="false" sboTerm="SBO:0000299"></species>
<species metaid="metaid_M_368" id="M_368" name="palmitate" compartment="C_c" boundaryCondition="false" sboTerm="SBO:0000299"><annotation><in:inchi xmlns:in="http://biomodels.net/inchi" metaid="metaid_M_368_inchi">InChI=1/C16H32O2/c1-2-3-4-5-6-7-8-9-10-11-12-13-14-15-16(17)18/h2-15H2,1H3,(H,17,18)/p-1/fC16H31O2/q-1</in:inchi><rdf:RDF xmlns:rdf="http://www.w3.org/1999/02/22-rdf-syntax-ns#" xmlns:dc="http://purl.org/dc/elements/1.1/" xmlns:dcterms="http://purl.org/dc/terms/" xmlns:vCard="http://www.w3.org/2001/vcard-rdf/3.0#" xmlns:bqbiol="http://biomodels.net/biology-qualifiers/" xmlns:bqmodel="http://biomodels.net/model-qualifiers/"><rdf:Description rdf:about="#metaid_M_368"><bqbiol:is><rdf:Bag><rdf:li rdf:resource="#metaid_M_368_inchi" /><rdf:li rdf:resource="urn:miriam:obo.chebi:CHEBI:29889"/></rdf:Bag></bqbiol:is></rdf:Description></rdf:RDF></annotation></species>
<species metaid="metaid_M_509" id="M_509" name="PANext" compartment="C_e" boundaryCondition="false" sboTerm="SBO:0000299"></species>
<species metaid="metaid_M_369" id="M_369" name="pantetheine 4'-phosphate" compartment="C_c" boundaryCondition="false" sboTerm="SBO:0000299"><annotation><in:inchi xmlns:in="http://biomodels.net/inchi" metaid="metaid_M_369_inchi">InChI=1/C11H23N2O7PS/c1-11(2,7-20-21(17,18)19)9(15)10(16)13-4-3-8(14)12-5-6-22/h9,15,22H,3-7H2,1-2H3,(H,12,14)(H,13,16)(H2,17,18,19)</in:inchi><rdf:RDF xmlns:rdf="http://www.w3.org/1999/02/22-rdf-syntax-ns#" xmlns:dc="http://purl.org/dc/elements/1.1/" xmlns:dcterms="http://purl.org/dc/terms/" xmlns:vCard="http://www.w3.org/2001/vcard-rdf/3.0#" xmlns:bqbiol="http://biomodels.net/biology-qualifiers/" xmlns:bqmodel="http://biomodels.net/model-qualifiers/"><rdf:Description rdf:about="#metaid_M_369"><bqbiol:is><rdf:Bag><rdf:li rdf:resource="#metaid_M_369_inchi" /><rdf:li rdf:resource="urn:miriam:obo.chebi:CHEBI:16858"/></rdf:Bag></bqbiol:is></rdf:Description></rdf:RDF></annotation></species>
<species metaid="metaid_M_370" id="M_370" name="pantothenate" compartment="C_c" boundaryCondition="false" sboTerm="SBO:0000299"></species>
<species metaid="metaid_M_371" id="M_371" name="PG" compartment="C_c" boundaryCondition="false" sboTerm="SBO:0000299"></species>
<species metaid="metaid_M_510" id="M_510" name="PHEext" compartment="C_e" boundaryCondition="false" sboTerm="SBO:0000299"></species>
<species metaid="metaid_M_372" id="M_372" name="phenylacetaldehyde" compartment="C_c" boundaryCondition="false" sboTerm="SBO:0000299"><annotation><in:inchi xmlns:in="http://biomodels.net/inchi" metaid="metaid_M_372_inchi">InChI=1/C8H8O/c9-7-6-8-4-2-1-3-5-8/h1-5,7H,6H2</in:inchi><rdf:RDF xmlns:rdf="http://www.w3.org/1999/02/22-rdf-syntax-ns#" xmlns:dc="http://purl.org/dc/elements/1.1/" xmlns:dcterms="http://purl.org/dc/terms/" xmlns:vCard="http://www.w3.org/2001/vcard-rdf/3.0#" xmlns:bqbiol="http://biomodels.net/biology-qualifiers/" xmlns:bqmodel="http://biomodels.net/model-qualifiers/"><rdf:Description rdf:about="#metaid_M_372"><bqbiol:is><rdf:Bag><rdf:li rdf:resource="#metaid_M_372_inchi" /><rdf:li rdf:resource="urn:miriam:obo.chebi:CHEBI:16424"/></rdf:Bag></bqbiol:is></rdf:Description></rdf:RDF></annotation></species>
<species metaid="metaid_M_373" id="M_373" name="phenylacetate" compartment="C_c" boundaryCondition="false" sboTerm="SBO:0000299"><annotation><in:inchi xmlns:in="http://biomodels.net/inchi" metaid="metaid_M_373_inchi">InChI=1/C8H8O2/c9-8(10)6-7-4-2-1-3-5-7/h1-5H,6H2,(H,9,10)/p-1/fC8H7O2/q-1</in:inchi><rdf:RDF xmlns:rdf="http://www.w3.org/1999/02/22-rdf-syntax-ns#" xmlns:dc="http://purl.org/dc/elements/1.1/" xmlns:dcterms="http://purl.org/dc/terms/" xmlns:vCard="http://www.w3.org/2001/vcard-rdf/3.0#" xmlns:bqbiol="http://biomodels.net/biology-qualifiers/" xmlns:bqmodel="http://biomodels.net/model-qualifiers/"><rdf:Description rdf:about="#metaid_M_373"><bqbiol:is><rdf:Bag><rdf:li rdf:resource="#metaid_M_373_inchi" /><rdf:li rdf:resource="urn:miriam:obo.chebi:CHEBI:18401"/></rdf:Bag></bqbiol:is></rdf:Description></rdf:RDF></annotation></species>
<species metaid="metaid_M_374" id="M_374" name="phenyllactate" compartment="C_c" boundaryCondition="false" sboTerm="SBO:0000299"></species>
<species metaid="metaid_M_375" id="M_375" name="phenylpyruvate" compartment="C_c" boundaryCondition="false" sboTerm="SBO:0000299"></species>
<species metaid="metaid_M_376" id="M_376" name="phosphate" compartment="C_c" boundaryCondition="false" sboTerm="SBO:0000299"><annotation><in:inchi xmlns:in="http://biomodels.net/inchi" metaid="metaid_M_376_inchi">InChI=1/H3O4P/c1-5(2,3)4/h(H3,1,2,3,4)/p-3/fO4P/q-3</in:inchi><rdf:RDF xmlns:rdf="http://www.w3.org/1999/02/22-rdf-syntax-ns#" xmlns:dc="http://purl.org/dc/elements/1.1/" xmlns:dcterms="http://purl.org/dc/terms/" xmlns:vCard="http://www.w3.org/2001/vcard-rdf/3.0#" xmlns:bqbiol="http://biomodels.net/biology-qualifiers/" xmlns:bqmodel="http://biomodels.net/model-qualifiers/"><rdf:Description rdf:about="#metaid_M_376"><bqbiol:is><rdf:Bag><rdf:li rdf:resource="#metaid_M_376_inchi" /><rdf:li rdf:resource="urn:miriam:obo.chebi:CHEBI:18367"/></rdf:Bag></bqbiol:is></rdf:Description></rdf:RDF></annotation></species>
<species metaid="metaid_M_377" id="M_377" name="phosphatidylglycerol" compartment="C_c" boundaryCondition="false" sboTerm="SBO:0000299"><notes><body xmlns="http://www.w3.org/1999/xhtml"><p>FORMULA: C8H13O10PR2</p></body></notes><annotation><rdf:RDF xmlns:rdf="http://www.w3.org/1999/02/22-rdf-syntax-ns#" xmlns:dc="http://purl.org/dc/elements/1.1/" xmlns:dcterms="http://purl.org/dc/terms/" xmlns:vCard="http://www.w3.org/2001/vcard-rdf/3.0#" xmlns:bqbiol="http://biomodels.net/biology-qualifiers/" xmlns:bqmodel="http://biomodels.net/model-qualifiers/"><rdf:Description rdf:about="#metaid_M_377"><bqbiol:is><rdf:Bag><rdf:li rdf:resource="urn:miriam:kegg.compound:C00344"/></rdf:Bag></bqbiol:is></rdf:Description></rdf:RDF></annotation></species>
<species metaid="metaid_M_378" id="M_378" name="phosphoenolpyruvate" compartment="C_c" boundaryCondition="false" sboTerm="SBO:0000299"><annotation><in:inchi xmlns:in="http://biomodels.net/inchi" metaid="metaid_M_378_inchi">InChI=1/C3H5O6P/c1-2(3(4)5)9-10(6,7)8/h1H2,(H,4,5)(H2,6,7,8)/p-1</in:inchi><rdf:RDF xmlns:rdf="http://www.w3.org/1999/02/22-rdf-syntax-ns#" xmlns:dc="http://purl.org/dc/elements/1.1/" xmlns:dcterms="http://purl.org/dc/terms/" xmlns:vCard="http://www.w3.org/2001/vcard-rdf/3.0#" xmlns:bqbiol="http://biomodels.net/biology-qualifiers/" xmlns:bqmodel="http://biomodels.net/model-qualifiers/"><rdf:Description rdf:about="#metaid_M_378"><bqbiol:is><rdf:Bag><rdf:li rdf:resource="#metaid_M_378_inchi" /><rdf:li rdf:resource="urn:miriam:obo.chebi:CHEBI:18021"/></rdf:Bag></bqbiol:is></rdf:Description></rdf:RDF></annotation></species>
<species metaid="metaid_M_379" id="M_379" name="phosphoserine" compartment="C_c" boundaryCondition="false" sboTerm="SBO:0000299"></species>
<species metaid="metaid_M_511" id="M_511" name="Piext" compartment="C_e" boundaryCondition="false" sboTerm="SBO:0000299"></species>
<species metaid="metaid_M_512" id="M_512" name="PLCText" compartment="C_e" boundaryCondition="false" sboTerm="SBO:0000299"></species>
<species metaid="metaid_M_380" id="M_380" name="p-nitrophenol" compartment="C_c" boundaryCondition="false" sboTerm="SBO:0000299"></species>
<species metaid="metaid_M_381" id="M_381" name="p-Nitrophenyl-beta-D-glucopyranoside" compartment="C_c" boundaryCondition="false" sboTerm="SBO:0000299"></species>
<species metaid="metaid_M_382" id="M_382" name="POLYS" compartment="C_c" boundaryCondition="false" sboTerm="SBO:0000299"></species>
<species metaid="metaid_M_513" id="M_513" name="PPiext" compartment="C_e" boundaryCondition="false" sboTerm="SBO:0000299"></species>
<species metaid="metaid_M_383" id="M_383" name="prephenate-phe" compartment="C_c" boundaryCondition="false" sboTerm="SBO:0000299"></species>
<species metaid="metaid_M_384" id="M_384" name="prephenate-tyr" compartment="C_c" boundaryCondition="false" sboTerm="SBO:0000299"></species>
<species metaid="metaid_M_514" id="M_514" name="PROext" compartment="C_e" boundaryCondition="false" sboTerm="SBO:0000299"></species>
<species metaid="metaid_M_385" id="M_385" name="PROT" compartment="C_c" boundaryCondition="false" sboTerm="SBO:0000299"></species>
<species metaid="metaid_M_386" id="M_386" name="putrescine" compartment="C_c" boundaryCondition="false" sboTerm="SBO:0000299"><annotation><in:inchi xmlns:in="http://biomodels.net/inchi" metaid="metaid_M_386_inchi">InChI=1/C4H12N2/c5-3-1-2-4-6/h1-6H2</in:inchi><rdf:RDF xmlns:rdf="http://www.w3.org/1999/02/22-rdf-syntax-ns#" xmlns:dc="http://purl.org/dc/elements/1.1/" xmlns:dcterms="http://purl.org/dc/terms/" xmlns:vCard="http://www.w3.org/2001/vcard-rdf/3.0#" xmlns:bqbiol="http://biomodels.net/biology-qualifiers/" xmlns:bqmodel="http://biomodels.net/model-qualifiers/"><rdf:Description rdf:about="#metaid_M_386"><bqbiol:is><rdf:Bag><rdf:li rdf:resource="#metaid_M_386_inchi" /><rdf:li rdf:resource="urn:miriam:obo.chebi:CHEBI:17148"/></rdf:Bag></bqbiol:is></rdf:Description></rdf:RDF></annotation></species>
<species metaid="metaid_M_515" id="M_515" name="PUTRext" compartment="C_e" boundaryCondition="false" sboTerm="SBO:0000299"></species>
<species metaid="metaid_M_516" id="M_516" name="PYRext" compartment="C_e" boundaryCondition="false" sboTerm="SBO:0000299"></species>
<species metaid="metaid_M_387" id="M_387" name="pyrodal" compartment="C_c" boundaryCondition="false" sboTerm="SBO:0000299"></species>
<species metaid="metaid_M_517" id="M_517" name="PYROext" compartment="C_e" boundaryCondition="false" sboTerm="SBO:0000299"></species>
<species metaid="metaid_M_388" id="M_388" name="pyruvate" compartment="C_c" boundaryCondition="false" sboTerm="SBO:0000299"><annotation><in:inchi xmlns:in="http://biomodels.net/inchi" metaid="metaid_M_388_inchi">InChI=1/C3H4O3/c1-2(4)3(5)6/h1H3,(H,5,6)/p-1/fC3H3O3/q-1</in:inchi><rdf:RDF xmlns:rdf="http://www.w3.org/1999/02/22-rdf-syntax-ns#" xmlns:dc="http://purl.org/dc/elements/1.1/" xmlns:dcterms="http://purl.org/dc/terms/" xmlns:vCard="http://www.w3.org/2001/vcard-rdf/3.0#" xmlns:bqbiol="http://biomodels.net/biology-qualifiers/" xmlns:bqmodel="http://biomodels.net/model-qualifiers/"><rdf:Description rdf:about="#metaid_M_388"><bqbiol:is><rdf:Bag><rdf:li rdf:resource="#metaid_M_388_inchi" /><rdf:li rdf:resource="urn:miriam:obo.chebi:CHEBI:15361"/></rdf:Bag></bqbiol:is></rdf:Description></rdf:RDF></annotation></species>
<species metaid="metaid_M_389" id="M_389" name="reduced thioredoxin" compartment="C_c" boundaryCondition="false" sboTerm="SBO:0000299"></species>
<species metaid="metaid_M_518" id="M_518" name="RIBext" compartment="C_e" boundaryCondition="false" sboTerm="SBO:0000299"></species>
<species metaid="metaid_M_519" id="M_519" name="RIBFext" compartment="C_e" boundaryCondition="false" sboTerm="SBO:0000299"></species>
<species metaid="metaid_M_390" id="M_390" name="riboflavin" compartment="C_c" boundaryCondition="false" sboTerm="SBO:0000299"><annotation><in:inchi xmlns:in="http://biomodels.net/inchi" metaid="metaid_M_390_inchi">InChI=1/C17H20N4O6/c1-7-3-9-10(4-8(7)2)21(5-11(23)14(25)12(24)6-22)15-13(18-9)16(26)20-17(27)19-15/h3-4,11-12,14,22-25H,5-6H2,1-2H3,(H,20,26,27)/t11-,12+,14-/m1/s1/f/h20H</in:inchi><rdf:RDF xmlns:rdf="http://www.w3.org/1999/02/22-rdf-syntax-ns#" xmlns:dc="http://purl.org/dc/elements/1.1/" xmlns:dcterms="http://purl.org/dc/terms/" xmlns:vCard="http://www.w3.org/2001/vcard-rdf/3.0#" xmlns:bqbiol="http://biomodels.net/biology-qualifiers/" xmlns:bqmodel="http://biomodels.net/model-qualifiers/"><rdf:Description rdf:about="#metaid_M_390"><bqbiol:is><rdf:Bag><rdf:li rdf:resource="#metaid_M_390_inchi" /><rdf:li rdf:resource="urn:miriam:obo.chebi:CHEBI:17015"/></rdf:Bag></bqbiol:is></rdf:Description></rdf:RDF></annotation></species>
<species metaid="metaid_M_391" id="M_391" name="RNA" compartment="C_c" boundaryCondition="false" sboTerm="SBO:0000299"></species>
<species metaid="metaid_M_392" id="M_392" name="S-acetyldihydrolipoamide" compartment="C_c" boundaryCondition="false" sboTerm="SBO:0000299"><annotation><in:inchi xmlns:in="http://biomodels.net/inchi" metaid="metaid_M_392_inchi">InChI=1/C10H19NO2S2/c1-8(12)15-9(6-7-14)4-2-3-5-10(11)13/h9,14H,2-7H2,1H3,(H2,11,13)</in:inchi><rdf:RDF xmlns:rdf="http://www.w3.org/1999/02/22-rdf-syntax-ns#" xmlns:dc="http://purl.org/dc/elements/1.1/" xmlns:dcterms="http://purl.org/dc/terms/" xmlns:vCard="http://www.w3.org/2001/vcard-rdf/3.0#" xmlns:bqbiol="http://biomodels.net/biology-qualifiers/" xmlns:bqmodel="http://biomodels.net/model-qualifiers/"><rdf:Description rdf:about="#metaid_M_392"><bqbiol:is><rdf:Bag><rdf:li rdf:resource="#metaid_M_392_inchi" /><rdf:li rdf:resource="urn:miriam:obo.chebi:CHEBI:16807"/></rdf:Bag></bqbiol:is></rdf:Description></rdf:RDF></annotation></species>
<species metaid="metaid_M_393" id="M_393" name="S-adenosyl-L-homocysteine" compartment="C_c" boundaryCondition="false" sboTerm="SBO:0000299"><annotation><in:inchi xmlns:in="http://biomodels.net/inchi" metaid="metaid_M_393_inchi">InChI=1/C14H20N6O5S/c15-6(14(23)24)1-2-26-3-7-9(21)10(22)13(25-7)20-5-19-8-11(16)17-4-18-12(8)20/h4-7,9-10,13,21-22H,1-3,15H2,(H,23,24)(H2,16,17,18)/t6-,7+,9+,10+,13+/m0/s1</in:inchi><rdf:RDF xmlns:rdf="http://www.w3.org/1999/02/22-rdf-syntax-ns#" xmlns:dc="http://purl.org/dc/elements/1.1/" xmlns:dcterms="http://purl.org/dc/terms/" xmlns:vCard="http://www.w3.org/2001/vcard-rdf/3.0#" xmlns:bqbiol="http://biomodels.net/biology-qualifiers/" xmlns:bqmodel="http://biomodels.net/model-qualifiers/"><rdf:Description rdf:about="#metaid_M_393"><bqbiol:is><rdf:Bag><rdf:li rdf:resource="#metaid_M_393_inchi" /><rdf:li rdf:resource="urn:miriam:obo.chebi:CHEBI:16680"/></rdf:Bag></bqbiol:is></rdf:Description></rdf:RDF></annotation></species>
<species metaid="metaid_M_394" id="M_394" name="S-adenosyl-L-methionine" compartment="C_c" boundaryCondition="false" sboTerm="SBO:0000299"><annotation><in:inchi xmlns:in="http://biomodels.net/inchi" metaid="metaid_M_394_inchi">InChI=1/C15H22N6O5S/c1-27(3-2-7(16)15(24)25)4-8-10(22)11(23)14(26-8)21-6-20-9-12(17)18-5-19-13(9)21/h5-8,10-11,14,22-23H,2-4,16H2,1H3,(H2-,17,18,19,24,25)/p+1/t7-,8+,10+,11+,14+,27?/m0/s1/fC15H23N6O5S/h24H,17H2/q+1</in:inchi><rdf:RDF xmlns:rdf="http://www.w3.org/1999/02/22-rdf-syntax-ns#" xmlns:dc="http://purl.org/dc/elements/1.1/" xmlns:dcterms="http://purl.org/dc/terms/" xmlns:vCard="http://www.w3.org/2001/vcard-rdf/3.0#" xmlns:bqbiol="http://biomodels.net/biology-qualifiers/" xmlns:bqmodel="http://biomodels.net/model-qualifiers/"><rdf:Description rdf:about="#metaid_M_394"><bqbiol:is><rdf:Bag><rdf:li rdf:resource="#metaid_M_394_inchi" /><rdf:li rdf:resource="urn:miriam:obo.chebi:CHEBI:15414"/></rdf:Bag></bqbiol:is></rdf:Description></rdf:RDF></annotation></species>
<species metaid="metaid_M_520" id="M_520" name="SALCext" compartment="C_e" boundaryCondition="false" sboTerm="SBO:0000299"></species>
<species metaid="metaid_M_395" id="M_395" name="salicin 6-phosphate" compartment="C_c" boundaryCondition="false" sboTerm="SBO:0000299"></species>
<species metaid="metaid_M_396" id="M_396" name="sedoheptulose 7-phosphate" compartment="C_c" boundaryCondition="false" sboTerm="SBO:0000299"><annotation><in:inchi xmlns:in="http://biomodels.net/inchi" metaid="metaid_M_396_inchi">InChI=1/C7H15O10P/c8-1-3(9)5(11)7(13)6(12)4(10)2-17-18(14,15)16/h4-8,10-13H,1-2H2,(H2,14,15,16)/t4-,5-,6-,7+/m1/s1</in:inchi><rdf:RDF xmlns:rdf="http://www.w3.org/1999/02/22-rdf-syntax-ns#" xmlns:dc="http://purl.org/dc/elements/1.1/" xmlns:dcterms="http://purl.org/dc/terms/" xmlns:vCard="http://www.w3.org/2001/vcard-rdf/3.0#" xmlns:bqbiol="http://biomodels.net/biology-qualifiers/" xmlns:bqmodel="http://biomodels.net/model-qualifiers/"><rdf:Description rdf:about="#metaid_M_396"><bqbiol:is><rdf:Bag><rdf:li rdf:resource="#metaid_M_396_inchi" /><rdf:li rdf:resource="urn:miriam:obo.chebi:CHEBI:15721"/></rdf:Bag></bqbiol:is></rdf:Description></rdf:RDF></annotation></species>
<species metaid="metaid_M_521" id="M_521" name="SERext" compartment="C_e" boundaryCondition="false" sboTerm="SBO:0000299"></species>
<species metaid="metaid_M_397" id="M_397" name="shikimate" compartment="C_c" boundaryCondition="false" sboTerm="SBO:0000299"><annotation><in:inchi xmlns:in="http://biomodels.net/inchi" metaid="metaid_M_397_inchi">InChI=1/C7H10O5/c8-4-1-3(7(11)12)2-5(9)6(4)10/h1,4-6,8-10H,2H2,(H,11,12)/p-1/t4-,5-,6-/m1/s1/fC7H9O5/q-1</in:inchi><rdf:RDF xmlns:rdf="http://www.w3.org/1999/02/22-rdf-syntax-ns#" xmlns:dc="http://purl.org/dc/elements/1.1/" xmlns:dcterms="http://purl.org/dc/terms/" xmlns:vCard="http://www.w3.org/2001/vcard-rdf/3.0#" xmlns:bqbiol="http://biomodels.net/biology-qualifiers/" xmlns:bqmodel="http://biomodels.net/model-qualifiers/"><rdf:Description rdf:about="#metaid_M_397"><bqbiol:is><rdf:Bag><rdf:li rdf:resource="#metaid_M_397_inchi" /><rdf:li rdf:resource="urn:miriam:obo.chebi:CHEBI:36208"/></rdf:Bag></bqbiol:is></rdf:Description></rdf:RDF></annotation></species>
<species metaid="metaid_M_522" id="M_522" name="SLFext" compartment="C_e" boundaryCondition="false" sboTerm="SBO:0000299"></species>
<species metaid="metaid_M_399" id="M_399" name="spermidine" compartment="C_c" boundaryCondition="false" sboTerm="SBO:0000299"><annotation><in:inchi xmlns:in="http://biomodels.net/inchi" metaid="metaid_M_399_inchi">InChI=1/C7H19N3/c8-4-1-2-6-10-7-3-5-9/h10H,1-9H2</in:inchi><rdf:RDF xmlns:rdf="http://www.w3.org/1999/02/22-rdf-syntax-ns#" xmlns:dc="http://purl.org/dc/elements/1.1/" xmlns:dcterms="http://purl.org/dc/terms/" xmlns:vCard="http://www.w3.org/2001/vcard-rdf/3.0#" xmlns:bqbiol="http://biomodels.net/biology-qualifiers/" xmlns:bqmodel="http://biomodels.net/model-qualifiers/"><rdf:Description rdf:about="#metaid_M_399"><bqbiol:is><rdf:Bag><rdf:li rdf:resource="#metaid_M_399_inchi" /><rdf:li rdf:resource="urn:miriam:obo.chebi:CHEBI:16610"/></rdf:Bag></bqbiol:is></rdf:Description></rdf:RDF></annotation></species>
<species metaid="metaid_M_523" id="M_523" name="SPRMext" compartment="C_e" boundaryCondition="false" sboTerm="SBO:0000299"></species>
<species metaid="metaid_M_400" id="M_400" name="stearate" compartment="C_c" boundaryCondition="false" sboTerm="SBO:0000299"><annotation><in:inchi xmlns:in="http://biomodels.net/inchi" metaid="metaid_M_400_inchi">InChI=1/C18H36O2/c1-2-3-4-5-6-7-8-9-10-11-12-13-14-15-16-17-18(19)20/h2-17H2,1H3,(H,19,20)/p-1/fC18H35O2/q-1</in:inchi><rdf:RDF xmlns:rdf="http://www.w3.org/1999/02/22-rdf-syntax-ns#" xmlns:dc="http://purl.org/dc/elements/1.1/" xmlns:dcterms="http://purl.org/dc/terms/" xmlns:vCard="http://www.w3.org/2001/vcard-rdf/3.0#" xmlns:bqbiol="http://biomodels.net/biology-qualifiers/" xmlns:bqmodel="http://biomodels.net/model-qualifiers/"><rdf:Description rdf:about="#metaid_M_400"><bqbiol:is><rdf:Bag><rdf:li rdf:resource="#metaid_M_400_inchi" /><rdf:li rdf:resource="urn:miriam:obo.chebi:CHEBI:25629"/></rdf:Bag></bqbiol:is></rdf:Description></rdf:RDF></annotation></species>
<species metaid="metaid_M_401" id="M_401" name="succinate" compartment="C_c" boundaryCondition="false" sboTerm="SBO:0000299"><annotation><in:inchi xmlns:in="http://biomodels.net/inchi" metaid="metaid_M_401_inchi">InChI=1/C4H6O4/c5-3(6)1-2-4(7)8/h1-2H2,(H,5,6)(H,7,8)/p-2/fC4H4O4/q-2</in:inchi><rdf:RDF xmlns:rdf="http://www.w3.org/1999/02/22-rdf-syntax-ns#" xmlns:dc="http://purl.org/dc/elements/1.1/" xmlns:dcterms="http://purl.org/dc/terms/" xmlns:vCard="http://www.w3.org/2001/vcard-rdf/3.0#" xmlns:bqbiol="http://biomodels.net/biology-qualifiers/" xmlns:bqmodel="http://biomodels.net/model-qualifiers/"><rdf:Description rdf:about="#metaid_M_401"><bqbiol:is><rdf:Bag><rdf:li rdf:resource="#metaid_M_401_inchi" /><rdf:li rdf:resource="urn:miriam:obo.chebi:CHEBI:30031"/></rdf:Bag></bqbiol:is></rdf:Description></rdf:RDF></annotation></species>
<species metaid="metaid_M_402" id="M_402" name="succinyl-CoA" compartment="C_c" boundaryCondition="false" sboTerm="SBO:0000299"><annotation><in:inchi xmlns:in="http://biomodels.net/inchi" metaid="metaid_M_402_inchi">InChI=1/C25H40N7O19P3S/c1-25(2,20(38)23(39)28-6-5-14(33)27-7-8-55-16(36)4-3-15(34)35)10-48-54(45,46)51-53(43,44)47-9-13-19(50-52(40,41)42)18(37)24(49-13)32-12-31-17-21(26)29-11-30-22(17)32/h11-13,18-20,24,37-38H,3-10H2,1-2H3,(H,27,33)(H,28,39)(H,34,35)(H,43,44)(H,45,46)(H2,26,29,30)(H2,40,41,42)/t13-,18-,19-,20+,24-/m1/s1/f/h27-28,34,40-41,43,45H,26H2</in:inchi><rdf:RDF xmlns:rdf="http://www.w3.org/1999/02/22-rdf-syntax-ns#" xmlns:dc="http://purl.org/dc/elements/1.1/" xmlns:dcterms="http://purl.org/dc/terms/" xmlns:vCard="http://www.w3.org/2001/vcard-rdf/3.0#" xmlns:bqbiol="http://biomodels.net/biology-qualifiers/" xmlns:bqmodel="http://biomodels.net/model-qualifiers/"><rdf:Description rdf:about="#metaid_M_402"><bqbiol:is><rdf:Bag><rdf:li rdf:resource="#metaid_M_402_inchi" /><rdf:li rdf:resource="urn:miriam:obo.chebi:CHEBI:15380"/></rdf:Bag></bqbiol:is></rdf:Description></rdf:RDF></annotation></species>
<species metaid="metaid_M_524" id="M_524" name="SUCRext" compartment="C_e" boundaryCondition="false" sboTerm="SBO:0000299"></species>
<species metaid="metaid_M_403" id="M_403" name="sucrose" compartment="C_c" boundaryCondition="false" sboTerm="SBO:0000299"><annotation><in:inchi xmlns:in="http://biomodels.net/inchi" metaid="metaid_M_403_inchi">InChI=1/C12H22O11/c13-1-4-6(16)8(18)9(19)11(21-4)23-12(3-15)10(20)7(17)5(2-14)22-12/h4-11,13-20H,1-3H2/t4-,5-,6-,7-,8+,9-,10+,11-,12+/m1/s1</in:inchi><rdf:RDF xmlns:rdf="http://www.w3.org/1999/02/22-rdf-syntax-ns#" xmlns:dc="http://purl.org/dc/elements/1.1/" xmlns:dcterms="http://purl.org/dc/terms/" xmlns:vCard="http://www.w3.org/2001/vcard-rdf/3.0#" xmlns:bqbiol="http://biomodels.net/biology-qualifiers/" xmlns:bqmodel="http://biomodels.net/model-qualifiers/"><rdf:Description rdf:about="#metaid_M_403"><bqbiol:is><rdf:Bag><rdf:li rdf:resource="#metaid_M_403_inchi" /><rdf:li rdf:resource="urn:miriam:obo.chebi:CHEBI:17992"/></rdf:Bag></bqbiol:is></rdf:Description></rdf:RDF></annotation></species>
<species metaid="metaid_M_404" id="M_404" name="sucrose 6-phosphate" compartment="C_c" boundaryCondition="false" sboTerm="SBO:0000299"></species>
<species metaid="metaid_M_405" id="M_405" name="sulfate" compartment="C_c" boundaryCondition="false" sboTerm="SBO:0000299"><annotation><in:inchi xmlns:in="http://biomodels.net/inchi" metaid="metaid_M_405_inchi">InChI=1/H2O4S/c1-5(2,3)4/h(H2,1,2,3,4)/p-2/fO4S/q-2</in:inchi><rdf:RDF xmlns:rdf="http://www.w3.org/1999/02/22-rdf-syntax-ns#" xmlns:dc="http://purl.org/dc/elements/1.1/" xmlns:dcterms="http://purl.org/dc/terms/" xmlns:vCard="http://www.w3.org/2001/vcard-rdf/3.0#" xmlns:bqbiol="http://biomodels.net/biology-qualifiers/" xmlns:bqmodel="http://biomodels.net/model-qualifiers/"><rdf:Description rdf:about="#metaid_M_405"><bqbiol:is><rdf:Bag><rdf:li rdf:resource="#metaid_M_405_inchi" /><rdf:li rdf:resource="urn:miriam:obo.chebi:CHEBI:16189"/></rdf:Bag></bqbiol:is></rdf:Description></rdf:RDF></annotation></species>
<species metaid="metaid_M_406" id="M_406" name="superoxide" compartment="C_c" boundaryCondition="false" sboTerm="SBO:0000299"></species>
<species metaid="metaid_M_407" id="M_407" name="tetradecenoyl-[acp]" compartment="C_c" boundaryCondition="false" sboTerm="SBO:0000299"></species>
<species metaid="metaid_M_408" id="M_408" name="tetrahydrofolate" compartment="C_c" boundaryCondition="false" sboTerm="SBO:0000299"><annotation><in:inchi xmlns:in="http://biomodels.net/inchi" metaid="metaid_M_408_inchi">InChI=1/C19H23N7O6/c20-19-25-15-14(17(30)26-19)23-11(8-22-15)7-21-10-3-1-9(2-4-10)16(29)24-12(18(31)32)5-6-13(27)28/h1-4,11-12,21,23H,5-8H2,(H,24,29)(H,27,28)(H,31,32)(H4,20,22,25,26,30)/t11?,12-/m0/s1/f/h22,24,26-27,31H,20H2</in:inchi><rdf:RDF xmlns:rdf="http://www.w3.org/1999/02/22-rdf-syntax-ns#" xmlns:dc="http://purl.org/dc/elements/1.1/" xmlns:dcterms="http://purl.org/dc/terms/" xmlns:vCard="http://www.w3.org/2001/vcard-rdf/3.0#" xmlns:bqbiol="http://biomodels.net/biology-qualifiers/" xmlns:bqmodel="http://biomodels.net/model-qualifiers/"><rdf:Description rdf:about="#metaid_M_408"><bqbiol:is><rdf:Bag><rdf:li rdf:resource="#metaid_M_408_inchi" /><rdf:li rdf:resource="urn:miriam:obo.chebi:CHEBI:20506"/></rdf:Bag></bqbiol:is></rdf:Description></rdf:RDF></annotation></species>
<species metaid="metaid_M_409" id="M_409" name="thiamin" compartment="C_c" boundaryCondition="false" sboTerm="SBO:0000299"><annotation><in:inchi xmlns:in="http://biomodels.net/inchi" metaid="metaid_M_409_inchi">InChI=1/C12H17N4OS/c1-8-11(3-4-17)18-7-16(8)6-10-5-14-9(2)15-12(10)13/h5,7,17H,3-4,6H2,1-2H3,(H2,13,14,15)/q+1/f/h13H2</in:inchi><rdf:RDF xmlns:rdf="http://www.w3.org/1999/02/22-rdf-syntax-ns#" xmlns:dc="http://purl.org/dc/elements/1.1/" xmlns:dcterms="http://purl.org/dc/terms/" xmlns:vCard="http://www.w3.org/2001/vcard-rdf/3.0#" xmlns:bqbiol="http://biomodels.net/biology-qualifiers/" xmlns:bqmodel="http://biomodels.net/model-qualifiers/"><rdf:Description rdf:about="#metaid_M_409"><bqbiol:is><rdf:Bag><rdf:li rdf:resource="#metaid_M_409_inchi" /><rdf:li rdf:resource="urn:miriam:obo.chebi:CHEBI:18385"/></rdf:Bag></bqbiol:is></rdf:Description></rdf:RDF></annotation></species>
<species metaid="metaid_M_410" id="M_410" name="thiamin monophosphate" compartment="C_c" boundaryCondition="false" sboTerm="SBO:0000299"><annotation><in:inchi xmlns:in="http://biomodels.net/inchi" metaid="metaid_M_410_inchi">InChI=1/C12H17N4O4PS/c1-8-11(3-4-20-21(17,18)19)22-7-16(8)6-10-5-14-9(2)15-12(10)13/h5,7H,3-4,6H2,1-2H3,(H3-,13,14,15,17,18,19)/p+1/fC12H18N4O4PS/h17-18H,13H2/q+1</in:inchi><rdf:RDF xmlns:rdf="http://www.w3.org/1999/02/22-rdf-syntax-ns#" xmlns:dc="http://purl.org/dc/elements/1.1/" xmlns:dcterms="http://purl.org/dc/terms/" xmlns:vCard="http://www.w3.org/2001/vcard-rdf/3.0#" xmlns:bqbiol="http://biomodels.net/biology-qualifiers/" xmlns:bqmodel="http://biomodels.net/model-qualifiers/"><rdf:Description rdf:about="#metaid_M_410"><bqbiol:is><rdf:Bag><rdf:li rdf:resource="#metaid_M_410_inchi" /><rdf:li rdf:resource="urn:miriam:obo.chebi:CHEBI:9533"/></rdf:Bag></bqbiol:is></rdf:Description></rdf:RDF></annotation></species>
<species metaid="metaid_M_525" id="M_525" name="THIext" compartment="C_e" boundaryCondition="false" sboTerm="SBO:0000299"></species>
<species metaid="metaid_M_526" id="M_526" name="THRext" compartment="C_e" boundaryCondition="false" sboTerm="SBO:0000299"></species>
<species metaid="metaid_M_411" id="M_411" name="thymidine" compartment="C_c" boundaryCondition="false" sboTerm="SBO:0000299"><annotation><in:inchi xmlns:in="http://biomodels.net/inchi" metaid="metaid_M_411_inchi">InChI=1/C10H14N2O5/c1-5-3-12(10(16)11-9(5)15)8-2-6(14)7(4-13)17-8/h3,6-8,13-14H,2,4H2,1H3,(H,11,15,16)/t6-,7+,8+/m0/s1/f/h11H</in:inchi><rdf:RDF xmlns:rdf="http://www.w3.org/1999/02/22-rdf-syntax-ns#" xmlns:dc="http://purl.org/dc/elements/1.1/" xmlns:dcterms="http://purl.org/dc/terms/" xmlns:vCard="http://www.w3.org/2001/vcard-rdf/3.0#" xmlns:bqbiol="http://biomodels.net/biology-qualifiers/" xmlns:bqmodel="http://biomodels.net/model-qualifiers/"><rdf:Description rdf:about="#metaid_M_411"><bqbiol:is><rdf:Bag><rdf:li rdf:resource="#metaid_M_411_inchi" /><rdf:li rdf:resource="urn:miriam:obo.chebi:CHEBI:17748"/></rdf:Bag></bqbiol:is></rdf:Description></rdf:RDF></annotation></species>
<species metaid="metaid_M_412" id="M_412" name="thymine" compartment="C_c" boundaryCondition="false" sboTerm="SBO:0000299"><annotation><in:inchi xmlns:in="http://biomodels.net/inchi" metaid="metaid_M_412_inchi">InChI=1/C5H6N2O2/c1-3-2-6-5(9)7-4(3)8/h2H,1H3,(H2,6,7,8,9)/f/h6-7H</in:inchi><rdf:RDF xmlns:rdf="http://www.w3.org/1999/02/22-rdf-syntax-ns#" xmlns:dc="http://purl.org/dc/elements/1.1/" xmlns:dcterms="http://purl.org/dc/terms/" xmlns:vCard="http://www.w3.org/2001/vcard-rdf/3.0#" xmlns:bqbiol="http://biomodels.net/biology-qualifiers/" xmlns:bqmodel="http://biomodels.net/model-qualifiers/"><rdf:Description rdf:about="#metaid_M_412"><bqbiol:is><rdf:Bag><rdf:li rdf:resource="#metaid_M_412_inchi" /><rdf:li rdf:resource="urn:miriam:obo.chebi:CHEBI:17821"/></rdf:Bag></bqbiol:is></rdf:Description></rdf:RDF></annotation></species>
<species metaid="metaid_M_527" id="M_527" name="TPEPext" compartment="C_e" boundaryCondition="false" sboTerm="SBO:0000299"></species>
<species metaid="metaid_M_413" id="M_413" name="trans,trans-farnesyl diphosphate" compartment="C_c" boundaryCondition="false" sboTerm="SBO:0000299"></species>
<species metaid="metaid_M_414" id="M_414" name="trans-heptaprenyl diphosphate" compartment="C_c" boundaryCondition="false" sboTerm="SBO:0000299"></species>
<species metaid="metaid_M_415" id="M_415" name="trehalose 6-phosphate" compartment="C_c" boundaryCondition="false" sboTerm="SBO:0000299"></species>
<species metaid="metaid_M_528" id="M_528" name="TRHLext" compartment="C_e" boundaryCondition="false" sboTerm="SBO:0000299"></species>
<species metaid="metaid_M_416" id="M_416" name="tripeptide" compartment="C_c" boundaryCondition="false" sboTerm="SBO:0000299"></species>
<species metaid="metaid_M_529" id="M_529" name="TRPext" compartment="C_e" boundaryCondition="false" sboTerm="SBO:0000299"></species>
<species metaid="metaid_M_530" id="M_530" name="TYRext" compartment="C_e" boundaryCondition="false" sboTerm="SBO:0000299"></species>
<species metaid="metaid_M_417" id="M_417" name="UDP" compartment="C_c" boundaryCondition="false" sboTerm="SBO:0000299"><annotation><in:inchi xmlns:in="http://biomodels.net/inchi" metaid="metaid_M_417_inchi">InChI=1/C9H14N2O12P2/c12-5-1-2-11(9(15)10-5)8-7(14)6(13)4(22-8)3-21-25(19,20)23-24(16,17)18/h1-2,4,6-8,13-14H,3H2,(H,19,20)(H,10,12,15)(H2,16,17,18)/t4-,6-,7-,8-/m1/s1</in:inchi><rdf:RDF xmlns:rdf="http://www.w3.org/1999/02/22-rdf-syntax-ns#" xmlns:dc="http://purl.org/dc/elements/1.1/" xmlns:dcterms="http://purl.org/dc/terms/" xmlns:vCard="http://www.w3.org/2001/vcard-rdf/3.0#" xmlns:bqbiol="http://biomodels.net/biology-qualifiers/" xmlns:bqmodel="http://biomodels.net/model-qualifiers/"><rdf:Description rdf:about="#metaid_M_417"><bqbiol:is><rdf:Bag><rdf:li rdf:resource="#metaid_M_417_inchi" /><rdf:li rdf:resource="urn:miriam:obo.chebi:CHEBI:17659"/></rdf:Bag></bqbiol:is></rdf:Description></rdf:RDF></annotation></species>
<species metaid="metaid_M_418" id="M_418" name="UDP-galactose" compartment="C_c" boundaryCondition="false" sboTerm="SBO:0000299"></species>
<species metaid="metaid_M_419" id="M_419" name="UDP-glucose" compartment="C_c" boundaryCondition="false" sboTerm="SBO:0000299"><annotation><in:inchi xmlns:in="http://biomodels.net/inchi" metaid="metaid_M_419_inchi">InChI=1/C15H24N2O17P2/c18-3-5-8(20)10(22)12(24)14(32-5)33-36(28,29)34-35(26,27)30-4-6-9(21)11(23)13(31-6)17-2-1-7(19)16-15(17)25/h1-2,5-6,8-14,18,20-24H,3-4H2,(H,26,27)(H,28,29)(H,16,19,25)/t5-,6-,8-,9-,10+,11-,12-,13-,14?/m1/s1/f/h16,26,28H</in:inchi><rdf:RDF xmlns:rdf="http://www.w3.org/1999/02/22-rdf-syntax-ns#" xmlns:dc="http://purl.org/dc/elements/1.1/" xmlns:dcterms="http://purl.org/dc/terms/" xmlns:vCard="http://www.w3.org/2001/vcard-rdf/3.0#" xmlns:bqbiol="http://biomodels.net/biology-qualifiers/" xmlns:bqmodel="http://biomodels.net/model-qualifiers/"><rdf:Description rdf:about="#metaid_M_419"><bqbiol:is><rdf:Bag><rdf:li rdf:resource="#metaid_M_419_inchi" /><rdf:li rdf:resource="urn:miriam:obo.chebi:CHEBI:18066"/></rdf:Bag></bqbiol:is></rdf:Description></rdf:RDF></annotation></species>
<species metaid="metaid_M_420" id="M_420" name="UDP-N-acetyl-3-O-(1-carboxyvinyl)-D-glucosamine" compartment="C_c" boundaryCondition="false" sboTerm="SBO:0000299"></species>
<species metaid="metaid_M_421" id="M_421" name="UDP-N-acetyl-D-glucosamine" compartment="C_c" boundaryCondition="false" sboTerm="SBO:0000299"><annotation><in:inchi xmlns:in="http://biomodels.net/inchi" metaid="metaid_M_421_inchi">InChI=1/C17H27N3O17P2/c1-6(22)18-10-13(26)11(24)7(4-21)35-16(10)36-39(31,32)37-38(29,30)33-5-8-12(25)14(27)15(34-8)20-3-2-9(23)19-17(20)28/h2-3,7-8,10-16,21,24-27H,4-5H2,1H3,(H,18,22)(H,29,30)(H,31,32)(H,19,23,28)/t7-,8-,10-,11-,12-,13-,14-,15-,16-/m1/s1/f/h18-19,29,31H</in:inchi><rdf:RDF xmlns:rdf="http://www.w3.org/1999/02/22-rdf-syntax-ns#" xmlns:dc="http://purl.org/dc/elements/1.1/" xmlns:dcterms="http://purl.org/dc/terms/" xmlns:vCard="http://www.w3.org/2001/vcard-rdf/3.0#" xmlns:bqbiol="http://biomodels.net/biology-qualifiers/" xmlns:bqmodel="http://biomodels.net/model-qualifiers/"><rdf:Description rdf:about="#metaid_M_421"><bqbiol:is><rdf:Bag><rdf:li rdf:resource="#metaid_M_421_inchi" /><rdf:li rdf:resource="urn:miriam:obo.chebi:CHEBI:16264"/></rdf:Bag></bqbiol:is></rdf:Description></rdf:RDF></annotation></species>
<species metaid="metaid_M_422" id="M_422" name="UDP-N-acetylmuramate" compartment="C_c" boundaryCondition="false" sboTerm="SBO:0000299"></species>
<species metaid="metaid_M_423" id="M_423" name="UDP-N-acetylmuramoyl-L-alanine" compartment="C_c" boundaryCondition="false" sboTerm="SBO:0000299"></species>
<species metaid="metaid_M_424" id="M_424" name="UDP-N-acetylmuramoyl-L-alanyl-D-glutamate" compartment="C_c" boundaryCondition="false" sboTerm="SBO:0000299"></species>
<species metaid="metaid_M_425" id="M_425" name="UDP-N-acetylmuramoyl-L-alanyl-D-glutamyl-L-lysine" compartment="C_c" boundaryCondition="false" sboTerm="SBO:0000299"></species>
<species metaid="metaid_M_426" id="M_426" name="UDP-N-acetylmuramoyl-L-alanyl-D-glutamyl-L-lysyl-D-alanyl-D-alanine" compartment="C_c" boundaryCondition="false" sboTerm="SBO:0000299"></species>
<species metaid="metaid_M_427" id="M_427" name="UMP" compartment="C_c" boundaryCondition="false" sboTerm="SBO:0000299"><annotation><in:inchi xmlns:in="http://biomodels.net/inchi" metaid="metaid_M_427_inchi">InChI=1/C9H13N2O9P/c12-5-1-2-11(9(15)10-5)8-7(14)6(13)4(20-8)3-19-21(16,17)18/h1-2,4,6-8,13-14H,3H2,(H,10,12,15)(H2,16,17,18)/t4-,6-,7-,8-/m1/s1</in:inchi><rdf:RDF xmlns:rdf="http://www.w3.org/1999/02/22-rdf-syntax-ns#" xmlns:dc="http://purl.org/dc/elements/1.1/" xmlns:dcterms="http://purl.org/dc/terms/" xmlns:vCard="http://www.w3.org/2001/vcard-rdf/3.0#" xmlns:bqbiol="http://biomodels.net/biology-qualifiers/" xmlns:bqmodel="http://biomodels.net/model-qualifiers/"><rdf:Description rdf:about="#metaid_M_427"><bqbiol:is><rdf:Bag><rdf:li rdf:resource="#metaid_M_427_inchi" /><rdf:li rdf:resource="urn:miriam:obo.chebi:CHEBI:16695"/></rdf:Bag></bqbiol:is></rdf:Description></rdf:RDF></annotation></species>
<species metaid="metaid_M_428" id="M_428" name="undecaprenol" compartment="C_c" boundaryCondition="false" sboTerm="SBO:0000299"></species>
<species metaid="metaid_M_429" id="M_429" name="undecaprenyl diphosphate" compartment="C_c" boundaryCondition="false" sboTerm="SBO:0000299"></species>
<species metaid="metaid_M_430" id="M_430" name="undecaprenyl phosphate" compartment="C_c" boundaryCondition="false" sboTerm="SBO:0000299"></species>
<species metaid="metaid_M_431" id="M_431" name="uracil" compartment="C_c" boundaryCondition="false" sboTerm="SBO:0000299"><annotation><in:inchi xmlns:in="http://biomodels.net/inchi" metaid="metaid_M_431_inchi">InChI=1/C4H4N2O2/c7-3-1-2-5-4(8)6-3/h1-2H,(H2,5,6,7,8)/f/h5-6H</in:inchi><rdf:RDF xmlns:rdf="http://www.w3.org/1999/02/22-rdf-syntax-ns#" xmlns:dc="http://purl.org/dc/elements/1.1/" xmlns:dcterms="http://purl.org/dc/terms/" xmlns:vCard="http://www.w3.org/2001/vcard-rdf/3.0#" xmlns:bqbiol="http://biomodels.net/biology-qualifiers/" xmlns:bqmodel="http://biomodels.net/model-qualifiers/"><rdf:Description rdf:about="#metaid_M_431"><bqbiol:is><rdf:Bag><rdf:li rdf:resource="#metaid_M_431_inchi" /><rdf:li rdf:resource="urn:miriam:obo.chebi:CHEBI:17568"/></rdf:Bag></bqbiol:is></rdf:Description></rdf:RDF></annotation></species>
<species metaid="metaid_M_531" id="M_531" name="URAext" compartment="C_e" boundaryCondition="false" sboTerm="SBO:0000299"></species>
<species metaid="metaid_M_432" id="M_432" name="uridine" compartment="C_c" boundaryCondition="false" sboTerm="SBO:0000299"><annotation><in:inchi xmlns:in="http://biomodels.net/inchi" metaid="metaid_M_432_inchi">InChI=1/C9H12N2O6/c12-3-4-6(14)7(15)8(17-4)11-2-1-5(13)10-9(11)16/h1-2,4,6-8,12,14-15H,3H2,(H,10,13,16)/t4-,6-,7-,8-/m1/s1/f/h10H</in:inchi><rdf:RDF xmlns:rdf="http://www.w3.org/1999/02/22-rdf-syntax-ns#" xmlns:dc="http://purl.org/dc/elements/1.1/" xmlns:dcterms="http://purl.org/dc/terms/" xmlns:vCard="http://www.w3.org/2001/vcard-rdf/3.0#" xmlns:bqbiol="http://biomodels.net/biology-qualifiers/" xmlns:bqmodel="http://biomodels.net/model-qualifiers/"><rdf:Description rdf:about="#metaid_M_432"><bqbiol:is><rdf:Bag><rdf:li rdf:resource="#metaid_M_432_inchi" /><rdf:li rdf:resource="urn:miriam:obo.chebi:CHEBI:16704"/></rdf:Bag></bqbiol:is></rdf:Description></rdf:RDF></annotation></species>
<species metaid="metaid_M_433" id="M_433" name="UTP" compartment="C_c" boundaryCondition="false" sboTerm="SBO:0000299"><annotation><in:inchi xmlns:in="http://biomodels.net/inchi" metaid="metaid_M_433_inchi">InChI=1/C9H15N2O15P3/c12-5-1-2-11(9(15)10-5)8-7(14)6(13)4(24-8)3-23-28(19,20)26-29(21,22)25-27(16,17)18/h1-2,4,6-8,13-14H,3H2,(H,19,20)(H,21,22)(H,10,12,15)(H2,16,17,18)/t4-,6-,7-,8-/m1/s1/f/h10,16-17,19,21H</in:inchi><rdf:RDF xmlns:rdf="http://www.w3.org/1999/02/22-rdf-syntax-ns#" xmlns:dc="http://purl.org/dc/elements/1.1/" xmlns:dcterms="http://purl.org/dc/terms/" xmlns:vCard="http://www.w3.org/2001/vcard-rdf/3.0#" xmlns:bqbiol="http://biomodels.net/biology-qualifiers/" xmlns:bqmodel="http://biomodels.net/model-qualifiers/"><rdf:Description rdf:about="#metaid_M_433"><bqbiol:is><rdf:Bag><rdf:li rdf:resource="#metaid_M_433_inchi" /><rdf:li rdf:resource="urn:miriam:obo.chebi:CHEBI:15713"/></rdf:Bag></bqbiol:is></rdf:Description></rdf:RDF></annotation></species>
<species metaid="metaid_M_532" id="M_532" name="VALext" compartment="C_e" boundaryCondition="false" sboTerm="SBO:0000299"></species>
<species metaid="metaid_M_533" id="M_533" name="XANext" compartment="C_e" boundaryCondition="false" sboTerm="SBO:0000299"></species>
<species metaid="metaid_M_434" id="M_434" name="xanthine" compartment="C_c" boundaryCondition="false" sboTerm="SBO:0000299"><annotation><in:inchi xmlns:in="http://biomodels.net/inchi" metaid="metaid_M_434_inchi">InChI=1/C5H4N4O2/c10-4-2-3(7-1-6-2)8-5(11)9-4/h1H,(H3,6,7,8,9,10,11)/f/h7-9H</in:inchi><rdf:RDF xmlns:rdf="http://www.w3.org/1999/02/22-rdf-syntax-ns#" xmlns:dc="http://purl.org/dc/elements/1.1/" xmlns:dcterms="http://purl.org/dc/terms/" xmlns:vCard="http://www.w3.org/2001/vcard-rdf/3.0#" xmlns:bqbiol="http://biomodels.net/biology-qualifiers/" xmlns:bqmodel="http://biomodels.net/model-qualifiers/"><rdf:Description rdf:about="#metaid_M_434"><bqbiol:is><rdf:Bag><rdf:li rdf:resource="#metaid_M_434_inchi" /><rdf:li rdf:resource="urn:miriam:obo.chebi:CHEBI:17712"/></rdf:Bag></bqbiol:is></rdf:Description></rdf:RDF></annotation></species>
<species metaid="metaid_M_435" id="M_435" name="xanthosine" compartment="C_c" boundaryCondition="false" sboTerm="SBO:0000299"><annotation><in:inchi xmlns:in="http://biomodels.net/inchi" metaid="metaid_M_435_inchi">InChI=1/C10H12N4O6/c15-1-3-5(16)6(17)9(20-3)14-2-11-4-7(14)12-10(19)13-8(4)18/h2-3,5-6,9,15-17H,1H2,(H2,12,13,18,19)/t3-,5-,6-,9-/m1/s1</in:inchi><rdf:RDF xmlns:rdf="http://www.w3.org/1999/02/22-rdf-syntax-ns#" xmlns:dc="http://purl.org/dc/elements/1.1/" xmlns:dcterms="http://purl.org/dc/terms/" xmlns:vCard="http://www.w3.org/2001/vcard-rdf/3.0#" xmlns:bqbiol="http://biomodels.net/biology-qualifiers/" xmlns:bqmodel="http://biomodels.net/model-qualifiers/"><rdf:Description rdf:about="#metaid_M_435"><bqbiol:is><rdf:Bag><rdf:li rdf:resource="#metaid_M_435_inchi" /><rdf:li rdf:resource="urn:miriam:obo.chebi:CHEBI:18107"/></rdf:Bag></bqbiol:is></rdf:Description></rdf:RDF></annotation></species>
<species metaid="metaid_M_436" id="M_436" name="XMP" compartment="C_c" boundaryCondition="false" sboTerm="SBO:0000299"></species>
<species metaid="metaid_M_534" id="M_534" name="XYLANext" compartment="C_e" boundaryCondition="false" sboTerm="SBO:0000299"></species>
<species metaid="metaid_M_535" id="M_535" name="XYLext" compartment="C_e" boundaryCondition="false" sboTerm="SBO:0000299"></species>
<species metaid="metaid_M_437" id="M_437" name="xylobiose" compartment="C_c" boundaryCondition="false" sboTerm="SBO:0000299"></species>
<species metaid="metaid_M_536" id="M_536" name="3MOBextX" compartment="C_b" boundaryCondition="true" sboTerm="SBO:0000299"></species>
<species metaid="metaid_M_537" id="M_537" name="3MOPextX" compartment="C_b" boundaryCondition="true" sboTerm="SBO:0000299"></species>
<species metaid="metaid_M_538" id="M_538" name="4MOPextX" compartment="C_b" boundaryCondition="true" sboTerm="SBO:0000299"></species>
<species metaid="metaid_M_539" id="M_539" name="AALDextX" compartment="C_b" boundaryCondition="true" sboTerm="SBO:0000299"></species>
<species metaid="metaid_M_540" id="M_540" name="AcCoAextX" compartment="C_b" boundaryCondition="true" sboTerm="SBO:0000299"></species>
<species metaid="metaid_M_541" id="M_541" name="ACETextX" compartment="C_b" boundaryCondition="true" sboTerm="SBO:0000299"></species>
<species metaid="metaid_M_542" id="M_542" name="ACTNextX" compartment="C_b" boundaryCondition="true" sboTerm="SBO:0000299"></species>
<species metaid="metaid_M_543" id="M_543" name="ADEextX" compartment="C_b" boundaryCondition="true" sboTerm="SBO:0000299"></species>
<species metaid="metaid_M_544" id="M_544" name="ALAextX" compartment="C_b" boundaryCondition="true" sboTerm="SBO:0000299"></species>
<species metaid="metaid_M_545" id="M_545" name="ALCTTextX" compartment="C_b" boundaryCondition="true" sboTerm="SBO:0000299"></species>
<species metaid="metaid_M_546" id="M_546" name="ARBTextX" compartment="C_b" boundaryCondition="true" sboTerm="SBO:0000299"></species>
<species metaid="metaid_M_547" id="M_547" name="ARGextX" compartment="C_b" boundaryCondition="true" sboTerm="SBO:0000299"></species>
<species metaid="metaid_M_548" id="M_548" name="ASNextX" compartment="C_b" boundaryCondition="true" sboTerm="SBO:0000299"></species>
<species metaid="metaid_M_549" id="M_549" name="ASPextX" compartment="C_b" boundaryCondition="true" sboTerm="SBO:0000299"></species>
<species metaid="metaid_M_550" id="M_550" name="BDOHextX" compartment="C_b" boundaryCondition="true" sboTerm="SBO:0000299"></species>
<species metaid="metaid_M_551" id="M_551" name="BETextX" compartment="C_b" boundaryCondition="true" sboTerm="SBO:0000299"></species>
<species metaid="metaid_M_552" id="M_552" name="BIOTextX" compartment="C_b" boundaryCondition="true" sboTerm="SBO:0000299"></species>
<species metaid="metaid_M_553" id="M_553" name="C140extX" compartment="C_b" boundaryCondition="true" sboTerm="SBO:0000299"></species>
<species metaid="metaid_M_554" id="M_554" name="C160extX" compartment="C_b" boundaryCondition="true" sboTerm="SBO:0000299"></species>
<species metaid="metaid_M_555" id="M_555" name="C180extX" compartment="C_b" boundaryCondition="true" sboTerm="SBO:0000299"></species>
<species metaid="metaid_M_556" id="M_556" name="CELBextX" compartment="C_b" boundaryCondition="true" sboTerm="SBO:0000299"></species>
<species metaid="metaid_M_557" id="M_557" name="CHOextX" compartment="C_b" boundaryCondition="true" sboTerm="SBO:0000299"></species>
<species metaid="metaid_M_558" id="M_558" name="CO(2)extX" compartment="C_b" boundaryCondition="true" sboTerm="SBO:0000299"></species>
<species metaid="metaid_M_559" id="M_559" name="CYSextX" compartment="C_b" boundaryCondition="true" sboTerm="SBO:0000299"></species>
<species metaid="metaid_M_560" id="M_560" name="CYSTextX" compartment="C_b" boundaryCondition="true" sboTerm="SBO:0000299"></species>
<species metaid="metaid_M_561" id="M_561" name="DPEPextX" compartment="C_b" boundaryCondition="true" sboTerm="SBO:0000299"></species>
<species metaid="metaid_M_562" id="M_562" name="DTEPextX" compartment="C_b" boundaryCondition="true" sboTerm="SBO:0000299"></species>
<species metaid="metaid_M_563" id="M_563" name="DTYLextX" compartment="C_b" boundaryCondition="true" sboTerm="SBO:0000299"></species>
<species metaid="metaid_M_564" id="M_564" name="E4PextX" compartment="C_b" boundaryCondition="true" sboTerm="SBO:0000299"></species>
<species metaid="metaid_M_565" id="M_565" name="ETOHextX" compartment="C_b" boundaryCondition="true" sboTerm="SBO:0000299"></species>
<species metaid="metaid_M_566" id="M_566" name="F6PextX" compartment="C_b" boundaryCondition="true" sboTerm="SBO:0000299"></species>
<species metaid="metaid_M_567" id="M_567" name="FOLextX" compartment="C_b" boundaryCondition="true" sboTerm="SBO:0000299"></species>
<species metaid="metaid_M_568" id="M_568" name="FORMextX" compartment="C_b" boundaryCondition="true" sboTerm="SBO:0000299"></species>
<species metaid="metaid_M_569" id="M_569" name="FRUTextX" compartment="C_b" boundaryCondition="true" sboTerm="SBO:0000299"></species>
<species metaid="metaid_M_570" id="M_570" name="G3PextX" compartment="C_b" boundaryCondition="true" sboTerm="SBO:0000299"></species>
<species metaid="metaid_M_571" id="M_571" name="G6PextX" compartment="C_b" boundaryCondition="true" sboTerm="SBO:0000299"></species>
<species metaid="metaid_M_572" id="M_572" name="GABAextX" compartment="C_b" boundaryCondition="true" sboTerm="SBO:0000299"></species>
<species metaid="metaid_M_573" id="M_573" name="GALCextX" compartment="C_b" boundaryCondition="true" sboTerm="SBO:0000299"></species>
<species metaid="metaid_M_574" id="M_574" name="GLCNextX" compartment="C_b" boundaryCondition="true" sboTerm="SBO:0000299"></species>
<species metaid="metaid_M_575" id="M_575" name="GLNextX" compartment="C_b" boundaryCondition="true" sboTerm="SBO:0000299"></species>
<species metaid="metaid_M_576" id="M_576" name="GLNTextX" compartment="C_b" boundaryCondition="true" sboTerm="SBO:0000299"></species>
<species metaid="metaid_M_577" id="M_577" name="GLUCextX" compartment="C_b" boundaryCondition="true" sboTerm="SBO:0000299"></species>
<species metaid="metaid_M_578" id="M_578" name="GLUextX" compartment="C_b" boundaryCondition="true" sboTerm="SBO:0000299"></species>
<species metaid="metaid_M_579" id="M_579" name="GLUMextX" compartment="C_b" boundaryCondition="true" sboTerm="SBO:0000299"></species>
<species metaid="metaid_M_580" id="M_580" name="GLYC-3-PextX" compartment="C_b" boundaryCondition="true" sboTerm="SBO:0000299"></species>
<species metaid="metaid_M_581" id="M_581" name="GLYCextX" compartment="C_b" boundaryCondition="true" sboTerm="SBO:0000299"></species>
<species metaid="metaid_M_582" id="M_582" name="GLYextX" compartment="C_b" boundaryCondition="true" sboTerm="SBO:0000299"></species>
<species metaid="metaid_M_583" id="M_583" name="GNNextX" compartment="C_b" boundaryCondition="true" sboTerm="SBO:0000299"></species>
<species metaid="metaid_M_584" id="M_584" name="GPextX" compartment="C_b" boundaryCondition="true" sboTerm="SBO:0000299"></species>
<species metaid="metaid_M_585" id="M_585" name="H(+)extX" compartment="C_b" boundaryCondition="true" sboTerm="SBO:0000299"></species>
<species metaid="metaid_M_586" id="M_586" name="HISextX" compartment="C_b" boundaryCondition="true" sboTerm="SBO:0000299"></species>
<species metaid="metaid_M_587" id="M_587" name="HPAextX" compartment="C_b" boundaryCondition="true" sboTerm="SBO:0000299"></species>
<species metaid="metaid_M_588" id="M_588" name="HPLextX" compartment="C_b" boundaryCondition="true" sboTerm="SBO:0000299"></species>
<species metaid="metaid_M_589" id="M_589" name="HYXNextX" compartment="C_b" boundaryCondition="true" sboTerm="SBO:0000299"></species>
<species metaid="metaid_M_590" id="M_590" name="I3AextX" compartment="C_b" boundaryCondition="true" sboTerm="SBO:0000299"></species>
<species metaid="metaid_M_591" id="M_591" name="I3CAextX" compartment="C_b" boundaryCondition="true" sboTerm="SBO:0000299"></species>
<species metaid="metaid_M_592" id="M_592" name="I3LextX" compartment="C_b" boundaryCondition="true" sboTerm="SBO:0000299"></species>
<species metaid="metaid_M_593" id="M_593" name="ILEextX" compartment="C_b" boundaryCondition="true" sboTerm="SBO:0000299"></species>
<species metaid="metaid_M_594" id="M_594" name="LACTextX" compartment="C_b" boundaryCondition="true" sboTerm="SBO:0000299"></species>
<species metaid="metaid_M_595" id="M_595" name="LCTTextX" compartment="C_b" boundaryCondition="true" sboTerm="SBO:0000299"></species>
<species metaid="metaid_M_596" id="M_596" name="LEUextX" compartment="C_b" boundaryCondition="true" sboTerm="SBO:0000299"></species>
<species metaid="metaid_M_597" id="M_597" name="LYSextX" compartment="C_b" boundaryCondition="true" sboTerm="SBO:0000299"></species>
<species metaid="metaid_M_598" id="M_598" name="MALAextX" compartment="C_b" boundaryCondition="true" sboTerm="SBO:0000299"></species>
<species metaid="metaid_M_599" id="M_599" name="MALTextX" compartment="C_b" boundaryCondition="true" sboTerm="SBO:0000299"></species>
<species metaid="metaid_M_600" id="M_600" name="MANNextX" compartment="C_b" boundaryCondition="true" sboTerm="SBO:0000299"></species>
<species metaid="metaid_M_601" id="M_601" name="METextX" compartment="C_b" boundaryCondition="true" sboTerm="SBO:0000299"></species>
<species metaid="metaid_M_602" id="M_602" name="MNTLextX" compartment="C_b" boundaryCondition="true" sboTerm="SBO:0000299"></species>
<species metaid="metaid_M_603" id="M_603" name="MTALextX" compartment="C_b" boundaryCondition="true" sboTerm="SBO:0000299"></species>
<species metaid="metaid_M_604" id="M_604" name="MTTLextX" compartment="C_b" boundaryCondition="true" sboTerm="SBO:0000299"></species>
<species metaid="metaid_M_605" id="M_605" name="Na(+)extX" compartment="C_b" boundaryCondition="true" sboTerm="SBO:0000299"></species>
<species metaid="metaid_M_606" id="M_606" name="NH(3)extX" compartment="C_b" boundaryCondition="true" sboTerm="SBO:0000299"></species>
<species metaid="metaid_M_607" id="M_607" name="NICOextX" compartment="C_b" boundaryCondition="true" sboTerm="SBO:0000299"></species>
<species metaid="metaid_M_608" id="M_608" name="O(2)extX" compartment="C_b" boundaryCondition="true" sboTerm="SBO:0000299"></species>
<species metaid="metaid_M_609" id="M_609" name="OAextX" compartment="C_b" boundaryCondition="true" sboTerm="SBO:0000299"></species>
<species metaid="metaid_M_610" id="M_610" name="OGextX" compartment="C_b" boundaryCondition="true" sboTerm="SBO:0000299"></species>
<species metaid="metaid_M_611" id="M_611" name="OPEPextX" compartment="C_b" boundaryCondition="true" sboTerm="SBO:0000299"></species>
<species metaid="metaid_M_612" id="M_612" name="ORNextX" compartment="C_b" boundaryCondition="true" sboTerm="SBO:0000299"></species>
<species metaid="metaid_M_613" id="M_613" name="PACTextX" compartment="C_b" boundaryCondition="true" sboTerm="SBO:0000299"></species>
<species metaid="metaid_M_614" id="M_614" name="PANextX" compartment="C_b" boundaryCondition="true" sboTerm="SBO:0000299"></species>
<species metaid="metaid_M_615" id="M_615" name="PEPextX" compartment="C_b" boundaryCondition="true" sboTerm="SBO:0000299"></species>
<species metaid="metaid_M_616" id="M_616" name="PHEextX" compartment="C_b" boundaryCondition="true" sboTerm="SBO:0000299"></species>
<species metaid="metaid_M_617" id="M_617" name="PiextX" compartment="C_b" boundaryCondition="true" sboTerm="SBO:0000299"></species>
<species metaid="metaid_M_618" id="M_618" name="PLCTextX" compartment="C_b" boundaryCondition="true" sboTerm="SBO:0000299"></species>
<species metaid="metaid_M_619" id="M_619" name="PPiextX" compartment="C_b" boundaryCondition="true" sboTerm="SBO:0000299"></species>
<species metaid="metaid_M_620" id="M_620" name="PROextX" compartment="C_b" boundaryCondition="true" sboTerm="SBO:0000299"></species>
<species metaid="metaid_M_621" id="M_621" name="PUTRextX" compartment="C_b" boundaryCondition="true" sboTerm="SBO:0000299"></species>
<species metaid="metaid_M_622" id="M_622" name="PYRextX" compartment="C_b" boundaryCondition="true" sboTerm="SBO:0000299"></species>
<species metaid="metaid_M_623" id="M_623" name="PYROextX" compartment="C_b" boundaryCondition="true" sboTerm="SBO:0000299"></species>
<species metaid="metaid_M_624" id="M_624" name="R5PextX" compartment="C_b" boundaryCondition="true" sboTerm="SBO:0000299"></species>
<species metaid="metaid_M_625" id="M_625" name="RIBextX" compartment="C_b" boundaryCondition="true" sboTerm="SBO:0000299"></species>
<species metaid="metaid_M_626" id="M_626" name="RIBFextX" compartment="C_b" boundaryCondition="true" sboTerm="SBO:0000299"></species>
<species metaid="metaid_M_627" id="M_627" name="SALCextX" compartment="C_b" boundaryCondition="true" sboTerm="SBO:0000299"></species>
<species metaid="metaid_M_628" id="M_628" name="SERextX" compartment="C_b" boundaryCondition="true" sboTerm="SBO:0000299"></species>
<species metaid="metaid_M_629" id="M_629" name="SLFextX" compartment="C_b" boundaryCondition="true" sboTerm="SBO:0000299"></species>
<species metaid="metaid_M_630" id="M_630" name="SPRMextX" compartment="C_b" boundaryCondition="true" sboTerm="SBO:0000299"></species>
<species metaid="metaid_M_631" id="M_631" name="sucCoAextX" compartment="C_b" boundaryCondition="true" sboTerm="SBO:0000299"></species>
<species metaid="metaid_M_632" id="M_632" name="SUCRextX" compartment="C_b" boundaryCondition="true" sboTerm="SBO:0000299"></species>
<species metaid="metaid_M_633" id="M_633" name="THIextX" compartment="C_b" boundaryCondition="true" sboTerm="SBO:0000299"></species>
<species metaid="metaid_M_634" id="M_634" name="THRextX" compartment="C_b" boundaryCondition="true" sboTerm="SBO:0000299"></species>
<species metaid="metaid_M_635" id="M_635" name="TRHLextX" compartment="C_b" boundaryCondition="true" sboTerm="SBO:0000299"></species>
<species metaid="metaid_M_636" id="M_636" name="TRPextX" compartment="C_b" boundaryCondition="true" sboTerm="SBO:0000299"></species>
<species metaid="metaid_M_637" id="M_637" name="TYRextX" compartment="C_b" boundaryCondition="true" sboTerm="SBO:0000299"></species>
<species metaid="metaid_M_638" id="M_638" name="URAextX" compartment="C_b" boundaryCondition="true" sboTerm="SBO:0000299"></species>
<species metaid="metaid_M_639" id="M_639" name="VALextX" compartment="C_b" boundaryCondition="true" sboTerm="SBO:0000299"></species>
<species metaid="metaid_M_640" id="M_640" name="XANextX" compartment="C_b" boundaryCondition="true" sboTerm="SBO:0000299"></species>
<species metaid="metaid_M_641" id="M_641" name="XYLANextX" compartment="C_b" boundaryCondition="true" sboTerm="SBO:0000299"></species>
<species metaid="metaid_M_642" id="M_642" name="XYLextX" compartment="C_b" boundaryCondition="true" sboTerm="SBO:0000299"></species>
</listOfSpecies><listOfReactions><reaction metaid="metaid_R_glk_1" id="R_glk_1" name="glk" reversible="false"><notes><body xmlns="http://www.w3.org/1999/xhtml"><p>SUBSYSTEM: Glycolysis-Gluconeogenesis</p></body></notes><listOfReactants><speciesReference species="M_126" stoichiometry="1"/><speciesReference species="M_194" stoichiometry="1"/></listOfReactants><listOfProducts><speciesReference species="M_118" stoichiometry="1"></speciesReference><speciesReference species="M_196" stoichiometry="1"></speciesReference></listOfProducts><kineticLaw><math xmlns="http://www.w3.org/1998/Math/MathML"><ci>FLUX_VALUE</ci></math><listOfParameters><parameter id="LB_R_glk_1" name="LOWER_BOUND" value="     0.00000000" units="mmol_per_gDW_per_hr"/><parameter id="UB_R_glk_1" name="UPPER_BOUND" value="  1000.00000000" units="mmol_per_gDW_per_hr"/><parameter id="OBJ_R_glk_1" name="OBJECTIVE_COEFFICIENT" value="     0.00000000" units="dimensionless"/><parameter id="FLUX_VALUE" value="0.00000000" units="mmol_per_gDW_per_hr"/></listOfParameters></kineticLaw></reaction>
<reaction metaid="metaid_R_pgiA_1" id="R_pgiA_1" name="pgiA" reversible="true"><notes><body xmlns="http://www.w3.org/1999/xhtml"><p>SUBSYSTEM: Glycolysis-Gluconeogenesis</p></body></notes><listOfReactants><speciesReference species="M_196" stoichiometry="1"/></listOfReactants><listOfProducts><speciesReference species="M_183" stoichiometry="1"></speciesReference></listOfProducts><kineticLaw><math xmlns="http://www.w3.org/1998/Math/MathML"><ci>FLUX_VALUE</ci></math><listOfParameters><parameter id="LB_R_pgiA_1" name="LOWER_BOUND" value=" -1000.00000000" units="mmol_per_gDW_per_hr"/><parameter id="UB_R_pgiA_1" name="UPPER_BOUND" value="  1000.00000000" units="mmol_per_gDW_per_hr"/><parameter id="OBJ_R_pgiA_1" name="OBJECTIVE_COEFFICIENT" value="     0.00000000" units="dimensionless"/><parameter id="FLUX_VALUE" value="0.00000000" units="mmol_per_gDW_per_hr"/></listOfParameters></kineticLaw></reaction>
<reaction metaid="metaid_R_pfk_1" id="R_pfk_1" name="pfk" reversible="false"><notes><body xmlns="http://www.w3.org/1999/xhtml"><p>SUBSYSTEM: Glycolysis-Gluconeogenesis</p></body></notes><listOfReactants><speciesReference species="M_126" stoichiometry="1"/><speciesReference species="M_183" stoichiometry="1"/></listOfReactants><listOfProducts><speciesReference species="M_118" stoichiometry="1"></speciesReference><speciesReference species="M_181" stoichiometry="1"></speciesReference></listOfProducts><kineticLaw><math xmlns="http://www.w3.org/1998/Math/MathML"><ci>FLUX_VALUE</ci></math><listOfParameters><parameter id="LB_R_pfk_1" name="LOWER_BOUND" value="     0.00000000" units="mmol_per_gDW_per_hr"/><parameter id="UB_R_pfk_1" name="UPPER_BOUND" value="  1000.00000000" units="mmol_per_gDW_per_hr"/><parameter id="OBJ_R_pfk_1" name="OBJECTIVE_COEFFICIENT" value="     0.00000000" units="dimensionless"/><parameter id="FLUX_VALUE" value="0.00000000" units="mmol_per_gDW_per_hr"/></listOfParameters></kineticLaw></reaction>
<reaction metaid="metaid_R_fbp_1" id="R_fbp_1" name="fbp" reversible="false"><notes><body xmlns="http://www.w3.org/1999/xhtml"><p>SUBSYSTEM: Glycolysis-Gluconeogenesis</p></body></notes><listOfReactants><speciesReference species="M_181" stoichiometry="1"/><speciesReference species="M_258" stoichiometry="1"/></listOfReactants><listOfProducts><speciesReference species="M_183" stoichiometry="1"></speciesReference><speciesReference species="M_376" stoichiometry="1"></speciesReference></listOfProducts><kineticLaw><math xmlns="http://www.w3.org/1998/Math/MathML"><ci>FLUX_VALUE</ci></math><listOfParameters><parameter id="LB_R_fbp_1" name="LOWER_BOUND" value="     0.00000000" units="mmol_per_gDW_per_hr"/><parameter id="UB_R_fbp_1" name="UPPER_BOUND" value="  1000.00000000" units="mmol_per_gDW_per_hr"/><parameter id="OBJ_R_fbp_1" name="OBJECTIVE_COEFFICIENT" value="     0.00000000" units="dimensionless"/><parameter id="FLUX_VALUE" value="0.00000000" units="mmol_per_gDW_per_hr"/></listOfParameters></kineticLaw></reaction>
<reaction metaid="metaid_R_fbaA_1" id="R_fbaA_1" name="fbaA" reversible="true"><notes><body xmlns="http://www.w3.org/1999/xhtml"><p>SUBSYSTEM: Glycolysis-Gluconeogenesis</p></body></notes><listOfReactants><speciesReference species="M_181" stoichiometry="1"/></listOfReactants><listOfProducts><speciesReference species="M_199" stoichiometry="1"></speciesReference><speciesReference species="M_249" stoichiometry="1"></speciesReference></listOfProducts><kineticLaw><math xmlns="http://www.w3.org/1998/Math/MathML"><ci>FLUX_VALUE</ci></math><listOfParameters><parameter id="LB_R_fbaA_1" name="LOWER_BOUND" value=" -1000.00000000" units="mmol_per_gDW_per_hr"/><parameter id="UB_R_fbaA_1" name="UPPER_BOUND" value="  1000.00000000" units="mmol_per_gDW_per_hr"/><parameter id="OBJ_R_fbaA_1" name="OBJECTIVE_COEFFICIENT" value="     0.00000000" units="dimensionless"/><parameter id="FLUX_VALUE" value="0.00000000" units="mmol_per_gDW_per_hr"/></listOfParameters></kineticLaw></reaction>
<reaction metaid="metaid_R_tpiA_1" id="R_tpiA_1" name="tpiA" reversible="true"><notes><body xmlns="http://www.w3.org/1999/xhtml"><p>SUBSYSTEM: Glycolysis-Gluconeogenesis</p></body></notes><listOfReactants><speciesReference species="M_249" stoichiometry="1"/></listOfReactants><listOfProducts><speciesReference species="M_199" stoichiometry="1"></speciesReference></listOfProducts><kineticLaw><math xmlns="http://www.w3.org/1998/Math/MathML"><ci>FLUX_VALUE</ci></math><listOfParameters><parameter id="LB_R_tpiA_1" name="LOWER_BOUND" value=" -1000.00000000" units="mmol_per_gDW_per_hr"/><parameter id="UB_R_tpiA_1" name="UPPER_BOUND" value="  1000.00000000" units="mmol_per_gDW_per_hr"/><parameter id="OBJ_R_tpiA_1" name="OBJECTIVE_COEFFICIENT" value="     0.00000000" units="dimensionless"/><parameter id="FLUX_VALUE" value="0.00000000" units="mmol_per_gDW_per_hr"/></listOfParameters></kineticLaw></reaction>
<reaction metaid="metaid_R_gapA_1" id="R_gapA_1" name="gapA" reversible="true"><notes><body xmlns="http://www.w3.org/1999/xhtml"><p>SUBSYSTEM: Glycolysis-Gluconeogenesis</p></body></notes><listOfReactants><speciesReference species="M_199" stoichiometry="1"/><speciesReference species="M_341" stoichiometry="1"/><speciesReference species="M_376" stoichiometry="1"/></listOfReactants><listOfProducts><speciesReference species="M_65" stoichiometry="1"></speciesReference><speciesReference species="M_257" stoichiometry="1"></speciesReference><speciesReference species="M_342" stoichiometry="1"></speciesReference></listOfProducts><kineticLaw><math xmlns="http://www.w3.org/1998/Math/MathML"><ci>FLUX_VALUE</ci></math><listOfParameters><parameter id="LB_R_gapA_1" name="LOWER_BOUND" value=" -1000.00000000" units="mmol_per_gDW_per_hr"/><parameter id="UB_R_gapA_1" name="UPPER_BOUND" value="  1000.00000000" units="mmol_per_gDW_per_hr"/><parameter id="OBJ_R_gapA_1" name="OBJECTIVE_COEFFICIENT" value="     0.00000000" units="dimensionless"/><parameter id="FLUX_VALUE" value="0.00000000" units="mmol_per_gDW_per_hr"/></listOfParameters></kineticLaw></reaction>
<reaction metaid="metaid_R_gapB_1" id="R_gapB_1" name="gapB" reversible="true"><notes><body xmlns="http://www.w3.org/1999/xhtml"><p>SUBSYSTEM: Glycolysis-Gluconeogenesis</p></body></notes><listOfReactants><speciesReference species="M_199" stoichiometry="1"/><speciesReference species="M_341" stoichiometry="1"/><speciesReference species="M_376" stoichiometry="1"/></listOfReactants><listOfProducts><speciesReference species="M_65" stoichiometry="1"></speciesReference><speciesReference species="M_257" stoichiometry="1"></speciesReference><speciesReference species="M_342" stoichiometry="1"></speciesReference></listOfProducts><kineticLaw><math xmlns="http://www.w3.org/1998/Math/MathML"><ci>FLUX_VALUE</ci></math><listOfParameters><parameter id="LB_R_gapB_1" name="LOWER_BOUND" value=" -1000.00000000" units="mmol_per_gDW_per_hr"/><parameter id="UB_R_gapB_1" name="UPPER_BOUND" value="  1000.00000000" units="mmol_per_gDW_per_hr"/><parameter id="OBJ_R_gapB_1" name="OBJECTIVE_COEFFICIENT" value="     0.00000000" units="dimensionless"/><parameter id="FLUX_VALUE" value="0.00000000" units="mmol_per_gDW_per_hr"/></listOfParameters></kineticLaw></reaction>
<reaction metaid="metaid_R_pgk_1" id="R_pgk_1" name="pgk" reversible="true"><notes><body xmlns="http://www.w3.org/1999/xhtml"><p>SUBSYSTEM: Glycolysis-Gluconeogenesis</p></body></notes><listOfReactants><speciesReference species="M_65" stoichiometry="1"/><speciesReference species="M_118" stoichiometry="1"/></listOfReactants><listOfProducts><speciesReference species="M_64" stoichiometry="1"></speciesReference><speciesReference species="M_126" stoichiometry="1"></speciesReference></listOfProducts><kineticLaw><math xmlns="http://www.w3.org/1998/Math/MathML"><ci>FLUX_VALUE</ci></math><listOfParameters><parameter id="LB_R_pgk_1" name="LOWER_BOUND" value=" -1000.00000000" units="mmol_per_gDW_per_hr"/><parameter id="UB_R_pgk_1" name="UPPER_BOUND" value="  1000.00000000" units="mmol_per_gDW_per_hr"/><parameter id="OBJ_R_pgk_1" name="OBJECTIVE_COEFFICIENT" value="     0.00000000" units="dimensionless"/><parameter id="FLUX_VALUE" value="0.00000000" units="mmol_per_gDW_per_hr"/></listOfParameters></kineticLaw></reaction>
<reaction metaid="metaid_R_pgmB_1" id="R_pgmB_1" name="pgmB" reversible="true"><notes><body xmlns="http://www.w3.org/1999/xhtml"><p>SUBSYSTEM: Glycolysis-Gluconeogenesis</p></body></notes><listOfReactants><speciesReference species="M_129" stoichiometry="1"/></listOfReactants><listOfProducts><speciesReference species="M_130" stoichiometry="1"></speciesReference></listOfProducts><kineticLaw><math xmlns="http://www.w3.org/1998/Math/MathML"><ci>FLUX_VALUE</ci></math><listOfParameters><parameter id="LB_R_pgmB_1" name="LOWER_BOUND" value=" -1000.00000000" units="mmol_per_gDW_per_hr"/><parameter id="UB_R_pgmB_1" name="UPPER_BOUND" value="  1000.00000000" units="mmol_per_gDW_per_hr"/><parameter id="OBJ_R_pgmB_1" name="OBJECTIVE_COEFFICIENT" value="     0.00000000" units="dimensionless"/><parameter id="FLUX_VALUE" value="0.00000000" units="mmol_per_gDW_per_hr"/></listOfParameters></kineticLaw></reaction>
<reaction metaid="metaid_R_pmg_1" id="R_pmg_1" name="pmg" reversible="true"><notes><body xmlns="http://www.w3.org/1999/xhtml"><p>SUBSYSTEM: Glycolysis-Gluconeogenesis</p></body></notes><listOfReactants><speciesReference species="M_64" stoichiometry="1"/></listOfReactants><listOfProducts><speciesReference species="M_51" stoichiometry="1"></speciesReference></listOfProducts><kineticLaw><math xmlns="http://www.w3.org/1998/Math/MathML"><ci>FLUX_VALUE</ci></math><listOfParameters><parameter id="LB_R_pmg_1" name="LOWER_BOUND" value=" -1000.00000000" units="mmol_per_gDW_per_hr"/><parameter id="UB_R_pmg_1" name="UPPER_BOUND" value="  1000.00000000" units="mmol_per_gDW_per_hr"/><parameter id="OBJ_R_pmg_1" name="OBJECTIVE_COEFFICIENT" value="     0.00000000" units="dimensionless"/><parameter id="FLUX_VALUE" value="0.00000000" units="mmol_per_gDW_per_hr"/></listOfParameters></kineticLaw></reaction>
<reaction metaid="metaid_R_yjhF_1" id="R_yjhF_1" name="yjhF" reversible="true"><notes><body xmlns="http://www.w3.org/1999/xhtml"><p>SUBSYSTEM: Glycolysis-Gluconeogenesis</p></body></notes><listOfReactants><speciesReference species="M_64" stoichiometry="1"/></listOfReactants><listOfProducts><speciesReference species="M_51" stoichiometry="1"></speciesReference></listOfProducts><kineticLaw><math xmlns="http://www.w3.org/1998/Math/MathML"><ci>FLUX_VALUE</ci></math><listOfParameters><parameter id="LB_R_yjhF_1" name="LOWER_BOUND" value=" -1000.00000000" units="mmol_per_gDW_per_hr"/><parameter id="UB_R_yjhF_1" name="UPPER_BOUND" value="  1000.00000000" units="mmol_per_gDW_per_hr"/><parameter id="OBJ_R_yjhF_1" name="OBJECTIVE_COEFFICIENT" value="     0.00000000" units="dimensionless"/><parameter id="FLUX_VALUE" value="0.00000000" units="mmol_per_gDW_per_hr"/></listOfParameters></kineticLaw></reaction>
<reaction metaid="metaid_R_yrjI_1" id="R_yrjI_1" name="yrjI" reversible="true"><notes><body xmlns="http://www.w3.org/1999/xhtml"><p>SUBSYSTEM: Glycolysis-Gluconeogenesis</p></body></notes><listOfReactants><speciesReference species="M_64" stoichiometry="1"/></listOfReactants><listOfProducts><speciesReference species="M_51" stoichiometry="1"></speciesReference></listOfProducts><kineticLaw><math xmlns="http://www.w3.org/1998/Math/MathML"><ci>FLUX_VALUE</ci></math><listOfParameters><parameter id="LB_R_yrjI_1" name="LOWER_BOUND" value=" -1000.00000000" units="mmol_per_gDW_per_hr"/><parameter id="UB_R_yrjI_1" name="UPPER_BOUND" value="  1000.00000000" units="mmol_per_gDW_per_hr"/><parameter id="OBJ_R_yrjI_1" name="OBJECTIVE_COEFFICIENT" value="     0.00000000" units="dimensionless"/><parameter id="FLUX_VALUE" value="0.00000000" units="mmol_per_gDW_per_hr"/></listOfParameters></kineticLaw></reaction>
<reaction metaid="metaid_R_enoA_1" id="R_enoA_1" name="enoA" reversible="true"><notes><body xmlns="http://www.w3.org/1999/xhtml"><p>SUBSYSTEM: Glycolysis-Gluconeogenesis</p></body></notes><listOfReactants><speciesReference species="M_51" stoichiometry="1"/></listOfReactants><listOfProducts><speciesReference species="M_258" stoichiometry="1"></speciesReference><speciesReference species="M_378" stoichiometry="1"></speciesReference></listOfProducts><kineticLaw><math xmlns="http://www.w3.org/1998/Math/MathML"><ci>FLUX_VALUE</ci></math><listOfParameters><parameter id="LB_R_enoA_1" name="LOWER_BOUND" value=" -1000.00000000" units="mmol_per_gDW_per_hr"/><parameter id="UB_R_enoA_1" name="UPPER_BOUND" value="  1000.00000000" units="mmol_per_gDW_per_hr"/><parameter id="OBJ_R_enoA_1" name="OBJECTIVE_COEFFICIENT" value="     0.00000000" units="dimensionless"/><parameter id="FLUX_VALUE" value="0.00000000" units="mmol_per_gDW_per_hr"/></listOfParameters></kineticLaw></reaction>
<reaction metaid="metaid_R_enoB_1" id="R_enoB_1" name="enoB" reversible="true"><notes><body xmlns="http://www.w3.org/1999/xhtml"><p>SUBSYSTEM: Glycolysis-Gluconeogenesis</p></body></notes><listOfReactants><speciesReference species="M_51" stoichiometry="1"/></listOfReactants><listOfProducts><speciesReference species="M_258" stoichiometry="1"></speciesReference><speciesReference species="M_378" stoichiometry="1"></speciesReference></listOfProducts><kineticLaw><math xmlns="http://www.w3.org/1998/Math/MathML"><ci>FLUX_VALUE</ci></math><listOfParameters><parameter id="LB_R_enoB_1" name="LOWER_BOUND" value=" -1000.00000000" units="mmol_per_gDW_per_hr"/><parameter id="UB_R_enoB_1" name="UPPER_BOUND" value="  1000.00000000" units="mmol_per_gDW_per_hr"/><parameter id="OBJ_R_enoB_1" name="OBJECTIVE_COEFFICIENT" value="     0.00000000" units="dimensionless"/><parameter id="FLUX_VALUE" value="0.00000000" units="mmol_per_gDW_per_hr"/></listOfParameters></kineticLaw></reaction>
<reaction metaid="metaid_R_pyk_1" id="R_pyk_1" name="pyk" reversible="false"><notes><body xmlns="http://www.w3.org/1999/xhtml"><p>SUBSYSTEM: Glycolysis-Gluconeogenesis</p></body></notes><listOfReactants><speciesReference species="M_118" stoichiometry="1"/><speciesReference species="M_378" stoichiometry="1"/></listOfReactants><listOfProducts><speciesReference species="M_126" stoichiometry="1"></speciesReference><speciesReference species="M_388" stoichiometry="1"></speciesReference></listOfProducts><kineticLaw><math xmlns="http://www.w3.org/1998/Math/MathML"><ci>FLUX_VALUE</ci></math><listOfParameters><parameter id="LB_R_pyk_1" name="LOWER_BOUND" value="     0.00000000" units="mmol_per_gDW_per_hr"/><parameter id="UB_R_pyk_1" name="UPPER_BOUND" value="  1000.00000000" units="mmol_per_gDW_per_hr"/><parameter id="OBJ_R_pyk_1" name="OBJECTIVE_COEFFICIENT" value="     0.00000000" units="dimensionless"/><parameter id="FLUX_VALUE" value="0.00000000" units="mmol_per_gDW_per_hr"/></listOfParameters></kineticLaw></reaction>
<reaction metaid="metaid_R_xylM_1" id="R_xylM_1" name="xylM" reversible="true"><notes><body xmlns="http://www.w3.org/1999/xhtml"><p>SUBSYSTEM: Glycolysis-Gluconeogenesis</p></body></notes><listOfReactants><speciesReference species="M_194" stoichiometry="1"/></listOfReactants><listOfProducts><speciesReference species="M_128" stoichiometry="1"></speciesReference></listOfProducts><kineticLaw><math xmlns="http://www.w3.org/1998/Math/MathML"><ci>FLUX_VALUE</ci></math><listOfParameters><parameter id="LB_R_xylM_1" name="LOWER_BOUND" value=" -1000.00000000" units="mmol_per_gDW_per_hr"/><parameter id="UB_R_xylM_1" name="UPPER_BOUND" value="  1000.00000000" units="mmol_per_gDW_per_hr"/><parameter id="OBJ_R_xylM_1" name="OBJECTIVE_COEFFICIENT" value="     0.00000000" units="dimensionless"/><parameter id="FLUX_VALUE" value="0.00000000" units="mmol_per_gDW_per_hr"/></listOfParameters></kineticLaw></reaction>
<reaction metaid="metaid_R_xylM_2" id="R_xylM_2" name="xylM" reversible="true"><notes><body xmlns="http://www.w3.org/1999/xhtml"><p>SUBSYSTEM: Glycolysis-Gluconeogenesis</p></body></notes><listOfReactants><speciesReference species="M_233" stoichiometry="1"/></listOfReactants><listOfProducts><speciesReference species="M_135" stoichiometry="1"></speciesReference></listOfProducts><kineticLaw><math xmlns="http://www.w3.org/1998/Math/MathML"><ci>FLUX_VALUE</ci></math><listOfParameters><parameter id="LB_R_xylM_2" name="LOWER_BOUND" value=" -1000.00000000" units="mmol_per_gDW_per_hr"/><parameter id="UB_R_xylM_2" name="UPPER_BOUND" value="  1000.00000000" units="mmol_per_gDW_per_hr"/><parameter id="OBJ_R_xylM_2" name="OBJECTIVE_COEFFICIENT" value="     0.00000000" units="dimensionless"/><parameter id="FLUX_VALUE" value="0.00000000" units="mmol_per_gDW_per_hr"/></listOfParameters></kineticLaw></reaction>
<reaction metaid="metaid_R_xylM_3" id="R_xylM_3" name="xylM" reversible="true"><notes><body xmlns="http://www.w3.org/1999/xhtml"><p>SUBSYSTEM: Glycolysis-Gluconeogenesis</p></body></notes><listOfReactants><speciesReference species="M_280" stoichiometry="1"/></listOfReactants><listOfProducts><speciesReference species="M_138" stoichiometry="1"></speciesReference></listOfProducts><kineticLaw><math xmlns="http://www.w3.org/1998/Math/MathML"><ci>FLUX_VALUE</ci></math><listOfParameters><parameter id="LB_R_xylM_3" name="LOWER_BOUND" value=" -1000.00000000" units="mmol_per_gDW_per_hr"/><parameter id="UB_R_xylM_3" name="UPPER_BOUND" value="  1000.00000000" units="mmol_per_gDW_per_hr"/><parameter id="OBJ_R_xylM_3" name="OBJECTIVE_COEFFICIENT" value="     0.00000000" units="dimensionless"/><parameter id="FLUX_VALUE" value="0.00000000" units="mmol_per_gDW_per_hr"/></listOfParameters></kineticLaw></reaction>
<reaction metaid="metaid_R_xylM_4" id="R_xylM_4" name="xylM" reversible="true"><notes><body xmlns="http://www.w3.org/1999/xhtml"><p>SUBSYSTEM: Glycolysis-Gluconeogenesis</p></body></notes><listOfReactants><speciesReference species="M_277" stoichiometry="1"/></listOfReactants><listOfProducts><speciesReference species="M_137" stoichiometry="1"></speciesReference></listOfProducts><kineticLaw><math xmlns="http://www.w3.org/1998/Math/MathML"><ci>FLUX_VALUE</ci></math><listOfParameters><parameter id="LB_R_xylM_4" name="LOWER_BOUND" value=" -1000.00000000" units="mmol_per_gDW_per_hr"/><parameter id="UB_R_xylM_4" name="UPPER_BOUND" value="  1000.00000000" units="mmol_per_gDW_per_hr"/><parameter id="OBJ_R_xylM_4" name="OBJECTIVE_COEFFICIENT" value="     0.00000000" units="dimensionless"/><parameter id="FLUX_VALUE" value="0.00000000" units="mmol_per_gDW_per_hr"/></listOfParameters></kineticLaw></reaction>
<reaction metaid="metaid_R_xylM_5" id="R_xylM_5" name="xylM" reversible="true"><notes><body xmlns="http://www.w3.org/1999/xhtml"><p>SUBSYSTEM: Glycolysis-Gluconeogenesis</p></body></notes><listOfReactants><speciesReference species="M_317" stoichiometry="1"/></listOfReactants><listOfProducts><speciesReference species="M_139" stoichiometry="1"></speciesReference></listOfProducts><kineticLaw><math xmlns="http://www.w3.org/1998/Math/MathML"><ci>FLUX_VALUE</ci></math><listOfParameters><parameter id="LB_R_xylM_5" name="LOWER_BOUND" value=" -1000.00000000" units="mmol_per_gDW_per_hr"/><parameter id="UB_R_xylM_5" name="UPPER_BOUND" value="  1000.00000000" units="mmol_per_gDW_per_hr"/><parameter id="OBJ_R_xylM_5" name="OBJECTIVE_COEFFICIENT" value="     0.00000000" units="dimensionless"/><parameter id="FLUX_VALUE" value="0.00000000" units="mmol_per_gDW_per_hr"/></listOfParameters></kineticLaw></reaction>
<reaction metaid="metaid_R_bglA_1" id="R_bglA_1" name="bglA" reversible="false"><notes><body xmlns="http://www.w3.org/1999/xhtml"><p>SUBSYSTEM: Glycolysis-Gluconeogenesis</p></body></notes><listOfReactants><speciesReference species="M_101" stoichiometry="1"/><speciesReference species="M_258" stoichiometry="1"/></listOfReactants><listOfProducts><speciesReference species="M_194" stoichiometry="1"></speciesReference><speciesReference species="M_196" stoichiometry="1"></speciesReference></listOfProducts><kineticLaw><math xmlns="http://www.w3.org/1998/Math/MathML"><ci>FLUX_VALUE</ci></math><listOfParameters><parameter id="LB_R_bglA_1" name="LOWER_BOUND" value="     0.00000000" units="mmol_per_gDW_per_hr"/><parameter id="UB_R_bglA_1" name="UPPER_BOUND" value="  1000.00000000" units="mmol_per_gDW_per_hr"/><parameter id="OBJ_R_bglA_1" name="OBJECTIVE_COEFFICIENT" value="     0.00000000" units="dimensionless"/><parameter id="FLUX_VALUE" value="0.00000000" units="mmol_per_gDW_per_hr"/></listOfParameters></kineticLaw></reaction>
<reaction metaid="metaid_R_bglA_2" id="R_bglA_2" name="bglA" reversible="false"><notes><body xmlns="http://www.w3.org/1999/xhtml"><p>SUBSYSTEM: Glycolysis-Gluconeogenesis</p></body></notes><listOfReactants><speciesReference species="M_258" stoichiometry="1"/><speciesReference species="M_395" stoichiometry="1"/></listOfReactants><listOfProducts><speciesReference species="M_23" stoichiometry="1"></speciesReference><speciesReference species="M_130" stoichiometry="1"></speciesReference></listOfProducts><kineticLaw><math xmlns="http://www.w3.org/1998/Math/MathML"><ci>FLUX_VALUE</ci></math><listOfParameters><parameter id="LB_R_bglA_2" name="LOWER_BOUND" value="     0.00000000" units="mmol_per_gDW_per_hr"/><parameter id="UB_R_bglA_2" name="UPPER_BOUND" value="  1000.00000000" units="mmol_per_gDW_per_hr"/><parameter id="OBJ_R_bglA_2" name="OBJECTIVE_COEFFICIENT" value="     0.00000000" units="dimensionless"/><parameter id="FLUX_VALUE" value="0.00000000" units="mmol_per_gDW_per_hr"/></listOfParameters></kineticLaw></reaction>
<reaction metaid="metaid_R_bglA_3" id="R_bglA_3" name="bglA" reversible="false"><notes><body xmlns="http://www.w3.org/1999/xhtml"><p>SUBSYSTEM: Glycolysis-Gluconeogenesis</p></body></notes><listOfReactants><speciesReference species="M_125" stoichiometry="1"/><speciesReference species="M_258" stoichiometry="1"/></listOfReactants><listOfProducts><speciesReference species="M_130" stoichiometry="1"></speciesReference><speciesReference species="M_264" stoichiometry="1"></speciesReference></listOfProducts><kineticLaw><math xmlns="http://www.w3.org/1998/Math/MathML"><ci>FLUX_VALUE</ci></math><listOfParameters><parameter id="LB_R_bglA_3" name="LOWER_BOUND" value="     0.00000000" units="mmol_per_gDW_per_hr"/><parameter id="UB_R_bglA_3" name="UPPER_BOUND" value="  1000.00000000" units="mmol_per_gDW_per_hr"/><parameter id="OBJ_R_bglA_3" name="OBJECTIVE_COEFFICIENT" value="     0.00000000" units="dimensionless"/><parameter id="FLUX_VALUE" value="0.00000000" units="mmol_per_gDW_per_hr"/></listOfParameters></kineticLaw></reaction>
<reaction metaid="metaid_R_zwf_1" id="R_zwf_1" name="zwf" reversible="true"><notes><body xmlns="http://www.w3.org/1999/xhtml"><p>SUBSYSTEM: Pentose phosphate pathway</p></body></notes><listOfReactants><speciesReference species="M_196" stoichiometry="1"/><speciesReference species="M_343" stoichiometry="1"/></listOfReactants><listOfProducts><speciesReference species="M_190" stoichiometry="1"></speciesReference><speciesReference species="M_257" stoichiometry="1"></speciesReference><speciesReference species="M_344" stoichiometry="1"></speciesReference></listOfProducts><kineticLaw><math xmlns="http://www.w3.org/1998/Math/MathML"><ci>FLUX_VALUE</ci></math><listOfParameters><parameter id="LB_R_zwf_1" name="LOWER_BOUND" value=" -1000.00000000" units="mmol_per_gDW_per_hr"/><parameter id="UB_R_zwf_1" name="UPPER_BOUND" value="  1000.00000000" units="mmol_per_gDW_per_hr"/><parameter id="OBJ_R_zwf_1" name="OBJECTIVE_COEFFICIENT" value="     0.00000000" units="dimensionless"/><parameter id="FLUX_VALUE" value="0.00000000" units="mmol_per_gDW_per_hr"/></listOfParameters></kineticLaw></reaction>
<reaction metaid="metaid_R_unk_1" id="R_unk_1" name="unk" reversible="false"><notes><body xmlns="http://www.w3.org/1999/xhtml"><p>SUBSYSTEM: Pentose phosphate pathway</p></body></notes><listOfReactants><speciesReference species="M_190" stoichiometry="1"/><speciesReference species="M_258" stoichiometry="1"/></listOfReactants><listOfProducts><speciesReference species="M_102" stoichiometry="1"></speciesReference></listOfProducts><kineticLaw><math xmlns="http://www.w3.org/1998/Math/MathML"><ci>FLUX_VALUE</ci></math><listOfParameters><parameter id="LB_R_unk_1" name="LOWER_BOUND" value="     0.00000000" units="mmol_per_gDW_per_hr"/><parameter id="UB_R_unk_1" name="UPPER_BOUND" value="  1000.00000000" units="mmol_per_gDW_per_hr"/><parameter id="OBJ_R_unk_1" name="OBJECTIVE_COEFFICIENT" value="     0.00000000" units="dimensionless"/><parameter id="FLUX_VALUE" value="0.00000000" units="mmol_per_gDW_per_hr"/></listOfParameters></kineticLaw></reaction>
<reaction metaid="metaid_R_gnd_1" id="R_gnd_1" name="gnd" reversible="false"><notes><body xmlns="http://www.w3.org/1999/xhtml"><p>SUBSYSTEM: Pentose phosphate pathway</p></body></notes><listOfReactants><speciesReference species="M_102" stoichiometry="1"/><speciesReference species="M_343" stoichiometry="1"/></listOfReactants><listOfProducts><speciesReference species="M_154" stoichiometry="1"></speciesReference><speciesReference species="M_219" stoichiometry="1"></speciesReference><speciesReference species="M_257" stoichiometry="1"></speciesReference><speciesReference species="M_344" stoichiometry="1"></speciesReference></listOfProducts><kineticLaw><math xmlns="http://www.w3.org/1998/Math/MathML"><ci>FLUX_VALUE</ci></math><listOfParameters><parameter id="LB_R_gnd_1" name="LOWER_BOUND" value="     0.00000000" units="mmol_per_gDW_per_hr"/><parameter id="UB_R_gnd_1" name="UPPER_BOUND" value="  1000.00000000" units="mmol_per_gDW_per_hr"/><parameter id="OBJ_R_gnd_1" name="OBJECTIVE_COEFFICIENT" value="     0.00000000" units="dimensionless"/><parameter id="FLUX_VALUE" value="0.00000000" units="mmol_per_gDW_per_hr"/></listOfParameters></kineticLaw></reaction>
<reaction metaid="metaid_R_gntZ_1" id="R_gntZ_1" name="gntZ" reversible="false"><notes><body xmlns="http://www.w3.org/1999/xhtml"><p>SUBSYSTEM: Pentose phosphate pathway</p></body></notes><listOfReactants><speciesReference species="M_102" stoichiometry="1"/><speciesReference species="M_343" stoichiometry="1"/></listOfReactants><listOfProducts><speciesReference species="M_154" stoichiometry="1"></speciesReference><speciesReference species="M_219" stoichiometry="1"></speciesReference><speciesReference species="M_257" stoichiometry="1"></speciesReference><speciesReference species="M_344" stoichiometry="1"></speciesReference></listOfProducts><kineticLaw><math xmlns="http://www.w3.org/1998/Math/MathML"><ci>FLUX_VALUE</ci></math><listOfParameters><parameter id="LB_R_gntZ_1" name="LOWER_BOUND" value="     0.00000000" units="mmol_per_gDW_per_hr"/><parameter id="UB_R_gntZ_1" name="UPPER_BOUND" value="  1000.00000000" units="mmol_per_gDW_per_hr"/><parameter id="OBJ_R_gntZ_1" name="OBJECTIVE_COEFFICIENT" value="     0.00000000" units="dimensionless"/><parameter id="FLUX_VALUE" value="0.00000000" units="mmol_per_gDW_per_hr"/></listOfParameters></kineticLaw></reaction>
<reaction metaid="metaid_R_rpe_1" id="R_rpe_1" name="rpe" reversible="true"><notes><body xmlns="http://www.w3.org/1999/xhtml"><p>SUBSYSTEM: Pentose phosphate pathway</p></body></notes><listOfReactants><speciesReference species="M_219" stoichiometry="1"/></listOfReactants><listOfProducts><speciesReference species="M_235" stoichiometry="1"></speciesReference></listOfProducts><kineticLaw><math xmlns="http://www.w3.org/1998/Math/MathML"><ci>FLUX_VALUE</ci></math><listOfParameters><parameter id="LB_R_rpe_1" name="LOWER_BOUND" value=" -1000.00000000" units="mmol_per_gDW_per_hr"/><parameter id="UB_R_rpe_1" name="UPPER_BOUND" value="  1000.00000000" units="mmol_per_gDW_per_hr"/><parameter id="OBJ_R_rpe_1" name="OBJECTIVE_COEFFICIENT" value="     0.00000000" units="dimensionless"/><parameter id="FLUX_VALUE" value="0.00000000" units="mmol_per_gDW_per_hr"/></listOfParameters></kineticLaw></reaction>
<reaction metaid="metaid_R_rpiA_1" id="R_rpiA_1" name="rpiA" reversible="true"><notes><body xmlns="http://www.w3.org/1999/xhtml"><p>SUBSYSTEM: Pentose phosphate pathway</p></body></notes><listOfReactants><speciesReference species="M_219" stoichiometry="1"/></listOfReactants><listOfProducts><speciesReference species="M_218" stoichiometry="1"></speciesReference></listOfProducts><kineticLaw><math xmlns="http://www.w3.org/1998/Math/MathML"><ci>FLUX_VALUE</ci></math><listOfParameters><parameter id="LB_R_rpiA_1" name="LOWER_BOUND" value=" -1000.00000000" units="mmol_per_gDW_per_hr"/><parameter id="UB_R_rpiA_1" name="UPPER_BOUND" value="  1000.00000000" units="mmol_per_gDW_per_hr"/><parameter id="OBJ_R_rpiA_1" name="OBJECTIVE_COEFFICIENT" value="     0.00000000" units="dimensionless"/><parameter id="FLUX_VALUE" value="0.00000000" units="mmol_per_gDW_per_hr"/></listOfParameters></kineticLaw></reaction>
<reaction metaid="metaid_R_tkt_1" id="R_tkt_1" name="tkt" reversible="true"><notes><body xmlns="http://www.w3.org/1999/xhtml"><p>SUBSYSTEM: Pentose phosphate pathway</p></body></notes><listOfReactants><speciesReference species="M_218" stoichiometry="1"/><speciesReference species="M_235" stoichiometry="1"/></listOfReactants><listOfProducts><speciesReference species="M_199" stoichiometry="1"></speciesReference><speciesReference species="M_396" stoichiometry="1"></speciesReference></listOfProducts><kineticLaw><math xmlns="http://www.w3.org/1998/Math/MathML"><ci>FLUX_VALUE</ci></math><listOfParameters><parameter id="LB_R_tkt_1" name="LOWER_BOUND" value=" -1000.00000000" units="mmol_per_gDW_per_hr"/><parameter id="UB_R_tkt_1" name="UPPER_BOUND" value="  1000.00000000" units="mmol_per_gDW_per_hr"/><parameter id="OBJ_R_tkt_1" name="OBJECTIVE_COEFFICIENT" value="     0.00000000" units="dimensionless"/><parameter id="FLUX_VALUE" value="0.00000000" units="mmol_per_gDW_per_hr"/></listOfParameters></kineticLaw></reaction>
<reaction metaid="metaid_R_unk_2" id="R_unk_2" name="unk" reversible="true"><notes><body xmlns="http://www.w3.org/1999/xhtml"><p>SUBSYSTEM: Pentose phosphate pathway</p></body></notes><listOfReactants><speciesReference species="M_199" stoichiometry="1"/><speciesReference species="M_396" stoichiometry="1"/></listOfReactants><listOfProducts><speciesReference species="M_179" stoichiometry="1"></speciesReference><speciesReference species="M_183" stoichiometry="1"></speciesReference></listOfProducts><kineticLaw><math xmlns="http://www.w3.org/1998/Math/MathML"><ci>FLUX_VALUE</ci></math><listOfParameters><parameter id="LB_R_unk_2" name="LOWER_BOUND" value=" -1000.00000000" units="mmol_per_gDW_per_hr"/><parameter id="UB_R_unk_2" name="UPPER_BOUND" value="  1000.00000000" units="mmol_per_gDW_per_hr"/><parameter id="OBJ_R_unk_2" name="OBJECTIVE_COEFFICIENT" value="     0.00000000" units="dimensionless"/><parameter id="FLUX_VALUE" value="0.00000000" units="mmol_per_gDW_per_hr"/></listOfParameters></kineticLaw></reaction>
<reaction metaid="metaid_R_tkt_2" id="R_tkt_2" name="tkt" reversible="true"><notes><body xmlns="http://www.w3.org/1999/xhtml"><p>SUBSYSTEM: Pentose phosphate pathway</p></body></notes><listOfReactants><speciesReference species="M_179" stoichiometry="1"/><speciesReference species="M_235" stoichiometry="1"/></listOfReactants><listOfProducts><speciesReference species="M_183" stoichiometry="1"></speciesReference><speciesReference species="M_199" stoichiometry="1"></speciesReference></listOfProducts><kineticLaw><math xmlns="http://www.w3.org/1998/Math/MathML"><ci>FLUX_VALUE</ci></math><listOfParameters><parameter id="LB_R_tkt_2" name="LOWER_BOUND" value=" -1000.00000000" units="mmol_per_gDW_per_hr"/><parameter id="UB_R_tkt_2" name="UPPER_BOUND" value="  1000.00000000" units="mmol_per_gDW_per_hr"/><parameter id="OBJ_R_tkt_2" name="OBJECTIVE_COEFFICIENT" value="     0.00000000" units="dimensionless"/><parameter id="FLUX_VALUE" value="0.00000000" units="mmol_per_gDW_per_hr"/></listOfParameters></kineticLaw></reaction>
<reaction metaid="metaid_R_deoB_1" id="R_deoB_1" name="deoB" reversible="true"><notes><body xmlns="http://www.w3.org/1999/xhtml"><p>SUBSYSTEM: Pentose phosphate pathway</p></body></notes><listOfReactants><speciesReference species="M_41" stoichiometry="1"/></listOfReactants><listOfProducts><speciesReference species="M_42" stoichiometry="1"></speciesReference></listOfProducts><kineticLaw><math xmlns="http://www.w3.org/1998/Math/MathML"><ci>FLUX_VALUE</ci></math><listOfParameters><parameter id="LB_R_deoB_1" name="LOWER_BOUND" value=" -1000.00000000" units="mmol_per_gDW_per_hr"/><parameter id="UB_R_deoB_1" name="UPPER_BOUND" value="  1000.00000000" units="mmol_per_gDW_per_hr"/><parameter id="OBJ_R_deoB_1" name="OBJECTIVE_COEFFICIENT" value="     0.00000000" units="dimensionless"/><parameter id="FLUX_VALUE" value="0.00000000" units="mmol_per_gDW_per_hr"/></listOfParameters></kineticLaw></reaction>
<reaction metaid="metaid_R_deoC_1" id="R_deoC_1" name="deoC" reversible="true"><notes><body xmlns="http://www.w3.org/1999/xhtml"><p>SUBSYSTEM: Pentose phosphate pathway</p></body></notes><listOfReactants><speciesReference species="M_42" stoichiometry="1"/></listOfReactants><listOfProducts><speciesReference species="M_103" stoichiometry="1"></speciesReference><speciesReference species="M_199" stoichiometry="1"></speciesReference></listOfProducts><kineticLaw><math xmlns="http://www.w3.org/1998/Math/MathML"><ci>FLUX_VALUE</ci></math><listOfParameters><parameter id="LB_R_deoC_1" name="LOWER_BOUND" value=" -1000.00000000" units="mmol_per_gDW_per_hr"/><parameter id="UB_R_deoC_1" name="UPPER_BOUND" value="  1000.00000000" units="mmol_per_gDW_per_hr"/><parameter id="OBJ_R_deoC_1" name="OBJECTIVE_COEFFICIENT" value="     0.00000000" units="dimensionless"/><parameter id="FLUX_VALUE" value="0.00000000" units="mmol_per_gDW_per_hr"/></listOfParameters></kineticLaw></reaction>
<reaction metaid="metaid_R_rbsK_2" id="R_rbsK_2" name="rbsK" reversible="false"><notes><body xmlns="http://www.w3.org/1999/xhtml"><p>SUBSYSTEM: Pentose phosphate pathway</p></body></notes><listOfReactants><speciesReference species="M_126" stoichiometry="1"/><speciesReference species="M_216" stoichiometry="1"/></listOfReactants><listOfProducts><speciesReference species="M_118" stoichiometry="1"></speciesReference><speciesReference species="M_218" stoichiometry="1"></speciesReference></listOfProducts><kineticLaw><math xmlns="http://www.w3.org/1998/Math/MathML"><ci>FLUX_VALUE</ci></math><listOfParameters><parameter id="LB_R_rbsK_2" name="LOWER_BOUND" value="     0.00000000" units="mmol_per_gDW_per_hr"/><parameter id="UB_R_rbsK_2" name="UPPER_BOUND" value="  1000.00000000" units="mmol_per_gDW_per_hr"/><parameter id="OBJ_R_rbsK_2" name="OBJECTIVE_COEFFICIENT" value="     0.00000000" units="dimensionless"/><parameter id="FLUX_VALUE" value="0.00000000" units="mmol_per_gDW_per_hr"/></listOfParameters></kineticLaw></reaction>
<reaction metaid="metaid_R_deoB_2" id="R_deoB_2" name="deoB" reversible="true"><notes><body xmlns="http://www.w3.org/1999/xhtml"><p>SUBSYSTEM: Pentose phosphate pathway</p></body></notes><listOfReactants><speciesReference species="M_218" stoichiometry="1"/></listOfReactants><listOfProducts><speciesReference species="M_217" stoichiometry="1"></speciesReference></listOfProducts><kineticLaw><math xmlns="http://www.w3.org/1998/Math/MathML"><ci>FLUX_VALUE</ci></math><listOfParameters><parameter id="LB_R_deoB_2" name="LOWER_BOUND" value=" -1000.00000000" units="mmol_per_gDW_per_hr"/><parameter id="UB_R_deoB_2" name="UPPER_BOUND" value="  1000.00000000" units="mmol_per_gDW_per_hr"/><parameter id="OBJ_R_deoB_2" name="OBJECTIVE_COEFFICIENT" value="     0.00000000" units="dimensionless"/><parameter id="FLUX_VALUE" value="0.00000000" units="mmol_per_gDW_per_hr"/></listOfParameters></kineticLaw></reaction>
<reaction metaid="metaid_R_prsB_1" id="R_prsB_1" name="prsB" reversible="false"><notes><body xmlns="http://www.w3.org/1999/xhtml"><p>SUBSYSTEM: Pentose phosphate pathway</p></body></notes><listOfReactants><speciesReference species="M_126" stoichiometry="1"/><speciesReference species="M_218" stoichiometry="1"/></listOfReactants><listOfProducts><speciesReference species="M_91" stoichiometry="1"></speciesReference><speciesReference species="M_121" stoichiometry="1"></speciesReference></listOfProducts><kineticLaw><math xmlns="http://www.w3.org/1998/Math/MathML"><ci>FLUX_VALUE</ci></math><listOfParameters><parameter id="LB_R_prsB_1" name="LOWER_BOUND" value="     0.00000000" units="mmol_per_gDW_per_hr"/><parameter id="UB_R_prsB_1" name="UPPER_BOUND" value="  1000.00000000" units="mmol_per_gDW_per_hr"/><parameter id="OBJ_R_prsB_1" name="OBJECTIVE_COEFFICIENT" value="     0.00000000" units="dimensionless"/><parameter id="FLUX_VALUE" value="0.00000000" units="mmol_per_gDW_per_hr"/></listOfParameters></kineticLaw></reaction>
<reaction metaid="metaid_R_prsA_1" id="R_prsA_1" name="prsA" reversible="false"><notes><body xmlns="http://www.w3.org/1999/xhtml"><p>SUBSYSTEM: Pentose phosphate pathway</p></body></notes><listOfReactants><speciesReference species="M_167" stoichiometry="1"/><speciesReference species="M_218" stoichiometry="1"/></listOfReactants><listOfProducts><speciesReference species="M_91" stoichiometry="1"></speciesReference><speciesReference species="M_165" stoichiometry="1"></speciesReference></listOfProducts><kineticLaw><math xmlns="http://www.w3.org/1998/Math/MathML"><ci>FLUX_VALUE</ci></math><listOfParameters><parameter id="LB_R_prsA_1" name="LOWER_BOUND" value="     0.00000000" units="mmol_per_gDW_per_hr"/><parameter id="UB_R_prsA_1" name="UPPER_BOUND" value="  1000.00000000" units="mmol_per_gDW_per_hr"/><parameter id="OBJ_R_prsA_1" name="OBJECTIVE_COEFFICIENT" value="     0.00000000" units="dimensionless"/><parameter id="FLUX_VALUE" value="0.00000000" units="mmol_per_gDW_per_hr"/></listOfParameters></kineticLaw></reaction>
<reaction metaid="metaid_R_gntK_1" id="R_gntK_1" name="gntK" reversible="false"><notes><body xmlns="http://www.w3.org/1999/xhtml"><p>SUBSYSTEM: Pentose phosphate pathway</p></body></notes><listOfReactants><speciesReference species="M_126" stoichiometry="1"/><speciesReference species="M_189" stoichiometry="1"/></listOfReactants><listOfProducts><speciesReference species="M_102" stoichiometry="1"></speciesReference><speciesReference species="M_118" stoichiometry="1"></speciesReference></listOfProducts><kineticLaw><math xmlns="http://www.w3.org/1998/Math/MathML"><ci>FLUX_VALUE</ci></math><listOfParameters><parameter id="LB_R_gntK_1" name="LOWER_BOUND" value="     0.00000000" units="mmol_per_gDW_per_hr"/><parameter id="UB_R_gntK_1" name="UPPER_BOUND" value="  1000.00000000" units="mmol_per_gDW_per_hr"/><parameter id="OBJ_R_gntK_1" name="OBJECTIVE_COEFFICIENT" value="     0.00000000" units="dimensionless"/><parameter id="FLUX_VALUE" value="0.00000000" units="mmol_per_gDW_per_hr"/></listOfParameters></kineticLaw></reaction>
<reaction metaid="metaid_R_ldh_1" id="R_ldh_1" name="ldh" reversible="true"><notes><body xmlns="http://www.w3.org/1999/xhtml"><p>SUBSYSTEM: pyruvate metabolism</p></body></notes><listOfReactants><speciesReference species="M_257" stoichiometry="1"/><speciesReference species="M_342" stoichiometry="1"/><speciesReference species="M_388" stoichiometry="1"/></listOfReactants><listOfProducts><speciesReference species="M_9" stoichiometry="1"></speciesReference><speciesReference species="M_341" stoichiometry="1"></speciesReference></listOfProducts><kineticLaw><math xmlns="http://www.w3.org/1998/Math/MathML"><ci>FLUX_VALUE</ci></math><listOfParameters><parameter id="LB_R_ldh_1" name="LOWER_BOUND" value=" -1000.00000000" units="mmol_per_gDW_per_hr"/><parameter id="UB_R_ldh_1" name="UPPER_BOUND" value="  1000.00000000" units="mmol_per_gDW_per_hr"/><parameter id="OBJ_R_ldh_1" name="OBJECTIVE_COEFFICIENT" value="     0.00000000" units="dimensionless"/><parameter id="FLUX_VALUE" value="0.00000000" units="mmol_per_gDW_per_hr"/></listOfParameters></kineticLaw></reaction>
<reaction metaid="metaid_R_ldhB_1" id="R_ldhB_1" name="ldhB" reversible="true"><notes><body xmlns="http://www.w3.org/1999/xhtml"><p>SUBSYSTEM: pyruvate metabolism</p></body></notes><listOfReactants><speciesReference species="M_257" stoichiometry="1"/><speciesReference species="M_342" stoichiometry="1"/><speciesReference species="M_388" stoichiometry="1"/></listOfReactants><listOfProducts><speciesReference species="M_9" stoichiometry="1"></speciesReference><speciesReference species="M_341" stoichiometry="1"></speciesReference></listOfProducts><kineticLaw><math xmlns="http://www.w3.org/1998/Math/MathML"><ci>FLUX_VALUE</ci></math><listOfParameters><parameter id="LB_R_ldhB_1" name="LOWER_BOUND" value=" -1000.00000000" units="mmol_per_gDW_per_hr"/><parameter id="UB_R_ldhB_1" name="UPPER_BOUND" value="  1000.00000000" units="mmol_per_gDW_per_hr"/><parameter id="OBJ_R_ldhB_1" name="OBJECTIVE_COEFFICIENT" value="     0.00000000" units="dimensionless"/><parameter id="FLUX_VALUE" value="0.00000000" units="mmol_per_gDW_per_hr"/></listOfParameters></kineticLaw></reaction>
<reaction metaid="metaid_R_ldhX_1" id="R_ldhX_1" name="ldhX" reversible="true"><notes><body xmlns="http://www.w3.org/1999/xhtml"><p>SUBSYSTEM: pyruvate metabolism</p></body></notes><listOfReactants><speciesReference species="M_257" stoichiometry="1"/><speciesReference species="M_342" stoichiometry="1"/><speciesReference species="M_388" stoichiometry="1"/></listOfReactants><listOfProducts><speciesReference species="M_9" stoichiometry="1"></speciesReference><speciesReference species="M_341" stoichiometry="1"></speciesReference></listOfProducts><kineticLaw><math xmlns="http://www.w3.org/1998/Math/MathML"><ci>FLUX_VALUE</ci></math><listOfParameters><parameter id="LB_R_ldhX_1" name="LOWER_BOUND" value=" -1000.00000000" units="mmol_per_gDW_per_hr"/><parameter id="UB_R_ldhX_1" name="UPPER_BOUND" value="  1000.00000000" units="mmol_per_gDW_per_hr"/><parameter id="OBJ_R_ldhX_1" name="OBJECTIVE_COEFFICIENT" value="     0.00000000" units="dimensionless"/><parameter id="FLUX_VALUE" value="0.00000000" units="mmol_per_gDW_per_hr"/></listOfParameters></kineticLaw></reaction>
<reaction metaid="metaid_R_pfl_1" id="R_pfl_1" name="pfl" reversible="true"><notes><body xmlns="http://www.w3.org/1999/xhtml"><p>SUBSYSTEM: pyruvate metabolism</p></body></notes><listOfReactants><speciesReference species="M_155" stoichiometry="1"/><speciesReference species="M_388" stoichiometry="1"/></listOfReactants><listOfProducts><speciesReference species="M_108" stoichiometry="1"></speciesReference><speciesReference species="M_241" stoichiometry="1"></speciesReference></listOfProducts><kineticLaw><math xmlns="http://www.w3.org/1998/Math/MathML"><ci>FLUX_VALUE</ci></math><listOfParameters><parameter id="LB_R_pfl_1" name="LOWER_BOUND" value=" -1000.00000000" units="mmol_per_gDW_per_hr"/><parameter id="UB_R_pfl_1" name="UPPER_BOUND" value="  1000.00000000" units="mmol_per_gDW_per_hr"/><parameter id="OBJ_R_pfl_1" name="OBJECTIVE_COEFFICIENT" value="     0.00000000" units="dimensionless"/><parameter id="FLUX_VALUE" value="0.00000000" units="mmol_per_gDW_per_hr"/></listOfParameters></kineticLaw></reaction>
<reaction metaid="metaid_R_pdhA_1" id="R_pdhA_1" name="pdhA" reversible="false"><notes><body xmlns="http://www.w3.org/1999/xhtml"><p>SUBSYSTEM: pyruvate metabolism</p></body></notes><listOfReactants><speciesReference species="M_298" stoichiometry="1"/><speciesReference species="M_388" stoichiometry="1"/></listOfReactants><listOfProducts><speciesReference species="M_154" stoichiometry="1"></speciesReference><speciesReference species="M_392" stoichiometry="1"></speciesReference></listOfProducts><kineticLaw><math xmlns="http://www.w3.org/1998/Math/MathML"><ci>FLUX_VALUE</ci></math><listOfParameters><parameter id="LB_R_pdhA_1" name="LOWER_BOUND" value="     0.00000000" units="mmol_per_gDW_per_hr"/><parameter id="UB_R_pdhA_1" name="UPPER_BOUND" value="  1000.00000000" units="mmol_per_gDW_per_hr"/><parameter id="OBJ_R_pdhA_1" name="OBJECTIVE_COEFFICIENT" value="     0.00000000" units="dimensionless"/><parameter id="FLUX_VALUE" value="0.00000000" units="mmol_per_gDW_per_hr"/></listOfParameters></kineticLaw></reaction>
<reaction metaid="metaid_R_pdhB_1" id="R_pdhB_1" name="pdhB" reversible="false"><notes><body xmlns="http://www.w3.org/1999/xhtml"><p>SUBSYSTEM: pyruvate metabolism</p></body></notes><listOfReactants><speciesReference species="M_298" stoichiometry="1"/><speciesReference species="M_388" stoichiometry="1"/></listOfReactants><listOfProducts><speciesReference species="M_154" stoichiometry="1"></speciesReference><speciesReference species="M_392" stoichiometry="1"></speciesReference></listOfProducts><kineticLaw><math xmlns="http://www.w3.org/1998/Math/MathML"><ci>FLUX_VALUE</ci></math><listOfParameters><parameter id="LB_R_pdhB_1" name="LOWER_BOUND" value="     0.00000000" units="mmol_per_gDW_per_hr"/><parameter id="UB_R_pdhB_1" name="UPPER_BOUND" value="  1000.00000000" units="mmol_per_gDW_per_hr"/><parameter id="OBJ_R_pdhB_1" name="OBJECTIVE_COEFFICIENT" value="     0.00000000" units="dimensionless"/><parameter id="FLUX_VALUE" value="0.00000000" units="mmol_per_gDW_per_hr"/></listOfParameters></kineticLaw></reaction>
<reaction metaid="metaid_R_pdhC_1" id="R_pdhC_1" name="pdhC" reversible="false"><notes><body xmlns="http://www.w3.org/1999/xhtml"><p>SUBSYSTEM: pyruvate metabolism</p></body></notes><listOfReactants><speciesReference species="M_155" stoichiometry="1"/><speciesReference species="M_392" stoichiometry="1"/></listOfReactants><listOfProducts><speciesReference species="M_108" stoichiometry="1"></speciesReference><speciesReference species="M_207" stoichiometry="1"></speciesReference></listOfProducts><kineticLaw><math xmlns="http://www.w3.org/1998/Math/MathML"><ci>FLUX_VALUE</ci></math><listOfParameters><parameter id="LB_R_pdhC_1" name="LOWER_BOUND" value="     0.00000000" units="mmol_per_gDW_per_hr"/><parameter id="UB_R_pdhC_1" name="UPPER_BOUND" value="  1000.00000000" units="mmol_per_gDW_per_hr"/><parameter id="OBJ_R_pdhC_1" name="OBJECTIVE_COEFFICIENT" value="     0.00000000" units="dimensionless"/><parameter id="FLUX_VALUE" value="0.00000000" units="mmol_per_gDW_per_hr"/></listOfParameters></kineticLaw></reaction>
<reaction metaid="metaid_R_pdhD_1" id="R_pdhD_1" name="pdhD" reversible="false"><notes><body xmlns="http://www.w3.org/1999/xhtml"><p>SUBSYSTEM: pyruvate metabolism</p></body></notes><listOfReactants><speciesReference species="M_207" stoichiometry="1"/><speciesReference species="M_341" stoichiometry="1"/></listOfReactants><listOfProducts><speciesReference species="M_257" stoichiometry="1"></speciesReference><speciesReference species="M_298" stoichiometry="1"></speciesReference><speciesReference species="M_342" stoichiometry="1"></speciesReference></listOfProducts><kineticLaw><math xmlns="http://www.w3.org/1998/Math/MathML"><ci>FLUX_VALUE</ci></math><listOfParameters><parameter id="LB_R_pdhD_1" name="LOWER_BOUND" value="     0.00000000" units="mmol_per_gDW_per_hr"/><parameter id="UB_R_pdhD_1" name="UPPER_BOUND" value="  1000.00000000" units="mmol_per_gDW_per_hr"/><parameter id="OBJ_R_pdhD_1" name="OBJECTIVE_COEFFICIENT" value="     0.00000000" units="dimensionless"/><parameter id="FLUX_VALUE" value="0.00000000" units="mmol_per_gDW_per_hr"/></listOfParameters></kineticLaw></reaction>
<reaction metaid="metaid_R_adhE_1" id="R_adhE_1" name="adhE" reversible="true"><notes><body xmlns="http://www.w3.org/1999/xhtml"><p>SUBSYSTEM: pyruvate metabolism</p></body></notes><listOfReactants><speciesReference species="M_108" stoichiometry="1"/><speciesReference species="M_342" stoichiometry="1"/></listOfReactants><listOfProducts><speciesReference species="M_103" stoichiometry="1"></speciesReference><speciesReference species="M_155" stoichiometry="1"></speciesReference><speciesReference species="M_341" stoichiometry="1"></speciesReference></listOfProducts><kineticLaw><math xmlns="http://www.w3.org/1998/Math/MathML"><ci>FLUX_VALUE</ci></math><listOfParameters><parameter id="LB_R_adhE_1" name="LOWER_BOUND" value=" -1000.00000000" units="mmol_per_gDW_per_hr"/><parameter id="UB_R_adhE_1" name="UPPER_BOUND" value="  1000.00000000" units="mmol_per_gDW_per_hr"/><parameter id="OBJ_R_adhE_1" name="OBJECTIVE_COEFFICIENT" value="     0.00000000" units="dimensionless"/><parameter id="FLUX_VALUE" value="0.00000000" units="mmol_per_gDW_per_hr"/></listOfParameters></kineticLaw></reaction>
<reaction metaid="metaid_R_adhA_1" id="R_adhA_1" name="adhA" reversible="true"><notes><body xmlns="http://www.w3.org/1999/xhtml"><p>SUBSYSTEM: pyruvate metabolism</p></body></notes><listOfReactants><speciesReference species="M_103" stoichiometry="1"/><speciesReference species="M_257" stoichiometry="1"/><speciesReference species="M_342" stoichiometry="1"/></listOfReactants><listOfProducts><speciesReference species="M_236" stoichiometry="1"></speciesReference><speciesReference species="M_341" stoichiometry="1"></speciesReference></listOfProducts><kineticLaw><math xmlns="http://www.w3.org/1998/Math/MathML"><ci>FLUX_VALUE</ci></math><listOfParameters><parameter id="LB_R_adhA_1" name="LOWER_BOUND" value=" -1000.00000000" units="mmol_per_gDW_per_hr"/><parameter id="UB_R_adhA_1" name="UPPER_BOUND" value="  1000.00000000" units="mmol_per_gDW_per_hr"/><parameter id="OBJ_R_adhA_1" name="OBJECTIVE_COEFFICIENT" value="     0.00000000" units="dimensionless"/><parameter id="FLUX_VALUE" value="0.00000000" units="mmol_per_gDW_per_hr"/></listOfParameters></kineticLaw></reaction>
<reaction metaid="metaid_R_adhA_1_dup" id="R_adhA_1_dup" name="adhA" reversible="false"><notes><body xmlns="http://www.w3.org/1999/xhtml"><p>SUBSYSTEM: pyruvate metabolism</p></body></notes><listOfReactants><speciesReference species="M_103" stoichiometry="1"/><speciesReference species="M_257" stoichiometry="1"/><speciesReference species="M_342" stoichiometry="1"/></listOfReactants><listOfProducts><speciesReference species="M_236" stoichiometry="1"></speciesReference><speciesReference species="M_341" stoichiometry="1"></speciesReference></listOfProducts><kineticLaw><math xmlns="http://www.w3.org/1998/Math/MathML"><ci>FLUX_VALUE</ci></math><listOfParameters><parameter id="LB_R_adhA_1_dup" name="LOWER_BOUND" value="     0.00000000" units="mmol_per_gDW_per_hr"/><parameter id="UB_R_adhA_1_dup" name="UPPER_BOUND" value="  1000.00000000" units="mmol_per_gDW_per_hr"/><parameter id="OBJ_R_adhA_1_dup" name="OBJECTIVE_COEFFICIENT" value="     0.00000000" units="dimensionless"/><parameter id="FLUX_VALUE" value="0.00000000" units="mmol_per_gDW_per_hr"/></listOfParameters></kineticLaw></reaction>
<reaction metaid="metaid_R_pta_1" id="R_pta_1" name="pta" reversible="true"><notes><body xmlns="http://www.w3.org/1999/xhtml"><p>SUBSYSTEM: pyruvate metabolism</p></body></notes><listOfReactants><speciesReference species="M_108" stoichiometry="1"/><speciesReference species="M_376" stoichiometry="1"/></listOfReactants><listOfProducts><speciesReference species="M_107" stoichiometry="1"></speciesReference><speciesReference species="M_155" stoichiometry="1"></speciesReference></listOfProducts><kineticLaw><math xmlns="http://www.w3.org/1998/Math/MathML"><ci>FLUX_VALUE</ci></math><listOfParameters><parameter id="LB_R_pta_1" name="LOWER_BOUND" value=" -1000.00000000" units="mmol_per_gDW_per_hr"/><parameter id="UB_R_pta_1" name="UPPER_BOUND" value="  1000.00000000" units="mmol_per_gDW_per_hr"/><parameter id="OBJ_R_pta_1" name="OBJECTIVE_COEFFICIENT" value="     0.00000000" units="dimensionless"/><parameter id="FLUX_VALUE" value="0.00000000" units="mmol_per_gDW_per_hr"/></listOfParameters></kineticLaw></reaction>
<reaction metaid="metaid_R_ackA2_1" id="R_ackA2_1" name="ackA2" reversible="true"><notes><body xmlns="http://www.w3.org/1999/xhtml"><p>SUBSYSTEM: pyruvate metabolism</p></body></notes><listOfReactants><speciesReference species="M_107" stoichiometry="1"/><speciesReference species="M_118" stoichiometry="1"/></listOfReactants><listOfProducts><speciesReference species="M_104" stoichiometry="1"></speciesReference><speciesReference species="M_126" stoichiometry="1"></speciesReference></listOfProducts><kineticLaw><math xmlns="http://www.w3.org/1998/Math/MathML"><ci>FLUX_VALUE</ci></math><listOfParameters><parameter id="LB_R_ackA2_1" name="LOWER_BOUND" value=" -1000.00000000" units="mmol_per_gDW_per_hr"/><parameter id="UB_R_ackA2_1" name="UPPER_BOUND" value="  1000.00000000" units="mmol_per_gDW_per_hr"/><parameter id="OBJ_R_ackA2_1" name="OBJECTIVE_COEFFICIENT" value="     0.00000000" units="dimensionless"/><parameter id="FLUX_VALUE" value="0.00000000" units="mmol_per_gDW_per_hr"/></listOfParameters></kineticLaw></reaction>
<reaction metaid="metaid_R_ackA1_1" id="R_ackA1_1" name="ackA1" reversible="true"><notes><body xmlns="http://www.w3.org/1999/xhtml"><p>SUBSYSTEM: pyruvate metabolism</p></body></notes><listOfReactants><speciesReference species="M_107" stoichiometry="1"/><speciesReference species="M_118" stoichiometry="1"/></listOfReactants><listOfProducts><speciesReference species="M_104" stoichiometry="1"></speciesReference><speciesReference species="M_126" stoichiometry="1"></speciesReference></listOfProducts><kineticLaw><math xmlns="http://www.w3.org/1998/Math/MathML"><ci>FLUX_VALUE</ci></math><listOfParameters><parameter id="LB_R_ackA1_1" name="LOWER_BOUND" value=" -1000.00000000" units="mmol_per_gDW_per_hr"/><parameter id="UB_R_ackA1_1" name="UPPER_BOUND" value="  1000.00000000" units="mmol_per_gDW_per_hr"/><parameter id="OBJ_R_ackA1_1" name="OBJECTIVE_COEFFICIENT" value="     0.00000000" units="dimensionless"/><parameter id="FLUX_VALUE" value="0.00000000" units="mmol_per_gDW_per_hr"/></listOfParameters></kineticLaw></reaction>
<reaction metaid="metaid_R_ackA2_1_dup" id="R_ackA2_1_dup" name="ackA2" reversible="false"><notes><body xmlns="http://www.w3.org/1999/xhtml"><p>SUBSYSTEM: pyruvate metabolism</p></body></notes><listOfReactants><speciesReference species="M_107" stoichiometry="1"/><speciesReference species="M_118" stoichiometry="1"/></listOfReactants><listOfProducts><speciesReference species="M_104" stoichiometry="1"></speciesReference><speciesReference species="M_126" stoichiometry="1"></speciesReference></listOfProducts><kineticLaw><math xmlns="http://www.w3.org/1998/Math/MathML"><ci>FLUX_VALUE</ci></math><listOfParameters><parameter id="LB_R_ackA2_1_dup" name="LOWER_BOUND" value="     0.00000000" units="mmol_per_gDW_per_hr"/><parameter id="UB_R_ackA2_1_dup" name="UPPER_BOUND" value="  1000.00000000" units="mmol_per_gDW_per_hr"/><parameter id="OBJ_R_ackA2_1_dup" name="OBJECTIVE_COEFFICIENT" value="     0.00000000" units="dimensionless"/><parameter id="FLUX_VALUE" value="0.00000000" units="mmol_per_gDW_per_hr"/></listOfParameters></kineticLaw></reaction>
<reaction metaid="metaid_R_ackA1_1_dup" id="R_ackA1_1_dup" name="ackA1" reversible="false"><notes><body xmlns="http://www.w3.org/1999/xhtml"><p>SUBSYSTEM: pyruvate metabolism</p></body></notes><listOfReactants><speciesReference species="M_107" stoichiometry="1"/><speciesReference species="M_118" stoichiometry="1"/></listOfReactants><listOfProducts><speciesReference species="M_104" stoichiometry="1"></speciesReference><speciesReference species="M_126" stoichiometry="1"></speciesReference></listOfProducts><kineticLaw><math xmlns="http://www.w3.org/1998/Math/MathML"><ci>FLUX_VALUE</ci></math><listOfParameters><parameter id="LB_R_ackA1_1_dup" name="LOWER_BOUND" value="     0.00000000" units="mmol_per_gDW_per_hr"/><parameter id="UB_R_ackA1_1_dup" name="UPPER_BOUND" value="  1000.00000000" units="mmol_per_gDW_per_hr"/><parameter id="OBJ_R_ackA1_1_dup" name="OBJECTIVE_COEFFICIENT" value="     0.00000000" units="dimensionless"/><parameter id="FLUX_VALUE" value="0.00000000" units="mmol_per_gDW_per_hr"/></listOfParameters></kineticLaw></reaction>
<reaction metaid="metaid_R_noxC_1" id="R_noxC_1" name="noxC" reversible="false"><notes><body xmlns="http://www.w3.org/1999/xhtml"><p>SUBSYSTEM: pyruvate metabolism</p></body></notes><listOfReactants><speciesReference species="M_257" stoichiometry="1"/><speciesReference species="M_342" stoichiometry="1"/><speciesReference species="M_354" stoichiometry="0.5"/></listOfReactants><listOfProducts><speciesReference species="M_258" stoichiometry="1"></speciesReference><speciesReference species="M_341" stoichiometry="1"></speciesReference></listOfProducts><kineticLaw><math xmlns="http://www.w3.org/1998/Math/MathML"><ci>FLUX_VALUE</ci></math><listOfParameters><parameter id="LB_R_noxC_1" name="LOWER_BOUND" value="     0.00000000" units="mmol_per_gDW_per_hr"/><parameter id="UB_R_noxC_1" name="UPPER_BOUND" value="  1000.00000000" units="mmol_per_gDW_per_hr"/><parameter id="OBJ_R_noxC_1" name="OBJECTIVE_COEFFICIENT" value="     0.00000000" units="dimensionless"/><parameter id="FLUX_VALUE" value="0.00000000" units="mmol_per_gDW_per_hr"/></listOfParameters></kineticLaw></reaction>
<reaction metaid="metaid_R_noxD_1" id="R_noxD_1" name="noxD" reversible="false"><notes><body xmlns="http://www.w3.org/1999/xhtml"><p>SUBSYSTEM: pyruvate metabolism</p></body></notes><listOfReactants><speciesReference species="M_257" stoichiometry="1"/><speciesReference species="M_342" stoichiometry="1"/><speciesReference species="M_354" stoichiometry="0.5"/></listOfReactants><listOfProducts><speciesReference species="M_258" stoichiometry="1"></speciesReference><speciesReference species="M_341" stoichiometry="1"></speciesReference></listOfProducts><kineticLaw><math xmlns="http://www.w3.org/1998/Math/MathML"><ci>FLUX_VALUE</ci></math><listOfParameters><parameter id="LB_R_noxD_1" name="LOWER_BOUND" value="     0.00000000" units="mmol_per_gDW_per_hr"/><parameter id="UB_R_noxD_1" name="UPPER_BOUND" value="  1000.00000000" units="mmol_per_gDW_per_hr"/><parameter id="OBJ_R_noxD_1" name="OBJECTIVE_COEFFICIENT" value="     0.00000000" units="dimensionless"/><parameter id="FLUX_VALUE" value="0.00000000" units="mmol_per_gDW_per_hr"/></listOfParameters></kineticLaw></reaction>
<reaction metaid="metaid_R_noxE_1" id="R_noxE_1" name="noxE" reversible="false"><notes><body xmlns="http://www.w3.org/1999/xhtml"><p>SUBSYSTEM: pyruvate metabolism</p></body></notes><listOfReactants><speciesReference species="M_257" stoichiometry="1"/><speciesReference species="M_342" stoichiometry="1"/><speciesReference species="M_354" stoichiometry="0.5"/></listOfReactants><listOfProducts><speciesReference species="M_258" stoichiometry="1"></speciesReference><speciesReference species="M_341" stoichiometry="1"></speciesReference></listOfProducts><kineticLaw><math xmlns="http://www.w3.org/1998/Math/MathML"><ci>FLUX_VALUE</ci></math><listOfParameters><parameter id="LB_R_noxE_1" name="LOWER_BOUND" value="     0.00000000" units="mmol_per_gDW_per_hr"/><parameter id="UB_R_noxE_1" name="UPPER_BOUND" value="  1000.00000000" units="mmol_per_gDW_per_hr"/><parameter id="OBJ_R_noxE_1" name="OBJECTIVE_COEFFICIENT" value="     0.00000000" units="dimensionless"/><parameter id="FLUX_VALUE" value="0.00000000" units="mmol_per_gDW_per_hr"/></listOfParameters></kineticLaw></reaction>
<reaction metaid="metaid_R_poxL_1" id="R_poxL_1" name="poxL" reversible="false"><notes><body xmlns="http://www.w3.org/1999/xhtml"><p>SUBSYSTEM: pyruvate metabolism</p></body></notes><listOfReactants><speciesReference species="M_258" stoichiometry="1"/><speciesReference species="M_354" stoichiometry="1"/><speciesReference species="M_376" stoichiometry="1"/><speciesReference species="M_388" stoichiometry="1"/></listOfReactants><listOfProducts><speciesReference species="M_107" stoichiometry="1"></speciesReference><speciesReference species="M_154" stoichiometry="1"></speciesReference><speciesReference species="M_259" stoichiometry="1"></speciesReference></listOfProducts><kineticLaw><math xmlns="http://www.w3.org/1998/Math/MathML"><ci>FLUX_VALUE</ci></math><listOfParameters><parameter id="LB_R_poxL_1" name="LOWER_BOUND" value="     0.00000000" units="mmol_per_gDW_per_hr"/><parameter id="UB_R_poxL_1" name="UPPER_BOUND" value="  1000.00000000" units="mmol_per_gDW_per_hr"/><parameter id="OBJ_R_poxL_1" name="OBJECTIVE_COEFFICIENT" value="     0.00000000" units="dimensionless"/><parameter id="FLUX_VALUE" value="0.00000000" units="mmol_per_gDW_per_hr"/></listOfParameters></kineticLaw></reaction>
<reaction metaid="metaid_R_noxA_1" id="R_noxA_1" name="noxA" reversible="false"><notes><body xmlns="http://www.w3.org/1999/xhtml"><p>SUBSYSTEM: pyruvate metabolism</p></body></notes><listOfReactants><speciesReference species="M_257" stoichiometry="1"/><speciesReference species="M_342" stoichiometry="1"/><speciesReference species="M_354" stoichiometry="1"/></listOfReactants><listOfProducts><speciesReference species="M_259" stoichiometry="1"></speciesReference><speciesReference species="M_341" stoichiometry="1"></speciesReference></listOfProducts><kineticLaw><math xmlns="http://www.w3.org/1998/Math/MathML"><ci>FLUX_VALUE</ci></math><listOfParameters><parameter id="LB_R_noxA_1" name="LOWER_BOUND" value="     0.00000000" units="mmol_per_gDW_per_hr"/><parameter id="UB_R_noxA_1" name="UPPER_BOUND" value="  1000.00000000" units="mmol_per_gDW_per_hr"/><parameter id="OBJ_R_noxA_1" name="OBJECTIVE_COEFFICIENT" value="     0.00000000" units="dimensionless"/><parameter id="FLUX_VALUE" value="0.00000000" units="mmol_per_gDW_per_hr"/></listOfParameters></kineticLaw></reaction>
<reaction metaid="metaid_R_noxB_1" id="R_noxB_1" name="noxB" reversible="false"><notes><body xmlns="http://www.w3.org/1999/xhtml"><p>SUBSYSTEM: pyruvate metabolism</p></body></notes><listOfReactants><speciesReference species="M_257" stoichiometry="1"/><speciesReference species="M_342" stoichiometry="1"/><speciesReference species="M_354" stoichiometry="1"/></listOfReactants><listOfProducts><speciesReference species="M_259" stoichiometry="1"></speciesReference><speciesReference species="M_341" stoichiometry="1"></speciesReference></listOfProducts><kineticLaw><math xmlns="http://www.w3.org/1998/Math/MathML"><ci>FLUX_VALUE</ci></math><listOfParameters><parameter id="LB_R_noxB_1" name="LOWER_BOUND" value="     0.00000000" units="mmol_per_gDW_per_hr"/><parameter id="UB_R_noxB_1" name="UPPER_BOUND" value="  1000.00000000" units="mmol_per_gDW_per_hr"/><parameter id="OBJ_R_noxB_1" name="OBJECTIVE_COEFFICIENT" value="     0.00000000" units="dimensionless"/><parameter id="FLUX_VALUE" value="0.00000000" units="mmol_per_gDW_per_hr"/></listOfParameters></kineticLaw></reaction>
<reaction metaid="metaid_R_mleS_1" id="R_mleS_1" name="mleS" reversible="false"><notes><body xmlns="http://www.w3.org/1999/xhtml"><p>SUBSYSTEM: pyruvate metabolism</p></body></notes><listOfReactants><speciesReference species="M_10" stoichiometry="1"/></listOfReactants><listOfProducts><speciesReference species="M_9" stoichiometry="1"></speciesReference><speciesReference species="M_154" stoichiometry="1"></speciesReference></listOfProducts><kineticLaw><math xmlns="http://www.w3.org/1998/Math/MathML"><ci>FLUX_VALUE</ci></math><listOfParameters><parameter id="LB_R_mleS_1" name="LOWER_BOUND" value="     0.00000000" units="mmol_per_gDW_per_hr"/><parameter id="UB_R_mleS_1" name="UPPER_BOUND" value="  1000.00000000" units="mmol_per_gDW_per_hr"/><parameter id="OBJ_R_mleS_1" name="OBJECTIVE_COEFFICIENT" value="     0.00000000" units="dimensionless"/><parameter id="FLUX_VALUE" value="0.00000000" units="mmol_per_gDW_per_hr"/></listOfParameters></kineticLaw></reaction>
<reaction metaid="metaid_R_mae_1" id="R_mae_1" name="mae" reversible="false"><notes><body xmlns="http://www.w3.org/1999/xhtml"><p>SUBSYSTEM: pyruvate metabolism</p></body></notes><listOfReactants><speciesReference species="M_10" stoichiometry="1"/><speciesReference species="M_341" stoichiometry="1"/></listOfReactants><listOfProducts><speciesReference species="M_154" stoichiometry="1"></speciesReference><speciesReference species="M_342" stoichiometry="1"></speciesReference><speciesReference species="M_388" stoichiometry="1"></speciesReference></listOfProducts><kineticLaw><math xmlns="http://www.w3.org/1998/Math/MathML"><ci>FLUX_VALUE</ci></math><listOfParameters><parameter id="LB_R_mae_1" name="LOWER_BOUND" value="     0.00000000" units="mmol_per_gDW_per_hr"/><parameter id="UB_R_mae_1" name="UPPER_BOUND" value="  1000.00000000" units="mmol_per_gDW_per_hr"/><parameter id="OBJ_R_mae_1" name="OBJECTIVE_COEFFICIENT" value="     0.00000000" units="dimensionless"/><parameter id="FLUX_VALUE" value="0.00000000" units="mmol_per_gDW_per_hr"/></listOfParameters></kineticLaw></reaction>
<reaction metaid="metaid_R_pycA_1" id="R_pycA_1" name="pycA" reversible="true"><notes><body xmlns="http://www.w3.org/1999/xhtml"><p>SUBSYSTEM: pyruvate metabolism</p></body></notes><listOfReactants><speciesReference species="M_126" stoichiometry="1"/><speciesReference species="M_154" stoichiometry="1"/><speciesReference species="M_388" stoichiometry="1"/></listOfReactants><listOfProducts><speciesReference species="M_118" stoichiometry="1"></speciesReference><speciesReference species="M_365" stoichiometry="1"></speciesReference><speciesReference species="M_376" stoichiometry="1"></speciesReference></listOfProducts><kineticLaw><math xmlns="http://www.w3.org/1998/Math/MathML"><ci>FLUX_VALUE</ci></math><listOfParameters><parameter id="LB_R_pycA_1" name="LOWER_BOUND" value=" -1000.00000000" units="mmol_per_gDW_per_hr"/><parameter id="UB_R_pycA_1" name="UPPER_BOUND" value="  1000.00000000" units="mmol_per_gDW_per_hr"/><parameter id="OBJ_R_pycA_1" name="OBJECTIVE_COEFFICIENT" value="     0.00000000" units="dimensionless"/><parameter id="FLUX_VALUE" value="0.00000000" units="mmol_per_gDW_per_hr"/></listOfParameters></kineticLaw></reaction>
<reaction metaid="metaid_R_DIPHOS" id="R_DIPHOS" name="DIPHOS" reversible="false"><notes><body xmlns="http://www.w3.org/1999/xhtml"><p>SUBSYSTEM: pyruvate metabolism</p></body></notes><listOfReactants><speciesReference species="M_211" stoichiometry="1"/></listOfReactants><listOfProducts><speciesReference species="M_376" stoichiometry="2"></speciesReference></listOfProducts><kineticLaw><math xmlns="http://www.w3.org/1998/Math/MathML"><ci>FLUX_VALUE</ci></math><listOfParameters><parameter id="LB_R_DIPHOS" name="LOWER_BOUND" value="     0.00000000" units="mmol_per_gDW_per_hr"/><parameter id="UB_R_DIPHOS" name="UPPER_BOUND" value="  1000.00000000" units="mmol_per_gDW_per_hr"/><parameter id="OBJ_R_DIPHOS" name="OBJECTIVE_COEFFICIENT" value="     0.00000000" units="dimensionless"/><parameter id="FLUX_VALUE" value="0.00000000" units="mmol_per_gDW_per_hr"/></listOfParameters></kineticLaw></reaction>
<reaction metaid="metaid_R_gltA_1" id="R_gltA_1" name="gltA" reversible="true"><notes><body xmlns="http://www.w3.org/1999/xhtml"><p>SUBSYSTEM: TCA cycle</p></body></notes><listOfReactants><speciesReference species="M_108" stoichiometry="1"/><speciesReference species="M_258" stoichiometry="1"/><speciesReference species="M_365" stoichiometry="1"/></listOfReactants><listOfProducts><speciesReference species="M_152" stoichiometry="1"></speciesReference><speciesReference species="M_155" stoichiometry="1"></speciesReference></listOfProducts><kineticLaw><math xmlns="http://www.w3.org/1998/Math/MathML"><ci>FLUX_VALUE</ci></math><listOfParameters><parameter id="LB_R_gltA_1" name="LOWER_BOUND" value=" -1000.00000000" units="mmol_per_gDW_per_hr"/><parameter id="UB_R_gltA_1" name="UPPER_BOUND" value="  1000.00000000" units="mmol_per_gDW_per_hr"/><parameter id="OBJ_R_gltA_1" name="OBJECTIVE_COEFFICIENT" value="     0.00000000" units="dimensionless"/><parameter id="FLUX_VALUE" value="0.00000000" units="mmol_per_gDW_per_hr"/></listOfParameters></kineticLaw></reaction>
<reaction metaid="metaid_R_citB_1" id="R_citB_1" name="citB" reversible="true"><notes><body xmlns="http://www.w3.org/1999/xhtml"><p>SUBSYSTEM: TCA cycle</p></body></notes><listOfReactants><speciesReference species="M_152" stoichiometry="1"/></listOfReactants><listOfProducts><speciesReference species="M_275" stoichiometry="1"></speciesReference></listOfProducts><kineticLaw><math xmlns="http://www.w3.org/1998/Math/MathML"><ci>FLUX_VALUE</ci></math><listOfParameters><parameter id="LB_R_citB_1" name="LOWER_BOUND" value=" -1000.00000000" units="mmol_per_gDW_per_hr"/><parameter id="UB_R_citB_1" name="UPPER_BOUND" value="  1000.00000000" units="mmol_per_gDW_per_hr"/><parameter id="OBJ_R_citB_1" name="OBJECTIVE_COEFFICIENT" value="     0.00000000" units="dimensionless"/><parameter id="FLUX_VALUE" value="0.00000000" units="mmol_per_gDW_per_hr"/></listOfParameters></kineticLaw></reaction>
<reaction metaid="metaid_R_icd_1" id="R_icd_1" name="icd" reversible="false"><notes><body xmlns="http://www.w3.org/1999/xhtml"><p>SUBSYSTEM: TCA cycle</p></body></notes><listOfReactants><speciesReference species="M_275" stoichiometry="1"/><speciesReference species="M_343" stoichiometry="1"/></listOfReactants><listOfProducts><speciesReference species="M_50" stoichiometry="1"></speciesReference><speciesReference species="M_154" stoichiometry="1"></speciesReference><speciesReference species="M_257" stoichiometry="1"></speciesReference><speciesReference species="M_344" stoichiometry="1"></speciesReference></listOfProducts><kineticLaw><math xmlns="http://www.w3.org/1998/Math/MathML"><ci>FLUX_VALUE</ci></math><listOfParameters><parameter id="LB_R_icd_1" name="LOWER_BOUND" value="     0.00000000" units="mmol_per_gDW_per_hr"/><parameter id="UB_R_icd_1" name="UPPER_BOUND" value="  1000.00000000" units="mmol_per_gDW_per_hr"/><parameter id="OBJ_R_icd_1" name="OBJECTIVE_COEFFICIENT" value="     0.00000000" units="dimensionless"/><parameter id="FLUX_VALUE" value="0.00000000" units="mmol_per_gDW_per_hr"/></listOfParameters></kineticLaw></reaction>
<reaction metaid="metaid_R_frdC_1" id="R_frdC_1" name="frdC" reversible="true"><notes><body xmlns="http://www.w3.org/1999/xhtml"><p>SUBSYSTEM: TCA cycle</p></body></notes><listOfReactants><speciesReference species="M_237" stoichiometry="1"/><speciesReference species="M_401" stoichiometry="1"/></listOfReactants><listOfProducts><speciesReference species="M_238" stoichiometry="1"></speciesReference><speciesReference species="M_242" stoichiometry="1"></speciesReference></listOfProducts><kineticLaw><math xmlns="http://www.w3.org/1998/Math/MathML"><ci>FLUX_VALUE</ci></math><listOfParameters><parameter id="LB_R_frdC_1" name="LOWER_BOUND" value=" -1000.00000000" units="mmol_per_gDW_per_hr"/><parameter id="UB_R_frdC_1" name="UPPER_BOUND" value="  1000.00000000" units="mmol_per_gDW_per_hr"/><parameter id="OBJ_R_frdC_1" name="OBJECTIVE_COEFFICIENT" value="     0.00000000" units="dimensionless"/><parameter id="FLUX_VALUE" value="0.00000000" units="mmol_per_gDW_per_hr"/></listOfParameters></kineticLaw></reaction>
<reaction metaid="metaid_R_unk_4" id="R_unk_4" name="unk" reversible="false"><notes><body xmlns="http://www.w3.org/1999/xhtml"><p>SUBSYSTEM: TCA cycle</p></body></notes><listOfReactants><speciesReference species="M_50" stoichiometry="1"/><speciesReference species="M_155" stoichiometry="1"/><speciesReference species="M_341" stoichiometry="1"/></listOfReactants><listOfProducts><speciesReference species="M_154" stoichiometry="1"></speciesReference><speciesReference species="M_257" stoichiometry="1"></speciesReference><speciesReference species="M_342" stoichiometry="1"></speciesReference><speciesReference species="M_402" stoichiometry="1"></speciesReference></listOfProducts><kineticLaw><math xmlns="http://www.w3.org/1998/Math/MathML"><ci>FLUX_VALUE</ci></math><listOfParameters><parameter id="LB_R_unk_4" name="LOWER_BOUND" value="     0.00000000" units="mmol_per_gDW_per_hr"/><parameter id="UB_R_unk_4" name="UPPER_BOUND" value="  1000.00000000" units="mmol_per_gDW_per_hr"/><parameter id="OBJ_R_unk_4" name="OBJECTIVE_COEFFICIENT" value="     0.00000000" units="dimensionless"/><parameter id="FLUX_VALUE" value="0.00000000" units="mmol_per_gDW_per_hr"/></listOfParameters></kineticLaw></reaction>
<reaction metaid="metaid_R_unk_5" id="R_unk_5" name="unk" reversible="true"><notes><body xmlns="http://www.w3.org/1999/xhtml"><p>SUBSYSTEM: TCA cycle</p></body></notes><listOfReactants><speciesReference species="M_118" stoichiometry="1"/><speciesReference species="M_376" stoichiometry="1"/><speciesReference species="M_402" stoichiometry="1"/></listOfReactants><listOfProducts><speciesReference species="M_126" stoichiometry="1"></speciesReference><speciesReference species="M_155" stoichiometry="1"></speciesReference><speciesReference species="M_401" stoichiometry="1"></speciesReference></listOfProducts><kineticLaw><math xmlns="http://www.w3.org/1998/Math/MathML"><ci>FLUX_VALUE</ci></math><listOfParameters><parameter id="LB_R_unk_5" name="LOWER_BOUND" value=" -1000.00000000" units="mmol_per_gDW_per_hr"/><parameter id="UB_R_unk_5" name="UPPER_BOUND" value="  1000.00000000" units="mmol_per_gDW_per_hr"/><parameter id="OBJ_R_unk_5" name="OBJECTIVE_COEFFICIENT" value="     0.00000000" units="dimensionless"/><parameter id="FLUX_VALUE" value="0.00000000" units="mmol_per_gDW_per_hr"/></listOfParameters></kineticLaw></reaction>
<reaction metaid="metaid_R_unk_6" id="R_unk_6" name="unk" reversible="true"><notes><body xmlns="http://www.w3.org/1999/xhtml"><p>SUBSYSTEM: TCA cycle</p></body></notes><listOfReactants><speciesReference species="M_242" stoichiometry="1"/><speciesReference species="M_258" stoichiometry="1"/></listOfReactants><listOfProducts><speciesReference species="M_10" stoichiometry="1"></speciesReference></listOfProducts><kineticLaw><math xmlns="http://www.w3.org/1998/Math/MathML"><ci>FLUX_VALUE</ci></math><listOfParameters><parameter id="LB_R_unk_6" name="LOWER_BOUND" value=" -1000.00000000" units="mmol_per_gDW_per_hr"/><parameter id="UB_R_unk_6" name="UPPER_BOUND" value="  1000.00000000" units="mmol_per_gDW_per_hr"/><parameter id="OBJ_R_unk_6" name="OBJECTIVE_COEFFICIENT" value="     0.00000000" units="dimensionless"/><parameter id="FLUX_VALUE" value="0.00000000" units="mmol_per_gDW_per_hr"/></listOfParameters></kineticLaw></reaction>
<reaction metaid="metaid_R_unk_7" id="R_unk_7" name="unk" reversible="true"><notes><body xmlns="http://www.w3.org/1999/xhtml"><p>SUBSYSTEM: TCA cycle</p></body></notes><listOfReactants><speciesReference species="M_10" stoichiometry="1"/><speciesReference species="M_341" stoichiometry="1"/></listOfReactants><listOfProducts><speciesReference species="M_257" stoichiometry="1"></speciesReference><speciesReference species="M_342" stoichiometry="1"></speciesReference><speciesReference species="M_365" stoichiometry="1"></speciesReference></listOfProducts><kineticLaw><math xmlns="http://www.w3.org/1998/Math/MathML"><ci>FLUX_VALUE</ci></math><listOfParameters><parameter id="LB_R_unk_7" name="LOWER_BOUND" value=" -1000.00000000" units="mmol_per_gDW_per_hr"/><parameter id="UB_R_unk_7" name="UPPER_BOUND" value="  1000.00000000" units="mmol_per_gDW_per_hr"/><parameter id="OBJ_R_unk_7" name="OBJECTIVE_COEFFICIENT" value="     0.00000000" units="dimensionless"/><parameter id="FLUX_VALUE" value="0.00000000" units="mmol_per_gDW_per_hr"/></listOfParameters></kineticLaw></reaction>
<reaction metaid="metaid_R_uxaC_1" id="R_uxaC_1" name="uxaC" reversible="true"><notes><body xmlns="http://www.w3.org/1999/xhtml"><p>SUBSYSTEM: Pentose and glucuronate interconversions</p></body></notes><listOfReactants><speciesReference species="M_197" stoichiometry="1"/></listOfReactants><listOfProducts><speciesReference species="M_184" stoichiometry="1"></speciesReference></listOfProducts><kineticLaw><math xmlns="http://www.w3.org/1998/Math/MathML"><ci>FLUX_VALUE</ci></math><listOfParameters><parameter id="LB_R_uxaC_1" name="LOWER_BOUND" value=" -1000.00000000" units="mmol_per_gDW_per_hr"/><parameter id="UB_R_uxaC_1" name="UPPER_BOUND" value="  1000.00000000" units="mmol_per_gDW_per_hr"/><parameter id="OBJ_R_uxaC_1" name="OBJECTIVE_COEFFICIENT" value="     0.00000000" units="dimensionless"/><parameter id="FLUX_VALUE" value="0.00000000" units="mmol_per_gDW_per_hr"/></listOfParameters></kineticLaw></reaction>
<reaction metaid="metaid_R_uxaC_2" id="R_uxaC_2" name="uxaC" reversible="true"><notes><body xmlns="http://www.w3.org/1999/xhtml"><p>SUBSYSTEM: Pentose and glucuronate interconversions</p></body></notes><listOfReactants><speciesReference species="M_187" stoichiometry="1"/></listOfReactants><listOfProducts><speciesReference species="M_222" stoichiometry="1"></speciesReference></listOfProducts><kineticLaw><math xmlns="http://www.w3.org/1998/Math/MathML"><ci>FLUX_VALUE</ci></math><listOfParameters><parameter id="LB_R_uxaC_2" name="LOWER_BOUND" value=" -1000.00000000" units="mmol_per_gDW_per_hr"/><parameter id="UB_R_uxaC_2" name="UPPER_BOUND" value="  1000.00000000" units="mmol_per_gDW_per_hr"/><parameter id="OBJ_R_uxaC_2" name="OBJECTIVE_COEFFICIENT" value="     0.00000000" units="dimensionless"/><parameter id="FLUX_VALUE" value="0.00000000" units="mmol_per_gDW_per_hr"/></listOfParameters></kineticLaw></reaction>
<reaction metaid="metaid_R_uxuB_1" id="R_uxuB_1" name="uxuB" reversible="true"><notes><body xmlns="http://www.w3.org/1999/xhtml"><p>SUBSYSTEM: Pentose and glucuronate interconversions</p></body></notes><listOfReactants><speciesReference species="M_184" stoichiometry="1"/><speciesReference species="M_257" stoichiometry="1"/><speciesReference species="M_342" stoichiometry="1"/></listOfReactants><listOfProducts><speciesReference species="M_213" stoichiometry="1"></speciesReference><speciesReference species="M_341" stoichiometry="1"></speciesReference></listOfProducts><kineticLaw><math xmlns="http://www.w3.org/1998/Math/MathML"><ci>FLUX_VALUE</ci></math><listOfParameters><parameter id="LB_R_uxuB_1" name="LOWER_BOUND" value=" -1000.00000000" units="mmol_per_gDW_per_hr"/><parameter id="UB_R_uxuB_1" name="UPPER_BOUND" value="  1000.00000000" units="mmol_per_gDW_per_hr"/><parameter id="OBJ_R_uxuB_1" name="OBJECTIVE_COEFFICIENT" value="     0.00000000" units="dimensionless"/><parameter id="FLUX_VALUE" value="0.00000000" units="mmol_per_gDW_per_hr"/></listOfParameters></kineticLaw></reaction>
<reaction metaid="metaid_R_uxuB_2" id="R_uxuB_2" name="uxuB" reversible="true"><notes><body xmlns="http://www.w3.org/1999/xhtml"><p>SUBSYSTEM: Pentose and glucuronate interconversions</p></body></notes><listOfReactants><speciesReference species="M_222" stoichiometry="1"/><speciesReference species="M_257" stoichiometry="1"/><speciesReference species="M_342" stoichiometry="1"/></listOfReactants><listOfProducts><speciesReference species="M_164" stoichiometry="1"></speciesReference><speciesReference species="M_341" stoichiometry="1"></speciesReference></listOfProducts><kineticLaw><math xmlns="http://www.w3.org/1998/Math/MathML"><ci>FLUX_VALUE</ci></math><listOfParameters><parameter id="LB_R_uxuB_2" name="LOWER_BOUND" value=" -1000.00000000" units="mmol_per_gDW_per_hr"/><parameter id="UB_R_uxuB_2" name="UPPER_BOUND" value="  1000.00000000" units="mmol_per_gDW_per_hr"/><parameter id="OBJ_R_uxuB_2" name="OBJECTIVE_COEFFICIENT" value="     0.00000000" units="dimensionless"/><parameter id="FLUX_VALUE" value="0.00000000" units="mmol_per_gDW_per_hr"/></listOfParameters></kineticLaw></reaction>
<reaction metaid="metaid_R_uxuA_1" id="R_uxuA_1" name="uxuA" reversible="true"><notes><body xmlns="http://www.w3.org/1999/xhtml"><p>SUBSYSTEM: Pentose and glucuronate interconversions</p></body></notes><listOfReactants><speciesReference species="M_213" stoichiometry="1"/></listOfReactants><listOfProducts><speciesReference species="M_37" stoichiometry="1"></speciesReference><speciesReference species="M_258" stoichiometry="1"></speciesReference></listOfProducts><kineticLaw><math xmlns="http://www.w3.org/1998/Math/MathML"><ci>FLUX_VALUE</ci></math><listOfParameters><parameter id="LB_R_uxuA_1" name="LOWER_BOUND" value=" -1000.00000000" units="mmol_per_gDW_per_hr"/><parameter id="UB_R_uxuA_1" name="UPPER_BOUND" value="  1000.00000000" units="mmol_per_gDW_per_hr"/><parameter id="OBJ_R_uxuA_1" name="OBJECTIVE_COEFFICIENT" value="     0.00000000" units="dimensionless"/><parameter id="FLUX_VALUE" value="0.00000000" units="mmol_per_gDW_per_hr"/></listOfParameters></kineticLaw></reaction>
<reaction metaid="metaid_R_kdgK_1" id="R_kdgK_1" name="kdgK" reversible="true"><notes><body xmlns="http://www.w3.org/1999/xhtml"><p>SUBSYSTEM: Pentose and glucuronate interconversions</p></body></notes><listOfReactants><speciesReference species="M_37" stoichiometry="1"/><speciesReference species="M_126" stoichiometry="1"/></listOfReactants><listOfProducts><speciesReference species="M_38" stoichiometry="1"></speciesReference><speciesReference species="M_118" stoichiometry="1"></speciesReference></listOfProducts><kineticLaw><math xmlns="http://www.w3.org/1998/Math/MathML"><ci>FLUX_VALUE</ci></math><listOfParameters><parameter id="LB_R_kdgK_1" name="LOWER_BOUND" value=" -1000.00000000" units="mmol_per_gDW_per_hr"/><parameter id="UB_R_kdgK_1" name="UPPER_BOUND" value="  1000.00000000" units="mmol_per_gDW_per_hr"/><parameter id="OBJ_R_kdgK_1" name="OBJECTIVE_COEFFICIENT" value="     0.00000000" units="dimensionless"/><parameter id="FLUX_VALUE" value="0.00000000" units="mmol_per_gDW_per_hr"/></listOfParameters></kineticLaw></reaction>
<reaction metaid="metaid_R_kdgA_1" id="R_kdgA_1" name="kdgA" reversible="true"><notes><body xmlns="http://www.w3.org/1999/xhtml"><p>SUBSYSTEM: Pentose and glucuronate interconversions</p></body></notes><listOfReactants><speciesReference species="M_38" stoichiometry="1"/></listOfReactants><listOfProducts><speciesReference species="M_199" stoichiometry="1"></speciesReference><speciesReference species="M_388" stoichiometry="1"></speciesReference></listOfProducts><kineticLaw><math xmlns="http://www.w3.org/1998/Math/MathML"><ci>FLUX_VALUE</ci></math><listOfParameters><parameter id="LB_R_kdgA_1" name="LOWER_BOUND" value=" -1000.00000000" units="mmol_per_gDW_per_hr"/><parameter id="UB_R_kdgA_1" name="UPPER_BOUND" value="  1000.00000000" units="mmol_per_gDW_per_hr"/><parameter id="OBJ_R_kdgA_1" name="OBJECTIVE_COEFFICIENT" value="     0.00000000" units="dimensionless"/><parameter id="FLUX_VALUE" value="0.00000000" units="mmol_per_gDW_per_hr"/></listOfParameters></kineticLaw></reaction>
<reaction metaid="metaid_R_xylA_1" id="R_xylA_1" name="xylA" reversible="false"><notes><body xmlns="http://www.w3.org/1999/xhtml"><p>SUBSYSTEM: Pentose and glucuronate interconversions</p></body></notes><listOfReactants><speciesReference species="M_233" stoichiometry="1"/></listOfReactants><listOfProducts><speciesReference species="M_234" stoichiometry="1"></speciesReference></listOfProducts><kineticLaw><math xmlns="http://www.w3.org/1998/Math/MathML"><ci>FLUX_VALUE</ci></math><listOfParameters><parameter id="LB_R_xylA_1" name="LOWER_BOUND" value="     0.00000000" units="mmol_per_gDW_per_hr"/><parameter id="UB_R_xylA_1" name="UPPER_BOUND" value="  1000.00000000" units="mmol_per_gDW_per_hr"/><parameter id="OBJ_R_xylA_1" name="OBJECTIVE_COEFFICIENT" value="     0.00000000" units="dimensionless"/><parameter id="FLUX_VALUE" value="0.00000000" units="mmol_per_gDW_per_hr"/></listOfParameters></kineticLaw></reaction>
<reaction metaid="metaid_R_xylB_1" id="R_xylB_1" name="xylB" reversible="false"><notes><body xmlns="http://www.w3.org/1999/xhtml"><p>SUBSYSTEM: Pentose and glucuronate interconversions</p></body></notes><listOfReactants><speciesReference species="M_126" stoichiometry="1"/><speciesReference species="M_234" stoichiometry="1"/></listOfReactants><listOfProducts><speciesReference species="M_118" stoichiometry="1"></speciesReference><speciesReference species="M_235" stoichiometry="1"></speciesReference></listOfProducts><kineticLaw><math xmlns="http://www.w3.org/1998/Math/MathML"><ci>FLUX_VALUE</ci></math><listOfParameters><parameter id="LB_R_xylB_1" name="LOWER_BOUND" value="     0.00000000" units="mmol_per_gDW_per_hr"/><parameter id="UB_R_xylB_1" name="UPPER_BOUND" value="  1000.00000000" units="mmol_per_gDW_per_hr"/><parameter id="OBJ_R_xylB_1" name="OBJECTIVE_COEFFICIENT" value="     0.00000000" units="dimensionless"/><parameter id="FLUX_VALUE" value="0.00000000" units="mmol_per_gDW_per_hr"/></listOfParameters></kineticLaw></reaction>
<reaction metaid="metaid_R_pfk_2" id="R_pfk_2" name="pfk" reversible="true"><notes><body xmlns="http://www.w3.org/1999/xhtml"><p>SUBSYSTEM: Fructose and mannose metabolism</p></body></notes><listOfReactants><speciesReference species="M_126" stoichiometry="1"/><speciesReference species="M_182" stoichiometry="1"/></listOfReactants><listOfProducts><speciesReference species="M_118" stoichiometry="1"></speciesReference><speciesReference species="M_181" stoichiometry="1"></speciesReference></listOfProducts><kineticLaw><math xmlns="http://www.w3.org/1998/Math/MathML"><ci>FLUX_VALUE</ci></math><listOfParameters><parameter id="LB_R_pfk_2" name="LOWER_BOUND" value=" -1000.00000000" units="mmol_per_gDW_per_hr"/><parameter id="UB_R_pfk_2" name="UPPER_BOUND" value="  1000.00000000" units="mmol_per_gDW_per_hr"/><parameter id="OBJ_R_pfk_2" name="OBJECTIVE_COEFFICIENT" value="     0.00000000" units="dimensionless"/><parameter id="FLUX_VALUE" value="0.00000000" units="mmol_per_gDW_per_hr"/></listOfParameters></kineticLaw></reaction>
<reaction metaid="metaid_R_mtlD_1" id="R_mtlD_1" name="mtlD" reversible="true"><notes><body xmlns="http://www.w3.org/1999/xhtml"><p>SUBSYSTEM: Fructose and mannose metabolism</p></body></notes><listOfReactants><speciesReference species="M_212" stoichiometry="1"/><speciesReference species="M_341" stoichiometry="1"/></listOfReactants><listOfProducts><speciesReference species="M_183" stoichiometry="1"></speciesReference><speciesReference species="M_342" stoichiometry="1"></speciesReference></listOfProducts><kineticLaw><math xmlns="http://www.w3.org/1998/Math/MathML"><ci>FLUX_VALUE</ci></math><listOfParameters><parameter id="LB_R_mtlD_1" name="LOWER_BOUND" value=" -1000.00000000" units="mmol_per_gDW_per_hr"/><parameter id="UB_R_mtlD_1" name="UPPER_BOUND" value="  1000.00000000" units="mmol_per_gDW_per_hr"/><parameter id="OBJ_R_mtlD_1" name="OBJECTIVE_COEFFICIENT" value="     0.00000000" units="dimensionless"/><parameter id="FLUX_VALUE" value="0.00000000" units="mmol_per_gDW_per_hr"/></listOfParameters></kineticLaw></reaction>
<reaction metaid="metaid_R_pmi_1" id="R_pmi_1" name="pmi" reversible="true"><notes><body xmlns="http://www.w3.org/1999/xhtml"><p>SUBSYSTEM: Fructose and mannose metabolism</p></body></notes><listOfReactants><speciesReference species="M_214" stoichiometry="1"/></listOfReactants><listOfProducts><speciesReference species="M_183" stoichiometry="1"></speciesReference></listOfProducts><kineticLaw><math xmlns="http://www.w3.org/1998/Math/MathML"><ci>FLUX_VALUE</ci></math><listOfParameters><parameter id="LB_R_pmi_1" name="LOWER_BOUND" value=" -1000.00000000" units="mmol_per_gDW_per_hr"/><parameter id="UB_R_pmi_1" name="UPPER_BOUND" value="  1000.00000000" units="mmol_per_gDW_per_hr"/><parameter id="OBJ_R_pmi_1" name="OBJECTIVE_COEFFICIENT" value="     0.00000000" units="dimensionless"/><parameter id="FLUX_VALUE" value="0.00000000" units="mmol_per_gDW_per_hr"/></listOfParameters></kineticLaw></reaction>
<reaction metaid="metaid_R_scrK_1" id="R_scrK_1" name="scrK" reversible="true"><notes><body xmlns="http://www.w3.org/1999/xhtml"><p>SUBSYSTEM: Fructose and mannose metabolism</p></body></notes><listOfReactants><speciesReference species="M_126" stoichiometry="1"/><speciesReference species="M_180" stoichiometry="1"/></listOfReactants><listOfProducts><speciesReference species="M_118" stoichiometry="1"></speciesReference><speciesReference species="M_183" stoichiometry="1"></speciesReference></listOfProducts><kineticLaw><math xmlns="http://www.w3.org/1998/Math/MathML"><ci>FLUX_VALUE</ci></math><listOfParameters><parameter id="LB_R_scrK_1" name="LOWER_BOUND" value=" -1000.00000000" units="mmol_per_gDW_per_hr"/><parameter id="UB_R_scrK_1" name="UPPER_BOUND" value="  1000.00000000" units="mmol_per_gDW_per_hr"/><parameter id="OBJ_R_scrK_1" name="OBJECTIVE_COEFFICIENT" value="     0.00000000" units="dimensionless"/><parameter id="FLUX_VALUE" value="0.00000000" units="mmol_per_gDW_per_hr"/></listOfParameters></kineticLaw></reaction>
<reaction metaid="metaid_R_galM_1" id="R_galM_1" name="galM" reversible="true"><notes><body xmlns="http://www.w3.org/1999/xhtml"><p>SUBSYSTEM: Galactose metabolism</p></body></notes><listOfReactants><speciesReference species="M_185" stoichiometry="1"/></listOfReactants><listOfProducts><speciesReference species="M_127" stoichiometry="1"></speciesReference></listOfProducts><kineticLaw><math xmlns="http://www.w3.org/1998/Math/MathML"><ci>FLUX_VALUE</ci></math><listOfParameters><parameter id="LB_R_galM_1" name="LOWER_BOUND" value=" -1000.00000000" units="mmol_per_gDW_per_hr"/><parameter id="UB_R_galM_1" name="UPPER_BOUND" value="  1000.00000000" units="mmol_per_gDW_per_hr"/><parameter id="OBJ_R_galM_1" name="OBJECTIVE_COEFFICIENT" value="     0.00000000" units="dimensionless"/><parameter id="FLUX_VALUE" value="0.00000000" units="mmol_per_gDW_per_hr"/></listOfParameters></kineticLaw></reaction>
<reaction metaid="metaid_R_galK_1" id="R_galK_1" name="galK" reversible="false"><notes><body xmlns="http://www.w3.org/1999/xhtml"><p>SUBSYSTEM: Galactose metabolism</p></body></notes><listOfReactants><speciesReference species="M_126" stoichiometry="1"/><speciesReference species="M_185" stoichiometry="1"/></listOfReactants><listOfProducts><speciesReference species="M_118" stoichiometry="1"></speciesReference><speciesReference species="M_120" stoichiometry="1"></speciesReference></listOfProducts><kineticLaw><math xmlns="http://www.w3.org/1998/Math/MathML"><ci>FLUX_VALUE</ci></math><listOfParameters><parameter id="LB_R_galK_1" name="LOWER_BOUND" value="     0.00000000" units="mmol_per_gDW_per_hr"/><parameter id="UB_R_galK_1" name="UPPER_BOUND" value="  1000.00000000" units="mmol_per_gDW_per_hr"/><parameter id="OBJ_R_galK_1" name="OBJECTIVE_COEFFICIENT" value="     0.00000000" units="dimensionless"/><parameter id="FLUX_VALUE" value="0.00000000" units="mmol_per_gDW_per_hr"/></listOfParameters></kineticLaw></reaction>
<reaction metaid="metaid_R_galT_1" id="R_galT_1" name="galT" reversible="false"><notes><body xmlns="http://www.w3.org/1999/xhtml"><p>SUBSYSTEM: Galactose metabolism</p></body></notes><listOfReactants><speciesReference species="M_120" stoichiometry="1"/><speciesReference species="M_433" stoichiometry="1"/></listOfReactants><listOfProducts><speciesReference species="M_211" stoichiometry="1"></speciesReference><speciesReference species="M_418" stoichiometry="1"></speciesReference></listOfProducts><kineticLaw><math xmlns="http://www.w3.org/1998/Math/MathML"><ci>FLUX_VALUE</ci></math><listOfParameters><parameter id="LB_R_galT_1" name="LOWER_BOUND" value="     0.00000000" units="mmol_per_gDW_per_hr"/><parameter id="UB_R_galT_1" name="UPPER_BOUND" value="  1000.00000000" units="mmol_per_gDW_per_hr"/><parameter id="OBJ_R_galT_1" name="OBJECTIVE_COEFFICIENT" value="     0.00000000" units="dimensionless"/><parameter id="FLUX_VALUE" value="0.00000000" units="mmol_per_gDW_per_hr"/></listOfParameters></kineticLaw></reaction>
<reaction metaid="metaid_R_galE_1" id="R_galE_1" name="galE" reversible="true"><notes><body xmlns="http://www.w3.org/1999/xhtml"><p>SUBSYSTEM: Galactose metabolism</p></body></notes><listOfReactants><speciesReference species="M_418" stoichiometry="1"/></listOfReactants><listOfProducts><speciesReference species="M_419" stoichiometry="1"></speciesReference></listOfProducts><kineticLaw><math xmlns="http://www.w3.org/1998/Math/MathML"><ci>FLUX_VALUE</ci></math><listOfParameters><parameter id="LB_R_galE_1" name="LOWER_BOUND" value=" -1000.00000000" units="mmol_per_gDW_per_hr"/><parameter id="UB_R_galE_1" name="UPPER_BOUND" value="  1000.00000000" units="mmol_per_gDW_per_hr"/><parameter id="OBJ_R_galE_1" name="OBJECTIVE_COEFFICIENT" value="     0.00000000" units="dimensionless"/><parameter id="FLUX_VALUE" value="0.00000000" units="mmol_per_gDW_per_hr"/></listOfParameters></kineticLaw></reaction>
<reaction metaid="metaid_R_ycbD_1" id="R_ycbD_1" name="ycbD" reversible="true"><notes><body xmlns="http://www.w3.org/1999/xhtml"><p>SUBSYSTEM: Galactose metabolism</p></body></notes><listOfReactants><speciesReference species="M_418" stoichiometry="1"/></listOfReactants><listOfProducts><speciesReference species="M_419" stoichiometry="1"></speciesReference></listOfProducts><kineticLaw><math xmlns="http://www.w3.org/1998/Math/MathML"><ci>FLUX_VALUE</ci></math><listOfParameters><parameter id="LB_R_ycbD_1" name="LOWER_BOUND" value=" -1000.00000000" units="mmol_per_gDW_per_hr"/><parameter id="UB_R_ycbD_1" name="UPPER_BOUND" value="  1000.00000000" units="mmol_per_gDW_per_hr"/><parameter id="OBJ_R_ycbD_1" name="OBJECTIVE_COEFFICIENT" value="     0.00000000" units="dimensionless"/><parameter id="FLUX_VALUE" value="0.00000000" units="mmol_per_gDW_per_hr"/></listOfParameters></kineticLaw></reaction>
<reaction metaid="metaid_R_hasC_1" id="R_hasC_1" name="hasC" reversible="true"><notes><body xmlns="http://www.w3.org/1999/xhtml"><p>SUBSYSTEM: Galactose metabolism</p></body></notes><listOfReactants><speciesReference species="M_195" stoichiometry="1"/><speciesReference species="M_433" stoichiometry="1"/></listOfReactants><listOfProducts><speciesReference species="M_211" stoichiometry="1"></speciesReference><speciesReference species="M_419" stoichiometry="1"></speciesReference></listOfProducts><kineticLaw><math xmlns="http://www.w3.org/1998/Math/MathML"><ci>FLUX_VALUE</ci></math><listOfParameters><parameter id="LB_R_hasC_1" name="LOWER_BOUND" value=" -1000.00000000" units="mmol_per_gDW_per_hr"/><parameter id="UB_R_hasC_1" name="UPPER_BOUND" value="  1000.00000000" units="mmol_per_gDW_per_hr"/><parameter id="OBJ_R_hasC_1" name="OBJECTIVE_COEFFICIENT" value="     0.00000000" units="dimensionless"/><parameter id="FLUX_VALUE" value="0.00000000" units="mmol_per_gDW_per_hr"/></listOfParameters></kineticLaw></reaction>
<reaction metaid="metaid_R_femD_1" id="R_femD_1" name="femD" reversible="true"><notes><body xmlns="http://www.w3.org/1999/xhtml"><p>SUBSYSTEM: Galactose metabolism</p></body></notes><listOfReactants><speciesReference species="M_195" stoichiometry="1"/></listOfReactants><listOfProducts><speciesReference species="M_196" stoichiometry="1"></speciesReference></listOfProducts><kineticLaw><math xmlns="http://www.w3.org/1998/Math/MathML"><ci>FLUX_VALUE</ci></math><listOfParameters><parameter id="LB_R_femD_1" name="LOWER_BOUND" value=" -1000.00000000" units="mmol_per_gDW_per_hr"/><parameter id="UB_R_femD_1" name="UPPER_BOUND" value="  1000.00000000" units="mmol_per_gDW_per_hr"/><parameter id="OBJ_R_femD_1" name="OBJECTIVE_COEFFICIENT" value="     0.00000000" units="dimensionless"/><parameter id="FLUX_VALUE" value="0.00000000" units="mmol_per_gDW_per_hr"/></listOfParameters></kineticLaw></reaction>
<reaction metaid="metaid_R_unk_10" id="R_unk_10" name="unk" reversible="true"><notes><body xmlns="http://www.w3.org/1999/xhtml"><p>SUBSYSTEM: Galactose metabolism</p></body></notes><listOfReactants><speciesReference species="M_186" stoichiometry="1"/></listOfReactants><listOfProducts><speciesReference species="M_221" stoichiometry="1"></speciesReference></listOfProducts><kineticLaw><math xmlns="http://www.w3.org/1998/Math/MathML"><ci>FLUX_VALUE</ci></math><listOfParameters><parameter id="LB_R_unk_10" name="LOWER_BOUND" value=" -1000.00000000" units="mmol_per_gDW_per_hr"/><parameter id="UB_R_unk_10" name="UPPER_BOUND" value="  1000.00000000" units="mmol_per_gDW_per_hr"/><parameter id="OBJ_R_unk_10" name="OBJECTIVE_COEFFICIENT" value="     0.00000000" units="dimensionless"/><parameter id="FLUX_VALUE" value="0.00000000" units="mmol_per_gDW_per_hr"/></listOfParameters></kineticLaw></reaction>
<reaction metaid="metaid_R_lacC_1" id="R_lacC_1" name="lacC" reversible="true"><notes><body xmlns="http://www.w3.org/1999/xhtml"><p>SUBSYSTEM: Galactose metabolism</p></body></notes><listOfReactants><speciesReference species="M_126" stoichiometry="1"/><speciesReference species="M_221" stoichiometry="1"/></listOfReactants><listOfProducts><speciesReference species="M_118" stoichiometry="1"></speciesReference><speciesReference species="M_220" stoichiometry="1"></speciesReference></listOfProducts><kineticLaw><math xmlns="http://www.w3.org/1998/Math/MathML"><ci>FLUX_VALUE</ci></math><listOfParameters><parameter id="LB_R_lacC_1" name="LOWER_BOUND" value=" -1000.00000000" units="mmol_per_gDW_per_hr"/><parameter id="UB_R_lacC_1" name="UPPER_BOUND" value="  1000.00000000" units="mmol_per_gDW_per_hr"/><parameter id="OBJ_R_lacC_1" name="OBJECTIVE_COEFFICIENT" value="     0.00000000" units="dimensionless"/><parameter id="FLUX_VALUE" value="0.00000000" units="mmol_per_gDW_per_hr"/></listOfParameters></kineticLaw></reaction>
<reaction metaid="metaid_R_unk_11" id="R_unk_11" name="unk" reversible="true"><notes><body xmlns="http://www.w3.org/1999/xhtml"><p>SUBSYSTEM: Galactose metabolism</p></body></notes><listOfReactants><speciesReference species="M_220" stoichiometry="1"/></listOfReactants><listOfProducts><speciesReference species="M_199" stoichiometry="1"></speciesReference><speciesReference species="M_249" stoichiometry="1"></speciesReference></listOfProducts><kineticLaw><math xmlns="http://www.w3.org/1998/Math/MathML"><ci>FLUX_VALUE</ci></math><listOfParameters><parameter id="LB_R_unk_11" name="LOWER_BOUND" value=" -1000.00000000" units="mmol_per_gDW_per_hr"/><parameter id="UB_R_unk_11" name="UPPER_BOUND" value="  1000.00000000" units="mmol_per_gDW_per_hr"/><parameter id="OBJ_R_unk_11" name="OBJECTIVE_COEFFICIENT" value="     0.00000000" units="dimensionless"/><parameter id="FLUX_VALUE" value="0.00000000" units="mmol_per_gDW_per_hr"/></listOfParameters></kineticLaw></reaction>
<reaction metaid="metaid_R_lacZ_1" id="R_lacZ_1" name="lacZ" reversible="false"><notes><body xmlns="http://www.w3.org/1999/xhtml"><p>SUBSYSTEM: Lactose Metabolism</p></body></notes><listOfReactants><speciesReference species="M_277" stoichiometry="1"/></listOfReactants><listOfProducts><speciesReference species="M_185" stoichiometry="1"></speciesReference><speciesReference species="M_194" stoichiometry="1"></speciesReference></listOfProducts><kineticLaw><math xmlns="http://www.w3.org/1998/Math/MathML"><ci>FLUX_VALUE</ci></math><listOfParameters><parameter id="LB_R_lacZ_1" name="LOWER_BOUND" value="     0.00000000" units="mmol_per_gDW_per_hr"/><parameter id="UB_R_lacZ_1" name="UPPER_BOUND" value="  1000.00000000" units="mmol_per_gDW_per_hr"/><parameter id="OBJ_R_lacZ_1" name="OBJECTIVE_COEFFICIENT" value="     0.00000000" units="dimensionless"/><parameter id="FLUX_VALUE" value="0.00000000" units="mmol_per_gDW_per_hr"/></listOfParameters></kineticLaw></reaction>
<reaction metaid="metaid_R_lacG_1" id="R_lacG_1" name="lacG" reversible="false"><notes><body xmlns="http://www.w3.org/1999/xhtml"><p>SUBSYSTEM: Lactose Metabolism</p></body></notes><listOfReactants><speciesReference species="M_278" stoichiometry="1"/></listOfReactants><listOfProducts><speciesReference species="M_186" stoichiometry="1"></speciesReference><speciesReference species="M_194" stoichiometry="1"></speciesReference></listOfProducts><kineticLaw><math xmlns="http://www.w3.org/1998/Math/MathML"><ci>FLUX_VALUE</ci></math><listOfParameters><parameter id="LB_R_lacG_1" name="LOWER_BOUND" value="     0.00000000" units="mmol_per_gDW_per_hr"/><parameter id="UB_R_lacG_1" name="UPPER_BOUND" value="  1000.00000000" units="mmol_per_gDW_per_hr"/><parameter id="OBJ_R_lacG_1" name="OBJECTIVE_COEFFICIENT" value="     0.00000000" units="dimensionless"/><parameter id="FLUX_VALUE" value="0.00000000" units="mmol_per_gDW_per_hr"/></listOfParameters></kineticLaw></reaction>
<reaction metaid="metaid_R_aldB_1" id="R_aldB_1" name="aldB" reversible="true"><notes><body xmlns="http://www.w3.org/1999/xhtml"><p>SUBSYSTEM: Butanoate metabolism</p></body></notes><listOfReactants><speciesReference species="M_31" stoichiometry="1"/></listOfReactants><listOfProducts><speciesReference species="M_30" stoichiometry="1"></speciesReference><speciesReference species="M_154" stoichiometry="1"></speciesReference></listOfProducts><kineticLaw><math xmlns="http://www.w3.org/1998/Math/MathML"><ci>FLUX_VALUE</ci></math><listOfParameters><parameter id="LB_R_aldB_1" name="LOWER_BOUND" value=" -1000.00000000" units="mmol_per_gDW_per_hr"/><parameter id="UB_R_aldB_1" name="UPPER_BOUND" value="  1000.00000000" units="mmol_per_gDW_per_hr"/><parameter id="OBJ_R_aldB_1" name="OBJECTIVE_COEFFICIENT" value="     0.00000000" units="dimensionless"/><parameter id="FLUX_VALUE" value="0.00000000" units="mmol_per_gDW_per_hr"/></listOfParameters></kineticLaw></reaction>
<reaction metaid="metaid_R_butB_1" id="R_butB_1" name="butB" reversible="true"><notes><body xmlns="http://www.w3.org/1999/xhtml"><p>SUBSYSTEM: Butanoate metabolism</p></body></notes><listOfReactants><speciesReference species="M_30" stoichiometry="1"/><speciesReference species="M_257" stoichiometry="1"/><speciesReference species="M_342" stoichiometry="1"/></listOfReactants><listOfProducts><speciesReference species="M_6" stoichiometry="1"></speciesReference><speciesReference species="M_341" stoichiometry="1"></speciesReference></listOfProducts><kineticLaw><math xmlns="http://www.w3.org/1998/Math/MathML"><ci>FLUX_VALUE</ci></math><listOfParameters><parameter id="LB_R_butB_1" name="LOWER_BOUND" value=" -1000.00000000" units="mmol_per_gDW_per_hr"/><parameter id="UB_R_butB_1" name="UPPER_BOUND" value="  1000.00000000" units="mmol_per_gDW_per_hr"/><parameter id="OBJ_R_butB_1" name="OBJECTIVE_COEFFICIENT" value="     0.00000000" units="dimensionless"/><parameter id="FLUX_VALUE" value="0.00000000" units="mmol_per_gDW_per_hr"/></listOfParameters></kineticLaw></reaction>
<reaction metaid="metaid_R_chem_1" id="R_chem_1" name="chem" reversible="false"><notes><body xmlns="http://www.w3.org/1999/xhtml"><p>SUBSYSTEM: Butanoate metabolism</p></body></notes><listOfReactants><speciesReference species="M_31" stoichiometry="1"/><speciesReference species="M_354" stoichiometry="1"/></listOfReactants><listOfProducts><speciesReference species="M_154" stoichiometry="1"></speciesReference><speciesReference species="M_202" stoichiometry="1"></speciesReference></listOfProducts><kineticLaw><math xmlns="http://www.w3.org/1998/Math/MathML"><ci>FLUX_VALUE</ci></math><listOfParameters><parameter id="LB_R_chem_1" name="LOWER_BOUND" value="     0.00000000" units="mmol_per_gDW_per_hr"/><parameter id="UB_R_chem_1" name="UPPER_BOUND" value="  1000.00000000" units="mmol_per_gDW_per_hr"/><parameter id="OBJ_R_chem_1" name="OBJECTIVE_COEFFICIENT" value="     0.00000000" units="dimensionless"/><parameter id="FLUX_VALUE" value="0.00000000" units="mmol_per_gDW_per_hr"/></listOfParameters></kineticLaw></reaction>
<reaction metaid="metaid_R_butA_1" id="R_butA_1" name="butA" reversible="false"><notes><body xmlns="http://www.w3.org/1999/xhtml"><p>SUBSYSTEM: Butanoate metabolism</p></body></notes><listOfReactants><speciesReference species="M_202" stoichiometry="1"/><speciesReference species="M_257" stoichiometry="1"/><speciesReference species="M_342" stoichiometry="1"/></listOfReactants><listOfProducts><speciesReference species="M_30" stoichiometry="1"></speciesReference><speciesReference species="M_341" stoichiometry="1"></speciesReference></listOfProducts><kineticLaw><math xmlns="http://www.w3.org/1998/Math/MathML"><ci>FLUX_VALUE</ci></math><listOfParameters><parameter id="LB_R_butA_1" name="LOWER_BOUND" value="     0.00000000" units="mmol_per_gDW_per_hr"/><parameter id="UB_R_butA_1" name="UPPER_BOUND" value="  1000.00000000" units="mmol_per_gDW_per_hr"/><parameter id="OBJ_R_butA_1" name="OBJECTIVE_COEFFICIENT" value="     0.00000000" units="dimensionless"/><parameter id="FLUX_VALUE" value="0.00000000" units="mmol_per_gDW_per_hr"/></listOfParameters></kineticLaw></reaction>
<reaction metaid="metaid_R_citE_1" id="R_citE_1" name="citE" reversible="false"><notes><body xmlns="http://www.w3.org/1999/xhtml"><p>SUBSYSTEM: Citrate metabolism</p></body></notes><listOfReactants><speciesReference species="M_152" stoichiometry="1"/></listOfReactants><listOfProducts><speciesReference species="M_104" stoichiometry="1"></speciesReference><speciesReference species="M_365" stoichiometry="1"></speciesReference></listOfProducts><kineticLaw><math xmlns="http://www.w3.org/1998/Math/MathML"><ci>FLUX_VALUE</ci></math><listOfParameters><parameter id="LB_R_citE_1" name="LOWER_BOUND" value="     0.00000000" units="mmol_per_gDW_per_hr"/><parameter id="UB_R_citE_1" name="UPPER_BOUND" value="  1000.00000000" units="mmol_per_gDW_per_hr"/><parameter id="OBJ_R_citE_1" name="OBJECTIVE_COEFFICIENT" value="     0.00000000" units="dimensionless"/><parameter id="FLUX_VALUE" value="0.00000000" units="mmol_per_gDW_per_hr"/></listOfParameters></kineticLaw></reaction>
<reaction metaid="metaid_R_unk_16" id="R_unk_16" name="unk" reversible="false"><notes><body xmlns="http://www.w3.org/1999/xhtml"><p>SUBSYSTEM: Citrate metabolism</p></body></notes><listOfReactants><speciesReference species="M_365" stoichiometry="1"/></listOfReactants><listOfProducts><speciesReference species="M_154" stoichiometry="1"></speciesReference><speciesReference species="M_388" stoichiometry="1"></speciesReference></listOfProducts><kineticLaw><math xmlns="http://www.w3.org/1998/Math/MathML"><ci>FLUX_VALUE</ci></math><listOfParameters><parameter id="LB_R_unk_16" name="LOWER_BOUND" value="     0.00000000" units="mmol_per_gDW_per_hr"/><parameter id="UB_R_unk_16" name="UPPER_BOUND" value="  1000.00000000" units="mmol_per_gDW_per_hr"/><parameter id="OBJ_R_unk_16" name="OBJECTIVE_COEFFICIENT" value="     0.00000000" units="dimensionless"/><parameter id="FLUX_VALUE" value="0.00000000" units="mmol_per_gDW_per_hr"/></listOfParameters></kineticLaw></reaction>
<reaction metaid="metaid_R_xynB_1" id="R_xynB_1" name="xynB" reversible="true"><notes><body xmlns="http://www.w3.org/1999/xhtml"><p>SUBSYSTEM: Others sugars</p></body></notes><listOfReactants><speciesReference species="M_18" stoichiometry="1"/><speciesReference species="M_258" stoichiometry="1"/></listOfReactants><listOfProducts><speciesReference species="M_233" stoichiometry="2"></speciesReference></listOfProducts><kineticLaw><math xmlns="http://www.w3.org/1998/Math/MathML"><ci>FLUX_VALUE</ci></math><listOfParameters><parameter id="LB_R_xynB_1" name="LOWER_BOUND" value=" -1000.00000000" units="mmol_per_gDW_per_hr"/><parameter id="UB_R_xynB_1" name="UPPER_BOUND" value="  1000.00000000" units="mmol_per_gDW_per_hr"/><parameter id="OBJ_R_xynB_1" name="OBJECTIVE_COEFFICIENT" value="     0.00000000" units="dimensionless"/><parameter id="FLUX_VALUE" value="0.00000000" units="mmol_per_gDW_per_hr"/></listOfParameters></kineticLaw></reaction>
<reaction metaid="metaid_R_xynB_2" id="R_xynB_2" name="xynB" reversible="true"><notes><body xmlns="http://www.w3.org/1999/xhtml"><p>SUBSYSTEM: Others sugars</p></body></notes><listOfReactants><speciesReference species="M_258" stoichiometry="1"/><speciesReference species="M_437" stoichiometry="1"/></listOfReactants><listOfProducts><speciesReference species="M_233" stoichiometry="2"></speciesReference></listOfProducts><kineticLaw><math xmlns="http://www.w3.org/1998/Math/MathML"><ci>FLUX_VALUE</ci></math><listOfParameters><parameter id="LB_R_xynB_2" name="LOWER_BOUND" value=" -1000.00000000" units="mmol_per_gDW_per_hr"/><parameter id="UB_R_xynB_2" name="UPPER_BOUND" value="  1000.00000000" units="mmol_per_gDW_per_hr"/><parameter id="OBJ_R_xynB_2" name="OBJECTIVE_COEFFICIENT" value="     0.00000000" units="dimensionless"/><parameter id="FLUX_VALUE" value="0.00000000" units="mmol_per_gDW_per_hr"/></listOfParameters></kineticLaw></reaction>
<reaction metaid="metaid_R_unk_61" id="R_unk_61" name="unk" reversible="false"><notes><body xmlns="http://www.w3.org/1999/xhtml"><p>SUBSYSTEM: Sulfate metabolism</p></body></notes><listOfReactants><speciesReference species="M_126" stoichiometry="1"/><speciesReference species="M_254" stoichiometry="1"/><speciesReference species="M_405" stoichiometry="1"/></listOfReactants><listOfProducts><speciesReference species="M_117" stoichiometry="1"></speciesReference><speciesReference species="M_211" stoichiometry="1"></speciesReference><speciesReference species="M_243" stoichiometry="1"></speciesReference><speciesReference species="M_376" stoichiometry="1"></speciesReference></listOfProducts><kineticLaw><math xmlns="http://www.w3.org/1998/Math/MathML"><ci>FLUX_VALUE</ci></math><listOfParameters><parameter id="LB_R_unk_61" name="LOWER_BOUND" value="     0.00000000" units="mmol_per_gDW_per_hr"/><parameter id="UB_R_unk_61" name="UPPER_BOUND" value="  1000.00000000" units="mmol_per_gDW_per_hr"/><parameter id="OBJ_R_unk_61" name="OBJECTIVE_COEFFICIENT" value="     0.00000000" units="dimensionless"/><parameter id="FLUX_VALUE" value="0.00000000" units="mmol_per_gDW_per_hr"/></listOfParameters></kineticLaw></reaction>
<reaction metaid="metaid_R_unk_62" id="R_unk_62" name="unk" reversible="false"><notes><body xmlns="http://www.w3.org/1999/xhtml"><p>SUBSYSTEM: Sulfate metabolism</p></body></notes><listOfReactants><speciesReference species="M_117" stoichiometry="1"/><speciesReference species="M_126" stoichiometry="1"/></listOfReactants><listOfProducts><speciesReference species="M_63" stoichiometry="1"></speciesReference><speciesReference species="M_118" stoichiometry="1"></speciesReference></listOfProducts><kineticLaw><math xmlns="http://www.w3.org/1998/Math/MathML"><ci>FLUX_VALUE</ci></math><listOfParameters><parameter id="LB_R_unk_62" name="LOWER_BOUND" value="     0.00000000" units="mmol_per_gDW_per_hr"/><parameter id="UB_R_unk_62" name="UPPER_BOUND" value="  1000.00000000" units="mmol_per_gDW_per_hr"/><parameter id="OBJ_R_unk_62" name="OBJECTIVE_COEFFICIENT" value="     0.00000000" units="dimensionless"/><parameter id="FLUX_VALUE" value="0.00000000" units="mmol_per_gDW_per_hr"/></listOfParameters></kineticLaw></reaction>
<reaction metaid="metaid_R_unk_63" id="R_unk_63" name="unk" reversible="false"><notes><body xmlns="http://www.w3.org/1999/xhtml"><p>SUBSYSTEM: Sulfate metabolism</p></body></notes><listOfReactants><speciesReference species="M_63" stoichiometry="1"/><speciesReference species="M_389" stoichiometry="1"/></listOfReactants><listOfProducts><speciesReference species="M_115" stoichiometry="1"></speciesReference><speciesReference species="M_261" stoichiometry="1"></speciesReference><speciesReference species="M_367" stoichiometry="1"></speciesReference></listOfProducts><kineticLaw><math xmlns="http://www.w3.org/1998/Math/MathML"><ci>FLUX_VALUE</ci></math><listOfParameters><parameter id="LB_R_unk_63" name="LOWER_BOUND" value="     0.00000000" units="mmol_per_gDW_per_hr"/><parameter id="UB_R_unk_63" name="UPPER_BOUND" value="  1000.00000000" units="mmol_per_gDW_per_hr"/><parameter id="OBJ_R_unk_63" name="OBJECTIVE_COEFFICIENT" value="     0.00000000" units="dimensionless"/><parameter id="FLUX_VALUE" value="0.00000000" units="mmol_per_gDW_per_hr"/></listOfParameters></kineticLaw></reaction>
<reaction metaid="metaid_R_unk_64" id="R_unk_64" name="unk" reversible="true"><notes><body xmlns="http://www.w3.org/1999/xhtml"><p>SUBSYSTEM: Sulfate metabolism</p></body></notes><listOfReactants><speciesReference species="M_261" stoichiometry="1"/><speciesReference species="M_344" stoichiometry="3"/></listOfReactants><listOfProducts><speciesReference species="M_258" stoichiometry="3"></speciesReference><speciesReference species="M_260" stoichiometry="1"></speciesReference><speciesReference species="M_343" stoichiometry="3"></speciesReference></listOfProducts><kineticLaw><math xmlns="http://www.w3.org/1998/Math/MathML"><ci>FLUX_VALUE</ci></math><listOfParameters><parameter id="LB_R_unk_64" name="LOWER_BOUND" value=" -1000.00000000" units="mmol_per_gDW_per_hr"/><parameter id="UB_R_unk_64" name="UPPER_BOUND" value="  1000.00000000" units="mmol_per_gDW_per_hr"/><parameter id="OBJ_R_unk_64" name="OBJECTIVE_COEFFICIENT" value="     0.00000000" units="dimensionless"/><parameter id="FLUX_VALUE" value="0.00000000" units="mmol_per_gDW_per_hr"/></listOfParameters></kineticLaw></reaction>
<reaction metaid="metaid_R_gltB_1" id="R_gltB_1" name="gltB" reversible="true"><notes><body xmlns="http://www.w3.org/1999/xhtml"><p>SUBSYSTEM: Glutamate metabolism</p></body></notes><listOfReactants><speciesReference species="M_289" stoichiometry="2"/><speciesReference species="M_343" stoichiometry="1"/></listOfReactants><listOfProducts><speciesReference species="M_50" stoichiometry="1"></speciesReference><speciesReference species="M_291" stoichiometry="1"></speciesReference><speciesReference species="M_344" stoichiometry="1"></speciesReference></listOfProducts><kineticLaw><math xmlns="http://www.w3.org/1998/Math/MathML"><ci>FLUX_VALUE</ci></math><listOfParameters><parameter id="LB_R_gltB_1" name="LOWER_BOUND" value=" -1000.00000000" units="mmol_per_gDW_per_hr"/><parameter id="UB_R_gltB_1" name="UPPER_BOUND" value="  1000.00000000" units="mmol_per_gDW_per_hr"/><parameter id="OBJ_R_gltB_1" name="OBJECTIVE_COEFFICIENT" value="     0.00000000" units="dimensionless"/><parameter id="FLUX_VALUE" value="0.00000000" units="mmol_per_gDW_per_hr"/></listOfParameters></kineticLaw></reaction>
<reaction metaid="metaid_R_gltD_1" id="R_gltD_1" name="gltD" reversible="true"><notes><body xmlns="http://www.w3.org/1999/xhtml"><p>SUBSYSTEM: Glutamate metabolism</p></body></notes><listOfReactants><speciesReference species="M_289" stoichiometry="2"/><speciesReference species="M_343" stoichiometry="1"/></listOfReactants><listOfProducts><speciesReference species="M_50" stoichiometry="1"></speciesReference><speciesReference species="M_291" stoichiometry="1"></speciesReference><speciesReference species="M_344" stoichiometry="1"></speciesReference></listOfProducts><kineticLaw><math xmlns="http://www.w3.org/1998/Math/MathML"><ci>FLUX_VALUE</ci></math><listOfParameters><parameter id="LB_R_gltD_1" name="LOWER_BOUND" value=" -1000.00000000" units="mmol_per_gDW_per_hr"/><parameter id="UB_R_gltD_1" name="UPPER_BOUND" value="  1000.00000000" units="mmol_per_gDW_per_hr"/><parameter id="OBJ_R_gltD_1" name="OBJECTIVE_COEFFICIENT" value="     0.00000000" units="dimensionless"/><parameter id="FLUX_VALUE" value="0.00000000" units="mmol_per_gDW_per_hr"/></listOfParameters></kineticLaw></reaction>
<reaction metaid="metaid_R_carB_1" id="R_carB_1" name="carB" reversible="false"><notes><body xmlns="http://www.w3.org/1999/xhtml"><p>SUBSYSTEM: Glutamate metabolism</p></body></notes><listOfReactants><speciesReference species="M_126" stoichiometry="2"/><speciesReference species="M_154" stoichiometry="1"/><speciesReference species="M_258" stoichiometry="1"/><speciesReference species="M_291" stoichiometry="1"/></listOfReactants><listOfProducts><speciesReference species="M_118" stoichiometry="2"></speciesReference><speciesReference species="M_142" stoichiometry="1"></speciesReference><speciesReference species="M_289" stoichiometry="1"></speciesReference><speciesReference species="M_376" stoichiometry="1"></speciesReference></listOfProducts><kineticLaw><math xmlns="http://www.w3.org/1998/Math/MathML"><ci>FLUX_VALUE</ci></math><listOfParameters><parameter id="LB_R_carB_1" name="LOWER_BOUND" value="     0.00000000" units="mmol_per_gDW_per_hr"/><parameter id="UB_R_carB_1" name="UPPER_BOUND" value="  1000.00000000" units="mmol_per_gDW_per_hr"/><parameter id="OBJ_R_carB_1" name="OBJECTIVE_COEFFICIENT" value="     0.00000000" units="dimensionless"/><parameter id="FLUX_VALUE" value="0.00000000" units="mmol_per_gDW_per_hr"/></listOfParameters></kineticLaw></reaction>
<reaction metaid="metaid_R_carA_1" id="R_carA_1" name="carA" reversible="false"><notes><body xmlns="http://www.w3.org/1999/xhtml"><p>SUBSYSTEM: Glutamate metabolism</p></body></notes><listOfReactants><speciesReference species="M_126" stoichiometry="2"/><speciesReference species="M_154" stoichiometry="1"/><speciesReference species="M_258" stoichiometry="1"/><speciesReference species="M_291" stoichiometry="1"/></listOfReactants><listOfProducts><speciesReference species="M_118" stoichiometry="2"></speciesReference><speciesReference species="M_142" stoichiometry="1"></speciesReference><speciesReference species="M_289" stoichiometry="1"></speciesReference><speciesReference species="M_376" stoichiometry="1"></speciesReference></listOfProducts><kineticLaw><math xmlns="http://www.w3.org/1998/Math/MathML"><ci>FLUX_VALUE</ci></math><listOfParameters><parameter id="LB_R_carA_1" name="LOWER_BOUND" value="     0.00000000" units="mmol_per_gDW_per_hr"/><parameter id="UB_R_carA_1" name="UPPER_BOUND" value="  1000.00000000" units="mmol_per_gDW_per_hr"/><parameter id="OBJ_R_carA_1" name="OBJECTIVE_COEFFICIENT" value="     0.00000000" units="dimensionless"/><parameter id="FLUX_VALUE" value="0.00000000" units="mmol_per_gDW_per_hr"/></listOfParameters></kineticLaw></reaction>
<reaction metaid="metaid_R_glmS_1" id="R_glmS_1" name="glmS" reversible="true"><notes><body xmlns="http://www.w3.org/1999/xhtml"><p>SUBSYSTEM: Glutamate metabolism</p></body></notes><listOfReactants><speciesReference species="M_183" stoichiometry="1"/><speciesReference species="M_291" stoichiometry="1"/></listOfReactants><listOfProducts><speciesReference species="M_193" stoichiometry="1"></speciesReference><speciesReference species="M_289" stoichiometry="1"></speciesReference></listOfProducts><kineticLaw><math xmlns="http://www.w3.org/1998/Math/MathML"><ci>FLUX_VALUE</ci></math><listOfParameters><parameter id="LB_R_glmS_1" name="LOWER_BOUND" value=" -1000.00000000" units="mmol_per_gDW_per_hr"/><parameter id="UB_R_glmS_1" name="UPPER_BOUND" value="  1000.00000000" units="mmol_per_gDW_per_hr"/><parameter id="OBJ_R_glmS_1" name="OBJECTIVE_COEFFICIENT" value="     0.00000000" units="dimensionless"/><parameter id="FLUX_VALUE" value="0.00000000" units="mmol_per_gDW_per_hr"/></listOfParameters></kineticLaw></reaction>
<reaction metaid="metaid_R_glnA_1" id="R_glnA_1" name="glnA" reversible="false"><notes><body xmlns="http://www.w3.org/1999/xhtml"><p>SUBSYSTEM: Glutamate metabolism</p></body></notes><listOfReactants><speciesReference species="M_126" stoichiometry="1"/><speciesReference species="M_289" stoichiometry="1"/><speciesReference species="M_346" stoichiometry="1"/></listOfReactants><listOfProducts><speciesReference species="M_118" stoichiometry="1"></speciesReference><speciesReference species="M_291" stoichiometry="1"></speciesReference><speciesReference species="M_376" stoichiometry="1"></speciesReference></listOfProducts><kineticLaw><math xmlns="http://www.w3.org/1998/Math/MathML"><ci>FLUX_VALUE</ci></math><listOfParameters><parameter id="LB_R_glnA_1" name="LOWER_BOUND" value="     0.00000000" units="mmol_per_gDW_per_hr"/><parameter id="UB_R_glnA_1" name="UPPER_BOUND" value="  1000.00000000" units="mmol_per_gDW_per_hr"/><parameter id="OBJ_R_glnA_1" name="OBJECTIVE_COEFFICIENT" value="     0.00000000" units="dimensionless"/><parameter id="FLUX_VALUE" value="0.00000000" units="mmol_per_gDW_per_hr"/></listOfParameters></kineticLaw></reaction>
[truncated: 756,082 more chars]
