# Supplementary material for: Do genome-scale models need exact solvers or clearer standards?
Source: Mol Syst Biol. 2015 Oct 14;11(10):831. doi: 10.15252/msb.20156157 (PMC4631202; doi:10.15252/msb.20156157)
Supplement: Supplementary file 2 — Dataset EV1 [file msb0011-0831-sd2.zip › m_model_collection-master/sbml/iBsu1103.xml]

<?xml version="1.0" encoding="UTF-8"?>
<sbml xmlns="http://www.sbml.org/sbml/level2" level="2" version="1" xmlns:html="http://www.w3.org/1999/xhtml">
<model id="iBsu1121VCorrected" name="iBsu1103">
<listOfUnitDefinitions>
	<unitDefinition id="mmol_per_gDW_per_hr">
		<listOfUnits>
			<unit kind="mole" scale="-3"/>
			<unit kind="gram" exponent="-1"/>
			<unit kind="second" multiplier=".00027777" exponent="-1"/>
		</listOfUnits>
	</unitDefinition>
</listOfUnitDefinitions>
<listOfCompartments>
<compartment id="Extracellular"/>
<compartment id="Cytosol" outside="Extracellular"/>
</listOfCompartments>
<listOfSpecies>
<species id="cpd03113_c" name="(S)-3-Hydroxyhexadecanoyl-CoA_C37H63N7O18P3S" compartment="Cytosol" charge="-3" boundaryCondition="false"/>
<species id="cpd00939_c" name="4-Amino-5-hydroxymethyl-2-methylpyrimidine_C6H9N3O" compartment="Cytosol" charge="0" boundaryCondition="false"/>
<species id="cpd01055_e" name="D-Allose_C6H12O6" compartment="Extracellular" charge="0" boundaryCondition="false"/>
<species id="cpd01055_c" name="D-Allose_C6H12O6" compartment="Cytosol" charge="0" boundaryCondition="false"/>
<species id="cpd11478_c" name="(3R)-3-Hydroxybutanoyl-[acyl-carrier_protein]_C15H27N2O9PRS" compartment="Cytosol" charge="-1" boundaryCondition="false"/>
<species id="cpd00226_e" name="Hypoxanthine_C5H4N4O" compartment="Extracellular" charge="0" boundaryCondition="false"/>
<species id="cpd00226_c" name="Hypoxanthine_C5H4N4O" compartment="Cytosol" charge="0" boundaryCondition="false"/>
<species id="cpd15775_c" name="Stearoyllipoteichoic_acid (n=24), linked, D-alanine substituted_C195H360N24O159P24" compartment="Cytosol" charge="-24" boundaryCondition="false"/>
<species id="cpd02820_c" name="UDP-N-acetyl-3-(1-carboxyvinyl)-D-glucosamine_C20H26N3O19P2" compartment="Cytosol" charge="-3" boundaryCondition="false"/>
<species id="cpd00348_c" name="alpha-D-Galactose_1-phosphate_C6H12O9P" compartment="Cytosol" charge="-1" boundaryCondition="false"/>
<species id="cpd00094_c" name="2-Oxobutanoate_C4H5O3" compartment="Cytosol" charge="-1" boundaryCondition="false"/>
<species id="cpd15699_c" name="Dianteisopentadecanoylphosphatidylethanolamine_C35H70NO8P" compartment="Cytosol" charge="0" boundaryCondition="false"/>
<species id="cpd10547_c" name="Benzo[a]pyrene-7,8-oxide_C20H12O" compartment="Cytosol" charge="0" boundaryCondition="false"/>
<species id="cpd15796_c" name="Isotetradecanoylcardiolipin_(B. subtilis)_C65H124O17P2" compartment="Cytosol" charge="-2" boundaryCondition="false"/>
<species id="cpd11566_c" name="14-methyl-3-oxo-pentadecanoyl-ACP_C27H49N2O9PRS" compartment="Cytosol" charge="-1" boundaryCondition="false"/>
<species id="cpd03662_c" name="1-Butanol_C4H10O" compartment="Cytosol" charge="0" boundaryCondition="false"/>
<species id="cpd11560_c" name="10-methyl-trans-undec-2-enoyl-ACP_C23H41N2O8PRS" compartment="Cytosol" charge="-1" boundaryCondition="false"/>
<species id="cpd02241_e" name="D-Mannosamine_C6H14NO5" compartment="Extracellular" charge="1" boundaryCondition="false"/>
<species id="cpd02241_c" name="D-Mannosamine_C6H14NO5" compartment="Cytosol" charge="1" boundaryCondition="false"/>
<species id="cpd15748_c" name="Stearoyllipoteichoic_acid (n=24), linked, unsubstituted_C123H240O135P24" compartment="Cytosol" charge="-24" boundaryCondition="false"/>
<species id="cpd15388_c" name="L-alanine-L-glutamate_C8H13N2O5" compartment="Cytosol" charge="-1" boundaryCondition="false"/>
<species id="cpd02968_c" name="UDP-N-acetylmuramoyl-L-alanyl-D-glutamyl-6-carboxy-L-lysyl-D-alanyl-_D-alanine_C41H61N9O28P2" compartment="Cytosol" charge="-4" boundaryCondition="false"/>
<species id="cpd00434_c" name="4-Aminobutanal_C4H10NO" compartment="Cytosol" charge="1" boundaryCondition="false"/>
<species id="cpd03698_c" name="Salicin_6-phosphate_C13H18O10P" compartment="Cytosol" charge="-1" boundaryCondition="false"/>
<species id="cpd11552_c" name="6-methyl-trans-hept-2-enoyl-ACP_C19H33N2O8PRS" compartment="Cytosol" charge="-1" boundaryCondition="false"/>
<species id="cpd00076_e" name="Sucrose_C12H22O11" compartment="Extracellular" charge="0" boundaryCondition="false"/>
<species id="cpd00076_c" name="Sucrose_C12H22O11" compartment="Cytosol" charge="0" boundaryCondition="false"/>
<species id="cpd15733_c" name="Diglucosyl-1,2_diisotetradecanoylglycerol_C43H80O15" compartment="Cytosol" charge="0" boundaryCondition="false"/>
<species id="cpd00361_c" name="Acetoin_C4H8O2" compartment="Cytosol" charge="0" boundaryCondition="false"/>
<species id="cpd15672_c" name="1-anteisoheptadecanoyl-sn-glycerol_3-phosphate_C20H40O7P" compartment="Cytosol" charge="-1" boundaryCondition="false"/>
<species id="cpd01716_c" name="3-Dehydroshikimate_C7H7O5" compartment="Cytosol" charge="-1" boundaryCondition="false"/>
<species id="cpd08288_c" name="2-Phospho-4-(cytidine_5'-diphospho)-2-C-methyl-D-erythritol_C14H23N3O17P3" compartment="Cytosol" charge="-3" boundaryCondition="false"/>
<species id="cpd02045_c" name="1-Hydroxy-2-naphthoate_C11H7O3" compartment="Cytosol" charge="-1" boundaryCondition="false"/>
<species id="cpd11440_c" name="fa6_C16H31O2" compartment="Cytosol" charge="-1" boundaryCondition="false"/>
<species id="cpd03198_e" name="Melibiose_C12H22O11" compartment="Extracellular" charge="0" boundaryCondition="false"/>
<species id="cpd03198_c" name="Melibiose_C12H22O11" compartment="Cytosol" charge="0" boundaryCondition="false"/>
<species id="cpd00009_e" name="Orthophosphate_HO4P" compartment="Extracellular" charge="-2" boundaryCondition="false"/>
<species id="cpd00009_c" name="Orthophosphate_HO4P" compartment="Cytosol" charge="-2" boundaryCondition="false"/>
<species id="cpd00637_e" name="D-Methionine_C5H11NO2S" compartment="Extracellular" charge="0" boundaryCondition="false"/>
<species id="cpd00637_c" name="D-Methionine_C5H11NO2S" compartment="Cytosol" charge="0" boundaryCondition="false"/>
<species id="cpd01981_e" name="5-Methylthio-D-ribose_C6H12O4S" compartment="Extracellular" charge="0" boundaryCondition="false"/>
<species id="cpd01981_c" name="5-Methylthio-D-ribose_C6H12O4S" compartment="Cytosol" charge="0" boundaryCondition="false"/>
<species id="cpd11436_c" name="fa3_C15H29O2" compartment="Cytosol" charge="-1" boundaryCondition="false"/>
<species id="cpd10515_e" name="Fe2+_Fe" compartment="Extracellular" charge="2" boundaryCondition="false"/>
<species id="cpd10515_c" name="Fe2+_Fe" compartment="Cytosol" charge="2" boundaryCondition="false"/>
<species id="cpd15712_c" name="Triglucosyl-1,2_diisotetradecanoylglycerol_C49H90O20" compartment="Cytosol" charge="0" boundaryCondition="false"/>
<species id="cpd03577_c" name="(3R)-3-Methyl-2-oxopentanoic_acid_C6H9O3" compartment="Cytosol" charge="-1" boundaryCondition="false"/>
<species id="cpd11497_c" name="4-methyl-3-hydroxy-hexanoyl-ACP_C18H33N2O9PRS" compartment="Cytosol" charge="-1" boundaryCondition="false"/>
<species id="cpd14955_c" name="Lipoyl-AMP_C18H25N5O8PS2" compartment="Cytosol" charge="-1" boundaryCondition="false"/>
<species id="cpd11556_c" name="8-methyl-trans-non-2-enoyl-ACP_C21H37N2O8PRS" compartment="Cytosol" charge="-1" boundaryCondition="false"/>
<species id="cpd03530_c" name="L-4-Hydroxyglutamate_semialdehyde_C5H9NO4" compartment="Cytosol" charge="0" boundaryCondition="false"/>
<species id="cpd11541_c" name="15-methyl-3-oxo-hexa-decanoyl-ACP_C28H51N2O9PRS" compartment="Cytosol" charge="-1" boundaryCondition="false"/>
<species id="cpd00791_c" name="Protoporphyrinogen_IX_C34H38N4O4" compartment="Cytosol" charge="-2" boundaryCondition="false"/>
<species id="cpd05190_e" name="L-Djenkolic_acid_C7H14N2O4S2" compartment="Extracellular" charge="0" boundaryCondition="false"/>
<species id="cpd05190_c" name="L-Djenkolic_acid_C7H14N2O4S2" compartment="Cytosol" charge="0" boundaryCondition="false"/>
<species id="cpd15702_c" name="1,2-Dianteisoheptadecanoyl-sn-glycerol_C37H72O5" compartment="Cytosol" charge="0" boundaryCondition="false"/>
<species id="cpd11484_c" name="(3R)-3-Hydroxytetradecanoyl-[acyl-carrier_protein]_C25H47N2O9PRS" compartment="Cytosol" charge="-1" boundaryCondition="false"/>
<species id="cpd11505_c" name="8-methyl-3-hydroxy-decanoyl-ACP_C22H41N2O9PRS" compartment="Cytosol" charge="-1" boundaryCondition="false"/>
<species id="cpd00112_c" name="CMP-N-acetylneuraminate_C20H29N4O16P" compartment="Cytosol" charge="-2" boundaryCondition="false"/>
<species id="cpd04135_c" name="Chloroacetic_acid_C2H2O2Cl" compartment="Cytosol" charge="-1" boundaryCondition="false"/>
<species id="cpd15782_c" name="Palmitoyllysylphophatidylglycerol_C44H88N2O11P" compartment="Cytosol" charge="1" boundaryCondition="false"/>
<species id="cpd15769_c" name="Isotetradecanoyllipoteichoic_acid (n=24), linked, N-acetyl-D-glucosamine_C307H536N24O255P24" compartment="Cytosol" charge="-24" boundaryCondition="false"/>
<species id="cpd02552_c" name="N-Acetyl-L-glutamate_5-phosphate_C7H10NO8P" compartment="Cytosol" charge="-2" boundaryCondition="false"/>
<species id="cpd02566_c" name="2,3-Dihydro-2,3-dihydroxybenzoate_C7H7O4" compartment="Cytosol" charge="-1" boundaryCondition="false"/>
<species id="cpd00890_c" name="UDP-N-acetylmuramoyl-L-alanine_C23H33N4O20P2" compartment="Cytosol" charge="-3" boundaryCondition="false"/>
<species id="cpd15471_e" name="gamma-butyrobetaine_C7H15NO2" compartment="Extracellular" charge="0" boundaryCondition="false"/>
<species id="cpd15471_c" name="gamma-butyrobetaine_C7H15NO2" compartment="Cytosol" charge="0" boundaryCondition="false"/>
<species id="cpd08367_c" name="(2R)-3-Sulfolactate_C3H4O6S" compartment="Cytosol" charge="-2" boundaryCondition="false"/>
<species id="cpd15761_c" name="Isopentadecanoyllipoteichoic_acid (n=24), linked, glucose substituted_C261H468O255P24" compartment="Cytosol" charge="-24" boundaryCondition="false"/>
<species id="cpd11510_c" name="10-methyl-trans-dodec-2-enoyl-ACP_C24H43N2O8PRS" compartment="Cytosol" charge="-1" boundaryCondition="false"/>
<species id="cpd00421_e" name="Triphosphate_HO10P3" compartment="Extracellular" charge="-4" boundaryCondition="false"/>
<species id="cpd00421_c" name="Triphosphate_HO10P3" compartment="Cytosol" charge="-4" boundaryCondition="false"/>
<species id="cpd11527_c" name="7-methyl-trans-oct-2-enoyl-ACP_C20H35N2O8PRS" compartment="Cytosol" charge="-1" boundaryCondition="false"/>
<species id="cpd00368_c" name="D-Lyxose_C5H10O5" compartment="Cytosol" charge="0" boundaryCondition="false"/>
<species id="cpd15705_c" name="1,2-Dianteisopentadecanoyl-sn-glycerol_C33H64O5" compartment="Cytosol" charge="0" boundaryCondition="false"/>
<species id="cpd06227_c" name="Tetrahydrofolyl-[Glu](2)_C24H27N8O9" compartment="Cytosol" charge="-3" boundaryCondition="false"/>
<species id="cpd00211_c" name="Butanoic_acid_C4H7O2" compartment="Cytosol" charge="-1" boundaryCondition="false"/>
<species id="cpd15661_c" name="45(Phosphoglyceryl)-N-Acetyl-beta-D-mannosaminyl-1,4-N-acetyl-D-glucosaminyldiphosphoundecaprenol_C206H386N2O242P47" compartment="Cytosol" charge="-47" boundaryCondition="false"/>
<species id="cpd03048_e" name="2-Hydroxyethanesulfonate_C2H5O4S" compartment="Extracellular" charge="-1" boundaryCondition="false"/>
<species id="cpd03048_c" name="2-Hydroxyethanesulfonate_C2H5O4S" compartment="Cytosol" charge="-1" boundaryCondition="false"/>
<species id="cpd00132_e" name="L-Asparagine_C4H8N2O3" compartment="Extracellular" charge="0" boundaryCondition="false"/>
<species id="cpd00132_c" name="L-Asparagine_C4H8N2O3" compartment="Cytosol" charge="0" boundaryCondition="false"/>
<species id="cpd00087_c" name="Tetrahydrofolate_C19H21N7O6" compartment="Cytosol" charge="-2" boundaryCondition="false"/>
<species id="cpd15720_c" name="Dianteisopentadecanoylphosphatidylglycerophosphate_C36H70O13P2" compartment="Cytosol" charge="-2" boundaryCondition="false"/>
<species id="cpd02345_c" name="(S)-4-Amino-5-oxopentanoate_C5H9NO3" compartment="Cytosol" charge="0" boundaryCondition="false"/>
<species id="cpd02636_c" name="5-(2-Hydroxyethyl)-4-methylthiazole_C6H9NOS" compartment="Cytosol" charge="0" boundaryCondition="false"/>
<species id="cpd02229_c" name="Undecaprenyl_diphosphate_C55H90O7P2" compartment="Cytosol" charge="-2" boundaryCondition="false"/>
<species id="cpd03884_e" name="D-Psicose_C6H12O6" compartment="Extracellular" charge="0" boundaryCondition="false"/>
<species id="cpd03884_c" name="D-Psicose_C6H12O6" compartment="Cytosol" charge="0" boundaryCondition="false"/>
<species id="cpd00530_c" name="XTP_C10H12N4O15P3" compartment="Cytosol" charge="-3" boundaryCondition="false"/>
<species id="cpd00042_c" name="Glutathione_C10H16N3O6S" compartment="Cytosol" charge="-1" boundaryCondition="false"/>
<species id="cpd00390_c" name="CDP-glucose_C15H23N3O16P2" compartment="Cytosol" charge="-2" boundaryCondition="false"/>
<species id="cpd00207_e" name="Guanine_C5H5N5O" compartment="Extracellular" charge="0" boundaryCondition="false"/>
<species id="cpd00207_c" name="Guanine_C5H5N5O" compartment="Cytosol" charge="0" boundaryCondition="false"/>
<species id="cpd02494_c" name="(2,3-Dihydroxybenzoyl)adenylate_C17H17N5O10P" compartment="Cytosol" charge="-1" boundaryCondition="false"/>
<species id="cpd00077_c" name="Catechol_C6H6O2" compartment="Cytosol" charge="0" boundaryCondition="false"/>
<species id="cpd02016_c" name="N-Ribosylnicotinamide_C11H15N2O5" compartment="Cytosol" charge="1" boundaryCondition="false"/>
<species id="cpd03861_c" name="L-Xylulose_1-phosphate_C5H10O8P" compartment="Cytosol" charge="-1" boundaryCondition="false"/>
<species id="cpd03120_c" name="(S)-Hydroxyoctanoyl-CoA_C29H47N7O18P3S" compartment="Cytosol" charge="-3" boundaryCondition="false"/>
<species id="cpd03123_c" name="3-Oxohexanoyl-CoA_C27H41N7O18P3S" compartment="Cytosol" charge="-3" boundaryCondition="false"/>
<species id="cpd00650_c" name="Crotonoyl-CoA_C25H37N7O17P3S" compartment="Cytosol" charge="-3" boundaryCondition="false"/>
<species id="cpd00393_e" name="Folate_C19H17N7O6" compartment="Extracellular" charge="-2" boundaryCondition="false"/>
<species id="cpd00393_c" name="Folate_C19H17N7O6" compartment="Cytosol" charge="-2" boundaryCondition="false"/>
<species id="cpd00037_c" name="UDP-N-acetyl-D-glucosamine_C17H25N3O17P2" compartment="Cytosol" charge="-2" boundaryCondition="false"/>
<species id="cpd00206_c" name="dCMP_C9H13N3O7P" compartment="Cytosol" charge="-1" boundaryCondition="false"/>
<species id="cpd00700_e" name="Adenosine_2'-phosphate_C10H13N5O7P" compartment="Extracellular" charge="-1" boundaryCondition="false"/>
<species id="cpd00700_c" name="Adenosine_2'-phosphate_C10H13N5O7P" compartment="Cytosol" charge="-1" boundaryCondition="false"/>
<species id="cpd08376_e" name="2-(beta-D-Glucosyl)-sn-glycerol_C9H18O8" compartment="Extracellular" charge="0" boundaryCondition="false"/>
<species id="cpd08376_c" name="2-(beta-D-Glucosyl)-sn-glycerol_C9H18O8" compartment="Cytosol" charge="0" boundaryCondition="false"/>
<species id="cpd15687_c" name="CDP-1,2-dianteisopentadecanoylglycerol_C42H75N3O15P2" compartment="Cytosol" charge="-2" boundaryCondition="false"/>
<species id="cpd00299_c" name="dUMP_C9H12N2O8P" compartment="Cytosol" charge="-1" boundaryCondition="false"/>
<species id="cpd11590_e" name="met-L-ala-L_C8H15N2O3S" compartment="Extracellular" charge="-1" boundaryCondition="false"/>
<species id="cpd11590_c" name="met-L-ala-L_C8H15N2O3S" compartment="Cytosol" charge="-1" boundaryCondition="false"/>
<species id="cpd15679_c" name="1,2-diisotetradecanoyl-sn-glycerol_3-phosphate_C31H60O8P" compartment="Cytosol" charge="-1" boundaryCondition="false"/>
<species id="cpd01932_c" name="Naphthalene-1,2-diol_C10H8O2" compartment="Cytosol" charge="0" boundaryCondition="false"/>
<species id="cpd00296_c" name="dGMP_C10H13N5O7P" compartment="Cytosol" charge="-1" boundaryCondition="false"/>
<species id="cpd00843_c" name="2-Hydroxy-3-oxopropanoate_C3H3O4" compartment="Cytosol" charge="-1" boundaryCondition="false"/>
<species id="cpd15719_c" name="Diisopentadecanoylphosphatidylglycerophosphate_C36H70O13P2" compartment="Cytosol" charge="-2" boundaryCondition="false"/>
<species id="cpd03702_c" name="2',3'-Cyclic_GMP_C10H11N5O7P" compartment="Cytosol" charge="-1" boundaryCondition="false"/>
<species id="cpd00117_e" name="D-Alanine_C3H7NO2" compartment="Extracellular" charge="0" boundaryCondition="false"/>
<species id="cpd00117_c" name="D-Alanine_C3H7NO2" compartment="Cytosol" charge="0" boundaryCondition="false"/>
<species id="cpd00142_e" name="Acetoacetate_C4H5O3" compartment="Extracellular" charge="-1" boundaryCondition="false"/>
<species id="cpd00142_c" name="Acetoacetate_C4H5O3" compartment="Cytosol" charge="-1" boundaryCondition="false"/>
<species id="cpd00388_c" name="Allantoate_C4H7N4O4" compartment="Cytosol" charge="-1" boundaryCondition="false"/>
<species id="cpd15723_c" name="Dianteisoheptadecanoylphosphatidylglycerol_C40H78O10P" compartment="Cytosol" charge="-1" boundaryCondition="false"/>
<species id="cpd11549_c" name="4-methyl-pentanoyl-ACP_C17H31N2O8PRS" compartment="Cytosol" charge="-1" boundaryCondition="false"/>
<species id="cpd02791_c" name="S-Methyl-5-thio-D-ribulose_1-phosphate_C6H12O7PS" compartment="Cytosol" charge="-1" boundaryCondition="false"/>
<species id="cpd00176_e" name="2-Dehydro-3-deoxy-D-gluconate_C6H9O6" compartment="Extracellular" charge="-1" boundaryCondition="false"/>
<species id="cpd00176_c" name="2-Dehydro-3-deoxy-D-gluconate_C6H9O6" compartment="Cytosol" charge="-1" boundaryCondition="false"/>
<species id="cpd09791_c" name="3-Methylsalicylate_C8H7O3" compartment="Cytosol" charge="-1" boundaryCondition="false"/>
<species id="cpd00065_e" name="L-Tryptophan_C11H12N2O2" compartment="Extracellular" charge="0" boundaryCondition="false"/>
<species id="cpd00065_c" name="L-Tryptophan_C11H12N2O2" compartment="Cytosol" charge="0" boundaryCondition="false"/>
<species id="cpd03130_c" name="trans-Oct-2-enoyl-CoA_C29H45N7O17P3S" compartment="Cytosol" charge="-3" boundaryCondition="false"/>
<species id="cpd03524_c" name="10-Formyltetrahydrofolyl_L-glutamate_C25H27N8O10" compartment="Cytosol" charge="-3" boundaryCondition="false"/>
<species id="cpd00285_e" name="Ethanolamine_phosphate_C2H8NO4P" compartment="Extracellular" charge="0" boundaryCondition="false"/>
<species id="cpd00285_c" name="Ethanolamine_phosphate_C2H8NO4P" compartment="Cytosol" charge="0" boundaryCondition="false"/>
<species id="cpd11591_e" name="Gly-Met_C7H14N2O3S" compartment="Extracellular" charge="0" boundaryCondition="false"/>
<species id="cpd11591_c" name="Gly-Met_C7H14N2O3S" compartment="Cytosol" charge="0" boundaryCondition="false"/>
<species id="cpd00151_c" name="Thymine_C5H6N2O2" compartment="Cytosol" charge="0" boundaryCondition="false"/>
<species id="cpd11466_c" name="Tetradecanoyl-[acp]_C25H47N2O8PRS" compartment="Cytosol" charge="-1" boundaryCondition="false"/>
<species id="cpd00050_c" name="FMN_C17H20N4O9P" compartment="Cytosol" charge="-1" boundaryCondition="false"/>
<species id="cpd00231_c" name="Dihydrobiopterin_C9H13N5O3" compartment="Cytosol" charge="0" boundaryCondition="false"/>
<species id="cpd11420_c" name="trdox_C6H7NO2R2S2" compartment="Cytosol" charge="0" boundaryCondition="false"/>
<species id="cpd00357_c" name="dTTP_C10H14N2O14P3" compartment="Cytosol" charge="-3" boundaryCondition="false"/>
<species id="cpd00110_c" name="Ferrocytochrome_c_C42H52FeN8O6S2" compartment="Cytosol" charge="4" boundaryCondition="false"/>
<species id="cpd11596_e" name="butanesulfonate_C4H9O3S" compartment="Extracellular" charge="-1" boundaryCondition="false"/>
<species id="cpd11596_c" name="butanesulfonate_C4H9O3S" compartment="Cytosol" charge="-1" boundaryCondition="false"/>
<species id="cpd15676_c" name="1-isohexadecanoyl-sn-glycerol_3-phosphate_C19H38O7P" compartment="Cytosol" charge="-1" boundaryCondition="false"/>
<species id="cpd12848_c" name="Holo-[carboxylase]_C17H27N5O4R2S" compartment="Cytosol" charge="0" boundaryCondition="false"/>
<species id="cpd00782_c" name="6-Carboxyhexanoyl-CoA_C28H42N7O19P3S" compartment="Cytosol" charge="-4" boundaryCondition="false"/>
<species id="cpd00221_c" name="(R)-Lactate_C3H5O3" compartment="Cytosol" charge="-1" boundaryCondition="false"/>
<species id="cpd00103_c" name="5-Phospho-alpha-D-ribose_1-diphosphate_C5H10O14P3" compartment="Cytosol" charge="-3" boundaryCondition="false"/>
<species id="cpd00190_c" name="beta-D-Glucose_C6H12O6" compartment="Cytosol" charge="0" boundaryCondition="false"/>
<species id="cpd00397_c" name="L-Ribulose_C5H10O5" compartment="Cytosol" charge="0" boundaryCondition="false"/>
<species id="cpd11534_c" name="11-methyl-3-hydroxy-dodecanoyl-ACP_C24H45N2O9PRS" compartment="Cytosol" charge="-1" boundaryCondition="false"/>
<species id="cpd15737_c" name="Monoglucosyl-1,2_dipalmitoylglycerol_C41H78O10" compartment="Cytosol" charge="0" boundaryCondition="false"/>
<species id="cpd02851_c" name="1-(5'-Phosphoribosyl)-5-amino-4-imidazolecarboxamide_C9H14N4O8P" compartment="Cytosol" charge="-1" boundaryCondition="false"/>
<species id="cpd00168_c" name="2,3-Dihydroxybenzoate_C7H5O4" compartment="Cytosol" charge="-1" boundaryCondition="false"/>
<species id="cpd03118_c" name="(S)-Hydroxydecanoyl-CoA_C31H51N7O18P3S" compartment="Cytosol" charge="-3" boundaryCondition="false"/>
<species id="cpd08305_e" name="Crotono-betaine_C8H16NO" compartment="Extracellular" charge="1" boundaryCondition="false"/>
<species id="cpd08305_c" name="Crotono-betaine_C8H16NO" compartment="Cytosol" charge="1" boundaryCondition="false"/>
<species id="cpd12227_c" name="L-Glutamyl-tRNA(Glu)_C15H19N6O6R" compartment="Cytosol" charge="0" boundaryCondition="false"/>
<species id="cpd00449_c" name="Dihydrolipoamide_C8H17NOS2" compartment="Cytosol" charge="0" boundaryCondition="false"/>
<species id="cpd03361_c" name="Tetrahydropteridine_C6H8N4" compartment="Cytosol" charge="0" boundaryCondition="false"/>
<species id="cpd00032_c" name="Oxaloacetate_C4H2O5" compartment="Cytosol" charge="-2" boundaryCondition="false"/>
<species id="cpd00540_e" name="Betaine_C5H11NO2" compartment="Extracellular" charge="0" boundaryCondition="false"/>
<species id="cpd00540_c" name="Betaine_C5H11NO2" compartment="Cytosol" charge="0" boundaryCondition="false"/>
<species id="cpd01293_e" name="5-Oxoproline_C5H6NO3" compartment="Extracellular" charge="-1" boundaryCondition="false"/>
<species id="cpd01293_c" name="5-Oxoproline_C5H6NO3" compartment="Cytosol" charge="-1" boundaryCondition="false"/>
<species id="cpd00139_e" name="Glycolate_C2H3O3" compartment="Extracellular" charge="-1" boundaryCondition="false"/>
<species id="cpd00139_c" name="Glycolate_C2H3O3" compartment="Cytosol" charge="-1" boundaryCondition="false"/>
<species id="cpd15762_c" name="Anteisopentadecanoyllipoteichoic_acid (n=24), linked, glucose substituted_C261H468O255P24" compartment="Cytosol" charge="-24" boundaryCondition="false"/>
<species id="cpd04122_c" name="Aminoacetaldehyde_C2H6NO" compartment="Cytosol" charge="1" boundaryCondition="false"/>
<species id="cpd15692_c" name="Diisopentadecanoylphosphatidylserine_C36H68NO10P" compartment="Cytosol" charge="-2" boundaryCondition="false"/>
<species id="cpd02826_c" name="2-(Formamido)-N1-(5'-phosphoribosyl)acetamidine_C8H16N3O8P" compartment="Cytosol" charge="0" boundaryCondition="false"/>
<species id="cpd11519_c" name="14-methyl-hexa-decanoyl-ACP_C28H53N2O8PRS" compartment="Cytosol" charge="-1" boundaryCondition="false"/>
<species id="cpd07061_e" name="Stachydrine_C7H13NO2" compartment="Extracellular" charge="0" boundaryCondition="false"/>
<species id="cpd07061_c" name="Stachydrine_C7H13NO2" compartment="Cytosol" charge="0" boundaryCondition="false"/>
<species id="cpd14553_c" name="Heme_C_C40H44FeN6O8S2" compartment="Cytosol" charge="-2" boundaryCondition="false"/>
<species id="cpd15756_c" name="Myristoyllipoteichoic_acid (n=24), linked, glucose substituted_C259H464O255P24" compartment="Cytosol" charge="-24" boundaryCondition="false"/>
<species id="cpd11587_e" name="Ala-Gln_C8H15N3O4" compartment="Extracellular" charge="0" boundaryCondition="false"/>
<species id="cpd11587_c" name="Ala-Gln_C8H15N3O4" compartment="Cytosol" charge="0" boundaryCondition="false"/>
<species id="cpd03646_c" name="gamma-Glutamyl-beta-aminopropiononitrile_C8H13N3O3" compartment="Cytosol" charge="0" boundaryCondition="false"/>
<species id="cpd02274_e" name="Methyl_beta-D-galactoside_C7H14O6" compartment="Extracellular" charge="0" boundaryCondition="false"/>
<species id="cpd02274_c" name="Methyl_beta-D-galactoside_C7H14O6" compartment="Cytosol" charge="0" boundaryCondition="false"/>
<species id="cpd00233_c" name="Tetrahydrobiopterin_C9H15N5O3" compartment="Cytosol" charge="0" boundaryCondition="false"/>
<species id="cpd11599_e" name="3-aminobutanoic_acid_C4H9NO2" compartment="Extracellular" charge="0" boundaryCondition="false"/>
<species id="cpd11599_c" name="3-aminobutanoic_acid_C4H9NO2" compartment="Cytosol" charge="0" boundaryCondition="false"/>
<species id="cpd08286_c" name="2-C-Methyl-D-erythritol_4-phosphate_C5H12O7P" compartment="Cytosol" charge="-1" boundaryCondition="false"/>
<species id="cpd03115_c" name="(S)-3-Hydroxytetradecanoyl-CoA_C35H59N7O18P3S" compartment="Cytosol" charge="-3" boundaryCondition="false"/>
<species id="cpd02964_c" name="UDP-N-acetylmuramoyl-L-alanyl-D-gamma-glutamyl-meso-2,6-_diaminopimelate_C35H51N7O26P2" compartment="Cytosol" charge="-4" boundaryCondition="false"/>
<species id="cpd06707_c" name="Benzamide_C7H7NO" compartment="Cytosol" charge="0" boundaryCondition="false"/>
<species id="cpd01647_c" name="2-Phenylacetamide_C8H9NO" compartment="Cytosol" charge="0" boundaryCondition="false"/>
<species id="cpd01133_c" name="Stachyose_C24H42O21" compartment="Cytosol" charge="0" boundaryCondition="false"/>
<species id="cpd03125_c" name="trans-Hex-2-enoyl-CoA_C27H41N7O17P3S" compartment="Cytosol" charge="-3" boundaryCondition="false"/>
<species id="cpd00185_e" name="D-Arabinose_C5H10O5" compartment="Extracellular" charge="0" boundaryCondition="false"/>
<species id="cpd00185_c" name="D-Arabinose_C5H10O5" compartment="Cytosol" charge="0" boundaryCondition="false"/>
<species id="cpd03847_c" name="Tetradecanoic_acid_C14H27O2" compartment="Cytosol" charge="-1" boundaryCondition="false"/>
<species id="cpd11568_c" name="14-methyl-trans-pentadec-2-enoyl-ACP_C27H49N2O8PRS" compartment="Cytosol" charge="-1" boundaryCondition="false"/>
<species id="cpd02182_c" name="(R)-S-Lactoylglutathione_C13H20N3O8S" compartment="Cytosol" charge="-1" boundaryCondition="false"/>
<species id="cpd15307_c" name="1,2-Diacyl-sn-glycerol_ditetradecanoyl_C31H60O5" compartment="Cytosol" charge="0" boundaryCondition="false"/>
<species id="cpd02484_c" name="1D-myo-Inositol_3-phosphate_C6H12O9P" compartment="Cytosol" charge="-1" boundaryCondition="false"/>
<species id="cpd00343_c" name="N-Carbamoyl-L-aspartate_C5H6N2O5" compartment="Cytosol" charge="-2" boundaryCondition="false"/>
<species id="cpd00805_c" name="D-Tagatose_6-phosphate_C6H12O9P" compartment="Cytosol" charge="-1" boundaryCondition="false"/>
<species id="cpd10497_c" name="1-Nitronaphthalene-5,6-oxide_C10H7NO3" compartment="Cytosol" charge="0" boundaryCondition="false"/>
<species id="cpd00346_c" name="L-Aspartate_4-semialdehyde_C4H7NO3" compartment="Cytosol" charge="0" boundaryCondition="false"/>
<species id="cpd00800_c" name="8-Amino-7-oxononanoate_C9H17NO3" compartment="Cytosol" charge="0" boundaryCondition="false"/>
<species id="cpd01553_e" name="Salicyl_alcohol_C7H8O2" compartment="Extracellular" charge="0" boundaryCondition="false"/>
<species id="cpd01553_c" name="Salicyl_alcohol_C7H8O2" compartment="Cytosol" charge="0" boundaryCondition="false"/>
<species id="cpd11573_c" name="Octodecanoyl-ACP_C29H55N2O8PRS" compartment="Cytosol" charge="-1" boundaryCondition="false"/>
<species id="cpd15728_c" name="Diglucosyl-1,2_dipalmitoylglycerol_C47H88O15" compartment="Cytosol" charge="0" boundaryCondition="false"/>
<species id="cpd00807_c" name="L-Histidinol_phosphate_C6H12N3O4P" compartment="Cytosol" charge="0" boundaryCondition="false"/>
<species id="cpd15704_c" name="1,2-Diisopentadecanoyl-sn-glycerol_C33H64O5" compartment="Cytosol" charge="0" boundaryCondition="false"/>
<species id="cpd02754_c" name="2-Protocatechoylphloroglucinolcarboxylate_C14H9O8" compartment="Cytosol" charge="-1" boundaryCondition="false"/>
<species id="cpd00096_c" name="CDP_C9H13N3O11P2" compartment="Cytosol" charge="-2" boundaryCondition="false"/>
<species id="cpd11528_c" name="7-methyl-octanoyl-ACP_C20H37N2O8PRS" compartment="Cytosol" charge="-1" boundaryCondition="false"/>
<species id="cpd00041_e" name="L-Aspartate_C4H6NO4" compartment="Extracellular" charge="-1" boundaryCondition="false"/>
<species id="cpd00041_c" name="L-Aspartate_C4H6NO4" compartment="Cytosol" charge="-1" boundaryCondition="false"/>
<species id="cpd00108_e" name="D-Galactose_C6H12O6" compartment="Extracellular" charge="0" boundaryCondition="false"/>
<species id="cpd00108_c" name="D-Galactose_C6H12O6" compartment="Cytosol" charge="0" boundaryCondition="false"/>
<species id="cpd08636_c" name="(S)-4,5-dihydroxypentan-2,3-dione_C5H8O4" compartment="Cytosol" charge="0" boundaryCondition="false"/>
<species id="cpd02439_c" name="2-Dehydro-3-deoxy-D-glucarate_C6H6O7" compartment="Cytosol" charge="-2" boundaryCondition="false"/>
<species id="cpd00837_c" name="S-Adenosylmethioninamine_C14H24N6O3S" compartment="Cytosol" charge="2" boundaryCondition="false"/>
<species id="cpd01419_c" name="Ureidoglycine_C3H7N3O3" compartment="Cytosol" charge="0" boundaryCondition="false"/>
<species id="cpd00523_c" name="alpha,alpha'-Trehalose_6-phosphate_C12H22O14P" compartment="Cytosol" charge="-1" boundaryCondition="false"/>
<species id="cpd00258_c" name="D-Ribulose_C5H10O5" compartment="Cytosol" charge="0" boundaryCondition="false"/>
<species id="cpd02678_c" name="5'-Phosphoribosyl-N-formylglycinamide_C8H14N2O9P" compartment="Cytosol" charge="-1" boundaryCondition="false"/>
<species id="cpd15309_c" name="1,2-Diacyl-sn-glycerol_dihexadecanoyl_C35H68O5" compartment="Cytosol" charge="0" boundaryCondition="false"/>
<species id="cpd11475_c" name="trans-Dec-2-enoyl-[acp]_C21H37N2O8PRS" compartment="Cytosol" charge="-1" boundaryCondition="false"/>
<species id="cpd02733_c" name="3alpha,12alpha-Dihydroxy-5beta-cholanate_C24H39O4" compartment="Cytosol" charge="-1" boundaryCondition="false"/>
<species id="cpd10484_c" name="(1S,2R)-Naphthalene_1,2-oxide_C10H8O" compartment="Cytosol" charge="0" boundaryCondition="false"/>
<species id="cpd03540_c" name="Leukotriene_D4_C25H39N2O6S" compartment="Cytosol" charge="-1" boundaryCondition="false"/>
<species id="cpd01974_c" name="4-Hydroxy-L-glutamate_C5H8NO5" compartment="Cytosol" charge="-1" boundaryCondition="false"/>
<species id="cpd03488_c" name="Undecaprenyl-diphospho-N-acetylmuramoyl-(N-acetylglucosamine)-L-_alanyl-D-glutaminyl-L-lysyl-D-alanyl-D-alanine_C94H155N9O25P2" compartment="Cytosol" charge="-2" boundaryCondition="false"/>
<species id="cpd00119_e" name="L-Histidine_C6H9N3O2" compartment="Extracellular" charge="0" boundaryCondition="false"/>
<species id="cpd00119_c" name="L-Histidine_C6H9N3O2" compartment="Cytosol" charge="0" boundaryCondition="false"/>
<species id="cpd00314_e" name="Mannitol_C6H14O6" compartment="Extracellular" charge="0" boundaryCondition="false"/>
<species id="cpd00314_c" name="Mannitol_C6H14O6" compartment="Cytosol" charge="0" boundaryCondition="false"/>
<species id="cpd00868_c" name="3-(4-Hydroxyphenyl)pyruvate_C9H7O4" compartment="Cytosol" charge="-1" boundaryCondition="false"/>
<species id="cpd11621_c" name="Oxidized_ferredoxin_Fe2R4S6" compartment="Cytosol" charge="6" boundaryCondition="false"/>
<species id="cpd00134_c" name="Palmitoyl-CoA_C37H63N7O17P3S" compartment="Cytosol" charge="-3" boundaryCondition="false"/>
<species id="cpd00599_c" name="Salicylate_C7H5O3" compartment="Cytosol" charge="-1" boundaryCondition="false"/>
<species id="cpd00154_e" name="D-Xylose_C5H10O5" compartment="Extracellular" charge="0" boundaryCondition="false"/>
<species id="cpd00154_c" name="D-Xylose_C5H10O5" compartment="Cytosol" charge="0" boundaryCondition="false"/>
<species id="cpd14957_c" name="Apoprotein_H3NR" compartment="Cytosol" charge="1" boundaryCondition="false"/>
<species id="cpd00129_e" name="L-Proline_C5H8NO2" compartment="Extracellular" charge="-1" boundaryCondition="false"/>
<species id="cpd00129_c" name="L-Proline_C5H8NO2" compartment="Cytosol" charge="-1" boundaryCondition="false"/>
<species id="cpd00666_c" name="(R,R)-Tartaric_acid_C4H4O6" compartment="Cytosol" charge="-2" boundaryCondition="false"/>
<species id="cpd00238_c" name="Sedoheptulose_7-phosphate_C7H14O10P" compartment="Cytosol" charge="-1" boundaryCondition="false"/>
<species id="cpd00260_c" name="Isocitrate_C6H5O7" compartment="Cytosol" charge="-3" boundaryCondition="false"/>
<species id="cpd02701_c" name="S-Adenosyl-4-methylthio-2-oxobutanoate_C15H19N5O6S" compartment="Cytosol" charge="0" boundaryCondition="false"/>
<species id="cpd00533_c" name="dCDP_C9H13N3O10P2" compartment="Cytosol" charge="-2" boundaryCondition="false"/>
<species id="cpd08023_e" name="Methanesulfonic_acid_CH3O3S" compartment="Extracellular" charge="-1" boundaryCondition="false"/>
<species id="cpd08023_c" name="Methanesulfonic_acid_CH3O3S" compartment="Cytosol" charge="-1" boundaryCondition="false"/>
<species id="cpd00432_e" name="meso-Tartaric_acid_C4H4O6" compartment="Extracellular" charge="-2" boundaryCondition="false"/>
<species id="cpd00432_c" name="meso-Tartaric_acid_C4H4O6" compartment="Cytosol" charge="-2" boundaryCondition="false"/>
<species id="cpd15714_c" name="Triglucosyl-1,2_dianteisopentadecanoylglycerol_C51H94O20" compartment="Cytosol" charge="0" boundaryCondition="false"/>
<species id="cpd11538_c" name="13-methyl-3-hydroxy-tetra-decanoyl-ACP_C26H49N2O9PRS" compartment="Cytosol" charge="-1" boundaryCondition="false"/>
<species id="cpd11584_e" name="Ala-His_C9H14N4O3" compartment="Extracellular" charge="0" boundaryCondition="false"/>
<species id="cpd11584_c" name="Ala-His_C9H14N4O3" compartment="Cytosol" charge="0" boundaryCondition="false"/>
<species id="cpd00858_c" name="L-Glutamate_5-semialdehyde_C5H9NO3" compartment="Cytosol" charge="0" boundaryCondition="false"/>
<species id="cpd11476_c" name="Hexadecanoyl-[acp]_C27H51N2O8PRS" compartment="Cytosol" charge="-1" boundaryCondition="false"/>
<species id="cpd15668_c" name="glycerol_teichoic acid (n=45), linked, D-ala substituted_C326H584N55O304P46R" compartment="Cytosol" charge="-48" boundaryCondition="false"/>
<species id="cpd00832_c" name="N-Acetyl-D-galactosamine_C8H15NO6" compartment="Cytosol" charge="0" boundaryCondition="false"/>
<species id="cpd02060_c" name="2-trans-Dodecenoyl-CoA_C33H53N7O17P3S" compartment="Cytosol" charge="-3" boundaryCondition="false"/>
<species id="cpd02775_c" name="4-Amino-2-methyl-5-phosphomethylpyrimidine_C6H9N3O4P" compartment="Cytosol" charge="-1" boundaryCondition="false"/>
<species id="cpd02591_c" name="all-trans-Pentaprenyl_diphosphate_C25H42O7P2" compartment="Cytosol" charge="-2" boundaryCondition="false"/>
<species id="cpd02884_c" name="1-(5'-Phosphoribosyl)-5-formamido-4-imidazolecarboxamide_C10H14N4O9P" compartment="Cytosol" charge="-1" boundaryCondition="false"/>
<species id="cpd15557_c" name="phosphatidylserine_dioctadecanoyl_C42H80NO10P" compartment="Cytosol" charge="-2" boundaryCondition="false"/>
<species id="cpd11451_c" name="mql7_C46H66O2" compartment="Cytosol" charge="0" boundaryCondition="false"/>
<species id="cpd00481_c" name="2-Methylpropanoyl-CoA_C25H39N7O17P3S" compartment="Cytosol" charge="-3" boundaryCondition="false"/>
<species id="cpd00182_e" name="Adenosine_C10H13N5O4" compartment="Extracellular" charge="0" boundaryCondition="false"/>
<species id="cpd00182_c" name="Adenosine_C10H13N5O4" compartment="Cytosol" charge="0" boundaryCondition="false"/>
<species id="cpd11480_c" name="(R)-3-Hydroxydodecanoyl-[acp]_C23H43N2O9PRS" compartment="Cytosol" charge="-1" boundaryCondition="false"/>
<species id="cpd11592_e" name="gly-glu-L_C7H11N2O5" compartment="Extracellular" charge="-1" boundaryCondition="false"/>
<species id="cpd11592_c" name="gly-glu-L_C7H11N2O5" compartment="Cytosol" charge="-1" boundaryCondition="false"/>
<species id="cpd00381_e" name="L-Cystine_C6H12N2O4S2" compartment="Extracellular" charge="0" boundaryCondition="false"/>
<species id="cpd00381_c" name="L-Cystine_C6H12N2O4S2" compartment="Cytosol" charge="0" boundaryCondition="false"/>
<species id="cpd15735_c" name="Diglucosyl-1,2_dianteisopentadecanoylglycerol_C45H84O15" compartment="Cytosol" charge="0" boundaryCondition="false"/>
<species id="cpd15717_c" name="Dianteisoheptadecanoylphosphatidylglycerophosphate_C40H78O13P2" compartment="Cytosol" charge="-2" boundaryCondition="false"/>
<species id="cpd02197_c" name="5-Formyltetrahydrofolate_C20H21N7O7" compartment="Cytosol" charge="-2" boundaryCondition="false"/>
<species id="cpd00209_e" name="Nitrate_NO3" compartment="Extracellular" charge="-1" boundaryCondition="false"/>
<species id="cpd00209_c" name="Nitrate_NO3" compartment="Cytosol" charge="-1" boundaryCondition="false"/>
<species id="cpd00289_c" name="Geranylgeranyl_diphosphate_C20H34O7P2" compartment="Cytosol" charge="-2" boundaryCondition="false"/>
<species id="cpd00330_c" name="Dihydrofolate_C19H19N7O6" compartment="Cytosol" charge="-2" boundaryCondition="false"/>
<species id="cpd11521_c" name="5-methyl-3-oxo-hexanoyl-ACP_C18H31N2O9PRS" compartment="Cytosol" charge="-1" boundaryCondition="false"/>
<species id="cpd00091_e" name="UMP_C9H12N2O9P" compartment="Extracellular" charge="-1" boundaryCondition="false"/>
<species id="cpd00091_c" name="UMP_C9H12N2O9P" compartment="Cytosol" charge="-1" boundaryCondition="false"/>
<species id="cpd00485_e" name="D-Mannose_1-phosphate_C6H12O9P" compartment="Extracellular" charge="-1" boundaryCondition="false"/>
<species id="cpd00485_c" name="D-Mannose_1-phosphate_C6H12O9P" compartment="Cytosol" charge="-1" boundaryCondition="false"/>
<species id="cpd00085_e" name="beta-Alanine_C3H7NO2" compartment="Extracellular" charge="0" boundaryCondition="false"/>
<species id="cpd00085_c" name="beta-Alanine_C3H7NO2" compartment="Cytosol" charge="0" boundaryCondition="false"/>
<species id="cpd00074_c" name="Sulfur_S" compartment="Cytosol" charge="0" boundaryCondition="false"/>
<species id="cpd00266_e" name="L-Carnitine_C7H15NO3" compartment="Extracellular" charge="0" boundaryCondition="false"/>
<species id="cpd00266_c" name="L-Carnitine_C7H15NO3" compartment="Cytosol" charge="0" boundaryCondition="false"/>
<species id="cpd11531_c" name="9-methyl-trans-dec-2-enoyl-ACP_C22H39N2O8PRS" compartment="Cytosol" charge="-1" boundaryCondition="false"/>
<species id="cpd11589_e" name="gly-asp-L_C6H9N2O5" compartment="Extracellular" charge="-1" boundaryCondition="false"/>
<species id="cpd11589_c" name="gly-asp-L_C6H9N2O5" compartment="Cytosol" charge="-1" boundaryCondition="false"/>
<species id="cpd00403_c" name="D-Mannonate_C6H11O7" compartment="Cytosol" charge="-1" boundaryCondition="false"/>
<species id="cpd11490_c" name="3-Oxooctanoyl-[acp]_C19H33N2O9PRS" compartment="Cytosol" charge="-1" boundaryCondition="false"/>
<species id="cpd15767_c" name="Isoheptadecanoyllipoteichoic_acid (n=24), linked, N-acetyl-D-glucosamine_C313H548N24O255P24" compartment="Cytosol" charge="-24" boundaryCondition="false"/>
<species id="cpd00897_c" name="CDP-4-dehydro-6-deoxy-D-glucose_C15H21N3O15P2" compartment="Cytosol" charge="-2" boundaryCondition="false"/>
<species id="cpd04652_c" name="2-Oxo-5-methyl-cis-muconate_C7H6O5" compartment="Cytosol" charge="-2" boundaryCondition="false"/>
<species id="cpd00082_e" name="D-Fructose_C6H12O6" compartment="Extracellular" charge="0" boundaryCondition="false"/>
<species id="cpd00082_c" name="D-Fructose_C6H12O6" compartment="Cytosol" charge="0" boundaryCondition="false"/>
<species id="cpd00616_c" name="L-Arogenate_C10H12NO5" compartment="Cytosol" charge="-1" boundaryCondition="false"/>
<species id="cpd11468_c" name="Dodecanoyl-[acyl-carrier_protein]_C23H43N2O8PRS" compartment="Cytosol" charge="-1" boundaryCondition="false"/>
<species id="cpd11517_c" name="14-methyl-3-hydroxy-hexa-decanoyl-ACP_C28H53N2O9PRS" compartment="Cytosol" charge="-1" boundaryCondition="false"/>
<species id="cpd00153_c" name="Benzoate_C7H5O2" compartment="Cytosol" charge="-1" boundaryCondition="false"/>
<species id="cpd02394_c" name="5'-Phosphoribosylglycinamide_C7H15N2O8P" compartment="Cytosol" charge="0" boundaryCondition="false"/>
<species id="cpd15331_c" name="1-tetradecanoyl-sn-glycerol_3-phosphate_C17H34O7P" compartment="Cytosol" charge="-1" boundaryCondition="false"/>
<species id="cpd00251_c" name="ADP-ribose_C15H21N5O14P2" compartment="Cytosol" charge="-2" boundaryCondition="false"/>
<species id="cpd01270_c" name="flavin_mononucleotide reduced_C17H22N4O9P" compartment="Cytosol" charge="-1" boundaryCondition="false"/>
<species id="cpd00161_e" name="L-Threonine_C4H9NO3" compartment="Extracellular" charge="0" boundaryCondition="false"/>
<species id="cpd00161_c" name="L-Threonine_C4H9NO3" compartment="Cytosol" charge="0" boundaryCondition="false"/>
<species id="cpd11543_c" name="15-methyl-trans-hexa-dec-2-enoyl-ACP_C28H51N2O8PRS" compartment="Cytosol" charge="-1" boundaryCondition="false"/>
<species id="cpd00689_c" name="Porphobilinogen_C10H13N2O4" compartment="Cytosol" charge="-1" boundaryCondition="false"/>
<species id="cpd15788_c" name="Isopentadecanoyllysylphophatidylglycerol_C42H84N2O11P" compartment="Cytosol" charge="1" boundaryCondition="false"/>
<species id="cpd15745_c" name="Monoglucosyl-1,2_diisohexadecanoylglycerol_C41H78O10" compartment="Cytosol" charge="0" boundaryCondition="false"/>
<species id="cpd15274_c" name="Octadecenoyl-CoA_C39H65N7O17P3S" compartment="Cytosol" charge="-3" boundaryCondition="false"/>
<species id="cpd02882_c" name="4-(1-D-Ribitylamino)-5-amino-2,6-dihydroxypyrimidine_C9H16N4O6" compartment="Cytosol" charge="0" boundaryCondition="false"/>
<species id="cpd15607_c" name="Heme_D_C34H28FeN4O10" compartment="Cytosol" charge="-4" boundaryCondition="false"/>
<species id="cpd00842_c" name="(S)-3-Hydroxybutanoyl-CoA_C25H39N7O18P3S" compartment="Cytosol" charge="-3" boundaryCondition="false"/>
<species id="cpd02740_c" name="Guanosine_3'-diphosphate 5'-triphosphate_C10H13N5O20P5" compartment="Cytosol" charge="-5" boundaryCondition="false"/>
<species id="cpd00290_c" name="D-Fructose_1,6-bisphosphate_C6H12O12P2" compartment="Cytosol" charge="-2" boundaryCondition="false"/>
<species id="cpd00497_c" name="Xanthosine_5'-phosphate_C10H12N4O9P" compartment="Cytosol" charge="-1" boundaryCondition="false"/>
<species id="cpd00408_c" name="(R)-Pantoate_C6H11O4" compartment="Cytosol" charge="-1" boundaryCondition="false"/>
<species id="cpd00908_c" name="sn-glycero-3-Phosphoethanolamine_C5H14NO6P" compartment="Cytosol" charge="0" boundaryCondition="false"/>
<species id="cpd00642_c" name="L-Rhamnulose_C6H12O5" compartment="Cytosol" charge="0" boundaryCondition="false"/>
<species id="cpd14698_c" name="3-Methyl-1-hydroxybutyl-ThPP_C17H27N4O8P2S" compartment="Cytosol" charge="-1" boundaryCondition="false"/>
<species id="cpd15385_c" name="L-alanine-D-glutamate_C8H13N2O5" compartment="Cytosol" charge="-1" boundaryCondition="false"/>
<species id="cpd15674_c" name="1-isopentadecanoyl-sn-glycerol_3-phosphate_C18H36O7P" compartment="Cytosol" charge="-1" boundaryCondition="false"/>
<species id="cpd00034_e" name="Zinc_Zn" compartment="Extracellular" charge="2" boundaryCondition="false"/>
<species id="cpd00034_c" name="Zinc_Zn" compartment="Cytosol" charge="2" boundaryCondition="false"/>
<species id="cpd00946_c" name="N-Acetyl-D-glucosaminyldiphosphoundecaprenol_C63H103NO12P2" compartment="Cytosol" charge="-2" boundaryCondition="false"/>
<species id="cpd00014_c" name="UDP_C9H12N2O12P2" compartment="Cytosol" charge="-2" boundaryCondition="false"/>
<species id="cpd11502_c" name="6-methyl-trans-oct-2-enoyl-ACP_C20H35N2O8PRS" compartment="Cytosol" charge="-1" boundaryCondition="false"/>
<species id="cpd00626_c" name="dTDP-glucose_C16H24N2O16P2" compartment="Cytosol" charge="-2" boundaryCondition="false"/>
<species id="cpd00123_c" name="3-Methyl-2-oxobutanoic_acid_C5H7O3" compartment="Cytosol" charge="-1" boundaryCondition="false"/>
<species id="cpd00086_c" name="Propanoyl-CoA_C24H37N7O17P3S" compartment="Cytosol" charge="-3" boundaryCondition="false"/>
<species id="cpd15790_c" name="Isohexadecanoyllysylphophatidylglycerol_C44H88N2O11P" compartment="Cytosol" charge="1" boundaryCondition="false"/>
<species id="cpd01991_e" name="Cytidine_2'-phosphate_C9H13N3O8P" compartment="Extracellular" charge="-1" boundaryCondition="false"/>
<species id="cpd01991_c" name="Cytidine_2'-phosphate_C9H13N3O8P" compartment="Cytosol" charge="-1" boundaryCondition="false"/>
<species id="cpd00712_c" name="2-Dehydropantoate_C6H9O4" compartment="Cytosol" charge="-1" boundaryCondition="false"/>
<species id="cpd00007_e" name="Oxygen_O2" compartment="Extracellular" charge="0" boundaryCondition="false"/>
<species id="cpd00007_c" name="Oxygen_O2" compartment="Cytosol" charge="0" boundaryCondition="false"/>
<species id="cpd09801_c" name="2-Methylnaphthalene_C11H10" compartment="Cytosol" charge="0" boundaryCondition="false"/>
<species id="cpd03200_c" name="D-Gal_alpha 1-6D-Gal alpha 1-&gt;6D-Glucose_C18H32O16" compartment="Cytosol" charge="0" boundaryCondition="false"/>
<species id="cpd11465_c" name="But-2-enoyl-[acyl-carrier_protein]_C15H25N2O8PRS" compartment="Cytosol" charge="-1" boundaryCondition="false"/>
<species id="cpd11536_c" name="11-methyl-dodecanoyl-ACP_C24H45N2O8PRS" compartment="Cytosol" charge="-1" boundaryCondition="false"/>
<species id="cpd08210_c" name="4-Amino-4-deoxychorismate_C10H10NO5" compartment="Cytosol" charge="-1" boundaryCondition="false"/>
<species id="cpd01155_c" name="Cadaverine_C5H16N2" compartment="Cytosol" charge="2" boundaryCondition="false"/>
<species id="cpd01831_c" name="Imidazole-4-acetate_C5H5N2O2" compartment="Cytosol" charge="-1" boundaryCondition="false"/>
<species id="cpd00300_e" name="Urate_C5H4N4O3" compartment="Extracellular" charge="0" boundaryCondition="false"/>
<species id="cpd00300_c" name="Urate_C5H4N4O3" compartment="Cytosol" charge="0" boundaryCondition="false"/>
<species id="cpd03191_c" name="D-Glucuronate_1-phosphate_C6H9O10P" compartment="Cytosol" charge="-2" boundaryCondition="false"/>
<species id="cpd02920_c" name="2-Amino-7,8-dihydro-4-hydroxy-6-(diphosphooxymethyl)pteridine_C7H9N5O8P2" compartment="Cytosol" charge="-2" boundaryCondition="false"/>
<species id="cpd00283_c" name="Geranyl_diphosphate_C10H18O7P2" compartment="Cytosol" charge="-2" boundaryCondition="false"/>
<species id="cpd00760_c" name="2-Methylbutanoyl-CoA_C26H41N7O17P3S" compartment="Cytosol" charge="-3" boundaryCondition="false"/>
<species id="cpd11598_e" name="Antimonite_Sb" compartment="Extracellular" charge="0" boundaryCondition="false"/>
<species id="cpd11598_c" name="Antimonite_Sb" compartment="Cytosol" charge="0" boundaryCondition="false"/>
<species id="cpd01324_c" name="L-Histidinal_C6H10N3O" compartment="Cytosol" charge="1" boundaryCondition="false"/>
<species id="cpd01772_c" name="2-Succinylbenzoate_C11H8O5" compartment="Cytosol" charge="-2" boundaryCondition="false"/>
<species id="cpd02074_c" name="6-Amino-2-oxohexanoate_C6H11NO3" compartment="Cytosol" charge="0" boundaryCondition="false"/>
<species id="cpd15755_c" name="Palmitoyllipoteichoic_acid (n=24), linked, glucose substituted_C263H472O255P24" compartment="Cytosol" charge="-24" boundaryCondition="false"/>
<species id="cpd15789_c" name="Anteisopentadecanoyllysylphophatidylglycerol_C42H84N2O11P" compartment="Cytosol" charge="1" boundaryCondition="false"/>
<species id="cpd15764_c" name="Palmitoyllipoteichoic_acid (n=24), linked, N-acetyl-D-glucosamine_C311H544N24O255P24" compartment="Cytosol" charge="-24" boundaryCondition="false"/>
<species id="cpd00794_e" name="alpha,alpha-Trehalose_C12H22O11" compartment="Extracellular" charge="0" boundaryCondition="false"/>
<species id="cpd00794_c" name="alpha,alpha-Trehalose_C12H22O11" compartment="Cytosol" charge="0" boundaryCondition="false"/>
<species id="cpd03494_c" name="Undecaprenyl-diphospho-N-acetylmuramoyl-L-alanyl-D-glutamyl-meso-_2,6-diaminopimeloyl-D-alanyl-D-alanine_C87H139N7O23P2" compartment="Cytosol" charge="-4" boundaryCondition="false"/>
<species id="cpd00052_c" name="CTP_C9H13N3O14P3" compartment="Cytosol" charge="-3" boundaryCondition="false"/>
<species id="cpd00224_e" name="L-Arabinose_C5H10O5" compartment="Extracellular" charge="0" boundaryCondition="false"/>
<species id="cpd00224_c" name="L-Arabinose_C5H10O5" compartment="Cytosol" charge="0" boundaryCondition="false"/>
<species id="cpd11313_c" name="Heme_O_C49H56FeN4O5" compartment="Cytosol" charge="-2" boundaryCondition="false"/>
<species id="cpd11487_c" name="3-Oxodecanoyl-[acp]_C21H37N2O9PRS" compartment="Cytosol" charge="-1" boundaryCondition="false"/>
<species id="cpd15327_c" name="1-hexadecanoyl-sn-glycerol_3-phosphate_C19H38O7P" compartment="Cytosol" charge="-1" boundaryCondition="false"/>
<species id="cpd03279_c" name="Deoxyinosine_C10H12N4O4" compartment="Cytosol" charge="0" boundaryCondition="false"/>
<species id="cpd00424_c" name="Cystathionine_C7H14N2O4S" compartment="Cytosol" charge="0" boundaryCondition="false"/>
<species id="cpd02508_c" name="5-Dehydro-4-deoxy-D-glucuronate_C6H7O6" compartment="Cytosol" charge="-1" boundaryCondition="false"/>
<species id="cpd00425_c" name="Dimethylamine_C2H8N" compartment="Cytosol" charge="1" boundaryCondition="false"/>
<species id="cpd15703_c" name="1,2-Diisotetradecanoyl-sn-glycerol_C31H60O5" compartment="Cytosol" charge="0" boundaryCondition="false"/>
<species id="cpd02893_c" name="1-(5-Phospho-D-ribosyl)-5-amino-4-imidazolecarboxylate_C9H13N3O9P" compartment="Cytosol" charge="-1" boundaryCondition="false"/>
<species id="cpd15390_c" name="N-Acetyl-D-galactosamine_1-phosphate_C8H15NO9P" compartment="Cytosol" charge="-1" boundaryCondition="false"/>
<species id="cpd11529_c" name="9-methyl-3-oxo-decanoyl-ACP_C22H39N2O9PRS" compartment="Cytosol" charge="-1" boundaryCondition="false"/>
<species id="cpd00437_c" name="D-Tagaturonate_C6H9O7" compartment="Cytosol" charge="-1" boundaryCondition="false"/>
<species id="cpd15533_c" name="phosphatidylethanolamine_dioctadecanoyl_C41H82NO8P" compartment="Cytosol" charge="0" boundaryCondition="false"/>
<species id="cpd00367_e" name="Cytidine_C9H13N3O5" compartment="Extracellular" charge="0" boundaryCondition="false"/>
<species id="cpd00367_c" name="Cytidine_C9H13N3O5" compartment="Cytosol" charge="0" boundaryCondition="false"/>
<species id="cpd11564_c" name="12-methyl-trans-tridec-2-enoyl-ACP_C25H45N2O8PRS" compartment="Cytosol" charge="-1" boundaryCondition="false"/>
<species id="cpd15800_c" name="Lipid_composition of B. subtilis_" compartment="Cytosol" charge="10000000" boundaryCondition="false"/>
<species id="cpd00802_c" name="D-Fructose_1-phosphate_C6H12O9P" compartment="Cytosol" charge="-1" boundaryCondition="false"/>
<species id="cpd01620_c" name="Precorrin_2_C42H40N4O16" compartment="Cytosol" charge="-8" boundaryCondition="false"/>
<species id="cpd00202_c" name="Dimethylallyl_diphosphate_C5H10O7P2" compartment="Cytosol" charge="-2" boundaryCondition="false"/>
<species id="cpd00809_c" name="O-Phospho-L-homoserine_C4H9NO6P" compartment="Cytosol" charge="-1" boundaryCondition="false"/>
<species id="cpd00491_c" name="D-Mannitol_1-phosphate_C6H14O9P" compartment="Cytosol" charge="-1" boundaryCondition="false"/>
<species id="cpd00658_c" name="Isochorismate_C10H8O6" compartment="Cytosol" charge="-2" boundaryCondition="false"/>
<species id="cpd00203_c" name="3-Phospho-D-glyceroyl_phosphate_C3H6O10P2" compartment="Cytosol" charge="-2" boundaryCondition="false"/>
<species id="cpd00035_e" name="L-Alanine_C3H7NO2" compartment="Extracellular" charge="0" boundaryCondition="false"/>
<species id="cpd00035_c" name="L-Alanine_C3H7NO2" compartment="Cytosol" charge="0" boundaryCondition="false"/>
<species id="cpd02611_c" name="N-Acetyl-D-glucosamine_1-phosphate_C8H15NO9P" compartment="Cytosol" charge="-1" boundaryCondition="false"/>
<species id="cpd00137_e" name="Citrate_C6H5O7" compartment="Extracellular" charge="-3" boundaryCondition="false"/>
<species id="cpd00137_c" name="Citrate_C6H5O7" compartment="Cytosol" charge="-3" boundaryCondition="false"/>
<species id="cpd11544_c" name="15-methyl-hexa-decanoyl-ACP_C28H53N2O8PRS" compartment="Cytosol" charge="-1" boundaryCondition="false"/>
<species id="cpd15423_c" name="CDP-1,2-ditetradecanoylglycerol_C40H71N3O15P2" compartment="Cytosol" charge="-2" boundaryCondition="false"/>
<species id="cpd03697_c" name="Arbutin_6-phosphate_C12H16O10P" compartment="Cytosol" charge="-1" boundaryCondition="false"/>
<species id="cpd01012_e" name="Cadmium_Cd" compartment="Extracellular" charge="2" boundaryCondition="false"/>
<species id="cpd01012_c" name="Cadmium_Cd" compartment="Cytosol" charge="2" boundaryCondition="false"/>
<species id="cpd15791_c" name="Palmitoylcardiolipin_(B. subtilis)_C73H140O17P2" compartment="Cytosol" charge="-2" boundaryCondition="false"/>
<species id="cpd15727_c" name="Diisohexadecanoylphosphatidylglycerol_C38H74O10P" compartment="Cytosol" charge="-1" boundaryCondition="false"/>
<species id="cpd11574_e" name="Molybdate_H2MoO4" compartment="Extracellular" charge="0" boundaryCondition="false"/>
<species id="cpd11574_c" name="Molybdate_H2MoO4" compartment="Cytosol" charge="0" boundaryCondition="false"/>
<species id="cpd11464_c" name="Butyryl-[acp]_C15H27N2O8PRS" compartment="Cytosol" charge="-1" boundaryCondition="false"/>
<species id="cpd00810_c" name="Orotidine_5'-phosphate_C10H11N2O11P" compartment="Cytosol" charge="-2" boundaryCondition="false"/>
<species id="cpd15555_c" name="phosphatidylserine_dihexadecanoyl_C38H72NO10P" compartment="Cytosol" charge="-2" boundaryCondition="false"/>
<species id="cpd00386_e" name="(R)-Malate_C4H4O5" compartment="Extracellular" charge="-2" boundaryCondition="false"/>
<species id="cpd00386_c" name="(R)-Malate_C4H4O5" compartment="Cytosol" charge="-2" boundaryCondition="false"/>
<species id="cpd00931_c" name="5-Amino-6-(5'-phosphoribosylamino)uracil_C9H14N4O9P" compartment="Cytosol" charge="-1" boundaryCondition="false"/>
<species id="cpd01441_c" name="Acetyl-maltose_C14H24O12" compartment="Cytosol" charge="0" boundaryCondition="false"/>
<species id="cpd01923_c" name="N-Acetylmuramoyl-Ala_C14H23N2O9" compartment="Cytosol" charge="-1" boundaryCondition="false"/>
<species id="cpd11542_c" name="15-methyl-3-hydroxy-hexa-decanoyl-ACP_C28H53N2O9PRS" compartment="Cytosol" charge="-1" boundaryCondition="false"/>
<species id="cpd02720_c" name="5-Amino-6-(5'-phosphoribitylamino)uracil_C9H16N4O9P" compartment="Cytosol" charge="-1" boundaryCondition="false"/>
<species id="cpd11501_c" name="6-methyl-3-hydroxy-octanoyl-ACP_C20H37N2O9PRS" compartment="Cytosol" charge="-1" boundaryCondition="false"/>
<species id="cpd01662_c" name="Butanoylphosphate_C4H8O5P" compartment="Cytosol" charge="-1" boundaryCondition="false"/>
<species id="cpd09844_c" name="(3S)-3-Hydroxyadipyl-CoA_C27H40N7O20P3S" compartment="Cytosol" charge="-4" boundaryCondition="false"/>
<species id="cpd00525_c" name="UDP-N-acetylmuramoyl-L-alanyl-D-glutamate_C28H39N5O23P2" compartment="Cytosol" charge="-4" boundaryCondition="false"/>
<species id="cpd11493_c" name="Acyl-carrier_protein_C11H21N2O7PRS" compartment="Cytosol" charge="-1" boundaryCondition="false"/>
<species id="cpd04242_c" name="2-Deoxy-5-keto-D-gluconic_acid_C6H9O6" compartment="Cytosol" charge="-1" boundaryCondition="false"/>
<species id="cpd11581_e" name="gly-asn-L_C6H11N3O4" compartment="Extracellular" charge="0" boundaryCondition="false"/>
<species id="cpd11581_c" name="gly-asn-L_C6H11N3O4" compartment="Cytosol" charge="0" boundaryCondition="false"/>
<species id="cpd00764_c" name="7,8-Diaminononanoate_C9H21N2O2" compartment="Cytosol" charge="1" boundaryCondition="false"/>
<species id="cpd03129_c" name="trans-Dec-2-enoyl-CoA_C31H49N7O17P3S" compartment="Cytosol" charge="-3" boundaryCondition="false"/>
<species id="cpd02201_c" name="D-4'-Phosphopantothenate_C9H16NO8P" compartment="Cytosol" charge="-2" boundaryCondition="false"/>
<species id="cpd00396_e" name="L-Rhamnose_C6H12O5" compartment="Extracellular" charge="0" boundaryCondition="false"/>
<species id="cpd00396_c" name="L-Rhamnose_C6H12O5" compartment="Cytosol" charge="0" boundaryCondition="false"/>
<species id="cpd00327_c" name="Stearoyl-CoA_C39H67N7O17P3S" compartment="Cytosol" charge="-3" boundaryCondition="false"/>
<species id="cpd15771_c" name="Anteisopentadecanoyllipoteichoic_acid (n=24), linked, N-acetyl-D-glucosamine_C309H540N24O255P24" compartment="Cytosol" charge="-24" boundaryCondition="false"/>
<species id="cpd11533_c" name="11-methyl-3-oxo-dodecanoyl-ACP_C24H43N2O9PRS" compartment="Cytosol" charge="-1" boundaryCondition="false"/>
<species id="cpd00249_e" name="Uridine_C9H12N2O6" compartment="Extracellular" charge="0" boundaryCondition="false"/>
<species id="cpd00249_c" name="Uridine_C9H12N2O6" compartment="Cytosol" charge="0" boundaryCondition="false"/>
<species id="cpd00971_e" name="Sodium_Na" compartment="Extracellular" charge="1" boundaryCondition="false"/>
<species id="cpd00971_c" name="Sodium_Na" compartment="Cytosol" charge="1" boundaryCondition="false"/>
<species id="cpd02125_c" name="2-Methylbut-2-enoyl-CoA_C26H39N7O17P3S" compartment="Cytosol" charge="-3" boundaryCondition="false"/>
<species id="cpd01298_c" name="Aminoacetone_C3H8NO" compartment="Cytosol" charge="1" boundaryCondition="false"/>
<species id="cpd11594_e" name="Dextrin_C36H62O31" compartment="Extracellular" charge="0" boundaryCondition="false"/>
<species id="cpd11594_c" name="Dextrin_C36H62O31" compartment="Cytosol" charge="0" boundaryCondition="false"/>
<species id="cpd02158_c" name="N1,N12-Diacetylspermine_C14H32N4O2" compartment="Cytosol" charge="2" boundaryCondition="false"/>
<species id="cpd02021_c" name="2-Succinylbenzoyl-CoA_C32H40N7O20P3S" compartment="Cytosol" charge="-4" boundaryCondition="false"/>
<species id="cpd00098_e" name="Choline_C5H14NO" compartment="Extracellular" charge="1" boundaryCondition="false"/>
<species id="cpd00098_c" name="Choline_C5H14NO" compartment="Cytosol" charge="1" boundaryCondition="false"/>
<species id="cpd00654_e" name="Deoxycytidine_C9H13N3O4" compartment="Extracellular" charge="0" boundaryCondition="false"/>
<species id="cpd00654_c" name="Deoxycytidine_C9H13N3O4" compartment="Cytosol" charge="0" boundaryCondition="false"/>
<species id="cpd01977_c" name="4-Phospho-L-aspartate_C4H7NO7P" compartment="Cytosol" charge="-1" boundaryCondition="false"/>
<species id="cpd11431_c" name="fa11_C17H33O2" compartment="Cytosol" charge="-1" boundaryCondition="false"/>
<species id="cpd01150_c" name="Acrylamide_C3H5NO" compartment="Cytosol" charge="0" boundaryCondition="false"/>
<species id="cpd00106_e" name="Fumarate_C4H2O4" compartment="Extracellular" charge="-2" boundaryCondition="false"/>
<species id="cpd00106_c" name="Fumarate_C4H2O4" compartment="Cytosol" charge="-2" boundaryCondition="false"/>
<species id="cpd15710_c" name="Triglucosyl-1,2_diisoheptadecanoylglycerol_C55H102O20" compartment="Cytosol" charge="0" boundaryCondition="false"/>
<species id="cpd15694_c" name="Diisohexadecanoylphosphatidylserine_C38H72NO10P" compartment="Cytosol" charge="-2" boundaryCondition="false"/>
<species id="cpd00060_e" name="L-Methionine_C5H11NO2S" compartment="Extracellular" charge="0" boundaryCondition="false"/>
<species id="cpd00060_c" name="L-Methionine_C5H11NO2S" compartment="Cytosol" charge="0" boundaryCondition="false"/>
<species id="cpd00048_e" name="Sulfate_O4S" compartment="Extracellular" charge="-2" boundaryCondition="false"/>
<species id="cpd00048_c" name="Sulfate_O4S" compartment="Cytosol" charge="-2" boundaryCondition="false"/>
<species id="cpd11255_c" name="1,2-Dihydroxy-5-(methylthio)pent-1-en-3-one_C6H9O3S" compartment="Cytosol" charge="-1" boundaryCondition="false"/>
<species id="cpd11508_c" name="10-methyl-3-oxo-dodecanoyl-ACP_C24H43N2O9PRS" compartment="Cytosol" charge="-1" boundaryCondition="false"/>
<species id="cpd01415_e" name="Thioglycolate_C2H3O2S" compartment="Extracellular" charge="-1" boundaryCondition="false"/>
<species id="cpd01415_c" name="Thioglycolate_C2H3O2S" compartment="Cytosol" charge="-1" boundaryCondition="false"/>
<species id="cpd02012_c" name="N-Formyl-L-methionine_C6H10NO3S" compartment="Cytosol" charge="-1" boundaryCondition="false"/>
<species id="cpd03124_c" name="Hexanoyl-CoA_C27H43N7O17P3S" compartment="Cytosol" charge="-3" boundaryCondition="false"/>
<species id="cpd00292_c" name="(S)-3-Hydroxy-3-methylglutaryl-CoA_C27H40N7O20P3S" compartment="Cytosol" charge="-4" boundaryCondition="false"/>
<species id="cpd00731_c" name="D-Alanyl-D-alanine_C6H12N2O3" compartment="Cytosol" charge="0" boundaryCondition="false"/>
<species id="cpd11482_c" name="(3R)-3-Hydroxydecanoyl-[acyl-carrier_protein]_C21H39N2O9PRS" compartment="Cytosol" charge="-1" boundaryCondition="false"/>
<species id="cpd15740_c" name="Monoglucosyl-1,2_diisoheptadecanoylglycerol_C43H82O10" compartment="Cytosol" charge="0" boundaryCondition="false"/>
<species id="cpd00186_e" name="D-Glutamate_C5H8NO4" compartment="Extracellular" charge="-1" boundaryCondition="false"/>
<species id="cpd00186_c" name="D-Glutamate_C5H8NO4" compartment="Cytosol" charge="-1" boundaryCondition="false"/>
<species id="cpd15743_c" name="Monoglucosyl-1,2_diisopentadecanoylglycerol_C39H74O10" compartment="Cytosol" charge="0" boundaryCondition="false"/>
<species id="cpd03245_c" name="Glycodeoxycholate_C26H42NO5" compartment="Cytosol" charge="-1" boundaryCondition="false"/>
<species id="cpd15798_c" name="Anteisopentadecanoylcardiolipin_(B. subtilis)_C69H132O17P2" compartment="Cytosol" charge="-2" boundaryCondition="false"/>
<species id="cpd12884_c" name="Penicilloic_acid_C9H11N2O5RS" compartment="Cytosol" charge="-2" boundaryCondition="false"/>
<species id="cpd11562_c" name="12-methyl-3-oxo-tridecanoyl-ACP_C25H45N2O9PRS" compartment="Cytosol" charge="-1" boundaryCondition="false"/>
<species id="cpd00024_e" name="2-Oxoglutarate_C5H4O5" compartment="Extracellular" charge="-2" boundaryCondition="false"/>
<species id="cpd00024_c" name="2-Oxoglutarate_C5H4O5" compartment="Cytosol" charge="-2" boundaryCondition="false"/>
<species id="cpd15754_c" name="Isohexadecanoyllipoteichoic_acid (n=24), linked, unsubstituted_C119H232O135P24" compartment="Cytosol" charge="-24" boundaryCondition="false"/>
<species id="cpd00309_e" name="Xanthine_C5H4N4O2" compartment="Extracellular" charge="0" boundaryCondition="false"/>
<species id="cpd00309_c" name="Xanthine_C5H4N4O2" compartment="Cytosol" charge="0" boundaryCondition="false"/>
<species id="cpd15725_c" name="Diisopentadecanoylphosphatidylglycerol_C36H70O10P" compartment="Cytosol" charge="-1" boundaryCondition="false"/>
<species id="cpd00860_c" name="S-Succinyldihydrolipoamide_C12H20NO4S2" compartment="Cytosol" charge="-1" boundaryCondition="false"/>
<species id="cpd05158_e" name="Gentiobiose_C12H22O11" compartment="Extracellular" charge="0" boundaryCondition="false"/>
<species id="cpd05158_c" name="Gentiobiose_C12H22O11" compartment="Cytosol" charge="0" boundaryCondition="false"/>
<species id="cpd00002_c" name="ATP_C10H13N5O13P3" compartment="Cytosol" charge="-3" boundaryCondition="false"/>
<species id="cpd15543_c" name="Phosphatidylglycerophosphate_ditetradecanoyl_C34H66O13P2" compartment="Cytosol" charge="-2" boundaryCondition="false"/>
<species id="cpd11507_c" name="8-methyl-decanoyl-ACP_C22H41N2O8PRS" compartment="Cytosol" charge="-1" boundaryCondition="false"/>
<species id="cpd00869_c" name="4-Methylthio-2-oxobutanoic_acid_C5H7O3S" compartment="Cytosol" charge="-1" boundaryCondition="false"/>
<species id="cpd00254_e" name="Magnesium_Mg" compartment="Extracellular" charge="2" boundaryCondition="false"/>
<species id="cpd00254_c" name="Magnesium_Mg" compartment="Cytosol" charge="2" boundaryCondition="false"/>
<species id="cpd00457_e" name="Choline_phosphate_C5H14NO4P" compartment="Extracellular" charge="0" boundaryCondition="false"/>
<species id="cpd00457_c" name="Choline_phosphate_C5H14NO4P" compartment="Cytosol" charge="0" boundaryCondition="false"/>
<species id="cpd00157_e" name="Glycerone_C3H6O3" compartment="Extracellular" charge="0" boundaryCondition="false"/>
<species id="cpd00157_c" name="Glycerone_C3H6O3" compartment="Cytosol" charge="0" boundaryCondition="false"/>
<species id="cpd01080_c" name="Octadecanoic_acid_C18H35O2" compartment="Cytosol" charge="-1" boundaryCondition="false"/>
<species id="cpd11546_c" name="4-methyl-3-oxo-pentanoyl-ACP_C17H29N2O9PRS" compartment="Cytosol" charge="-1" boundaryCondition="false"/>
<species id="cpd11554_c" name="8-methyl-3-oxo-nonanoyl-ACP_C21H37N2O9PRS" compartment="Cytosol" charge="-1" boundaryCondition="false"/>
<species id="cpd03114_c" name="3-Oxopalmitoyl-CoA_C37H61N7O18P3S" compartment="Cytosol" charge="-3" boundaryCondition="false"/>
<species id="cpd15786_c" name="Anteisoheptadecanoyllysylphophatidylglycerol_C46H92N2O11P" compartment="Cytosol" charge="1" boundaryCondition="false"/>
<species id="cpd11583_e" name="Ala-Leu_C9H18N2O3" compartment="Extracellular" charge="0" boundaryCondition="false"/>
<species id="cpd11583_c" name="Ala-Leu_C9H18N2O3" compartment="Cytosol" charge="0" boundaryCondition="false"/>
<species id="cpd00146_e" name="Carbamoyl_phosphate_CH3NO5P" compartment="Extracellular" charge="-1" boundaryCondition="false"/>
<species id="cpd00146_c" name="Carbamoyl_phosphate_CH3NO5P" compartment="Cytosol" charge="-1" boundaryCondition="false"/>
<species id="cpd00101_c" name="D-Ribose_5-phosphate_C5H10O8P" compartment="Cytosol" charge="-1" boundaryCondition="false"/>
<species id="cpd00214_c" name="Hexadecanoic_acid_C16H31O2" compartment="Cytosol" charge="-1" boundaryCondition="false"/>
<species id="cpd15713_c" name="Triglucosyl-1,2_diisopentadecanoylglycerol_C51H94O20" compartment="Cytosol" charge="0" boundaryCondition="false"/>
<species id="cpd02120_c" name="L-2,3-Dihydrodipicolinate_C7H5NO4" compartment="Cytosol" charge="-2" boundaryCondition="false"/>
<species id="cpd00259_c" name="D-Xylulose_C5H10O5" compartment="Cytosol" charge="0" boundaryCondition="false"/>
<species id="cpd00011_e" name="CO2_CO2" compartment="Extracellular" charge="0" boundaryCondition="false"/>
<species id="cpd00011_c" name="CO2_CO2" compartment="Cytosol" charge="0" boundaryCondition="false"/>
<species id="cpd00095_c" name="Glycerone_phosphate_C3H6O6P" compartment="Cytosol" charge="-1" boundaryCondition="false"/>
<species id="cpd09878_e" name="Sulfoacetate_C2H2O5S" compartment="Extracellular" charge="-2" boundaryCondition="false"/>
<species id="cpd09878_c" name="Sulfoacetate_C2H2O5S" compartment="Cytosol" charge="-2" boundaryCondition="false"/>
<species id="cpd11515_c" name="12-methyl-tetra-decanoyl-ACP_C26H49N2O8PRS" compartment="Cytosol" charge="-1" boundaryCondition="false"/>
<species id="cpd11576_c" name="L-methionine_R-oxide_C5H11NO3S" compartment="Cytosol" charge="0" boundaryCondition="false"/>
<species id="cpd02780_c" name="D-myo-Inositol_1,2,4,5,6-pentakisphosphate_C6H12O21P5" compartment="Cytosol" charge="-5" boundaryCondition="false"/>
<species id="cpd15664_c" name="Cell_wall of B. subtilis_" compartment="Cytosol" charge="10000000" boundaryCondition="false"/>
<species id="cpd00080_e" name="sn-Glycerol_3-phosphate_C3H8O6P" compartment="Extracellular" charge="-1" boundaryCondition="false"/>
<species id="cpd00080_c" name="sn-Glycerol_3-phosphate_C3H8O6P" compartment="Cytosol" charge="-1" boundaryCondition="false"/>
<species id="cpd03492_c" name="Undecaprenyl-diphospho-N-acetylmuramoyl-(N-acetylglucosamine)-L-_alanyl-D-isoglutaminyl-L-lysyl-D-alanyl-D-alanine_C94H155N9O25P2" compartment="Cytosol" charge="-2" boundaryCondition="false"/>
<species id="cpd00906_c" name="all-trans-Hexaprenyl_diphosphate_C30H50O7P2" compartment="Cytosol" charge="-2" boundaryCondition="false"/>
<species id="cpd01335_c" name="Octanoyl-CoA_C29H47N7O17P3S" compartment="Cytosol" charge="-3" boundaryCondition="false"/>
<species id="cpd03572_c" name="(S)-3-Hydroxyisobutyryl-CoA_C25H39N7O18P3S" compartment="Cytosol" charge="-3" boundaryCondition="false"/>
<species id="cpd00222_e" name="D-Gluconic_acid_C6H11O7" compartment="Extracellular" charge="-1" boundaryCondition="false"/>
<species id="cpd00222_c" name="D-Gluconic_acid_C6H11O7" compartment="Cytosol" charge="-1" boundaryCondition="false"/>
<species id="cpd15684_c" name="CDP-1,2-dianteisoheptadecanoylglycerol_C46H83N3O15P2" compartment="Cytosol" charge="-2" boundaryCondition="false"/>
<species id="cpd15666_c" name="Peptidoglycan_polymer (n-1 subunits)_C40H63N8O21R" compartment="Cytosol" charge="-2" boundaryCondition="false"/>
<species id="cpd02605_c" name="(2S)-2-Isopropyl-3-oxosuccinate_C7H8O5" compartment="Cytosol" charge="-2" boundaryCondition="false"/>
<species id="cpd00241_c" name="dGTP_C10H13N5O13P3" compartment="Cytosol" charge="-3" boundaryCondition="false"/>
<species id="cpd00071_c" name="Acetaldehyde_C2H4O" compartment="Cytosol" charge="0" boundaryCondition="false"/>
<species id="cpd00130_e" name="(S)-Malate_C4H4O5" compartment="Extracellular" charge="-2" boundaryCondition="false"/>
<species id="cpd00130_c" name="(S)-Malate_C4H4O5" compartment="Cytosol" charge="-2" boundaryCondition="false"/>
<species id="cpd14699_c" name="[Dihydrolipoyllysine-residue_(2-methylpropanoyl)transferase] S-(3-methylbutanoyl)dihydrolipoyllysine_C13H25NO2S2" compartment="Cytosol" charge="0" boundaryCondition="false"/>
<species id="cpd03451_c" name="2-Succinyl-6-hydroxy-2,4-cyclohexadiene-1-carboxylate_C11H10O6" compartment="Cytosol" charge="-2" boundaryCondition="false"/>
<species id="cpd00342_c" name="N-Acetylornithine_C7H14N2O3" compartment="Cytosol" charge="0" boundaryCondition="false"/>
<species id="cpd00681_e" name="Choline_sulfate_C5H13NO4S" compartment="Extracellular" charge="0" boundaryCondition="false"/>
<species id="cpd00681_c" name="Choline_sulfate_C5H13NO4S" compartment="Cytosol" charge="0" boundaryCondition="false"/>
<species id="cpd02227_c" name="S-Ribosyl-L-homocysteine_C9H17NO6S" compartment="Cytosol" charge="0" boundaryCondition="false"/>
<species id="cpd15731_c" name="Diglucosyl-1,2_diisoheptadecanoylglycerol_C49H92O15" compartment="Cytosol" charge="0" boundaryCondition="false"/>
<species id="cpd00765_e" name="L-Gulono-1,4-lactone_C6H10O6" compartment="Extracellular" charge="0" boundaryCondition="false"/>
<species id="cpd00765_c" name="L-Gulono-1,4-lactone_C6H10O6" compartment="Cytosol" charge="0" boundaryCondition="false"/>
<species id="cpd00349_c" name="D-Sedoheptulose_1,7-bisphosphate_C7H14O13P2" compartment="Cytosol" charge="-2" boundaryCondition="false"/>
<species id="cpd15700_c" name="Diisohexadecanoylphosphatidylethanolamine_C37H74NO8P" compartment="Cytosol" charge="0" boundaryCondition="false"/>
<species id="cpd02030_c" name="Shikimate_3-phosphate_C7H9O8P" compartment="Cytosol" charge="-2" boundaryCondition="false"/>
<species id="cpd00508_c" name="(S)-3-Methyl-2-oxopentanoic_acid_C6H9O3" compartment="Cytosol" charge="-1" boundaryCondition="false"/>
<species id="cpd03805_e" name="2-Deoxy-D-glucose_6-phosphate_C6H12O8P" compartment="Extracellular" charge="-1" boundaryCondition="false"/>
<species id="cpd03805_c" name="2-Deoxy-D-glucose_6-phosphate_C6H12O8P" compartment="Cytosol" charge="-1" boundaryCondition="false"/>
<species id="cpd01567_c" name="(R)(-)-Allantoin_C4H6N4O3" compartment="Cytosol" charge="0" boundaryCondition="false"/>
<species id="cpd11499_c" name="4-methyl-hexanoyl-ACP_C18H33N2O8PRS" compartment="Cytosol" charge="-1" boundaryCondition="false"/>
<species id="cpd00200_c" name="4-Methyl-2-oxopentanoate_C6H9O3" compartment="Cytosol" charge="-1" boundaryCondition="false"/>
<species id="cpd00141_e" name="Propanoate_C3H5O2" compartment="Extracellular" charge="-1" boundaryCondition="false"/>
<species id="cpd00141_c" name="Propanoate_C3H5O2" compartment="Cytosol" charge="-1" boundaryCondition="false"/>
<species id="cpd01665_e" name="D-O-Phosphoserine_C3H7NO6P" compartment="Extracellular" charge="-1" boundaryCondition="false"/>
<species id="cpd01665_c" name="D-O-Phosphoserine_C3H7NO6P" compartment="Cytosol" charge="-1" boundaryCondition="false"/>
<species id="cpd15739_c" name="Monoglucosyl-1,2_distearoylglycerol_C45H86O10" compartment="Cytosol" charge="0" boundaryCondition="false"/>
<species id="cpd11595_e" name="chromate_H2O4Cr" compartment="Extracellular" charge="5" boundaryCondition="false"/>
<species id="cpd11595_c" name="chromate_H2O4Cr" compartment="Cytosol" charge="5" boundaryCondition="false"/>
<species id="cpd15531_c" name="phosphatidylethanolamine_dihexadecanoyl_C37H74NO8P" compartment="Cytosol" charge="0" boundaryCondition="false"/>
<species id="cpd00644_e" name="Pantothenate_C9H16NO5" compartment="Extracellular" charge="-1" boundaryCondition="false"/>
<species id="cpd00644_c" name="Pantothenate_C9H16NO5" compartment="Cytosol" charge="-1" boundaryCondition="false"/>
<species id="cpd01844_c" name="Propanoyl_phosphate_C3H6O5P" compartment="Cytosol" charge="-1" boundaryCondition="false"/>
<species id="cpd02152_c" name="N-(L-Arginino)succinate_C10H17N4O6" compartment="Cytosol" charge="-1" boundaryCondition="false"/>
<species id="cpd03606_c" name="2-Oxo-3-hydroxy-4-phosphobutanoate_C4H5O8P" compartment="Cytosol" charge="-2" boundaryCondition="false"/>
<species id="cpd00018_e" name="AMP_C10H13N5O7P" compartment="Extracellular" charge="-1" boundaryCondition="false"/>
<species id="cpd00018_c" name="AMP_C10H13N5O7P" compartment="Cytosol" charge="-1" boundaryCondition="false"/>
<species id="cpd00988_e" name="3'-AMP_C10H13N5O7P" compartment="Extracellular" charge="-1" boundaryCondition="false"/>
<species id="cpd00988_c" name="3'-AMP_C10H13N5O7P" compartment="Cytosol" charge="-1" boundaryCondition="false"/>
<species id="cpd00171_c" name="D-Ribulose_5-phosphate_C5H10O8P" compartment="Cytosol" charge="-1" boundaryCondition="false"/>
<species id="cpd00415_e" name="p-Benzenediol_C6H6O2" compartment="Extracellular" charge="0" boundaryCondition="false"/>
<species id="cpd00415_c" name="p-Benzenediol_C6H6O2" compartment="Cytosol" charge="0" boundaryCondition="false"/>
<species id="cpd02528_c" name="UDP-4-dehydro-6-deoxy-D-glucose_C15H20N2O16P2" compartment="Cytosol" charge="-2" boundaryCondition="false"/>
<species id="cpd00356_c" name="dCTP_C9H13N3O13P3" compartment="Cytosol" charge="-3" boundaryCondition="false"/>
<species id="cpd11495_c" name="2-methylbutanoyl-ACP_C16H29N2O8PRS" compartment="Cytosol" charge="-1" boundaryCondition="false"/>
<species id="cpd11295_c" name="2,3-Diketo-5-methylthiopentyl-1-phosphate_C6H10O6PS" compartment="Cytosol" charge="-1" boundaryCondition="false"/>
<species id="cpd00532_c" name="O2.-_HO2" compartment="Cytosol" charge="0" boundaryCondition="false"/>
<species id="cpd11522_c" name="5-methyl-3-hydroxy-hexanoyl-ACP_C18H33N2O9PRS" compartment="Cytosol" charge="-1" boundaryCondition="false"/>
<species id="cpd00030_e" name="Manganese_Mn" compartment="Extracellular" charge="2" boundaryCondition="false"/>
<species id="cpd00030_c" name="Manganese_Mn" compartment="Cytosol" charge="2" boundaryCondition="false"/>
<species id="cpd16277_c" name="Fructoselysine_6-phosphate_C12H25N2O10P" compartment="Cytosol" charge="0" boundaryCondition="false"/>
<species id="cpd00311_e" name="Guanosine_C10H13N5O5" compartment="Extracellular" charge="0" boundaryCondition="false"/>
<species id="cpd00311_c" name="Guanosine_C10H13N5O5" compartment="Cytosol" charge="0" boundaryCondition="false"/>
<species id="cpd00125_c" name="5,10-Methylenetetrahydrofolate_C20H21N7O6" compartment="Cytosol" charge="-2" boundaryCondition="false"/>
<species id="cpd15707_c" name="Triglucosyl-1,2_dipalmitoylglycerol_C53H98O20" compartment="Cytosol" charge="0" boundaryCondition="false"/>
<species id="cpd01710_c" name="2-Isopropylmaleate_C7H8O4" compartment="Cytosol" charge="-2" boundaryCondition="false"/>
<species id="cpd02083_c" name="Coproporphyrinogen_III_C36H40N4O8" compartment="Cytosol" charge="-4" boundaryCondition="false"/>
<species id="cpd01695_c" name="Tetradecanoyl-CoA_C35H59N7O17P3S" compartment="Cytosol" charge="-3" boundaryCondition="false"/>
<species id="cpd00870_e" name="4-Trimethylammoniobutanoate_C7H15NO2" compartment="Extracellular" charge="0" boundaryCondition="false"/>
<species id="cpd00870_c" name="4-Trimethylammoniobutanoate_C7H15NO2" compartment="Cytosol" charge="0" boundaryCondition="false"/>
<species id="cpd01157_c" name="Chitobiose_C16H28N2O11" compartment="Cytosol" charge="0" boundaryCondition="false"/>
<species id="cpd00489_c" name="4-Hydroxyphenylacetate_C8H7O3" compartment="Cytosol" charge="-1" boundaryCondition="false"/>
<species id="cpd03127_c" name="trans-Tetradec-2-enoyl-CoA_C35H57N7O17P3S" compartment="Cytosol" charge="-3" boundaryCondition="false"/>
<species id="cpd15688_c" name="CDP-1,2-diisohexadecanoylglycerol_C44H79N3O15P2" compartment="Cytosol" charge="-2" boundaryCondition="false"/>
<species id="cpd00286_c" name="Undecaprenyl_phosphate_C55H90O4P" compartment="Cytosol" charge="-1" boundaryCondition="false"/>
<species id="cpd08306_e" name="Butyro-betaine_C8H18NO" compartment="Extracellular" charge="1" boundaryCondition="false"/>
<species id="cpd08306_c" name="Butyro-betaine_C8H18NO" compartment="Cytosol" charge="1" boundaryCondition="false"/>
<species id="cpd15758_c" name="Isoheptadecanoyllipoteichoic_acid (n=24), linked, glucose substituted_C265H476O255P24" compartment="Cytosol" charge="-24" boundaryCondition="false"/>
<species id="cpd14954_c" name="Protein_N6-(lipoyl)lysine_C8H14NORS2" compartment="Cytosol" charge="0" boundaryCondition="false"/>
<species id="cpd00922_c" name="1,2-Didehydropiperidine-2-carboxylate_C6H8NO2" compartment="Cytosol" charge="-1" boundaryCondition="false"/>
<species id="cpd00652_e" name="D-Galactarate_C6H8O8" compartment="Extracellular" charge="-2" boundaryCondition="false"/>
<species id="cpd00652_c" name="D-Galactarate_C6H8O8" compartment="Cytosol" charge="-2" boundaryCondition="false"/>
<species id="cpd00158_e" name="Cellobiose_C12H22O11" compartment="Extracellular" charge="0" boundaryCondition="false"/>
<species id="cpd00158_c" name="Cellobiose_C12H22O11" compartment="Cytosol" charge="0" boundaryCondition="false"/>
<species id="cpd02921_c" name="1-(5-Phosphoribosyl)-4-(N-succinocarboxamide)-5-aminoimidazole_C13H16N4O12P" compartment="Cytosol" charge="-3" boundaryCondition="false"/>
<species id="cpd15670_c" name="Lipoteichoic_acid content_" compartment="Cytosol" charge="10000000" boundaryCondition="false"/>
<species id="cpd01197_c" name="Nebularine_C10H12N4O4" compartment="Cytosol" charge="0" boundaryCondition="false"/>
<species id="cpd01777_c" name="Phosphoribosyl-AMP_C15H21N5O14P2" compartment="Cytosol" charge="-2" boundaryCondition="false"/>
<species id="cpd00277_c" name="Deoxyguanosine_C10H13N5O4" compartment="Cytosol" charge="0" boundaryCondition="false"/>
<species id="cpd10516_e" name="Fe3+_Fe" compartment="Extracellular" charge="3" boundaryCondition="false"/>
<species id="cpd10516_c" name="Fe3+_Fe" compartment="Cytosol" charge="3" boundaryCondition="false"/>
<species id="cpd11461_c" name="DNA_C15H23O13P2R3" compartment="Cytosol" charge="-2" boundaryCondition="false"/>
<species id="cpd11525_c" name="7-methyl-3-oxo-octanoyl-ACP_C20H35N2O9PRS" compartment="Cytosol" charge="-1" boundaryCondition="false"/>
<species id="cpd03091_c" name="5'-Deoxyadenosine_C10H13N5O3" compartment="Cytosol" charge="0" boundaryCondition="false"/>
<species id="cpd00395_e" name="L-Cysteate_C3H6NO5S" compartment="Extracellular" charge="-1" boundaryCondition="false"/>
<species id="cpd00395_c" name="L-Cysteate_C3H6NO5S" compartment="Cytosol" charge="-1" boundaryCondition="false"/>
<species id="cpd09806_c" name="4-Methylsalicylate_C8H7O3" compartment="Cytosol" charge="-1" boundaryCondition="false"/>
<species id="cpd02124_c" name="2-Methylacetoacetyl-CoA_C26H39N7O18P3S" compartment="Cytosol" charge="-3" boundaryCondition="false"/>
<species id="cpd15690_c" name="Dianteisoheptadecanoylphosphatidylserine_C40H76NO10P" compartment="Cytosol" charge="-2" boundaryCondition="false"/>
<species id="cpd00220_e" name="Riboflavin_C17H20N4O6" compartment="Extracellular" charge="0" boundaryCondition="false"/>
<species id="cpd00220_c" name="Riboflavin_C17H20N4O6" compartment="Cytosol" charge="0" boundaryCondition="false"/>
<species id="cpd00793_e" name="Thiamin_monophosphate_C12H17N4O4PS" compartment="Extracellular" charge="0" boundaryCondition="false"/>
<species id="cpd00793_c" name="Thiamin_monophosphate_C12H17N4O4PS" compartment="Cytosol" charge="0" boundaryCondition="false"/>
<species id="cpd15634_c" name="teichuronic_acid (GlcA + GalNac, 45 repeating unit)_C630H945N45O630P45" compartment="Cytosol" charge="-45" boundaryCondition="false"/>
<species id="cpd00062_c" name="UTP_C9H12N2O15P3" compartment="Cytosol" charge="-3" boundaryCondition="false"/>
<species id="cpd00322_e" name="L-Isoleucine_C6H13NO2" compartment="Extracellular" charge="0" boundaryCondition="false"/>
<species id="cpd00322_c" name="L-Isoleucine_C6H13NO2" compartment="Cytosol" charge="0" boundaryCondition="false"/>
<species id="cpd11735_c" name="Amylose_C30H52O26" compartment="Cytosol" charge="0" boundaryCondition="false"/>
<species id="cpd00668_c" name="2-Acetolactate_C5H7O4" compartment="Cytosol" charge="-1" boundaryCondition="false"/>
<species id="cpd00447_c" name="Betaine_aldehyde_C5H12NO" compartment="Cytosol" charge="1" boundaryCondition="false"/>
<species id="cpd15682_c" name="1,2-diisohexadecanoyl-sn-glycerol_3-phosphate_C35H68O8P" compartment="Cytosol" charge="-1" boundaryCondition="false"/>
<species id="cpd02967_c" name="N-Acetyl-beta-D-mannosaminyl-1,4-N-acetyl-D-_glucosaminyldiphosphoundecaprenol_C71H116N2O17P2" compartment="Cytosol" charge="-2" boundaryCondition="false"/>
<species id="cpd00069_e" name="L-Tyrosine_C9H11NO3" compartment="Extracellular" charge="0" boundaryCondition="false"/>
<species id="cpd00069_c" name="L-Tyrosine_C9H11NO3" compartment="Cytosol" charge="0" boundaryCondition="false"/>
<species id="cpd11572_c" name="trans-Octodec-2-enoyl-ACP_C29H53N2O8PRS" compartment="Cytosol" charge="-1" boundaryCondition="false"/>
<species id="cpd00918_c" name="N-Acetyl-L-glutamate_5-semialdehyde_C7H10NO4" compartment="Cytosol" charge="-1" boundaryCondition="false"/>
<species id="cpd01775_c" name="Phosphoribosyl-ATP_C15H21N5O20P4" compartment="Cytosol" charge="-4" boundaryCondition="false"/>
<species id="cpd00022_c" name="Acetyl-CoA_C23H35N7O17P3S" compartment="Cytosol" charge="-3" boundaryCondition="false"/>
<species id="cpd15715_c" name="Triglucosyl-1,2_diisohexadecanoylglycerol_C53H98O20" compartment="Cytosol" charge="0" boundaryCondition="false"/>
<species id="cpd00063_e" name="Calcium_Ca" compartment="Extracellular" charge="2" boundaryCondition="false"/>
<species id="cpd00063_c" name="Calcium_Ca" compartment="Cytosol" charge="2" boundaryCondition="false"/>
<species id="cpd00046_e" name="CMP_C9H13N3O8P" compartment="Extracellular" charge="-1" boundaryCondition="false"/>
<species id="cpd00046_c" name="CMP_C9H13N3O8P" compartment="Cytosol" charge="-1" boundaryCondition="false"/>
<species id="cpd02685_c" name="N6-Acetyl-LL-2,6-diaminoheptanedioate_C9H15N2O5" compartment="Cytosol" charge="-1" boundaryCondition="false"/>
<species id="cpd00027_e" name="D-Glucose_C6H12O6" compartment="Extracellular" charge="0" boundaryCondition="false"/>
<species id="cpd00027_c" name="D-Glucose_C6H12O6" compartment="Cytosol" charge="0" boundaryCondition="false"/>
<species id="cpd15749_c" name="Isoheptadecanoyllipoteichoic_acid (n=24), linked, unsubstituted_C121H236O135P24" compartment="Cytosol" charge="-24" boundaryCondition="false"/>
<species id="cpd03444_c" name="2-Octaprenylphenol_C46H70O" compartment="Cytosol" charge="0" boundaryCondition="false"/>
<species id="cpd14703_c" name="[Dihydrolipoyllysine-residue_(2-methylpropanoyl)transferase] S-(2-methylbutanoyl)dihydrolipoyllysine_C13H25NO2S2" compartment="Cytosol" charge="0" boundaryCondition="false"/>
<species id="cpd00854_c" name="3,4-Dihydroxyphenylacetate_C8H7O4" compartment="Cytosol" charge="-1" boundaryCondition="false"/>
<species id="cpd03496_c" name="Undecaprenyl-diphospho-N-acetylmuramoyl-(N-acetylglucosamine)-L-_alanyl-D-glutaminyl-meso-2,6-diaminopimeloyl-D-alanyl-D-alanine_C95H154N9O27P2" compartment="Cytosol" charge="-3" boundaryCondition="false"/>
<species id="cpd01693_c" name="Sucrose_6-phosphate_C12H22O14P" compartment="Cytosol" charge="-1" boundaryCondition="false"/>
<species id="cpd02666_c" name="(R)-4'-Phosphopantothenoyl-L-cysteine_C12H21N2O9PS" compartment="Cytosol" charge="-2" boundaryCondition="false"/>
<species id="cpd00003_c" name="NAD+_C21H26N7O14P2" compartment="Cytosol" charge="-1" boundaryCondition="false"/>
<species id="cpd00774_c" name="Uroporphyrinogen_III_C40H36N4O16" compartment="Cytosol" charge="-8" boundaryCondition="false"/>
<species id="cpd01622_e" name="Trimetaphosphate_O9P3" compartment="Extracellular" charge="-3" boundaryCondition="false"/>
<species id="cpd01622_c" name="Trimetaphosphate_O9P3" compartment="Cytosol" charge="-3" boundaryCondition="false"/>
<species id="cpd00957_c" name="2,5-Diamino-6-(5'-phosphoribosylamino)-4-pyrimidineone_C9H15N5O8P" compartment="Cytosol" charge="-1" boundaryCondition="false"/>
<species id="cpd15751_c" name="Isotetradecanoyllipoteichoic_acid (n=24), linked, unsubstituted_C115H224O135P24" compartment="Cytosol" charge="-24" boundaryCondition="false"/>
<species id="cpd15696_c" name="Dianteisoheptadecanoylphosphatidylethanolamine_C39H78NO8P" compartment="Cytosol" charge="0" boundaryCondition="false"/>
<species id="cpd01892_c" name="4-Hydroxybenzoyl-CoA_C28H37N7O18P3S" compartment="Cytosol" charge="-3" boundaryCondition="false"/>
<species id="cpd03724_e" name="Ferrichrome_C27H45FeN9O12" compartment="Extracellular" charge="0" boundaryCondition="false"/>
<species id="cpd03724_c" name="Ferrichrome_C27H45FeN9O12" compartment="Cytosol" charge="0" boundaryCondition="false"/>
<species id="cpd02186_c" name="2-Hydroxy-3-oxosuccinate_C4H2O6" compartment="Cytosol" charge="-2" boundaryCondition="false"/>
<species id="cpd15752_c" name="Isopentadecanoyllipoteichoic_acid (n=24), linked, unsubstituted_C117H228O135P24" compartment="Cytosol" charge="-24" boundaryCondition="false"/>
<species id="cpd00703_c" name="Indole-3-acetate_C10H8NO2" compartment="Cytosol" charge="-1" boundaryCondition="false"/>
<species id="cpd11439_c" name="fa4coa_C36H61N7O17P3S" compartment="Cytosol" charge="-3" boundaryCondition="false"/>
<species id="cpd00217_c" name="Isomaltose_C12H22O11" compartment="Cytosol" charge="0" boundaryCondition="false"/>
<species id="cpd11433_c" name="fa12_C17H33O2" compartment="Cytosol" charge="-1" boundaryCondition="false"/>
<species id="cpd15662_c" name="45(Glucosyl-phosphoglyceryl)-N-Acetyl-beta-D-mannosaminyl-1,4-N-acetyl-D-glucosaminyldiphosphoundecaprenol_C476H836N2O467P47" compartment="Cytosol" charge="-47" boundaryCondition="false"/>
<species id="cpd00307_e" name="Cytosine_C4H5N3O" compartment="Extracellular" charge="0" boundaryCondition="false"/>
<species id="cpd00307_c" name="Cytosine_C4H5N3O" compartment="Cytosol" charge="0" boundaryCondition="false"/>
<species id="cpd00180_c" name="Oxalate_C2O4" compartment="Cytosol" charge="-2" boundaryCondition="false"/>
<species id="cpd15760_c" name="Isotetradecanoyllipoteichoic_acid (n=24), linked, glucose substituted_C259H464O255P24" compartment="Cytosol" charge="-24" boundaryCondition="false"/>
<species id="cpd02711_c" name="2-Dehydro-3-deoxy-6-phospho-D-gluconate_C6H9O9P" compartment="Cytosol" charge="-2" boundaryCondition="false"/>
<species id="cpd00078_c" name="Succinyl-CoA_C25H36N7O19P3S" compartment="Cytosol" charge="-4" boundaryCondition="false"/>
<species id="cpd00797_c" name="(R)-3-Hydroxybutanoate_C4H7O3" compartment="Cytosol" charge="-1" boundaryCondition="false"/>
<species id="cpd02991_c" name="N-(5'-Phospho-D-1'-ribulosylformimino)-5-amino-1-(5''-phospho-D-_ribosyl)-4-imidazolecarboxamide_C15H23N5O15P2" compartment="Cytosol" charge="-2" boundaryCondition="false"/>
<species id="cpd10162_c" name="(R)-3-Hydroxy-3-methyl-2-oxopentanoate_C6H9O4" compartment="Cytosol" charge="-1" boundaryCondition="false"/>
<species id="cpd00834_c" name="Pantetheine_4'-phosphate_C11H22N2O7PS" compartment="Cytosol" charge="-1" boundaryCondition="false"/>
<species id="cpd00216_e" name="Chorismate_C10H8O6" compartment="Extracellular" charge="-2" boundaryCondition="false"/>
<species id="cpd00216_c" name="Chorismate_C10H8O6" compartment="Cytosol" charge="-2" boundaryCondition="false"/>
<species id="cpd00558_c" name="Spermine_C10H30N4" compartment="Cytosol" charge="4" boundaryCondition="false"/>
<species id="cpd00465_c" name="(-)-Ureidoglycolate_C3H5N2O4" compartment="Cytosol" charge="-1" boundaryCondition="false"/>
<species id="cpd00515_c" name="5-Dehydro-4-deoxy-D-glucarate_C6H6O7" compartment="Cytosol" charge="-2" boundaryCondition="false"/>
<species id="cpd00360_c" name="Purine_C5H4N4" compartment="Cytosol" charge="0" boundaryCondition="false"/>
<species id="cpd00417_e" name="L-Arabitol_C5H12O5" compartment="Extracellular" charge="0" boundaryCondition="false"/>
<species id="cpd00417_c" name="L-Arabitol_C5H12O5" compartment="Cytosol" charge="0" boundaryCondition="false"/>
<species id="cpd05191_c" name="3-(Methylthio)propionic_acid_C4H7O2S" compartment="Cytosol" charge="-1" boundaryCondition="false"/>
<species id="cpd00144_c" name="UDP-glucuronate_C15H19N2O18P2" compartment="Cytosol" charge="-3" boundaryCondition="false"/>
<species id="cpd00236_c" name="D-Erythrose_4-phosphate_C4H8O7P" compartment="Cytosol" charge="-1" boundaryCondition="false"/>
<species id="cpd15794_c" name="Isoheptadecanoylcardiolipin_(B. subtilis)_C77H148O17P2" compartment="Cytosol" charge="-2" boundaryCondition="false"/>
<species id="cpd00863_c" name="beta-D-Glucose_6-phosphate_C6H12O9P" compartment="Cytosol" charge="-1" boundaryCondition="false"/>
<species id="cpd03116_c" name="(S)-3-Hydroxydodecanoyl-CoA_C33H55N7O18P3S" compartment="Cytosol" charge="-3" boundaryCondition="false"/>
<species id="cpd11473_c" name="trans-Hex-2-enoyl-[acp]_C17H29N2O8PRS" compartment="Cytosol" charge="-1" boundaryCondition="false"/>
<species id="cpd00295_c" name="dGDP_C10H13N5O10P2" compartment="Cytosol" charge="-2" boundaryCondition="false"/>
<species id="cpd15329_c" name="1-octadecanoyl-sn-glycerol_3-phosphate_C21H42O7P" compartment="Cytosol" charge="-1" boundaryCondition="false"/>
<species id="cpd00334_c" name="(S)-Lactaldehyde_C3H6O2" compartment="Cytosol" charge="0" boundaryCondition="false"/>
<species id="cpd08449_c" name="3-Amino-2-oxopropyl_phosphate_C3H8NO5P" compartment="Cytosol" charge="0" boundaryCondition="false"/>
<species id="cpd15777_c" name="Anteisoheptadecanoyllipoteichoic_acid (n=24), linked, D-alanine substituted_C193H356N24O159P24" compartment="Cytosol" charge="-24" boundaryCondition="false"/>
<species id="cpd00977_c" name="dITP_C10H12N4O13P3" compartment="Cytosol" charge="-3" boundaryCondition="false"/>
<species id="cpd11559_c" name="10-methyl-3-hydroxy-undecanoyl-ACP_C23H43N2O9PRS" compartment="Cytosol" charge="-1" boundaryCondition="false"/>
<species id="cpd03583_c" name="D-arabino-3-Hexulose_6-phosphate_C6H12O9P" compartment="Cytosol" charge="-1" boundaryCondition="false"/>
<species id="cpd00199_c" name="Succinate_semialdehyde_C4H5O3" compartment="Cytosol" charge="-1" boundaryCondition="false"/>
<species id="cpd03701_e" name="Guanosine_3'-phosphate_C10H13N5O8P" compartment="Extracellular" charge="-1" boundaryCondition="false"/>
<species id="cpd03701_c" name="Guanosine_3'-phosphate_C10H13N5O8P" compartment="Cytosol" charge="-1" boundaryCondition="false"/>
<species id="cpd15747_c" name="Myristoyllipoteichoic_acid (n=24), linked, unsubstituted_C115H224O135P24" compartment="Cytosol" charge="-24" boundaryCondition="false"/>
<species id="cpd11578_e" name="hexanesulfonate_C6H13O3S" compartment="Extracellular" charge="-1" boundaryCondition="false"/>
<species id="cpd11578_c" name="hexanesulfonate_C6H13O3S" compartment="Cytosol" charge="-1" boundaryCondition="false"/>
<species id="cpd02371_c" name="D-Tagatose_1,6-bisphosphate_C6H12O12P2" compartment="Cytosol" charge="-2" boundaryCondition="false"/>
<species id="cpd15686_c" name="CDP-1,2-diisopentadecanoylglycerol_C42H75N3O15P2" compartment="Cytosol" charge="-2" boundaryCondition="false"/>
<species id="cpd15526_c" name="1,2-dioctadecanoyl-sn-glycerol_3-phosphate_C39H76O8P" compartment="Cytosol" charge="-1" boundaryCondition="false"/>
<species id="cpd00305_e" name="Thiamin_C12H17N4OS" compartment="Extracellular" charge="1" boundaryCondition="false"/>
<species id="cpd00305_c" name="Thiamin_C12H17N4OS" compartment="Cytosol" charge="1" boundaryCondition="false"/>
<species id="cpd15750_c" name="Anteisoheptadecanoyllipoteichoic_acid (n=24), linked, unsubstituted_C121H236O135P24" compartment="Cytosol" charge="-24" boundaryCondition="false"/>
<species id="cpd02979_c" name="5-(5-Phospho-D-ribosylaminoformimino)-1-(5-phosphoribosyl)-_imidazole-4-carboxamide_C15H23N5O15P2" compartment="Cytosol" charge="-2" boundaryCondition="false"/>
<species id="cpd00066_c" name="L-Phenylalanine_C9H11NO2" compartment="Cytosol" charge="0" boundaryCondition="false"/>
<species id="cpd00298_e" name="dTMP_C10H14N2O8P" compartment="Extracellular" charge="-1" boundaryCondition="false"/>
<species id="cpd00298_c" name="dTMP_C10H14N2O8P" compartment="Cytosol" charge="-1" boundaryCondition="false"/>
<species id="cpd11586_e" name="ala-L-glu-L_C8H13N2O5" compartment="Extracellular" charge="-1" boundaryCondition="false"/>
<species id="cpd11586_c" name="ala-L-glu-L_C8H13N2O5" compartment="Cytosol" charge="-1" boundaryCondition="false"/>
<species id="cpd00143_c" name="Phenylpyruvate_C9H7O3" compartment="Cytosol" charge="-1" boundaryCondition="false"/>
<species id="cpd08625_c" name="5-Hydroxyisourate_C5H4N4O4" compartment="Cytosol" charge="0" boundaryCondition="false"/>
<species id="cpd11312_c" name="Heme_A_C49H54FeN4O6" compartment="Cytosol" charge="-2" boundaryCondition="false"/>
<species id="cpd11620_c" name="Reduced_ferredoxin_Fe2R4S6" compartment="Cytosol" charge="4" boundaryCondition="false"/>
<species id="cpd11606_c" name="Menaquinone_7_C46H64O2" compartment="Cytosol" charge="0" boundaryCondition="false"/>
<species id="cpd11668_c" name="Penicillin_C9H10N2O4RS" compartment="Cytosol" charge="-1" boundaryCondition="false"/>
<species id="cpd11577_e" name="Lanthionine_C6H10N2O4S" compartment="Extracellular" charge="-2" boundaryCondition="false"/>
<species id="cpd11577_c" name="Lanthionine_C6H10N2O4S" compartment="Cytosol" charge="-2" boundaryCondition="false"/>
<species id="cpd02097_c" name="L-Glutamyl_5-phosphate_C5H9NO7P" compartment="Cytosol" charge="-1" boundaryCondition="false"/>
<species id="cpd15721_c" name="Diisohexadecanoylphosphatidylglycerophosphate_C38H74O13P2" compartment="Cytosol" charge="-2" boundaryCondition="false"/>
<species id="cpd03360_c" name="Dihydropteridine_C6H6N4" compartment="Cytosol" charge="0" boundaryCondition="false"/>
<species id="cpd00722_c" name="O-Acetyl-L-serine_C5H9NO4" compartment="Cytosol" charge="0" boundaryCondition="false"/>
<species id="cpd00297_c" name="dTDP_C10H14N2O11P2" compartment="Cytosol" charge="-2" boundaryCondition="false"/>
<species id="cpd00947_c" name="beta-D-Galactosyl-1,4-beta-D-glucosylceramide_C31H56NO13R" compartment="Cytosol" charge="0" boundaryCondition="false"/>
<species id="cpd15596_c" name="Dipicolinate_C7H3NO4" compartment="Cytosol" charge="-2" boundaryCondition="false"/>
<species id="cpd11469_c" name="trans-Dodec-2-enoyl-[acp]_C23H41N2O8PRS" compartment="Cytosol" charge="-1" boundaryCondition="false"/>
<species id="cpd03407_c" name="gamma-Glutamyl-beta-cyanoalanine_C9H12N3O5" compartment="Cytosol" charge="-1" boundaryCondition="false"/>
<species id="cpd11513_c" name="12-methyl-3-hydroxy-tetra-decanoyl-ACP_C26H49N2O9PRS" compartment="Cytosol" charge="-1" boundaryCondition="false"/>
<species id="cpd14700_c" name="2-Methyl-1-hydroxypropyl-ThPP_C16H25N4O8P2S" compartment="Cytosol" charge="-1" boundaryCondition="false"/>
<species id="cpd03187_c" name="Oxalosuccinate_C6H3O7" compartment="Cytosol" charge="-3" boundaryCondition="false"/>
<species id="cpd02090_c" name="Glycerophosphoglycerol_C6H14O8P" compartment="Cytosol" charge="-1" boundaryCondition="false"/>
<species id="cpd00138_e" name="D-Mannose_C6H12O6" compartment="Extracellular" charge="0" boundaryCondition="false"/>
<species id="cpd00138_c" name="D-Mannose_C6H12O6" compartment="Cytosol" charge="0" boundaryCondition="false"/>
<species id="cpd00742_c" name="Urea-1-carboxylate_C2H3N2O3" compartment="Cytosol" charge="-1" boundaryCondition="false"/>
<species id="cpd11535_c" name="11-methyl-trans-dodec-2-enoyl-ACP_C24H43N2O8PRS" compartment="Cytosol" charge="-1" boundaryCondition="false"/>
<species id="cpd12689_c" name="3-Oxotetradecanoyl-CoA_C35H57N7O18P3S" compartment="Cytosol" charge="-3" boundaryCondition="false"/>
<species id="cpd00177_c" name="dADP_C10H13N5O9P2" compartment="Cytosol" charge="-2" boundaryCondition="false"/>
<species id="cpd00769_c" name="N-Formyl-L-aspartate_C5H5NO5" compartment="Cytosol" charge="-2" boundaryCondition="false"/>
<species id="cpd00382_e" name="Raffinose_C18H32O16" compartment="Extracellular" charge="0" boundaryCondition="false"/>
<species id="cpd00382_c" name="Raffinose_C18H32O16" compartment="Cytosol" charge="0" boundaryCondition="false"/>
<species id="cpd00126_e" name="GMP_C10H13N5O8P" compartment="Extracellular" charge="-1" boundaryCondition="false"/>
<species id="cpd00126_c" name="GMP_C10H13N5O8P" compartment="Cytosol" charge="-1" boundaryCondition="false"/>
<species id="cpd11437_c" name="fa3coa_C36H61N7O17P3S" compartment="Cytosol" charge="-3" boundaryCondition="false"/>
<species id="cpd04761_e" name="Ferroxamine_C25H46FeN6O8" compartment="Extracellular" charge="4" boundaryCondition="false"/>
<species id="cpd04761_c" name="Ferroxamine_C25H46FeN6O8" compartment="Cytosol" charge="4" boundaryCondition="false"/>
<species id="cpd00261_c" name="L-Xylulose_C5H10O5" compartment="Cytosol" charge="0" boundaryCondition="false"/>
<species id="cpd02279_c" name="NG,NG-Dimethyl-L-arginine_C8H19N4O2" compartment="Cytosol" charge="1" boundaryCondition="false"/>
<species id="cpd11518_c" name="14-methyl-trans-hexa-dec-2-enoyl-ACP_C28H51N2O8PRS" compartment="Cytosol" charge="-1" boundaryCondition="false"/>
<species id="cpd12115_c" name="alpha-L-Arabinan_C15H26O13" compartment="Cytosol" charge="0" boundaryCondition="false"/>
<species id="cpd15736_c" name="Diglucosyl-1,2_diisohexadecanoylglycerol_C47H88O15" compartment="Cytosol" charge="0" boundaryCondition="false"/>
<species id="cpd01882_c" name="3-Methylbutanoyl-CoA_C26H41N7O17P3S" compartment="Cytosol" charge="-3" boundaryCondition="false"/>
<species id="cpd00284_e" name="6-Phospho-D-gluconate_C6H11O10P" compartment="Extracellular" charge="-2" boundaryCondition="false"/>
<species id="cpd00284_c" name="6-Phospho-D-gluconate_C6H11O10P" compartment="Cytosol" charge="-2" boundaryCondition="false"/>
<species id="cpd00358_c" name="dUTP_C9H12N2O14P3" compartment="Cytosol" charge="-3" boundaryCondition="false"/>
<species id="cpd11597_e" name="ARSENOBETAINE_C5H11O2As" compartment="Extracellular" charge="0" boundaryCondition="false"/>
<species id="cpd11597_c" name="ARSENOBETAINE_C5H11O2As" compartment="Cytosol" charge="0" boundaryCondition="false"/>
<species id="cpd00058_e" name="Copper2_Cu" compartment="Extracellular" charge="2" boundaryCondition="false"/>
<species id="cpd00058_c" name="Copper2_Cu" compartment="Cytosol" charge="2" boundaryCondition="false"/>
<species id="cpd15677_c" name="1,2-diisoheptadecanoyl-sn-glycerol_3-phosphate_C37H72O8P" compartment="Cytosol" charge="-1" boundaryCondition="false"/>
<species id="cpd00193_c" name="Adenylyl_sulfate_C10H12N5O10PS" compartment="Cytosol" charge="-2" boundaryCondition="false"/>
<species id="cpd00169_e" name="3-Phospho-D-glycerate_C3H5O7P" compartment="Extracellular" charge="-2" boundaryCondition="false"/>
<species id="cpd00169_c" name="3-Phospho-D-glycerate_C3H5O7P" compartment="Cytosol" charge="-2" boundaryCondition="false"/>
<species id="cpd00739_c" name="Reduced_riboflavin_C17H22N4O6" compartment="Cytosol" charge="0" boundaryCondition="false"/>
<species id="cpd00541_e" name="Lipoate_C8H13O2S2" compartment="Extracellular" charge="-1" boundaryCondition="false"/>
<species id="cpd00541_c" name="Lipoate_C8H13O2S2" compartment="Cytosol" charge="-1" boundaryCondition="false"/>
<species id="cpd00005_c" name="NADPH_C21H27N7O17P3" compartment="Cytosol" charge="-3" boundaryCondition="false"/>
<species id="cpd11435_c" name="fa1coa_C35H59N7O17P3S" compartment="Cytosol" charge="-3" boundaryCondition="false"/>
<species id="cpd11217_c" name="1,4-Dihydroxy-2-naphthoyl-CoA_C32H39N7O19P3S" compartment="Cytosol" charge="-3" boundaryCondition="false"/>
<species id="cpd00247_c" name="Orotate_C5H3N2O4" compartment="Cytosol" charge="-1" boundaryCondition="false"/>
<species id="cpd00501_c" name="beta-D-Glucose_1-phosphate_C6H12O9P" compartment="Cytosol" charge="-1" boundaryCondition="false"/>
<species id="cpd11486_c" name="3-Oxohexanoyl-[acp]_C17H29N2O9PRS" compartment="Cytosol" charge="-1" boundaryCondition="false"/>
<species id="cpd03119_c" name="3-Oxodecanoyl-CoA_C31H49N7O18P3S" compartment="Cytosol" charge="-3" boundaryCondition="false"/>
<species id="cpd00196_c" name="Acetyl_phosphate_C2H4O5P" compartment="Cytosol" charge="-1" boundaryCondition="false"/>
<species id="cpd00053_e" name="L-Glutamine_C5H10N2O3" compartment="Extracellular" charge="0" boundaryCondition="false"/>
<species id="cpd00053_c" name="L-Glutamine_C5H10N2O3" compartment="Cytosol" charge="0" boundaryCondition="false"/>
<species id="cpd02210_c" name="Indoleglycerol_phosphate_C11H13NO6P" compartment="Cytosol" charge="-1" boundaryCondition="false"/>
<species id="cpd00727_e" name="2-Phosphoglycolate_C2H3O6P" compartment="Extracellular" charge="-2" boundaryCondition="false"/>
<species id="cpd00727_c" name="2-Phosphoglycolate_C2H3O6P" compartment="Cytosol" charge="-2" boundaryCondition="false"/>
<species id="cpd15729_c" name="Diglucosyl-1,2_dimyristoylglycerol_C43H80O15" compartment="Cytosol" charge="0" boundaryCondition="false"/>
<species id="cpd00345_c" name="5-Methyltetrahydrofolate_C20H23N7O6" compartment="Cytosol" charge="-2" boundaryCondition="false"/>
<species id="cpd15681_c" name="1,2-dianteisopentadecanoyl-sn-glycerol_3-phosphate_C33H64O8P" compartment="Cytosol" charge="-1" boundaryCondition="false"/>
<species id="cpd00198_c" name="D-Xylulose_5-phosphate_C5H10O8P" compartment="Cytosol" charge="-1" boundaryCondition="false"/>
<species id="cpd15673_c" name="1-isotetradecanoyl-sn-glycerol_3-phosphate_C17H34O7P" compartment="Cytosol" charge="-1" boundaryCondition="false"/>
<species id="cpd00524_c" name="2,4,6/3,5-Pentahydroxycyclohexanone_C6H10O6" compartment="Cytosol" charge="0" boundaryCondition="false"/>
<species id="cpd00227_c" name="L-Homoserine_C4H9NO3" compartment="Cytosol" charge="0" boundaryCondition="false"/>
<species id="cpd00956_c" name="1-(2-Carboxyphenylamino)-1'-deoxy-D-ribulose_5'-phosphate_C12H14NO9P" compartment="Cytosol" charge="-2" boundaryCondition="false"/>
<species id="cpd11569_c" name="14-methyl-pentadecanoyl-ACP_C27H51N2O8PRS" compartment="Cytosol" charge="-1" boundaryCondition="false"/>
<species id="cpd00521_c" name="dTDP-4-dehydro-6-deoxy-alpha-D-glucose_C16H22N2O15P2" compartment="Cytosol" charge="-2" boundaryCondition="false"/>
<species id="cpd02414_c" name="L-2-Amino-6-oxoheptanedioate_C7H10NO5" compartment="Cytosol" charge="-1" boundaryCondition="false"/>
<species id="cpd01262_e" name="Maltotriose_C18H32O16" compartment="Extracellular" charge="0" boundaryCondition="false"/>
<species id="cpd01262_c" name="Maltotriose_C18H32O16" compartment="Cytosol" charge="0" boundaryCondition="false"/>
<species id="cpd15538_c" name="Phosphatidylglycerol_dihexadecanoyl_C38H74O10P" compartment="Cytosol" charge="-1" boundaryCondition="false"/>
<species id="cpd11526_c" name="7-methyl-3-hydroxy-octanoyl-ACP_C20H37N2O9PRS" compartment="Cytosol" charge="-1" boundaryCondition="false"/>
<species id="cpd00443_c" name="4-Aminobenzoate_C7H6NO2" compartment="Cytosol" charge="-1" boundaryCondition="false"/>
<species id="cpd00428_c" name="Methylglyoxal_C3H4O2" compartment="Cytosol" charge="0" boundaryCondition="false"/>
<species id="cpd03424_e" name="Vitamin_B12_C61H86CoN13O14PR" compartment="Extracellular" charge="6" boundaryCondition="false"/>
<species id="cpd03424_c" name="Vitamin_B12_C61H86CoN13O14PR" compartment="Cytosol" charge="6" boundaryCondition="false"/>
<species id="cpd01982_c" name="5-Phosphoribosylamine_C5H12NO7P" compartment="Cytosol" charge="0" boundaryCondition="false"/>
<species id="cpd00029_e" name="Acetate_C2H3O2" compartment="Extracellular" charge="-1" boundaryCondition="false"/>
<species id="cpd00029_c" name="Acetate_C2H3O2" compartment="Cytosol" charge="-1" boundaryCondition="false"/>
<species id="cpd00683_c" name="Dihydropteroate_C14H13N6O3" compartment="Cytosol" charge="-1" boundaryCondition="false"/>
<species id="cpd11551_c" name="6-methyl-3-hydroxy-heptanoyl-ACP_C19H35N2O9PRS" compartment="Cytosol" charge="-1" boundaryCondition="false"/>
<species id="cpd08289_c" name="1-Deoxy-D-xylulose_5-phosphate_C5H10O7P" compartment="Cytosol" charge="-1" boundaryCondition="false"/>
<species id="cpd15779_c" name="Isopentadecanoyllipoteichoic_acid (n=24), linked, D-alanine substituted_C189H348N24O159P24" compartment="Cytosol" charge="-24" boundaryCondition="false"/>
<species id="cpd11441_c" name="fa6coa_C37H63N7O17P3S" compartment="Cytosol" charge="-3" boundaryCondition="false"/>
<species id="cpd01132_e" name="Puromycin_C22H30N7O5" compartment="Extracellular" charge="1" boundaryCondition="false"/>
<species id="cpd01132_c" name="Puromycin_C22H30N7O5" compartment="Cytosol" charge="1" boundaryCondition="false"/>
<species id="cpd00075_e" name="Nitrite_NO2" compartment="Extracellular" charge="-1" boundaryCondition="false"/>
<species id="cpd00075_c" name="Nitrite_NO2" compartment="Cytosol" charge="-1" boundaryCondition="false"/>
<species id="cpd00013_e" name="NH3_H4N" compartment="Extracellular" charge="1" boundaryCondition="false"/>
<species id="cpd00013_c" name="NH3_H4N" compartment="Cytosol" charge="1" boundaryCondition="false"/>
<species id="cpd00039_e" name="L-Lysine_C6H15N2O2" compartment="Extracellular" charge="1" boundaryCondition="false"/>
<species id="cpd00039_c" name="L-Lysine_C6H15N2O2" compartment="Cytosol" charge="1" boundaryCondition="false"/>
<species id="cpd00885_c" name="myo-Inositol_hexakisphosphate_C6H12O24P6" compartment="Cytosol" charge="-6" boundaryCondition="false"/>
<species id="cpd11459_c" name="tcam_C420H692N30O391P30" compartment="Cytosol" charge="-30" boundaryCondition="false"/>
<species id="cpd15722_c" name="Diisoheptadecanoylphosphatidylglycerol_C40H78O10P" compartment="Cytosol" charge="-1" boundaryCondition="false"/>
<species id="cpd00638_c" name="Deamino-NAD+_C21H24N6O15P2" compartment="Cytosol" charge="-2" boundaryCondition="false"/>
<species id="cpd00244_e" name="Nickel_Ni" compartment="Extracellular" charge="2" boundaryCondition="false"/>
<species id="cpd00244_c" name="Nickel_Ni" compartment="Cytosol" charge="2" boundaryCondition="false"/>
<species id="cpd15701_c" name="1,2-Diisoheptadecanoyl-sn-glycerol_C37H72O5" compartment="Cytosol" charge="0" boundaryCondition="false"/>
<species id="cpd11498_c" name="4-methyl-trans-hex-2-enoyl-ACP_C18H31N2O8PRS" compartment="Cytosol" charge="-1" boundaryCondition="false"/>
<species id="cpd15711_c" name="Triglucosyl-1,2_dianteisoheptadecanoylglycerol_C55H102O20" compartment="Cytosol" charge="0" boundaryCondition="false"/>
<species id="cpd00128_e" name="Adenine_C5H5N5" compartment="Extracellular" charge="0" boundaryCondition="false"/>
<species id="cpd00128_c" name="Adenine_C5H5N5" compartment="Cytosol" charge="0" boundaryCondition="false"/>
<species id="cpd01973_c" name="4-Guanidinobutanamide_C5H13N4O" compartment="Cytosol" charge="1" boundaryCondition="false"/>
<species id="cpd11485_c" name="3-Oxohexadecanoyl-[acp]_C27H49N2O9PRS" compartment="Cytosol" charge="-1" boundaryCondition="false"/>
<species id="cpd16335_c" name="2-Succinyl-5-enolpyruvyl-6-hydroxy-3-cyclohexene-1-carboxylate_C14H13O9" compartment="Cytosol" charge="-3" boundaryCondition="false"/>
<species id="cpd00210_e" name="Taurine_C2H7NO3S" compartment="Extracellular" charge="0" boundaryCondition="false"/>
<species id="cpd00210_c" name="Taurine_C2H7NO3S" compartment="Cytosol" charge="0" boundaryCondition="false"/>
<species id="cpd00738_e" name="phosphoserine_C3H7NO6P" compartment="Extracellular" charge="-1" boundaryCondition="false"/>
<species id="cpd00738_c" name="phosphoserine_C3H7NO6P" compartment="Cytosol" charge="-1" boundaryCondition="false"/>
<species id="cpd00836_c" name="S-Acetyldihydrolipoamide_C10H19NO2S2" compartment="Cytosol" charge="0" boundaryCondition="false"/>
<species id="cpd11580_e" name="Gly-Gln_C7H13N3O4" compartment="Extracellular" charge="0" boundaryCondition="false"/>
<species id="cpd11580_c" name="Gly-Gln_C7H13N3O4" compartment="Cytosol" charge="0" boundaryCondition="false"/>
<species id="cpd00107_e" name="L-Leucine_C6H13NO2" compartment="Extracellular" charge="0" boundaryCondition="false"/>
<species id="cpd00107_c" name="L-Leucine_C6H13NO2" compartment="Cytosol" charge="0" boundaryCondition="false"/>
<species id="cpd11504_c" name="8-methyl-3-oxo-decanoyl-ACP_C22H39N2O9PRS" compartment="Cytosol" charge="-1" boundaryCondition="false"/>
<species id="cpd00133_c" name="Nicotinamide_C6H6N2O" compartment="Cytosol" charge="0" boundaryCondition="false"/>
<species id="cpd00113_c" name="Isopentenyl_diphosphate_C5H10O7P2" compartment="Cytosol" charge="-2" boundaryCondition="false"/>
<species id="cpd15237_c" name="hexadecenoate_C16H29O2" compartment="Cytosol" charge="-1" boundaryCondition="false"/>
<species id="cpd03205_c" name="Phytoene_C40H64" compartment="Cytosol" charge="0" boundaryCondition="false"/>
<species id="cpd11511_c" name="10-methyl-dodecanoyl-ACP_C24H45N2O8PRS" compartment="Cytosol" charge="-1" boundaryCondition="false"/>
<species id="cpd00989_e" name="3'-UMP_C9H12N2O9P" compartment="Extracellular" charge="-1" boundaryCondition="false"/>
<species id="cpd00989_c" name="3'-UMP_C9H12N2O9P" compartment="Cytosol" charge="-1" boundaryCondition="false"/>
<species id="cpd00081_c" name="Sulfite_HO3S" compartment="Cytosol" charge="-1" boundaryCondition="false"/>
<species id="cpd00045_c" name="Adenosine_3',5'-bisphosphate_C10H13N5O10P2" compartment="Cytosol" charge="-2" boundaryCondition="false"/>
<species id="cpd01571_e" name="2',3'-Cyclic_CMP_C9H11N3O7P" compartment="Extracellular" charge="-1" boundaryCondition="false"/>
<species id="cpd01571_c" name="2',3'-Cyclic_CMP_C9H11N3O7P" compartment="Cytosol" charge="-1" boundaryCondition="false"/>
<species id="cpd12370_c" name="Apo-[acyl-carrier-protein]_HOR" compartment="Cytosol" charge="0" boundaryCondition="false"/>
<species id="cpd00116_c" name="Methanol_CH4O" compartment="Cytosol" charge="0" boundaryCondition="false"/>
<species id="cpd15744_c" name="Monoglucosyl-1,2_dianteisopentadecanoylglycerol_C39H74O10" compartment="Cytosol" charge="0" boundaryCondition="false"/>
<species id="cpd00313_c" name="Quercetin_C15H9O7" compartment="Cytosol" charge="-1" boundaryCondition="false"/>
<species id="cpd11470_c" name="Octanoyl-[acp]_C19H35N2O8PRS" compartment="Cytosol" charge="-1" boundaryCondition="false"/>
<species id="cpd11557_c" name="8-methyl-nonanoyl-ACP_C21H39N2O8PRS" compartment="Cytosol" charge="-1" boundaryCondition="false"/>
<species id="cpd00120_c" name="Butanoyl-CoA_C25H39N7O17P3S" compartment="Cytosol" charge="-3" boundaryCondition="false"/>
<species id="cpd15774_c" name="Myristoyllipoteichoic_acid (n=24), linked, D-alanine substituted_C187H342N24O159P24" compartment="Cytosol" charge="-26" boundaryCondition="false"/>
<species id="cpd00363_e" name="Ethanol_C2H6O" compartment="Extracellular" charge="0" boundaryCondition="false"/>
<species id="cpd00363_c" name="Ethanol_C2H6O" compartment="Cytosol" charge="0" boundaryCondition="false"/>
<species id="cpd02168_c" name="Prephytoene_diphosphate_C40H66O7P2" compartment="Cytosol" charge="-2" boundaryCondition="false"/>
<species id="cpd15768_c" name="Anteisoheptadecanoyllipoteichoic_acid (n=24), linked, N-acetyl-D-glucosamine_C313H548N24O255P24" compartment="Cytosol" charge="-24" boundaryCondition="false"/>
<species id="cpd15781_c" name="Isohexadecanoyllipoteichoic_acid (n=24), linked, D-alanine substituted_C191H352N24O159P24" compartment="Cytosol" charge="-24" boundaryCondition="false"/>
<species id="cpd15706_c" name="1,2-Diisohexadecanoyl-sn-glycerol_C35H68O5" compartment="Cytosol" charge="0" boundaryCondition="false"/>
<species id="cpd03727_e" name="Ectoine_C6H10N2O2" compartment="Extracellular" charge="0" boundaryCondition="false"/>
<species id="cpd03727_c" name="Ectoine_C6H10N2O2" compartment="Cytosol" charge="0" boundaryCondition="false"/>
<species id="cpd15757_c" name="Stearoyllipoteichoic_acid (n=24), linked, glucose substituted_C267H480O255P24" compartment="Cytosol" charge="-24" boundaryCondition="false"/>
<species id="cpd02631_c" name="3,5/4-Trihydroxycyclohexa-1,2-dione_C6H8O5" compartment="Cytosol" charge="0" boundaryCondition="false"/>
<species id="cpd02569_c" name="3-Hydroxy-3-methyl-2-oxobutanoic_acid_C5H7O4" compartment="Cytosol" charge="-1" boundaryCondition="false"/>
<species id="cpd02698_c" name="N-Succinyl-LL-2,6-diaminoheptanedioate_C11H16N2O7" compartment="Cytosol" charge="-2" boundaryCondition="false"/>
<species id="cpd03121_c" name="3-Oxooctanoyl-CoA_C29H45N7O18P3S" compartment="Cytosol" charge="-3" boundaryCondition="false"/>
<species id="cpd03656_c" name="GA2_C39H69N2O18R" compartment="Cytosol" charge="0" boundaryCondition="false"/>
<species id="cpd15269_c" name="octadecenoate_C18H33O2" compartment="Cytosol" charge="-1" boundaryCondition="false"/>
<species id="cpd11483_c" name="(3R)-3-Hydroxyoctanoyl-[acyl-carrier_protein]_C19H35N2O9PRS" compartment="Cytosol" charge="-1" boundaryCondition="false"/>
<species id="cpd02140_c" name="Aminoimidazole_ribotide_C8H14N3O7P" compartment="Cytosol" charge="0" boundaryCondition="false"/>
<species id="cpd00932_c" name="5-O-(1-Carboxyvinyl)-3-phosphoshikimate_C10H10O10P" compartment="Cytosol" charge="-3" boundaryCondition="false"/>
<species id="cpd11588_e" name="gly-pro-L_C7H12N2O3" compartment="Extracellular" charge="0" boundaryCondition="false"/>
<species id="cpd11588_c" name="gly-pro-L_C7H12N2O3" compartment="Cytosol" charge="0" boundaryCondition="false"/>
<species id="cpd11537_c" name="13-methyl-3-oxo-tetra-decanoyl-ACP_C26H47N2O9PRS" compartment="Cytosol" charge="-1" boundaryCondition="false"/>
<species id="cpd00213_c" name="Lipoamide_C8H15NOS2" compartment="Cytosol" charge="0" boundaryCondition="false"/>
<species id="cpd01242_e" name="Deoxyribose_C5H10O4" compartment="Extracellular" charge="0" boundaryCondition="false"/>
<species id="cpd01242_c" name="Deoxyribose_C5H10O4" compartment="Cytosol" charge="0" boundaryCondition="false"/>
<species id="cpd11516_c" name="14-methyl-3-oxo-hexa-decanoyl-ACP_C28H51N2O9PRS" compartment="Cytosol" charge="-1" boundaryCondition="false"/>
<species id="cpd00092_e" name="Uracil_C4H4N2O2" compartment="Extracellular" charge="0" boundaryCondition="false"/>
<species id="cpd00092_c" name="Uracil_C4H4N2O2" compartment="Cytosol" charge="0" boundaryCondition="false"/>
<species id="cpd11579_e" name="ethanesulfonate_C2H5O3S" compartment="Extracellular" charge="-1" boundaryCondition="false"/>
<species id="cpd11579_c" name="ethanesulfonate_C2H5O3S" compartment="Cytosol" charge="-1" boundaryCondition="false"/>
<species id="cpd02978_c" name="2-Amino-4-hydroxy-6-(erythro-1,2,3-trihydroxypropyl)dihydropteridine_triphosphate_C9H13N5O13P3" compartment="Cytosol" charge="-3" boundaryCondition="false"/>
<species id="cpd00242_c" name="HCO3-_CHO3" compartment="Cytosol" charge="-1" boundaryCondition="false"/>
<species id="cpd00982_c" name="FADH2_C27H33N9O15P2" compartment="Cytosol" charge="-2" boundaryCondition="false"/>
<species id="cpd11488_c" name="Acetoacetyl-[acp]_C15H25N2O9PRS" compartment="Cytosol" charge="-1" boundaryCondition="false"/>
<species id="cpd11540_c" name="13-methyl-tetra-decanoyl-ACP_C26H49N2O8PRS" compartment="Cytosol" charge="-1" boundaryCondition="false"/>
<species id="cpd02799_c" name="(2S,3R)-3-Hydroxybutane-1,2,3-tricarboxylate_C7H7O7" compartment="Cytosol" charge="-3" boundaryCondition="false"/>
<species id="cpd00387_c" name="ADP-glucose_C16H23N5O15P2" compartment="Cytosol" charge="-2" boundaryCondition="false"/>
<species id="cpd15421_c" name="CDP-1,2-dioctadecanoylglycerol_C48H87N3O15P2" compartment="Cytosol" charge="-2" boundaryCondition="false"/>
<species id="cpd08301_c" name="2-C-Methyl-D-erythritol_2,4-cyclodiphosphate_C5H10O9P2" compartment="Cytosol" charge="-2" boundaryCondition="false"/>
<species id="cpd01171_e" name="Galactitol_C6H14O6" compartment="Extracellular" charge="0" boundaryCondition="false"/>
<species id="cpd01171_c" name="Galactitol_C6H14O6" compartment="Cytosol" charge="0" boundaryCondition="false"/>
<species id="cpd00498_c" name="2-Aceto-2-hydroxybutanoate_C6H9O4" compartment="Cytosol" charge="-1" boundaryCondition="false"/>
<species id="cpd15787_c" name="Isotetradecanoyllysylphophatidylglycerol_C40H80N2O11P" compartment="Cytosol" charge="1" boundaryCondition="false"/>
<species id="cpd01101_c" name="Carbamate_CH2NO2" compartment="Cytosol" charge="-1" boundaryCondition="false"/>
<species id="cpd11496_c" name="4-methyl-3-oxo-hexanoyl-ACP_C18H31N2O9PRS" compartment="Cytosol" charge="-1" boundaryCondition="false"/>
<species id="cpd11430_c" name="fa1_C14H27O2" compartment="Cytosol" charge="-1" boundaryCondition="false"/>
<species id="cpd00162_e" name="Ethanolamine_C2H8NO" compartment="Extracellular" charge="1" boundaryCondition="false"/>
<species id="cpd00162_c" name="Ethanolamine_C2H8NO" compartment="Cytosol" charge="1" boundaryCondition="false"/>
<species id="cpd02625_c" name="L-1-Pyrroline-3-hydroxy-5-carboxylate_C5H6NO3" compartment="Cytosol" charge="-1" boundaryCondition="false"/>
<species id="cpd09027_c" name="5-Hydroxy-2-oxo-4-ureido-2,5-dihydro-1H-imidazole-5-carboxylate_C5H5N4O5" compartment="Cytosol" charge="-1" boundaryCondition="false"/>
<species id="cpd11553_c" name="6-methyl-heptanoyl-ACP_C19H35N2O8PRS" compartment="Cytosol" charge="-1" boundaryCondition="false"/>
<species id="cpd00067_e" name="H+_H" compartment="Extracellular" charge="1" boundaryCondition="false"/>
<species id="cpd00067_c" name="H+_H" compartment="Cytosol" charge="1" boundaryCondition="false"/>
<species id="cpd00055_c" name="Formaldehyde_CH2O" compartment="Cytosol" charge="0" boundaryCondition="false"/>
<species id="cpd04098_e" name="Arsenite_H3O3As" compartment="Extracellular" charge="0" boundaryCondition="false"/>
<species id="cpd04098_c" name="Arsenite_H3O3As" compartment="Cytosol" charge="0" boundaryCondition="false"/>
<species id="cpd15524_c" name="1,2-dihexadecanoyl-sn-glycerol_3-phosphate_C35H68O8P" compartment="Cytosol" charge="-1" boundaryCondition="false"/>
<species id="cpd00281_e" name="4-Aminobutanoate_C4H9NO2" compartment="Extracellular" charge="0" boundaryCondition="false"/>
<species id="cpd00281_c" name="4-Aminobutanoate_C4H9NO2" compartment="Cytosol" charge="0" boundaryCondition="false"/>
<species id="cpd00609_e" name="D-Glucarate_C6H8O8" compartment="Extracellular" charge="-2" boundaryCondition="false"/>
<species id="cpd00609_c" name="D-Glucarate_C6H8O8" compartment="Cytosol" charge="-2" boundaryCondition="false"/>
<species id="cpd00282_c" name="(S)-Dihydroorotate_C5H5N2O4" compartment="Cytosol" charge="-1" boundaryCondition="false"/>
<species id="cpd11421_c" name="trdrd_C6H9NO2R2S2" compartment="Cytosol" charge="0" boundaryCondition="false"/>
<species id="cpd00033_e" name="Glycine_C2H5NO2" compartment="Extracellular" charge="0" boundaryCondition="false"/>
<species id="cpd00033_c" name="Glycine_C2H5NO2" compartment="Cytosol" charge="0" boundaryCondition="false"/>
<species id="cpd03454_e" name="3'-CMP_C9H13N3O8P" compartment="Extracellular" charge="-1" boundaryCondition="false"/>
<species id="cpd03454_c" name="3'-CMP_C9H13N3O8P" compartment="Cytosol" charge="-1" boundaryCondition="false"/>
<species id="cpd00359_c" name="Indole_C8H7N" compartment="Cytosol" charge="0" boundaryCondition="false"/>
<species id="cpd00191_c" name="3-Oxopropanoate_C3H3O3" compartment="Cytosol" charge="-1" boundaryCondition="false"/>
<species id="cpd15783_c" name="Myristoyllysylphophatidylglycerol_C40H80N2O11P" compartment="Cytosol" charge="1" boundaryCondition="false"/>
<species id="cpd03485_c" name="N-Acetyl-D-muramoate_C11H18NO8" compartment="Cytosol" charge="-1" boundaryCondition="false"/>
<species id="cpd11416_c" name="Biomass_" compartment="Cytosol" charge="0" boundaryCondition="false"/>
<species id="cpd02656_c" name="6,7-Dimethyl-8-(1-D-ribityl)lumazine_C13H18N4O6" compartment="Cytosol" charge="0" boundaryCondition="false"/>
<species id="cpd12543_c" name="Carboxybiotin-carboxyl-carrier_protein_C18H26N5O6R2S" compartment="Cytosol" charge="-1" boundaryCondition="false"/>
<species id="cpd00762_c" name="4-Guanidinobutanoate_C5H11N3O2" compartment="Cytosol" charge="0" boundaryCondition="false"/>
<species id="cpd15763_c" name="Isohexadecanoyllipoteichoic_acid (n=24), linked, glucose substituted_C263H472O255P24" compartment="Cytosol" charge="-24" boundaryCondition="false"/>
<species id="cpd15529_c" name="phosphatidylethanolamine_ditetradecanoyl_C33H66NO8P" compartment="Cytosol" charge="0" boundaryCondition="false"/>
<species id="cpd01995_c" name="Deacetylcephalosporin_C_C14H18N3O7S" compartment="Cytosol" charge="-1" boundaryCondition="false"/>
<species id="cpd00152_c" name="Agmatine_C5H16N4" compartment="Cytosol" charge="2" boundaryCondition="false"/>
<species id="cpd00175_c" name="UDP-N-acetyl-D-galactosamine_C17H25N3O17P2" compartment="Cytosol" charge="-2" boundaryCondition="false"/>
<species id="cpd00020_e" name="Pyruvate_C3H3O3" compartment="Extracellular" charge="-1" boundaryCondition="false"/>
<species id="cpd00020_c" name="Pyruvate_C3H3O3" compartment="Cytosol" charge="-1" boundaryCondition="false"/>
<species id="cpd00770_c" name="N-Formyl-L-glutamate_C6H7NO5" compartment="Cytosol" charge="-2" boundaryCondition="false"/>
<species id="cpd02135_c" name="4-Nitrophenyl_phosphate_C6H5NO6P" compartment="Cytosol" charge="-1" boundaryCondition="false"/>
<species id="cpd15675_c" name="1-anteisopentadecanoyl-sn-glycerol_3-phosphate_C18H36O7P" compartment="Cytosol" charge="-1" boundaryCondition="false"/>
<species id="cpd01501_c" name="2-Methylcitrate_C7H7O7" compartment="Cytosol" charge="-3" boundaryCondition="false"/>
<species id="cpd00104_e" name="Biotin_C10H15N2O3S" compartment="Extracellular" charge="-1" boundaryCondition="false"/>
<species id="cpd00104_c" name="Biotin_C10H15N2O3S" compartment="Cytosol" charge="-1" boundaryCondition="false"/>
<species id="cpd01914_c" name="L-Methionine_S-oxide_C5H11NO3S" compartment="Cytosol" charge="0" boundaryCondition="false"/>
<species id="cpd03247_c" name="Glycochenodeoxycholate_C26H42NO5" compartment="Cytosol" charge="-1" boundaryCondition="false"/>
<species id="cpd03671_c" name="alpha-D-Glucosamine_1-phosphate_C6H14NO8P" compartment="Cytosol" charge="0" boundaryCondition="false"/>
<species id="cpd00219_c" name="Prephenate_C10H8O6" compartment="Cytosol" charge="-2" boundaryCondition="false"/>
<species id="cpd02843_c" name="D-erythro-1-(Imidazol-4-yl)glycerol_3-phosphate_C6H10N2O6P" compartment="Cytosol" charge="-1" boundaryCondition="false"/>
<species id="cpd11474_c" name="Decanoyl-[acp]_C21H39N2O8PRS" compartment="Cytosol" charge="-1" boundaryCondition="false"/>
<species id="cpd00184_e" name="Thymidine_C10H14N2O5" compartment="Extracellular" charge="0" boundaryCondition="false"/>
<species id="cpd00184_c" name="Thymidine_C10H14N2O5" compartment="Cytosol" charge="0" boundaryCondition="false"/>
<species id="cpd02700_c" name="S-(2-Methylpropanoyl)-dihydrolipoamide_C12H23NO2S2" compartment="Cytosol" charge="0" boundaryCondition="false"/>
<species id="cpd11462_c" name="mRNA_" compartment="Cytosol" charge="10000000" boundaryCondition="false"/>
<species id="cpd03320_c" name="3-Hydroxyphenylacetate_C8H7O3" compartment="Cytosol" charge="-1" boundaryCondition="false"/>
<species id="cpd02230_c" name="myo-Inositol_4-phosphate_C6H12O9P" compartment="Cytosol" charge="-1" boundaryCondition="false"/>
<species id="cpd00867_c" name="Inositol_1-phosphate_C6H12O9P" compartment="Cytosol" charge="-1" boundaryCondition="false"/>
<species id="cpd10549_c" name="Benzo[a]pyrene-7,8-diol_C20H14O2" compartment="Cytosol" charge="0" boundaryCondition="false"/>
<species id="cpd11520_c" name="3-methylbutanoyl-ACP_C16H29N2O8PRS" compartment="Cytosol" charge="-1" boundaryCondition="false"/>
<species id="cpd03122_c" name="(S)-Hydroxyhexanoyl-CoA_C27H43N7O18P3S" compartment="Cytosol" charge="-3" boundaryCondition="false"/>
<species id="cpd15667_c" name="glycerol_teichoic acid (n=45), linked, unsubstituted_C191H359N10O259P46R" compartment="Cytosol" charge="-48" boundaryCondition="false"/>
<species id="cpd15669_c" name="glycerol_teichoic acid (n=45), linked, glucose substituted_C461H809N10O484P46R" compartment="Cytosol" charge="-48" boundaryCondition="false"/>
<species id="cpd03470_c" name="Iminoaspartate_C4H3NO4" compartment="Cytosol" charge="-2" boundaryCondition="false"/>
<species id="cpd15547_c" name="Phosphatidylglycerophosphate_dioctadecanoyl_C42H82O13P2" compartment="Cytosol" charge="-2" boundaryCondition="false"/>
<species id="cpd15795_c" name="Anteisoheptadecanoylcardiolipin_(B. subtilis)_C77H148O17P2" compartment="Cytosol" charge="-2" boundaryCondition="false"/>
<species id="cpd00755_c" name="Hydroxymethylbilane_C40H38N4O17" compartment="Cytosol" charge="-8" boundaryCondition="false"/>
<species id="cpd03487_c" name="Undecaprenyl-diphospho-N-acetylmuramoyl-(N-acetylglucosamine)-L-_alanyl-D-glutamyl-L-lysyl-D-alanyl-D-alanine_C94H153N8O26P2" compartment="Cytosol" charge="-3" boundaryCondition="false"/>
<species id="cpd15545_c" name="Phosphatidylglycerophosphate_dihexadecanoyl_C38H74O13P2" compartment="Cytosol" charge="-2" boundaryCondition="false"/>
<species id="cpd02498_c" name="2,3-Dihydroxy-3-methylbutanoate_C5H9O4" compartment="Cytosol" charge="-1" boundaryCondition="false"/>
<species id="cpd00808_c" name="L-Ribulose_5-phosphate_C5H10O8P" compartment="Cytosol" charge="-1" boundaryCondition="false"/>
<species id="cpd00519_c" name="(S)-2-Methyl-3-oxopropanoyl-CoA_C25H36N7O19P3S" compartment="Cytosol" charge="-4" boundaryCondition="false"/>
<species id="cpd00477_c" name="N-Acetyl-L-glutamate_C7H9NO5" compartment="Cytosol" charge="-2" boundaryCondition="false"/>
<species id="cpd00135_c" name="L-Homocysteine_C4H9NO2S" compartment="Cytosol" charge="0" boundaryCondition="false"/>
<species id="cpd00976_c" name="dIDP_C10H12N4O10P2" compartment="Cytosol" charge="-2" boundaryCondition="false"/>
<species id="cpd00040_e" name="Glyoxylate_C2HO3" compartment="Extracellular" charge="-1" boundaryCondition="false"/>
<species id="cpd00040_c" name="Glyoxylate_C2HO3" compartment="Cytosol" charge="-1" boundaryCondition="false"/>
<species id="cpd11503_c" name="6-methyl-octanoyl-ACP_C20H37N2O8PRS" compartment="Cytosol" charge="-1" boundaryCondition="false"/>
<species id="cpd15693_c" name="Dianteisopentadecanoylphosphatidylserine_C36H68NO10P" compartment="Cytosol" charge="-2" boundaryCondition="false"/>
<species id="cpd00093_c" name="Anthranilate_C7H6NO2" compartment="Cytosol" charge="-1" boundaryCondition="false"/>
<species id="cpd15536_c" name="Phosphatidylglycerol_ditetradecanoyl_C34H66O10P" compartment="Cytosol" charge="-1" boundaryCondition="false"/>
<species id="cpd08287_c" name="4-(Cytidine_5'-diphospho)-2-C-methyl-D-erythritol_C14H23N3O14P2" compartment="Cytosol" charge="-2" boundaryCondition="false"/>
<species id="cpd15772_c" name="Isohexadecanoyllipoteichoic_acid (n=24), linked, N-acetyl-D-glucosamine_C311H544N24O255P24" compartment="Cytosol" charge="-24" boundaryCondition="false"/>
<species id="cpd03426_c" name="Sirohydrochlorin_C42H38N4O16" compartment="Cytosol" charge="-8" boundaryCondition="false"/>
<species id="cpd10498_c" name="1-Nitro-5,6-dihydroxy-dihydronaphthalene_C10H9NO4" compartment="Cytosol" charge="0" boundaryCondition="false"/>
<species id="cpd15742_c" name="Monoglucosyl-1,2_diisotetradecanoylglycerol_C37H70O10" compartment="Cytosol" charge="0" boundaryCondition="false"/>
<species id="cpd02311_c" name="4-Imidazolone-5-propanoate_C6H7N2O3" compartment="Cytosol" charge="-1" boundaryCondition="false"/>
<species id="cpd00526_c" name="3alpha,7alpha,12alpha-Trihydroxy-5beta-cholanate_C24H39O5" compartment="Cytosol" charge="-1" boundaryCondition="false"/>
<species id="cpd00239_e" name="Hydrogen_sulfide_H2S" compartment="Extracellular" charge="0" boundaryCondition="false"/>
<species id="cpd00239_c" name="Hydrogen_sulfide_H2S" compartment="Cytosol" charge="0" boundaryCondition="false"/>
<species id="cpd00288_e" name="D-Glucosamine_6-phosphate_C6H14NO8P" compartment="Extracellular" charge="0" boundaryCondition="false"/>
<species id="cpd00288_c" name="D-Glucosamine_6-phosphate_C6H14NO8P" compartment="Cytosol" charge="0" boundaryCondition="false"/>
<species id="cpd09812_c" name="4-Hydroxymethylsalicylate_C8H7O4" compartment="Cytosol" charge="-1" boundaryCondition="false"/>
<species id="cpd11492_c" name="Malonyl-[acyl-carrier_protein]_C14H22N2O10PRS" compartment="Cytosol" charge="-2" boundaryCondition="false"/>
<species id="cpd01651_c" name="3-Cyano-L-alanine_C4H6N2O2" compartment="Cytosol" charge="0" boundaryCondition="false"/>
<species id="cpd15611_c" name="hexanal_C6H12O" compartment="Cytosol" charge="0" boundaryCondition="false"/>
<species id="cpd15311_c" name="1,2-Diacyl-sn-glycerol_dioctadecanoyl_C39H76O5" compartment="Cytosol" charge="0" boundaryCondition="false"/>
<species id="cpd00043_c" name="UDP-D-galactose_C15H22N2O17P2" compartment="Cytosol" charge="-2" boundaryCondition="false"/>
<species id="cpd11491_c" name="3-Oxotetradecanoyl-[acp]_C25H45N2O9PRS" compartment="Cytosol" charge="-1" boundaryCondition="false"/>
<species id="cpd00212_e" name="L-Sorbose_C6H12O6" compartment="Extracellular" charge="0" boundaryCondition="false"/>
<species id="cpd00212_c" name="L-Sorbose_C6H12O6" compartment="Cytosol" charge="0" boundaryCondition="false"/>
<species id="cpd02857_c" name="2-Dehydro-3-deoxy-D-arabino-heptonate_7-phosphate_C7H11O10P" compartment="Cytosol" charge="-2" boundaryCondition="false"/>
<species id="cpd00205_e" name="Potassium_K" compartment="Extracellular" charge="1" boundaryCondition="false"/>
<species id="cpd00205_c" name="Potassium_K" compartment="Cytosol" charge="1" boundaryCondition="false"/>
<species id="cpd01048_e" name="Arsenic_acid_HO4As" compartment="Extracellular" charge="-2" boundaryCondition="false"/>
<species id="cpd01048_c" name="Arsenic_acid_HO4As" compartment="Cytosol" charge="-2" boundaryCondition="false"/>
<species id="cpd00229_c" name="Glycolaldehyde_C2H4O2" compartment="Cytosol" charge="0" boundaryCondition="false"/>
<species id="cpd00331_c" name="cis-Aconitate_C6H3O6" compartment="Cytosol" charge="-3" boundaryCondition="false"/>
<species id="cpd00208_e" name="Lactose_C12H22O11" compartment="Extracellular" charge="0" boundaryCondition="false"/>
<species id="cpd00208_c" name="Lactose_C12H22O11" compartment="Cytosol" charge="0" boundaryCondition="false"/>
<species id="cpd01646_c" name="(2S)-2-Isopropylmalate_C7H10O5" compartment="Cytosol" charge="-2" boundaryCondition="false"/>
<species id="cpd00482_e" name="2-Phospho-D-glycerate_C3H5O7P" compartment="Extracellular" charge="-2" boundaryCondition="false"/>
<species id="cpd00482_c" name="2-Phospho-D-glycerate_C3H5O7P" compartment="Cytosol" charge="-2" boundaryCondition="false"/>
<species id="cpd02295_c" name="1,4-Dihydroxy-2-naphthoate_C11H7O4" compartment="Cytosol" charge="-1" boundaryCondition="false"/>
<species id="cpd00155_e" name="Glycogen_C30H52O26" compartment="Extracellular" charge="0" boundaryCondition="false"/>
<species id="cpd00155_c" name="Glycogen_C30H52O26" compartment="Cytosol" charge="0" boundaryCondition="false"/>
<species id="cpd11479_c" name="(R)-3-Hydroxyhexanoyl-[acp]_C17H31N2O9PRS" compartment="Cytosol" charge="-1" boundaryCondition="false"/>
<species id="cpd00344_c" name="N-Formimino-L-glutamate_C6H9N2O4" compartment="Cytosol" charge="-1" boundaryCondition="false"/>
<species id="cpd11593_e" name="ala-L-asp-L_C7H11N2O5" compartment="Extracellular" charge="-1" boundaryCondition="false"/>
<species id="cpd11593_c" name="ala-L-asp-L_C7H11N2O5" compartment="Cytosol" charge="-1" boundaryCondition="false"/>
<species id="cpd15540_c" name="Phosphatidylglycerol_dioctadecanoyl_C42H82O10P" compartment="Cytosol" charge="-1" boundaryCondition="false"/>
<species id="cpd02691_c" name="(2S,3S)-3-Hydroxy-2-methylbutanoyl-CoA_C26H41N7O18P3S" compartment="Cytosol" charge="-3" boundaryCondition="false"/>
<species id="cpd00122_e" name="N-Acetyl-D-glucosamine_C8H15NO6" compartment="Extracellular" charge="0" boundaryCondition="false"/>
<species id="cpd00122_c" name="N-Acetyl-D-glucosamine_C8H15NO6" compartment="Cytosol" charge="0" boundaryCondition="false"/>
<species id="cpd11539_c" name="13-methyl-trans-tetra-dec-2-enoyl-ACP_C26H47N2O8PRS" compartment="Cytosol" charge="-1" boundaryCondition="false"/>
<species id="cpd03535_e" name="L-Arginine_phosphate_C6H14N4O5P" compartment="Extracellular" charge="-1" boundaryCondition="false"/>
<species id="cpd03535_c" name="L-Arginine_phosphate_C6H14N4O5P" compartment="Cytosol" charge="-1" boundaryCondition="false"/>
<species id="cpd00118_c" name="Putrescine_C4H14N2" compartment="Cytosol" charge="2" boundaryCondition="false"/>
<species id="cpd02590_c" name="all-trans-Heptaprenyl_diphosphate_C35H58O7P2" compartment="Cytosol" charge="-2" boundaryCondition="false"/>
<species id="cpd00111_c" name="Glutathione_disulfide_C20H30N6O12S2" compartment="Cytosol" charge="-2" boundaryCondition="false"/>
<species id="cpd15585_e" name="beta-Methylglucoside_C7H14O6" compartment="Extracellular" charge="0" boundaryCondition="false"/>
<species id="cpd15585_c" name="beta-Methylglucoside_C7H14O6" compartment="Cytosol" charge="0" boundaryCondition="false"/>
<species id="cpd02333_c" name="Pyridine-2,3-dicarboxylate_C7H3NO4" compartment="Cytosol" charge="-2" boundaryCondition="false"/>
<species id="cpd00004_c" name="NADH_C21H27N7O14P2" compartment="Cytosol" charge="-2" boundaryCondition="false"/>
<species id="cpd15716_c" name="Diisoheptadecanoylphosphatidylglycerophosphate_C40H78O13P2" compartment="Cytosol" charge="-2" boundaryCondition="false"/>
<species id="cpd11571_c" name="3-Hydroxyoctodecanoyl-ACP_C29H55N2O9PRS" compartment="Cytosol" charge="-1" boundaryCondition="false"/>
<species id="cpd00073_e" name="Urea_CH4N2O" compartment="Extracellular" charge="0" boundaryCondition="false"/>
<species id="cpd00073_c" name="Urea_CH4N2O" compartment="Cytosol" charge="0" boundaryCondition="false"/>
<species id="cpd15766_c" name="Stearoyllipoteichoic_acid (n=24), linked, N-acetyl-D-glucosamine_C315H552N24O255P24" compartment="Cytosol" charge="-24" boundaryCondition="false"/>
<species id="cpd00588_e" name="D-Sorbitol_C6H14O6" compartment="Extracellular" charge="0" boundaryCondition="false"/>
<species id="cpd00588_c" name="D-Sorbitol_C6H14O6" compartment="Cytosol" charge="0" boundaryCondition="false"/>
<species id="cpd02522_c" name="L-2-Aminoadipate_6-semialdehyde_C6H11NO3" compartment="Cytosol" charge="0" boundaryCondition="false"/>
<species id="cpd11530_c" name="9-methyl-3-hydroxy-decanoyl-ACP_C22H41N2O9PRS" compartment="Cytosol" charge="-1" boundaryCondition="false"/>
<species id="cpd11438_c" name="fa4_C15H29O2" compartment="Cytosol" charge="-1" boundaryCondition="false"/>
<species id="cpd15797_c" name="Isopentadecanoylcardiolipin_(B. subtilis)_C69H132O17P2" compartment="Cytosol" charge="-2" boundaryCondition="false"/>
<species id="cpd12139_c" name="Protein_disulfide_C7H9N3O3R2S2" compartment="Cytosol" charge="0" boundaryCondition="false"/>
<species id="cpd15709_c" name="Triglucosyl-1,2_distearoylglycerol_C57H106O20" compartment="Cytosol" charge="0" boundaryCondition="false"/>
<species id="cpd00179_e" name="Maltose_C12H22O11" compartment="Extracellular" charge="0" boundaryCondition="false"/>
<species id="cpd00179_c" name="Maltose_C12H22O11" compartment="Cytosol" charge="0" boundaryCondition="false"/>
<species id="cpd11432_c" name="fa11coa_C38H65N7O17P3S" compartment="Cytosol" charge="-3" boundaryCondition="false"/>
<species id="cpd01747_c" name="Indole-3-acetamide_C10H10N2O" compartment="Cytosol" charge="0" boundaryCondition="false"/>
<species id="cpd00430_c" name="Phenyl_acetate_C8H8O2" compartment="Cytosol" charge="0" boundaryCondition="false"/>
<species id="cpd15770_c" name="Isopentadecanoyllipoteichoic_acid (n=24), linked, N-acetyl-D-glucosamine_C309H540N24O255P24" compartment="Cytosol" charge="-24" boundaryCondition="false"/>
<species id="cpd01947_e" name="(R,R)-Butane-2,3-diol_C4H10O2" compartment="Extracellular" charge="0" boundaryCondition="false"/>
<species id="cpd01947_c" name="(R,R)-Butane-2,3-diol_C4H10O2" compartment="Cytosol" charge="0" boundaryCondition="false"/>
<species id="cpd15584_c" name="alpha-Methyl-D-glucoside_C7H14O6" compartment="Cytosol" charge="0" boundaryCondition="false"/>
<species id="cpd00001_e" name="H2O_H2O" compartment="Extracellular" charge="0" boundaryCondition="false"/>
<species id="cpd00001_c" name="H2O_H2O" compartment="Cytosol" charge="0" boundaryCondition="false"/>
<species id="cpd02961_c" name="2-Amino-4-hydroxy-6-(D-erythro-1,2,3-trihydroxypropyl)-7,8-_dihydropteridine_C9H13N5O4" compartment="Cytosol" charge="0" boundaryCondition="false"/>
<species id="cpd00412_c" name="Deoxyuridine_C9H12N2O5" compartment="Cytosol" charge="0" boundaryCondition="false"/>
<species id="cpd02187_c" name="2-Methylprop-2-enoyl-CoA_C25H37N7O17P3S" compartment="Cytosol" charge="-3" boundaryCondition="false"/>
<species id="cpd00655_c" name="Dephospho-CoA_C21H33N7O13P2S" compartment="Cytosol" charge="-2" boundaryCondition="false"/>
<species id="cpd00276_e" name="D-Glucosamine_C6H14NO5" compartment="Extracellular" charge="1" boundaryCondition="false"/>
<species id="cpd00276_c" name="D-Glucosamine_C6H14NO5" compartment="Cytosol" charge="1" boundaryCondition="false"/>
<species id="cpd03289_c" name="N-Acetyl-L-2-amino-6-oxopimelate_C9H11NO6" compartment="Cytosol" charge="-2" boundaryCondition="false"/>
<species id="cpd15685_c" name="CDP-1,2-diisotetradecanoylglycerol_C40H71N3O15P2" compartment="Cytosol" charge="-2" boundaryCondition="false"/>
<species id="cpd00550_e" name="D-Serine_C3H7NO3" compartment="Extracellular" charge="0" boundaryCondition="false"/>
<species id="cpd00550_c" name="D-Serine_C3H7NO3" compartment="Cytosol" charge="0" boundaryCondition="false"/>
<species id="cpd00352_c" name="2,3,4,5-Tetrahydropyridine-2-carboxylate_C6H8NO2" compartment="Cytosol" charge="-1" boundaryCondition="false"/>
<species id="cpd00861_c" name="UDP-N-acetyl-D-mannosamine_C17H25N3O17P2" compartment="Cytosol" charge="-2" boundaryCondition="false"/>
<species id="cpd00105_e" name="D-Ribose_C5H10O5" compartment="Extracellular" charge="0" boundaryCondition="false"/>
<species id="cpd00105_c" name="D-Ribose_C5H10O5" compartment="Cytosol" charge="0" boundaryCondition="false"/>
<species id="cpd00068_c" name="ITP_C10H12N4O14P3" compartment="Cytosol" charge="-3" boundaryCondition="false"/>
<species id="cpd15695_c" name="Diisoheptadecanoylphosphatidylethanolamine_C39H78NO8P" compartment="Cytosol" charge="0" boundaryCondition="false"/>
<species id="cpd00147_c" name="5'-Methylthioadenosine_C11H15N5O3S" compartment="Cytosol" charge="0" boundaryCondition="false"/>
<species id="cpd11463_c" name="Protein_C4H5N2O3R2" compartment="Cytosol" charge="-1" boundaryCondition="false"/>
<species id="cpd02693_c" name="(2R,3S)-3-Isopropylmalate_C7H10O5" compartment="Cytosol" charge="-2" boundaryCondition="false"/>
<species id="cpd02431_c" name="(S)-1-Pyrroline-5-carboxylate_C5H6NO2" compartment="Cytosol" charge="-1" boundaryCondition="false"/>
<species id="cpd00100_e" name="Glycerol_C3H8O3" compartment="Extracellular" charge="0" boundaryCondition="false"/>
<species id="cpd00100_c" name="Glycerol_C3H8O3" compartment="Cytosol" charge="0" boundaryCondition="false"/>
<species id="cpd00223_c" name="D-Glycerate_C3H5O4" compartment="Cytosol" charge="-1" boundaryCondition="false"/>
<species id="cpd02375_c" name="N6-(1,2-Dicarboxyethyl)-AMP_C14H15N5O11P" compartment="Cytosol" charge="-3" boundaryCondition="false"/>
<species id="cpd04539_c" name="2-Amino-3-oxo-4-phosphonooxybutyrate_C4H7NO7P" compartment="Cytosol" charge="-1" boundaryCondition="false"/>
<species id="cpd02465_c" name="2,3,4,5-Tetrahydrodipicolinate_C7H7NO4" compartment="Cytosol" charge="-2" boundaryCondition="false"/>
<species id="cpd15665_c" name="Peptidoglycan_polymer (n subunits)_C80H125N16O42R" compartment="Cytosol" charge="-4" boundaryCondition="false"/>
<species id="cpd15765_c" name="Myristoyllipoteichoic_acid (n=24), linked, N-acetyl-D-glucosamine_C307H536N24O255P24" compartment="Cytosol" charge="-24" boundaryCondition="false"/>
<species id="cpd03452_c" name="(L-Seryl)adenylate_C13H19N6O9P" compartment="Cytosol" charge="0" boundaryCondition="false"/>
<species id="cpd00012_e" name="Pyrophosphate_H2O7P2" compartment="Extracellular" charge="-2" boundaryCondition="false"/>
<species id="cpd00012_c" name="Pyrophosphate_H2O7P2" compartment="Cytosol" charge="-2" boundaryCondition="false"/>
<species id="cpd00054_e" name="L-Serine_C3H7NO3" compartment="Extracellular" charge="0" boundaryCondition="false"/>
<species id="cpd00054_c" name="L-Serine_C3H7NO3" compartment="Cytosol" charge="0" boundaryCondition="false"/>
<species id="cpd11509_c" name="10-methyl-3-hydroxy-dodecanoyl-ACP_C24H45N2O9PRS" compartment="Cytosol" charge="-1" boundaryCondition="false"/>
<species id="cpd03161_e" name="Phenethylamine_C8H12N" compartment="Extracellular" charge="1" boundaryCondition="false"/>
<species id="cpd03161_c" name="Phenethylamine_C8H12N" compartment="Cytosol" charge="1" boundaryCondition="false"/>
<species id="cpd15776_c" name="Isoheptadecanoyllipoteichoic_acid (n=24), linked, D-alanine substituted_C193H356N24O159P24" compartment="Cytosol" charge="-24" boundaryCondition="false"/>
<species id="cpd02663_c" name="(4S)-4,6-Dihydroxy-2,5-dioxohexanoate_C6H7O6" compartment="Cytosol" charge="-1" boundaryCondition="false"/>
<species id="cpd11514_c" name="12-methyl-trans-tetra-dec-2-enoyl-ACP_C26H47N2O8PRS" compartment="Cytosol" charge="-1" boundaryCondition="false"/>
<species id="cpd00464_e" name="Phenylacetaldehyde_C8H8O" compartment="Extracellular" charge="0" boundaryCondition="false"/>
<species id="cpd00464_c" name="Phenylacetaldehyde_C8H8O" compartment="Cytosol" charge="0" boundaryCondition="false"/>
<species id="cpd00287_c" name="2-Methyl-3-oxopropanoate_C4H5O3" compartment="Cytosol" charge="-1" boundaryCondition="false"/>
<species id="cpd00822_c" name="O-Succinyl-L-homoserine_C8H12NO6" compartment="Cytosol" charge="-1" boundaryCondition="false"/>
<species id="cpd00025_c" name="H2O2_H2O2" compartment="Cytosol" charge="0" boundaryCondition="false"/>
<species id="cpd00293_c" name="N-Acetyl-D-glucosamine_6-phosphate_C8H15NO9P" compartment="Cytosol" charge="-1" boundaryCondition="false"/>
<species id="cpd00121_e" name="myo-Inositol_C6H12O6" compartment="Extracellular" charge="0" boundaryCondition="false"/>
<species id="cpd00121_c" name="myo-Inositol_C6H12O6" compartment="Cytosol" charge="0" boundaryCondition="false"/>
<species id="cpd00531_e" name="Hg2+_Hg" compartment="Extracellular" charge="2" boundaryCondition="false"/>
<species id="cpd00531_c" name="Hg2+_Hg" compartment="Cytosol" charge="2" boundaryCondition="false"/>
<species id="cpd00446_c" name="3',5'-Cyclic_AMP_C10H11N5O6P" compartment="Cytosol" charge="-1" boundaryCondition="false"/>
<species id="cpd00510_c" name="2-Deoxy-D-ribose_5-phosphate_C5H10O7P" compartment="Cytosol" charge="-1" boundaryCondition="false"/>
<species id="cpd03607_c" name="O-Phospho-4-hydroxy-L-threonine_C4H9NO7P" compartment="Cytosol" charge="-1" boundaryCondition="false"/>
<species id="cpd00061_e" name="Phosphoenolpyruvate_C3H3O6P" compartment="Extracellular" charge="-2" boundaryCondition="false"/>
<species id="cpd00061_c" name="Phosphoenolpyruvate_C3H3O6P" compartment="Cytosol" charge="-2" boundaryCondition="false"/>
<species id="cpd00072_e" name="D-Fructose_6-phosphate_C6H12O9P" compartment="Extracellular" charge="-1" boundaryCondition="false"/>
<species id="cpd00072_c" name="D-Fructose_6-phosphate_C6H12O9P" compartment="Cytosol" charge="-1" boundaryCondition="false"/>
<species id="cpd11563_c" name="12-methyl-3-hydroxy-tridecanoyl-ACP_C25H47N2O9PRS" compartment="Cytosol" charge="-1" boundaryCondition="false"/>
<species id="cpd01465_c" name="Leukotriene_C4_C30H45N3O9S" compartment="Cytosol" charge="-2" boundaryCondition="false"/>
<species id="cpd11555_c" name="8-methyl-3-hydroxy-nonanoyl-ACP_C21H39N2O9PRS" compartment="Cytosol" charge="-1" boundaryCondition="false"/>
<species id="cpd11565_c" name="12-methyl-tridecanoyl-ACP_C25H47N2O8PRS" compartment="Cytosol" charge="-1" boundaryCondition="false"/>
<species id="cpd00338_c" name="5-Aminolevulinate_C5H9NO3" compartment="Cytosol" charge="0" boundaryCondition="false"/>
<species id="cpd00679_c" name="Cephalosporin_C_C16H20N3O8S" compartment="Cytosol" charge="-1" boundaryCondition="false"/>
<species id="cpd01030_e" name="Salicin_C13H18O7" compartment="Extracellular" charge="0" boundaryCondition="false"/>
<species id="cpd01030_c" name="Salicin_C13H18O7" compartment="Cytosol" charge="0" boundaryCondition="false"/>
<species id="cpd01570_e" name="2',3'-Cyclic_AMP_C10H11N5O6P" compartment="Extracellular" charge="-1" boundaryCondition="false"/>
<species id="cpd01570_c" name="2',3'-Cyclic_AMP_C10H11N5O6P" compartment="Cytosol" charge="-1" boundaryCondition="false"/>
<species id="cpd01092_e" name="(S)(+)-Allantoin_C4H6N4O3" compartment="Extracellular" charge="0" boundaryCondition="false"/>
<species id="cpd01092_c" name="(S)(+)-Allantoin_C4H6N4O3" compartment="Cytosol" charge="0" boundaryCondition="false"/>
<species id="cpd00492_e" name="N-Acetyl-D-mannosamine_C8H15NO6" compartment="Extracellular" charge="0" boundaryCondition="false"/>
<species id="cpd00492_c" name="N-Acetyl-D-mannosamine_C8H15NO6" compartment="Cytosol" charge="0" boundaryCondition="false"/>
<species id="cpd02654_c" name="4-Methyl-5-(2-phosphoethyl)-thiazole_C6H9NO4PS" compartment="Cytosol" charge="-1" boundaryCondition="false"/>
<species id="cpd00008_c" name="ADP_C10H13N5O10P2" compartment="Cytosol" charge="-2" boundaryCondition="false"/>
<species id="cpd03049_c" name="2-(alpha-Hydroxyethyl)thiamine_diphosphate_C14H21N4O8P2S" compartment="Cytosol" charge="-1" boundaryCondition="false"/>
<species id="cpd00507_c" name="sn-glycero-3-Phosphocholine_C8H20NO6P" compartment="Cytosol" charge="0" boundaryCondition="false"/>
<species id="cpd00204_c" name="CO_CHO" compartment="Cytosol" charge="1" boundaryCondition="false"/>
<species id="cpd00475_c" name="alpha-D-Ribose_1-phosphate_C5H10O8P" compartment="Cytosol" charge="-1" boundaryCondition="false"/>
<species id="cpd00268_c" name="Thiosulfate_O3S2" compartment="Cytosol" charge="-2" boundaryCondition="false"/>
<species id="cpd01939_e" name="Uridine_2'-phosphate_C9H12N2O9P" compartment="Extracellular" charge="-1" boundaryCondition="false"/>
<species id="cpd01939_c" name="Uridine_2'-phosphate_C9H12N2O9P" compartment="Cytosol" charge="-1" boundaryCondition="false"/>
<species id="cpd00516_c" name="meso-2,6-Diaminoheptanedioate_C7H14N2O4" compartment="Cytosol" charge="0" boundaryCondition="false"/>
<species id="cpd11558_c" name="10-methyl-3-oxo-undecanoyl-ACP_C23H41N2O9PRS" compartment="Cytosol" charge="-1" boundaryCondition="false"/>
<species id="cpd00672_c" name="D-Fructuronate_C6H9O7" compartment="Cytosol" charge="-1" boundaryCondition="false"/>
<species id="cpd00423_e" name="Cob(II)alamin_C62H89CoN13O14P" compartment="Extracellular" charge="1" boundaryCondition="false"/>
<species id="cpd00423_c" name="Cob(II)alamin_C62H89CoN13O14P" compartment="Cytosol" charge="1" boundaryCondition="false"/>
<species id="cpd00911_c" name="D-Glucono-1,5-lactone_6-phosphate_C6H10O9P" compartment="Cytosol" charge="-1" boundaryCondition="false"/>
<species id="cpd00840_c" name="(3S)-3,6-Diaminohexanoate_C6H15N2O2" compartment="Cytosol" charge="1" boundaryCondition="false"/>
<species id="cpd01572_e" name="2',3'-Cyclic_UMP_C9H10N2O8P" compartment="Extracellular" charge="-1" boundaryCondition="false"/>
<species id="cpd01572_c" name="2',3'-Cyclic_UMP_C9H10N2O8P" compartment="Cytosol" charge="-1" boundaryCondition="false"/>
<species id="cpd15302_c" name="glycogen(n-1)_C24H42O21" compartment="Cytosol" charge="0" boundaryCondition="false"/>
<species id="cpd09813_c" name="4-Hydroxymethylcatechol_C7H8O3" compartment="Cytosol" charge="0" boundaryCondition="false"/>
<species id="cpd00235_e" name="D-Mannose_6-phosphate_C6H12O9P" compartment="Extracellular" charge="-1" boundaryCondition="false"/>
<species id="cpd00235_c" name="D-Mannose_6-phosphate_C6H12O9P" compartment="Cytosol" charge="-1" boundaryCondition="false"/>
<species id="cpd00164_e" name="D-Glucuronate_C6H9O7" compartment="Extracellular" charge="-1" boundaryCondition="false"/>
<species id="cpd00164_c" name="D-Glucuronate_C6H9O7" compartment="Cytosol" charge="-1" boundaryCondition="false"/>
<species id="cpd04651_c" name="2-Hydroxy-5-methyl-cis,cis-muconate_C7H6O5" compartment="Cytosol" charge="-2" boundaryCondition="false"/>
<species id="cpd11523_c" name="5-methyl-trans-hex-2-enoyl-ACP_C18H31N2O8PRS" compartment="Cytosol" charge="-1" boundaryCondition="false"/>
<species id="cpd00036_e" name="Succinate_C4H4O4" compartment="Extracellular" charge="-2" boundaryCondition="false"/>
<species id="cpd00036_c" name="Succinate_C4H4O4" compartment="Cytosol" charge="-2" boundaryCondition="false"/>
<species id="cpd08615_c" name="1-Hydroxy-2-methyl-2-butenyl_4-diphosphate_C5H10O8P2" compartment="Cytosol" charge="-2" boundaryCondition="false"/>
<species id="cpd11489_c" name="3-Oxododecanoyl-[acp]_C23H41N2O9PRS" compartment="Cytosol" charge="-1" boundaryCondition="false"/>
<species id="cpd00136_c" name="4-Hydroxybenzoate_C7H5O3" compartment="Cytosol" charge="-1" boundaryCondition="false"/>
<species id="cpd02069_c" name="3-Phosphonooxypyruvate_C3H3O7P" compartment="Cytosol" charge="-2" boundaryCondition="false"/>
<species id="cpd11477_c" name="trans-Hexadec-2-enoyl-[acp]_C27H49N2O8PRS" compartment="Cytosol" charge="-1" boundaryCondition="false"/>
<species id="cpd00232_e" name="N-Acetylneuraminate_C11H18NO9" compartment="Extracellular" charge="-1" boundaryCondition="false"/>
<species id="cpd00232_c" name="N-Acetylneuraminate_C11H18NO9" compartment="Cytosol" charge="-1" boundaryCondition="false"/>
<species id="cpd02642_c" name="N-(5-Phospho-D-ribosyl)anthranilate_C12H14NO9P" compartment="Cytosol" charge="-2" boundaryCondition="false"/>
<species id="cpd15773_c" name="Palmitoyllipoteichoic_acid (n=24), linked, D-alanine substituted_C191H352N24O159P24" compartment="Cytosol" charge="-24" boundaryCondition="false"/>
<species id="cpd11225_c" name="3,4-Dihydroxy-2-butanone_4-phosphate_C4H8O6P" compartment="Cytosol" charge="-1" boundaryCondition="false"/>
<species id="cpd11547_c" name="4-methyl-3-hydroxy-pentanoyl-ACP_C17H31N2O9PRS" compartment="Cytosol" charge="-1" boundaryCondition="false"/>
<species id="cpd00019_c" name="S-Adenosyl-L-homocysteine_C14H20N6O5S" compartment="Cytosol" charge="0" boundaryCondition="false"/>
<species id="cpd11481_c" name="(3R)-3-Hydroxypalmitoyl-[acyl-carrier_protein]_C27H51N2O9PRS" compartment="Cytosol" charge="-1" boundaryCondition="false"/>
<species id="cpd10483_c" name="(1R,2S)-Naphthalene_1,2-oxide_C10H8O" compartment="Cytosol" charge="0" boundaryCondition="false"/>
<species id="cpd00149_e" name="Cobalt_Co" compartment="Extracellular" charge="2" boundaryCondition="false"/>
<species id="cpd00149_c" name="Cobalt_Co" compartment="Cytosol" charge="2" boundaryCondition="false"/>
<species id="cpd00438_e" name="Deoxyadenosine_C10H13N5O3" compartment="Extracellular" charge="0" boundaryCondition="false"/>
<species id="cpd00438_c" name="Deoxyadenosine_C10H13N5O3" compartment="Cytosol" charge="0" boundaryCondition="false"/>
<species id="cpd01871_c" name="2,3-Dihydroxytoluene_C7H8O2" compartment="Cytosol" charge="0" boundaryCondition="false"/>
<species id="cpd00830_c" name="4-Hydroxy-2-oxoglutarate_C5H4O6" compartment="Cytosol" charge="-2" boundaryCondition="false"/>
<species id="cpd00400_c" name="Propenoate_C3H3O2" compartment="Cytosol" charge="-1" boundaryCondition="false"/>
<species id="cpd00873_c" name="Nicotinate_D-ribonucleotide_C11H13NO9P" compartment="Cytosol" charge="-1" boundaryCondition="false"/>
<species id="cpd15792_c" name="Myristoylcardiolipin_(B. subtilis)_C65H124O17P2" compartment="Cytosol" charge="-2" boundaryCondition="false"/>
<species id="cpd03712_c" name="1,2-Dihydronaphthalene-1,2-diol_C10H10O2" compartment="Cytosol" charge="0" boundaryCondition="false"/>
<species id="cpd00876_c" name="3-Hydroxy-2-methylpropanoate_C4H7O3" compartment="Cytosol" charge="-1" boundaryCondition="false"/>
<species id="cpd00378_c" name="Formamide_CH3NO" compartment="Cytosol" charge="0" boundaryCondition="false"/>
<species id="cpd01727_c" name="6-Carboxyhexanoate_C7H10O4" compartment="Cytosol" charge="-2" boundaryCondition="false"/>
<species id="cpd00280_e" name="D-Galacturonate_C6H9O7" compartment="Extracellular" charge="-1" boundaryCondition="false"/>
<species id="cpd00280_c" name="D-Galacturonate_C6H9O7" compartment="Cytosol" charge="-1" boundaryCondition="false"/>
<species id="cpd15784_c" name="Stearoyllysylphophatidylglycerol_C48H96N2O11P" compartment="Cytosol" charge="1" boundaryCondition="false"/>
<species id="cpd15730_c" name="Diglucosyl-1,2_distearoylglycerol_C51H96O15" compartment="Cytosol" charge="0" boundaryCondition="false"/>
<species id="cpd03734_c" name="Acetamide_C2H5NO" compartment="Cytosol" charge="0" boundaryCondition="false"/>
<species id="cpd08928_e" name="L-Threonine_O-3-phosphate_C4H9NO6P" compartment="Extracellular" charge="-1" boundaryCondition="false"/>
<species id="cpd08928_c" name="L-Threonine_O-3-phosphate_C4H9NO6P" compartment="Cytosol" charge="-1" boundaryCondition="false"/>
<species id="cpd15726_c" name="Dianteisopentadecanoylphosphatidylglycerol_C36H70O10P" compartment="Cytosol" charge="-1" boundaryCondition="false"/>
<species id="cpd00504_c" name="LL-2,6-Diaminoheptanedioate_C7H14N2O4" compartment="Cytosol" charge="0" boundaryCondition="false"/>
<species id="cpd15718_c" name="Diisotetradecanoylphosphatidylglycerophosphate_C34H66O13P2" compartment="Cytosol" charge="-2" boundaryCondition="false"/>
<species id="cpd11494_c" name="Acetyl-[acyl-carrier_protein]_C13H23N2O8PRS" compartment="Cytosol" charge="-1" boundaryCondition="false"/>
<species id="cpd00831_c" name="L-Rhamnulose_1-phosphate_C6H12O8P" compartment="Cytosol" charge="-1" boundaryCondition="false"/>
<species id="cpd02721_c" name="6-Phospho-5-dehydro-2-deoxy-D-gluconate_C6H9O9P" compartment="Cytosol" charge="-2" boundaryCondition="false"/>
<species id="cpd00026_c" name="UDP-glucose_C15H22N2O17P2" compartment="Cytosol" charge="-2" boundaryCondition="false"/>
<species id="cpd03128_c" name="Decanoyl-CoA_C31H51N7O17P3S" compartment="Cytosol" charge="-3" boundaryCondition="false"/>
<species id="cpd15419_c" name="CDP-1,2-dihexadecanoylglycerol_C44H79N3O15P2" compartment="Cytosol" charge="-2" boundaryCondition="false"/>
<species id="cpd01017_e" name="Cys-Gly_C5H10N2O3S" compartment="Extracellular" charge="0" boundaryCondition="false"/>
<species id="cpd01017_c" name="Cys-Gly_C5H10N2O3S" compartment="Cytosol" charge="0" boundaryCondition="false"/>
<species id="cpd00402_c" name="CDP-glycerol_C12H19N3O13P2" compartment="Cytosol" charge="-2" boundaryCondition="false"/>
<species id="cpd11500_c" name="6-methyl-3-oxo-octanoyl-ACP_C20H35N2O9PRS" compartment="Cytosol" charge="-1" boundaryCondition="false"/>
<species id="cpd00028_e" name="Heme_C34H30FeN4O4" compartment="Extracellular" charge="-2" boundaryCondition="false"/>
<species id="cpd00028_c" name="Heme_C34H30FeN4O4" compartment="Cytosol" charge="-2" boundaryCondition="false"/>
<species id="cpd08366_c" name="(2R)-O-Phospho-3-sulfolactate_C3H4O9PS" compartment="Cytosol" charge="-3" boundaryCondition="false"/>
<species id="cpd15238_c" name="Hexadecenoyl-CoA_C37H61N7O17P3S" compartment="Cytosol" charge="-3" boundaryCondition="false"/>
<species id="cpd00145_c" name="Hydroxypyruvate_C3H3O4" compartment="Cytosol" charge="-1" boundaryCondition="false"/>
<species id="cpd15741_c" name="Monoglucosyl-1,2_dianteisoheptadecanoylglycerol_C43H82O10" compartment="Cytosol" charge="0" boundaryCondition="false"/>
<species id="cpd00010_c" name="CoA_C21H33N7O16P3S" compartment="Cytosol" charge="-3" boundaryCondition="false"/>
<species id="cpd00044_c" name="3'-Phosphoadenylyl_sulfate_C10H12N5O13P2S" compartment="Cytosol" charge="-3" boundaryCondition="false"/>
<species id="cpd11434_c" name="fa12coa_C38H65N7O17P3S" compartment="Cytosol" charge="-3" boundaryCondition="false"/>
<species id="cpd15793_c" name="Stearoylcardiolipin_(B. subtilis)_C81H156O17P2" compartment="Cytosol" charge="-2" boundaryCondition="false"/>
<species id="cpd00006_c" name="NADP+_C21H26N7O17P3" compartment="Cytosol" charge="-2" boundaryCondition="false"/>
<species id="cpd15663_c" name="45(Alanyl-phosphoglyceryl)-N-Acetyl-beta-D-mannosaminyl-1,4-N-acetyl-D-glucosaminyldiphosphoundecaprenol_C341H611N47O287P47" compartment="Cytosol" charge="-47" boundaryCondition="false"/>
<species id="cpd00608_c" name="D-Altronate_C6H11O7" compartment="Cytosol" charge="-1" boundaryCondition="false"/>
<species id="cpd01507_c" name="3-Oxoadipyl-CoA_C27H38N7O20P3S" compartment="Cytosol" charge="-4" boundaryCondition="false"/>
<species id="cpd00972_c" name="XDP_C10H12N4O12P2" compartment="Cytosol" charge="-2" boundaryCondition="false"/>
<species id="cpd05240_e" name="Amygdalin_C20H27NO11" compartment="Extracellular" charge="0" boundaryCondition="false"/>
<species id="cpd05240_c" name="Amygdalin_C20H27NO11" compartment="Cytosol" charge="0" boundaryCondition="false"/>
<species id="cpd15708_c" name="Triglucosyl-1,2_dimyristoylglycerol_C49H90O20" compartment="Cytosol" charge="0" boundaryCondition="false"/>
<species id="cpd00751_e" name="6-Deoxy-L-galactose_C6H12O5" compartment="Extracellular" charge="0" boundaryCondition="false"/>
<species id="cpd00751_c" name="6-Deoxy-L-galactose_C6H12O5" compartment="Cytosol" charge="0" boundaryCondition="false"/>
<species id="cpd00056_c" name="Thiamin_diphosphate_C12H17N4O7P2S" compartment="Cytosol" charge="-1" boundaryCondition="false"/>
<species id="cpd00954_c" name="2-Amino-4-hydroxy-6-hydroxymethyl-7,8-dihydropteridine_C7H9N5O2" compartment="Cytosol" charge="0" boundaryCondition="false"/>
<species id="cpd15780_c" name="Anteisopentadecanoyllipoteichoic_acid (n=24), linked, D-alanine substituted_C189H349N24O159P24" compartment="Cytosol" charge="-23" boundaryCondition="false"/>
<species id="cpd15724_c" name="Diisotetradecanoylphosphatidylglycerol_C34H66O10P" compartment="Cytosol" charge="-1" boundaryCondition="false"/>
<species id="cpd11545_c" name="2-methylpropionyl-ACP_C15H27N2O8PRS" compartment="Cytosol" charge="-1" boundaryCondition="false"/>
<species id="cpd00079_e" name="D-Glucose_6-phosphate_C6H12O9P" compartment="Extracellular" charge="-1" boundaryCondition="false"/>
<species id="cpd00079_c" name="D-Glucose_6-phosphate_C6H12O9P" compartment="Cytosol" charge="-1" boundaryCondition="false"/>
<species id="cpd11575_e" name="MOPS_C7H14NO4S" compartment="Extracellular" charge="-1" boundaryCondition="false"/>
<species id="cpd11575_c" name="MOPS_C7H14NO4S" compartment="Cytosol" charge="-1" boundaryCondition="false"/>
<species id="cpd03189_c" name="3-Carboxy-1-hydroxypropyl-ThPP_C16H22N4O10P2S" compartment="Cytosol" charge="-2" boundaryCondition="false"/>
<species id="cpd03696_e" name="Arbutin_C12H16O7" compartment="Extracellular" charge="0" boundaryCondition="false"/>
<species id="cpd03696_c" name="Arbutin_C12H16O7" compartment="Cytosol" charge="0" boundaryCondition="false"/>
<species id="cpd15778_c" name="Isotetradecanoyllipoteichoic_acid (n=24), linked, D-alanine substituted_C187H344N24O159P24" compartment="Cytosol" charge="-24" boundaryCondition="false"/>
<species id="cpd00279_c" name="Acetoacetyl-CoA_C25H37N7O18P3S" compartment="Cytosol" charge="-3" boundaryCondition="false"/>
<species id="cpd00023_e" name="L-Glutamate_C5H8NO4" compartment="Extracellular" charge="-1" boundaryCondition="false"/>
<species id="cpd00023_c" name="L-Glutamate_C5H8NO4" compartment="Cytosol" charge="-1" boundaryCondition="false"/>
<species id="cpd03495_c" name="Undecaprenyl-diphospho-N-acetylmuramoyl-(N-acetylglucosamine)-L-_alanyl-D-glutamyl-meso-2,6-diaminopimeloyl-D-alanyl-D-alanine_C95H152N8O28P2" compartment="Cytosol" charge="-4" boundaryCondition="false"/>
<species id="cpd15680_c" name="1,2-diisopentadecanoyl-sn-glycerol_3-phosphate_C33H64O8P" compartment="Cytosol" charge="-1" boundaryCondition="false"/>
<species id="cpd15683_c" name="CDP-1,2-diisoheptadecanoylglycerol_C46H83N3O15P2" compartment="Cytosol" charge="-2" boundaryCondition="false"/>
<species id="cpd02211_c" name="L-2-Amino-3-oxobutanoic_acid_C4H7NO3" compartment="Cytosol" charge="0" boundaryCondition="false"/>
<species id="cpd03471_c" name="Nicotinate_D-ribonucleoside_C11H13NO6" compartment="Cytosol" charge="0" boundaryCondition="false"/>
<species id="cpd00340_c" name="2,5-Dioxopentanoate_C5H5O4" compartment="Cytosol" charge="-1" boundaryCondition="false"/>
<species id="cpd01187_e" name="L-Glucitol_C6H14O6" compartment="Extracellular" charge="0" boundaryCondition="false"/>
<species id="cpd01187_c" name="L-Glucitol_C6H14O6" compartment="Cytosol" charge="0" boundaryCondition="false"/>
<species id="cpd00114_c" name="IMP_C10H12N4O8P" compartment="Cytosol" charge="-1" boundaryCondition="false"/>
<species id="cpd00102_c" name="D-Glyceraldehyde_3-phosphate_C3H6O6P" compartment="Cytosol" charge="-1" boundaryCondition="false"/>
<species id="cpd01217_e" name="Xanthosine_C10H12N4O6" compartment="Extracellular" charge="0" boundaryCondition="false"/>
<species id="cpd01217_c" name="Xanthosine_C10H12N4O6" compartment="Cytosol" charge="0" boundaryCondition="false"/>
<species id="cpd00773_c" name="UDP-N-acetylmuramate_C20H28N3O19P2" compartment="Cytosol" charge="-3" boundaryCondition="false"/>
<species id="cpd03052_c" name="Imidazole-4-acetaldehyde_C5H6N2O" compartment="Cytosol" charge="0" boundaryCondition="false"/>
<species id="cpd00064_e" name="L-Ornithine_C5H13N2O2" compartment="Extracellular" charge="1" boundaryCondition="false"/>
<species id="cpd00064_c" name="L-Ornithine_C5H13N2O2" compartment="Cytosol" charge="1" boundaryCondition="false"/>
<species id="cpd00557_c" name="Siroheme_C42H36FeN4O16" compartment="Cytosol" charge="-8" boundaryCondition="false"/>
<species id="cpd11532_c" name="9-methyl-decanoyl-ACP_C22H41N2O8PRS" compartment="Cytosol" charge="-1" boundaryCondition="false"/>
<species id="cpd00089_e" name="D-Glucose_1-phosphate_C6H12O9P" compartment="Extracellular" charge="-1" boundaryCondition="false"/>
<species id="cpd00089_c" name="D-Glucose_1-phosphate_C6H12O9P" compartment="Cytosol" charge="-1" boundaryCondition="false"/>
<species id="cpd00274_e" name="L-Citrulline_C6H13N3O3" compartment="Extracellular" charge="0" boundaryCondition="false"/>
<species id="cpd00274_c" name="L-Citrulline_C6H13N3O3" compartment="Cytosol" charge="0" boundaryCondition="false"/>
<species id="cpd14702_c" name="2-Methyl-1-hydroxybutyl-ThPP_C17H27N4O8P2S" compartment="Cytosol" charge="-1" boundaryCondition="false"/>
<species id="cpd15553_c" name="phosphatidylserine_ditetradecanoyl_C34H64NO10P" compartment="Cytosol" charge="-2" boundaryCondition="false"/>
<species id="cpd15753_c" name="Anteisopentadecanoyllipoteichoic_acid (n=24), linked, unsubstituted_C117H228O135P24" compartment="Cytosol" charge="-24" boundaryCondition="false"/>
<species id="cpd12072_c" name="Protein_dithiol_C7H11N3O3R2S2" compartment="Cytosol" charge="0" boundaryCondition="false"/>
<species id="cpd02574_c" name="S-Methyl-5-thio-D-ribose_1-phosphate_C6H12O7PS" compartment="Cytosol" charge="-1" boundaryCondition="false"/>
<species id="cpd01311_c" name="Dethiobiotin_C10H17N2O3" compartment="Cytosol" charge="-1" boundaryCondition="false"/>
<species id="cpd15734_c" name="Diglucosyl-1,2_diisopentadecanoylglycerol_C45H84O15" compartment="Cytosol" charge="0" boundaryCondition="false"/>
<species id="cpd11570_c" name="3-Oxooctodecanoyl-ACP_C29H53N2O9PRS" compartment="Cytosol" charge="-1" boundaryCondition="false"/>
<species id="cpd15697_c" name="Diisotetradecanoylphosphatidylethanolamine_C33H66NO8P" compartment="Cytosol" charge="0" boundaryCondition="false"/>
<species id="cpd11425_c" name="2dmmq7_C45H62O2" compartment="Cytosol" charge="0" boundaryCondition="false"/>
<species id="cpd00084_e" name="L-Cysteine_C3H7NO2S" compartment="Extracellular" charge="0" boundaryCondition="false"/>
<species id="cpd00084_c" name="L-Cysteine_C3H7NO2S" compartment="Cytosol" charge="0" boundaryCondition="false"/>
<species id="cpd15738_c" name="Monoglucosyl-1,2_dimyristoylglycerol_C37H70O10" compartment="Cytosol" charge="0" boundaryCondition="false"/>
<species id="cpd11467_c" name="trans-Tetradec-2-enoyl-[acp]_C25H45N2O8PRS" compartment="Cytosol" charge="-1" boundaryCondition="false"/>
<species id="cpd08211_c" name="trans,trans,cis-Geranylgeranyl_diphosphate_C20H34O7P2" compartment="Cytosol" charge="-2" boundaryCondition="false"/>
<species id="cpd03117_c" name="3-Oxododecanoyl-CoA_C33H53N7O18P3S" compartment="Cytosol" charge="-3" boundaryCondition="false"/>
<species id="cpd03211_c" name="15-cis-Phytoene_C40H64" compartment="Cytosol" charge="0" boundaryCondition="false"/>
<species id="cpd00115_c" name="dATP_C10H13N5O12P3" compartment="Cytosol" charge="-3" boundaryCondition="false"/>
<species id="cpd11548_c" name="4-methyl-trans-pent-2-enoyl-ACP_C17H29N2O8PRS" compartment="Cytosol" charge="-1" boundaryCondition="false"/>
<species id="cpd15746_c" name="Palmitoyllipoteichoic_acid (n=24), linked, unsubstituted_C119H232O135P24" compartment="Cytosol" charge="-24" boundaryCondition="false"/>
<species id="cpd00051_e" name="L-Arginine_C6H15N4O2" compartment="Extracellular" charge="1" boundaryCondition="false"/>
<species id="cpd00051_c" name="L-Arginine_C6H15N4O2" compartment="Cytosol" charge="1" boundaryCondition="false"/>
<species id="cpd01318_c" name="Glycocholate_C26H42NO6" compartment="Cytosol" charge="-1" boundaryCondition="false"/>
<species id="cpd11550_c" name="6-methyl-3-oxo-heptanoyl-ACP_C19H33N2O9PRS" compartment="Cytosol" charge="-1" boundaryCondition="false"/>
<species id="cpd02760_c" name="6-Phospho-beta-D-glucosyl-(1,4)-D-glucose_C12H22O14P" compartment="Cytosol" charge="-1" boundaryCondition="false"/>
<species id="cpd01753_c" name="N-Acetoxyarylamine_C8H9NO2" compartment="Cytosol" charge="0" boundaryCondition="false"/>
<species id="cpd11567_c" name="14-methyl-3-hydroxy-pentadecanoyl-ACP_C27H51N2O9PRS" compartment="Cytosol" charge="-1" boundaryCondition="false"/>
<species id="cpd03443_c" name="3-Octaprenyl-4-hydroxybenzoate_C47H69O3" compartment="Cytosol" charge="-1" boundaryCondition="false"/>
<species id="cpd00109_c" name="Ferricytochrome_c_C42H52FeN8O6S2" compartment="Cytosol" charge="5" boundaryCondition="false"/>
<species id="cpd00264_c" name="Spermidine_C7H22N3" compartment="Cytosol" charge="3" boundaryCondition="false"/>
<species id="cpd15691_c" name="Diisotetradecanoylphosphatidylserine_C34H64NO10P" compartment="Cytosol" charge="-2" boundaryCondition="false"/>
<species id="cpd00448_c" name="D-Glyceraldehyde_C3H6O3" compartment="Cytosol" charge="0" boundaryCondition="false"/>
<species id="cpd15698_c" name="Diisopentadecanoylphosphatidylethanolamine_C35H70NO8P" compartment="Cytosol" charge="0" boundaryCondition="false"/>
<species id="cpd01200_e" name="Palatinose_C12H22O11" compartment="Extracellular" charge="0" boundaryCondition="false"/>
<species id="cpd01200_c" name="Palatinose_C12H22O11" compartment="Cytosol" charge="0" boundaryCondition="false"/>
<species id="cpd00641_c" name="L-Histidinol_C6H12N3O" compartment="Cytosol" charge="1" boundaryCondition="false"/>
<species id="cpd01966_c" name="3-Methylcrotonyl-CoA_C26H39N7O17P3S" compartment="Cytosol" charge="-3" boundaryCondition="false"/>
<species id="cpd15522_c" name="1,2-ditetradecanoyl-sn-glycerol_3-phosphate_C31H60O8P" compartment="Cytosol" charge="-1" boundaryCondition="false"/>
<species id="cpd00099_c" name="Chloride_Cl" compartment="Cytosol" charge="-1" boundaryCondition="false"/>
<species id="cpd15799_c" name="Isohexadecanoylcardiolipin_(B. subtilis)_C73H140O17P2" compartment="Cytosol" charge="-2" boundaryCondition="false"/>
<species id="cpd00218_e" name="Nicotinate_C6H4NO2" compartment="Extracellular" charge="-1" boundaryCondition="false"/>
<species id="cpd00218_c" name="Nicotinate_C6H4NO2" compartment="Cytosol" charge="-1" boundaryCondition="false"/>
<species id="cpd03491_c" name="Undecaprenyl-diphospho-N-acetylmuramoyl-(N-acetylglucosamine)-L-_alanyl-gamma-D-glutamyl-L-lysyl-D-alanyl-D-alanine_C94H153N8O26P2" compartment="Cytosol" charge="-3" boundaryCondition="false"/>
<species id="cpd00047_e" name="Formate_CHO2" compartment="Extracellular" charge="-1" boundaryCondition="false"/>
<species id="cpd00047_c" name="Formate_CHO2" compartment="Cytosol" charge="-1" boundaryCondition="false"/>
<species id="cpd01556_c" name="UDP-L-iduronate_C15H19N2O18P2" compartment="Cytosol" charge="-3" boundaryCondition="false"/>
<species id="cpd02894_c" name="2-Methyl-4-amino-5-hydroxymethylpyrimidine_diphosphate_C6H9N3O7P2" compartment="Cytosol" charge="-2" boundaryCondition="false"/>
<species id="cpd00978_c" name="dUDP_C9H12N2O11P2" compartment="Cytosol" charge="-2" boundaryCondition="false"/>
<species id="cpd00699_c" name="3-Dehydroquinate_C7H9O6" compartment="Cytosol" charge="-1" boundaryCondition="false"/>
<species id="cpd11471_c" name="trans-Oct-2-enoyl-[acp]_C19H33N2O8PRS" compartment="Cytosol" charge="-1" boundaryCondition="false"/>
<species id="cpd09818_c" name="Naphthyl-2-methyl-succinic_acid_C15H12O4" compartment="Cytosol" charge="-2" boundaryCondition="false"/>
<species id="cpd00581_c" name="Urocanate_C6H5N2O2" compartment="Cytosol" charge="-1" boundaryCondition="false"/>
<species id="cpd00017_c" name="S-Adenosyl-L-methionine_C15H23N6O5S" compartment="Cytosol" charge="1" boundaryCondition="false"/>
<species id="cpd00294_c" name="dAMP_C10H13N5O6P" compartment="Cytosol" charge="-1" boundaryCondition="false"/>
<species id="cpd01919_c" name="Maltose_6'-phosphate_C12H22O14P" compartment="Cytosol" charge="-1" boundaryCondition="false"/>
<species id="cpd00170_c" name="D-Glucono-1,5-lactone_C6H10O6" compartment="Cytosol" charge="0" boundaryCondition="false"/>
<species id="cpd02068_c" name="3-Methylglutaconyl-CoA_C27H38N7O19P3S" compartment="Cytosol" charge="-4" boundaryCondition="false"/>
<species id="cpd00350_c" name="trans,trans-Farnesyl_diphosphate_C15H26O7P2" compartment="Cytosol" charge="-2" boundaryCondition="false"/>
<species id="cpd11472_c" name="Hexanoyl-[acp]_C17H31N2O8PRS" compartment="Cytosol" charge="-1" boundaryCondition="false"/>
<species id="cpd00070_c" name="Malonyl-CoA_C24H34N7O19P3S" compartment="Cytosol" charge="-4" boundaryCondition="false"/>
<species id="cpd00159_e" name="(S)-Lactate_C3H5O3" compartment="Extracellular" charge="-1" boundaryCondition="false"/>
<species id="cpd00159_c" name="(S)-Lactate_C3H5O3" compartment="Cytosol" charge="-1" boundaryCondition="false"/>
<species id="cpd00015_c" name="FAD_C27H31N9O15P2" compartment="Cytosol" charge="-2" boundaryCondition="false"/>
<species id="cpd16488_c" name="Generic_lipid content_C20H28O" compartment="Cytosol" charge="0" boundaryCondition="false"/>
<species id="cpd01260_c" name="Lauroyl-CoA_C33H55N7O17P3S" compartment="Cytosol" charge="-3" boundaryCondition="false"/>
<species id="cpd00418_c" name="Nitric_oxide_NO" compartment="Cytosol" charge="0" boundaryCondition="false"/>
<species id="cpd00031_c" name="GDP_C10H13N5O11P2" compartment="Cytosol" charge="-2" boundaryCondition="false"/>
<species id="cpd00090_c" name="IDP_C10H12N4O11P2" compartment="Cytosol" charge="-2" boundaryCondition="false"/>
<species id="cpd04117_c" name="4-Methylcatechol_C7H8O2" compartment="Cytosol" charge="0" boundaryCondition="false"/>
<species id="cpd15732_c" name="Diglucosyl-1,2_dianteisoheptadecanoylglycerol_C49H92O15" compartment="Cytosol" charge="0" boundaryCondition="false"/>
<species id="cpd00156_e" name="L-Valine_C5H11NO2" compartment="Extracellular" charge="0" boundaryCondition="false"/>
<species id="cpd00156_c" name="L-Valine_C5H11NO2" compartment="Cytosol" charge="0" boundaryCondition="false"/>
<species id="cpd00347_c" name="5,10-Methenyltetrahydrofolate_C20H20N7O6" compartment="Cytosol" charge="-1" boundaryCondition="false"/>
<species id="cpd00201_c" name="10-Formyltetrahydrofolate_C20H21N7O7" compartment="Cytosol" charge="-2" boundaryCondition="false"/>
<species id="cpd15785_c" name="Isoheptadecanoyllysylphophatidylglycerol_C46H92N2O11P" compartment="Cytosol" charge="1" boundaryCondition="false"/>
<species id="cpd00646_c" name="4-Nitrophenol_C6H5NO3" compartment="Cytosol" charge="0" boundaryCondition="false"/>
<species id="cpd11561_c" name="10-methyl-undecanoyl-ACP_C23H43N2O8PRS" compartment="Cytosol" charge="-1" boundaryCondition="false"/>
<species id="cpd11512_c" name="12-methyl-3-oxo-tetra-decanoyl-ACP_C26H47N2O9PRS" compartment="Cytosol" charge="-1" boundaryCondition="false"/>
<species id="cpd11582_e" name="ala-L-Thr-L_C7H14N2O4" compartment="Extracellular" charge="0" boundaryCondition="false"/>
<species id="cpd11582_c" name="ala-L-Thr-L_C7H14N2O4" compartment="Cytosol" charge="0" boundaryCondition="false"/>
<species id="cpd03126_c" name="trans-Hexadec-2-enoyl-CoA_C37H61N7O17P3S" compartment="Cytosol" charge="-3" boundaryCondition="false"/>
<species id="cpd15678_c" name="1,2-dianteisoheptadecanoyl-sn-glycerol_3-phosphate_C37H72O8P" compartment="Cytosol" charge="-1" boundaryCondition="false"/>
<species id="cpd02597_c" name="(Z)-But-2-ene-1,2,3-tricarboxylate_C7H5O6" compartment="Cytosol" charge="-3" boundaryCondition="false"/>
<species id="cpd02535_c" name="2,3-Dihydroxy-3-methylpentanoate_C6H11O4" compartment="Cytosol" charge="-1" boundaryCondition="false"/>
<species id="cpd11912_c" name="tRNA(Glu)_C10H12N5O3R" compartment="Cytosol" charge="0" boundaryCondition="false"/>
<species id="cpd00470_c" name="N1-Acetylspermidine_C9H23N3O" compartment="Cytosol" charge="2" boundaryCondition="false"/>
<species id="cpd15689_c" name="Diisoheptadecanoylphosphatidylserine_C40H76NO10P" compartment="Cytosol" charge="-2" boundaryCondition="false"/>
<species id="cpd00355_c" name="Nicotinamide_D-ribonucleotide_C11H15N2O8P" compartment="Cytosol" charge="0" boundaryCondition="false"/>
<species id="cpd01011_c" name="Butanal_C4H8O" compartment="Cytosol" charge="0" boundaryCondition="false"/>
<species id="cpd00930_c" name="3-(Imidazol-4-yl)-2-oxopropyl_phosphate_C6H8N2O5P" compartment="Cytosol" charge="-1" boundaryCondition="false"/>
<species id="cpd11296_c" name="2-Hydroxy-3-keto-5-methylthiopentenyl-1-phosphate_C6H9O6PS" compartment="Cytosol" charge="-2" boundaryCondition="false"/>
<species id="cpd03752_c" name="Galactitol_1-phosphate_C6H14O9P" compartment="Cytosol" charge="-1" boundaryCondition="false"/>
<species id="cpd00509_c" name="2-Deoxy-D-ribose_1-phosphate_C5H10O7P" compartment="Cytosol" charge="-1" boundaryCondition="false"/>
<species id="cpd11524_c" name="5-methyl-hexanoyl-ACP_C18H33N2O8PRS" compartment="Cytosol" charge="-1" boundaryCondition="false"/>
<species id="cpd11585_e" name="L-alanylglycine_C5H10N2O3" compartment="Extracellular" charge="0" boundaryCondition="false"/>
<species id="cpd11585_c" name="L-alanylglycine_C5H10N2O3" compartment="Cytosol" charge="0" boundaryCondition="false"/>
<species id="cpd00038_c" name="GTP_C10H13N5O14P3" compartment="Cytosol" charge="-3" boundaryCondition="false"/>
<species id="cpd01663_c" name="Chenodeoxycholate_C24H39O4" compartment="Cytosol" charge="-1" boundaryCondition="false"/>
<species id="cpd00383_c" name="Shikimate_C7H9O5" compartment="Cytosol" charge="-1" boundaryCondition="false"/>
<species id="cpd15759_c" name="Anteisoheptadecanoyllipoteichoic_acid (n=24), linked, glucose substituted_C265H476O255P24" compartment="Cytosol" charge="-24" boundaryCondition="false"/>
<species id="cpd11506_c" name="8-methyl-trans-dec-2-enoyl-ACP_C22H39N2O8PRS" compartment="Cytosol" charge="-1" boundaryCondition="false"/>
<species id="cpd15671_c" name="1-isoheptadecanoyl-sn-glycerol_3-phosphate_C20H40O7P" compartment="Cytosol" charge="-1" boundaryCondition="false"/>
<species id="cpd01476_c" name="Protoporphyrin_C34H32N4O4" compartment="Cytosol" charge="-2" boundaryCondition="false"/>
<species id="cpd00371_c" name="Propanal_C3H6O" compartment="Cytosol" charge="0" boundaryCondition="false"/>
<species id="cpd00246_e" name="Inosine_C10H12N4O5" compartment="Extracellular" charge="0" boundaryCondition="false"/>
<species id="cpd00246_c" name="Inosine_C10H12N4O5" compartment="Cytosol" charge="0" boundaryCondition="false"/>
<species id="cpd04097_e" name="Lead_Pb" compartment="Extracellular" charge="2" boundaryCondition="false"/>
<species id="cpd04097_c" name="Lead_Pb" compartment="Cytosol" charge="2" boundaryCondition="false"/>
<species id="cpd01763_c" name="N-Hydroxyarylamine_C6H7NO" compartment="Cytosol" charge="0" boundaryCondition="false"/>
<species id="cpd02274_b" name="Methyl_beta-D-galactoside_C7H14O6" compartment="Extracellular" charge="0" boundaryCondition="true"/>
<species id="cpd00765_b" name="L-Gulono-1,4-lactone_C6H10O6" compartment="Extracellular" charge="0" boundaryCondition="true"/>
<species id="cpd00028_b" name="Heme_C34H30FeN4O4" compartment="Extracellular" charge="-2" boundaryCondition="true"/>
<species id="cpd00073_b" name="Urea_CH4N2O" compartment="Extracellular" charge="0" boundaryCondition="true"/>
<species id="cpd11599_b" name="3-aminobutanoic_acid_C4H9NO2" compartment="Extracellular" charge="0" boundaryCondition="true"/>
<species id="cpd00305_b" name="Thiamin_C12H17N4OS" compartment="Extracellular" charge="1" boundaryCondition="true"/>
<species id="cpd01055_b" name="D-Allose_C6H12O6" compartment="Extracellular" charge="0" boundaryCondition="true"/>
<species id="cpd00588_b" name="D-Sorbitol_C6H14O6" compartment="Extracellular" charge="0" boundaryCondition="true"/>
<species id="cpd03805_b" name="2-Deoxy-D-glucose_6-phosphate_C6H12O8P" compartment="Extracellular" charge="-1" boundaryCondition="true"/>
<species id="cpd00226_b" name="Hypoxanthine_C5H4N4O" compartment="Extracellular" charge="0" boundaryCondition="true"/>
<species id="cpd00179_b" name="Maltose_C12H22O11" compartment="Extracellular" charge="0" boundaryCondition="true"/>
<species id="cpd00141_b" name="Propanoate_C3H5O2" compartment="Extracellular" charge="-1" boundaryCondition="true"/>
<species id="cpd01665_b" name="D-O-Phosphoserine_C3H7NO6P" compartment="Extracellular" charge="-1" boundaryCondition="true"/>
<species id="cpd00298_b" name="dTMP_C10H14N2O8P" compartment="Extracellular" charge="-1" boundaryCondition="true"/>
<species id="cpd00751_b" name="6-Deoxy-L-galactose_C6H12O5" compartment="Extracellular" charge="0" boundaryCondition="true"/>
<species id="cpd05240_b" name="Amygdalin_C20H27NO11" compartment="Extracellular" charge="0" boundaryCondition="true"/>
<species id="cpd01947_b" name="(R,R)-Butane-2,3-diol_C4H10O2" compartment="Extracellular" charge="0" boundaryCondition="true"/>
<species id="cpd00001_b" name="H2O_H2O" compartment="Extracellular" charge="0" boundaryCondition="true"/>
<species id="cpd11586_b" name="ala-L-glu-L_C8H13N2O5" compartment="Extracellular" charge="-1" boundaryCondition="true"/>
<species id="cpd11595_b" name="chromate_H2O4Cr" compartment="Extracellular" charge="5" boundaryCondition="true"/>
<species id="cpd00185_b" name="D-Arabinose_C5H10O5" compartment="Extracellular" charge="0" boundaryCondition="true"/>
<species id="cpd00079_b" name="D-Glucose_6-phosphate_C6H12O9P" compartment="Extracellular" charge="-1" boundaryCondition="true"/>
<species id="cpd00276_b" name="D-Glucosamine_C6H14NO5" compartment="Extracellular" charge="1" boundaryCondition="true"/>
<species id="cpd11588_b" name="gly-pro-L_C7H12N2O3" compartment="Extracellular" charge="0" boundaryCondition="true"/>
<species id="cpd00550_b" name="D-Serine_C3H7NO3" compartment="Extracellular" charge="0" boundaryCondition="true"/>
<species id="cpd00644_b" name="Pantothenate_C9H16NO5" compartment="Extracellular" charge="-1" boundaryCondition="true"/>
<species id="cpd02241_b" name="D-Mannosamine_C6H14NO5" compartment="Extracellular" charge="1" boundaryCondition="true"/>
<species id="cpd11575_b" name="MOPS_C7H14NO4S" compartment="Extracellular" charge="-1" boundaryCondition="true"/>
<species id="cpd03696_b" name="Arbutin_C12H16O7" compartment="Extracellular" charge="0" boundaryCondition="true"/>
<species id="cpd00367_b" name="Cytidine_C9H13N3O5" compartment="Extracellular" charge="0" boundaryCondition="true"/>
<species id="cpd01242_b" name="Deoxyribose_C5H10O4" compartment="Extracellular" charge="0" boundaryCondition="true"/>
<species id="cpd00023_b" name="L-Glutamate_C5H8NO4" compartment="Extracellular" charge="-1" boundaryCondition="true"/>
<species id="cpd11577_b" name="Lanthionine_C6H10N2O4S" compartment="Extracellular" charge="-2" boundaryCondition="true"/>
<species id="cpd00105_b" name="D-Ribose_C5H10O5" compartment="Extracellular" charge="0" boundaryCondition="true"/>
<species id="cpd00092_b" name="Uracil_C4H4N2O2" compartment="Extracellular" charge="0" boundaryCondition="true"/>
<species id="cpd00018_b" name="AMP_C10H13N5O7P" compartment="Extracellular" charge="-1" boundaryCondition="true"/>
<species id="cpd01553_b" name="Salicyl_alcohol_C7H8O2" compartment="Extracellular" charge="0" boundaryCondition="true"/>
<species id="cpd11579_b" name="ethanesulfonate_C2H5O3S" compartment="Extracellular" charge="-1" boundaryCondition="true"/>
<species id="cpd00076_b" name="Sucrose_C12H22O11" compartment="Extracellular" charge="0" boundaryCondition="true"/>
<species id="cpd00988_b" name="3'-AMP_C10H13N5O7P" compartment="Extracellular" charge="-1" boundaryCondition="true"/>
<species id="cpd00415_b" name="p-Benzenediol_C6H6O2" compartment="Extracellular" charge="0" boundaryCondition="true"/>
<species id="cpd01187_b" name="L-Glucitol_C6H14O6" compartment="Extracellular" charge="0" boundaryCondition="true"/>
<species id="cpd00041_b" name="L-Aspartate_C4H6NO4" compartment="Extracellular" charge="-1" boundaryCondition="true"/>
<species id="cpd01217_b" name="Xanthosine_C10H12N4O6" compartment="Extracellular" charge="0" boundaryCondition="true"/>
<species id="cpd00108_b" name="D-Galactose_C6H12O6" compartment="Extracellular" charge="0" boundaryCondition="true"/>
<species id="cpd00064_b" name="L-Ornithine_C5H13N2O2" compartment="Extracellular" charge="1" boundaryCondition="true"/>
<species id="cpd00089_b" name="D-Glucose_1-phosphate_C6H12O9P" compartment="Extracellular" charge="-1" boundaryCondition="true"/>
<species id="cpd03198_b" name="Melibiose_C12H22O11" compartment="Extracellular" charge="0" boundaryCondition="true"/>
<species id="cpd00009_b" name="Orthophosphate_HO4P" compartment="Extracellular" charge="-2" boundaryCondition="true"/>
<species id="cpd00274_b" name="L-Citrulline_C6H13N3O3" compartment="Extracellular" charge="0" boundaryCondition="true"/>
<species id="cpd00100_b" name="Glycerol_C3H8O3" compartment="Extracellular" charge="0" boundaryCondition="true"/>
<species id="cpd01171_b" name="Galactitol_C6H14O6" compartment="Extracellular" charge="0" boundaryCondition="true"/>
<species id="cpd01981_b" name="5-Methylthio-D-ribose_C6H12O4S" compartment="Extracellular" charge="0" boundaryCondition="true"/>
<species id="cpd00637_b" name="D-Methionine_C5H11NO2S" compartment="Extracellular" charge="0" boundaryCondition="true"/>
<species id="cpd00035_b" name="L-Alanine_C3H7NO2" compartment="Extracellular" charge="0" boundaryCondition="true"/>
<species id="cpd10515_b" name="Fe2+_Fe" compartment="Extracellular" charge="2" boundaryCondition="true"/>
<species id="cpd00162_b" name="Ethanolamine_C2H8NO" compartment="Extracellular" charge="1" boundaryCondition="true"/>
<species id="cpd00030_b" name="Manganese_Mn" compartment="Extracellular" charge="2" boundaryCondition="true"/>
<species id="cpd00311_b" name="Guanosine_C10H13N5O5" compartment="Extracellular" charge="0" boundaryCondition="true"/>
<species id="cpd00012_b" name="Pyrophosphate_H2O7P2" compartment="Extracellular" charge="-2" boundaryCondition="true"/>
<species id="cpd00138_b" name="D-Mannose_C6H12O6" compartment="Extracellular" charge="0" boundaryCondition="true"/>
<species id="cpd00119_b" name="L-Histidine_C6H9N3O2" compartment="Extracellular" charge="0" boundaryCondition="true"/>
<species id="cpd00054_b" name="L-Serine_C3H7NO3" compartment="Extracellular" charge="0" boundaryCondition="true"/>
<species id="cpd00137_b" name="Citrate_C6H5O7" compartment="Extracellular" charge="-3" boundaryCondition="true"/>
<species id="cpd00314_b" name="Mannitol_C6H14O6" compartment="Extracellular" charge="0" boundaryCondition="true"/>
<species id="cpd00067_b" name="H+_H" compartment="Extracellular" charge="1" boundaryCondition="true"/>
<species id="cpd03161_b" name="Phenethylamine_C8H12N" compartment="Extracellular" charge="1" boundaryCondition="true"/>
<species id="cpd04098_b" name="Arsenite_H3O3As" compartment="Extracellular" charge="0" boundaryCondition="true"/>
<species id="cpd00084_b" name="L-Cysteine_C3H7NO2S" compartment="Extracellular" charge="0" boundaryCondition="true"/>
<species id="cpd00382_b" name="Raffinose_C18H32O16" compartment="Extracellular" charge="0" boundaryCondition="true"/>
<species id="cpd00281_b" name="4-Aminobutanoate_C4H9NO2" compartment="Extracellular" charge="0" boundaryCondition="true"/>
<species id="cpd00609_b" name="D-Glucarate_C6H8O8" compartment="Extracellular" charge="-2" boundaryCondition="true"/>
<species id="cpd00126_b" name="GMP_C10H13N5O8P" compartment="Extracellular" charge="-1" boundaryCondition="true"/>
<species id="cpd00154_b" name="D-Xylose_C5H10O5" compartment="Extracellular" charge="0" boundaryCondition="true"/>
<species id="cpd04761_b" name="Ferroxamine_C25H46FeN6O8" compartment="Extracellular" charge="4" boundaryCondition="true"/>
<species id="cpd00129_b" name="L-Proline_C5H8NO2" compartment="Extracellular" charge="-1" boundaryCondition="true"/>
<species id="cpd05190_b" name="L-Djenkolic_acid_C7H14N2O4S2" compartment="Extracellular" charge="0" boundaryCondition="true"/>
<species id="cpd00870_b" name="4-Trimethylammoniobutanoate_C7H15NO2" compartment="Extracellular" charge="0" boundaryCondition="true"/>
<species id="cpd00284_b" name="6-Phospho-D-gluconate_C6H11O10P" compartment="Extracellular" charge="-2" boundaryCondition="true"/>
<species id="cpd11597_b" name="ARSENOBETAINE_C5H11O2As" compartment="Extracellular" charge="0" boundaryCondition="true"/>
<species id="cpd00033_b" name="Glycine_C2H5NO2" compartment="Extracellular" charge="0" boundaryCondition="true"/>
<species id="cpd00058_b" name="Copper2_Cu" compartment="Extracellular" charge="2" boundaryCondition="true"/>
<species id="cpd15471_b" name="gamma-butyrobetaine_C7H15NO2" compartment="Extracellular" charge="0" boundaryCondition="true"/>
<species id="cpd00464_b" name="Phenylacetaldehyde_C8H8O" compartment="Extracellular" charge="0" boundaryCondition="true"/>
<species id="cpd01012_b" name="Cadmium_Cd" compartment="Extracellular" charge="2" boundaryCondition="true"/>
<species id="cpd08023_b" name="Methanesulfonic_acid_CH3O3S" compartment="Extracellular" charge="-1" boundaryCondition="true"/>
<species id="cpd03454_b" name="3'-CMP_C9H13N3O8P" compartment="Extracellular" charge="-1" boundaryCondition="true"/>
<species id="cpd00051_b" name="L-Arginine_C6H15N4O2" compartment="Extracellular" charge="1" boundaryCondition="true"/>
<species id="cpd00421_b" name="Triphosphate_HO10P3" compartment="Extracellular" charge="-4" boundaryCondition="true"/>
<species id="cpd11574_b" name="Molybdate_H2MoO4" compartment="Extracellular" charge="0" boundaryCondition="true"/>
<species id="cpd00121_b" name="myo-Inositol_C6H12O6" compartment="Extracellular" charge="0" boundaryCondition="true"/>
<species id="cpd00432_b" name="meso-Tartaric_acid_C4H4O6" compartment="Extracellular" charge="-2" boundaryCondition="true"/>
<species id="cpd00531_b" name="Hg2+_Hg" compartment="Extracellular" charge="2" boundaryCondition="true"/>
<species id="cpd00169_b" name="3-Phospho-D-glycerate_C3H5O7P" compartment="Extracellular" charge="-2" boundaryCondition="true"/>
<species id="cpd00386_b" name="(R)-Malate_C4H4O5" compartment="Extracellular" charge="-2" boundaryCondition="true"/>
<species id="cpd00541_b" name="Lipoate_C8H13O2S2" compartment="Extracellular" charge="-1" boundaryCondition="true"/>
<species id="cpd03048_b" name="2-Hydroxyethanesulfonate_C2H5O4S" compartment="Extracellular" charge="-1" boundaryCondition="true"/>
<species id="cpd08306_b" name="Butyro-betaine_C8H18NO" compartment="Extracellular" charge="1" boundaryCondition="true"/>
<species id="cpd00132_b" name="L-Asparagine_C4H8N2O3" compartment="Extracellular" charge="0" boundaryCondition="true"/>
<species id="cpd00072_b" name="D-Fructose_6-phosphate_C6H12O9P" compartment="Extracellular" charge="-1" boundaryCondition="true"/>
<species id="cpd00061_b" name="Phosphoenolpyruvate_C3H3O6P" compartment="Extracellular" charge="-2" boundaryCondition="true"/>
<species id="cpd11416_b" name="Biomass_" compartment="Extracellular" charge="0" boundaryCondition="true"/>
<species id="cpd11584_b" name="Ala-His_C9H14N4O3" compartment="Extracellular" charge="0" boundaryCondition="true"/>
<species id="cpd03884_b" name="D-Psicose_C6H12O6" compartment="Extracellular" charge="0" boundaryCondition="true"/>
<species id="cpd01200_b" name="Palatinose_C12H22O11" compartment="Extracellular" charge="0" boundaryCondition="true"/>
<species id="cpd00652_b" name="D-Galactarate_C6H8O8" compartment="Extracellular" charge="-2" boundaryCondition="true"/>
<species id="cpd00207_b" name="Guanine_C5H5N5O" compartment="Extracellular" charge="0" boundaryCondition="true"/>
<species id="cpd01030_b" name="Salicin_C13H18O7" compartment="Extracellular" charge="0" boundaryCondition="true"/>
<species id="cpd00158_b" name="Cellobiose_C12H22O11" compartment="Extracellular" charge="0" boundaryCondition="true"/>
<species id="cpd00218_b" name="Nicotinate_C6H4NO2" compartment="Extracellular" charge="-1" boundaryCondition="true"/>
<species id="cpd00182_b" name="Adenosine_C10H13N5O4" compartment="Extracellular" charge="0" boundaryCondition="true"/>
<species id="cpd01570_b" name="2',3'-Cyclic_AMP_C10H11N5O6P" compartment="Extracellular" charge="-1" boundaryCondition="true"/>
<species id="cpd11592_b" name="gly-glu-L_C7H11N2O5" compartment="Extracellular" charge="-1" boundaryCondition="true"/>
<species id="cpd00381_b" name="L-Cystine_C6H12N2O4S2" compartment="Extracellular" charge="0" boundaryCondition="true"/>
<species id="cpd00047_b" name="Formate_CHO2" compartment="Extracellular" charge="-1" boundaryCondition="true"/>
<species id="cpd00020_b" name="Pyruvate_C3H3O3" compartment="Extracellular" charge="-1" boundaryCondition="true"/>
<species id="cpd11581_b" name="gly-asn-L_C6H11N3O4" compartment="Extracellular" charge="0" boundaryCondition="true"/>
<species id="cpd10516_b" name="Fe3+_Fe" compartment="Extracellular" charge="3" boundaryCondition="true"/>
<species id="cpd01092_b" name="(S)(+)-Allantoin_C4H6N4O3" compartment="Extracellular" charge="0" boundaryCondition="true"/>
<species id="cpd00393_b" name="Folate_C19H17N7O6" compartment="Extracellular" charge="-2" boundaryCondition="true"/>
<species id="cpd00209_b" name="Nitrate_NO3" compartment="Extracellular" charge="-1" boundaryCondition="true"/>
<species id="cpd00053_b" name="L-Glutamine_C5H10N2O3" compartment="Extracellular" charge="0" boundaryCondition="true"/>
<species id="cpd00492_b" name="N-Acetyl-D-mannosamine_C8H15NO6" compartment="Extracellular" charge="0" boundaryCondition="true"/>
<species id="cpd00727_b" name="2-Phosphoglycolate_C2H3O6P" compartment="Extracellular" charge="-2" boundaryCondition="true"/>
<species id="cpd00395_b" name="L-Cysteate_C3H6NO5S" compartment="Extracellular" charge="-1" boundaryCondition="true"/>
<species id="cpd00396_b" name="L-Rhamnose_C6H12O5" compartment="Extracellular" charge="0" boundaryCondition="true"/>
<species id="cpd00104_b" name="Biotin_C10H15N2O3S" compartment="Extracellular" charge="-1" boundaryCondition="true"/>
<species id="cpd00220_b" name="Riboflavin_C17H20N4O6" compartment="Extracellular" charge="0" boundaryCondition="true"/>
<species id="cpd00793_b" name="Thiamin_monophosphate_C12H17N4O4PS" compartment="Extracellular" charge="0" boundaryCondition="true"/>
<species id="cpd00091_b" name="UMP_C9H12N2O9P" compartment="Extracellular" charge="-1" boundaryCondition="true"/>
<species id="cpd00249_b" name="Uridine_C9H12N2O6" compartment="Extracellular" charge="0" boundaryCondition="true"/>
<species id="cpd00700_b" name="Adenosine_2'-phosphate_C10H13N5O7P" compartment="Extracellular" charge="-1" boundaryCondition="true"/>
<species id="cpd08376_b" name="2-(beta-D-Glucosyl)-sn-glycerol_C9H18O8" compartment="Extracellular" charge="0" boundaryCondition="true"/>
<species id="cpd11590_b" name="met-L-ala-L_C8H15N2O3S" compartment="Extracellular" charge="-1" boundaryCondition="true"/>
<species id="cpd00971_b" name="Sodium_Na" compartment="Extracellular" charge="1" boundaryCondition="true"/>
<species id="cpd01939_b" name="Uridine_2'-phosphate_C9H12N2O9P" compartment="Extracellular" charge="-1" boundaryCondition="true"/>
<species id="cpd00322_b" name="L-Isoleucine_C6H13NO2" compartment="Extracellular" charge="0" boundaryCondition="true"/>
<species id="cpd00485_b" name="D-Mannose_1-phosphate_C6H12O9P" compartment="Extracellular" charge="-1" boundaryCondition="true"/>
<species id="cpd00085_b" name="beta-Alanine_C3H7NO2" compartment="Extracellular" charge="0" boundaryCondition="true"/>
<species id="cpd00069_b" name="L-Tyrosine_C9H11NO3" compartment="Extracellular" charge="0" boundaryCondition="true"/>
<species id="cpd00184_b" name="Thymidine_C10H14N2O5" compartment="Extracellular" charge="0" boundaryCondition="true"/>
<species id="cpd11594_b" name="Dextrin_C36H62O31" compartment="Extracellular" charge="0" boundaryCondition="true"/>
<species id="cpd00266_b" name="L-Carnitine_C7H15NO3" compartment="Extracellular" charge="0" boundaryCondition="true"/>
<species id="cpd00098_b" name="Choline_C5H14NO" compartment="Extracellular" charge="1" boundaryCondition="true"/>
<species id="cpd00654_b" name="Deoxycytidine_C9H13N3O4" compartment="Extracellular" charge="0" boundaryCondition="true"/>
<species id="cpd00423_b" name="Cob(II)alamin_C62H89CoN13O14P" compartment="Extracellular" charge="1" boundaryCondition="true"/>
<species id="cpd00063_b" name="Calcium_Ca" compartment="Extracellular" charge="2" boundaryCondition="true"/>
<species id="cpd00046_b" name="CMP_C9H13N3O8P" compartment="Extracellular" charge="-1" boundaryCondition="true"/>
<species id="cpd01572_b" name="2',3'-Cyclic_UMP_C9H10N2O8P" compartment="Extracellular" charge="-1" boundaryCondition="true"/>
<species id="cpd00027_b" name="D-Glucose_C6H12O6" compartment="Extracellular" charge="0" boundaryCondition="true"/>
<species id="cpd00235_b" name="D-Mannose_6-phosphate_C6H12O9P" compartment="Extracellular" charge="-1" boundaryCondition="true"/>
<species id="cpd11589_b" name="gly-asp-L_C6H9N2O5" compartment="Extracellular" charge="-1" boundaryCondition="true"/>
<species id="cpd00164_b" name="D-Glucuronate_C6H9O7" compartment="Extracellular" charge="-1" boundaryCondition="true"/>
<species id="cpd00106_b" name="Fumarate_C4H2O4" compartment="Extracellular" charge="-2" boundaryCondition="true"/>
<species id="cpd00159_b" name="(S)-Lactate_C3H5O3" compartment="Extracellular" charge="-1" boundaryCondition="true"/>
<species id="cpd00060_b" name="L-Methionine_C5H11NO2S" compartment="Extracellular" charge="0" boundaryCondition="true"/>
<species id="cpd00048_b" name="Sulfate_O4S" compartment="Extracellular" charge="-2" boundaryCondition="true"/>
<species id="cpd00036_b" name="Succinate_C4H4O4" compartment="Extracellular" charge="-2" boundaryCondition="true"/>
<species id="cpd00117_b" name="D-Alanine_C3H7NO2" compartment="Extracellular" charge="0" boundaryCondition="true"/>
<species id="cpd00082_b" name="D-Fructose_C6H12O6" compartment="Extracellular" charge="0" boundaryCondition="true"/>
<species id="cpd01415_b" name="Thioglycolate_C2H3O2S" compartment="Extracellular" charge="-1" boundaryCondition="true"/>
<species id="cpd01262_b" name="Maltotriose_C18H32O16" compartment="Extracellular" charge="0" boundaryCondition="true"/>
<species id="cpd00142_b" name="Acetoacetate_C4H5O3" compartment="Extracellular" charge="-1" boundaryCondition="true"/>
<species id="cpd01622_b" name="Trimetaphosphate_O9P3" compartment="Extracellular" charge="-3" boundaryCondition="true"/>
<species id="cpd03724_b" name="Ferrichrome_C27H45FeN9O12" compartment="Extracellular" charge="0" boundaryCondition="true"/>
<species id="cpd03424_b" name="Vitamin_B12_C61H86CoN13O14PR" compartment="Extracellular" charge="6" boundaryCondition="true"/>
<species id="cpd00186_b" name="D-Glutamate_C5H8NO4" compartment="Extracellular" charge="-1" boundaryCondition="true"/>
<species id="cpd00029_b" name="Acetate_C2H3O2" compartment="Extracellular" charge="-1" boundaryCondition="true"/>
<species id="cpd00156_b" name="L-Valine_C5H11NO2" compartment="Extracellular" charge="0" boundaryCondition="true"/>
<species id="cpd00040_b" name="Glyoxylate_C2HO3" compartment="Extracellular" charge="-1" boundaryCondition="true"/>
<species id="cpd00176_b" name="2-Dehydro-3-deoxy-D-gluconate_C6H9O6" compartment="Extracellular" charge="-1" boundaryCondition="true"/>
<species id="cpd01132_b" name="Puromycin_C22H30N7O5" compartment="Extracellular" charge="1" boundaryCondition="true"/>
<species id="cpd00161_b" name="L-Threonine_C4H9NO3" compartment="Extracellular" charge="0" boundaryCondition="true"/>
<species id="cpd00075_b" name="Nitrite_NO2" compartment="Extracellular" charge="-1" boundaryCondition="true"/>
<species id="cpd00013_b" name="NH3_H4N" compartment="Extracellular" charge="1" boundaryCondition="true"/>
<species id="cpd00065_b" name="L-Tryptophan_C11H12N2O2" compartment="Extracellular" charge="0" boundaryCondition="true"/>
<species id="cpd00024_b" name="2-Oxoglutarate_C5H4O5" compartment="Extracellular" charge="-2" boundaryCondition="true"/>
<species id="cpd00232_b" name="N-Acetylneuraminate_C11H18NO9" compartment="Extracellular" charge="-1" boundaryCondition="true"/>
<species id="cpd00309_b" name="Xanthine_C5H4N4O2" compartment="Extracellular" charge="0" boundaryCondition="true"/>
<species id="cpd00039_b" name="L-Lysine_C6H15N2O2" compartment="Extracellular" charge="1" boundaryCondition="true"/>
<species id="cpd05158_b" name="Gentiobiose_C12H22O11" compartment="Extracellular" charge="0" boundaryCondition="true"/>
<species id="cpd00307_b" name="Cytosine_C4H5N3O" compartment="Extracellular" charge="0" boundaryCondition="true"/>
<species id="cpd00244_b" name="Nickel_Ni" compartment="Extracellular" charge="2" boundaryCondition="true"/>
<species id="cpd00285_b" name="Ethanolamine_phosphate_C2H8NO4P" compartment="Extracellular" charge="0" boundaryCondition="true"/>
<species id="cpd11591_b" name="Gly-Met_C7H14N2O3S" compartment="Extracellular" charge="0" boundaryCondition="true"/>
<species id="cpd00254_b" name="Magnesium_Mg" compartment="Extracellular" charge="2" boundaryCondition="true"/>
<species id="cpd11582_b" name="ala-L-Thr-L_C7H14N2O4" compartment="Extracellular" charge="0" boundaryCondition="true"/>
<species id="cpd00128_b" name="Adenine_C5H5N5" compartment="Extracellular" charge="0" boundaryCondition="true"/>
<species id="cpd00457_b" name="Choline_phosphate_C5H14NO4P" compartment="Extracellular" charge="0" boundaryCondition="true"/>
<species id="cpd00157_b" name="Glycerone_C3H6O3" compartment="Extracellular" charge="0" boundaryCondition="true"/>
<species id="cpd00239_b" name="Hydrogen_sulfide_H2S" compartment="Extracellular" charge="0" boundaryCondition="true"/>
<species id="cpd00210_b" name="Taurine_C2H7NO3S" compartment="Extracellular" charge="0" boundaryCondition="true"/>
<species id="cpd00738_b" name="phosphoserine_C3H7NO6P" compartment="Extracellular" charge="-1" boundaryCondition="true"/>
<species id="cpd00034_b" name="Zinc_Zn" compartment="Extracellular" charge="2" boundaryCondition="true"/>
<species id="cpd00288_b" name="D-Glucosamine_6-phosphate_C6H14NO8P" compartment="Extracellular" charge="0" boundaryCondition="true"/>
<species id="cpd00149_b" name="Cobalt_Co" compartment="Extracellular" charge="2" boundaryCondition="true"/>
<species id="cpd11580_b" name="Gly-Gln_C7H13N3O4" compartment="Extracellular" charge="0" boundaryCondition="true"/>
<species id="cpd00216_b" name="Chorismate_C10H8O6" compartment="Extracellular" charge="-2" boundaryCondition="true"/>
<species id="cpd00438_b" name="Deoxyadenosine_C10H13N5O3" compartment="Extracellular" charge="0" boundaryCondition="true"/>
<species id="cpd00107_b" name="L-Leucine_C6H13NO2" compartment="Extracellular" charge="0" boundaryCondition="true"/>
<species id="cpd11583_b" name="Ala-Leu_C9H18N2O3" compartment="Extracellular" charge="0" boundaryCondition="true"/>
<species id="cpd01991_b" name="Cytidine_2'-phosphate_C9H13N3O8P" compartment="Extracellular" charge="-1" boundaryCondition="true"/>
<species id="cpd11596_b" name="butanesulfonate_C4H9O3S" compartment="Extracellular" charge="-1" boundaryCondition="true"/>
<species id="cpd00146_b" name="Carbamoyl_phosphate_CH3NO5P" compartment="Extracellular" charge="-1" boundaryCondition="true"/>
<species id="cpd00007_b" name="Oxygen_O2" compartment="Extracellular" charge="0" boundaryCondition="true"/>
<species id="cpd00417_b" name="L-Arabitol_C5H12O5" compartment="Extracellular" charge="0" boundaryCondition="true"/>
<species id="cpd00989_b" name="3'-UMP_C9H12N2O9P" compartment="Extracellular" charge="-1" boundaryCondition="true"/>
<species id="cpd00011_b" name="CO2_CO2" compartment="Extracellular" charge="0" boundaryCondition="true"/>
<species id="cpd00212_b" name="L-Sorbose_C6H12O6" compartment="Extracellular" charge="0" boundaryCondition="true"/>
<species id="cpd01571_b" name="2',3'-Cyclic_CMP_C9H11N3O7P" compartment="Extracellular" charge="-1" boundaryCondition="true"/>
<species id="cpd00300_b" name="Urate_C5H4N4O3" compartment="Extracellular" charge="0" boundaryCondition="true"/>
<species id="cpd09878_b" name="Sulfoacetate_C2H2O5S" compartment="Extracellular" charge="-2" boundaryCondition="true"/>
<species id="cpd11585_b" name="L-alanylglycine_C5H10N2O3" compartment="Extracellular" charge="0" boundaryCondition="true"/>
<species id="cpd01048_b" name="Arsenic_acid_HO4As" compartment="Extracellular" charge="-2" boundaryCondition="true"/>
<species id="cpd00205_b" name="Potassium_K" compartment="Extracellular" charge="1" boundaryCondition="true"/>
<species id="cpd00280_b" name="D-Galacturonate_C6H9O7" compartment="Extracellular" charge="-1" boundaryCondition="true"/>
<species id="cpd00208_b" name="Lactose_C12H22O11" compartment="Extracellular" charge="0" boundaryCondition="true"/>
<species id="cpd08305_b" name="Crotono-betaine_C8H16NO" compartment="Extracellular" charge="1" boundaryCondition="true"/>
<species id="cpd00080_b" name="sn-Glycerol_3-phosphate_C3H8O6P" compartment="Extracellular" charge="-1" boundaryCondition="true"/>
<species id="cpd00482_b" name="2-Phospho-D-glycerate_C3H5O7P" compartment="Extracellular" charge="-2" boundaryCondition="true"/>
<species id="cpd00540_b" name="Betaine_C5H11NO2" compartment="Extracellular" charge="0" boundaryCondition="true"/>
<species id="cpd11598_b" name="Antimonite_Sb" compartment="Extracellular" charge="0" boundaryCondition="true"/>
<species id="cpd08928_b" name="L-Threonine_O-3-phosphate_C4H9NO6P" compartment="Extracellular" charge="-1" boundaryCondition="true"/>
<species id="cpd00363_b" name="Ethanol_C2H6O" compartment="Extracellular" charge="0" boundaryCondition="true"/>
<species id="cpd01293_b" name="5-Oxoproline_C5H6NO3" compartment="Extracellular" charge="-1" boundaryCondition="true"/>
<species id="cpd00139_b" name="Glycolate_C2H3O3" compartment="Extracellular" charge="-1" boundaryCondition="true"/>
<species id="cpd00155_b" name="Glycogen_C30H52O26" compartment="Extracellular" charge="0" boundaryCondition="true"/>
<species id="cpd11593_b" name="ala-L-asp-L_C7H11N2O5" compartment="Extracellular" charge="-1" boundaryCondition="true"/>
<species id="cpd00222_b" name="D-Gluconic_acid_C6H11O7" compartment="Extracellular" charge="-1" boundaryCondition="true"/>
<species id="cpd00794_b" name="alpha,alpha-Trehalose_C12H22O11" compartment="Extracellular" charge="0" boundaryCondition="true"/>
<species id="cpd00130_b" name="(S)-Malate_C4H4O5" compartment="Extracellular" charge="-2" boundaryCondition="true"/>
<species id="cpd00122_b" name="N-Acetyl-D-glucosamine_C8H15NO6" compartment="Extracellular" charge="0" boundaryCondition="true"/>
<species id="cpd00224_b" name="L-Arabinose_C5H10O5" compartment="Extracellular" charge="0" boundaryCondition="true"/>
<species id="cpd03535_b" name="L-Arginine_phosphate_C6H14N4O5P" compartment="Extracellular" charge="-1" boundaryCondition="true"/>
<species id="cpd07061_b" name="Stachydrine_C7H13NO2" compartment="Extracellular" charge="0" boundaryCondition="true"/>
<species id="cpd03701_b" name="Guanosine_3'-phosphate_C10H13N5O8P" compartment="Extracellular" charge="-1" boundaryCondition="true"/>
<species id="cpd03727_b" name="Ectoine_C6H10N2O2" compartment="Extracellular" charge="0" boundaryCondition="true"/>
<species id="cpd00246_b" name="Inosine_C10H12N4O5" compartment="Extracellular" charge="0" boundaryCondition="true"/>
<species id="cpd04097_b" name="Lead_Pb" compartment="Extracellular" charge="2" boundaryCondition="true"/>
<species id="cpd01017_b" name="Cys-Gly_C5H10N2O3S" compartment="Extracellular" charge="0" boundaryCondition="true"/>
<species id="cpd00681_b" name="Choline_sulfate_C5H13NO4S" compartment="Extracellular" charge="0" boundaryCondition="true"/>
<species id="cpd11587_b" name="Ala-Gln_C8H15N3O4" compartment="Extracellular" charge="0" boundaryCondition="true"/>
<species id="cpd15585_b" name="beta-Methylglucoside_C7H14O6" compartment="Extracellular" charge="0" boundaryCondition="true"/>
<species id="cpd11578_b" name="hexanesulfonate_C6H13O3S" compartment="Extracellular" charge="-1" boundaryCondition="true"/>
</listOfSpecies>
<listOfReactions>
<reaction id="rxn01355" name="Propanoyl-CoA:carbon-dioxide ligase (ADP-forming)" reversible="false">
<notes>
<html:p>GENE_ASSOCIATION:peg.2396</html:p>
<html:p>PROTEIN_ASSOCIATION:peg.2396</html:p>
<html:p>SUBSYSTEM: NONE</html:p>
<html:p>PROTEIN_CLASS: 6.4.1.3</html:p>
</notes>
<listOfReactants>
<speciesReference species="cpd00002_c" stoichiometry="1"/>
<speciesReference species="cpd00086_c" stoichiometry="1"/>
<speciesReference species="cpd00242_c" stoichiometry="1"/>
</listOfReactants>
<listOfProducts>
<speciesReference species="cpd00008_c" stoichiometry="1"/>
<speciesReference species="cpd00009_c" stoichiometry="1"/>
<speciesReference species="cpd00067_c" stoichiometry="1"/>
<speciesReference species="cpd00519_c" stoichiometry="1"/>
</listOfProducts>
<kineticLaw>
	<math xmlns="http://www.w3.org/1998/Math/MathML">
			<ci> FLUX_VALUE </ci>
	</math>
	<listOfParameters>
		<parameter id="LOWER_BOUND" value="0" units="mmol_per_gDW_per_hr"/>
		<parameter id="UPPER_BOUND" value="10000" units="mmol_per_gDW_per_hr"/>
		<parameter id="OBJECTIVE_COEFFICIENT" value="0.0"/>
		<parameter id="FLUX_VALUE" value="0.0" units="mmol_per_gDW_per_hr"/>
	</listOfParameters>
</kineticLaw>
</reaction>
<reaction id="rxn05357" name="Hexanoyl-[acyl-carrier protein]:oxoacyl- and enoyl-reducing and" reversible="false">
<notes>
<html:p>GENE_ASSOCIATION:peg.864</html:p>
<html:p>PROTEIN_ASSOCIATION:peg.864</html:p>
<html:p>SUBSYSTEM: NONE</html:p>
<html:p>PROTEIN_CLASS: 1.3.1.10</html:p>
</notes>
<listOfReactants>
<speciesReference species="cpd00005_c" stoichiometry="1"/>
<speciesReference species="cpd00067_c" stoichiometry="1"/>
<speciesReference species="cpd11473_c" stoichiometry="1"/>
</listOfReactants>
<listOfProducts>
<speciesReference species="cpd00006_c" stoichiometry="1"/>
<speciesReference species="cpd11472_c" stoichiometry="1"/>
</listOfProducts>
<kineticLaw>
	<math xmlns="http://www.w3.org/1998/Math/MathML">
			<ci> FLUX_VALUE </ci>
	</math>
	<listOfParameters>
		<parameter id="LOWER_BOUND" value="0" units="mmol_per_gDW_per_hr"/>
		<parameter id="UPPER_BOUND" value="10000" units="mmol_per_gDW_per_hr"/>
		<parameter id="OBJECTIVE_COEFFICIENT" value="0.0"/>
		<parameter id="FLUX_VALUE" value="0.0" units="mmol_per_gDW_per_hr"/>
	</listOfParameters>
</kineticLaw>
</reaction>
<reaction id="rxn00225" name="ATP:acetate phosphotransferase" reversible="true">
<notes>
<html:p>GENE_ASSOCIATION:peg.2950</html:p>
<html:p>PROTEIN_ASSOCIATION:peg.2950</html:p>
<html:p>SUBSYSTEM: NONE</html:p>
<html:p>PROTEIN_CLASS: 2.7.2.1</html:p>
</notes>
<listOfReactants>
<speciesReference species="cpd00002_c" stoichiometry="1"/>
<speciesReference species="cpd00029_c" stoichiometry="1"/>
<speciesReference species="cpd00067_c" stoichiometry="1"/>
</listOfReactants>
<listOfProducts>
<speciesReference species="cpd00008_c" stoichiometry="1"/>
<speciesReference species="cpd00196_c" stoichiometry="1"/>
</listOfProducts>
<kineticLaw>
	<math xmlns="http://www.w3.org/1998/Math/MathML">
			<ci> FLUX_VALUE </ci>
	</math>
	<listOfParameters>
		<parameter id="LOWER_BOUND" value="-10000" units="mmol_per_gDW_per_hr"/>
		<parameter id="UPPER_BOUND" value="10000" units="mmol_per_gDW_per_hr"/>
		<parameter id="OBJECTIVE_COEFFICIENT" value="0.0"/>
		<parameter id="FLUX_VALUE" value="0.0" units="mmol_per_gDW_per_hr"/>
	</listOfParameters>
</kineticLaw>
</reaction>
<reaction id="rxn05313" name="PIt8" reversible="true">
<notes>
<html:p>GENE_ASSOCIATION:peg.2545</html:p>
<html:p>PROTEIN_ASSOCIATION:peg.2545</html:p>
<html:p>SUBSYSTEM: NONE</html:p>
<html:p>PROTEIN_CLASS: TC-2.A.58</html:p>
</notes>
<listOfReactants>
<speciesReference species="cpd00009_e" stoichiometry="1"/>
<speciesReference species="cpd00971_e" stoichiometry="3"/>
</listOfReactants>
<listOfProducts>
<speciesReference species="cpd00009_c" stoichiometry="1"/>
<speciesReference species="cpd00971_c" stoichiometry="3"/>
</listOfProducts>
<kineticLaw>
	<math xmlns="http://www.w3.org/1998/Math/MathML">
			<ci> FLUX_VALUE </ci>
	</math>
	<listOfParameters>
		<parameter id="LOWER_BOUND" value="-10000" units="mmol_per_gDW_per_hr"/>
		<parameter id="UPPER_BOUND" value="10000" units="mmol_per_gDW_per_hr"/>
		<parameter id="OBJECTIVE_COEFFICIENT" value="0.0"/>
		<parameter id="FLUX_VALUE" value="0.0" units="mmol_per_gDW_per_hr"/>
	</listOfParameters>
</kineticLaw>
</reaction>
<reaction id="rxn01674" name="dCTP:uridine 5'-phosphotransferase" reversible="true">
<notes>
<html:p>GENE_ASSOCIATION:peg.2736</html:p>
<html:p>PROTEIN_ASSOCIATION:peg.2736</html:p>
<html:p>SUBSYSTEM: NONE</html:p>
<html:p>PROTEIN_CLASS: 2.7.1.48</html:p>
</notes>
<listOfReactants>
<speciesReference species="cpd00249_c" stoichiometry="1"/>
<speciesReference species="cpd00356_c" stoichiometry="1"/>
</listOfReactants>
<listOfProducts>
<speciesReference species="cpd00091_c" stoichiometry="1"/>
<speciesReference species="cpd00533_c" stoichiometry="1"/>
</listOfProducts>
<kineticLaw>
	<math xmlns="http://www.w3.org/1998/Math/MathML">
			<ci> FLUX_VALUE </ci>
	</math>
	<listOfParameters>
		<parameter id="LOWER_BOUND" value="-10000" units="mmol_per_gDW_per_hr"/>
		<parameter id="UPPER_BOUND" value="10000" units="mmol_per_gDW_per_hr"/>
		<parameter id="OBJECTIVE_COEFFICIENT" value="0.0"/>
		<parameter id="FLUX_VALUE" value="0.0" units="mmol_per_gDW_per_hr"/>
	</listOfParameters>
</kineticLaw>
</reaction>
<reaction id="rxn05572" name="glucarate transport in via proton symport" reversible="true">
<notes>
<html:p>GENE_ASSOCIATION:peg.249</html:p>
<html:p>PROTEIN_ASSOCIATION:peg.249</html:p>
<html:p>SUBSYSTEM: NONE</html:p>
<html:p>PROTEIN_CLASS: TC-2.A.3.1</html:p>
</notes>
<listOfReactants>
<speciesReference species="cpd00067_e" stoichiometry="1"/>
<speciesReference species="cpd00609_e" stoichiometry="1"/>
</listOfReactants>
<listOfProducts>
<speciesReference species="cpd00067_c" stoichiometry="1"/>
<speciesReference species="cpd00609_c" stoichiometry="1"/>
</listOfProducts>
<kineticLaw>
	<math xmlns="http://www.w3.org/1998/Math/MathML">
			<ci> FLUX_VALUE </ci>
	</math>
	<listOfParameters>
		<parameter id="LOWER_BOUND" value="-10000" units="mmol_per_gDW_per_hr"/>
		<parameter id="UPPER_BOUND" value="10000" units="mmol_per_gDW_per_hr"/>
		<parameter id="OBJECTIVE_COEFFICIENT" value="0.0"/>
		<parameter id="FLUX_VALUE" value="0.0" units="mmol_per_gDW_per_hr"/>
	</listOfParameters>
</kineticLaw>
</reaction>
<reaction id="rxn01199" name="ATP:D-xylulose 5-phosphotransferase" reversible="true">
<notes>
<html:p>GENE_ASSOCIATION:peg.1765</html:p>
<html:p>PROTEIN_ASSOCIATION:peg.1765</html:p>
<html:p>SUBSYSTEM: NONE</html:p>
<html:p>PROTEIN_CLASS: 2.7.1.17</html:p>
</notes>
<listOfReactants>
<speciesReference species="cpd00002_c" stoichiometry="1"/>
<speciesReference species="cpd00259_c" stoichiometry="1"/>
</listOfReactants>
<listOfProducts>
<speciesReference species="cpd00008_c" stoichiometry="1"/>
<speciesReference species="cpd00198_c" stoichiometry="1"/>
</listOfProducts>
<kineticLaw>
	<math xmlns="http://www.w3.org/1998/Math/MathML">
			<ci> FLUX_VALUE </ci>
	</math>
	<listOfParameters>
		<parameter id="LOWER_BOUND" value="-10000" units="mmol_per_gDW_per_hr"/>
		<parameter id="UPPER_BOUND" value="10000" units="mmol_per_gDW_per_hr"/>
		<parameter id="OBJECTIVE_COEFFICIENT" value="0.0"/>
		<parameter id="FLUX_VALUE" value="0.0" units="mmol_per_gDW_per_hr"/>
	</listOfParameters>
</kineticLaw>
</reaction>
<reaction id="rxn10215" name="anteisoheptadecanoyl-1-acylglycerol-3-phosphate O-acyltransferase" reversible="false">
<notes>
<html:p>GENE_ASSOCIATION:peg.954</html:p>
<html:p>PROTEIN_ASSOCIATION:peg.954</html:p>
<html:p>SUBSYSTEM: NONE</html:p>
<html:p>PROTEIN_CLASS: 2.3.1.51</html:p>
</notes>
<listOfReactants>
<speciesReference species="cpd11434_c" stoichiometry="1"/>
<speciesReference species="cpd15672_c" stoichiometry="1"/>
</listOfReactants>
<listOfProducts>
<speciesReference species="cpd00010_c" stoichiometry="1"/>
<speciesReference species="cpd15678_c" stoichiometry="1"/>
</listOfProducts>
<kineticLaw>
	<math xmlns="http://www.w3.org/1998/Math/MathML">
			<ci> FLUX_VALUE </ci>
	</math>
	<listOfParameters>
		<parameter id="LOWER_BOUND" value="0" units="mmol_per_gDW_per_hr"/>
		<parameter id="UPPER_BOUND" value="10000" units="mmol_per_gDW_per_hr"/>
		<parameter id="OBJECTIVE_COEFFICIENT" value="0.0"/>
		<parameter id="FLUX_VALUE" value="0.0" units="mmol_per_gDW_per_hr"/>
	</listOfParameters>
</kineticLaw>
</reaction>
<reaction id="rxn01451" name="(S)-3-Hydroxybutanoyl-CoA:NAD+ oxidoreductase" reversible="true">
<notes>
<html:p>GENE_ASSOCIATION:peg.3289</html:p>
<html:p>PROTEIN_ASSOCIATION:peg.3289</html:p>
<html:p>SUBSYSTEM: NONE</html:p>
<html:p>PROTEIN_CLASS: 1.1.1.35</html:p>
</notes>
<listOfReactants>
<speciesReference species="cpd00003_c" stoichiometry="1"/>
<speciesReference species="cpd00842_c" stoichiometry="1"/>
</listOfReactants>
<listOfProducts>
<speciesReference species="cpd00004_c" stoichiometry="1"/>
<speciesReference species="cpd00067_c" stoichiometry="1"/>
<speciesReference species="cpd00279_c" stoichiometry="1"/>
</listOfProducts>
<kineticLaw>
	<math xmlns="http://www.w3.org/1998/Math/MathML">
			<ci> FLUX_VALUE </ci>
	</math>
	<listOfParameters>
		<parameter id="LOWER_BOUND" value="-10000" units="mmol_per_gDW_per_hr"/>
		<parameter id="UPPER_BOUND" value="10000" units="mmol_per_gDW_per_hr"/>
		<parameter id="OBJECTIVE_COEFFICIENT" value="0.0"/>
		<parameter id="FLUX_VALUE" value="0.0" units="mmol_per_gDW_per_hr"/>
	</listOfParameters>
</kineticLaw>
</reaction>
<reaction id="rxn00785" name="D-Fructose 6-phosphate:D-glyceraldehyde-3-phosphate glycolaldehyde" reversible="true">
<notes>
<html:p>GENE_ASSOCIATION:peg.1793</html:p>
<html:p>PROTEIN_ASSOCIATION:peg.1793</html:p>
<html:p>SUBSYSTEM: NONE</html:p>
<html:p>PROTEIN_CLASS: 2.2.1.1</html:p>
</notes>
<listOfReactants>
<speciesReference species="cpd00072_c" stoichiometry="1"/>
<speciesReference species="cpd00102_c" stoichiometry="1"/>
</listOfReactants>
<listOfProducts>
<speciesReference species="cpd00198_c" stoichiometry="1"/>
<speciesReference species="cpd00236_c" stoichiometry="1"/>
</listOfProducts>
<kineticLaw>
	<math xmlns="http://www.w3.org/1998/Math/MathML">
			<ci> FLUX_VALUE </ci>
	</math>
	<listOfParameters>
		<parameter id="LOWER_BOUND" value="-10000" units="mmol_per_gDW_per_hr"/>
		<parameter id="UPPER_BOUND" value="10000" units="mmol_per_gDW_per_hr"/>
		<parameter id="OBJECTIVE_COEFFICIENT" value="0.0"/>
		<parameter id="FLUX_VALUE" value="0.0" units="mmol_per_gDW_per_hr"/>
	</listOfParameters>
</kineticLaw>
</reaction>
<reaction id="rxn05092" name="1,2-dihydroxy-5-(methylthio)pent-1-en-3-one:oxygen oxidoreductase" reversible="false">
<notes>
<html:p>GENE_ASSOCIATION:peg.1364</html:p>
<html:p>PROTEIN_ASSOCIATION:peg.1364</html:p>
<html:p>SUBSYSTEM: NONE</html:p>
<html:p>PROTEIN_CLASS: 1.13.11.54</html:p>
</notes>
<listOfReactants>
<speciesReference species="cpd00007_c" stoichiometry="1"/>
<speciesReference species="cpd11255_c" stoichiometry="1"/>
</listOfReactants>
<listOfProducts>
<speciesReference species="cpd00047_c" stoichiometry="1"/>
<speciesReference species="cpd00067_c" stoichiometry="1"/>
<speciesReference species="cpd00869_c" stoichiometry="1"/>
</listOfProducts>
<kineticLaw>
	<math xmlns="http://www.w3.org/1998/Math/MathML">
			<ci> FLUX_VALUE </ci>
	</math>
	<listOfParameters>
		<parameter id="LOWER_BOUND" value="0" units="mmol_per_gDW_per_hr"/>
		<parameter id="UPPER_BOUND" value="10000" units="mmol_per_gDW_per_hr"/>
		<parameter id="OBJECTIVE_COEFFICIENT" value="0.0"/>
		<parameter id="FLUX_VALUE" value="0.0" units="mmol_per_gDW_per_hr"/>
	</listOfParameters>
</kineticLaw>
</reaction>
<reaction id="rxn00802" name="N-(L-Argininosuccinate) arginie-lyase" reversible="true">
<notes>
<html:p>GENE_ASSOCIATION:peg.2947</html:p>
<html:p>PROTEIN_ASSOCIATION:peg.2947</html:p>
<html:p>SUBSYSTEM: NONE</html:p>
<html:p>PROTEIN_CLASS: 4.3.2.1</html:p>
</notes>
<listOfReactants>
<speciesReference species="cpd02152_c" stoichiometry="1"/>
</listOfReactants>
<listOfProducts>
<speciesReference species="cpd00051_c" stoichiometry="1"/>
<speciesReference species="cpd00106_c" stoichiometry="1"/>
</listOfProducts>
<kineticLaw>
	<math xmlns="http://www.w3.org/1998/Math/MathML">
			<ci> FLUX_VALUE </ci>
	</math>
	<listOfParameters>
		<parameter id="LOWER_BOUND" value="-10000" units="mmol_per_gDW_per_hr"/>
		<parameter id="UPPER_BOUND" value="10000" units="mmol_per_gDW_per_hr"/>
		<parameter id="OBJECTIVE_COEFFICIENT" value="0.0"/>
		<parameter id="FLUX_VALUE" value="0.0" units="mmol_per_gDW_per_hr"/>
	</listOfParameters>
</kineticLaw>
</reaction>
<reaction id="rxn03638" name="Acetyl-CoA:D-glucosamine-1-phosphate N-acetyltransferase" reversible="false">
<notes>
<html:p>GENE_ASSOCIATION:peg.50</html:p>
<html:p>PROTEIN_ASSOCIATION:peg.50</html:p>
<html:p>SUBSYSTEM: NONE</html:p>
<html:p>PROTEIN_CLASS: 2.3.1.157</html:p>
</notes>
<listOfReactants>
<speciesReference species="cpd00022_c" stoichiometry="1"/>
<speciesReference species="cpd03671_c" stoichiometry="1"/>
</listOfReactants>
<listOfProducts>
<speciesReference species="cpd00010_c" stoichiometry="1"/>
<speciesReference species="cpd00067_c" stoichiometry="1"/>
<speciesReference species="cpd02611_c" stoichiometry="1"/>
</listOfProducts>
<kineticLaw>
	<math xmlns="http://www.w3.org/1998/Math/MathML">
			<ci> FLUX_VALUE </ci>
	</math>
	<listOfParameters>
		<parameter id="LOWER_BOUND" value="0" units="mmol_per_gDW_per_hr"/>
		<parameter id="UPPER_BOUND" value="10000" units="mmol_per_gDW_per_hr"/>
		<parameter id="OBJECTIVE_COEFFICIENT" value="0.0"/>
		<parameter id="FLUX_VALUE" value="0.0" units="mmol_per_gDW_per_hr"/>
	</listOfParameters>
</kineticLaw>
</reaction>
<reaction id="rxn10318" name="stearoyl-lipoteichoic acid synthesis (n=24), unlinked, D-alanine substituted" reversible="false">
<notes>
<html:p>GENE_ASSOCIATION:peg.3558</html:p>
<html:p>PROTEIN_ASSOCIATION:peg.3558</html:p>
<html:p>SUBSYSTEM: NONE</html:p>
<html:p>PROTEIN_CLASS: </html:p>
</notes>
<listOfReactants>
<speciesReference species="cpd00002_c" stoichiometry="24"/>
<speciesReference species="cpd00117_c" stoichiometry="24"/>
<speciesReference species="cpd15748_c" stoichiometry="1"/>
</listOfReactants>
<listOfProducts>
<speciesReference species="cpd00012_c" stoichiometry="24"/>
<speciesReference species="cpd00018_c" stoichiometry="24"/>
<speciesReference species="cpd15775_c" stoichiometry="1"/>
</listOfProducts>
<kineticLaw>
	<math xmlns="http://www.w3.org/1998/Math/MathML">
			<ci> FLUX_VALUE </ci>
	</math>
	<listOfParameters>
		<parameter id="LOWER_BOUND" value="0" units="mmol_per_gDW_per_hr"/>
		<parameter id="UPPER_BOUND" value="10000" units="mmol_per_gDW_per_hr"/>
		<parameter id="OBJECTIVE_COEFFICIENT" value="0.0"/>
		<parameter id="FLUX_VALUE" value="0.0" units="mmol_per_gDW_per_hr"/>
	</listOfParameters>
</kineticLaw>
</reaction>
<reaction id="rxn05323" name="Tetradecanoyl-[acyl-carrier protein]:malonyl-CoA" reversible="false">
<notes>
<html:p>GENE_ASSOCIATION:( ( peg.1173 )  or  ( peg.2682 ) )</html:p>
<html:p>PROTEIN_ASSOCIATION:( ( peg.1173 )  or  ( peg.2682 ) )</html:p>
<html:p>SUBSYSTEM: NONE</html:p>
<html:p>PROTEIN_CLASS: 1.3.1.9</html:p>
</notes>
<listOfReactants>
<speciesReference species="cpd00004_c" stoichiometry="1"/>
<speciesReference species="cpd00067_c" stoichiometry="1"/>
<speciesReference species="cpd11467_c" stoichiometry="1"/>
</listOfReactants>
<listOfProducts>
<speciesReference species="cpd00003_c" stoichiometry="1"/>
<speciesReference species="cpd11466_c" stoichiometry="1"/>
</listOfProducts>
<kineticLaw>
	<math xmlns="http://www.w3.org/1998/Math/MathML">
			<ci> FLUX_VALUE </ci>
	</math>
	<listOfParameters>
		<parameter id="LOWER_BOUND" value="0" units="mmol_per_gDW_per_hr"/>
		<parameter id="UPPER_BOUND" value="10000" units="mmol_per_gDW_per_hr"/>
		<parameter id="OBJECTIVE_COEFFICIENT" value="0.0"/>
		<parameter id="FLUX_VALUE" value="0.0" units="mmol_per_gDW_per_hr"/>
	</listOfParameters>
</kineticLaw>
</reaction>
<reaction id="rxn03084" name="5'-Phosphoribosylformylglycinamide:L-glutamine amido-ligase" reversible="false">
<notes>
<html:p>GENE_ASSOCIATION:( peg.647  and  peg.648  and  peg.649 )</html:p>
<html:p>PROTEIN_ASSOCIATION:( peg.647  and  peg.648  and  peg.649 )</html:p>
<html:p>SUBSYSTEM: NONE</html:p>
<html:p>PROTEIN_CLASS: 6.3.5.3</html:p>
</notes>
<listOfReactants>
<speciesReference species="cpd00001_c" stoichiometry="1"/>
<speciesReference species="cpd00002_c" stoichiometry="1"/>
<speciesReference species="cpd00053_c" stoichiometry="1"/>
<speciesReference species="cpd02678_c" stoichiometry="1"/>
</listOfReactants>
<listOfProducts>
<speciesReference species="cpd00008_c" stoichiometry="1"/>
<speciesReference species="cpd00009_c" stoichiometry="1"/>
<speciesReference species="cpd00023_c" stoichiometry="1"/>
<speciesReference species="cpd00067_c" stoichiometry="1"/>
<speciesReference species="cpd02826_c" stoichiometry="1"/>
</listOfProducts>
<kineticLaw>
	<math xmlns="http://www.w3.org/1998/Math/MathML">
			<ci> FLUX_VALUE </ci>
	</math>
	<listOfParameters>
		<parameter id="LOWER_BOUND" value="0" units="mmol_per_gDW_per_hr"/>
		<parameter id="UPPER_BOUND" value="10000" units="mmol_per_gDW_per_hr"/>
		<parameter id="OBJECTIVE_COEFFICIENT" value="0.0"/>
		<parameter id="FLUX_VALUE" value="0.0" units="mmol_per_gDW_per_hr"/>
	</listOfParameters>
</kineticLaw>
</reaction>
<reaction id="rxn05722" name="Trimetaphosphate transport in via proton symport" reversible="true">
<notes>
<html:p>GENE_ASSOCIATION:( ( BIOLOGIN )  or  ( OPEN )  or  ( PROBLEM ) )</html:p>
<html:p>PROTEIN_ASSOCIATION:( ( BIOLOGIN )  or  ( OPEN )  or  ( PROBLEM ) )</html:p>
<html:p>SUBSYSTEM: NONE</html:p>
<html:p>PROTEIN_CLASS: </html:p>
</notes>
<listOfReactants>
<speciesReference species="cpd00067_e" stoichiometry="1"/>
<speciesReference species="cpd00793_e" stoichiometry="1"/>
</listOfReactants>
<listOfProducts>
<speciesReference species="cpd00067_c" stoichiometry="1"/>
<speciesReference species="cpd00793_c" stoichiometry="1"/>
</listOfProducts>
<kineticLaw>
	<math xmlns="http://www.w3.org/1998/Math/MathML">
			<ci> FLUX_VALUE </ci>
	</math>
	<listOfParameters>
		<parameter id="LOWER_BOUND" value="-10000" units="mmol_per_gDW_per_hr"/>
		<parameter id="UPPER_BOUND" value="10000" units="mmol_per_gDW_per_hr"/>
		<parameter id="OBJECTIVE_COEFFICIENT" value="0.0"/>
		<parameter id="FLUX_VALUE" value="0.0" units="mmol_per_gDW_per_hr"/>
	</listOfParameters>
</kineticLaw>
</reaction>
<reaction id="rxn10195" name="Teichoic acid (glucose substituted) export" reversible="true">
<notes>
<html:p>GENE_ASSOCIATION:( peg.3577  and  peg.3578 )</html:p>
<html:p>PROTEIN_ASSOCIATION:( peg.3577  and  peg.3578 )</html:p>
<html:p>SUBSYSTEM: NONE</html:p>
<html:p>PROTEIN_CLASS: 3.6.3.40</html:p>
</notes>
<listOfReactants>
<speciesReference species="cpd15662_c" stoichiometry="1"/>
<speciesReference species="cpd15666_c" stoichiometry="1"/>
</listOfReactants>
<listOfProducts>
<speciesReference species="cpd00286_c" stoichiometry="1"/>
<speciesReference species="cpd15669_c" stoichiometry="1"/>
</listOfProducts>
<kineticLaw>
	<math xmlns="http://www.w3.org/1998/Math/MathML">
			<ci> FLUX_VALUE </ci>
	</math>
	<listOfParameters>
		<parameter id="LOWER_BOUND" value="-10000" units="mmol_per_gDW_per_hr"/>
		<parameter id="UPPER_BOUND" value="10000" units="mmol_per_gDW_per_hr"/>
		<parameter id="OBJECTIVE_COEFFICIENT" value="0.0"/>
		<parameter id="FLUX_VALUE" value="0.0" units="mmol_per_gDW_per_hr"/>
	</listOfParameters>
</kineticLaw>
</reaction>
<reaction id="rxn03887" name="D-galactarate hydro-lyase" reversible="false">
<notes>
<html:p>GENE_ASSOCIATION:peg.252</html:p>
<html:p>PROTEIN_ASSOCIATION:peg.252</html:p>
<html:p>SUBSYSTEM: NONE</html:p>
<html:p>PROTEIN_CLASS: 4.2.1.42</html:p>
</notes>
<listOfReactants>
<speciesReference species="cpd00652_c" stoichiometry="1"/>
</listOfReactants>
<listOfProducts>
<speciesReference species="cpd00001_c" stoichiometry="1"/>
<speciesReference species="cpd00515_c" stoichiometry="1"/>
</listOfProducts>
<kineticLaw>
	<math xmlns="http://www.w3.org/1998/Math/MathML">
			<ci> FLUX_VALUE </ci>
	</math>
	<listOfParameters>
		<parameter id="LOWER_BOUND" value="0" units="mmol_per_gDW_per_hr"/>
		<parameter id="UPPER_BOUND" value="10000" units="mmol_per_gDW_per_hr"/>
		<parameter id="OBJECTIVE_COEFFICIENT" value="0.0"/>
		<parameter id="FLUX_VALUE" value="0.0" units="mmol_per_gDW_per_hr"/>
	</listOfParameters>
</kineticLaw>
</reaction>
<reaction id="rxn00868" name="Butanoyl-CoA:(acceptor) 2,3-oxidoreductase" reversible="false">
<notes>
<html:p>GENE_ASSOCIATION:( ( peg.3724 )  or  ( peg.3287 )  or  ( peg.452 ) )</html:p>
<html:p>PROTEIN_ASSOCIATION:( ( peg.3724 )  or  ( peg.3287 )  or  ( peg.452 ) )</html:p>
<html:p>SUBSYSTEM: NONE</html:p>
<html:p>PROTEIN_CLASS: 1.3.1.44</html:p>
</notes>
<listOfReactants>
<speciesReference species="cpd00004_c" stoichiometry="1"/>
<speciesReference species="cpd00067_c" stoichiometry="1"/>
<speciesReference species="cpd00650_c" stoichiometry="1"/>
</listOfReactants>
<listOfProducts>
<speciesReference species="cpd00003_c" stoichiometry="1"/>
<speciesReference species="cpd00120_c" stoichiometry="1"/>
</listOfProducts>
<kineticLaw>
	<math xmlns="http://www.w3.org/1998/Math/MathML">
			<ci> FLUX_VALUE </ci>
	</math>
	<listOfParameters>
		<parameter id="LOWER_BOUND" value="0" units="mmol_per_gDW_per_hr"/>
		<parameter id="UPPER_BOUND" value="10000" units="mmol_per_gDW_per_hr"/>
		<parameter id="OBJECTIVE_COEFFICIENT" value="0.0"/>
		<parameter id="FLUX_VALUE" value="0.0" units="mmol_per_gDW_per_hr"/>
	</listOfParameters>
</kineticLaw>
</reaction>
<reaction id="rxn00011" name="pyruvate:thiamin diphosphate acetaldehydetransferase" reversible="false">
<notes>
<html:p>GENE_ASSOCIATION:( ( peg.1460  and  peg.1461 )  or  ( peg.2833  and  peg.2834 )  or  ( peg.3608 ) )</html:p>
<html:p>PROTEIN_ASSOCIATION:( ( peg.1460  and  peg.1461 )  or  ( peg.2833  and  peg.2834 )  or  ( peg.3608 ) )</html:p>
<html:p>SUBSYSTEM: NONE</html:p>
<html:p>PROTEIN_CLASS: 1.2.4.1</html:p>
</notes>
<listOfReactants>
<speciesReference species="cpd00020_c" stoichiometry="1"/>
<speciesReference species="cpd00056_c" stoichiometry="1"/>
<speciesReference species="cpd00067_c" stoichiometry="1"/>
</listOfReactants>
<listOfProducts>
<speciesReference species="cpd00011_c" stoichiometry="1"/>
<speciesReference species="cpd03049_c" stoichiometry="1"/>
</listOfProducts>
<kineticLaw>
	<math xmlns="http://www.w3.org/1998/Math/MathML">
			<ci> FLUX_VALUE </ci>
	</math>
	<listOfParameters>
		<parameter id="LOWER_BOUND" value="0" units="mmol_per_gDW_per_hr"/>
		<parameter id="UPPER_BOUND" value="10000" units="mmol_per_gDW_per_hr"/>
		<parameter id="OBJECTIVE_COEFFICIENT" value="0.0"/>
		<parameter id="FLUX_VALUE" value="0.0" units="mmol_per_gDW_per_hr"/>
	</listOfParameters>
</kineticLaw>
</reaction>
<reaction id="rxn02222" name="Indole-3-acetamide amidohydrolase" reversible="false">
<notes>
<html:p>GENE_ASSOCIATION:peg.1359</html:p>
<html:p>PROTEIN_ASSOCIATION:peg.1359</html:p>
<html:p>SUBSYSTEM: NONE</html:p>
<html:p>PROTEIN_CLASS: 3.5.1.4</html:p>
</notes>
<listOfReactants>
<speciesReference species="cpd00001_c" stoichiometry="1"/>
<speciesReference species="cpd01747_c" stoichiometry="1"/>
</listOfReactants>
<listOfProducts>
<speciesReference species="cpd00013_c" stoichiometry="1"/>
<speciesReference species="cpd00703_c" stoichiometry="1"/>
</listOfProducts>
<kineticLaw>
	<math xmlns="http://www.w3.org/1998/Math/MathML">
			<ci> FLUX_VALUE </ci>
	</math>
	<listOfParameters>
		<parameter id="LOWER_BOUND" value="0" units="mmol_per_gDW_per_hr"/>
		<parameter id="UPPER_BOUND" value="10000" units="mmol_per_gDW_per_hr"/>
		<parameter id="OBJECTIVE_COEFFICIENT" value="0.0"/>
		<parameter id="FLUX_VALUE" value="0.0" units="mmol_per_gDW_per_hr"/>
	</listOfParameters>
</kineticLaw>
</reaction>
<reaction id="rxn00292" name="UDP-N-acetyl-D-glucosamine 2-epimerase" reversible="true">
<notes>
<html:p>GENE_ASSOCIATION:peg.3572</html:p>
<html:p>PROTEIN_ASSOCIATION:peg.3572</html:p>
<html:p>SUBSYSTEM: NONE</html:p>
<html:p>PROTEIN_CLASS: 5.1.3.14</html:p>
</notes>
<listOfReactants>
<speciesReference species="cpd00001_c" stoichiometry="1"/>
<speciesReference species="cpd00037_c" stoichiometry="1"/>
</listOfReactants>
<listOfProducts>
<speciesReference species="cpd00014_c" stoichiometry="1"/>
<speciesReference species="cpd00492_c" stoichiometry="1"/>
</listOfProducts>
<kineticLaw>
	<math xmlns="http://www.w3.org/1998/Math/MathML">
			<ci> FLUX_VALUE </ci>
	</math>
	<listOfParameters>
		<parameter id="LOWER_BOUND" value="-10000" units="mmol_per_gDW_per_hr"/>
		<parameter id="UPPER_BOUND" value="10000" units="mmol_per_gDW_per_hr"/>
		<parameter id="OBJECTIVE_COEFFICIENT" value="0.0"/>
		<parameter id="FLUX_VALUE" value="0.0" units="mmol_per_gDW_per_hr"/>
	</listOfParameters>
</kineticLaw>
</reaction>
<reaction id="rxn05147" name="D-Glucose-ABC transport" reversible="false">
<notes>
<html:p>GENE_ASSOCIATION:( ( peg.3157  and  peg.3158  and  peg.3159  and  peg.3160 )  or  ( peg.3030  and  peg.3031  and  peg.3032 )  or  ( peg.3261  and  peg.3264  and  peg.3265  and  peg.3266 ) )</html:p>
<html:p>PROTEIN_ASSOCIATION:( ( peg.3157  and  peg.3158  and  peg.3159  and  peg.3160 )  or  ( peg.3030  and  peg.3031  and  peg.3032 )  or  ( peg.3261  and  peg.3264  and  peg.3265  and  peg.3266 ) )</html:p>
<html:p>SUBSYSTEM: NONE</html:p>
<html:p>PROTEIN_CLASS: </html:p>
</notes>
<listOfReactants>
<speciesReference species="cpd00001_c" stoichiometry="1"/>
<speciesReference species="cpd00002_c" stoichiometry="1"/>
<speciesReference species="cpd00027_e" stoichiometry="1"/>
</listOfReactants>
<listOfProducts>
<speciesReference species="cpd00008_c" stoichiometry="1"/>
<speciesReference species="cpd00009_c" stoichiometry="1"/>
<speciesReference species="cpd00027_c" stoichiometry="1"/>
<speciesReference species="cpd00067_c" stoichiometry="1"/>
</listOfProducts>
<kineticLaw>
	<math xmlns="http://www.w3.org/1998/Math/MathML">
			<ci> FLUX_VALUE </ci>
	</math>
	<listOfParameters>
		<parameter id="LOWER_BOUND" value="0" units="mmol_per_gDW_per_hr"/>
		<parameter id="UPPER_BOUND" value="10000" units="mmol_per_gDW_per_hr"/>
		<parameter id="OBJECTIVE_COEFFICIENT" value="0.0"/>
		<parameter id="FLUX_VALUE" value="0.0" units="mmol_per_gDW_per_hr"/>
	</listOfParameters>
</kineticLaw>
</reaction>
<reaction id="rxn01675" name="dTTP:alpha-D-glucose-1-phosphate thymidylyltransferase" reversible="true">
<notes>
<html:p>GENE_ASSOCIATION:peg.3789</html:p>
<html:p>PROTEIN_ASSOCIATION:peg.3789</html:p>
<html:p>SUBSYSTEM: NONE</html:p>
<html:p>PROTEIN_CLASS: 2.7.7.24</html:p>
</notes>
<listOfReactants>
<speciesReference species="cpd00089_c" stoichiometry="1"/>
<speciesReference species="cpd00357_c" stoichiometry="1"/>
</listOfReactants>
<listOfProducts>
<speciesReference species="cpd00012_c" stoichiometry="1"/>
<speciesReference species="cpd00626_c" stoichiometry="1"/>
</listOfProducts>
<kineticLaw>
	<math xmlns="http://www.w3.org/1998/Math/MathML">
			<ci> FLUX_VALUE </ci>
	</math>
	<listOfParameters>
		<parameter id="LOWER_BOUND" value="-10000" units="mmol_per_gDW_per_hr"/>
		<parameter id="UPPER_BOUND" value="10000" units="mmol_per_gDW_per_hr"/>
		<parameter id="OBJECTIVE_COEFFICIENT" value="0.0"/>
		<parameter id="FLUX_VALUE" value="0.0" units="mmol_per_gDW_per_hr"/>
	</listOfParameters>
</kineticLaw>
</reaction>
<reaction id="rxn05252" name="FACOAL170(ISO)" reversible="false">
<notes>
<html:p>GENE_ASSOCIATION:( ( peg.1027 )  or  ( peg.2859 )  or  ( peg.1829 )  or  ( peg.1036 )  or  ( peg.1720 )  or  ( peg.417 ) )</html:p>
<html:p>PROTEIN_ASSOCIATION:( ( peg.1027 )  or  ( peg.2859 )  or  ( peg.1829 )  or  ( peg.1036 )  or  ( peg.1720 )  or  ( peg.417 ) )</html:p>
<html:p>SUBSYSTEM: NONE</html:p>
<html:p>PROTEIN_CLASS: 6.2.1.3</html:p>
</notes>
<listOfReactants>
<speciesReference species="cpd00002_c" stoichiometry="1"/>
<speciesReference species="cpd00010_c" stoichiometry="1"/>
<speciesReference species="cpd00067_c" stoichiometry="1"/>
<speciesReference species="cpd11431_c" stoichiometry="1"/>
</listOfReactants>
<listOfProducts>
<speciesReference species="cpd00012_c" stoichiometry="1"/>
<speciesReference species="cpd00018_c" stoichiometry="1"/>
<speciesReference species="cpd11432_c" stoichiometry="1"/>
</listOfProducts>
<kineticLaw>
	<math xmlns="http://www.w3.org/1998/Math/MathML">
			<ci> FLUX_VALUE </ci>
	</math>
	<listOfParameters>
		<parameter id="LOWER_BOUND" value="0" units="mmol_per_gDW_per_hr"/>
		<parameter id="UPPER_BOUND" value="10000" units="mmol_per_gDW_per_hr"/>
		<parameter id="OBJECTIVE_COEFFICIENT" value="0.0"/>
		<parameter id="FLUX_VALUE" value="0.0" units="mmol_per_gDW_per_hr"/>
	</listOfParameters>
</kineticLaw>
</reaction>
<reaction id="rxn05691" name="L-Fucose transport in via proton symport" reversible="true">
<notes>
<html:p>GENE_ASSOCIATION:( ( BIOLOGIN )  or  ( OPEN )  or  ( PROBLEM ) )</html:p>
<html:p>PROTEIN_ASSOCIATION:( ( BIOLOGIN )  or  ( OPEN )  or  ( PROBLEM ) )</html:p>
<html:p>SUBSYSTEM: NONE</html:p>
<html:p>PROTEIN_CLASS: </html:p>
</notes>
<listOfReactants>
<speciesReference species="cpd00067_e" stoichiometry="1"/>
<speciesReference species="cpd00751_e" stoichiometry="1"/>
</listOfReactants>
<listOfProducts>
<speciesReference species="cpd00067_c" stoichiometry="1"/>
<speciesReference species="cpd00751_c" stoichiometry="1"/>
</listOfProducts>
<kineticLaw>
	<math xmlns="http://www.w3.org/1998/Math/MathML">
			<ci> FLUX_VALUE </ci>
	</math>
	<listOfParameters>
		<parameter id="LOWER_BOUND" value="-10000" units="mmol_per_gDW_per_hr"/>
		<parameter id="UPPER_BOUND" value="10000" units="mmol_per_gDW_per_hr"/>
		<parameter id="OBJECTIVE_COEFFICIENT" value="0.0"/>
		<parameter id="FLUX_VALUE" value="0.0" units="mmol_per_gDW_per_hr"/>
	</listOfParameters>
</kineticLaw>
</reaction>
<reaction id="rxn00016" name="Hexosaminidase" reversible="true">
<notes>
<html:p>GENE_ASSOCIATION:peg.166</html:p>
<html:p>PROTEIN_ASSOCIATION:peg.166</html:p>
<html:p>SUBSYSTEM: NONE</html:p>
<html:p>PROTEIN_CLASS: 3.2.1.52</html:p>
</notes>
<listOfReactants>
<speciesReference species="cpd00001_c" stoichiometry="1"/>
<speciesReference species="cpd01157_c" stoichiometry="1"/>
</listOfReactants>
<listOfProducts>
<speciesReference species="cpd00122_c" stoichiometry="2"/>
</listOfProducts>
<kineticLaw>
	<math xmlns="http://www.w3.org/1998/Math/MathML">
			<ci> FLUX_VALUE </ci>
	</math>
	<listOfParameters>
		<parameter id="LOWER_BOUND" value="-10000" units="mmol_per_gDW_per_hr"/>
		<parameter id="UPPER_BOUND" value="10000" units="mmol_per_gDW_per_hr"/>
		<parameter id="OBJECTIVE_COEFFICIENT" value="0.0"/>
		<parameter id="FLUX_VALUE" value="0.0" units="mmol_per_gDW_per_hr"/>
	</listOfParameters>
</kineticLaw>
</reaction>
<reaction id="rxn05676" name="MAN6P transport in/out via proton symport" reversible="true">
<notes>
<html:p>GENE_ASSOCIATION:( ( BIOLOGIN )  or  ( OPEN )  or  ( PROBLEM ) )</html:p>
<html:p>PROTEIN_ASSOCIATION:( ( BIOLOGIN )  or  ( OPEN )  or  ( PROBLEM ) )</html:p>
<html:p>SUBSYSTEM: NONE</html:p>
<html:p>PROTEIN_CLASS: </html:p>
</notes>
<listOfReactants>
<speciesReference species="cpd00067_e" stoichiometry="1"/>
<speciesReference species="cpd00235_e" stoichiometry="1"/>
</listOfReactants>
<listOfProducts>
<speciesReference species="cpd00067_c" stoichiometry="1"/>
<speciesReference species="cpd00235_c" stoichiometry="1"/>
</listOfProducts>
<kineticLaw>
	<math xmlns="http://www.w3.org/1998/Math/MathML">
			<ci> FLUX_VALUE </ci>
	</math>
	<listOfParameters>
		<parameter id="LOWER_BOUND" value="-10000" units="mmol_per_gDW_per_hr"/>
		<parameter id="UPPER_BOUND" value="10000" units="mmol_per_gDW_per_hr"/>
		<parameter id="OBJECTIVE_COEFFICIENT" value="0.0"/>
		<parameter id="FLUX_VALUE" value="0.0" units="mmol_per_gDW_per_hr"/>
	</listOfParameters>
</kineticLaw>
</reaction>
<reaction id="rxn05466" name="Ammonia transport via diffusion" reversible="true">
<notes>
<html:p>GENE_ASSOCIATION:peg.3658</html:p>
<html:p>PROTEIN_ASSOCIATION:peg.3658</html:p>
<html:p>SUBSYSTEM: NONE</html:p>
<html:p>PROTEIN_CLASS: </html:p>
</notes>
<listOfReactants>
<speciesReference species="cpd00013_e" stoichiometry="1"/>
</listOfReactants>
<listOfProducts>
<speciesReference species="cpd00013_c" stoichiometry="1"/>
</listOfProducts>
<kineticLaw>
	<math xmlns="http://www.w3.org/1998/Math/MathML">
			<ci> FLUX_VALUE </ci>
	</math>
	<listOfParameters>
		<parameter id="LOWER_BOUND" value="-10000" units="mmol_per_gDW_per_hr"/>
		<parameter id="UPPER_BOUND" value="10000" units="mmol_per_gDW_per_hr"/>
		<parameter id="OBJECTIVE_COEFFICIENT" value="0.0"/>
		<parameter id="FLUX_VALUE" value="0.0" units="mmol_per_gDW_per_hr"/>
	</listOfParameters>
</kineticLaw>
</reaction>
<reaction id="rxn05398" name="11-methyl-3-hydroxy-dodecanoyl-ACP hydro-lyase" reversible="true">
<notes>
<html:p>GENE_ASSOCIATION:peg.3644</html:p>
<html:p>PROTEIN_ASSOCIATION:peg.3644</html:p>
<html:p>SUBSYSTEM: NONE</html:p>
<html:p>PROTEIN_CLASS: 4.2.1.0</html:p>
</notes>
<listOfReactants>
<speciesReference species="cpd11534_c" stoichiometry="1"/>
</listOfReactants>
<listOfProducts>
<speciesReference species="cpd00001_c" stoichiometry="1"/>
<speciesReference species="cpd11535_c" stoichiometry="1"/>
</listOfProducts>
<kineticLaw>
	<math xmlns="http://www.w3.org/1998/Math/MathML">
			<ci> FLUX_VALUE </ci>
	</math>
	<listOfParameters>
		<parameter id="LOWER_BOUND" value="-10000" units="mmol_per_gDW_per_hr"/>
		<parameter id="UPPER_BOUND" value="10000" units="mmol_per_gDW_per_hr"/>
		<parameter id="OBJECTIVE_COEFFICIENT" value="0.0"/>
		<parameter id="FLUX_VALUE" value="0.0" units="mmol_per_gDW_per_hr"/>
	</listOfParameters>
</kineticLaw>
</reaction>
<reaction id="rxn00196" name="2,5-dioxopentanoate:NADP+ 5-oxidoreductase" reversible="true">
<notes>
<html:p>GENE_ASSOCIATION:peg.248</html:p>
<html:p>PROTEIN_ASSOCIATION:peg.248</html:p>
<html:p>SUBSYSTEM: NONE</html:p>
<html:p>PROTEIN_CLASS: 1.2.1.26</html:p>
</notes>
<listOfReactants>
<speciesReference species="cpd00001_c" stoichiometry="1"/>
<speciesReference species="cpd00006_c" stoichiometry="1"/>
<speciesReference species="cpd00340_c" stoichiometry="1"/>
</listOfReactants>
<listOfProducts>
<speciesReference species="cpd00005_c" stoichiometry="1"/>
<speciesReference species="cpd00024_c" stoichiometry="1"/>
<speciesReference species="cpd00067_c" stoichiometry="2"/>
</listOfProducts>
<kineticLaw>
	<math xmlns="http://www.w3.org/1998/Math/MathML">
			<ci> FLUX_VALUE </ci>
	</math>
	<listOfParameters>
		<parameter id="LOWER_BOUND" value="-10000" units="mmol_per_gDW_per_hr"/>
		<parameter id="UPPER_BOUND" value="10000" units="mmol_per_gDW_per_hr"/>
		<parameter id="OBJECTIVE_COEFFICIENT" value="0.0"/>
		<parameter id="FLUX_VALUE" value="0.0" units="mmol_per_gDW_per_hr"/>
	</listOfParameters>
</kineticLaw>
</reaction>
<reaction id="rxn08707" name="Heme O synthase" reversible="true">
<notes>
<html:p>GENE_ASSOCIATION:( ( peg.1209 )  or  ( peg.1490 ) )</html:p>
<html:p>PROTEIN_ASSOCIATION:( ( peg.1209 )  or  ( peg.1490 ) )</html:p>
<html:p>SUBSYSTEM: NONE</html:p>
<html:p>PROTEIN_CLASS: 2.5.1.-</html:p>
</notes>
<listOfReactants>
<speciesReference species="cpd00001_c" stoichiometry="1"/>
<speciesReference species="cpd00028_c" stoichiometry="1"/>
<speciesReference species="cpd00350_c" stoichiometry="1"/>
</listOfReactants>
<listOfProducts>
<speciesReference species="cpd00012_c" stoichiometry="1"/>
<speciesReference species="cpd11313_c" stoichiometry="1"/>
</listOfProducts>
<kineticLaw>
	<math xmlns="http://www.w3.org/1998/Math/MathML">
			<ci> FLUX_VALUE </ci>
	</math>
	<listOfParameters>
		<parameter id="LOWER_BOUND" value="-10000" units="mmol_per_gDW_per_hr"/>
		<parameter id="UPPER_BOUND" value="10000" units="mmol_per_gDW_per_hr"/>
		<parameter id="OBJECTIVE_COEFFICIENT" value="0.0"/>
		<parameter id="FLUX_VALUE" value="0.0" units="mmol_per_gDW_per_hr"/>
	</listOfParameters>
</kineticLaw>
</reaction>
<reaction id="rxn05173" name="L-Arabinose-ABC transport" reversible="false">
<notes>
<html:p>GENE_ASSOCIATION:( ( peg.2876  and  peg.2877  and  peg.2878 )  or  ( peg.3030  and  peg.3031  and  peg.3032 )  or  ( peg.3157  and  peg.3158  and  peg.3159  and  peg.3160 )  or  ( peg.3261  and  peg.3264  and  peg.3265  and  peg.3266 ) )</html:p>
<html:p>PROTEIN_ASSOCIATION:( ( peg.2876  and  peg.2877  and  peg.2878 )  or  ( peg.3030  and  peg.3031  and  peg.3032 )  or  ( peg.3157  and  peg.3158  and  peg.3159  and  peg.3160 )  or  ( peg.3261  and  peg.3264  and  peg.3265  and  peg.3266 ) )</html:p>
<html:p>SUBSYSTEM: NONE</html:p>
<html:p>PROTEIN_CLASS: 3.A.1.2</html:p>
</notes>
<listOfReactants>
<speciesReference species="cpd00001_c" stoichiometry="1"/>
<speciesReference species="cpd00002_c" stoichiometry="1"/>
<speciesReference species="cpd00224_e" stoichiometry="1"/>
</listOfReactants>
<listOfProducts>
<speciesReference species="cpd00008_c" stoichiometry="1"/>
<speciesReference species="cpd00009_c" stoichiometry="1"/>
<speciesReference species="cpd00067_c" stoichiometry="1"/>
<speciesReference species="cpd00224_c" stoichiometry="1"/>
</listOfProducts>
<kineticLaw>
	<math xmlns="http://www.w3.org/1998/Math/MathML">
			<ci> FLUX_VALUE </ci>
	</math>
	<listOfParameters>
		<parameter id="LOWER_BOUND" value="0" units="mmol_per_gDW_per_hr"/>
		<parameter id="UPPER_BOUND" value="10000" units="mmol_per_gDW_per_hr"/>
		<parameter id="OBJECTIVE_COEFFICIENT" value="0.0"/>
		<parameter id="FLUX_VALUE" value="0.0" units="mmol_per_gDW_per_hr"/>
	</listOfParameters>
</kineticLaw>
</reaction>
<reaction id="rxn01367" name="Uridine 3'-monophosphate phosphohydrolase" reversible="false">
<notes>
<html:p>GENE_ASSOCIATION:( ( peg.784 )  or  ( peg.733 ) )</html:p>
<html:p>PROTEIN_ASSOCIATION:( ( peg.784 )  or  ( peg.733 ) )</html:p>
<html:p>SUBSYSTEM: NONE</html:p>
<html:p>PROTEIN_CLASS: 3.1.3.6</html:p>
</notes>
<listOfReactants>
<speciesReference species="cpd00001_c" stoichiometry="1"/>
<speciesReference species="cpd00989_c" stoichiometry="1"/>
</listOfReactants>
<listOfProducts>
<speciesReference species="cpd00009_c" stoichiometry="1"/>
<speciesReference species="cpd00067_c" stoichiometry="1"/>
<speciesReference species="cpd00249_c" stoichiometry="1"/>
</listOfProducts>
<kineticLaw>
	<math xmlns="http://www.w3.org/1998/Math/MathML">
			<ci> FLUX_VALUE </ci>
	</math>
	<listOfParameters>
		<parameter id="LOWER_BOUND" value="0" units="mmol_per_gDW_per_hr"/>
		<parameter id="UPPER_BOUND" value="10000" units="mmol_per_gDW_per_hr"/>
		<parameter id="OBJECTIVE_COEFFICIENT" value="0.0"/>
		<parameter id="FLUX_VALUE" value="0.0" units="mmol_per_gDW_per_hr"/>
	</listOfParameters>
</kineticLaw>
</reaction>
<reaction id="rxn05536" name="Dipeptide transport via ABC system (met-ala)" reversible="false">
<notes>
<html:p>GENE_ASSOCIATION:( peg.1295  and  peg.1296  and  peg.1297  and  peg.1298 )</html:p>
<html:p>PROTEIN_ASSOCIATION:( peg.1295  and  peg.1296  and  peg.1297  and  peg.1298 )</html:p>
<html:p>SUBSYSTEM: NONE</html:p>
<html:p>PROTEIN_CLASS: TC-3.A.1.5</html:p>
</notes>
<listOfReactants>
<speciesReference species="cpd00001_c" stoichiometry="1"/>
<speciesReference species="cpd00002_c" stoichiometry="1"/>
<speciesReference species="cpd11590_e" stoichiometry="1"/>
</listOfReactants>
<listOfProducts>
<speciesReference species="cpd00008_c" stoichiometry="1"/>
<speciesReference species="cpd00009_c" stoichiometry="1"/>
<speciesReference species="cpd00067_c" stoichiometry="1"/>
<speciesReference species="cpd11590_c" stoichiometry="1"/>
</listOfProducts>
<kineticLaw>
	<math xmlns="http://www.w3.org/1998/Math/MathML">
			<ci> FLUX_VALUE </ci>
	</math>
	<listOfParameters>
		<parameter id="LOWER_BOUND" value="0" units="mmol_per_gDW_per_hr"/>
		<parameter id="UPPER_BOUND" value="10000" units="mmol_per_gDW_per_hr"/>
		<parameter id="OBJECTIVE_COEFFICIENT" value="0.0"/>
		<parameter id="FLUX_VALUE" value="0.0" units="mmol_per_gDW_per_hr"/>
	</listOfParameters>
</kineticLaw>
</reaction>
<reaction id="rxn05155" name="L-Glutamine-ABC transport" reversible="false">
<notes>
<html:p>GENE_ASSOCIATION:( peg.2745  and  peg.2746  and  peg.2747  and  peg.2748 )</html:p>
<html:p>PROTEIN_ASSOCIATION:( peg.2745  and  peg.2746  and  peg.2747  and  peg.2748 )</html:p>
<html:p>SUBSYSTEM: NONE</html:p>
<html:p>PROTEIN_CLASS: 3.A.1.3</html:p>
</notes>
<listOfReactants>
<speciesReference species="cpd00001_c" stoichiometry="1"/>
<speciesReference species="cpd00002_c" stoichiometry="1"/>
<speciesReference species="cpd00053_e" stoichiometry="1"/>
</listOfReactants>
<listOfProducts>
<speciesReference species="cpd00008_c" stoichiometry="1"/>
<speciesReference species="cpd00009_c" stoichiometry="1"/>
<speciesReference species="cpd00053_c" stoichiometry="1"/>
<speciesReference species="cpd00067_c" stoichiometry="1"/>
</listOfProducts>
<kineticLaw>
	<math xmlns="http://www.w3.org/1998/Math/MathML">
			<ci> FLUX_VALUE </ci>
	</math>
	<listOfParameters>
		<parameter id="LOWER_BOUND" value="0" units="mmol_per_gDW_per_hr"/>
		<parameter id="UPPER_BOUND" value="10000" units="mmol_per_gDW_per_hr"/>
		<parameter id="OBJECTIVE_COEFFICIENT" value="0.0"/>
		<parameter id="FLUX_VALUE" value="0.0" units="mmol_per_gDW_per_hr"/>
	</listOfParameters>
</kineticLaw>
</reaction>
<reaction id="rxn10252" name="isohexadecanoyl-UDP-glucosyltransferase (triglucosyl)" reversible="true">
<notes>
<html:p>GENE_ASSOCIATION:( ( MANUAL )  or  ( OPEN )  or  ( PROBLEM ) )</html:p>
<html:p>PROTEIN_ASSOCIATION:( ( MANUAL )  or  ( OPEN )  or  ( PROBLEM ) )</html:p>
<html:p>SUBSYSTEM: NONE</html:p>
<html:p>PROTEIN_CLASS: </html:p>
</notes>
<listOfReactants>
<speciesReference species="cpd00026_c" stoichiometry="1"/>
<speciesReference species="cpd15736_c" stoichiometry="1"/>
</listOfReactants>
<listOfProducts>
<speciesReference species="cpd00014_c" stoichiometry="1"/>
<speciesReference species="cpd15715_c" stoichiometry="1"/>
</listOfProducts>
<kineticLaw>
	<math xmlns="http://www.w3.org/1998/Math/MathML">
			<ci> FLUX_VALUE </ci>
	</math>
	<listOfParameters>
		<parameter id="LOWER_BOUND" value="-10000" units="mmol_per_gDW_per_hr"/>
		<parameter id="UPPER_BOUND" value="10000" units="mmol_per_gDW_per_hr"/>
		<parameter id="OBJECTIVE_COEFFICIENT" value="0.0"/>
		<parameter id="FLUX_VALUE" value="0.0" units="mmol_per_gDW_per_hr"/>
	</listOfParameters>
</kineticLaw>
</reaction>
<reaction id="rxn04092" name="D-alanine:oxygen oxidoreductase (deaminating)" reversible="false">
<notes>
<html:p>GENE_ASSOCIATION:peg.1168</html:p>
<html:p>PROTEIN_ASSOCIATION:peg.1168</html:p>
<html:p>SUBSYSTEM: NONE</html:p>
<html:p>PROTEIN_CLASS: 1.4.3.3</html:p>
</notes>
<listOfReactants>
<speciesReference species="cpd00001_c" stoichiometry="1"/>
<speciesReference species="cpd00007_c" stoichiometry="1"/>
<speciesReference species="cpd00117_c" stoichiometry="1"/>
</listOfReactants>
<listOfProducts>
<speciesReference species="cpd00013_c" stoichiometry="1"/>
<speciesReference species="cpd00020_c" stoichiometry="1"/>
<speciesReference species="cpd00025_c" stoichiometry="1"/>
</listOfProducts>
<kineticLaw>
	<math xmlns="http://www.w3.org/1998/Math/MathML">
			<ci> FLUX_VALUE </ci>
	</math>
	<listOfParameters>
		<parameter id="LOWER_BOUND" value="0" units="mmol_per_gDW_per_hr"/>
		<parameter id="UPPER_BOUND" value="10000" units="mmol_per_gDW_per_hr"/>
		<parameter id="OBJECTIVE_COEFFICIENT" value="0.0"/>
		<parameter id="FLUX_VALUE" value="0.0" units="mmol_per_gDW_per_hr"/>
	</listOfParameters>
</kineticLaw>
</reaction>
<reaction id="rxn00708" name="Uridine 5'-monophosphate phosphohydrolase" reversible="false">
<notes>
<html:p>GENE_ASSOCIATION:( ( peg.784 )  or  ( peg.733 ) )</html:p>
<html:p>PROTEIN_ASSOCIATION:( ( peg.784 )  or  ( peg.733 ) )</html:p>
<html:p>SUBSYSTEM: NONE</html:p>
<html:p>PROTEIN_CLASS: 3.1.3.5</html:p>
</notes>
<listOfReactants>
<speciesReference species="cpd00001_c" stoichiometry="1"/>
<speciesReference species="cpd00091_c" stoichiometry="1"/>
</listOfReactants>
<listOfProducts>
<speciesReference species="cpd00009_c" stoichiometry="1"/>
<speciesReference species="cpd00067_c" stoichiometry="1"/>
<speciesReference species="cpd00249_c" stoichiometry="1"/>
</listOfProducts>
<kineticLaw>
	<math xmlns="http://www.w3.org/1998/Math/MathML">
			<ci> FLUX_VALUE </ci>
	</math>
	<listOfParameters>
		<parameter id="LOWER_BOUND" value="0" units="mmol_per_gDW_per_hr"/>
		<parameter id="UPPER_BOUND" value="10000" units="mmol_per_gDW_per_hr"/>
		<parameter id="OBJECTIVE_COEFFICIENT" value="0.0"/>
		<parameter id="FLUX_VALUE" value="0.0" units="mmol_per_gDW_per_hr"/>
	</listOfParameters>
</kineticLaw>
</reaction>
<reaction id="rxn01513" name="ATP:dTMP phosphotransferase" reversible="true">
<notes>
<html:p>GENE_ASSOCIATION:peg.28</html:p>
<html:p>PROTEIN_ASSOCIATION:peg.28</html:p>
<html:p>SUBSYSTEM: NONE</html:p>
<html:p>PROTEIN_CLASS: 2.7.4.9</html:p>
</notes>
<listOfReactants>
<speciesReference species="cpd00002_c" stoichiometry="1"/>
<speciesReference species="cpd00298_c" stoichiometry="1"/>
</listOfReactants>
<listOfProducts>
<speciesReference species="cpd00008_c" stoichiometry="1"/>
<speciesReference species="cpd00297_c" stoichiometry="1"/>
</listOfProducts>
<kineticLaw>
	<math xmlns="http://www.w3.org/1998/Math/MathML">
			<ci> FLUX_VALUE </ci>
	</math>
	<listOfParameters>
		<parameter id="LOWER_BOUND" value="-10000" units="mmol_per_gDW_per_hr"/>
		<parameter id="UPPER_BOUND" value="10000" units="mmol_per_gDW_per_hr"/>
		<parameter id="OBJECTIVE_COEFFICIENT" value="0.0"/>
		<parameter id="FLUX_VALUE" value="0.0" units="mmol_per_gDW_per_hr"/>
	</listOfParameters>
</kineticLaw>
</reaction>
<reaction id="rxn02476" name="Phosphoenolpyruvate:3-phosphoshikimate" reversible="true">
<notes>
<html:p>GENE_ASSOCIATION:peg.2264</html:p>
<html:p>PROTEIN_ASSOCIATION:peg.2264</html:p>
<html:p>SUBSYSTEM: NONE</html:p>
<html:p>PROTEIN_CLASS: 2.5.1.19</html:p>
</notes>
<listOfReactants>
<speciesReference species="cpd00061_c" stoichiometry="1"/>
<speciesReference species="cpd02030_c" stoichiometry="1"/>
</listOfReactants>
<listOfProducts>
<speciesReference species="cpd00009_c" stoichiometry="1"/>
<speciesReference species="cpd00067_c" stoichiometry="1"/>
<speciesReference species="cpd00932_c" stoichiometry="1"/>
</listOfProducts>
<kineticLaw>
	<math xmlns="http://www.w3.org/1998/Math/MathML">
			<ci> FLUX_VALUE </ci>
	</math>
	<listOfParameters>
		<parameter id="LOWER_BOUND" value="-10000" units="mmol_per_gDW_per_hr"/>
		<parameter id="UPPER_BOUND" value="10000" units="mmol_per_gDW_per_hr"/>
		<parameter id="OBJECTIVE_COEFFICIENT" value="0.0"/>
		<parameter id="FLUX_VALUE" value="0.0" units="mmol_per_gDW_per_hr"/>
	</listOfParameters>
</kineticLaw>
</reaction>
<reaction id="rxn02112" name="(R,R)-Butane-2,3-diol:NAD+ oxidoreductase" reversible="true">
<notes>
<html:p>GENE_ASSOCIATION:peg.624</html:p>
<html:p>PROTEIN_ASSOCIATION:peg.624</html:p>
<html:p>SUBSYSTEM: NONE</html:p>
<html:p>PROTEIN_CLASS: 1.1.1.4</html:p>
</notes>
<listOfReactants>
<speciesReference species="cpd00003_c" stoichiometry="1"/>
<speciesReference species="cpd01947_c" stoichiometry="1"/>
</listOfReactants>
<listOfProducts>
<speciesReference species="cpd00004_c" stoichiometry="1"/>
<speciesReference species="cpd00067_c" stoichiometry="1"/>
<speciesReference species="cpd00361_c" stoichiometry="1"/>
</listOfProducts>
<kineticLaw>
	<math xmlns="http://www.w3.org/1998/Math/MathML">
			<ci> FLUX_VALUE </ci>
	</math>
	<listOfParameters>
		<parameter id="LOWER_BOUND" value="-10000" units="mmol_per_gDW_per_hr"/>
		<parameter id="UPPER_BOUND" value="10000" units="mmol_per_gDW_per_hr"/>
		<parameter id="OBJECTIVE_COEFFICIENT" value="0.0"/>
		<parameter id="FLUX_VALUE" value="0.0" units="mmol_per_gDW_per_hr"/>
	</listOfParameters>
</kineticLaw>
</reaction>
<reaction id="rxn09012" name="nucleoside-triphosphatase (XTP)" reversible="false">
<notes>
<html:p>GENE_ASSOCIATION:peg.2839</html:p>
<html:p>PROTEIN_ASSOCIATION:peg.2839</html:p>
<html:p>SUBSYSTEM: NONE</html:p>
<html:p>PROTEIN_CLASS: 3.6.1.15</html:p>
</notes>
<listOfReactants>
<speciesReference species="cpd00001_c" stoichiometry="1"/>
<speciesReference species="cpd00530_c" stoichiometry="1"/>
</listOfReactants>
<listOfProducts>
<speciesReference species="cpd00009_c" stoichiometry="1"/>
<speciesReference species="cpd00067_c" stoichiometry="1"/>
<speciesReference species="cpd00972_c" stoichiometry="1"/>
</listOfProducts>
<kineticLaw>
	<math xmlns="http://www.w3.org/1998/Math/MathML">
			<ci> FLUX_VALUE </ci>
	</math>
	<listOfParameters>
		<parameter id="LOWER_BOUND" value="0" units="mmol_per_gDW_per_hr"/>
		<parameter id="UPPER_BOUND" value="10000" units="mmol_per_gDW_per_hr"/>
		<parameter id="OBJECTIVE_COEFFICIENT" value="0.0"/>
		<parameter id="FLUX_VALUE" value="0.0" units="mmol_per_gDW_per_hr"/>
	</listOfParameters>
</kineticLaw>
</reaction>
<reaction id="rxn05333" name="(3R)-3-Hydroxybutanoyl-[acyl-carrier-protein] hydro-lyase" reversible="true">
<notes>
<html:p>GENE_ASSOCIATION:peg.3644</html:p>
<html:p>PROTEIN_ASSOCIATION:peg.3644</html:p>
<html:p>SUBSYSTEM: NONE</html:p>
<html:p>PROTEIN_CLASS: 2.3.1.85</html:p>
</notes>
<listOfReactants>
<speciesReference species="cpd11482_c" stoichiometry="1"/>
</listOfReactants>
<listOfProducts>
<speciesReference species="cpd00001_c" stoichiometry="1"/>
<speciesReference species="cpd11475_c" stoichiometry="1"/>
</listOfProducts>
<kineticLaw>
	<math xmlns="http://www.w3.org/1998/Math/MathML">
			<ci> FLUX_VALUE </ci>
	</math>
	<listOfParameters>
		<parameter id="LOWER_BOUND" value="-10000" units="mmol_per_gDW_per_hr"/>
		<parameter id="UPPER_BOUND" value="10000" units="mmol_per_gDW_per_hr"/>
		<parameter id="OBJECTIVE_COEFFICIENT" value="0.0"/>
		<parameter id="FLUX_VALUE" value="0.0" units="mmol_per_gDW_per_hr"/>
	</listOfParameters>
</kineticLaw>
</reaction>
<reaction id="rxn01870" name="D-Fructose 1-phosphate D-glyceraldehyde-3-phosphate-lyase" reversible="true">
<notes>
<html:p>GENE_ASSOCIATION:peg.3719</html:p>
<html:p>PROTEIN_ASSOCIATION:peg.3719</html:p>
<html:p>SUBSYSTEM: NONE</html:p>
<html:p>PROTEIN_CLASS: 4.1.2.13</html:p>
</notes>
<listOfReactants>
<speciesReference species="cpd00802_c" stoichiometry="1"/>
</listOfReactants>
<listOfProducts>
<speciesReference species="cpd00095_c" stoichiometry="1"/>
<speciesReference species="cpd00448_c" stoichiometry="1"/>
</listOfProducts>
<kineticLaw>
	<math xmlns="http://www.w3.org/1998/Math/MathML">
			<ci> FLUX_VALUE </ci>
	</math>
	<listOfParameters>
		<parameter id="LOWER_BOUND" value="-10000" units="mmol_per_gDW_per_hr"/>
		<parameter id="UPPER_BOUND" value="10000" units="mmol_per_gDW_per_hr"/>
		<parameter id="OBJECTIVE_COEFFICIENT" value="0.0"/>
		<parameter id="FLUX_VALUE" value="0.0" units="mmol_per_gDW_per_hr"/>
	</listOfParameters>
</kineticLaw>
</reaction>
<reaction id="rxn05626" name="nitrite transport out via proton antiport" reversible="false">
<notes>
<html:p>GENE_ASSOCIATION:peg.3739</html:p>
<html:p>PROTEIN_ASSOCIATION:peg.3739</html:p>
<html:p>SUBSYSTEM: NONE</html:p>
<html:p>PROTEIN_CLASS: </html:p>
</notes>
<listOfReactants>
<speciesReference species="cpd00067_e" stoichiometry="1"/>
<speciesReference species="cpd00075_c" stoichiometry="1"/>
</listOfReactants>
<listOfProducts>
<speciesReference species="cpd00067_c" stoichiometry="1"/>
<speciesReference species="cpd00075_e" stoichiometry="1"/>
</listOfProducts>
<kineticLaw>
	<math xmlns="http://www.w3.org/1998/Math/MathML">
			<ci> FLUX_VALUE </ci>
	</math>
	<listOfParameters>
		<parameter id="LOWER_BOUND" value="0" units="mmol_per_gDW_per_hr"/>
		<parameter id="UPPER_BOUND" value="10000" units="mmol_per_gDW_per_hr"/>
		<parameter id="OBJECTIVE_COEFFICIENT" value="0.0"/>
		<parameter id="FLUX_VALUE" value="0.0" units="mmol_per_gDW_per_hr"/>
	</listOfParameters>
</kineticLaw>
</reaction>
<reaction id="rxn01387" name="Isocitrate:NADP+ oxidoreductase (decarboxylating)" reversible="true">
<notes>
<html:p>GENE_ASSOCIATION:peg.2916</html:p>
<html:p>PROTEIN_ASSOCIATION:peg.2916</html:p>
<html:p>SUBSYSTEM: NONE</html:p>
<html:p>PROTEIN_CLASS: 1.1.1.42</html:p>
</notes>
<listOfReactants>
<speciesReference species="cpd00006_c" stoichiometry="1"/>
<speciesReference species="cpd00260_c" stoichiometry="1"/>
</listOfReactants>
<listOfProducts>
<speciesReference species="cpd00005_c" stoichiometry="1"/>
<speciesReference species="cpd00067_c" stoichiometry="1"/>
<speciesReference species="cpd03187_c" stoichiometry="1"/>
</listOfProducts>
<kineticLaw>
	<math xmlns="http://www.w3.org/1998/Math/MathML">
			<ci> FLUX_VALUE </ci>
	</math>
	<listOfParameters>
		<parameter id="LOWER_BOUND" value="-10000" units="mmol_per_gDW_per_hr"/>
		<parameter id="UPPER_BOUND" value="10000" units="mmol_per_gDW_per_hr"/>
		<parameter id="OBJECTIVE_COEFFICIENT" value="0.0"/>
		<parameter id="FLUX_VALUE" value="0.0" units="mmol_per_gDW_per_hr"/>
	</listOfParameters>
</kineticLaw>
</reaction>
<reaction id="rxn01575" name="L-Isoleucine:2-oxoglutarate aminotransferase" reversible="false">
<notes>
<html:p>GENE_ASSOCIATION:( ( peg.240 )  or  ( peg.3860 ) )</html:p>
<html:p>PROTEIN_ASSOCIATION:( ( peg.240 )  or  ( peg.3860 ) )</html:p>
<html:p>SUBSYSTEM: NONE</html:p>
<html:p>PROTEIN_CLASS: 2.6.1.42</html:p>
</notes>
<listOfReactants>
<speciesReference species="cpd00023_c" stoichiometry="1"/>
<speciesReference species="cpd00508_c" stoichiometry="1"/>
</listOfReactants>
<listOfProducts>
<speciesReference species="cpd00024_c" stoichiometry="1"/>
<speciesReference species="cpd00322_c" stoichiometry="1"/>
</listOfProducts>
<kineticLaw>
	<math xmlns="http://www.w3.org/1998/Math/MathML">
			<ci> FLUX_VALUE </ci>
	</math>
	<listOfParameters>
		<parameter id="LOWER_BOUND" value="0" units="mmol_per_gDW_per_hr"/>
		<parameter id="UPPER_BOUND" value="10000" units="mmol_per_gDW_per_hr"/>
		<parameter id="OBJECTIVE_COEFFICIENT" value="0.0"/>
		<parameter id="FLUX_VALUE" value="0.0" units="mmol_per_gDW_per_hr"/>
	</listOfParameters>
</kineticLaw>
</reaction>
<reaction id="rxn01945" name="4-hydroxyphenylacetate,NADH:oxygen oxidoreductase (3-hydroxylating)" reversible="false">
<notes>
<html:p>GENE_ASSOCIATION:peg.1865</html:p>
<html:p>PROTEIN_ASSOCIATION:peg.1865</html:p>
<html:p>SUBSYSTEM: NONE</html:p>
<html:p>PROTEIN_CLASS: 1.14.13.3</html:p>
</notes>
<listOfReactants>
<speciesReference species="cpd00004_c" stoichiometry="1"/>
<speciesReference species="cpd00007_c" stoichiometry="1"/>
<speciesReference species="cpd00067_c" stoichiometry="1"/>
<speciesReference species="cpd00489_c" stoichiometry="1"/>
</listOfReactants>
<listOfProducts>
<speciesReference species="cpd00001_c" stoichiometry="1"/>
<speciesReference species="cpd00003_c" stoichiometry="1"/>
<speciesReference species="cpd00854_c" stoichiometry="1"/>
</listOfProducts>
<kineticLaw>
	<math xmlns="http://www.w3.org/1998/Math/MathML">
			<ci> FLUX_VALUE </ci>
	</math>
	<listOfParameters>
		<parameter id="LOWER_BOUND" value="0" units="mmol_per_gDW_per_hr"/>
		<parameter id="UPPER_BOUND" value="10000" units="mmol_per_gDW_per_hr"/>
		<parameter id="OBJECTIVE_COEFFICIENT" value="0.0"/>
		<parameter id="FLUX_VALUE" value="0.0" units="mmol_per_gDW_per_hr"/>
	</listOfParameters>
</kineticLaw>
</reaction>
<reaction id="rxn09206" name="Phosphatidylserine syntase (n-C14:0)" reversible="false">
<notes>
<html:p>GENE_ASSOCIATION:peg.228</html:p>
<html:p>PROTEIN_ASSOCIATION:peg.228</html:p>
<html:p>SUBSYSTEM: NONE</html:p>
<html:p>PROTEIN_CLASS: 2.7.8.8</html:p>
</notes>
<listOfReactants>
<speciesReference species="cpd00054_c" stoichiometry="1"/>
<speciesReference species="cpd15423_c" stoichiometry="1"/>
</listOfReactants>
<listOfProducts>
<speciesReference species="cpd00046_c" stoichiometry="1"/>
<speciesReference species="cpd00067_c" stoichiometry="1"/>
<speciesReference species="cpd15553_c" stoichiometry="1"/>
</listOfProducts>
<kineticLaw>
	<math xmlns="http://www.w3.org/1998/Math/MathML">
			<ci> FLUX_VALUE </ci>
	</math>
	<listOfParameters>
		<parameter id="LOWER_BOUND" value="0" units="mmol_per_gDW_per_hr"/>
		<parameter id="UPPER_BOUND" value="10000" units="mmol_per_gDW_per_hr"/>
		<parameter id="OBJECTIVE_COEFFICIENT" value="0.0"/>
		<parameter id="FLUX_VALUE" value="0.0" units="mmol_per_gDW_per_hr"/>
	</listOfParameters>
</kineticLaw>
</reaction>
<reaction id="rxn02342" name="2-(alpha-Hydroxyethyl)thiamine diphosphate:lipoamide" reversible="true">
<notes>
<html:p>GENE_ASSOCIATION:( peg.1460  and  peg.1461 )</html:p>
<html:p>PROTEIN_ASSOCIATION:( peg.1460  and  peg.1461 )</html:p>
<html:p>SUBSYSTEM: NONE</html:p>
<html:p>PROTEIN_CLASS: 1.2.4.1</html:p>
</notes>
<listOfReactants>
<speciesReference species="cpd00213_c" stoichiometry="1"/>
<speciesReference species="cpd03049_c" stoichiometry="1"/>
</listOfReactants>
<listOfProducts>
<speciesReference species="cpd00056_c" stoichiometry="1"/>
<speciesReference species="cpd00836_c" stoichiometry="1"/>
</listOfProducts>
<kineticLaw>
	<math xmlns="http://www.w3.org/1998/Math/MathML">
			<ci> FLUX_VALUE </ci>
	</math>
	<listOfParameters>
		<parameter id="LOWER_BOUND" value="-10000" units="mmol_per_gDW_per_hr"/>
		<parameter id="UPPER_BOUND" value="10000" units="mmol_per_gDW_per_hr"/>
		<parameter id="OBJECTIVE_COEFFICIENT" value="0.0"/>
		<parameter id="FLUX_VALUE" value="0.0" units="mmol_per_gDW_per_hr"/>
	</listOfParameters>
</kineticLaw>
</reaction>
<reaction id="rxn01737" name="Raffinose fructohydrolase" reversible="true">
<notes>
<html:p>GENE_ASSOCIATION:peg.3809</html:p>
<html:p>PROTEIN_ASSOCIATION:peg.3809</html:p>
<html:p>SUBSYSTEM: NONE</html:p>
<html:p>PROTEIN_CLASS: 3.2.1.26</html:p>
</notes>
<listOfReactants>
<speciesReference species="cpd00001_c" stoichiometry="1"/>
<speciesReference species="cpd00382_c" stoichiometry="1"/>
</listOfReactants>
<listOfProducts>
<speciesReference species="cpd00082_c" stoichiometry="1"/>
<speciesReference species="cpd03198_c" stoichiometry="1"/>
</listOfProducts>
<kineticLaw>
	<math xmlns="http://www.w3.org/1998/Math/MathML">
			<ci> FLUX_VALUE </ci>
	</math>
	<listOfParameters>
		<parameter id="LOWER_BOUND" value="-10000" units="mmol_per_gDW_per_hr"/>
		<parameter id="UPPER_BOUND" value="10000" units="mmol_per_gDW_per_hr"/>
		<parameter id="OBJECTIVE_COEFFICIENT" value="0.0"/>
		<parameter id="FLUX_VALUE" value="0.0" units="mmol_per_gDW_per_hr"/>
	</listOfParameters>
</kineticLaw>
</reaction>
<reaction id="rxn00781" name="D-Glyceraldehyde-3-phosphate:NAD+ oxidoreductase(phosphorylating)" reversible="true">
<notes>
<html:p>GENE_ASSOCIATION:peg.3400</html:p>
<html:p>PROTEIN_ASSOCIATION:peg.3400</html:p>
<html:p>SUBSYSTEM: NONE</html:p>
<html:p>PROTEIN_CLASS: 1.2.1.12</html:p>
</notes>
<listOfReactants>
<speciesReference species="cpd00003_c" stoichiometry="1"/>
<speciesReference species="cpd00009_c" stoichiometry="1"/>
<speciesReference species="cpd00102_c" stoichiometry="1"/>
</listOfReactants>
<listOfProducts>
<speciesReference species="cpd00004_c" stoichiometry="1"/>
<speciesReference species="cpd00203_c" stoichiometry="1"/>
</listOfProducts>
<kineticLaw>
	<math xmlns="http://www.w3.org/1998/Math/MathML">
			<ci> FLUX_VALUE </ci>
	</math>
	<listOfParameters>
		<parameter id="LOWER_BOUND" value="-10000" units="mmol_per_gDW_per_hr"/>
		<parameter id="UPPER_BOUND" value="10000" units="mmol_per_gDW_per_hr"/>
		<parameter id="OBJECTIVE_COEFFICIENT" value="0.0"/>
		<parameter id="FLUX_VALUE" value="0.0" units="mmol_per_gDW_per_hr"/>
	</listOfParameters>
</kineticLaw>
</reaction>
<reaction id="rxn01133" name="Acetyl-CoA:maltose O-acetyltransferase" reversible="false">
<notes>
<html:p>GENE_ASSOCIATION:peg.4091</html:p>
<html:p>PROTEIN_ASSOCIATION:peg.4091</html:p>
<html:p>SUBSYSTEM: NONE</html:p>
<html:p>PROTEIN_CLASS: 2.3.1.79</html:p>
</notes>
<listOfReactants>
<speciesReference species="cpd00022_c" stoichiometry="1"/>
<speciesReference species="cpd00179_c" stoichiometry="1"/>
</listOfReactants>
<listOfProducts>
<speciesReference species="cpd00010_c" stoichiometry="1"/>
<speciesReference species="cpd01441_c" stoichiometry="1"/>
</listOfProducts>
<kineticLaw>
	<math xmlns="http://www.w3.org/1998/Math/MathML">
			<ci> FLUX_VALUE </ci>
	</math>
	<listOfParameters>
		<parameter id="LOWER_BOUND" value="0" units="mmol_per_gDW_per_hr"/>
		<parameter id="UPPER_BOUND" value="10000" units="mmol_per_gDW_per_hr"/>
		<parameter id="OBJECTIVE_COEFFICIENT" value="0.0"/>
		<parameter id="FLUX_VALUE" value="0.0" units="mmol_per_gDW_per_hr"/>
	</listOfParameters>
</kineticLaw>
</reaction>
<reaction id="rxn00973" name="citrate hydro-lyase" reversible="true">
<notes>
<html:p>GENE_ASSOCIATION:peg.1804</html:p>
<html:p>PROTEIN_ASSOCIATION:peg.1804</html:p>
<html:p>SUBSYSTEM: NONE</html:p>
<html:p>PROTEIN_CLASS: 4.2.1.3</html:p>
</notes>
<listOfReactants>
<speciesReference species="cpd00137_c" stoichiometry="1"/>
</listOfReactants>
<listOfProducts>
<speciesReference species="cpd00260_c" stoichiometry="1"/>
</listOfProducts>
<kineticLaw>
	<math xmlns="http://www.w3.org/1998/Math/MathML">
			<ci> FLUX_VALUE </ci>
	</math>
	<listOfParameters>
		<parameter id="LOWER_BOUND" value="-10000" units="mmol_per_gDW_per_hr"/>
		<parameter id="UPPER_BOUND" value="10000" units="mmol_per_gDW_per_hr"/>
		<parameter id="OBJECTIVE_COEFFICIENT" value="0.0"/>
		<parameter id="FLUX_VALUE" value="0.0" units="mmol_per_gDW_per_hr"/>
	</listOfParameters>
</kineticLaw>
</reaction>
<reaction id="rxn05544" name="Dipeptide transport via ABC system (ala-leu)" reversible="false">
<notes>
<html:p>GENE_ASSOCIATION:( peg.1295  and  peg.1296  and  peg.1297  and  peg.1298 )</html:p>
<html:p>PROTEIN_ASSOCIATION:( peg.1295  and  peg.1296  and  peg.1297  and  peg.1298 )</html:p>
<html:p>SUBSYSTEM: NONE</html:p>
<html:p>PROTEIN_CLASS: TC-3.A.1.5</html:p>
</notes>
<listOfReactants>
<speciesReference species="cpd00001_c" stoichiometry="1"/>
<speciesReference species="cpd00002_c" stoichiometry="1"/>
<speciesReference species="cpd11583_e" stoichiometry="1"/>
</listOfReactants>
<listOfProducts>
<speciesReference species="cpd00008_c" stoichiometry="1"/>
<speciesReference species="cpd00009_c" stoichiometry="1"/>
<speciesReference species="cpd00067_c" stoichiometry="1"/>
<speciesReference species="cpd11583_c" stoichiometry="1"/>
</listOfProducts>
<kineticLaw>
	<math xmlns="http://www.w3.org/1998/Math/MathML">
			<ci> FLUX_VALUE </ci>
	</math>
	<listOfParameters>
		<parameter id="LOWER_BOUND" value="0" units="mmol_per_gDW_per_hr"/>
		<parameter id="UPPER_BOUND" value="10000" units="mmol_per_gDW_per_hr"/>
		<parameter id="OBJECTIVE_COEFFICIENT" value="0.0"/>
		<parameter id="FLUX_VALUE" value="0.0" units="mmol_per_gDW_per_hr"/>
	</listOfParameters>
</kineticLaw>
</reaction>
<reaction id="rxn05630" name="Phosphoenolpyruvate transport in via proton symport" reversible="true">
<notes>
<html:p>GENE_ASSOCIATION:( ( BIOLOGIN )  or  ( OPEN )  or  ( PROBLEM ) )</html:p>
<html:p>PROTEIN_ASSOCIATION:( ( BIOLOGIN )  or  ( OPEN )  or  ( PROBLEM ) )</html:p>
<html:p>SUBSYSTEM: NONE</html:p>
<html:p>PROTEIN_CLASS: </html:p>
</notes>
<listOfReactants>
<speciesReference species="cpd00061_e" stoichiometry="1"/>
<speciesReference species="cpd00067_e" stoichiometry="1"/>
</listOfReactants>
<listOfProducts>
<speciesReference species="cpd00061_c" stoichiometry="1"/>
<speciesReference species="cpd00067_c" stoichiometry="1"/>
</listOfProducts>
<kineticLaw>
	<math xmlns="http://www.w3.org/1998/Math/MathML">
			<ci> FLUX_VALUE </ci>
	</math>
	<listOfParameters>
		<parameter id="LOWER_BOUND" value="-10000" units="mmol_per_gDW_per_hr"/>
		<parameter id="UPPER_BOUND" value="10000" units="mmol_per_gDW_per_hr"/>
		<parameter id="OBJECTIVE_COEFFICIENT" value="0.0"/>
		<parameter id="FLUX_VALUE" value="0.0" units="mmol_per_gDW_per_hr"/>
	</listOfParameters>
</kineticLaw>
</reaction>
<reaction id="rxn05391" name="7-methyl-trans-oct-2-enoyl-ACP:NADP+ oxidoreductase (A-specific)" reversible="false">
<notes>
<html:p>GENE_ASSOCIATION:peg.864</html:p>
<html:p>PROTEIN_ASSOCIATION:peg.864</html:p>
<html:p>SUBSYSTEM: NONE</html:p>
<html:p>PROTEIN_CLASS: 1.3.1.0</html:p>
</notes>
<listOfReactants>
<speciesReference species="cpd00005_c" stoichiometry="1"/>
<speciesReference species="cpd00067_c" stoichiometry="1"/>
<speciesReference species="cpd11527_c" stoichiometry="1"/>
</listOfReactants>
<listOfProducts>
<speciesReference species="cpd00006_c" stoichiometry="1"/>
<speciesReference species="cpd11528_c" stoichiometry="1"/>
</listOfProducts>
<kineticLaw>
	<math xmlns="http://www.w3.org/1998/Math/MathML">
			<ci> FLUX_VALUE </ci>
	</math>
	<listOfParameters>
		<parameter id="LOWER_BOUND" value="0" units="mmol_per_gDW_per_hr"/>
		<parameter id="UPPER_BOUND" value="10000" units="mmol_per_gDW_per_hr"/>
		<parameter id="OBJECTIVE_COEFFICIENT" value="0.0"/>
		<parameter id="FLUX_VALUE" value="0.0" units="mmol_per_gDW_per_hr"/>
	</listOfParameters>
</kineticLaw>
</reaction>
<reaction id="rxn03061" name="(2S,3R)-3-Hydroxybutane-1,2,3-tricarboxylate hydro-lyase" reversible="true">
<notes>
<html:p>GENE_ASSOCIATION:peg.1804</html:p>
<html:p>PROTEIN_ASSOCIATION:peg.1804</html:p>
<html:p>SUBSYSTEM: NONE</html:p>
<html:p>PROTEIN_CLASS: 4.2.1.99</html:p>
</notes>
<listOfReactants>
<speciesReference species="cpd02799_c" stoichiometry="1"/>
</listOfReactants>
<listOfProducts>
<speciesReference species="cpd00001_c" stoichiometry="1"/>
<speciesReference species="cpd02597_c" stoichiometry="1"/>
</listOfProducts>
<kineticLaw>
	<math xmlns="http://www.w3.org/1998/Math/MathML">
			<ci> FLUX_VALUE </ci>
	</math>
	<listOfParameters>
		<parameter id="LOWER_BOUND" value="-10000" units="mmol_per_gDW_per_hr"/>
		<parameter id="UPPER_BOUND" value="10000" units="mmol_per_gDW_per_hr"/>
		<parameter id="OBJECTIVE_COEFFICIENT" value="0.0"/>
		<parameter id="FLUX_VALUE" value="0.0" units="mmol_per_gDW_per_hr"/>
	</listOfParameters>
</kineticLaw>
</reaction>
<reaction id="rxn02916" name="6-Amino-2-oxohexanoate cyclation" reversible="false">
<notes>
<html:p>GENE_ASSOCIATION:SPONTANEOUS</html:p>
<html:p>PROTEIN_ASSOCIATION:SPONTANEOUS</html:p>
<html:p>SUBSYSTEM: NONE</html:p>
<html:p>PROTEIN_CLASS: </html:p>
</notes>
<listOfReactants>
<speciesReference species="cpd02074_c" stoichiometry="1"/>
</listOfReactants>
<listOfProducts>
<speciesReference species="cpd00001_c" stoichiometry="1"/>
<speciesReference species="cpd00067_c" stoichiometry="1"/>
<speciesReference species="cpd00922_c" stoichiometry="1"/>
</listOfProducts>
<kineticLaw>
	<math xmlns="http://www.w3.org/1998/Math/MathML">
			<ci> FLUX_VALUE </ci>
	</math>
	<listOfParameters>
		<parameter id="LOWER_BOUND" value="0" units="mmol_per_gDW_per_hr"/>
		<parameter id="UPPER_BOUND" value="10000" units="mmol_per_gDW_per_hr"/>
		<parameter id="OBJECTIVE_COEFFICIENT" value="0.0"/>
		<parameter id="FLUX_VALUE" value="0.0" units="mmol_per_gDW_per_hr"/>
	</listOfParameters>
</kineticLaw>
</reaction>
<reaction id="rxn05549" name="Deoxyribose transport via ABC system" reversible="false">
<notes>
<html:p>GENE_ASSOCIATION:( peg.3600  and  peg.3601  and  peg.3602  and  peg.3603 )</html:p>
<html:p>PROTEIN_ASSOCIATION:( peg.3600  and  peg.3601  and  peg.3602  and  peg.3603 )</html:p>
<html:p>SUBSYSTEM: NONE</html:p>
<html:p>PROTEIN_CLASS: </html:p>
</notes>
<listOfReactants>
<speciesReference species="cpd00001_c" stoichiometry="1"/>
<speciesReference species="cpd00002_c" stoichiometry="1"/>
<speciesReference species="cpd01242_e" stoichiometry="1"/>
</listOfReactants>
<listOfProducts>
<speciesReference species="cpd00008_c" stoichiometry="1"/>
<speciesReference species="cpd00009_c" stoichiometry="1"/>
<speciesReference species="cpd00067_c" stoichiometry="1"/>
<speciesReference species="cpd01242_c" stoichiometry="1"/>
</listOfProducts>
<kineticLaw>
	<math xmlns="http://www.w3.org/1998/Math/MathML">
			<ci> FLUX_VALUE </ci>
	</math>
	<listOfParameters>
		<parameter id="LOWER_BOUND" value="0" units="mmol_per_gDW_per_hr"/>
		<parameter id="UPPER_BOUND" value="10000" units="mmol_per_gDW_per_hr"/>
		<parameter id="OBJECTIVE_COEFFICIENT" value="0.0"/>
		<parameter id="FLUX_VALUE" value="0.0" units="mmol_per_gDW_per_hr"/>
	</listOfParameters>
</kineticLaw>
</reaction>
<reaction id="rxn05181" name="Betaine-ABC transport" reversible="false">
<notes>
<html:p>GENE_ASSOCIATION:( peg.299  and  peg.300  and  peg.301 )</html:p>
<html:p>PROTEIN_ASSOCIATION:( peg.299  and  peg.300  and  peg.301 )</html:p>
<html:p>SUBSYSTEM: NONE</html:p>
<html:p>PROTEIN_CLASS: 3.A.1.12</html:p>
</notes>
<listOfReactants>
<speciesReference species="cpd00001_c" stoichiometry="1"/>
<speciesReference species="cpd00002_c" stoichiometry="1"/>
<speciesReference species="cpd00540_e" stoichiometry="1"/>
</listOfReactants>
<listOfProducts>
<speciesReference species="cpd00008_c" stoichiometry="1"/>
<speciesReference species="cpd00009_c" stoichiometry="1"/>
<speciesReference species="cpd00067_c" stoichiometry="1"/>
<speciesReference species="cpd00540_c" stoichiometry="1"/>
</listOfProducts>
<kineticLaw>
	<math xmlns="http://www.w3.org/1998/Math/MathML">
			<ci> FLUX_VALUE </ci>
	</math>
	<listOfParameters>
		<parameter id="LOWER_BOUND" value="0" units="mmol_per_gDW_per_hr"/>
		<parameter id="UPPER_BOUND" value="10000" units="mmol_per_gDW_per_hr"/>
		<parameter id="OBJECTIVE_COEFFICIENT" value="0.0"/>
		<parameter id="FLUX_VALUE" value="0.0" units="mmol_per_gDW_per_hr"/>
	</listOfParameters>
</kineticLaw>
</reaction>
<reaction id="rxn05330" name="(3R)-3-Hydroxybutanoyl-[acyl-carrier-protein] hydro-lyase" reversible="true">
<notes>
<html:p>GENE_ASSOCIATION:peg.3644</html:p>
<html:p>PROTEIN_ASSOCIATION:peg.3644</html:p>
<html:p>SUBSYSTEM: NONE</html:p>
<html:p>PROTEIN_CLASS: 2.3.1.85</html:p>
</notes>
<listOfReactants>
<speciesReference species="cpd11479_c" stoichiometry="1"/>
</listOfReactants>
<listOfProducts>
<speciesReference species="cpd00001_c" stoichiometry="1"/>
<speciesReference species="cpd11473_c" stoichiometry="1"/>
</listOfProducts>
<kineticLaw>
	<math xmlns="http://www.w3.org/1998/Math/MathML">
			<ci> FLUX_VALUE </ci>
	</math>
	<listOfParameters>
		<parameter id="LOWER_BOUND" value="-10000" units="mmol_per_gDW_per_hr"/>
		<parameter id="UPPER_BOUND" value="10000" units="mmol_per_gDW_per_hr"/>
		<parameter id="OBJECTIVE_COEFFICIENT" value="0.0"/>
		<parameter id="FLUX_VALUE" value="0.0" units="mmol_per_gDW_per_hr"/>
	</listOfParameters>
</kineticLaw>
</reaction>
<reaction id="rxn01985" name="Deoxyinosine:orthophosphate ribosyltransferase" reversible="true">
<notes>
<html:p>GENE_ASSOCIATION:( ( peg.2354 )  or  ( peg.1967 ) )</html:p>
<html:p>PROTEIN_ASSOCIATION:( ( peg.2354 )  or  ( peg.1967 ) )</html:p>
<html:p>SUBSYSTEM: NONE</html:p>
<html:p>PROTEIN_CLASS: 2.4.2.1</html:p>
</notes>
<listOfReactants>
<speciesReference species="cpd00009_c" stoichiometry="1"/>
<speciesReference species="cpd00067_c" stoichiometry="1"/>
<speciesReference species="cpd03279_c" stoichiometry="1"/>
</listOfReactants>
<listOfProducts>
<speciesReference species="cpd00226_c" stoichiometry="1"/>
<speciesReference species="cpd00509_c" stoichiometry="1"/>
</listOfProducts>
<kineticLaw>
	<math xmlns="http://www.w3.org/1998/Math/MathML">
			<ci> FLUX_VALUE </ci>
	</math>
	<listOfParameters>
		<parameter id="LOWER_BOUND" value="-10000" units="mmol_per_gDW_per_hr"/>
		<parameter id="UPPER_BOUND" value="10000" units="mmol_per_gDW_per_hr"/>
		<parameter id="OBJECTIVE_COEFFICIENT" value="0.0"/>
		<parameter id="FLUX_VALUE" value="0.0" units="mmol_per_gDW_per_hr"/>
	</listOfParameters>
</kineticLaw>
</reaction>
<reaction id="rxn03910" name="2-Phospho-4-(cytidine 5'-diphospho)-2-C-methyl-D-erythritol" reversible="true">
<notes>
<html:p>GENE_ASSOCIATION:peg.91</html:p>
<html:p>PROTEIN_ASSOCIATION:peg.91</html:p>
<html:p>SUBSYSTEM: NONE</html:p>
<html:p>PROTEIN_CLASS: 4.6.1.12</html:p>
</notes>
<listOfReactants>
<speciesReference species="cpd08288_c" stoichiometry="1"/>
</listOfReactants>
<listOfProducts>
<speciesReference species="cpd00046_c" stoichiometry="1"/>
<speciesReference species="cpd08301_c" stoichiometry="1"/>
</listOfProducts>
<kineticLaw>
	<math xmlns="http://www.w3.org/1998/Math/MathML">
			<ci> FLUX_VALUE </ci>
	</math>
	<listOfParameters>
		<parameter id="LOWER_BOUND" value="-10000" units="mmol_per_gDW_per_hr"/>
		<parameter id="UPPER_BOUND" value="10000" units="mmol_per_gDW_per_hr"/>
		<parameter id="OBJECTIVE_COEFFICIENT" value="0.0"/>
		<parameter id="FLUX_VALUE" value="0.0" units="mmol_per_gDW_per_hr"/>
	</listOfParameters>
</kineticLaw>
</reaction>
<reaction id="rxn02522" name="2',3'-Cyclic UMP 3'-nucleotidohydrolase" reversible="false">
<notes>
<html:p>GENE_ASSOCIATION:peg.784</html:p>
<html:p>PROTEIN_ASSOCIATION:peg.784</html:p>
<html:p>SUBSYSTEM: NONE</html:p>
<html:p>PROTEIN_CLASS: 3.1.4.16</html:p>
</notes>
<listOfReactants>
<speciesReference species="cpd00001_c" stoichiometry="1"/>
<speciesReference species="cpd01572_c" stoichiometry="1"/>
</listOfReactants>
<listOfProducts>
<speciesReference species="cpd00989_c" stoichiometry="1"/>
</listOfProducts>
<kineticLaw>
	<math xmlns="http://www.w3.org/1998/Math/MathML">
			<ci> FLUX_VALUE </ci>
	</math>
	<listOfParameters>
		<parameter id="LOWER_BOUND" value="0" units="mmol_per_gDW_per_hr"/>
		<parameter id="UPPER_BOUND" value="10000" units="mmol_per_gDW_per_hr"/>
		<parameter id="OBJECTIVE_COEFFICIENT" value="0.0"/>
		<parameter id="FLUX_VALUE" value="0.0" units="mmol_per_gDW_per_hr"/>
	</listOfParameters>
</kineticLaw>
</reaction>
<reaction id="rxn00775" name="ADPribose ribophosphohydrolase" reversible="false">
<notes>
<html:p>GENE_ASSOCIATION:peg.2366</html:p>
<html:p>PROTEIN_ASSOCIATION:peg.2366</html:p>
<html:p>SUBSYSTEM: NONE</html:p>
<html:p>PROTEIN_CLASS: 3.6.1.13</html:p>
</notes>
<listOfReactants>
<speciesReference species="cpd00001_c" stoichiometry="1"/>
<speciesReference species="cpd00251_c" stoichiometry="1"/>
</listOfReactants>
<listOfProducts>
<speciesReference species="cpd00018_c" stoichiometry="1"/>
<speciesReference species="cpd00101_c" stoichiometry="1"/>
</listOfProducts>
<kineticLaw>
	<math xmlns="http://www.w3.org/1998/Math/MathML">
			<ci> FLUX_VALUE </ci>
	</math>
	<listOfParameters>
		<parameter id="LOWER_BOUND" value="0" units="mmol_per_gDW_per_hr"/>
		<parameter id="UPPER_BOUND" value="10000" units="mmol_per_gDW_per_hr"/>
		<parameter id="OBJECTIVE_COEFFICIENT" value="0.0"/>
		<parameter id="FLUX_VALUE" value="0.0" units="mmol_per_gDW_per_hr"/>
	</listOfParameters>
</kineticLaw>
</reaction>
<reaction id="rxn00364" name="ATP:CMP phosphotransferase" reversible="true">
<notes>
<html:p>GENE_ASSOCIATION:peg.2293</html:p>
<html:p>PROTEIN_ASSOCIATION:peg.2293</html:p>
<html:p>SUBSYSTEM: NONE</html:p>
<html:p>PROTEIN_CLASS: 2.7.4.14</html:p>
</notes>
<listOfReactants>
<speciesReference species="cpd00002_c" stoichiometry="1"/>
<speciesReference species="cpd00046_c" stoichiometry="1"/>
</listOfReactants>
<listOfProducts>
<speciesReference species="cpd00008_c" stoichiometry="1"/>
<speciesReference species="cpd00096_c" stoichiometry="1"/>
</listOfProducts>
<kineticLaw>
	<math xmlns="http://www.w3.org/1998/Math/MathML">
			<ci> FLUX_VALUE </ci>
	</math>
	<listOfParameters>
		<parameter id="LOWER_BOUND" value="-10000" units="mmol_per_gDW_per_hr"/>
		<parameter id="UPPER_BOUND" value="10000" units="mmol_per_gDW_per_hr"/>
		<parameter id="OBJECTIVE_COEFFICIENT" value="0.0"/>
		<parameter id="FLUX_VALUE" value="0.0" units="mmol_per_gDW_per_hr"/>
	</listOfParameters>
</kineticLaw>
</reaction>
<reaction id="rxn05483" name="L-arabinitol transport via passive diffusion" reversible="true">
<notes>
<html:p>GENE_ASSOCIATION:( ( BIOLOGIN )  or  ( OPEN )  or  ( PROBLEM ) )</html:p>
<html:p>PROTEIN_ASSOCIATION:( ( BIOLOGIN )  or  ( OPEN )  or  ( PROBLEM ) )</html:p>
<html:p>SUBSYSTEM: NONE</html:p>
<html:p>PROTEIN_CLASS: </html:p>
</notes>
<listOfReactants>
<speciesReference species="cpd00417_e" stoichiometry="1"/>
</listOfReactants>
<listOfProducts>
<speciesReference species="cpd00417_c" stoichiometry="1"/>
</listOfProducts>
<kineticLaw>
	<math xmlns="http://www.w3.org/1998/Math/MathML">
			<ci> FLUX_VALUE </ci>
	</math>
	<listOfParameters>
		<parameter id="LOWER_BOUND" value="-10000" units="mmol_per_gDW_per_hr"/>
		<parameter id="UPPER_BOUND" value="10000" units="mmol_per_gDW_per_hr"/>
		<parameter id="OBJECTIVE_COEFFICIENT" value="0.0"/>
		<parameter id="FLUX_VALUE" value="0.0" units="mmol_per_gDW_per_hr"/>
	</listOfParameters>
</kineticLaw>
</reaction>
<reaction id="rxn05616" name="magnesium transport in/out via permease (no H+)" reversible="false">
<notes>
<html:p>GENE_ASSOCIATION:( ( peg.1332 )  or  ( peg.2478 )  or  ( peg.800 ) )</html:p>
<html:p>PROTEIN_ASSOCIATION:( ( peg.1332 )  or  ( peg.2478 )  or  ( peg.800 ) )</html:p>
<html:p>SUBSYSTEM: NONE</html:p>
<html:p>PROTEIN_CLASS: TC-1.A.35</html:p>
</notes>
<listOfReactants>
<speciesReference species="cpd00254_e" stoichiometry="1"/>
</listOfReactants>
<listOfProducts>
<speciesReference species="cpd00254_c" stoichiometry="1"/>
</listOfProducts>
<kineticLaw>
	<math xmlns="http://www.w3.org/1998/Math/MathML">
			<ci> FLUX_VALUE </ci>
	</math>
	<listOfParameters>
		<parameter id="LOWER_BOUND" value="0" units="mmol_per_gDW_per_hr"/>
		<parameter id="UPPER_BOUND" value="10000" units="mmol_per_gDW_per_hr"/>
		<parameter id="OBJECTIVE_COEFFICIENT" value="0.0"/>
		<parameter id="FLUX_VALUE" value="0.0" units="mmol_per_gDW_per_hr"/>
	</listOfParameters>
</kineticLaw>
</reaction>
<reaction id="rxn01444" name="ATP:deoxyguanosine 5'-phosphotransferase" reversible="true">
<notes>
<html:p>GENE_ASSOCIATION:( ( peg.14 )  or  ( peg.15 ) )</html:p>
<html:p>PROTEIN_ASSOCIATION:( ( peg.14 )  or  ( peg.15 ) )</html:p>
<html:p>SUBSYSTEM: NONE</html:p>
<html:p>PROTEIN_CLASS: 2.7.1.113</html:p>
</notes>
<listOfReactants>
<speciesReference species="cpd00002_c" stoichiometry="1"/>
<speciesReference species="cpd00277_c" stoichiometry="1"/>
</listOfReactants>
<listOfProducts>
<speciesReference species="cpd00008_c" stoichiometry="1"/>
<speciesReference species="cpd00296_c" stoichiometry="1"/>
</listOfProducts>
<kineticLaw>
	<math xmlns="http://www.w3.org/1998/Math/MathML">
			<ci> FLUX_VALUE </ci>
	</math>
	<listOfParameters>
		<parameter id="LOWER_BOUND" value="-10000" units="mmol_per_gDW_per_hr"/>
		<parameter id="UPPER_BOUND" value="10000" units="mmol_per_gDW_per_hr"/>
		<parameter id="OBJECTIVE_COEFFICIENT" value="0.0"/>
		<parameter id="FLUX_VALUE" value="0.0" units="mmol_per_gDW_per_hr"/>
	</listOfParameters>
</kineticLaw>
</reaction>
<reaction id="rxn00816" name="Lactose galactohydrolase" reversible="true">
<notes>
<html:p>GENE_ASSOCIATION:( ( peg.3419 )  or  ( peg.708 ) )</html:p>
<html:p>PROTEIN_ASSOCIATION:( ( peg.3419 )  or  ( peg.708 ) )</html:p>
<html:p>SUBSYSTEM: NONE</html:p>
<html:p>PROTEIN_CLASS: 3.2.1.108</html:p>
</notes>
<listOfReactants>
<speciesReference species="cpd00001_c" stoichiometry="1"/>
<speciesReference species="cpd00208_c" stoichiometry="1"/>
</listOfReactants>
<listOfProducts>
<speciesReference species="cpd00027_c" stoichiometry="1"/>
<speciesReference species="cpd00108_c" stoichiometry="1"/>
</listOfProducts>
<kineticLaw>
	<math xmlns="http://www.w3.org/1998/Math/MathML">
			<ci> FLUX_VALUE </ci>
	</math>
	<listOfParameters>
		<parameter id="LOWER_BOUND" value="-10000" units="mmol_per_gDW_per_hr"/>
		<parameter id="UPPER_BOUND" value="10000" units="mmol_per_gDW_per_hr"/>
		<parameter id="OBJECTIVE_COEFFICIENT" value="0.0"/>
		<parameter id="FLUX_VALUE" value="0.0" units="mmol_per_gDW_per_hr"/>
	</listOfParameters>
</kineticLaw>
</reaction>
<reaction id="rxn01259" name="Isomaltose 6-alpha-D-glucanohydrolase" reversible="true">
<notes>
<html:p>GENE_ASSOCIATION:( ( peg.285 )  or  ( peg.3462 ) )</html:p>
<html:p>PROTEIN_ASSOCIATION:( ( peg.285 )  or  ( peg.3462 ) )</html:p>
<html:p>SUBSYSTEM: NONE</html:p>
<html:p>PROTEIN_CLASS: 3.2.1.10</html:p>
</notes>
<listOfReactants>
<speciesReference species="cpd00001_c" stoichiometry="1"/>
<speciesReference species="cpd00217_c" stoichiometry="1"/>
</listOfReactants>
<listOfProducts>
<speciesReference species="cpd00027_c" stoichiometry="2"/>
</listOfProducts>
<kineticLaw>
	<math xmlns="http://www.w3.org/1998/Math/MathML">
			<ci> FLUX_VALUE </ci>
	</math>
	<listOfParameters>
		<parameter id="LOWER_BOUND" value="-10000" units="mmol_per_gDW_per_hr"/>
		<parameter id="UPPER_BOUND" value="10000" units="mmol_per_gDW_per_hr"/>
		<parameter id="OBJECTIVE_COEFFICIENT" value="0.0"/>
		<parameter id="FLUX_VALUE" value="0.0" units="mmol_per_gDW_per_hr"/>
	</listOfParameters>
</kineticLaw>
</reaction>
<reaction id="rxn00515" name="ATP:nucleoside-diphosphate phosphatransferase" reversible="true">
<notes>
<html:p>GENE_ASSOCIATION:peg.2277</html:p>
<html:p>PROTEIN_ASSOCIATION:peg.2277</html:p>
<html:p>SUBSYSTEM: NONE</html:p>
<html:p>PROTEIN_CLASS: 2.7.4.6</html:p>
</notes>
<listOfReactants>
<speciesReference species="cpd00002_c" stoichiometry="1"/>
<speciesReference species="cpd00090_c" stoichiometry="1"/>
</listOfReactants>
<listOfProducts>
<speciesReference species="cpd00008_c" stoichiometry="1"/>
<speciesReference species="cpd00068_c" stoichiometry="1"/>
</listOfProducts>
<kineticLaw>
	<math xmlns="http://www.w3.org/1998/Math/MathML">
			<ci> FLUX_VALUE </ci>
	</math>
	<listOfParameters>
		<parameter id="LOWER_BOUND" value="-10000" units="mmol_per_gDW_per_hr"/>
		<parameter id="UPPER_BOUND" value="10000" units="mmol_per_gDW_per_hr"/>
		<parameter id="OBJECTIVE_COEFFICIENT" value="0.0"/>
		<parameter id="FLUX_VALUE" value="0.0" units="mmol_per_gDW_per_hr"/>
	</listOfParameters>
</kineticLaw>
</reaction>
<reaction id="rxn10243" name="isohexadecanoyl-phosphatidic acid phosphatase" reversible="false">
<notes>
<html:p>GENE_ASSOCIATION:peg.2534</html:p>
<html:p>PROTEIN_ASSOCIATION:peg.2534</html:p>
<html:p>SUBSYSTEM: NONE</html:p>
<html:p>PROTEIN_CLASS: 3.1.3.4</html:p>
</notes>
<listOfReactants>
<speciesReference species="cpd00001_c" stoichiometry="1"/>
<speciesReference species="cpd15682_c" stoichiometry="1"/>
</listOfReactants>
<listOfProducts>
<speciesReference species="cpd00009_c" stoichiometry="1"/>
<speciesReference species="cpd00067_c" stoichiometry="1"/>
<speciesReference species="cpd15706_c" stoichiometry="1"/>
</listOfProducts>
<kineticLaw>
	<math xmlns="http://www.w3.org/1998/Math/MathML">
			<ci> FLUX_VALUE </ci>
	</math>
	<listOfParameters>
		<parameter id="LOWER_BOUND" value="0" units="mmol_per_gDW_per_hr"/>
		<parameter id="UPPER_BOUND" value="10000" units="mmol_per_gDW_per_hr"/>
		<parameter id="OBJECTIVE_COEFFICIENT" value="0.0"/>
		<parameter id="FLUX_VALUE" value="0.0" units="mmol_per_gDW_per_hr"/>
	</listOfParameters>
</kineticLaw>
</reaction>
<reaction id="rxn02011" name="UDP-N-acetylmuramoyl-L-alanyl-D-glutamate:meso-2,6-" reversible="false">
<notes>
<html:p>GENE_ASSOCIATION:peg.1520</html:p>
<html:p>PROTEIN_ASSOCIATION:peg.1520</html:p>
<html:p>SUBSYSTEM: NONE</html:p>
<html:p>PROTEIN_CLASS: 6.3.2.13</html:p>
</notes>
<listOfReactants>
<speciesReference species="cpd00002_c" stoichiometry="1"/>
<speciesReference species="cpd00516_c" stoichiometry="1"/>
<speciesReference species="cpd00525_c" stoichiometry="1"/>
</listOfReactants>
<listOfProducts>
<speciesReference species="cpd00008_c" stoichiometry="1"/>
<speciesReference species="cpd00009_c" stoichiometry="1"/>
<speciesReference species="cpd00067_c" stoichiometry="1"/>
<speciesReference species="cpd02964_c" stoichiometry="1"/>
</listOfProducts>
<kineticLaw>
	<math xmlns="http://www.w3.org/1998/Math/MathML">
			<ci> FLUX_VALUE </ci>
	</math>
	<listOfParameters>
		<parameter id="LOWER_BOUND" value="0" units="mmol_per_gDW_per_hr"/>
		<parameter id="UPPER_BOUND" value="10000" units="mmol_per_gDW_per_hr"/>
		<parameter id="OBJECTIVE_COEFFICIENT" value="0.0"/>
		<parameter id="FLUX_VALUE" value="0.0" units="mmol_per_gDW_per_hr"/>
	</listOfParameters>
</kineticLaw>
</reaction>
<reaction id="rxn00702" name="CTP:D-glucose-1-phosphate cytidylyltransferase" reversible="true">
<notes>
<html:p>GENE_ASSOCIATION:peg.727</html:p>
<html:p>PROTEIN_ASSOCIATION:peg.727</html:p>
<html:p>SUBSYSTEM: NONE</html:p>
<html:p>PROTEIN_CLASS: 2.7.7.33</html:p>
</notes>
<listOfReactants>
<speciesReference species="cpd00052_c" stoichiometry="1"/>
<speciesReference species="cpd00089_c" stoichiometry="1"/>
</listOfReactants>
<listOfProducts>
<speciesReference species="cpd00012_c" stoichiometry="1"/>
<speciesReference species="cpd00390_c" stoichiometry="1"/>
</listOfProducts>
<kineticLaw>
	<math xmlns="http://www.w3.org/1998/Math/MathML">
			<ci> FLUX_VALUE </ci>
	</math>
	<listOfParameters>
		<parameter id="LOWER_BOUND" value="-10000" units="mmol_per_gDW_per_hr"/>
		<parameter id="UPPER_BOUND" value="10000" units="mmol_per_gDW_per_hr"/>
		<parameter id="OBJECTIVE_COEFFICIENT" value="0.0"/>
		<parameter id="FLUX_VALUE" value="0.0" units="mmol_per_gDW_per_hr"/>
	</listOfParameters>
</kineticLaw>
</reaction>
<reaction id="rxn05577" name="glyoxylate transport in via proton symport" reversible="true">
<notes>
<html:p>GENE_ASSOCIATION:( ( BIOLOGIN )  or  ( OPEN )  or  ( PROBLEM ) )</html:p>
<html:p>PROTEIN_ASSOCIATION:( ( BIOLOGIN )  or  ( OPEN )  or  ( PROBLEM ) )</html:p>
<html:p>SUBSYSTEM: NONE</html:p>
<html:p>PROTEIN_CLASS: </html:p>
</notes>
<listOfReactants>
<speciesReference species="cpd00040_e" stoichiometry="1"/>
<speciesReference species="cpd00067_e" stoichiometry="1"/>
</listOfReactants>
<listOfProducts>
<speciesReference species="cpd00040_c" stoichiometry="1"/>
<speciesReference species="cpd00067_c" stoichiometry="1"/>
</listOfProducts>
<kineticLaw>
	<math xmlns="http://www.w3.org/1998/Math/MathML">
			<ci> FLUX_VALUE </ci>
	</math>
	<listOfParameters>
		<parameter id="LOWER_BOUND" value="-10000" units="mmol_per_gDW_per_hr"/>
		<parameter id="UPPER_BOUND" value="10000" units="mmol_per_gDW_per_hr"/>
		<parameter id="OBJECTIVE_COEFFICIENT" value="0.0"/>
		<parameter id="FLUX_VALUE" value="0.0" units="mmol_per_gDW_per_hr"/>
	</listOfParameters>
</kineticLaw>
</reaction>
<reaction id="rxn08471" name="FMNH2-dependent monooxygenase (sulfoacetate)" reversible="false">
<notes>
<html:p>GENE_ASSOCIATION:peg.885</html:p>
<html:p>PROTEIN_ASSOCIATION:peg.885</html:p>
<html:p>SUBSYSTEM: NONE</html:p>
<html:p>PROTEIN_CLASS: </html:p>
</notes>
<listOfReactants>
<speciesReference species="cpd00007_c" stoichiometry="1"/>
<speciesReference species="cpd01270_c" stoichiometry="1"/>
<speciesReference species="cpd09878_c" stoichiometry="1"/>
</listOfReactants>
<listOfProducts>
<speciesReference species="cpd00001_c" stoichiometry="1"/>
<speciesReference species="cpd00040_c" stoichiometry="1"/>
<speciesReference species="cpd00050_c" stoichiometry="1"/>
<speciesReference species="cpd00081_c" stoichiometry="1"/>
</listOfProducts>
<kineticLaw>
	<math xmlns="http://www.w3.org/1998/Math/MathML">
			<ci> FLUX_VALUE </ci>
	</math>
	<listOfParameters>
		<parameter id="LOWER_BOUND" value="0" units="mmol_per_gDW_per_hr"/>
		<parameter id="UPPER_BOUND" value="10000" units="mmol_per_gDW_per_hr"/>
		<parameter id="OBJECTIVE_COEFFICIENT" value="0.0"/>
		<parameter id="FLUX_VALUE" value="0.0" units="mmol_per_gDW_per_hr"/>
	</listOfParameters>
</kineticLaw>
</reaction>
<reaction id="rxn00369" name="GTP:cytidine 5'-phosphotransferase" reversible="true">
<notes>
<html:p>GENE_ASSOCIATION:peg.2736</html:p>
<html:p>PROTEIN_ASSOCIATION:peg.2736</html:p>
<html:p>SUBSYSTEM: NONE</html:p>
<html:p>PROTEIN_CLASS: 2.7.1.48</html:p>
</notes>
<listOfReactants>
<speciesReference species="cpd00038_c" stoichiometry="1"/>
<speciesReference species="cpd00367_c" stoichiometry="1"/>
</listOfReactants>
<listOfProducts>
<speciesReference species="cpd00031_c" stoichiometry="1"/>
<speciesReference species="cpd00046_c" stoichiometry="1"/>
</listOfProducts>
<kineticLaw>
	<math xmlns="http://www.w3.org/1998/Math/MathML">
			<ci> FLUX_VALUE </ci>
	</math>
	<listOfParameters>
		<parameter id="LOWER_BOUND" value="-10000" units="mmol_per_gDW_per_hr"/>
		<parameter id="UPPER_BOUND" value="10000" units="mmol_per_gDW_per_hr"/>
		<parameter id="OBJECTIVE_COEFFICIENT" value="0.0"/>
		<parameter id="FLUX_VALUE" value="0.0" units="mmol_per_gDW_per_hr"/>
	</listOfParameters>
</kineticLaw>
</reaction>
<reaction id="rxn05699" name="Gentiobiose transport in via proton symport" reversible="true">
<notes>
<html:p>GENE_ASSOCIATION:( ( BIOLOGIN )  or  ( OPEN )  or  ( PROBLEM ) )</html:p>
<html:p>PROTEIN_ASSOCIATION:( ( BIOLOGIN )  or  ( OPEN )  or  ( PROBLEM ) )</html:p>
<html:p>SUBSYSTEM: NONE</html:p>
<html:p>PROTEIN_CLASS: </html:p>
</notes>
<listOfReactants>
<speciesReference species="cpd00067_e" stoichiometry="1"/>
<speciesReference species="cpd05158_e" stoichiometry="1"/>
</listOfReactants>
<listOfProducts>
<speciesReference species="cpd00067_c" stoichiometry="1"/>
<speciesReference species="cpd05158_c" stoichiometry="1"/>
</listOfProducts>
<kineticLaw>
	<math xmlns="http://www.w3.org/1998/Math/MathML">
			<ci> FLUX_VALUE </ci>
	</math>
	<listOfParameters>
		<parameter id="LOWER_BOUND" value="-10000" units="mmol_per_gDW_per_hr"/>
		<parameter id="UPPER_BOUND" value="10000" units="mmol_per_gDW_per_hr"/>
		<parameter id="OBJECTIVE_COEFFICIENT" value="0.0"/>
		<parameter id="FLUX_VALUE" value="0.0" units="mmol_per_gDW_per_hr"/>
	</listOfParameters>
</kineticLaw>
</reaction>
<reaction id="rxn02212" name="2-Dehydro-3-deoxy-D-arabino-heptonate 7-phosphate phosphate-lyase" reversible="false">
<notes>
<html:p>GENE_ASSOCIATION:peg.2274</html:p>
<html:p>PROTEIN_ASSOCIATION:peg.2274</html:p>
<html:p>SUBSYSTEM: NONE</html:p>
<html:p>PROTEIN_CLASS: 4.2.3.4</html:p>
</notes>
<listOfReactants>
<speciesReference species="cpd02857_c" stoichiometry="1"/>
</listOfReactants>
<listOfProducts>
<speciesReference species="cpd00009_c" stoichiometry="1"/>
<speciesReference species="cpd00067_c" stoichiometry="1"/>
<speciesReference species="cpd00699_c" stoichiometry="1"/>
</listOfProducts>
<kineticLaw>
	<math xmlns="http://www.w3.org/1998/Math/MathML">
			<ci> FLUX_VALUE </ci>
	</math>
	<listOfParameters>
		<parameter id="LOWER_BOUND" value="0" units="mmol_per_gDW_per_hr"/>
		<parameter id="UPPER_BOUND" value="10000" units="mmol_per_gDW_per_hr"/>
		<parameter id="OBJECTIVE_COEFFICIENT" value="0.0"/>
		<parameter id="FLUX_VALUE" value="0.0" units="mmol_per_gDW_per_hr"/>
	</listOfParameters>
</kineticLaw>
</reaction>
<reaction id="rxn05408" name="2-methylpropionyl-CoA:[acyl-carrier-protein] transferase" reversible="true">
<notes>
<html:p>GENE_ASSOCIATION:peg.1592</html:p>
<html:p>PROTEIN_ASSOCIATION:peg.1592</html:p>
<html:p>SUBSYSTEM: NONE</html:p>
<html:p>PROTEIN_CLASS: 2.3.1.0</html:p>
</notes>
<listOfReactants>
<speciesReference species="cpd00481_c" stoichiometry="1"/>
<speciesReference species="cpd11493_c" stoichiometry="1"/>
</listOfReactants>
<listOfProducts>
<speciesReference species="cpd00010_c" stoichiometry="1"/>
<speciesReference species="cpd11545_c" stoichiometry="1"/>
</listOfProducts>
<kineticLaw>
	<math xmlns="http://www.w3.org/1998/Math/MathML">
			<ci> FLUX_VALUE </ci>
	</math>
	<listOfParameters>
		<parameter id="LOWER_BOUND" value="-10000" units="mmol_per_gDW_per_hr"/>
		<parameter id="UPPER_BOUND" value="10000" units="mmol_per_gDW_per_hr"/>
		<parameter id="OBJECTIVE_COEFFICIENT" value="0.0"/>
		<parameter id="FLUX_VALUE" value="0.0" units="mmol_per_gDW_per_hr"/>
	</listOfParameters>
</kineticLaw>
</reaction>
<reaction id="rxn10227" name="anteisoheptadecanoyl-CDPdiacylglycerol-serine O-phosphatidyltransferase" reversible="false">
<notes>
<html:p>GENE_ASSOCIATION:peg.228</html:p>
<html:p>PROTEIN_ASSOCIATION:peg.228</html:p>
<html:p>SUBSYSTEM: NONE</html:p>
<html:p>PROTEIN_CLASS: 2.7.8.8</html:p>
</notes>
<listOfReactants>
<speciesReference species="cpd00054_c" stoichiometry="1"/>
<speciesReference species="cpd15684_c" stoichiometry="1"/>
</listOfReactants>
<listOfProducts>
<speciesReference species="cpd00046_c" stoichiometry="1"/>
<speciesReference species="cpd00067_c" stoichiometry="1"/>
<speciesReference species="cpd15690_c" stoichiometry="1"/>
</listOfProducts>
<kineticLaw>
	<math xmlns="http://www.w3.org/1998/Math/MathML">
			<ci> FLUX_VALUE </ci>
	</math>
	<listOfParameters>
		<parameter id="LOWER_BOUND" value="0" units="mmol_per_gDW_per_hr"/>
		<parameter id="UPPER_BOUND" value="10000" units="mmol_per_gDW_per_hr"/>
		<parameter id="OBJECTIVE_COEFFICIENT" value="0.0"/>
		<parameter id="FLUX_VALUE" value="0.0" units="mmol_per_gDW_per_hr"/>
	</listOfParameters>
</kineticLaw>
</reaction>
<reaction id="rxn05486" name="N-acetyl-D-mannosamine proton symport" reversible="true">
<notes>
<html:p>GENE_ASSOCIATION:( ( BIOLOGIN )  or  ( OPEN )  or  ( PROBLEM ) )</html:p>
<html:p>PROTEIN_ASSOCIATION:( ( BIOLOGIN )  or  ( OPEN )  or  ( PROBLEM ) )</html:p>
<html:p>SUBSYSTEM: NONE</html:p>
<html:p>PROTEIN_CLASS: </html:p>
</notes>
<listOfReactants>
<speciesReference species="cpd00067_e" stoichiometry="1"/>
<speciesReference species="cpd00492_e" stoichiometry="1"/>
</listOfReactants>
<listOfProducts>
<speciesReference species="cpd00067_c" stoichiometry="1"/>
<speciesReference species="cpd00492_c" stoichiometry="1"/>
</listOfProducts>
<kineticLaw>
	<math xmlns="http://www.w3.org/1998/Math/MathML">
			<ci> FLUX_VALUE </ci>
	</math>
	<listOfParameters>
		<parameter id="LOWER_BOUND" value="-10000" units="mmol_per_gDW_per_hr"/>
		<parameter id="UPPER_BOUND" value="10000" units="mmol_per_gDW_per_hr"/>
		<parameter id="OBJECTIVE_COEFFICIENT" value="0.0"/>
		<parameter id="FLUX_VALUE" value="0.0" units="mmol_per_gDW_per_hr"/>
	</listOfParameters>
</kineticLaw>
</reaction>
<reaction id="rxn00917" name="Xanthosine-5'-phosphate:L-glutamine amido-ligase (AMP-forming)" reversible="false">
<notes>
<html:p>GENE_ASSOCIATION:peg.636</html:p>
<html:p>PROTEIN_ASSOCIATION:peg.636</html:p>
<html:p>SUBSYSTEM: NONE</html:p>
<html:p>PROTEIN_CLASS: 6.3.5.2</html:p>
</notes>
<listOfReactants>
<speciesReference species="cpd00001_c" stoichiometry="1"/>
<speciesReference species="cpd00002_c" stoichiometry="1"/>
<speciesReference species="cpd00053_c" stoichiometry="1"/>
<speciesReference species="cpd00497_c" stoichiometry="1"/>
</listOfReactants>
<listOfProducts>
<speciesReference species="cpd00012_c" stoichiometry="1"/>
<speciesReference species="cpd00018_c" stoichiometry="1"/>
<speciesReference species="cpd00023_c" stoichiometry="1"/>
<speciesReference species="cpd00067_c" stoichiometry="1"/>
<speciesReference species="cpd00126_c" stoichiometry="1"/>
</listOfProducts>
<kineticLaw>
	<math xmlns="http://www.w3.org/1998/Math/MathML">
			<ci> FLUX_VALUE </ci>
	</math>
	<listOfParameters>
		<parameter id="LOWER_BOUND" value="0" units="mmol_per_gDW_per_hr"/>
		<parameter id="UPPER_BOUND" value="10000" units="mmol_per_gDW_per_hr"/>
		<parameter id="OBJECTIVE_COEFFICIENT" value="0.0"/>
		<parameter id="FLUX_VALUE" value="0.0" units="mmol_per_gDW_per_hr"/>
	</listOfParameters>
</kineticLaw>
</reaction>
<reaction id="rxn05502" name="L-arginine phosphate transport in/out via proton symport" reversible="true">
<notes>
<html:p>GENE_ASSOCIATION:( ( BIOLOGIN )  or  ( OPEN )  or  ( PROBLEM ) )</html:p>
<html:p>PROTEIN_ASSOCIATION:( ( BIOLOGIN )  or  ( OPEN )  or  ( PROBLEM ) )</html:p>
<html:p>SUBSYSTEM: NONE</html:p>
<html:p>PROTEIN_CLASS: </html:p>
</notes>
<listOfReactants>
<speciesReference species="cpd00067_e" stoichiometry="1"/>
<speciesReference species="cpd03535_e" stoichiometry="1"/>
</listOfReactants>
<listOfProducts>
<speciesReference species="cpd00067_c" stoichiometry="1"/>
<speciesReference species="cpd03535_c" stoichiometry="1"/>
</listOfProducts>
<kineticLaw>
	<math xmlns="http://www.w3.org/1998/Math/MathML">
			<ci> FLUX_VALUE </ci>
	</math>
	<listOfParameters>
		<parameter id="LOWER_BOUND" value="-10000" units="mmol_per_gDW_per_hr"/>
		<parameter id="UPPER_BOUND" value="10000" units="mmol_per_gDW_per_hr"/>
		<parameter id="OBJECTIVE_COEFFICIENT" value="0.0"/>
		<parameter id="FLUX_VALUE" value="0.0" units="mmol_per_gDW_per_hr"/>
	</listOfParameters>
</kineticLaw>
</reaction>
<reaction id="rxn09113" name="Phosphatidylglycerol synthase (n-C18:0)" reversible="true">
<notes>
<html:p>GENE_ASSOCIATION:peg.1695</html:p>
<html:p>PROTEIN_ASSOCIATION:peg.1695</html:p>
<html:p>SUBSYSTEM: NONE</html:p>
<html:p>PROTEIN_CLASS: 2.7.8.5</html:p>
</notes>
<listOfReactants>
<speciesReference species="cpd00080_c" stoichiometry="1"/>
<speciesReference species="cpd15421_c" stoichiometry="1"/>
</listOfReactants>
<listOfProducts>
<speciesReference species="cpd00046_c" stoichiometry="1"/>
<speciesReference species="cpd15547_c" stoichiometry="1"/>
</listOfProducts>
<kineticLaw>
	<math xmlns="http://www.w3.org/1998/Math/MathML">
			<ci> FLUX_VALUE </ci>
	</math>
	<listOfParameters>
		<parameter id="LOWER_BOUND" value="-10000" units="mmol_per_gDW_per_hr"/>
		<parameter id="UPPER_BOUND" value="10000" units="mmol_per_gDW_per_hr"/>
		<parameter id="OBJECTIVE_COEFFICIENT" value="0.0"/>
		<parameter id="FLUX_VALUE" value="0.0" units="mmol_per_gDW_per_hr"/>
	</listOfParameters>
</kineticLaw>
</reaction>
<reaction id="rxn02160" name="L-Histidinol-phosphate phosphohydrolase" reversible="false">
<notes>
<html:p>GENE_ASSOCIATION:peg.2965</html:p>
<html:p>PROTEIN_ASSOCIATION:peg.2965</html:p>
<html:p>SUBSYSTEM: NONE</html:p>
<html:p>PROTEIN_CLASS: 3.1.3.15</html:p>
</notes>
<listOfReactants>
<speciesReference species="cpd00001_c" stoichiometry="1"/>
<speciesReference species="cpd00807_c" stoichiometry="1"/>
</listOfReactants>
<listOfProducts>
<speciesReference species="cpd00009_c" stoichiometry="1"/>
<speciesReference species="cpd00067_c" stoichiometry="1"/>
<speciesReference species="cpd00641_c" stoichiometry="1"/>
</listOfProducts>
<kineticLaw>
	<math xmlns="http://www.w3.org/1998/Math/MathML">
			<ci> FLUX_VALUE </ci>
	</math>
	<listOfParameters>
		<parameter id="LOWER_BOUND" value="0" units="mmol_per_gDW_per_hr"/>
		<parameter id="UPPER_BOUND" value="10000" units="mmol_per_gDW_per_hr"/>
		<parameter id="OBJECTIVE_COEFFICIENT" value="0.0"/>
		<parameter id="FLUX_VALUE" value="0.0" units="mmol_per_gDW_per_hr"/>
	</listOfParameters>
</kineticLaw>
</reaction>
<reaction id="rxn02339" name="4-Hydroxy-L-glutamate:2-oxoglutarate aminotransferase" reversible="true">
<notes>
<html:p>GENE_ASSOCIATION:( ( peg.3775 )  or  ( peg.2241 ) )</html:p>
<html:p>PROTEIN_ASSOCIATION:( ( peg.3775 )  or  ( peg.2241 ) )</html:p>
<html:p>SUBSYSTEM: NONE</html:p>
<html:p>PROTEIN_CLASS: 2.6.1.23</html:p>
</notes>
<listOfReactants>
<speciesReference species="cpd00024_c" stoichiometry="1"/>
<speciesReference species="cpd01974_c" stoichiometry="1"/>
</listOfReactants>
<listOfProducts>
<speciesReference species="cpd00023_c" stoichiometry="1"/>
<speciesReference species="cpd00830_c" stoichiometry="1"/>
</listOfProducts>
<kineticLaw>
	<math xmlns="http://www.w3.org/1998/Math/MathML">
			<ci> FLUX_VALUE </ci>
	</math>
	<listOfParameters>
		<parameter id="LOWER_BOUND" value="-10000" units="mmol_per_gDW_per_hr"/>
		<parameter id="UPPER_BOUND" value="10000" units="mmol_per_gDW_per_hr"/>
		<parameter id="OBJECTIVE_COEFFICIENT" value="0.0"/>
		<parameter id="FLUX_VALUE" value="0.0" units="mmol_per_gDW_per_hr"/>
	</listOfParameters>
</kineticLaw>
</reaction>
<reaction id="rxn10295" name="isopentadecanoyl-lipoteichoic acid synthesis (n=24), linked, unsubstituted" reversible="true">
<notes>
<html:p>GENE_ASSOCIATION:peg.3579</html:p>
<html:p>PROTEIN_ASSOCIATION:peg.3579</html:p>
<html:p>SUBSYSTEM: NONE</html:p>
<html:p>PROTEIN_CLASS: 2.7.8.12</html:p>
</notes>
<listOfReactants>
<speciesReference species="cpd00402_c" stoichiometry="24"/>
<speciesReference species="cpd15734_c" stoichiometry="1"/>
</listOfReactants>
<listOfProducts>
<speciesReference species="cpd00046_c" stoichiometry="24"/>
<speciesReference species="cpd15752_c" stoichiometry="1"/>
</listOfProducts>
<kineticLaw>
	<math xmlns="http://www.w3.org/1998/Math/MathML">
			<ci> FLUX_VALUE </ci>
	</math>
	<listOfParameters>
		<parameter id="LOWER_BOUND" value="-10000" units="mmol_per_gDW_per_hr"/>
		<parameter id="UPPER_BOUND" value="10000" units="mmol_per_gDW_per_hr"/>
		<parameter id="OBJECTIVE_COEFFICIENT" value="0.0"/>
		<parameter id="FLUX_VALUE" value="0.0" units="mmol_per_gDW_per_hr"/>
	</listOfParameters>
</kineticLaw>
</reaction>
<reaction id="rxn04821" name="(1S,2R)-naphthalene 1,2-oxide hydrolase" reversible="true">
<notes>
<html:p>GENE_ASSOCIATION:peg.858</html:p>
<html:p>PROTEIN_ASSOCIATION:peg.858</html:p>
<html:p>SUBSYSTEM: NONE</html:p>
<html:p>PROTEIN_CLASS: 3.3.2.9</html:p>
</notes>
<listOfReactants>
<speciesReference species="cpd00001_c" stoichiometry="1"/>
<speciesReference species="cpd10484_c" stoichiometry="1"/>
</listOfReactants>
<listOfProducts>
<speciesReference species="cpd03712_c" stoichiometry="1"/>
</listOfProducts>
<kineticLaw>
	<math xmlns="http://www.w3.org/1998/Math/MathML">
			<ci> FLUX_VALUE </ci>
	</math>
	<listOfParameters>
		<parameter id="LOWER_BOUND" value="-10000" units="mmol_per_gDW_per_hr"/>
		<parameter id="UPPER_BOUND" value="10000" units="mmol_per_gDW_per_hr"/>
		<parameter id="OBJECTIVE_COEFFICIENT" value="0.0"/>
		<parameter id="FLUX_VALUE" value="0.0" units="mmol_per_gDW_per_hr"/>
	</listOfParameters>
</kineticLaw>
</reaction>
<reaction id="rxn10304" name="isopentadecanoyl-lipoteichoic acid synthesis (n=24), linked, glucose substituted" reversible="true">
<notes>
<html:p>GENE_ASSOCIATION:peg.3580</html:p>
<html:p>PROTEIN_ASSOCIATION:peg.3580</html:p>
<html:p>SUBSYSTEM: NONE</html:p>
<html:p>PROTEIN_CLASS: 2.4.1.52</html:p>
</notes>
<listOfReactants>
<speciesReference species="cpd00026_c" stoichiometry="24"/>
<speciesReference species="cpd15752_c" stoichiometry="1"/>
</listOfReactants>
<listOfProducts>
<speciesReference species="cpd00014_c" stoichiometry="24"/>
<speciesReference species="cpd15761_c" stoichiometry="1"/>
</listOfProducts>
<kineticLaw>
	<math xmlns="http://www.w3.org/1998/Math/MathML">
			<ci> FLUX_VALUE </ci>
	</math>
	<listOfParameters>
		<parameter id="LOWER_BOUND" value="-10000" units="mmol_per_gDW_per_hr"/>
		<parameter id="UPPER_BOUND" value="10000" units="mmol_per_gDW_per_hr"/>
		<parameter id="OBJECTIVE_COEFFICIENT" value="0.0"/>
		<parameter id="FLUX_VALUE" value="0.0" units="mmol_per_gDW_per_hr"/>
	</listOfParameters>
</kineticLaw>
</reaction>
<reaction id="rxn02495" name="beta-D-Galactosyl-1,4-beta-D-glucosylceramide" reversible="true">
<notes>
<html:p>GENE_ASSOCIATION:peg.3585</html:p>
<html:p>PROTEIN_ASSOCIATION:peg.3585</html:p>
<html:p>SUBSYSTEM: NONE</html:p>
<html:p>PROTEIN_CLASS: 3.2.1.52</html:p>
</notes>
<listOfReactants>
<speciesReference species="cpd00001_c" stoichiometry="1"/>
<speciesReference species="cpd03656_c" stoichiometry="1"/>
</listOfReactants>
<listOfProducts>
<speciesReference species="cpd00832_c" stoichiometry="1"/>
<speciesReference species="cpd00947_c" stoichiometry="1"/>
</listOfProducts>
<kineticLaw>
	<math xmlns="http://www.w3.org/1998/Math/MathML">
			<ci> FLUX_VALUE </ci>
	</math>
	<listOfParameters>
		<parameter id="LOWER_BOUND" value="-10000" units="mmol_per_gDW_per_hr"/>
		<parameter id="UPPER_BOUND" value="10000" units="mmol_per_gDW_per_hr"/>
		<parameter id="OBJECTIVE_COEFFICIENT" value="0.0"/>
		<parameter id="FLUX_VALUE" value="0.0" units="mmol_per_gDW_per_hr"/>
	</listOfParameters>
</kineticLaw>
</reaction>
<reaction id="rxn01044" name="D-Xylose ketol-isomerase" reversible="true">
<notes>
<html:p>GENE_ASSOCIATION:peg.1764</html:p>
<html:p>PROTEIN_ASSOCIATION:peg.1764</html:p>
<html:p>SUBSYSTEM: NONE</html:p>
<html:p>PROTEIN_CLASS: 5.3.1.5</html:p>
</notes>
<listOfReactants>
<speciesReference species="cpd00154_c" stoichiometry="1"/>
</listOfReactants>
<listOfProducts>
<speciesReference species="cpd00259_c" stoichiometry="1"/>
</listOfProducts>
<kineticLaw>
	<math xmlns="http://www.w3.org/1998/Math/MathML">
			<ci> FLUX_VALUE </ci>
	</math>
	<listOfParameters>
		<parameter id="LOWER_BOUND" value="-10000" units="mmol_per_gDW_per_hr"/>
		<parameter id="UPPER_BOUND" value="10000" units="mmol_per_gDW_per_hr"/>
		<parameter id="OBJECTIVE_COEFFICIENT" value="0.0"/>
		<parameter id="FLUX_VALUE" value="0.0" units="mmol_per_gDW_per_hr"/>
	</listOfParameters>
</kineticLaw>
</reaction>
<reaction id="rxn05557" name="iron (III) dicitrate transport via ABC system" reversible="false">
<notes>
<html:p>GENE_ASSOCIATION:( ( peg.844  and  peg.845  and  peg.846 )  or  ( peg.3299 ) )</html:p>
<html:p>PROTEIN_ASSOCIATION:( ( peg.844  and  peg.845  and  peg.846 )  or  ( peg.3299 ) )</html:p>
<html:p>SUBSYSTEM: NONE</html:p>
<html:p>PROTEIN_CLASS: </html:p>
</notes>
<listOfReactants>
<speciesReference species="cpd00001_c" stoichiometry="1"/>
<speciesReference species="cpd00002_c" stoichiometry="1"/>
<speciesReference species="cpd00137_e" stoichiometry="2"/>
<speciesReference species="cpd10516_e" stoichiometry="1"/>
</listOfReactants>
<listOfProducts>
<speciesReference species="cpd00008_c" stoichiometry="1"/>
<speciesReference species="cpd00009_c" stoichiometry="1"/>
<speciesReference species="cpd00067_c" stoichiometry="1"/>
<speciesReference species="cpd00137_c" stoichiometry="2"/>
<speciesReference species="cpd10516_c" stoichiometry="1"/>
</listOfProducts>
<kineticLaw>
	<math xmlns="http://www.w3.org/1998/Math/MathML">
			<ci> FLUX_VALUE </ci>
	</math>
	<listOfParameters>
		<parameter id="LOWER_BOUND" value="0" units="mmol_per_gDW_per_hr"/>
		<parameter id="UPPER_BOUND" value="10000" units="mmol_per_gDW_per_hr"/>
		<parameter id="OBJECTIVE_COEFFICIENT" value="0.0"/>
		<parameter id="FLUX_VALUE" value="0.0" units="mmol_per_gDW_per_hr"/>
	</listOfParameters>
</kineticLaw>
</reaction>
<reaction id="rxn00883" name="1D-myo-Inositol 3-phosphate phosphahydrolase" reversible="false">
<notes>
<html:p>GENE_ASSOCIATION:peg.1469</html:p>
<html:p>PROTEIN_ASSOCIATION:peg.1469</html:p>
<html:p>SUBSYSTEM: NONE</html:p>
<html:p>PROTEIN_CLASS: 3.1.3.25</html:p>
</notes>
<listOfReactants>
<speciesReference species="cpd00001_c" stoichiometry="1"/>
<speciesReference species="cpd02484_c" stoichiometry="1"/>
</listOfReactants>
<listOfProducts>
<speciesReference species="cpd00009_c" stoichiometry="1"/>
<speciesReference species="cpd00067_c" stoichiometry="1"/>
<speciesReference species="cpd00121_c" stoichiometry="1"/>
</listOfProducts>
<kineticLaw>
	<math xmlns="http://www.w3.org/1998/Math/MathML">
			<ci> FLUX_VALUE </ci>
	</math>
	<listOfParameters>
		<parameter id="LOWER_BOUND" value="0" units="mmol_per_gDW_per_hr"/>
		<parameter id="UPPER_BOUND" value="10000" units="mmol_per_gDW_per_hr"/>
		<parameter id="OBJECTIVE_COEFFICIENT" value="0.0"/>
		<parameter id="FLUX_VALUE" value="0.0" units="mmol_per_gDW_per_hr"/>
	</listOfParameters>
</kineticLaw>
</reaction>
<reaction id="rxn01923" name="2-Methylpropanoyl-CoA:oxygen 2,3-oxidoreductase" reversible="false">
<notes>
<html:p>GENE_ASSOCIATION:peg.2419</html:p>
<html:p>PROTEIN_ASSOCIATION:peg.2419</html:p>
<html:p>SUBSYSTEM: NONE</html:p>
<html:p>PROTEIN_CLASS: 1.3.99.2</html:p>
</notes>
<listOfReactants>
<speciesReference species="cpd00007_c" stoichiometry="1"/>
<speciesReference species="cpd00481_c" stoichiometry="2"/>
</listOfReactants>
<listOfProducts>
<speciesReference species="cpd00001_c" stoichiometry="2"/>
<speciesReference species="cpd02187_c" stoichiometry="2"/>
</listOfProducts>
<kineticLaw>
	<math xmlns="http://www.w3.org/1998/Math/MathML">
			<ci> FLUX_VALUE </ci>
	</math>
	<listOfParameters>
		<parameter id="LOWER_BOUND" value="0" units="mmol_per_gDW_per_hr"/>
		<parameter id="UPPER_BOUND" value="10000" units="mmol_per_gDW_per_hr"/>
		<parameter id="OBJECTIVE_COEFFICIENT" value="0.0"/>
		<parameter id="FLUX_VALUE" value="0.0" units="mmol_per_gDW_per_hr"/>
	</listOfParameters>
</kineticLaw>
</reaction>
<reaction id="rxn01218" name="2'-Deoxycytidine 5'-monophosphate phosphohydrolase" reversible="false">
<notes>
<html:p>GENE_ASSOCIATION:( ( peg.784 )  or  ( peg.733 ) )</html:p>
<html:p>PROTEIN_ASSOCIATION:( ( peg.784 )  or  ( peg.733 ) )</html:p>
<html:p>SUBSYSTEM: NONE</html:p>
<html:p>PROTEIN_CLASS: 3.1.3.5</html:p>
</notes>
<listOfReactants>
<speciesReference species="cpd00001_c" stoichiometry="1"/>
<speciesReference species="cpd00206_c" stoichiometry="1"/>
</listOfReactants>
<listOfProducts>
<speciesReference species="cpd00009_c" stoichiometry="1"/>
<speciesReference species="cpd00067_c" stoichiometry="1"/>
<speciesReference species="cpd00654_c" stoichiometry="1"/>
</listOfProducts>
<kineticLaw>
	<math xmlns="http://www.w3.org/1998/Math/MathML">
			<ci> FLUX_VALUE </ci>
	</math>
	<listOfParameters>
		<parameter id="LOWER_BOUND" value="0" units="mmol_per_gDW_per_hr"/>
		<parameter id="UPPER_BOUND" value="10000" units="mmol_per_gDW_per_hr"/>
		<parameter id="OBJECTIVE_COEFFICIENT" value="0.0"/>
		<parameter id="FLUX_VALUE" value="0.0" units="mmol_per_gDW_per_hr"/>
	</listOfParameters>
</kineticLaw>
</reaction>
<reaction id="rxn00248" name="(S)-malate:NAD+ oxidoreductase" reversible="true">
<notes>
<html:p>GENE_ASSOCIATION:( ( peg.1233 )  or  ( peg.2915 ) )</html:p>
<html:p>PROTEIN_ASSOCIATION:( ( peg.1233 )  or  ( peg.2915 ) )</html:p>
<html:p>SUBSYSTEM: NONE</html:p>
<html:p>PROTEIN_CLASS: 1.1.1.37</html:p>
</notes>
<listOfReactants>
<speciesReference species="cpd00003_c" stoichiometry="1"/>
<speciesReference species="cpd00130_c" stoichiometry="1"/>
</listOfReactants>
<listOfProducts>
<speciesReference species="cpd00004_c" stoichiometry="1"/>
<speciesReference species="cpd00032_c" stoichiometry="1"/>
<speciesReference species="cpd00067_c" stoichiometry="1"/>
</listOfProducts>
<kineticLaw>
	<math xmlns="http://www.w3.org/1998/Math/MathML">
			<ci> FLUX_VALUE </ci>
	</math>
	<listOfParameters>
		<parameter id="LOWER_BOUND" value="-10000" units="mmol_per_gDW_per_hr"/>
		<parameter id="UPPER_BOUND" value="10000" units="mmol_per_gDW_per_hr"/>
		<parameter id="OBJECTIVE_COEFFICIENT" value="0.0"/>
		<parameter id="FLUX_VALUE" value="0.0" units="mmol_per_gDW_per_hr"/>
	</listOfParameters>
</kineticLaw>
</reaction>
<reaction id="rxn01297" name="Xanthine:NAD+ oxidoreductase" reversible="false">
<notes>
<html:p>GENE_ASSOCIATION:( peg.3253  and  peg.3254  and  peg.3255 )</html:p>
<html:p>PROTEIN_ASSOCIATION:( peg.3253  and  peg.3254  and  peg.3255 )</html:p>
<html:p>SUBSYSTEM: NONE</html:p>
<html:p>PROTEIN_CLASS: 1.17.1.4</html:p>
</notes>
<listOfReactants>
<speciesReference species="cpd00004_c" stoichiometry="1"/>
<speciesReference species="cpd00067_c" stoichiometry="1"/>
<speciesReference species="cpd00309_c" stoichiometry="1"/>
</listOfReactants>
<listOfProducts>
<speciesReference species="cpd00001_c" stoichiometry="1"/>
<speciesReference species="cpd00003_c" stoichiometry="1"/>
<speciesReference species="cpd00226_c" stoichiometry="1"/>
</listOfProducts>
<kineticLaw>
	<math xmlns="http://www.w3.org/1998/Math/MathML">
			<ci> FLUX_VALUE </ci>
	</math>
	<listOfParameters>
		<parameter id="LOWER_BOUND" value="0" units="mmol_per_gDW_per_hr"/>
		<parameter id="UPPER_BOUND" value="10000" units="mmol_per_gDW_per_hr"/>
		<parameter id="OBJECTIVE_COEFFICIENT" value="0.0"/>
		<parameter id="FLUX_VALUE" value="0.0" units="mmol_per_gDW_per_hr"/>
	</listOfParameters>
</kineticLaw>
</reaction>
<reaction id="rxn05239" name="adenosine 3',5'-bisphosphate,sulfite:oxidized-thioredoxin oxidoreductase" reversible="false">
<notes>
<html:p>GENE_ASSOCIATION:( ( peg.1559 )  or  ( peg.1093 ) )</html:p>
<html:p>PROTEIN_ASSOCIATION:( ( peg.1559 )  or  ( peg.1093 ) )</html:p>
<html:p>SUBSYSTEM: NONE</html:p>
<html:p>PROTEIN_CLASS: 1.8.4.8</html:p>
</notes>
<listOfReactants>
<speciesReference species="cpd00044_c" stoichiometry="1"/>
<speciesReference species="cpd11421_c" stoichiometry="1"/>
</listOfReactants>
<listOfProducts>
<speciesReference species="cpd00045_c" stoichiometry="1"/>
<speciesReference species="cpd00081_c" stoichiometry="1"/>
<speciesReference species="cpd11420_c" stoichiometry="1"/>
</listOfProducts>
<kineticLaw>
	<math xmlns="http://www.w3.org/1998/Math/MathML">
			<ci> FLUX_VALUE </ci>
	</math>
	<listOfParameters>
		<parameter id="LOWER_BOUND" value="0" units="mmol_per_gDW_per_hr"/>
		<parameter id="UPPER_BOUND" value="10000" units="mmol_per_gDW_per_hr"/>
		<parameter id="OBJECTIVE_COEFFICIENT" value="0.0"/>
		<parameter id="FLUX_VALUE" value="0.0" units="mmol_per_gDW_per_hr"/>
	</listOfParameters>
</kineticLaw>
</reaction>
<reaction id="rxn05734" name="aldehyde dehydrogenase (glyoxylate, NAD)" reversible="true">
<notes>
<html:p>GENE_ASSOCIATION:( ( peg.1936 )  or  ( peg.3888 )  or  ( peg.3991 )  or  ( peg.735 )  or  ( peg.3801 ) )</html:p>
<html:p>PROTEIN_ASSOCIATION:( ( peg.1936 )  or  ( peg.3888 )  or  ( peg.3991 )  or  ( peg.735 )  or  ( peg.3801 ) )</html:p>
<html:p>SUBSYSTEM: NONE</html:p>
<html:p>PROTEIN_CLASS: </html:p>
</notes>
<listOfReactants>
<speciesReference species="cpd00001_c" stoichiometry="1"/>
<speciesReference species="cpd00003_c" stoichiometry="1"/>
<speciesReference species="cpd00040_c" stoichiometry="1"/>
</listOfReactants>
<listOfProducts>
<speciesReference species="cpd00004_c" stoichiometry="1"/>
<speciesReference species="cpd00067_c" stoichiometry="2"/>
<speciesReference species="cpd00180_c" stoichiometry="1"/>
</listOfProducts>
<kineticLaw>
	<math xmlns="http://www.w3.org/1998/Math/MathML">
			<ci> FLUX_VALUE </ci>
	</math>
	<listOfParameters>
		<parameter id="LOWER_BOUND" value="-10000" units="mmol_per_gDW_per_hr"/>
		<parameter id="UPPER_BOUND" value="10000" units="mmol_per_gDW_per_hr"/>
		<parameter id="OBJECTIVE_COEFFICIENT" value="0.0"/>
		<parameter id="FLUX_VALUE" value="0.0" units="mmol_per_gDW_per_hr"/>
	</listOfParameters>
</kineticLaw>
</reaction>
<reaction id="rxn01302" name="L-Homoserine:NADP+ oxidoreductase" reversible="true">
<notes>
<html:p>GENE_ASSOCIATION:peg.3232</html:p>
<html:p>PROTEIN_ASSOCIATION:peg.3232</html:p>
<html:p>SUBSYSTEM: NONE</html:p>
<html:p>PROTEIN_CLASS: 1.1.1.3</html:p>
</notes>
<listOfReactants>
<speciesReference species="cpd00006_c" stoichiometry="1"/>
<speciesReference species="cpd00227_c" stoichiometry="1"/>
</listOfReactants>
<listOfProducts>
<speciesReference species="cpd00005_c" stoichiometry="1"/>
<speciesReference species="cpd00067_c" stoichiometry="1"/>
<speciesReference species="cpd00346_c" stoichiometry="1"/>
</listOfProducts>
<kineticLaw>
	<math xmlns="http://www.w3.org/1998/Math/MathML">
			<ci> FLUX_VALUE </ci>
	</math>
	<listOfParameters>
		<parameter id="LOWER_BOUND" value="-10000" units="mmol_per_gDW_per_hr"/>
		<parameter id="UPPER_BOUND" value="10000" units="mmol_per_gDW_per_hr"/>
		<parameter id="OBJECTIVE_COEFFICIENT" value="0.0"/>
		<parameter id="FLUX_VALUE" value="0.0" units="mmol_per_gDW_per_hr"/>
	</listOfParameters>
</kineticLaw>
</reaction>
<reaction id="rxn10283" name="isoheptadecanoyl-UDP-glucosyltransferase (monoglucosyl)" reversible="true">
<notes>
<html:p>GENE_ASSOCIATION:peg.1337</html:p>
<html:p>PROTEIN_ASSOCIATION:peg.1337</html:p>
<html:p>SUBSYSTEM: NONE</html:p>
<html:p>PROTEIN_CLASS: </html:p>
</notes>
<listOfReactants>
<speciesReference species="cpd00026_c" stoichiometry="1"/>
<speciesReference species="cpd15701_c" stoichiometry="1"/>
</listOfReactants>
<listOfProducts>
<speciesReference species="cpd00014_c" stoichiometry="1"/>
<speciesReference species="cpd15740_c" stoichiometry="1"/>
</listOfProducts>
<kineticLaw>
	<math xmlns="http://www.w3.org/1998/Math/MathML">
			<ci> FLUX_VALUE </ci>
	</math>
	<listOfParameters>
		<parameter id="LOWER_BOUND" value="-10000" units="mmol_per_gDW_per_hr"/>
		<parameter id="UPPER_BOUND" value="10000" units="mmol_per_gDW_per_hr"/>
		<parameter id="OBJECTIVE_COEFFICIENT" value="0.0"/>
		<parameter id="FLUX_VALUE" value="0.0" units="mmol_per_gDW_per_hr"/>
	</listOfParameters>
</kineticLaw>
</reaction>
<reaction id="rxn00373" name="Oxalate carboxy-lyase" reversible="false">
<notes>
<html:p>GENE_ASSOCIATION:( ( peg.1870 )  or  ( peg.3330 ) )</html:p>
<html:p>PROTEIN_ASSOCIATION:( ( peg.1870 )  or  ( peg.3330 ) )</html:p>
<html:p>SUBSYSTEM: NONE</html:p>
<html:p>PROTEIN_CLASS: 4.1.1.2</html:p>
</notes>
<listOfReactants>
<speciesReference species="cpd00067_c" stoichiometry="1"/>
<speciesReference species="cpd00180_c" stoichiometry="1"/>
</listOfReactants>
<listOfProducts>
<speciesReference species="cpd00011_c" stoichiometry="1"/>
<speciesReference species="cpd00047_c" stoichiometry="1"/>
</listOfProducts>
<kineticLaw>
	<math xmlns="http://www.w3.org/1998/Math/MathML">
			<ci> FLUX_VALUE </ci>
	</math>
	<listOfParameters>
		<parameter id="LOWER_BOUND" value="0" units="mmol_per_gDW_per_hr"/>
		<parameter id="UPPER_BOUND" value="10000" units="mmol_per_gDW_per_hr"/>
		<parameter id="OBJECTIVE_COEFFICIENT" value="0.0"/>
		<parameter id="FLUX_VALUE" value="0.0" units="mmol_per_gDW_per_hr"/>
	</listOfParameters>
</kineticLaw>
</reaction>
<reaction id="rxn05422" name="10-methyl-3-oxo-undecanoyl-ACP:NADP+ oxidoreductase" reversible="true">
<notes>
<html:p>GENE_ASSOCIATION:peg.1593</html:p>
<html:p>PROTEIN_ASSOCIATION:peg.1593</html:p>
<html:p>SUBSYSTEM: NONE</html:p>
<html:p>PROTEIN_CLASS: 1.1.1.0</html:p>
</notes>
<listOfReactants>
<speciesReference species="cpd00005_c" stoichiometry="1"/>
<speciesReference species="cpd00067_c" stoichiometry="1"/>
<speciesReference species="cpd11558_c" stoichiometry="1"/>
</listOfReactants>
<listOfProducts>
<speciesReference species="cpd00006_c" stoichiometry="1"/>
<speciesReference species="cpd11559_c" stoichiometry="1"/>
</listOfProducts>
<kineticLaw>
	<math xmlns="http://www.w3.org/1998/Math/MathML">
			<ci> FLUX_VALUE </ci>
	</math>
	<listOfParameters>
		<parameter id="LOWER_BOUND" value="-10000" units="mmol_per_gDW_per_hr"/>
		<parameter id="UPPER_BOUND" value="10000" units="mmol_per_gDW_per_hr"/>
		<parameter id="OBJECTIVE_COEFFICIENT" value="0.0"/>
		<parameter id="FLUX_VALUE" value="0.0" units="mmol_per_gDW_per_hr"/>
	</listOfParameters>
</kineticLaw>
</reaction>
<reaction id="rxn00979" name="glycolaldehyde:NAD+ oxidoreductase" reversible="true">
<notes>
<html:p>GENE_ASSOCIATION:( ( peg.3888 )  or  ( peg.3991 )  or  ( peg.1936 )  or  ( peg.735 )  or  ( peg.3801 ) )</html:p>
<html:p>PROTEIN_ASSOCIATION:( ( peg.3888 )  or  ( peg.3991 )  or  ( peg.1936 )  or  ( peg.735 )  or  ( peg.3801 ) )</html:p>
<html:p>SUBSYSTEM: NONE</html:p>
<html:p>PROTEIN_CLASS: 1.2.1.21</html:p>
</notes>
<listOfReactants>
<speciesReference species="cpd00001_c" stoichiometry="1"/>
<speciesReference species="cpd00003_c" stoichiometry="1"/>
<speciesReference species="cpd00229_c" stoichiometry="1"/>
</listOfReactants>
<listOfProducts>
<speciesReference species="cpd00004_c" stoichiometry="1"/>
<speciesReference species="cpd00067_c" stoichiometry="2"/>
<speciesReference species="cpd00139_c" stoichiometry="1"/>
</listOfProducts>
<kineticLaw>
	<math xmlns="http://www.w3.org/1998/Math/MathML">
			<ci> FLUX_VALUE </ci>
	</math>
	<listOfParameters>
		<parameter id="LOWER_BOUND" value="-10000" units="mmol_per_gDW_per_hr"/>
		<parameter id="UPPER_BOUND" value="10000" units="mmol_per_gDW_per_hr"/>
		<parameter id="OBJECTIVE_COEFFICIENT" value="0.0"/>
		<parameter id="FLUX_VALUE" value="0.0" units="mmol_per_gDW_per_hr"/>
	</listOfParameters>
</kineticLaw>
</reaction>
<reaction id="rxn10322" name="isopentadecanoyl-lipoteichoic acid synthesis (n=24), unlinked, D-alanine substituted" reversible="false">
<notes>
<html:p>GENE_ASSOCIATION:peg.3558</html:p>
<html:p>PROTEIN_ASSOCIATION:peg.3558</html:p>
<html:p>SUBSYSTEM: NONE</html:p>
<html:p>PROTEIN_CLASS: </html:p>
</notes>
<listOfReactants>
<speciesReference species="cpd00002_c" stoichiometry="24"/>
<speciesReference species="cpd00117_c" stoichiometry="24"/>
<speciesReference species="cpd15752_c" stoichiometry="1"/>
</listOfReactants>
<listOfProducts>
<speciesReference species="cpd00012_c" stoichiometry="24"/>
<speciesReference species="cpd00018_c" stoichiometry="24"/>
<speciesReference species="cpd15779_c" stoichiometry="1"/>
</listOfProducts>
<kineticLaw>
	<math xmlns="http://www.w3.org/1998/Math/MathML">
			<ci> FLUX_VALUE </ci>
	</math>
	<listOfParameters>
		<parameter id="LOWER_BOUND" value="0" units="mmol_per_gDW_per_hr"/>
		<parameter id="UPPER_BOUND" value="10000" units="mmol_per_gDW_per_hr"/>
		<parameter id="OBJECTIVE_COEFFICIENT" value="0.0"/>
		<parameter id="FLUX_VALUE" value="0.0" units="mmol_per_gDW_per_hr"/>
	</listOfParameters>
</kineticLaw>
</reaction>
<reaction id="rxn05448" name="10-methyl-trans-undec-2-enoyl-ACP:NAD+ oxidoreductase (A-specific)" reversible="false">
<notes>
<html:p>GENE_ASSOCIATION:( ( peg.1173 )  or  ( peg.2682 ) )</html:p>
<html:p>PROTEIN_ASSOCIATION:( ( peg.1173 )  or  ( peg.2682 ) )</html:p>
<html:p>SUBSYSTEM: NONE</html:p>
<html:p>PROTEIN_CLASS: 1.3.1.0</html:p>
</notes>
<listOfReactants>
<speciesReference species="cpd00004_c" stoichiometry="1"/>
<speciesReference species="cpd00067_c" stoichiometry="1"/>
<speciesReference species="cpd11560_c" stoichiometry="1"/>
</listOfReactants>
<listOfProducts>
<speciesReference species="cpd00003_c" stoichiometry="1"/>
<speciesReference species="cpd11561_c" stoichiometry="1"/>
</listOfProducts>
<kineticLaw>
	<math xmlns="http://www.w3.org/1998/Math/MathML">
			<ci> FLUX_VALUE </ci>
	</math>
	<listOfParameters>
		<parameter id="LOWER_BOUND" value="0" units="mmol_per_gDW_per_hr"/>
		<parameter id="UPPER_BOUND" value="10000" units="mmol_per_gDW_per_hr"/>
		<parameter id="OBJECTIVE_COEFFICIENT" value="0.0"/>
		<parameter id="FLUX_VALUE" value="0.0" units="mmol_per_gDW_per_hr"/>
	</listOfParameters>
</kineticLaw>
</reaction>
<reaction id="rxn00048" name="6,7-Dimethyl-8-(1-D-ribityl)lumazine:6,7-dimethyl-8-(1-D-ribityl)" reversible="false">
<notes>
<html:p>GENE_ASSOCIATION:( ( peg.2331 )  or  ( peg.2328 ) )</html:p>
<html:p>PROTEIN_ASSOCIATION:( ( peg.2331 )  or  ( peg.2328 ) )</html:p>
<html:p>SUBSYSTEM: NONE</html:p>
<html:p>PROTEIN_CLASS: 2.5.1.9</html:p>
</notes>
<listOfReactants>
<speciesReference species="cpd02656_c" stoichiometry="2"/>
</listOfReactants>
<listOfProducts>
<speciesReference species="cpd00220_c" stoichiometry="1"/>
<speciesReference species="cpd02882_c" stoichiometry="1"/>
</listOfProducts>
<kineticLaw>
	<math xmlns="http://www.w3.org/1998/Math/MathML">
			<ci> FLUX_VALUE </ci>
	</math>
	<listOfParameters>
		<parameter id="LOWER_BOUND" value="0" units="mmol_per_gDW_per_hr"/>
		<parameter id="UPPER_BOUND" value="10000" units="mmol_per_gDW_per_hr"/>
		<parameter id="OBJECTIVE_COEFFICIENT" value="0.0"/>
		<parameter id="FLUX_VALUE" value="0.0" units="mmol_per_gDW_per_hr"/>
	</listOfParameters>
</kineticLaw>
</reaction>
<reaction id="rxn10233" name="anteisoheptadecanoyl-phosphatidylserine decarboxylase" reversible="true">
<notes>
<html:p>GENE_ASSOCIATION:peg.230</html:p>
<html:p>PROTEIN_ASSOCIATION:peg.230</html:p>
<html:p>SUBSYSTEM: NONE</html:p>
<html:p>PROTEIN_CLASS: 4.1.1.65</html:p>
</notes>
<listOfReactants>
<speciesReference species="cpd00067_c" stoichiometry="2"/>
<speciesReference species="cpd15690_c" stoichiometry="1"/>
</listOfReactants>
<listOfProducts>
<speciesReference species="cpd00011_c" stoichiometry="1"/>
<speciesReference species="cpd15696_c" stoichiometry="1"/>
</listOfProducts>
<kineticLaw>
	<math xmlns="http://www.w3.org/1998/Math/MathML">
			<ci> FLUX_VALUE </ci>
	</math>
	<listOfParameters>
		<parameter id="LOWER_BOUND" value="-10000" units="mmol_per_gDW_per_hr"/>
		<parameter id="UPPER_BOUND" value="10000" units="mmol_per_gDW_per_hr"/>
		<parameter id="OBJECTIVE_COEFFICIENT" value="0.0"/>
		<parameter id="FLUX_VALUE" value="0.0" units="mmol_per_gDW_per_hr"/>
	</listOfParameters>
</kineticLaw>
</reaction>
<reaction id="rxn07584" name="ATP:lipoate adenylyltransferase" reversible="true">
<notes>
<html:p>GENE_ASSOCIATION:peg.2457</html:p>
<html:p>PROTEIN_ASSOCIATION:peg.2457</html:p>
<html:p>SUBSYSTEM: NONE</html:p>
<html:p>PROTEIN_CLASS: 2.7.7.63</html:p>
</notes>
<listOfReactants>
<speciesReference species="cpd00002_c" stoichiometry="1"/>
<speciesReference species="cpd00067_c" stoichiometry="1"/>
<speciesReference species="cpd00541_c" stoichiometry="1"/>
</listOfReactants>
<listOfProducts>
<speciesReference species="cpd00012_c" stoichiometry="1"/>
<speciesReference species="cpd14955_c" stoichiometry="1"/>
</listOfProducts>
<kineticLaw>
	<math xmlns="http://www.w3.org/1998/Math/MathML">
			<ci> FLUX_VALUE </ci>
	</math>
	<listOfParameters>
		<parameter id="LOWER_BOUND" value="-10000" units="mmol_per_gDW_per_hr"/>
		<parameter id="UPPER_BOUND" value="10000" units="mmol_per_gDW_per_hr"/>
		<parameter id="OBJECTIVE_COEFFICIENT" value="0.0"/>
		<parameter id="FLUX_VALUE" value="0.0" units="mmol_per_gDW_per_hr"/>
	</listOfParameters>
</kineticLaw>
</reaction>
<reaction id="rxn05201" name="Hypoxanthine ion-coupled transport" reversible="true">
<notes>
<html:p>GENE_ASSOCIATION:( ( peg.3002 )  or  ( peg.637 )  or  ( peg.3249  and  peg.3250 )  or  ( peg.2211 )  or  ( peg.3799 ) )</html:p>
<html:p>PROTEIN_ASSOCIATION:( ( peg.3002 )  or  ( peg.637 )  or  ( peg.3249  and  peg.3250 )  or  ( peg.2211 )  or  ( peg.3799 ) )</html:p>
<html:p>SUBSYSTEM: NONE</html:p>
<html:p>PROTEIN_CLASS: </html:p>
</notes>
<listOfReactants>
<speciesReference species="cpd00067_e" stoichiometry="1"/>
<speciesReference species="cpd00226_e" stoichiometry="1"/>
</listOfReactants>
<listOfProducts>
<speciesReference species="cpd00067_c" stoichiometry="1"/>
<speciesReference species="cpd00226_c" stoichiometry="1"/>
</listOfProducts>
<kineticLaw>
	<math xmlns="http://www.w3.org/1998/Math/MathML">
			<ci> FLUX_VALUE </ci>
	</math>
	<listOfParameters>
		<parameter id="LOWER_BOUND" value="-10000" units="mmol_per_gDW_per_hr"/>
		<parameter id="UPPER_BOUND" value="10000" units="mmol_per_gDW_per_hr"/>
		<parameter id="OBJECTIVE_COEFFICIENT" value="0.0"/>
		<parameter id="FLUX_VALUE" value="0.0" units="mmol_per_gDW_per_hr"/>
	</listOfParameters>
</kineticLaw>
</reaction>
<reaction id="rxn05217" name="Aspartate-H+ symport" reversible="true">
<notes>
<html:p>GENE_ASSOCIATION:peg.235</html:p>
<html:p>PROTEIN_ASSOCIATION:peg.235</html:p>
<html:p>SUBSYSTEM: NONE</html:p>
<html:p>PROTEIN_CLASS: </html:p>
</notes>
<listOfReactants>
<speciesReference species="cpd00041_e" stoichiometry="1"/>
<speciesReference species="cpd00067_e" stoichiometry="1"/>
</listOfReactants>
<listOfProducts>
<speciesReference species="cpd00041_c" stoichiometry="1"/>
<speciesReference species="cpd00067_c" stoichiometry="1"/>
</listOfProducts>
<kineticLaw>
	<math xmlns="http://www.w3.org/1998/Math/MathML">
			<ci> FLUX_VALUE </ci>
	</math>
	<listOfParameters>
		<parameter id="LOWER_BOUND" value="-10000" units="mmol_per_gDW_per_hr"/>
		<parameter id="UPPER_BOUND" value="10000" units="mmol_per_gDW_per_hr"/>
		<parameter id="OBJECTIVE_COEFFICIENT" value="0.0"/>
		<parameter id="FLUX_VALUE" value="0.0" units="mmol_per_gDW_per_hr"/>
	</listOfParameters>
</kineticLaw>
</reaction>
<reaction id="rxn03164" name="UDP-N-acetylmuramoyl-L-alanyl-D-glutamyl-meso-2,6-" reversible="false">
<notes>
<html:p>GENE_ASSOCIATION:peg.457</html:p>
<html:p>PROTEIN_ASSOCIATION:peg.457</html:p>
<html:p>SUBSYSTEM: NONE</html:p>
<html:p>PROTEIN_CLASS: 6.3.2.10</html:p>
</notes>
<listOfReactants>
<speciesReference species="cpd00002_c" stoichiometry="1"/>
<speciesReference species="cpd00731_c" stoichiometry="1"/>
<speciesReference species="cpd02964_c" stoichiometry="1"/>
</listOfReactants>
<listOfProducts>
<speciesReference species="cpd00008_c" stoichiometry="1"/>
<speciesReference species="cpd00009_c" stoichiometry="1"/>
<speciesReference species="cpd00067_c" stoichiometry="1"/>
<speciesReference species="cpd02968_c" stoichiometry="1"/>
</listOfProducts>
<kineticLaw>
	<math xmlns="http://www.w3.org/1998/Math/MathML">
			<ci> FLUX_VALUE </ci>
	</math>
	<listOfParameters>
		<parameter id="LOWER_BOUND" value="0" units="mmol_per_gDW_per_hr"/>
		<parameter id="UPPER_BOUND" value="10000" units="mmol_per_gDW_per_hr"/>
		<parameter id="OBJECTIVE_COEFFICIENT" value="0.0"/>
		<parameter id="FLUX_VALUE" value="0.0" units="mmol_per_gDW_per_hr"/>
	</listOfParameters>
</kineticLaw>
</reaction>
<reaction id="rxn00546" name="D-Mannitol-1-phosphate:NAD+ 5-oxidoreductase" reversible="true">
<notes>
<html:p>GENE_ASSOCIATION:peg.400</html:p>
<html:p>PROTEIN_ASSOCIATION:peg.400</html:p>
<html:p>SUBSYSTEM: NONE</html:p>
<html:p>PROTEIN_CLASS: 1.1.1.17</html:p>
</notes>
<listOfReactants>
<speciesReference species="cpd00003_c" stoichiometry="1"/>
<speciesReference species="cpd00491_c" stoichiometry="1"/>
</listOfReactants>
<listOfProducts>
<speciesReference species="cpd00004_c" stoichiometry="1"/>
<speciesReference species="cpd00067_c" stoichiometry="1"/>
<speciesReference species="cpd00072_c" stoichiometry="1"/>
</listOfProducts>
<kineticLaw>
	<math xmlns="http://www.w3.org/1998/Math/MathML">
			<ci> FLUX_VALUE </ci>
	</math>
	<listOfParameters>
		<parameter id="LOWER_BOUND" value="-10000" units="mmol_per_gDW_per_hr"/>
		<parameter id="UPPER_BOUND" value="10000" units="mmol_per_gDW_per_hr"/>
		<parameter id="OBJECTIVE_COEFFICIENT" value="0.0"/>
		<parameter id="FLUX_VALUE" value="0.0" units="mmol_per_gDW_per_hr"/>
	</listOfParameters>
</kineticLaw>
</reaction>
<reaction id="rxn05298" name="GLUt4i" reversible="true">
<notes>
<html:p>GENE_ASSOCIATION:( ( peg.913 )  or  ( peg.1022 ) )</html:p>
<html:p>PROTEIN_ASSOCIATION:( ( peg.913 )  or  ( peg.1022 ) )</html:p>
<html:p>SUBSYSTEM: NONE</html:p>
<html:p>PROTEIN_CLASS: </html:p>
</notes>
<listOfReactants>
<speciesReference species="cpd00023_e" stoichiometry="1"/>
<speciesReference species="cpd00971_e" stoichiometry="1"/>
</listOfReactants>
<listOfProducts>
<speciesReference species="cpd00023_c" stoichiometry="1"/>
<speciesReference species="cpd00971_c" stoichiometry="1"/>
</listOfProducts>
<kineticLaw>
	<math xmlns="http://www.w3.org/1998/Math/MathML">
			<ci> FLUX_VALUE </ci>
	</math>
	<listOfParameters>
		<parameter id="LOWER_BOUND" value="-10000" units="mmol_per_gDW_per_hr"/>
		<parameter id="UPPER_BOUND" value="10000" units="mmol_per_gDW_per_hr"/>
		<parameter id="OBJECTIVE_COEFFICIENT" value="0.0"/>
		<parameter id="FLUX_VALUE" value="0.0" units="mmol_per_gDW_per_hr"/>
	</listOfParameters>
</kineticLaw>
</reaction>
<reaction id="rxn03906" name="rxn03906" reversible="false">
<notes>
<html:p>GENE_ASSOCIATION:peg.723</html:p>
<html:p>PROTEIN_ASSOCIATION:peg.723</html:p>
<html:p>SUBSYSTEM: NONE</html:p>
<html:p>PROTEIN_CLASS: 1.14.13.1</html:p>
</notes>
<listOfReactants>
<speciesReference species="cpd00004_c" stoichiometry="1"/>
<speciesReference species="cpd00007_c" stoichiometry="1"/>
<speciesReference species="cpd00067_c" stoichiometry="2"/>
<speciesReference species="cpd02045_c" stoichiometry="1"/>
</listOfReactants>
<listOfProducts>
<speciesReference species="cpd00001_c" stoichiometry="1"/>
<speciesReference species="cpd00003_c" stoichiometry="1"/>
<speciesReference species="cpd00011_c" stoichiometry="1"/>
<speciesReference species="cpd01932_c" stoichiometry="1"/>
</listOfProducts>
<kineticLaw>
	<math xmlns="http://www.w3.org/1998/Math/MathML">
			<ci> FLUX_VALUE </ci>
	</math>
	<listOfParameters>
		<parameter id="LOWER_BOUND" value="0" units="mmol_per_gDW_per_hr"/>
		<parameter id="UPPER_BOUND" value="10000" units="mmol_per_gDW_per_hr"/>
		<parameter id="OBJECTIVE_COEFFICIENT" value="0.0"/>
		<parameter id="FLUX_VALUE" value="0.0" units="mmol_per_gDW_per_hr"/>
	</listOfParameters>
</kineticLaw>
</reaction>
<reaction id="rxn00879" name="myo-Inositol:NAD+ 2-oxidoreductase" reversible="true">
<notes>
<html:p>GENE_ASSOCIATION:( ( peg.3975 )  or  ( peg.1084 ) )</html:p>
<html:p>PROTEIN_ASSOCIATION:( ( peg.3975 )  or  ( peg.1084 ) )</html:p>
<html:p>SUBSYSTEM: NONE</html:p>
<html:p>PROTEIN_CLASS: 1.1.1.18</html:p>
</notes>
<listOfReactants>
<speciesReference species="cpd00003_c" stoichiometry="1"/>
<speciesReference species="cpd00121_c" stoichiometry="1"/>
</listOfReactants>
<listOfProducts>
<speciesReference species="cpd00004_c" stoichiometry="1"/>
<speciesReference species="cpd00067_c" stoichiometry="1"/>
<speciesReference species="cpd00524_c" stoichiometry="1"/>
</listOfProducts>
<kineticLaw>
	<math xmlns="http://www.w3.org/1998/Math/MathML">
			<ci> FLUX_VALUE </ci>
	</math>
	<listOfParameters>
		<parameter id="LOWER_BOUND" value="-10000" units="mmol_per_gDW_per_hr"/>
		<parameter id="UPPER_BOUND" value="10000" units="mmol_per_gDW_per_hr"/>
		<parameter id="OBJECTIVE_COEFFICIENT" value="0.0"/>
		<parameter id="FLUX_VALUE" value="0.0" units="mmol_per_gDW_per_hr"/>
	</listOfParameters>
</kineticLaw>
</reaction>
<reaction id="rxn01370" name="dGTP:uridine 5'-phosphotransferase" reversible="true">
<notes>
<html:p>GENE_ASSOCIATION:peg.2736</html:p>
<html:p>PROTEIN_ASSOCIATION:peg.2736</html:p>
<html:p>SUBSYSTEM: NONE</html:p>
<html:p>PROTEIN_CLASS: 2.7.1.48</html:p>
</notes>
<listOfReactants>
<speciesReference species="cpd00241_c" stoichiometry="1"/>
<speciesReference species="cpd00249_c" stoichiometry="1"/>
</listOfReactants>
<listOfProducts>
<speciesReference species="cpd00091_c" stoichiometry="1"/>
<speciesReference species="cpd00295_c" stoichiometry="1"/>
</listOfProducts>
<kineticLaw>
	<math xmlns="http://www.w3.org/1998/Math/MathML">
			<ci> FLUX_VALUE </ci>
	</math>
	<listOfParameters>
		<parameter id="LOWER_BOUND" value="-10000" units="mmol_per_gDW_per_hr"/>
		<parameter id="UPPER_BOUND" value="10000" units="mmol_per_gDW_per_hr"/>
		<parameter id="OBJECTIVE_COEFFICIENT" value="0.0"/>
		<parameter id="FLUX_VALUE" value="0.0" units="mmol_per_gDW_per_hr"/>
	</listOfParameters>
</kineticLaw>
</reaction>
<reaction id="rxn02789" name="2-Isopropylmalate hydro-lyase" reversible="true">
<notes>
<html:p>GENE_ASSOCIATION:( ( peg.2829 )  or  ( peg.2828 ) )</html:p>
<html:p>PROTEIN_ASSOCIATION:( ( peg.2829 )  or  ( peg.2828 ) )</html:p>
<html:p>SUBSYSTEM: NONE</html:p>
<html:p>PROTEIN_CLASS: 4.2.1.33</html:p>
</notes>
<listOfReactants>
<speciesReference species="cpd01646_c" stoichiometry="1"/>
</listOfReactants>
<listOfProducts>
<speciesReference species="cpd00001_c" stoichiometry="1"/>
<speciesReference species="cpd01710_c" stoichiometry="1"/>
</listOfProducts>
<kineticLaw>
	<math xmlns="http://www.w3.org/1998/Math/MathML">
			<ci> FLUX_VALUE </ci>
	</math>
	<listOfParameters>
		<parameter id="LOWER_BOUND" value="-10000" units="mmol_per_gDW_per_hr"/>
		<parameter id="UPPER_BOUND" value="10000" units="mmol_per_gDW_per_hr"/>
		<parameter id="OBJECTIVE_COEFFICIENT" value="0.0"/>
		<parameter id="FLUX_VALUE" value="0.0" units="mmol_per_gDW_per_hr"/>
	</listOfParameters>
</kineticLaw>
</reaction>
<reaction id="rxn05194" name="2-(beta-D-Glucosyl)-sn-glycerol ABC transport" reversible="false">
<notes>
<html:p>GENE_ASSOCIATION:( ( peg.3157  and  peg.3158  and  peg.3159  and  peg.3160 )  or  ( peg.3030  and  peg.3031  and  peg.3032 )  or  ( peg.3261  and  peg.3264  and  peg.3265  and  peg.3266 ) )</html:p>
<html:p>PROTEIN_ASSOCIATION:( ( peg.3157  and  peg.3158  and  peg.3159  and  peg.3160 )  or  ( peg.3030  and  peg.3031  and  peg.3032 )  or  ( peg.3261  and  peg.3264  and  peg.3265  and  peg.3266 ) )</html:p>
<html:p>SUBSYSTEM: NONE</html:p>
<html:p>PROTEIN_CLASS: </html:p>
</notes>
<listOfReactants>
<speciesReference species="cpd00001_c" stoichiometry="1"/>
<speciesReference species="cpd00002_c" stoichiometry="1"/>
<speciesReference species="cpd08376_e" stoichiometry="1"/>
</listOfReactants>
<listOfProducts>
<speciesReference species="cpd00008_c" stoichiometry="1"/>
<speciesReference species="cpd00009_c" stoichiometry="1"/>
<speciesReference species="cpd00067_c" stoichiometry="1"/>
<speciesReference species="cpd08376_c" stoichiometry="1"/>
</listOfProducts>
<kineticLaw>
	<math xmlns="http://www.w3.org/1998/Math/MathML">
			<ci> FLUX_VALUE </ci>
	</math>
	<listOfParameters>
		<parameter id="LOWER_BOUND" value="0" units="mmol_per_gDW_per_hr"/>
		<parameter id="UPPER_BOUND" value="10000" units="mmol_per_gDW_per_hr"/>
		<parameter id="OBJECTIVE_COEFFICIENT" value="0.0"/>
		<parameter id="FLUX_VALUE" value="0.0" units="mmol_per_gDW_per_hr"/>
	</listOfParameters>
</kineticLaw>
</reaction>
<reaction id="rxn03483" name="2',3'-Cyclic GMP 3'-nucleotidohydrolase" reversible="false">
<notes>
<html:p>GENE_ASSOCIATION:peg.784</html:p>
<html:p>PROTEIN_ASSOCIATION:peg.784</html:p>
<html:p>SUBSYSTEM: NONE</html:p>
<html:p>PROTEIN_CLASS: 3.1.4.16</html:p>
</notes>
<listOfReactants>
<speciesReference species="cpd00001_c" stoichiometry="1"/>
<speciesReference species="cpd03702_c" stoichiometry="1"/>
</listOfReactants>
<listOfProducts>
<speciesReference species="cpd03701_c" stoichiometry="1"/>
</listOfProducts>
<kineticLaw>
	<math xmlns="http://www.w3.org/1998/Math/MathML">
			<ci> FLUX_VALUE </ci>
	</math>
	<listOfParameters>
		<parameter id="LOWER_BOUND" value="0" units="mmol_per_gDW_per_hr"/>
		<parameter id="UPPER_BOUND" value="10000" units="mmol_per_gDW_per_hr"/>
		<parameter id="OBJECTIVE_COEFFICIENT" value="0.0"/>
		<parameter id="FLUX_VALUE" value="0.0" units="mmol_per_gDW_per_hr"/>
	</listOfParameters>
</kineticLaw>
</reaction>
<reaction id="rxn05383" name="3-methylbutanoyl-CoA:[acyl-carrier-protein] transferase" reversible="true">
<notes>
<html:p>GENE_ASSOCIATION:peg.1592</html:p>
<html:p>PROTEIN_ASSOCIATION:peg.1592</html:p>
<html:p>SUBSYSTEM: NONE</html:p>
<html:p>PROTEIN_CLASS: 2.3.1.0</html:p>
</notes>
<listOfReactants>
<speciesReference species="cpd01882_c" stoichiometry="1"/>
<speciesReference species="cpd11493_c" stoichiometry="1"/>
</listOfReactants>
<listOfProducts>
<speciesReference species="cpd00010_c" stoichiometry="1"/>
<speciesReference species="cpd11520_c" stoichiometry="1"/>
</listOfProducts>
<kineticLaw>
	<math xmlns="http://www.w3.org/1998/Math/MathML">
			<ci> FLUX_VALUE </ci>
	</math>
	<listOfParameters>
		<parameter id="LOWER_BOUND" value="-10000" units="mmol_per_gDW_per_hr"/>
		<parameter id="UPPER_BOUND" value="10000" units="mmol_per_gDW_per_hr"/>
		<parameter id="OBJECTIVE_COEFFICIENT" value="0.0"/>
		<parameter id="FLUX_VALUE" value="0.0" units="mmol_per_gDW_per_hr"/>
	</listOfParameters>
</kineticLaw>
</reaction>
<reaction id="rxn01258" name="Chorismate hydroxymutase" reversible="true">
<notes>
<html:p>GENE_ASSOCIATION:( ( peg.3086 )  or  ( peg.3205 ) )</html:p>
<html:p>PROTEIN_ASSOCIATION:( ( peg.3086 )  or  ( peg.3205 ) )</html:p>
<html:p>SUBSYSTEM: NONE</html:p>
<html:p>PROTEIN_CLASS: 5.4.4.2</html:p>
</notes>
<listOfReactants>
<speciesReference species="cpd00216_c" stoichiometry="1"/>
</listOfReactants>
<listOfProducts>
<speciesReference species="cpd00658_c" stoichiometry="1"/>
</listOfProducts>
<kineticLaw>
	<math xmlns="http://www.w3.org/1998/Math/MathML">
			<ci> FLUX_VALUE </ci>
	</math>
	<listOfParameters>
		<parameter id="LOWER_BOUND" value="-10000" units="mmol_per_gDW_per_hr"/>
		<parameter id="UPPER_BOUND" value="10000" units="mmol_per_gDW_per_hr"/>
		<parameter id="OBJECTIVE_COEFFICIENT" value="0.0"/>
		<parameter id="FLUX_VALUE" value="0.0" units="mmol_per_gDW_per_hr"/>
	</listOfParameters>
</kineticLaw>
</reaction>
<reaction id="rxn00830" name="Isopentenyl-diphosphate delta3-delta2-isomerase" reversible="true">
<notes>
<html:p>GENE_ASSOCIATION:peg.2291</html:p>
<html:p>PROTEIN_ASSOCIATION:peg.2291</html:p>
<html:p>SUBSYSTEM: NONE</html:p>
<html:p>PROTEIN_CLASS: 5.3.3.2</html:p>
</notes>
<listOfReactants>
<speciesReference species="cpd00113_c" stoichiometry="1"/>
</listOfReactants>
<listOfProducts>
<speciesReference species="cpd00202_c" stoichiometry="1"/>
</listOfProducts>
<kineticLaw>
	<math xmlns="http://www.w3.org/1998/Math/MathML">
			<ci> FLUX_VALUE </ci>
	</math>
	<listOfParameters>
		<parameter id="LOWER_BOUND" value="-10000" units="mmol_per_gDW_per_hr"/>
		<parameter id="UPPER_BOUND" value="10000" units="mmol_per_gDW_per_hr"/>
		<parameter id="OBJECTIVE_COEFFICIENT" value="0.0"/>
		<parameter id="FLUX_VALUE" value="0.0" units="mmol_per_gDW_per_hr"/>
	</listOfParameters>
</kineticLaw>
</reaction>
<reaction id="rxn05229" name="NCAIR synthetase and NCAIR mutase" reversible="false">
<notes>
<html:p>GENE_ASSOCIATION:( peg.643  and  peg.644 )</html:p>
<html:p>PROTEIN_ASSOCIATION:( peg.643  and  peg.644 )</html:p>
<html:p>SUBSYSTEM: NONE</html:p>
<html:p>PROTEIN_CLASS: </html:p>
</notes>
<listOfReactants>
<speciesReference species="cpd00002_c" stoichiometry="1"/>
<speciesReference species="cpd00242_c" stoichiometry="1"/>
<speciesReference species="cpd02140_c" stoichiometry="1"/>
</listOfReactants>
<listOfProducts>
<speciesReference species="cpd00008_c" stoichiometry="1"/>
<speciesReference species="cpd00009_c" stoichiometry="1"/>
<speciesReference species="cpd00067_c" stoichiometry="1"/>
<speciesReference species="cpd02893_c" stoichiometry="1"/>
</listOfProducts>
<kineticLaw>
	<math xmlns="http://www.w3.org/1998/Math/MathML">
			<ci> FLUX_VALUE </ci>
	</math>
	<listOfParameters>
		<parameter id="LOWER_BOUND" value="0" units="mmol_per_gDW_per_hr"/>
		<parameter id="UPPER_BOUND" value="10000" units="mmol_per_gDW_per_hr"/>
		<parameter id="OBJECTIVE_COEFFICIENT" value="0.0"/>
		<parameter id="FLUX_VALUE" value="0.0" units="mmol_per_gDW_per_hr"/>
	</listOfParameters>
</kineticLaw>
</reaction>
<reaction id="rxn05646" name="L-rhamnose transport via proton symport" reversible="true">
<notes>
<html:p>GENE_ASSOCIATION:( ( peg.697  and  peg.698  and  peg.699 )  or  ( peg.711 ) )</html:p>
<html:p>PROTEIN_ASSOCIATION:( ( peg.697  and  peg.698  and  peg.699 )  or  ( peg.711 ) )</html:p>
<html:p>SUBSYSTEM: NONE</html:p>
<html:p>PROTEIN_CLASS: </html:p>
</notes>
<listOfReactants>
<speciesReference species="cpd00067_e" stoichiometry="1"/>
<speciesReference species="cpd00396_e" stoichiometry="1"/>
</listOfReactants>
<listOfProducts>
<speciesReference species="cpd00067_c" stoichiometry="1"/>
<speciesReference species="cpd00396_c" stoichiometry="1"/>
</listOfProducts>
<kineticLaw>
	<math xmlns="http://www.w3.org/1998/Math/MathML">
			<ci> FLUX_VALUE </ci>
	</math>
	<listOfParameters>
		<parameter id="LOWER_BOUND" value="-10000" units="mmol_per_gDW_per_hr"/>
		<parameter id="UPPER_BOUND" value="10000" units="mmol_per_gDW_per_hr"/>
		<parameter id="OBJECTIVE_COEFFICIENT" value="0.0"/>
		<parameter id="FLUX_VALUE" value="0.0" units="mmol_per_gDW_per_hr"/>
	</listOfParameters>
</kineticLaw>
</reaction>
<reaction id="rxn00321" name="L-Lysine 2,3-aminomutase" reversible="true">
<notes>
<html:p>GENE_ASSOCIATION:peg.1973</html:p>
<html:p>PROTEIN_ASSOCIATION:peg.1973</html:p>
<html:p>SUBSYSTEM: NONE</html:p>
<html:p>PROTEIN_CLASS: 5.4.3.2</html:p>
</notes>
<listOfReactants>
<speciesReference species="cpd00039_c" stoichiometry="1"/>
</listOfReactants>
<listOfProducts>
<speciesReference species="cpd00840_c" stoichiometry="1"/>
</listOfProducts>
<kineticLaw>
	<math xmlns="http://www.w3.org/1998/Math/MathML">
			<ci> FLUX_VALUE </ci>
	</math>
	<listOfParameters>
		<parameter id="LOWER_BOUND" value="-10000" units="mmol_per_gDW_per_hr"/>
		<parameter id="UPPER_BOUND" value="10000" units="mmol_per_gDW_per_hr"/>
		<parameter id="OBJECTIVE_COEFFICIENT" value="0.0"/>
		<parameter id="FLUX_VALUE" value="0.0" units="mmol_per_gDW_per_hr"/>
	</listOfParameters>
</kineticLaw>
</reaction>
<reaction id="rxn10042" name="ATP synthase (four protons for one ATP)" reversible="true">
<notes>
<html:p>GENE_ASSOCIATION:( peg.3687  and  peg.3688  and  peg.3689  and  peg.3690  and  peg.3691  and  peg.3692  and  peg.3693  and  peg.3694  and  peg.3695 )</html:p>
<html:p>PROTEIN_ASSOCIATION:( peg.3687  and  peg.3688  and  peg.3689  and  peg.3690  and  peg.3691  and  peg.3692  and  peg.3693  and  peg.3694  and  peg.3695 )</html:p>
<html:p>SUBSYSTEM: NONE</html:p>
<html:p>PROTEIN_CLASS: 3.6.3.14,</html:p>
</notes>
<listOfReactants>
<speciesReference species="cpd00008_c" stoichiometry="1"/>
<speciesReference species="cpd00009_c" stoichiometry="1"/>
<speciesReference species="cpd00067_e" stoichiometry="4"/>
</listOfReactants>
<listOfProducts>
<speciesReference species="cpd00001_c" stoichiometry="1"/>
<speciesReference species="cpd00002_c" stoichiometry="1"/>
<speciesReference species="cpd00067_c" stoichiometry="3"/>
</listOfProducts>
<kineticLaw>
	<math xmlns="http://www.w3.org/1998/Math/MathML">
			<ci> FLUX_VALUE </ci>
	</math>
	<listOfParameters>
		<parameter id="LOWER_BOUND" value="-10000" units="mmol_per_gDW_per_hr"/>
		<parameter id="UPPER_BOUND" value="10000" units="mmol_per_gDW_per_hr"/>
		<parameter id="OBJECTIVE_COEFFICIENT" value="0.0"/>
		<parameter id="FLUX_VALUE" value="0.0" units="mmol_per_gDW_per_hr"/>
	</listOfParameters>
</kineticLaw>
</reaction>
<reaction id="rxn05505" name="arsenobetaine transport in via proton symport" reversible="true">
<notes>
<html:p>GENE_ASSOCIATION:peg.3010</html:p>
<html:p>PROTEIN_ASSOCIATION:peg.3010</html:p>
<html:p>SUBSYSTEM: NONE</html:p>
<html:p>PROTEIN_CLASS: </html:p>
</notes>
<listOfReactants>
<speciesReference species="cpd00067_e" stoichiometry="1"/>
<speciesReference species="cpd11597_e" stoichiometry="1"/>
</listOfReactants>
<listOfProducts>
<speciesReference species="cpd00067_c" stoichiometry="1"/>
<speciesReference species="cpd11597_c" stoichiometry="1"/>
</listOfProducts>
<kineticLaw>
	<math xmlns="http://www.w3.org/1998/Math/MathML">
			<ci> FLUX_VALUE </ci>
	</math>
	<listOfParameters>
		<parameter id="LOWER_BOUND" value="-10000" units="mmol_per_gDW_per_hr"/>
		<parameter id="UPPER_BOUND" value="10000" units="mmol_per_gDW_per_hr"/>
		<parameter id="OBJECTIVE_COEFFICIENT" value="0.0"/>
		<parameter id="FLUX_VALUE" value="0.0" units="mmol_per_gDW_per_hr"/>
	</listOfParameters>
</kineticLaw>
</reaction>
<reaction id="rxn09104" name="phosphatidylglycerol phosphate phosphatase (n-C16:0)" reversible="false">
<notes>
<html:p>GENE_ASSOCIATION:( ( MANUAL )  or  ( OPEN )  or  ( PROBLEM ) )</html:p>
<html:p>PROTEIN_ASSOCIATION:( ( MANUAL )  or  ( OPEN )  or  ( PROBLEM ) )</html:p>
<html:p>SUBSYSTEM: NONE</html:p>
<html:p>PROTEIN_CLASS: 3.1.3.27</html:p>
</notes>
<listOfReactants>
<speciesReference species="cpd00001_c" stoichiometry="1"/>
<speciesReference species="cpd15545_c" stoichiometry="1"/>
</listOfReactants>
<listOfProducts>
<speciesReference species="cpd00009_c" stoichiometry="1"/>
<speciesReference species="cpd00067_c" stoichiometry="1"/>
<speciesReference species="cpd15538_c" stoichiometry="1"/>
</listOfProducts>
<kineticLaw>
	<math xmlns="http://www.w3.org/1998/Math/MathML">
			<ci> FLUX_VALUE </ci>
	</math>
	<listOfParameters>
		<parameter id="LOWER_BOUND" value="0" units="mmol_per_gDW_per_hr"/>
		<parameter id="UPPER_BOUND" value="10000" units="mmol_per_gDW_per_hr"/>
		<parameter id="OBJECTIVE_COEFFICIENT" value="0.0"/>
		<parameter id="FLUX_VALUE" value="0.0" units="mmol_per_gDW_per_hr"/>
	</listOfParameters>
</kineticLaw>
</reaction>
<reaction id="rxn00800" name="N6-(1,2-Dicarboxyethyl)AMP AMP-lyase" reversible="true">
<notes>
<html:p>GENE_ASSOCIATION:peg.645</html:p>
<html:p>PROTEIN_ASSOCIATION:peg.645</html:p>
<html:p>SUBSYSTEM: NONE</html:p>
<html:p>PROTEIN_CLASS: 4.3.2.2</html:p>
</notes>
<listOfReactants>
<speciesReference species="cpd02375_c" stoichiometry="1"/>
</listOfReactants>
<listOfProducts>
<speciesReference species="cpd00018_c" stoichiometry="1"/>
<speciesReference species="cpd00106_c" stoichiometry="1"/>
</listOfProducts>
<kineticLaw>
	<math xmlns="http://www.w3.org/1998/Math/MathML">
			<ci> FLUX_VALUE </ci>
	</math>
	<listOfParameters>
		<parameter id="LOWER_BOUND" value="-10000" units="mmol_per_gDW_per_hr"/>
		<parameter id="UPPER_BOUND" value="10000" units="mmol_per_gDW_per_hr"/>
		<parameter id="OBJECTIVE_COEFFICIENT" value="0.0"/>
		<parameter id="FLUX_VALUE" value="0.0" units="mmol_per_gDW_per_hr"/>
	</listOfParameters>
</kineticLaw>
</reaction>
<reaction id="rxn01343" name="ATP:Sedoheptulose 7-phosphate 1-phosphotransferase" reversible="true">
<notes>
<html:p>GENE_ASSOCIATION:peg.2922</html:p>
<html:p>PROTEIN_ASSOCIATION:peg.2922</html:p>
<html:p>SUBSYSTEM: NONE</html:p>
<html:p>PROTEIN_CLASS: 2.7.1.11</html:p>
</notes>
<listOfReactants>
<speciesReference species="cpd00002_c" stoichiometry="1"/>
<speciesReference species="cpd00238_c" stoichiometry="1"/>
</listOfReactants>
<listOfProducts>
<speciesReference species="cpd00008_c" stoichiometry="1"/>
<speciesReference species="cpd00349_c" stoichiometry="1"/>
</listOfProducts>
<kineticLaw>
	<math xmlns="http://www.w3.org/1998/Math/MathML">
			<ci> FLUX_VALUE </ci>
	</math>
	<listOfParameters>
		<parameter id="LOWER_BOUND" value="-10000" units="mmol_per_gDW_per_hr"/>
		<parameter id="UPPER_BOUND" value="10000" units="mmol_per_gDW_per_hr"/>
		<parameter id="OBJECTIVE_COEFFICIENT" value="0.0"/>
		<parameter id="FLUX_VALUE" value="0.0" units="mmol_per_gDW_per_hr"/>
	</listOfParameters>
</kineticLaw>
</reaction>
<reaction id="rxn01520" name="5,10-Methylenetetrahydrofolate:dUMP C-methyltransferase" reversible="false">
<notes>
<html:p>GENE_ASSOCIATION:( ( peg.1772 )  or  ( peg.2188 ) )</html:p>
<html:p>PROTEIN_ASSOCIATION:( ( peg.1772 )  or  ( peg.2188 ) )</html:p>
<html:p>SUBSYSTEM: NONE</html:p>
<html:p>PROTEIN_CLASS: 2.1.1.45</html:p>
</notes>
<listOfReactants>
<speciesReference species="cpd00125_c" stoichiometry="1"/>
<speciesReference species="cpd00299_c" stoichiometry="1"/>
</listOfReactants>
<listOfProducts>
<speciesReference species="cpd00298_c" stoichiometry="1"/>
<speciesReference species="cpd00330_c" stoichiometry="1"/>
</listOfProducts>
<kineticLaw>
	<math xmlns="http://www.w3.org/1998/Math/MathML">
			<ci> FLUX_VALUE </ci>
	</math>
	<listOfParameters>
		<parameter id="LOWER_BOUND" value="0" units="mmol_per_gDW_per_hr"/>
		<parameter id="UPPER_BOUND" value="10000" units="mmol_per_gDW_per_hr"/>
		<parameter id="OBJECTIVE_COEFFICIENT" value="0.0"/>
		<parameter id="FLUX_VALUE" value="0.0" units="mmol_per_gDW_per_hr"/>
	</listOfParameters>
</kineticLaw>
</reaction>
<reaction id="rxn05415" name="6-methyl-3-hydroxy-heptanoyl-ACP hydro-lyase" reversible="true">
<notes>
<html:p>GENE_ASSOCIATION:peg.3644</html:p>
<html:p>PROTEIN_ASSOCIATION:peg.3644</html:p>
<html:p>SUBSYSTEM: NONE</html:p>
<html:p>PROTEIN_CLASS: 4.2.1.0</html:p>
</notes>
<listOfReactants>
<speciesReference species="cpd11551_c" stoichiometry="1"/>
</listOfReactants>
<listOfProducts>
<speciesReference species="cpd00001_c" stoichiometry="1"/>
<speciesReference species="cpd11552_c" stoichiometry="1"/>
</listOfProducts>
<kineticLaw>
	<math xmlns="http://www.w3.org/1998/Math/MathML">
			<ci> FLUX_VALUE </ci>
	</math>
	<listOfParameters>
		<parameter id="LOWER_BOUND" value="-10000" units="mmol_per_gDW_per_hr"/>
		<parameter id="UPPER_BOUND" value="10000" units="mmol_per_gDW_per_hr"/>
		<parameter id="OBJECTIVE_COEFFICIENT" value="0.0"/>
		<parameter id="FLUX_VALUE" value="0.0" units="mmol_per_gDW_per_hr"/>
	</listOfParameters>
</kineticLaw>
</reaction>
<reaction id="rxn00189" name="L-Glutamine amidohydrolase" reversible="false">
<notes>
<html:p>GENE_ASSOCIATION:( ( peg.1485 )  or  ( peg.244 ) )</html:p>
<html:p>PROTEIN_ASSOCIATION:( ( peg.1485 )  or  ( peg.244 ) )</html:p>
<html:p>SUBSYSTEM: NONE</html:p>
<html:p>PROTEIN_CLASS: 3.5.1.2</html:p>
</notes>
<listOfReactants>
<speciesReference species="cpd00001_c" stoichiometry="1"/>
<speciesReference species="cpd00053_c" stoichiometry="1"/>
</listOfReactants>
<listOfProducts>
<speciesReference species="cpd00013_c" stoichiometry="1"/>
<speciesReference species="cpd00023_c" stoichiometry="1"/>
</listOfProducts>
<kineticLaw>
	<math xmlns="http://www.w3.org/1998/Math/MathML">
			<ci> FLUX_VALUE </ci>
	</math>
	<listOfParameters>
		<parameter id="LOWER_BOUND" value="0" units="mmol_per_gDW_per_hr"/>
		<parameter id="UPPER_BOUND" value="10000" units="mmol_per_gDW_per_hr"/>
		<parameter id="OBJECTIVE_COEFFICIENT" value="0.0"/>
		<parameter id="FLUX_VALUE" value="0.0" units="mmol_per_gDW_per_hr"/>
	</listOfParameters>
</kineticLaw>
</reaction>
<reaction id="rxn10011" name="acyl-CoA dehydrogenase (octanoyl-CoA)" reversible="false">
<notes>
<html:p>GENE_ASSOCIATION:( ( peg.3724 )  or  ( peg.3287 )  or  ( peg.452 ) )</html:p>
<html:p>PROTEIN_ASSOCIATION:( ( peg.3724 )  or  ( peg.3287 )  or  ( peg.452 ) )</html:p>
<html:p>SUBSYSTEM: NONE</html:p>
<html:p>PROTEIN_CLASS: 1.3.99.3</html:p>
</notes>
<listOfReactants>
<speciesReference species="cpd00004_c" stoichiometry="1"/>
<speciesReference species="cpd00067_c" stoichiometry="1"/>
<speciesReference species="cpd03130_c" stoichiometry="1"/>
</listOfReactants>
<listOfProducts>
<speciesReference species="cpd00003_c" stoichiometry="1"/>
<speciesReference species="cpd01335_c" stoichiometry="1"/>
</listOfProducts>
<kineticLaw>
	<math xmlns="http://www.w3.org/1998/Math/MathML">
			<ci> FLUX_VALUE </ci>
	</math>
	<listOfParameters>
		<parameter id="LOWER_BOUND" value="0" units="mmol_per_gDW_per_hr"/>
		<parameter id="UPPER_BOUND" value="10000" units="mmol_per_gDW_per_hr"/>
		<parameter id="OBJECTIVE_COEFFICIENT" value="0.0"/>
		<parameter id="FLUX_VALUE" value="0.0" units="mmol_per_gDW_per_hr"/>
	</listOfParameters>
</kineticLaw>
</reaction>
<reaction id="rxn10286" name="isopentadecanoyl-UDP-glucosyltransferase (monoglucosyl)" reversible="true">
<notes>
<html:p>GENE_ASSOCIATION:peg.1337</html:p>
<html:p>PROTEIN_ASSOCIATION:peg.1337</html:p>
<html:p>SUBSYSTEM: NONE</html:p>
<html:p>PROTEIN_CLASS: </html:p>
</notes>
<listOfReactants>
<speciesReference species="cpd00026_c" stoichiometry="1"/>
<speciesReference species="cpd15704_c" stoichiometry="1"/>
</listOfReactants>
<listOfProducts>
<speciesReference species="cpd00014_c" stoichiometry="1"/>
<speciesReference species="cpd15743_c" stoichiometry="1"/>
</listOfProducts>
<kineticLaw>
	<math xmlns="http://www.w3.org/1998/Math/MathML">
			<ci> FLUX_VALUE </ci>
	</math>
	<listOfParameters>
		<parameter id="LOWER_BOUND" value="-10000" units="mmol_per_gDW_per_hr"/>
		<parameter id="UPPER_BOUND" value="10000" units="mmol_per_gDW_per_hr"/>
		<parameter id="OBJECTIVE_COEFFICIENT" value="0.0"/>
		<parameter id="FLUX_VALUE" value="0.0" units="mmol_per_gDW_per_hr"/>
	</listOfParameters>
</kineticLaw>
</reaction>
<reaction id="rxn05441" name="9-methyl-trans-dec-2-enoyl-ACP:NAD+ oxidoreductase (A-specific)" reversible="false">
<notes>
<html:p>GENE_ASSOCIATION:( ( peg.1173 )  or  ( peg.2682 ) )</html:p>
<html:p>PROTEIN_ASSOCIATION:( ( peg.1173 )  or  ( peg.2682 ) )</html:p>
<html:p>SUBSYSTEM: NONE</html:p>
<html:p>PROTEIN_CLASS: 1.3.1.0</html:p>
</notes>
<listOfReactants>
<speciesReference species="cpd00004_c" stoichiometry="1"/>
<speciesReference species="cpd00067_c" stoichiometry="1"/>
<speciesReference species="cpd11531_c" stoichiometry="1"/>
</listOfReactants>
<listOfProducts>
<speciesReference species="cpd00003_c" stoichiometry="1"/>
<speciesReference species="cpd11532_c" stoichiometry="1"/>
</listOfProducts>
<kineticLaw>
	<math xmlns="http://www.w3.org/1998/Math/MathML">
			<ci> FLUX_VALUE </ci>
	</math>
	<listOfParameters>
		<parameter id="LOWER_BOUND" value="0" units="mmol_per_gDW_per_hr"/>
		<parameter id="UPPER_BOUND" value="10000" units="mmol_per_gDW_per_hr"/>
		<parameter id="OBJECTIVE_COEFFICIENT" value="0.0"/>
		<parameter id="FLUX_VALUE" value="0.0" units="mmol_per_gDW_per_hr"/>
	</listOfParameters>
</kineticLaw>
</reaction>
<reaction id="rxn00322" name="L-Lysine carboxy-lyase" reversible="false">
<notes>
<html:p>GENE_ASSOCIATION:( ( peg.27 )  or  ( peg.3470 ) )</html:p>
<html:p>PROTEIN_ASSOCIATION:( ( peg.27 )  or  ( peg.3470 ) )</html:p>
<html:p>SUBSYSTEM: NONE</html:p>
<html:p>PROTEIN_CLASS: 4.1.1.18</html:p>
</notes>
<listOfReactants>
<speciesReference species="cpd00039_c" stoichiometry="1"/>
<speciesReference species="cpd00067_c" stoichiometry="1"/>
</listOfReactants>
<listOfProducts>
<speciesReference species="cpd00011_c" stoichiometry="1"/>
<speciesReference species="cpd01155_c" stoichiometry="1"/>
</listOfProducts>
<kineticLaw>
	<math xmlns="http://www.w3.org/1998/Math/MathML">
			<ci> FLUX_VALUE </ci>
	</math>
	<listOfParameters>
		<parameter id="LOWER_BOUND" value="0" units="mmol_per_gDW_per_hr"/>
		<parameter id="UPPER_BOUND" value="10000" units="mmol_per_gDW_per_hr"/>
		<parameter id="OBJECTIVE_COEFFICIENT" value="0.0"/>
		<parameter id="FLUX_VALUE" value="0.0" units="mmol_per_gDW_per_hr"/>
	</listOfParameters>
</kineticLaw>
</reaction>
<reaction id="rxn10342" name="isohexadecanoyl-cardiolipin synthase" reversible="true">
<notes>
<html:p>GENE_ASSOCIATION:( ( peg.3666 )  or  ( peg.3731 ) )</html:p>
<html:p>PROTEIN_ASSOCIATION:( ( peg.3666 )  or  ( peg.3731 ) )</html:p>
<html:p>SUBSYSTEM: NONE</html:p>
<html:p>PROTEIN_CLASS: </html:p>
</notes>
<listOfReactants>
<speciesReference species="cpd15727_c" stoichiometry="2"/>
</listOfReactants>
<listOfProducts>
<speciesReference species="cpd00100_c" stoichiometry="1"/>
<speciesReference species="cpd15799_c" stoichiometry="1"/>
</listOfProducts>
<kineticLaw>
	<math xmlns="http://www.w3.org/1998/Math/MathML">
			<ci> FLUX_VALUE </ci>
	</math>
	<listOfParameters>
		<parameter id="LOWER_BOUND" value="-10000" units="mmol_per_gDW_per_hr"/>
		<parameter id="UPPER_BOUND" value="10000" units="mmol_per_gDW_per_hr"/>
		<parameter id="OBJECTIVE_COEFFICIENT" value="0.0"/>
		<parameter id="FLUX_VALUE" value="0.0" units="mmol_per_gDW_per_hr"/>
	</listOfParameters>
</kineticLaw>
</reaction>
<reaction id="rxn01819" name="NG,NG-Dimethyl-L-arginine dimethylamidohydrolase" reversible="false">
<notes>
<html:p>GENE_ASSOCIATION:peg.1304</html:p>
<html:p>PROTEIN_ASSOCIATION:peg.1304</html:p>
<html:p>SUBSYSTEM: NONE</html:p>
<html:p>PROTEIN_CLASS: 3.5.3.18</html:p>
</notes>
<listOfReactants>
<speciesReference species="cpd00001_c" stoichiometry="1"/>
<speciesReference species="cpd02279_c" stoichiometry="1"/>
</listOfReactants>
<listOfProducts>
<speciesReference species="cpd00274_c" stoichiometry="1"/>
<speciesReference species="cpd00425_c" stoichiometry="1"/>
</listOfProducts>
<kineticLaw>
	<math xmlns="http://www.w3.org/1998/Math/MathML">
			<ci> FLUX_VALUE </ci>
	</math>
	<listOfParameters>
		<parameter id="LOWER_BOUND" value="0" units="mmol_per_gDW_per_hr"/>
		<parameter id="UPPER_BOUND" value="10000" units="mmol_per_gDW_per_hr"/>
		<parameter id="OBJECTIVE_COEFFICIENT" value="0.0"/>
		<parameter id="FLUX_VALUE" value="0.0" units="mmol_per_gDW_per_hr"/>
	</listOfParameters>
</kineticLaw>
</reaction>
<reaction id="rxn10201" name="Lipid composition reaction (B. subtilis)" reversible="true">
<notes>
<html:p>GENE_ASSOCIATION:( ( MANUAL )  or  ( OPEN )  or  ( PROBLEM ) )</html:p>
<html:p>PROTEIN_ASSOCIATION:( ( MANUAL )  or  ( OPEN )  or  ( PROBLEM ) )</html:p>
<html:p>SUBSYSTEM: NONE</html:p>
<html:p>PROTEIN_CLASS: </html:p>
</notes>
<listOfReactants>
<speciesReference species="cpd15529_c" stoichiometry="0.01816"/>
<speciesReference species="cpd15531_c" stoichiometry="0.07327"/>
<speciesReference species="cpd15533_c" stoichiometry="0.02483"/>
<speciesReference species="cpd15536_c" stoichiometry="0.005699"/>
<speciesReference species="cpd15538_c" stoichiometry="0.02308"/>
<speciesReference species="cpd15540_c" stoichiometry="0.007846"/>
<speciesReference species="cpd15695_c" stoichiometry="0.05369"/>
<speciesReference species="cpd15696_c" stoichiometry="0.1262"/>
<speciesReference species="cpd15697_c" stoichiometry="0.008684"/>
<speciesReference species="cpd15698_c" stoichiometry="0.1459"/>
<speciesReference species="cpd15699_c" stoichiometry="0.2473"/>
<speciesReference species="cpd15700_c" stoichiometry="0.0341"/>
<speciesReference species="cpd15707_c" stoichiometry="0.008709"/>
<speciesReference species="cpd15708_c" stoichiometry="0.002095"/>
<speciesReference species="cpd15709_c" stoichiometry="0.003029"/>
<speciesReference species="cpd15710_c" stoichiometry="0.006468"/>
<speciesReference species="cpd15711_c" stoichiometry="0.0152"/>
<speciesReference species="cpd15712_c" stoichiometry="0.001002"/>
<speciesReference species="cpd15713_c" stoichiometry="0.0171"/>
<speciesReference species="cpd15714_c" stoichiometry="0.02897"/>
<speciesReference species="cpd15715_c" stoichiometry="0.004053"/>
<speciesReference species="cpd15722_c" stoichiometry="0.01694"/>
<speciesReference species="cpd15723_c" stoichiometry="0.03982"/>
<speciesReference species="cpd15724_c" stoichiometry="0.002726"/>
<speciesReference species="cpd15725_c" stoichiometry="0.04589"/>
<speciesReference species="cpd15726_c" stoichiometry="0.07776"/>
<speciesReference species="cpd15727_c" stoichiometry="0.01074"/>
<speciesReference species="cpd15728_c" stoichiometry="0.01447"/>
<speciesReference species="cpd15729_c" stoichiometry="0.003517"/>
<speciesReference species="cpd15730_c" stoichiometry="0.004989"/>
<speciesReference species="cpd15731_c" stoichiometry="0.0107"/>
<speciesReference species="cpd15732_c" stoichiometry="0.02515"/>
<speciesReference species="cpd15733_c" stoichiometry="0.001682"/>
<speciesReference species="cpd15734_c" stoichiometry="0.02855"/>
<speciesReference species="cpd15735_c" stoichiometry="0.04838"/>
<speciesReference species="cpd15736_c" stoichiometry="0.006735"/>
<speciesReference species="cpd15737_c" stoichiometry="0.01119"/>
<speciesReference species="cpd15738_c" stoichiometry="0.00276"/>
<speciesReference species="cpd15739_c" stoichiometry="0.003807"/>
<speciesReference species="cpd15740_c" stoichiometry="0.008216"/>
<speciesReference species="cpd15741_c" stoichiometry="0.01931"/>
<speciesReference species="cpd15742_c" stoichiometry="0.00132"/>
<speciesReference species="cpd15743_c" stoichiometry="0.02224"/>
<speciesReference species="cpd15744_c" stoichiometry="0.03768"/>
<speciesReference species="cpd15745_c" stoichiometry="0.005208"/>
<speciesReference species="cpd15782_c" stoichiometry="0.002845"/>
<speciesReference species="cpd15783_c" stoichiometry="0.0006934"/>
<speciesReference species="cpd15784_c" stoichiometry="0.0009777"/>
<speciesReference species="cpd15785_c" stoichiometry="0.0021"/>
<speciesReference species="cpd15786_c" stoichiometry="0.004935"/>
<speciesReference species="cpd15787_c" stoichiometry="0.0003316"/>
<speciesReference species="cpd15788_c" stoichiometry="0.005621"/>
<speciesReference species="cpd15789_c" stoichiometry="0.009523"/>
<speciesReference species="cpd15790_c" stoichiometry="0.001324"/>
<speciesReference species="cpd15791_c" stoichiometry="0.0005977"/>
<speciesReference species="cpd15792_c" stoichiometry="0.0001484"/>
<speciesReference species="cpd15793_c" stoichiometry="0.0002022"/>
<speciesReference species="cpd15794_c" stoichiometry="0.0004375"/>
<speciesReference species="cpd15795_c" stoichiometry="0.001028"/>
<speciesReference species="cpd15797_c" stoichiometry="0.001192"/>
<speciesReference species="cpd15798_c" stoichiometry="0.002019"/>
<speciesReference species="cpd15799_c" stoichiometry="0.0002781"/>
</listOfReactants>
<listOfProducts>
<speciesReference species="cpd15800_c" stoichiometry="1"/>
</listOfProducts>
<kineticLaw>
	<math xmlns="http://www.w3.org/1998/Math/MathML">
			<ci> FLUX_VALUE </ci>
	</math>
	<listOfParameters>
		<parameter id="LOWER_BOUND" value="-10000" units="mmol_per_gDW_per_hr"/>
		<parameter id="UPPER_BOUND" value="10000" units="mmol_per_gDW_per_hr"/>
		<parameter id="OBJECTIVE_COEFFICIENT" value="0.0"/>
		<parameter id="FLUX_VALUE" value="0.0" units="mmol_per_gDW_per_hr"/>
	</listOfParameters>
</kineticLaw>
</reaction>
<reaction id="rxn05426" name="12-methyl-3-oxo-tridecanoyl-ACP:NADP+ oxidoreductase" reversible="true">
<notes>
<html:p>GENE_ASSOCIATION:peg.1593</html:p>
<html:p>PROTEIN_ASSOCIATION:peg.1593</html:p>
<html:p>SUBSYSTEM: NONE</html:p>
<html:p>PROTEIN_CLASS: 1.1.1.0</html:p>
</notes>
<listOfReactants>
<speciesReference species="cpd00005_c" stoichiometry="1"/>
<speciesReference species="cpd00067_c" stoichiometry="1"/>
<speciesReference species="cpd11562_c" stoichiometry="1"/>
</listOfReactants>
<listOfProducts>
<speciesReference species="cpd00006_c" stoichiometry="1"/>
<speciesReference species="cpd11563_c" stoichiometry="1"/>
</listOfProducts>
<kineticLaw>
	<math xmlns="http://www.w3.org/1998/Math/MathML">
			<ci> FLUX_VALUE </ci>
	</math>
	<listOfParameters>
		<parameter id="LOWER_BOUND" value="-10000" units="mmol_per_gDW_per_hr"/>
		<parameter id="UPPER_BOUND" value="10000" units="mmol_per_gDW_per_hr"/>
		<parameter id="OBJECTIVE_COEFFICIENT" value="0.0"/>
		<parameter id="FLUX_VALUE" value="0.0" units="mmol_per_gDW_per_hr"/>
	</listOfParameters>
</kineticLaw>
</reaction>
<reaction id="rxn08297" name="diacylglycerol kinase (n-C16:0)" reversible="true">
<notes>
<html:p>GENE_ASSOCIATION:peg.2534</html:p>
<html:p>PROTEIN_ASSOCIATION:peg.2534</html:p>
<html:p>SUBSYSTEM: NONE</html:p>
<html:p>PROTEIN_CLASS: 2.7.1.107</html:p>
</notes>
<listOfReactants>
<speciesReference species="cpd00002_c" stoichiometry="1"/>
<speciesReference species="cpd15309_c" stoichiometry="1"/>
</listOfReactants>
<listOfProducts>
<speciesReference species="cpd00008_c" stoichiometry="1"/>
<speciesReference species="cpd15524_c" stoichiometry="1"/>
</listOfProducts>
<kineticLaw>
	<math xmlns="http://www.w3.org/1998/Math/MathML">
			<ci> FLUX_VALUE </ci>
	</math>
	<listOfParameters>
		<parameter id="LOWER_BOUND" value="-10000" units="mmol_per_gDW_per_hr"/>
		<parameter id="UPPER_BOUND" value="10000" units="mmol_per_gDW_per_hr"/>
		<parameter id="OBJECTIVE_COEFFICIENT" value="0.0"/>
		<parameter id="FLUX_VALUE" value="0.0" units="mmol_per_gDW_per_hr"/>
	</listOfParameters>
</kineticLaw>
</reaction>
<reaction id="rxn00902" name="3-Carboxy-3-hydroxy-4-methylpentanoate 3-methyl-2-oxobutanoate-lyase" reversible="false">
<notes>
<html:p>GENE_ASSOCIATION:peg.2831</html:p>
<html:p>PROTEIN_ASSOCIATION:peg.2831</html:p>
<html:p>SUBSYSTEM: NONE</html:p>
<html:p>PROTEIN_CLASS: 2.3.3.13</html:p>
</notes>
<listOfReactants>
<speciesReference species="cpd00001_c" stoichiometry="1"/>
<speciesReference species="cpd00022_c" stoichiometry="1"/>
<speciesReference species="cpd00123_c" stoichiometry="1"/>
</listOfReactants>
<listOfProducts>
<speciesReference species="cpd00010_c" stoichiometry="1"/>
<speciesReference species="cpd00067_c" stoichiometry="1"/>
<speciesReference species="cpd01646_c" stoichiometry="1"/>
</listOfProducts>
<kineticLaw>
	<math xmlns="http://www.w3.org/1998/Math/MathML">
			<ci> FLUX_VALUE </ci>
	</math>
	<listOfParameters>
		<parameter id="LOWER_BOUND" value="0" units="mmol_per_gDW_per_hr"/>
		<parameter id="UPPER_BOUND" value="10000" units="mmol_per_gDW_per_hr"/>
		<parameter id="OBJECTIVE_COEFFICIENT" value="0.0"/>
		<parameter id="FLUX_VALUE" value="0.0" units="mmol_per_gDW_per_hr"/>
	</listOfParameters>
</kineticLaw>
</reaction>
<reaction id="rxn08764" name="ketol-acid reductoisomerase (2-Acetolactate)" reversible="true">
<notes>
<html:p>GENE_ASSOCIATION:peg.2832</html:p>
<html:p>PROTEIN_ASSOCIATION:peg.2832</html:p>
<html:p>SUBSYSTEM: NONE</html:p>
<html:p>PROTEIN_CLASS: 1.1.1.86</html:p>
</notes>
<listOfReactants>
<speciesReference species="cpd00005_c" stoichiometry="1"/>
<speciesReference species="cpd00067_c" stoichiometry="1"/>
<speciesReference species="cpd00498_c" stoichiometry="1"/>
</listOfReactants>
<listOfProducts>
<speciesReference species="cpd00006_c" stoichiometry="1"/>
<speciesReference species="cpd02535_c" stoichiometry="1"/>
</listOfProducts>
<kineticLaw>
	<math xmlns="http://www.w3.org/1998/Math/MathML">
			<ci> FLUX_VALUE </ci>
	</math>
	<listOfParameters>
		<parameter id="LOWER_BOUND" value="-10000" units="mmol_per_gDW_per_hr"/>
		<parameter id="UPPER_BOUND" value="10000" units="mmol_per_gDW_per_hr"/>
		<parameter id="OBJECTIVE_COEFFICIENT" value="0.0"/>
		<parameter id="FLUX_VALUE" value="0.0" units="mmol_per_gDW_per_hr"/>
	</listOfParameters>
</kineticLaw>
</reaction>
<reaction id="rxn03852" name="UDP-N-acetyl-D-mannosamine:N-acetyl-beta-D-" reversible="true">
<notes>
<html:p>GENE_ASSOCIATION:peg.3582</html:p>
<html:p>PROTEIN_ASSOCIATION:peg.3582</html:p>
<html:p>SUBSYSTEM: NONE</html:p>
<html:p>PROTEIN_CLASS: 2.4.1.187</html:p>
</notes>
<listOfReactants>
<speciesReference species="cpd00861_c" stoichiometry="1"/>
<speciesReference species="cpd00946_c" stoichiometry="1"/>
</listOfReactants>
<listOfProducts>
<speciesReference species="cpd00014_c" stoichiometry="1"/>
<speciesReference species="cpd02967_c" stoichiometry="1"/>
</listOfProducts>
<kineticLaw>
	<math xmlns="http://www.w3.org/1998/Math/MathML">
			<ci> FLUX_VALUE </ci>
	</math>
	<listOfParameters>
		<parameter id="LOWER_BOUND" value="-10000" units="mmol_per_gDW_per_hr"/>
		<parameter id="UPPER_BOUND" value="10000" units="mmol_per_gDW_per_hr"/>
		<parameter id="OBJECTIVE_COEFFICIENT" value="0.0"/>
		<parameter id="FLUX_VALUE" value="0.0" units="mmol_per_gDW_per_hr"/>
	</listOfParameters>
</kineticLaw>
</reaction>
<reaction id="rxn00503" name="L-1-Pyrroline-5-carboxylate:NAD+ oxidoreductase" reversible="true">
<notes>
<html:p>GENE_ASSOCIATION:( ( peg.322 )  or  ( peg.3784 ) )</html:p>
<html:p>PROTEIN_ASSOCIATION:( ( peg.322 )  or  ( peg.3784 ) )</html:p>
<html:p>SUBSYSTEM: NONE</html:p>
<html:p>PROTEIN_CLASS: 1.5.1.12</html:p>
</notes>
<listOfReactants>
<speciesReference species="cpd00001_c" stoichiometry="2"/>
<speciesReference species="cpd00003_c" stoichiometry="1"/>
<speciesReference species="cpd02431_c" stoichiometry="1"/>
</listOfReactants>
<listOfProducts>
<speciesReference species="cpd00004_c" stoichiometry="1"/>
<speciesReference species="cpd00023_c" stoichiometry="1"/>
<speciesReference species="cpd00067_c" stoichiometry="1"/>
</listOfProducts>
<kineticLaw>
	<math xmlns="http://www.w3.org/1998/Math/MathML">
			<ci> FLUX_VALUE </ci>
	</math>
	<listOfParameters>
		<parameter id="LOWER_BOUND" value="-10000" units="mmol_per_gDW_per_hr"/>
		<parameter id="UPPER_BOUND" value="10000" units="mmol_per_gDW_per_hr"/>
		<parameter id="OBJECTIVE_COEFFICIENT" value="0.0"/>
		<parameter id="FLUX_VALUE" value="0.0" units="mmol_per_gDW_per_hr"/>
	</listOfParameters>
</kineticLaw>
</reaction>
<reaction id="rxn10266" name="anteisoheptadecanoyl-Phosphatidylglycerophosphate phosphohydrolase" reversible="false">
<notes>
<html:p>GENE_ASSOCIATION:( ( MANUAL )  or  ( OPEN )  or  ( PROBLEM ) )</html:p>
<html:p>PROTEIN_ASSOCIATION:( ( MANUAL )  or  ( OPEN )  or  ( PROBLEM ) )</html:p>
<html:p>SUBSYSTEM: NONE</html:p>
<html:p>PROTEIN_CLASS: 3.1.3.27</html:p>
</notes>
<listOfReactants>
<speciesReference species="cpd00001_c" stoichiometry="1"/>
<speciesReference species="cpd15717_c" stoichiometry="1"/>
</listOfReactants>
<listOfProducts>
<speciesReference species="cpd00009_c" stoichiometry="1"/>
<speciesReference species="cpd00067_c" stoichiometry="1"/>
<speciesReference species="cpd15723_c" stoichiometry="1"/>
</listOfProducts>
<kineticLaw>
	<math xmlns="http://www.w3.org/1998/Math/MathML">
			<ci> FLUX_VALUE </ci>
	</math>
	<listOfParameters>
		<parameter id="LOWER_BOUND" value="0" units="mmol_per_gDW_per_hr"/>
		<parameter id="UPPER_BOUND" value="10000" units="mmol_per_gDW_per_hr"/>
		<parameter id="OBJECTIVE_COEFFICIENT" value="0.0"/>
		<parameter id="FLUX_VALUE" value="0.0" units="mmol_per_gDW_per_hr"/>
	</listOfParameters>
</kineticLaw>
</reaction>
<reaction id="rxn03909" name="1-Deoxy-D-xylulose-5-phosphate pyruvate-lyase (carboxylating)" reversible="false">
<notes>
<html:p>GENE_ASSOCIATION:peg.2431</html:p>
<html:p>PROTEIN_ASSOCIATION:peg.2431</html:p>
<html:p>SUBSYSTEM: NONE</html:p>
<html:p>PROTEIN_CLASS: 2.2.1.7</html:p>
</notes>
<listOfReactants>
<speciesReference species="cpd00020_c" stoichiometry="1"/>
<speciesReference species="cpd00067_c" stoichiometry="1"/>
<speciesReference species="cpd00102_c" stoichiometry="1"/>
</listOfReactants>
<listOfProducts>
<speciesReference species="cpd00011_c" stoichiometry="1"/>
<speciesReference species="cpd08289_c" stoichiometry="1"/>
</listOfProducts>
<kineticLaw>
	<math xmlns="http://www.w3.org/1998/Math/MathML">
			<ci> FLUX_VALUE </ci>
	</math>
	<listOfParameters>
		<parameter id="LOWER_BOUND" value="0" units="mmol_per_gDW_per_hr"/>
		<parameter id="UPPER_BOUND" value="10000" units="mmol_per_gDW_per_hr"/>
		<parameter id="OBJECTIVE_COEFFICIENT" value="0.0"/>
		<parameter id="FLUX_VALUE" value="0.0" units="mmol_per_gDW_per_hr"/>
	</listOfParameters>
</kineticLaw>
</reaction>
<reaction id="rxn09264" name="Spermidine acetyltransferase" reversible="false">
<notes>
<html:p>GENE_ASSOCIATION:peg.2662</html:p>
<html:p>PROTEIN_ASSOCIATION:peg.2662</html:p>
<html:p>SUBSYSTEM: NONE</html:p>
<html:p>PROTEIN_CLASS: 2.3.1.57</html:p>
</notes>
<listOfReactants>
<speciesReference species="cpd00022_c" stoichiometry="1"/>
<speciesReference species="cpd00264_c" stoichiometry="1"/>
</listOfReactants>
<listOfProducts>
<speciesReference species="cpd00010_c" stoichiometry="1"/>
<speciesReference species="cpd00067_c" stoichiometry="1"/>
<speciesReference species="cpd00470_c" stoichiometry="1"/>
</listOfProducts>
<kineticLaw>
	<math xmlns="http://www.w3.org/1998/Math/MathML">
			<ci> FLUX_VALUE </ci>
	</math>
	<listOfParameters>
		<parameter id="LOWER_BOUND" value="0" units="mmol_per_gDW_per_hr"/>
		<parameter id="UPPER_BOUND" value="10000" units="mmol_per_gDW_per_hr"/>
		<parameter id="OBJECTIVE_COEFFICIENT" value="0.0"/>
		<parameter id="FLUX_VALUE" value="0.0" units="mmol_per_gDW_per_hr"/>
	</listOfParameters>
</kineticLaw>
</reaction>
<reaction id="rxn05187" name="Vitamin ABC transport" reversible="false">
<notes>
<html:p>GENE_ASSOCIATION:( peg.3322  and  peg.3323  and  peg.3324 )</html:p>
<html:p>PROTEIN_ASSOCIATION:( peg.3322  and  peg.3323  and  peg.3324 )</html:p>
<html:p>SUBSYSTEM: NONE</html:p>
<html:p>PROTEIN_CLASS: </html:p>
</notes>
<listOfReactants>
<speciesReference species="cpd00001_c" stoichiometry="1"/>
<speciesReference species="cpd00002_c" stoichiometry="1"/>
<speciesReference species="cpd03424_e" stoichiometry="1"/>
</listOfReactants>
<listOfProducts>
<speciesReference species="cpd00008_c" stoichiometry="1"/>
<speciesReference species="cpd00009_c" stoichiometry="1"/>
<speciesReference species="cpd00067_c" stoichiometry="1"/>
<speciesReference species="cpd03424_c" stoichiometry="1"/>
</listOfProducts>
<kineticLaw>
	<math xmlns="http://www.w3.org/1998/Math/MathML">
			<ci> FLUX_VALUE </ci>
	</math>
	<listOfParameters>
		<parameter id="LOWER_BOUND" value="0" units="mmol_per_gDW_per_hr"/>
		<parameter id="UPPER_BOUND" value="10000" units="mmol_per_gDW_per_hr"/>
		<parameter id="OBJECTIVE_COEFFICIENT" value="0.0"/>
		<parameter id="FLUX_VALUE" value="0.0" units="mmol_per_gDW_per_hr"/>
	</listOfParameters>
</kineticLaw>
</reaction>
<reaction id="rxn04745" name="salicylate,NADH:oxygen oxidoreductase" reversible="false">
<notes>
<html:p>GENE_ASSOCIATION:peg.723</html:p>
<html:p>PROTEIN_ASSOCIATION:peg.723</html:p>
<html:p>SUBSYSTEM: NONE</html:p>
<html:p>PROTEIN_CLASS: 1.14.13.1</html:p>
</notes>
<listOfReactants>
<speciesReference species="cpd00004_c" stoichiometry="1"/>
<speciesReference species="cpd00007_c" stoichiometry="1"/>
<speciesReference species="cpd00067_c" stoichiometry="2"/>
<speciesReference species="cpd09812_c" stoichiometry="1"/>
</listOfReactants>
<listOfProducts>
<speciesReference species="cpd00001_c" stoichiometry="1"/>
<speciesReference species="cpd00003_c" stoichiometry="1"/>
<speciesReference species="cpd00011_c" stoichiometry="1"/>
<speciesReference species="cpd09813_c" stoichiometry="1"/>
</listOfProducts>
<kineticLaw>
	<math xmlns="http://www.w3.org/1998/Math/MathML">
			<ci> FLUX_VALUE </ci>
	</math>
	<listOfParameters>
		<parameter id="LOWER_BOUND" value="0" units="mmol_per_gDW_per_hr"/>
		<parameter id="UPPER_BOUND" value="10000" units="mmol_per_gDW_per_hr"/>
		<parameter id="OBJECTIVE_COEFFICIENT" value="0.0"/>
		<parameter id="FLUX_VALUE" value="0.0" units="mmol_per_gDW_per_hr"/>
	</listOfParameters>
</kineticLaw>
</reaction>
<reaction id="rxn05328" name="Hexadecanoyl-[acyl-carrier protein]:malonyl-CoA" reversible="false">
<notes>
<html:p>GENE_ASSOCIATION:( ( peg.1173 )  or  ( peg.2682 ) )</html:p>
<html:p>PROTEIN_ASSOCIATION:( ( peg.1173 )  or  ( peg.2682 ) )</html:p>
<html:p>SUBSYSTEM: NONE</html:p>
<html:p>PROTEIN_CLASS: 1.3.1.9</html:p>
</notes>
<listOfReactants>
<speciesReference species="cpd00004_c" stoichiometry="1"/>
<speciesReference species="cpd00067_c" stoichiometry="1"/>
<speciesReference species="cpd11477_c" stoichiometry="1"/>
</listOfReactants>
<listOfProducts>
<speciesReference species="cpd00003_c" stoichiometry="1"/>
<speciesReference species="cpd11476_c" stoichiometry="1"/>
</listOfProducts>
<kineticLaw>
	<math xmlns="http://www.w3.org/1998/Math/MathML">
			<ci> FLUX_VALUE </ci>
	</math>
	<listOfParameters>
		<parameter id="LOWER_BOUND" value="0" units="mmol_per_gDW_per_hr"/>
		<parameter id="UPPER_BOUND" value="10000" units="mmol_per_gDW_per_hr"/>
		<parameter id="OBJECTIVE_COEFFICIENT" value="0.0"/>
		<parameter id="FLUX_VALUE" value="0.0" units="mmol_per_gDW_per_hr"/>
	</listOfParameters>
</kineticLaw>
</reaction>
<reaction id="rxn02314" name="ATP:D-tagatose-6-phosphate 1-phosphotransferase" reversible="true">
<notes>
<html:p>GENE_ASSOCIATION:( ( peg.2922 )  or  ( peg.1441 ) )</html:p>
<html:p>PROTEIN_ASSOCIATION:( ( peg.2922 )  or  ( peg.1441 ) )</html:p>
<html:p>SUBSYSTEM: NONE</html:p>
<html:p>PROTEIN_CLASS: 2.7.1.11</html:p>
</notes>
<listOfReactants>
<speciesReference species="cpd00002_c" stoichiometry="1"/>
<speciesReference species="cpd00805_c" stoichiometry="1"/>
</listOfReactants>
<listOfProducts>
<speciesReference species="cpd00008_c" stoichiometry="1"/>
<speciesReference species="cpd02371_c" stoichiometry="1"/>
</listOfProducts>
<kineticLaw>
	<math xmlns="http://www.w3.org/1998/Math/MathML">
			<ci> FLUX_VALUE </ci>
	</math>
	<listOfParameters>
		<parameter id="LOWER_BOUND" value="-10000" units="mmol_per_gDW_per_hr"/>
		<parameter id="UPPER_BOUND" value="10000" units="mmol_per_gDW_per_hr"/>
		<parameter id="OBJECTIVE_COEFFICIENT" value="0.0"/>
		<parameter id="FLUX_VALUE" value="0.0" units="mmol_per_gDW_per_hr"/>
	</listOfParameters>
</kineticLaw>
</reaction>
<reaction id="rxn00179" name="ATP:L-glutamate 5-phosphotransferase" reversible="true">
<notes>
<html:p>GENE_ASSOCIATION:( ( peg.1314 )  or  ( peg.1851 ) )</html:p>
<html:p>PROTEIN_ASSOCIATION:( ( peg.1314 )  or  ( peg.1851 ) )</html:p>
<html:p>SUBSYSTEM: NONE</html:p>
<html:p>PROTEIN_CLASS: 2.7.2.11</html:p>
</notes>
<listOfReactants>
<speciesReference species="cpd00002_c" stoichiometry="1"/>
<speciesReference species="cpd00023_c" stoichiometry="1"/>
<speciesReference species="cpd00067_c" stoichiometry="1"/>
</listOfReactants>
<listOfProducts>
<speciesReference species="cpd00008_c" stoichiometry="1"/>
<speciesReference species="cpd02097_c" stoichiometry="1"/>
</listOfProducts>
<kineticLaw>
	<math xmlns="http://www.w3.org/1998/Math/MathML">
			<ci> FLUX_VALUE </ci>
	</math>
	<listOfParameters>
		<parameter id="LOWER_BOUND" value="-10000" units="mmol_per_gDW_per_hr"/>
		<parameter id="UPPER_BOUND" value="10000" units="mmol_per_gDW_per_hr"/>
		<parameter id="OBJECTIVE_COEFFICIENT" value="0.0"/>
		<parameter id="FLUX_VALUE" value="0.0" units="mmol_per_gDW_per_hr"/>
	</listOfParameters>
</kineticLaw>
</reaction>
<reaction id="rxn10230" name="anteisopentadecanoyl-CDPdiacylglycerol-serine O-phosphatidyltransferase" reversible="false">
<notes>
<html:p>GENE_ASSOCIATION:peg.228</html:p>
<html:p>PROTEIN_ASSOCIATION:peg.228</html:p>
<html:p>SUBSYSTEM: NONE</html:p>
<html:p>PROTEIN_CLASS: 2.7.8.8</html:p>
</notes>
<listOfReactants>
<speciesReference species="cpd00054_c" stoichiometry="1"/>
<speciesReference species="cpd15687_c" stoichiometry="1"/>
</listOfReactants>
<listOfProducts>
<speciesReference species="cpd00046_c" stoichiometry="1"/>
<speciesReference species="cpd00067_c" stoichiometry="1"/>
<speciesReference species="cpd15693_c" stoichiometry="1"/>
</listOfProducts>
<kineticLaw>
	<math xmlns="http://www.w3.org/1998/Math/MathML">
			<ci> FLUX_VALUE </ci>
	</math>
	<listOfParameters>
		<parameter id="LOWER_BOUND" value="0" units="mmol_per_gDW_per_hr"/>
		<parameter id="UPPER_BOUND" value="10000" units="mmol_per_gDW_per_hr"/>
		<parameter id="OBJECTIVE_COEFFICIENT" value="0.0"/>
		<parameter id="FLUX_VALUE" value="0.0" units="mmol_per_gDW_per_hr"/>
	</listOfParameters>
</kineticLaw>
</reaction>
<reaction id="rxn02853" name="Imidazole acetaldehyde:NAD+ oxidoreductase" reversible="true">
<notes>
<html:p>GENE_ASSOCIATION:( ( peg.735 )  or  ( peg.3801 )  or  ( peg.3991 )  or  ( peg.3888 )  or  ( peg.1936 ) )</html:p>
<html:p>PROTEIN_ASSOCIATION:( ( peg.735 )  or  ( peg.3801 )  or  ( peg.3991 )  or  ( peg.3888 )  or  ( peg.1936 ) )</html:p>
<html:p>SUBSYSTEM: NONE</html:p>
<html:p>PROTEIN_CLASS: 1.2.1.3</html:p>
</notes>
<listOfReactants>
<speciesReference species="cpd00001_c" stoichiometry="1"/>
<speciesReference species="cpd00003_c" stoichiometry="1"/>
<speciesReference species="cpd03052_c" stoichiometry="1"/>
</listOfReactants>
<listOfProducts>
<speciesReference species="cpd00004_c" stoichiometry="1"/>
<speciesReference species="cpd00067_c" stoichiometry="2"/>
<speciesReference species="cpd01831_c" stoichiometry="1"/>
</listOfProducts>
<kineticLaw>
	<math xmlns="http://www.w3.org/1998/Math/MathML">
			<ci> FLUX_VALUE </ci>
	</math>
	<listOfParameters>
		<parameter id="LOWER_BOUND" value="-10000" units="mmol_per_gDW_per_hr"/>
		<parameter id="UPPER_BOUND" value="10000" units="mmol_per_gDW_per_hr"/>
		<parameter id="OBJECTIVE_COEFFICIENT" value="0.0"/>
		<parameter id="FLUX_VALUE" value="0.0" units="mmol_per_gDW_per_hr"/>
	</listOfParameters>
</kineticLaw>
</reaction>
<reaction id="rxn05529" name="Cys-Gly transport in via symport" reversible="true">
<notes>
<html:p>GENE_ASSOCIATION:( ( MANUAL )  or  ( OPEN )  or  ( PROBLEM ) )</html:p>
<html:p>PROTEIN_ASSOCIATION:( ( MANUAL )  or  ( OPEN )  or  ( PROBLEM ) )</html:p>
<html:p>SUBSYSTEM: NONE</html:p>
<html:p>PROTEIN_CLASS: </html:p>
</notes>
<listOfReactants>
<speciesReference species="cpd00067_e" stoichiometry="1"/>
<speciesReference species="cpd01017_e" stoichiometry="1"/>
</listOfReactants>
<listOfProducts>
<speciesReference species="cpd00067_c" stoichiometry="1"/>
<speciesReference species="cpd01017_c" stoichiometry="1"/>
</listOfProducts>
<kineticLaw>
	<math xmlns="http://www.w3.org/1998/Math/MathML">
			<ci> FLUX_VALUE </ci>
	</math>
	<listOfParameters>
		<parameter id="LOWER_BOUND" value="-10000" units="mmol_per_gDW_per_hr"/>
		<parameter id="UPPER_BOUND" value="10000" units="mmol_per_gDW_per_hr"/>
		<parameter id="OBJECTIVE_COEFFICIENT" value="0.0"/>
		<parameter id="FLUX_VALUE" value="0.0" units="mmol_per_gDW_per_hr"/>
	</listOfParameters>
</kineticLaw>
</reaction>
<reaction id="rxn05566" name="D-galactose transport in via proton symport" reversible="true">
<notes>
<html:p>GENE_ASSOCIATION:peg.3402</html:p>
<html:p>PROTEIN_ASSOCIATION:peg.3402</html:p>
<html:p>SUBSYSTEM: NONE</html:p>
<html:p>PROTEIN_CLASS: </html:p>
</notes>
<listOfReactants>
<speciesReference species="cpd00067_e" stoichiometry="1"/>
<speciesReference species="cpd00108_e" stoichiometry="1"/>
</listOfReactants>
<listOfProducts>
<speciesReference species="cpd00067_c" stoichiometry="1"/>
<speciesReference species="cpd00108_c" stoichiometry="1"/>
</listOfProducts>
<kineticLaw>
	<math xmlns="http://www.w3.org/1998/Math/MathML">
			<ci> FLUX_VALUE </ci>
	</math>
	<listOfParameters>
		<parameter id="LOWER_BOUND" value="-10000" units="mmol_per_gDW_per_hr"/>
		<parameter id="UPPER_BOUND" value="10000" units="mmol_per_gDW_per_hr"/>
		<parameter id="OBJECTIVE_COEFFICIENT" value="0.0"/>
		<parameter id="FLUX_VALUE" value="0.0" units="mmol_per_gDW_per_hr"/>
	</listOfParameters>
</kineticLaw>
</reaction>
<reaction id="rxn05307" name="SERt2" reversible="true">
<notes>
<html:p>GENE_ASSOCIATION:( ( BIOLOGIN )  or  ( OPEN )  or  ( PROBLEM ) )</html:p>
<html:p>PROTEIN_ASSOCIATION:( ( BIOLOGIN )  or  ( OPEN )  or  ( PROBLEM ) )</html:p>
<html:p>SUBSYSTEM: NONE</html:p>
<html:p>PROTEIN_CLASS: TC-2.A.42</html:p>
</notes>
<listOfReactants>
<speciesReference species="cpd00054_e" stoichiometry="1"/>
<speciesReference species="cpd00067_e" stoichiometry="1"/>
</listOfReactants>
<listOfProducts>
<speciesReference species="cpd00054_c" stoichiometry="1"/>
<speciesReference species="cpd00067_c" stoichiometry="1"/>
</listOfProducts>
<kineticLaw>
	<math xmlns="http://www.w3.org/1998/Math/MathML">
			<ci> FLUX_VALUE </ci>
	</math>
	<listOfParameters>
		<parameter id="LOWER_BOUND" value="-10000" units="mmol_per_gDW_per_hr"/>
		<parameter id="UPPER_BOUND" value="10000" units="mmol_per_gDW_per_hr"/>
		<parameter id="OBJECTIVE_COEFFICIENT" value="0.0"/>
		<parameter id="FLUX_VALUE" value="0.0" units="mmol_per_gDW_per_hr"/>
	</listOfParameters>
</kineticLaw>
</reaction>
<reaction id="rxn03991" name="nitric oxide, NADPH2:oxygen oxidoreductase" reversible="true">
<notes>
<html:p>GENE_ASSOCIATION:peg.1306</html:p>
<html:p>PROTEIN_ASSOCIATION:peg.1306</html:p>
<html:p>SUBSYSTEM: NONE</html:p>
<html:p>PROTEIN_CLASS: 1.14.12.17</html:p>
</notes>
<listOfReactants>
<speciesReference species="cpd00005_c" stoichiometry="1"/>
<speciesReference species="cpd00007_c" stoichiometry="2"/>
<speciesReference species="cpd00418_c" stoichiometry="2"/>
</listOfReactants>
<listOfProducts>
<speciesReference species="cpd00006_c" stoichiometry="1"/>
<speciesReference species="cpd00067_c" stoichiometry="1"/>
<speciesReference species="cpd00209_c" stoichiometry="2"/>
</listOfProducts>
<kineticLaw>
	<math xmlns="http://www.w3.org/1998/Math/MathML">
			<ci> FLUX_VALUE </ci>
	</math>
	<listOfParameters>
		<parameter id="LOWER_BOUND" value="-10000" units="mmol_per_gDW_per_hr"/>
		<parameter id="UPPER_BOUND" value="10000" units="mmol_per_gDW_per_hr"/>
		<parameter id="OBJECTIVE_COEFFICIENT" value="0.0"/>
		<parameter id="FLUX_VALUE" value="0.0" units="mmol_per_gDW_per_hr"/>
	</listOfParameters>
</kineticLaw>
</reaction>
<reaction id="rxn05654" name="succinate transporter in/out via proton symport" reversible="true">
<notes>
<html:p>GENE_ASSOCIATION:( peg.444  and  peg.447 )</html:p>
<html:p>PROTEIN_ASSOCIATION:( peg.444  and  peg.447 )</html:p>
<html:p>SUBSYSTEM: NONE</html:p>
<html:p>PROTEIN_CLASS: TC-2.A.56</html:p>
</notes>
<listOfReactants>
<speciesReference species="cpd00036_e" stoichiometry="1"/>
<speciesReference species="cpd00067_e" stoichiometry="1"/>
</listOfReactants>
<listOfProducts>
<speciesReference species="cpd00036_c" stoichiometry="1"/>
<speciesReference species="cpd00067_c" stoichiometry="1"/>
</listOfProducts>
<kineticLaw>
	<math xmlns="http://www.w3.org/1998/Math/MathML">
			<ci> FLUX_VALUE </ci>
	</math>
	<listOfParameters>
		<parameter id="LOWER_BOUND" value="-10000" units="mmol_per_gDW_per_hr"/>
		<parameter id="UPPER_BOUND" value="10000" units="mmol_per_gDW_per_hr"/>
		<parameter id="OBJECTIVE_COEFFICIENT" value="0.0"/>
		<parameter id="FLUX_VALUE" value="0.0" units="mmol_per_gDW_per_hr"/>
	</listOfParameters>
</kineticLaw>
</reaction>
<reaction id="rxn02056" name="S-Adenosyl-L-methionine:uroporphyrin-III C-methyltransferase" reversible="true">
<notes>
<html:p>GENE_ASSOCIATION:peg.1564</html:p>
<html:p>PROTEIN_ASSOCIATION:peg.1564</html:p>
<html:p>SUBSYSTEM: NONE</html:p>
<html:p>PROTEIN_CLASS: 4.99.1.4</html:p>
</notes>
<listOfReactants>
<speciesReference species="cpd00067_c" stoichiometry="2"/>
<speciesReference species="cpd00557_c" stoichiometry="1"/>
</listOfReactants>
<listOfProducts>
<speciesReference species="cpd03426_c" stoichiometry="1"/>
<speciesReference species="cpd10515_c" stoichiometry="1"/>
</listOfProducts>
<kineticLaw>
	<math xmlns="http://www.w3.org/1998/Math/MathML">
			<ci> FLUX_VALUE </ci>
	</math>
	<listOfParameters>
		<parameter id="LOWER_BOUND" value="-10000" units="mmol_per_gDW_per_hr"/>
		<parameter id="UPPER_BOUND" value="10000" units="mmol_per_gDW_per_hr"/>
		<parameter id="OBJECTIVE_COEFFICIENT" value="0.0"/>
		<parameter id="FLUX_VALUE" value="0.0" units="mmol_per_gDW_per_hr"/>
	</listOfParameters>
</kineticLaw>
</reaction>
<reaction id="rxn01465" name="(S)-Dihydroorotate amidohydrolase" reversible="true">
<notes>
<html:p>GENE_ASSOCIATION:peg.1552</html:p>
<html:p>PROTEIN_ASSOCIATION:peg.1552</html:p>
<html:p>SUBSYSTEM: NONE</html:p>
<html:p>PROTEIN_CLASS: 3.5.2.3</html:p>
</notes>
<listOfReactants>
<speciesReference species="cpd00001_c" stoichiometry="1"/>
<speciesReference species="cpd00282_c" stoichiometry="1"/>
</listOfReactants>
<listOfProducts>
<speciesReference species="cpd00067_c" stoichiometry="1"/>
<speciesReference species="cpd00343_c" stoichiometry="1"/>
</listOfProducts>
<kineticLaw>
	<math xmlns="http://www.w3.org/1998/Math/MathML">
			<ci> FLUX_VALUE </ci>
	</math>
	<listOfParameters>
		<parameter id="LOWER_BOUND" value="-10000" units="mmol_per_gDW_per_hr"/>
		<parameter id="UPPER_BOUND" value="10000" units="mmol_per_gDW_per_hr"/>
		<parameter id="OBJECTIVE_COEFFICIENT" value="0.0"/>
		<parameter id="FLUX_VALUE" value="0.0" units="mmol_per_gDW_per_hr"/>
	</listOfParameters>
</kineticLaw>
</reaction>
<reaction id="rxn05364" name="6-methyl-3-oxo-octanoyl-ACP:NADP+ oxidoreductase" reversible="true">
<notes>
<html:p>GENE_ASSOCIATION:peg.1593</html:p>
<html:p>PROTEIN_ASSOCIATION:peg.1593</html:p>
<html:p>SUBSYSTEM: NONE</html:p>
<html:p>PROTEIN_CLASS: 1.1.1.0</html:p>
</notes>
<listOfReactants>
<speciesReference species="cpd00005_c" stoichiometry="1"/>
<speciesReference species="cpd00067_c" stoichiometry="1"/>
<speciesReference species="cpd11500_c" stoichiometry="1"/>
</listOfReactants>
<listOfProducts>
<speciesReference species="cpd00006_c" stoichiometry="1"/>
<speciesReference species="cpd11501_c" stoichiometry="1"/>
</listOfProducts>
<kineticLaw>
	<math xmlns="http://www.w3.org/1998/Math/MathML">
			<ci> FLUX_VALUE </ci>
	</math>
	<listOfParameters>
		<parameter id="LOWER_BOUND" value="-10000" units="mmol_per_gDW_per_hr"/>
		<parameter id="UPPER_BOUND" value="10000" units="mmol_per_gDW_per_hr"/>
		<parameter id="OBJECTIVE_COEFFICIENT" value="0.0"/>
		<parameter id="FLUX_VALUE" value="0.0" units="mmol_per_gDW_per_hr"/>
	</listOfParameters>
</kineticLaw>
</reaction>
<reaction id="rxn05372" name="10-methyl-3-oxo-dodecanoyl-ACP:NADP+ oxidoreductase" reversible="true">
<notes>
<html:p>GENE_ASSOCIATION:peg.1593</html:p>
<html:p>PROTEIN_ASSOCIATION:peg.1593</html:p>
<html:p>SUBSYSTEM: NONE</html:p>
<html:p>PROTEIN_CLASS: 1.1.1.0</html:p>
</notes>
<listOfReactants>
<speciesReference species="cpd00005_c" stoichiometry="1"/>
<speciesReference species="cpd00067_c" stoichiometry="1"/>
<speciesReference species="cpd11508_c" stoichiometry="1"/>
</listOfReactants>
<listOfProducts>
<speciesReference species="cpd00006_c" stoichiometry="1"/>
<speciesReference species="cpd11509_c" stoichiometry="1"/>
</listOfProducts>
<kineticLaw>
	<math xmlns="http://www.w3.org/1998/Math/MathML">
			<ci> FLUX_VALUE </ci>
	</math>
	<listOfParameters>
		<parameter id="LOWER_BOUND" value="-10000" units="mmol_per_gDW_per_hr"/>
		<parameter id="UPPER_BOUND" value="10000" units="mmol_per_gDW_per_hr"/>
		<parameter id="OBJECTIVE_COEFFICIENT" value="0.0"/>
		<parameter id="FLUX_VALUE" value="0.0" units="mmol_per_gDW_per_hr"/>
	</listOfParameters>
</kineticLaw>
</reaction>
<reaction id="rxn05553" name="ethanol transport out via proton antiport" reversible="true">
<notes>
<html:p>GENE_ASSOCIATION:( ( MANUAL )  or  ( OPEN )  or  ( PROBLEM ) )</html:p>
<html:p>PROTEIN_ASSOCIATION:( ( MANUAL )  or  ( OPEN )  or  ( PROBLEM ) )</html:p>
<html:p>SUBSYSTEM: NONE</html:p>
<html:p>PROTEIN_CLASS: </html:p>
</notes>
<listOfReactants>
<speciesReference species="cpd00067_e" stoichiometry="1"/>
<speciesReference species="cpd00363_c" stoichiometry="1"/>
</listOfReactants>
<listOfProducts>
<speciesReference species="cpd00067_c" stoichiometry="1"/>
<speciesReference species="cpd00363_e" stoichiometry="1"/>
</listOfProducts>
<kineticLaw>
	<math xmlns="http://www.w3.org/1998/Math/MathML">
			<ci> FLUX_VALUE </ci>
	</math>
	<listOfParameters>
		<parameter id="LOWER_BOUND" value="-10000" units="mmol_per_gDW_per_hr"/>
		<parameter id="UPPER_BOUND" value="10000" units="mmol_per_gDW_per_hr"/>
		<parameter id="OBJECTIVE_COEFFICIENT" value="0.0"/>
		<parameter id="FLUX_VALUE" value="0.0" units="mmol_per_gDW_per_hr"/>
	</listOfParameters>
</kineticLaw>
</reaction>
<reaction id="rxn05470" name="Glycolate transport via proton symport" reversible="true">
<notes>
<html:p>GENE_ASSOCIATION:( ( peg.3425 )  or  ( peg.307 ) )</html:p>
<html:p>PROTEIN_ASSOCIATION:( ( peg.3425 )  or  ( peg.307 ) )</html:p>
<html:p>SUBSYSTEM: NONE</html:p>
<html:p>PROTEIN_CLASS: </html:p>
</notes>
<listOfReactants>
<speciesReference species="cpd00067_e" stoichiometry="1"/>
<speciesReference species="cpd00139_e" stoichiometry="1"/>
</listOfReactants>
<listOfProducts>
<speciesReference species="cpd00067_c" stoichiometry="1"/>
<speciesReference species="cpd00139_c" stoichiometry="1"/>
</listOfProducts>
<kineticLaw>
	<math xmlns="http://www.w3.org/1998/Math/MathML">
			<ci> FLUX_VALUE </ci>
	</math>
	<listOfParameters>
		<parameter id="LOWER_BOUND" value="-10000" units="mmol_per_gDW_per_hr"/>
		<parameter id="UPPER_BOUND" value="10000" units="mmol_per_gDW_per_hr"/>
		<parameter id="OBJECTIVE_COEFFICIENT" value="0.0"/>
		<parameter id="FLUX_VALUE" value="0.0" units="mmol_per_gDW_per_hr"/>
	</listOfParameters>
</kineticLaw>
</reaction>
<reaction id="rxn00863" name="L-Histidinal:NAD+ oxidoreductase" reversible="true">
<notes>
<html:p>GENE_ASSOCIATION:peg.3497</html:p>
<html:p>PROTEIN_ASSOCIATION:peg.3497</html:p>
<html:p>SUBSYSTEM: NONE</html:p>
<html:p>PROTEIN_CLASS: 1.1.1.23</html:p>
</notes>
<listOfReactants>
<speciesReference species="cpd00001_c" stoichiometry="1"/>
<speciesReference species="cpd00003_c" stoichiometry="1"/>
<speciesReference species="cpd01324_c" stoichiometry="1"/>
</listOfReactants>
<listOfProducts>
<speciesReference species="cpd00004_c" stoichiometry="1"/>
<speciesReference species="cpd00067_c" stoichiometry="2"/>
<speciesReference species="cpd00119_c" stoichiometry="1"/>
</listOfProducts>
<kineticLaw>
[truncated: 1,605,012 more chars]
