# Supplementary material for: Do genome-scale models need exact solvers or clearer standards?
Source: Mol Syst Biol. 2015 Oct 14;11(10):831. doi: 10.15252/msb.20156157 (PMC4631202; doi:10.15252/msb.20156157)
Supplement: Supplementary file 2 — Dataset EV1 [file msb0011-0831-sd2.zip › m_model_collection-master/sbml/iFF708.xml]

<?xml version="1.0" encoding="UTF-8"?>
<sbml xmlns="http://www.sbml.org/sbml/level2" level="2" version="1" xmlns:html="http://www.w3.org/1999/xhtml"><model id="iFF708" name="S. cerevisiae genome-scale model"><listOfUnitDefinitions><unitDefinition id="mmol_per_gDW_per_hr"><listOfUnits><unit kind="mole" scale="-3"/><unit kind="second" multiplier="0.00027778" exponent="-1"/></listOfUnits></unitDefinition></listOfUnitDefinitions>
<listOfCompartments><compartment id="C_m" name="Mitochondria" outside="C_c" spatialDimensions="3"/><compartment id="C_c" name="Cytosol" outside="C_e" spatialDimensions="3"/><compartment id="C_e" name="Extracellular" outside="C_b" spatialDimensions="3"/><compartment id="C_b" name="Boundary" spatialDimensions="3"/></listOfCompartments>
<listOfSpecies><species id="M_m1" name="(-)-ureidoglycolate_C3H6N2O4" compartment="C_c" boundaryCondition="false"/>
<species id="M_m2" name="(R)-3-hydroxypalmitoyl-[acp]_C16H31O2SR" compartment="C_c" boundaryCondition="false"/>
<species id="M_m3" name="(3S)-3-hydroxyacyl-CoA_C24H39N7O18P3SR" compartment="C_c" boundaryCondition="false"/>
<species id="M_m4" name="alpha-D-mannosyl-beta-D-mannosyl-diacetylchitobiosyldiphosphodolichol_C53H92N2O27P2" compartment="C_c" boundaryCondition="false"/>
<species id="M_m5" name="(R)-2,3-dihydroxy-3-methylbutanoate_C5H10O4" compartment="C_m" boundaryCondition="false"/>
<species id="M_m6" name="3-methyl-2-oxobutanoate_C5H8O3" compartment="C_c" boundaryCondition="false"/>
<species id="M_m7" name="3-methyl-2-oxobutanoate_C5H8O3" compartment="C_m" boundaryCondition="false"/>
<species id="M_m8" name="(R)-3-hydroxy-3-methyl-2-oxobutanoate_C5H8O4" compartment="C_m" boundaryCondition="false"/>
<species id="M_m9" name="N-((R)-4'-phosphopantothenoyl)-L-cysteine_C12H23N2O8PS" compartment="C_c" boundaryCondition="false"/>
<species id="M_m10" name="(R)-5-diphosphomevalonate_C6H14O10P2" compartment="C_c" boundaryCondition="false"/>
<species id="M_m11" name="(R)-5-phosphomevalonate_C6H13O7P" compartment="C_c" boundaryCondition="false"/>
<species id="M_m12" name="(R)-lactate_C3H6O3" compartment="C_c" boundaryCondition="false"/>
<species id="M_m13" name="(R)-lactate_C3H6O3" compartment="C_m" boundaryCondition="false"/>
<species id="M_m14" name="(R)-mevalonate_C6H12O4" compartment="C_c" boundaryCondition="false"/>
<species id="M_m15" name="(R)-mevalonate_C6H12O4" compartment="C_m" boundaryCondition="false"/>
<species id="M_m16" name="(R)-pantoate_C6H12O4" compartment="C_c" boundaryCondition="false"/>
<species id="M_m17" name="(R)-pantoate_C6H12O4" compartment="C_m" boundaryCondition="false"/>
<species id="M_m18" name="(R)-pantothenate_C9H17NO5" compartment="C_c" boundaryCondition="false"/>
<species id="M_m19" name="(R)-S-lactoylglutathione_C13H21N3O8S" compartment="C_c" boundaryCondition="false"/>
<species id="M_m20" name="(R)-S-lactoylglutathione_C13H21N3O8S" compartment="C_m" boundaryCondition="false"/>
<species id="M_m21" name="(S)-1-pyrroline-5-carboxylate_C5H7NO2" compartment="C_c" boundaryCondition="false"/>
<species id="M_m22" name="(S)-1-pyrroline-5-carboxylate_C5H7NO2" compartment="C_m" boundaryCondition="false"/>
<species id="M_m23" name="(S)-2,3-epoxysqualene_C30H50O" compartment="C_c" boundaryCondition="false"/>
<species id="M_m24" name="(S)-3-hydroxy-3-methylglutaryl-CoA_C27H44N7O20P3S" compartment="C_c" boundaryCondition="false"/>
<species id="M_m25" name="(S)-3-hydroxy-3-methylglutaryl-CoA_C27H44N7O20P3S" compartment="C_m" boundaryCondition="false"/>
<species id="M_m26" name="(S)-dihydroorotate_C5H6N2O4" compartment="C_c" boundaryCondition="false"/>
<species id="M_m27" name="(S)-lactaldehyde_C3H6O2" compartment="C_m" boundaryCondition="false"/>
<species id="M_m28" name="(S)-lactate_C3H6O3" compartment="C_m" boundaryCondition="false"/>
<species id="M_m29" name="1-(2-carboxyphenylamino)-1-deoxy-D-ribulose 5-phosphate_C12H16NO9P" compartment="C_c" boundaryCondition="false"/>
<species id="M_m30" name="1-(5-phospho-D-ribosyl)-5-amino-4-imidazolecarboxylate_C9H14N3O9P" compartment="C_c" boundaryCondition="false"/>
<species id="M_m31" name="(2S)-2-[5-amino-1-(5-phospho-beta-D-ribosyl)imidazole-4-carboxamido]succinic acid_C13H19N4O12P" compartment="C_c" boundaryCondition="false"/>
<species id="M_m32" name="5-amino-1-(5-phospho-D-ribosyl)imidazole-4-carboxamide_C9H15N4O8P" compartment="C_c" boundaryCondition="false"/>
<species id="M_m33" name="5-formamido-1-(5-phospho-D-ribosyl)imidazole-4-carboxamide_C10H15N4O9P" compartment="C_c" boundaryCondition="false"/>
<species id="M_m34" name="1,3-beta-D-glucan_" compartment="C_c" boundaryCondition="false"/>
<species id="M_m35" name="trimethylenediamine_C3H10N2" compartment="C_c" boundaryCondition="false"/>
<species id="M_m36" name="10-formyltetrahydrofolate_C20H23N7O7" compartment="C_c" boundaryCondition="false"/>
<species id="M_m37" name="10-formyltetrahydrofolate_C20H23N7O7" compartment="C_m" boundaryCondition="false"/>
<species id="M_m38" name="1-alpha-D-galactosyl-myo-inositol_C12H22O11" compartment="C_c" boundaryCondition="false"/>
<species id="M_m39" name="1-deoxy-D-threo-2-pentulose_C5H10O5" compartment="C_c" boundaryCondition="false"/>
<species id="M_m40" name="1D-myo-inositol 3-phosphate_C6H13O9P" compartment="C_c" boundaryCondition="false"/>
<species id="M_m41" name="1-phosphatidyl-1D-myo-inositol 4-phosphates_C11H18O16P2R2" compartment="C_c" boundaryCondition="false"/>
<species id="M_m42" name="1-phosphatidyl-1D-myo-inositol 3-phosphates_C11H18O16P2R2" compartment="C_c" boundaryCondition="false"/>
<species id="M_m43" name="1-phosphatidyl-1D-myo-inositols_C11H17O13PR2" compartment="C_c" boundaryCondition="false"/>
<species id="M_m44" name="1-phosphatidyl-1D-myo-inositol 4,5-bisphosphates_C11H19O19P3R2" compartment="C_c" boundaryCondition="false"/>
<species id="M_m45" name="2-(3-amino-3-carboxypropyl)-L-histidine_C10H16N4O4" compartment="C_c" boundaryCondition="false"/>
<species id="M_m46" name="2-formamido-N(1)-(5-phospho-D-ribosyl)acetamidine_C8H16N3O8P" compartment="C_c" boundaryCondition="false"/>
<species id="M_m47" name="2,3-bisphospho-D-glycerate_C3H8O10P2" compartment="C_c" boundaryCondition="false"/>
<species id="M_m48" name="trans-2,3-Dehydroacyl-[acp]_C3H2OSR2" compartment="C_c" boundaryCondition="false"/>
<species id="M_m49" name="2,5-diamino-6-hydroxy-4-(5'-phosphoribosylamino)-pyrimidine_C9H16N5O8P" compartment="C_c" boundaryCondition="false"/>
<species id="M_m50" name="2-[3-carboxy-3-(methylammonio)propyl]-L-histidine_C11H18N4O4" compartment="C_c" boundaryCondition="false"/>
<species id="M_m51" name="acetohydroxybutyrate_C6H10O4" compartment="C_m" boundaryCondition="false"/>
<species id="M_m52" name="2-acetolactate_C5H8O4" compartment="C_c" boundaryCondition="false"/>
<species id="M_m53" name="2-acetolactate_C5H8O4" compartment="C_m" boundaryCondition="false"/>
<species id="M_m54" name="2-amino-3-carboxymuconate semialdehyde_C7H7NO5" compartment="C_c" boundaryCondition="false"/>
<species id="M_m55" name="7,8-dihydroneopterin_C9H13N5O4" compartment="C_c" boundaryCondition="false"/>
<species id="M_m56" name="7,8-dihydroneopterin 3'-triphosphate_C9H16N5O13P3" compartment="C_c" boundaryCondition="false"/>
<species id="M_m57" name="2-amino-6-(hydroxymethyl)-7,8-dihydropteridin-4-ol_C7H9N5O2" compartment="C_c" boundaryCondition="false"/>
<species id="M_m58" name="(2-amino-4-hydroxy-7,8-dihydropteridin-6-yl)methyl trihydrogen diphosphate_C7H11N5O8P2" compartment="C_c" boundaryCondition="false"/>
<species id="M_m59" name="2-aminomuconate_C6H7NO4" compartment="C_c" boundaryCondition="false"/>
<species id="M_m60" name="2-aminomuconic 6-semialdehyde_C6H7NO3" compartment="C_c" boundaryCondition="false"/>
<species id="M_m61" name="2-dehydro-3-deoxy-D-arabino-heptonate 7-phosphate_C7H13O10P" compartment="C_c" boundaryCondition="false"/>
<species id="M_m62" name="2-dehydropantoate_C6H10O4" compartment="C_c" boundaryCondition="false"/>
<species id="M_m63" name="2-dehydropantoate_C6H10O4" compartment="C_m" boundaryCondition="false"/>
<species id="M_m64" name="2-deoxy-D-ribose 5-phosphate_C5H11O7P" compartment="C_c" boundaryCondition="false"/>
<species id="M_m65" name="homocitrate_C7H10O7" compartment="C_c" boundaryCondition="false"/>
<species id="M_m66" name="homocitrate_C7H10O7" compartment="C_m" boundaryCondition="false"/>
<species id="M_m67" name="2-isopropylmalate_C7H12O5" compartment="C_c" boundaryCondition="false"/>
<species id="M_m68" name="2-isopropylmalate_C7H12O5" compartment="C_m" boundaryCondition="false"/>
<species id="M_m69" name="2-isopropylmaleate_C7H10O4" compartment="C_c" boundaryCondition="false"/>
<species id="M_m70" name="4-amino-2-methyl-5-diphosphomethylpyrimidine_C6H11N3O7P2" compartment="C_c" boundaryCondition="false"/>
<species id="M_m71" name="2-nonaprenyl-3-methyl-6-methoxy-1,4-benzoquinone_" compartment="C_m" boundaryCondition="false"/>
<species id="M_m72" name="2-nonaprenyl-6-hydroxyphenol_" compartment="C_c" boundaryCondition="false"/>
<species id="M_m73" name="2-nonaprenyl-6-methoxy-1,4-benzoquinone_" compartment="C_m" boundaryCondition="false"/>
<species id="M_m74" name="2-nonaprenyl-6-methoxyphenol_C52H80O2" compartment="C_c" boundaryCondition="false"/>
<species id="M_m75" name="2-nonaprenyl-6-methoxyphenol_C52H80O2" compartment="C_m" boundaryCondition="false"/>
<species id="M_m76" name="2-nonaprenylphenol_" compartment="C_c" boundaryCondition="false"/>
<species id="M_m77" name="2-oxo-3-hydroxy-4-phosphobutanoate_C4H7O8P" compartment="C_c" boundaryCondition="false"/>
<species id="M_m78" name="2-oxoadipate_C6H8O5" compartment="C_c" boundaryCondition="false"/>
<species id="M_m79" name="2-oxoadipate_C6H8O5" compartment="C_m" boundaryCondition="false"/>
<species id="M_m80" name="2-oxobutanoate_C4H6O3" compartment="C_c" boundaryCondition="false"/>
<species id="M_m81" name="2-oxobutanoate_C4H6O3" compartment="C_m" boundaryCondition="false"/>
<species id="M_m82" name="2-oxoglutarate_C5H6O5" compartment="C_c" boundaryCondition="false"/>
<species id="M_m83" name="2-oxoglutarate_C5H6O5" compartment="C_m" boundaryCondition="false"/>
<species id="M_m84" name="2-phenylacetamide_C8H9NO" compartment="C_c" boundaryCondition="false"/>
<species id="M_m85" name="2-phospho-D-glycerate_C3H7O7P" compartment="C_c" boundaryCondition="false"/>
<species id="M_m86" name="3-(4-hydroxyphenyl)pyruvate_C9H8O4" compartment="C_c" boundaryCondition="false"/>
<species id="M_m87" name="3-(imidazol-4-yl)-2-oxopropyl phosphate_C6H9N2O5P" compartment="C_c" boundaryCondition="false"/>
<species id="M_m88" name="3',5'-cyclic AMP_C10H12N5O6P" compartment="C_c" boundaryCondition="false"/>
<species id="M_m89" name="3',5'-cyclic CMP_C9H12N3O7P" compartment="C_c" boundaryCondition="false"/>
<species id="M_m90" name="3',5'-cyclic dAMP_C10H12N5O5P" compartment="C_c" boundaryCondition="false"/>
<species id="M_m91" name="3',5'-cyclic GMP_C10H12N5O7P" compartment="C_c" boundaryCondition="false"/>
<species id="M_m92" name="3',5'-cyclic IMP_C10H11N4O7P" compartment="C_c" boundaryCondition="false"/>
<species id="M_m93" name="3-aminopropanal_C3H7NO" compartment="C_c" boundaryCondition="false"/>
<species id="M_m94" name="(2S)-2-isopropyl-3-oxosuccinate_C7H10O5" compartment="C_c" boundaryCondition="false"/>
<species id="M_m95" name="(2S)-2-isopropyl-3-oxosuccinate_C7H10O5" compartment="C_m" boundaryCondition="false"/>
<species id="M_m96" name="3-dehydroquinate_C7H10O6" compartment="C_c" boundaryCondition="false"/>
<species id="M_m97" name="3-dehydroshikimate_C7H8O5" compartment="C_c" boundaryCondition="false"/>
<species id="M_m98" name="3-dehydrosphinganine_C18H37NO2" compartment="C_c" boundaryCondition="false"/>
<species id="M_m99" name="3-demethylubiquinone-9_C53H80O4" compartment="C_m" boundaryCondition="false"/>
<species id="M_m100" name="3-hydroxyanthranilate_C7H7NO3" compartment="C_c" boundaryCondition="false"/>
<species id="M_m101" name="3-hydroxykynurenine_C10H12N2O4" compartment="C_c" boundaryCondition="false"/>
<species id="M_m102" name="indole-3-acetonitrile_C10H8N2" compartment="C_c" boundaryCondition="false"/>
<species id="M_m103" name="3-isopropylmalate_C7H12O5" compartment="C_c" boundaryCondition="false"/>
<species id="M_m104" name="3-isopropylmalate_C7H12O5" compartment="C_m" boundaryCondition="false"/>
<species id="M_m107" name="3-nonaprenyl-4-hydroxybenzoate_C52H78O3" compartment="C_c" boundaryCondition="false"/>
<species id="M_m108" name="3-oxoacyl-[acp]_C3H2O2SR2" compartment="C_m" boundaryCondition="false"/>
<species id="M_m109" name="3-oxoacyl-CoAs_C24H37N7O18P3SR" compartment="C_c" boundaryCondition="false"/>
<species id="M_m110" name="3'-phospho-5'-adenylyl sulfate_C10H15N5O13P2S" compartment="C_c" boundaryCondition="false"/>
<species id="M_m111" name="3-phospho-D-glycerate_C3H7O7P" compartment="C_c" boundaryCondition="false"/>
<species id="M_m112" name="3-phospho-D-glyceroyl phosphate_C3H8O10P2" compartment="C_c" boundaryCondition="false"/>
<species id="M_m113" name="3-phosphonooxypyruvate_C3H5O7P" compartment="C_c" boundaryCondition="false"/>
<species id="M_m114" name="O-phosphoserine_C3H8NO6P" compartment="C_c" boundaryCondition="false"/>
<species id="M_m115" name="4,4-dimethylcholesta-8,14,24-trienol_C29H46O" compartment="C_c" boundaryCondition="false"/>
<species id="M_m116" name="4,4-dimethylzymosterol_C29H48O" compartment="C_c" boundaryCondition="false"/>
<species id="M_m117" name="4-amino-2-methyl-5-phosphomethylpyrimidine_C6H10N3O4P" compartment="C_c" boundaryCondition="false"/>
<species id="M_m118" name="4-amino-4-deoxychorismate_C10H11NO5" compartment="C_c" boundaryCondition="false"/>
<species id="M_m119" name="4-amino-5-hydroxymethyl-2-methylpyrimidine_C6H9N3O" compartment="C_c" boundaryCondition="false"/>
<species id="M_m120" name="4-aminobenzoate_C7H7NO2" compartment="C_c" boundaryCondition="false"/>
<species id="M_m121" name="gamma-aminobutyrate_C4H9NO2" compartment="C_c" boundaryCondition="false"/>
<species id="M_m122" name="gamma-aminobutyrate_C4H9NO2" compartment="C_m" boundaryCondition="false"/>
<species id="M_m123" name="4-aminobutanal_C4H9NO" compartment="C_c" boundaryCondition="false"/>
<species id="M_m124" name="4-aminobutanal_C4H9NO" compartment="C_m" boundaryCondition="false"/>
<species id="M_m125" name="4-fumarylacetoacetate_C8H8O6" compartment="C_c" boundaryCondition="false"/>
<species id="M_m126" name="4-guanidinobutanamide_C5H12N4O" compartment="C_c" boundaryCondition="false"/>
<species id="M_m127" name="4-guanidinobutanoate_C5H11N3O2" compartment="C_c" boundaryCondition="false"/>
<species id="M_m128" name="4-hydroxybenzoate_C7H6O3" compartment="C_c" boundaryCondition="false"/>
<species id="M_m129" name="p-methylolphenol_C7H8O2" compartment="C_c" boundaryCondition="false"/>
<species id="M_m130" name="4-hydroxy-L-threonine_C4H9NO4" compartment="C_c" boundaryCondition="false"/>
<species id="M_m131" name="4-maleylacetoacetate_C8H8O6" compartment="C_c" boundaryCondition="false"/>
<species id="M_m132" name="4-methyl-5-(2-phosphoethyl)-thiazole_C6H10NO4PS" compartment="C_c" boundaryCondition="false"/>
<species id="M_m133" name="4alpha-methylzymosterol_C28H46O" compartment="C_c" boundaryCondition="false"/>
<species id="M_m134" name="4-phospho-L-aspartate_C4H8NO7P" compartment="C_c" boundaryCondition="false"/>
<species id="M_m135" name="5-(2-hydroxyethyl)-4-methylthiazole_C6H9NOS" compartment="C_c" boundaryCondition="false"/>
<species id="M_m136" name="1-(5-phospho-D-ribosyl)-5-[(5-phospho-D-ribosylamino)methylideneamino]imidazole-4-carboxamide_C15H25N5O15P2" compartment="C_c" boundaryCondition="false"/>
<species id="M_m137" name="5,10-methenyltetrahydrofolate_C20H21N7O6" compartment="C_c" boundaryCondition="false"/>
<species id="M_m138" name="5,10-methenyltetrahydrofolate_C20H21N7O6" compartment="C_m" boundaryCondition="false"/>
<species id="M_m139" name="5,10-methylenetetrahydrofolate_C20H23N7O6" compartment="C_c" boundaryCondition="false"/>
<species id="M_m140" name="5,10-methylenetetrahydrofolate_C20H23N7O6" compartment="C_m" boundaryCondition="false"/>
<species id="M_m141" name="5-amino-6-(5'-phosphoribitylamino)uracil_C9H17N4O9P" compartment="C_c" boundaryCondition="false"/>
<species id="M_m142" name="5-amino-6-(5-phosphoribosylamino)uracil_C9H15N4O9P" compartment="C_c" boundaryCondition="false"/>
<species id="M_m143" name="4-(1-D-ribitylamino)-5-amino-2,6-dihydroxypyrimidine_C9H16N4O6" compartment="C_c" boundaryCondition="false"/>
<species id="M_m144" name="5-aminolevulinate_C5H9NO3" compartment="C_c" boundaryCondition="false"/>
<species id="M_m145" name="5-aminolevulinate_C5H9NO3" compartment="C_m" boundaryCondition="false"/>
<species id="M_m146" name="5-methyltetrahydrofolate_C20H25N7O6" compartment="C_c" boundaryCondition="false"/>
<species id="M_m147" name="5-methyltetrahydrofolate_C20H25N7O6" compartment="C_m" boundaryCondition="false"/>
<species id="M_m148" name="5-methyltetrahydropteroyltri-L-glutamate_C30H39N9O12" compartment="C_c" boundaryCondition="false"/>
<species id="M_m149" name="5'-S-methyl-5'-thioadenosine_C11H15N5O3S" compartment="C_c" boundaryCondition="false"/>
<species id="M_m150" name="5-O-(1-carboxyvinyl)-3-phosphoshikimate_C10H13O10P" compartment="C_c" boundaryCondition="false"/>
<species id="M_m151" name="5-phospho-alpha-D-ribose 1-diphosphate_C5H13O14P3" compartment="C_c" boundaryCondition="false"/>
<species id="M_m152" name="5-phospho-alpha-D-ribose 1-diphosphate_C5H13O14P3" compartment="C_m" boundaryCondition="false"/>
<species id="M_m153" name="5-phospho-D-ribosylamine_C5H12NO7P" compartment="C_c" boundaryCondition="false"/>
<species id="M_m154" name="N(1)-(5-phospho-D-ribosyl)glycinamide_C7H15N2O8P" compartment="C_c" boundaryCondition="false"/>
<species id="M_m155" name="N(2)-formyl-N(1)-(5-phospho-D-ribosyl)glycinamide_C8H15N2O9P" compartment="C_c" boundaryCondition="false"/>
<species id="M_m156" name="6,7-dimethyl-8-(1-D-ribityl)lumazine_C13H18N4O6" compartment="C_c" boundaryCondition="false"/>
<species id="M_m157" name="pimeloyl-CoA_C28H46N7O19P3S" compartment="C_c" boundaryCondition="false"/>
<species id="M_m158" name="6-phospho-D-gluconate_C6H13O10P" compartment="C_c" boundaryCondition="false"/>
<species id="M_m159" name="7,8-diaminononanoate_C9H20N2O2" compartment="C_c" boundaryCondition="false"/>
<species id="M_m160" name="8-amino-7-oxononanoate_C9H17NO3" compartment="C_c" boundaryCondition="false"/>
<species id="M_m161" name="acetoacetyl-CoA_C25H40N7O18P3S" compartment="C_m" boundaryCondition="false"/>
<species id="M_m162" name="acetaldehyde_C2H4O" compartment="C_e" boundaryCondition="false"/>
<species id="M_m163" name="acetaldehyde_C2H4O" compartment="C_c" boundaryCondition="false"/>
<species id="M_m164" name="acetaldehyde_C2H4O" compartment="C_m" boundaryCondition="false"/>
<species id="M_m165" name="acetate_C2H4O2" compartment="C_c" boundaryCondition="false"/>
<species id="M_m166" name="acetate_C2H4O2" compartment="C_m" boundaryCondition="false"/>
<species id="M_m167" name="acetoacetate_C4H6O3" compartment="C_c" boundaryCondition="false"/>
<species id="M_m168" name="acetoacetate_C4H6O3" compartment="C_m" boundaryCondition="false"/>
<species id="M_m169" name="acetoacetyl-CoA_C25H40N7O18P3S" compartment="C_c" boundaryCondition="false"/>
<species id="M_m170" name="acetyl-CoA_C23H38N7O17P3S" compartment="C_c" boundaryCondition="false"/>
<species id="M_m171" name="acetyl-CoA_C23H38N7O17P3S" compartment="C_m" boundaryCondition="false"/>
<species id="M_m172" name="acetate_C2H4O2" compartment="C_e" boundaryCondition="false"/>
<species id="M_m173" name="acyl-[acp]_C3H4OSR2" compartment="C_c" boundaryCondition="false"/>
<species id="M_m174" name="acyl-[acp]_C3H4OSR2" compartment="C_m" boundaryCondition="false"/>
<species id="M_m175" name="acyl-carrier protein_HSR" compartment="C_c" boundaryCondition="false"/>
<species id="M_m176" name="acyl-carrier protein_HSR" compartment="C_m" boundaryCondition="false"/>
<species id="M_m177" name="acyl CoAs_" compartment="C_c" boundaryCondition="false"/>
<species id="M_m178" name="acylglycerone phosphates_" compartment="C_c" boundaryCondition="false"/>
<species id="M_m179" name="acyl-sn-glycerol 3-phosphates_C4H8O7PR" compartment="C_c" boundaryCondition="false"/>
<species id="M_m180" name="adenine_C5H5N5" compartment="C_c" boundaryCondition="false"/>
<species id="M_m181" name="adenine_C5H5N5" compartment="C_m" boundaryCondition="false"/>
<species id="M_m182" name="adenosine_C10H13N5O4" compartment="C_c" boundaryCondition="false"/>
<species id="M_m183" name="adenosine 3',5'-bisphosphate_C10H15N5O10P2" compartment="C_c" boundaryCondition="false"/>
<species id="M_m184" name="adenosine_C10H13N5O4" compartment="C_m" boundaryCondition="false"/>
<species id="M_m185" name="5'-adenylyl sulfate_C10H14N5O10PS" compartment="C_c" boundaryCondition="false"/>
<species id="M_m186" name="adenosine_C10H13N5O4" compartment="C_e" boundaryCondition="false"/>
<species id="M_m187" name="ADP_C10H15N5O10P2" compartment="C_c" boundaryCondition="false"/>
<species id="M_m188" name="ADP_C10H15N5O10P2" compartment="C_m" boundaryCondition="false"/>
<species id="M_m189" name="5-deoxy-D-ribofuranos-5-yl-ADP_C15H23N5O14P2" compartment="C_c" boundaryCondition="false"/>
<species id="M_m190" name="5-deoxy-D-ribofuranos-5-yl-ADP_C15H23N5O14P2" compartment="C_m" boundaryCondition="false"/>
<species id="M_m191" name="adenine_C5H5N5" compartment="C_e" boundaryCondition="false"/>
<species id="M_m192" name="iminoaspartate_C4H5NO4" compartment="C_c" boundaryCondition="false"/>
<species id="M_m193" name="2-oxoglutarate_C5H6O5" compartment="C_e" boundaryCondition="false"/>
<species id="M_m194" name="5-aminolevulinate_C5H9NO3" compartment="C_e" boundaryCondition="false"/>
<species id="M_m195" name="L-alanine_C3H7NO2" compartment="C_e" boundaryCondition="false"/>
<species id="M_m196" name="allantoate_C4H8N4O4" compartment="C_c" boundaryCondition="false"/>
<species id="M_m197" name="allantoin_C4H6N4O3" compartment="C_c" boundaryCondition="false"/>
<species id="M_m198" name="all-trans-nonaprenyl diphosphate_C45H76O7P2" compartment="C_c" boundaryCondition="false"/>
<species id="M_m199" name="alpha,alpha-trehalose_C12H22O11" compartment="C_c" boundaryCondition="false"/>
<species id="M_m200" name="alpha,alpha'-trehalose 6-phosphate_C12H23O14P" compartment="C_c" boundaryCondition="false"/>
<species id="M_m201" name="alpha-aminopropiononitrile_C3H6N2" compartment="C_c" boundaryCondition="false"/>
<species id="M_m202" name="alpha-D-fucosides_C6H11O5R" compartment="C_c" boundaryCondition="false"/>
<species id="M_m203" name="alpha-D-glucose_C6H12O6" compartment="C_c" boundaryCondition="false"/>
<species id="M_m204" name="alpha-D-glucose 6-phosphate_C6H13O9P" compartment="C_c" boundaryCondition="false"/>
<species id="M_m205" name="D-alpha-glutamyl phosphate_C5H10NO7P" compartment="C_c" boundaryCondition="false"/>
<species id="M_m206" name="alpha-D-mannose_C6H12O6" compartment="C_c" boundaryCondition="false"/>
<species id="M_m207" name="D-mannose 1-phosphate_C6H13O9P" compartment="C_c" boundaryCondition="false"/>
<species id="M_m208" name="alpha-D-ribose 1-phosphate_C5H11O8P" compartment="C_m" boundaryCondition="false"/>
<species id="M_m209" name="methylglucoside_C7H14O6" compartment="C_e" boundaryCondition="false"/>
<species id="M_m210" name="5-amino-1-(5-phospho-D-ribosyl)imidazole_C8H14N3O7P" compartment="C_c" boundaryCondition="false"/>
<species id="M_m211" name="AMP_C10H14N5O7P" compartment="C_c" boundaryCondition="false"/>
<species id="M_m212" name="AMP_C10H14N5O7P" compartment="C_m" boundaryCondition="false"/>
<species id="M_m213" name="anthranilate_C7H7NO2" compartment="C_c" boundaryCondition="false"/>
<species id="M_m214" name="8-amino-7-oxononanoate_C9H17NO3" compartment="C_e" boundaryCondition="false"/>
<species id="M_m215" name="D-arabinose_C5H10O5" compartment="C_e" boundaryCondition="false"/>
<species id="M_m216" name="L-arginine_C6H14N4O2" compartment="C_e" boundaryCondition="false"/>
<species id="M_m217" name="L-asparagine_C4H8N2O3" compartment="C_e" boundaryCondition="false"/>
<species id="M_m218" name="L-aspartate_C4H7NO4" compartment="C_e" boundaryCondition="false"/>
<species id="M_m219" name="allantoin_C4H6N4O3" compartment="C_e" boundaryCondition="false"/>
<species id="M_m220" name="ATP_C10H16N5O13P3" compartment="C_c" boundaryCondition="false"/>
<species id="M_m221" name="ATP_C10H16N5O13P3" compartment="C_m" boundaryCondition="false"/>
<species id="M_m222" name="allantoate_C4H8N4O4" compartment="C_e" boundaryCondition="false"/>
<species id="M_m223" name="beta-alanine_C3H7NO2" compartment="C_c" boundaryCondition="false"/>
<species id="M_m224" name="beta-D-fructofuranose 1,6-bisphosphate_C6H14O12P2" compartment="C_c" boundaryCondition="false"/>
<species id="M_m225" name="beta-D-fructofuranose 6-phosphate_C6H13O9P" compartment="C_c" boundaryCondition="false"/>
<species id="M_m226" name="beta-D-fucose_C6H12O5" compartment="C_c" boundaryCondition="false"/>
<species id="M_m227" name="beta-D-glucose_C6H12O6" compartment="C_c" boundaryCondition="false"/>
<species id="M_m228" name="beta-D-glucose 6-phosphate_C6H13O9P" compartment="C_c" boundaryCondition="false"/>
<species id="M_m229" name="beta-D-mannosyldiacetylchitobiosyldiphosphodolichol_C37H66N2O22P2" compartment="C_c" boundaryCondition="false"/>
<species id="M_m230" name="biomass_" compartment="C_c" boundaryCondition="false"/>
<species id="M_m231" name="biotin_C10H16N2O3S" compartment="C_c" boundaryCondition="false"/>
<species id="M_m232" name="biomass_" compartment="C_e" boundaryCondition="false"/>
<species id="M_m233" name="biotin_C10H16N2O3S" compartment="C_e" boundaryCondition="false"/>
<species id="M_m234" name="but-1-ene-1,2,4-tricarboxylate_C7H8O6" compartment="C_m" boundaryCondition="false"/>
<species id="M_m235" name="decanoyl-[acp]_C10H19OSR" compartment="C_m" boundaryCondition="false"/>
<species id="M_m236" name="myristic acid_C14H28O2" compartment="C_e" boundaryCondition="false"/>
<species id="M_m237" name="C16 aldehydes_" compartment="C_c" boundaryCondition="false"/>
<species id="M_m238" name="palmitic acid_C16H32O2" compartment="C_e" boundaryCondition="false"/>
<species id="M_m239" name="stearic acid_C18H36O2" compartment="C_e" boundaryCondition="false"/>
<species id="M_m240" name="C240-CoA_" compartment="C_c" boundaryCondition="false"/>
<species id="M_m241" name="C260-CoA_" compartment="C_c" boundaryCondition="false"/>
<species id="M_m242" name="carbamoyl phosphate_CH4NO5P" compartment="C_c" boundaryCondition="false"/>
<species id="M_m243" name="cardiolipin_C13H18O17P2R4" compartment="C_m" boundaryCondition="false"/>
<species id="M_m244" name="carnitinium_C7H15NO3" compartment="C_c" boundaryCondition="false"/>
<species id="M_m245" name="carnitinium_C7H15NO3" compartment="C_m" boundaryCondition="false"/>
<species id="M_m246" name="carnitinium_C7H15NO3" compartment="C_e" boundaryCondition="false"/>
<species id="M_m247" name="CDP_C9H15N3O11P2" compartment="C_c" boundaryCondition="false"/>
<species id="M_m248" name="CDP-choline_C14H26N4O11P2" compartment="C_c" boundaryCondition="false"/>
<species id="M_m249" name="CDP-diacylglycerol_C14H19N3O15P2R2" compartment="C_c" boundaryCondition="false"/>
<species id="M_m250" name="CDP-diacylglycerol_C14H19N3O15P2R2" compartment="C_m" boundaryCondition="false"/>
<species id="M_m251" name="CDP-ethanolamine_C11H20N4O11P2" compartment="C_c" boundaryCondition="false"/>
<species id="M_m252" name="Ceramide-2_" compartment="C_c" boundaryCondition="false"/>
<species id="M_m253" name="Ceramide-3_" compartment="C_c" boundaryCondition="false"/>
<species id="M_m254" name="chitin_" compartment="C_c" boundaryCondition="false"/>
<species id="M_m255" name="chitosan_" compartment="C_c" boundaryCondition="false"/>
<species id="M_m256" name="choline_C5H14NO" compartment="C_c" boundaryCondition="false"/>
<species id="M_m257" name="choline phosphate_C5H14NO4P" compartment="C_c" boundaryCondition="false"/>
<species id="M_m258" name="chorismate_C10H10O6" compartment="C_c" boundaryCondition="false"/>
<species id="M_m259" name="choline_C5H14NO" compartment="C_e" boundaryCondition="false"/>
<species id="M_m260" name="citrate_C6H8O7" compartment="C_c" boundaryCondition="false"/>
<species id="M_m261" name="citrate_C6H8O7" compartment="C_m" boundaryCondition="false"/>
<species id="M_m262" name="citrate_C6H8O7" compartment="C_e" boundaryCondition="false"/>
<species id="M_m263" name="CMP_C9H14N3O8P" compartment="C_c" boundaryCondition="false"/>
<species id="M_m264" name="CMP_C9H14N3O8P" compartment="C_m" boundaryCondition="false"/>
<species id="M_m265" name="CO2_CO2" compartment="C_c" boundaryCondition="false"/>
<species id="M_m266" name="CO2_CO2" compartment="C_m" boundaryCondition="false"/>
<species id="M_m267" name="CO2_CO2" compartment="C_e" boundaryCondition="false"/>
<species id="M_m268" name="coenzyme A_C21H36N7O16P3S" compartment="C_c" boundaryCondition="false"/>
<species id="M_m269" name="coenzyme A_C21H36N7O16P3S" compartment="C_m" boundaryCondition="false"/>
<species id="M_m270" name="coproporphyrinogen_C36H44N4O8" compartment="C_c" boundaryCondition="false"/>
<species id="M_m271" name="CTP_C9H16N3O14P3" compartment="C_c" boundaryCondition="false"/>
<species id="M_m272" name="CTP_C9H16N3O14P3" compartment="C_m" boundaryCondition="false"/>
<species id="M_m273" name="L-cysteinylglycine_C5H10N2O3S" compartment="C_c" boundaryCondition="false"/>
<species id="M_m274" name="L-cysteine_C3H7NO2S" compartment="C_e" boundaryCondition="false"/>
<species id="M_m275" name="cytidine_C9H13N3O5" compartment="C_e" boundaryCondition="false"/>
<species id="M_m276" name="cytidine_C9H13N3O5" compartment="C_c" boundaryCondition="false"/>
<species id="M_m277" name="cytosine_C4H5N3O" compartment="C_c" boundaryCondition="false"/>
<species id="M_m278" name="cytosine_C4H5N3O" compartment="C_e" boundaryCondition="false"/>
<species id="M_m279" name="(R)-4'-phosphopantothenate_C9H18NO8P" compartment="C_c" boundaryCondition="false"/>
<species id="M_m280" name="dADP_C10H15N5O9P2" compartment="C_c" boundaryCondition="false"/>
<species id="M_m281" name="dAMP_C10H14N5O6P" compartment="C_c" boundaryCondition="false"/>
<species id="M_m282" name="7,8-diaminononanoate_C9H20N2O2" compartment="C_e" boundaryCondition="false"/>
<species id="M_m283" name="D-arabinono-1,4-lactone_C5H8O5" compartment="C_c" boundaryCondition="false"/>
<species id="M_m284" name="D-arabinose_C5H10O5" compartment="C_c" boundaryCondition="false"/>
<species id="M_m285" name="dATP_C10H16N5O12P3" compartment="C_c" boundaryCondition="false"/>
<species id="M_m286" name="deoxyadenosine_C10H13N5O3" compartment="C_e" boundaryCondition="false"/>
<species id="M_m287" name="dCDP_C9H15N3O10P2" compartment="C_c" boundaryCondition="false"/>
<species id="M_m288" name="dCMP_C9H14N3O7P" compartment="C_c" boundaryCondition="false"/>
<species id="M_m289" name="dCTP_C9H16N3O13P3" compartment="C_c" boundaryCondition="false"/>
<species id="M_m290" name="deoxycytidine_C9H13N3O4" compartment="C_e" boundaryCondition="false"/>
<species id="M_m291" name="deamido-NAD(+)_C21H26N6O15P2" compartment="C_c" boundaryCondition="false"/>
<species id="M_m292" name="deamido-NAD(+)_C21H26N6O15P2" compartment="C_m" boundaryCondition="false"/>
<species id="M_m293" name="decanoyl-[acp]_C10H19OSR" compartment="C_c" boundaryCondition="false"/>
<species id="M_m294" name="deoxyadenosine_C10H13N5O3" compartment="C_c" boundaryCondition="false"/>
<species id="M_m295" name="deoxycytidine_C9H13N3O4" compartment="C_c" boundaryCondition="false"/>
<species id="M_m296" name="deoxyguanosine_C10H13N5O4" compartment="C_c" boundaryCondition="false"/>
<species id="M_m297" name="deoxyinosine_C10H12N4O4" compartment="C_c" boundaryCondition="false"/>
<species id="M_m298" name="deoxyribose_C5H10O4" compartment="C_c" boundaryCondition="false"/>
<species id="M_m299" name="2-deoxyribose 1-phosphate_C5H11O7P" compartment="C_c" boundaryCondition="false"/>
<species id="M_m300" name="deoxyuridine_C9H12N2O5" compartment="C_c" boundaryCondition="false"/>
<species id="M_m301" name="dephospho-CoA_C21H35N7O13P2S" compartment="C_c" boundaryCondition="false"/>
<species id="M_m302" name="dephospho-CoA_C21H35N7O13P2S" compartment="C_m" boundaryCondition="false"/>
<species id="M_m303" name="D-erythro-1-(imidazol-4-yl)glycerol 3-phosphate_C6H11N2O6P" compartment="C_c" boundaryCondition="false"/>
<species id="M_m304" name="D-erythrose 4-phosphate_C4H9O7P" compartment="C_c" boundaryCondition="false"/>
<species id="M_m305" name="dethiobiotin_C10H18N2O3" compartment="C_c" boundaryCondition="false"/>
<species id="M_m306" name="dethiobiotin_C10H18N2O3" compartment="C_m" boundaryCondition="false"/>
<species id="M_m307" name="D-fructose_C6H12O6" compartment="C_c" boundaryCondition="false"/>
<species id="M_m308" name="D-fructose 1-phosphate_C6H13O9P" compartment="C_c" boundaryCondition="false"/>
<species id="M_m309" name="D-fructose 2,6-bisphosphate_C6H14O12P2" compartment="C_c" boundaryCondition="false"/>
<species id="M_m310" name="D-galactose_C6H12O6" compartment="C_c" boundaryCondition="false"/>
<species id="M_m311" name="D-galactose 1-phosphate_C6H13O9P" compartment="C_c" boundaryCondition="false"/>
<species id="M_m312" name="6-O-(alpha-D-Galactopyranosyl)-D-glucopyranose_C12H22O11" compartment="C_c" boundaryCondition="false"/>
<species id="M_m313" name="dGDP_C10H15N5O10P2" compartment="C_c" boundaryCondition="false"/>
<species id="M_m314" name="6-O-phosphono-D-glucono-1,5-lactone_C6H11O9P" compartment="C_c" boundaryCondition="false"/>
<species id="M_m315" name="D-glucosamine 1-phosphate_C6H14NO8P" compartment="C_c" boundaryCondition="false"/>
<species id="M_m316" name="D-glucosamine 6-phosphate_C6H14NO8P" compartment="C_c" boundaryCondition="false"/>
<species id="M_m317" name="D-glucose 1-phosphate_C6H13O9P" compartment="C_c" boundaryCondition="false"/>
<species id="M_m318" name="D-glyceraldehyde 3-phosphate_C3H7O6P" compartment="C_c" boundaryCondition="false"/>
<species id="M_m319" name="dGMP_C10H14N5O7P" compartment="C_c" boundaryCondition="false"/>
<species id="M_m320" name="dGTP_C10H16N5O13P3" compartment="C_c" boundaryCondition="false"/>
<species id="M_m321" name="deoxyguanosine_C10H13N5O4" compartment="C_e" boundaryCondition="false"/>
<species id="M_m322" name="diglycerides_C5H6O5R2" compartment="C_c" boundaryCondition="false"/>
<species id="M_m323" name="diacylglycerol pyrophosphate_" compartment="C_c" boundaryCondition="false"/>
<species id="M_m324" name="dihydrofolate_C19H21N7O6" compartment="C_c" boundaryCondition="false"/>
<species id="M_m325" name="dihydrofolate_C19H21N7O6" compartment="C_m" boundaryCondition="false"/>
<species id="M_m326" name="7,8-dihydroneopterin 3'-phosphate_C9H14N5O7P" compartment="C_c" boundaryCondition="false"/>
<species id="M_m327" name="dihydropteroate_C14H14N6O3" compartment="C_c" boundaryCondition="false"/>
<species id="M_m328" name="dimethylallyl diphosphate_C5H12O7P2" compartment="C_c" boundaryCondition="false"/>
<species id="M_m329" name="deoxyinosine_C10H12N4O4" compartment="C_e" boundaryCondition="false"/>
<species id="M_m330" name="dipeptide_C4H6N2O3R2" compartment="C_c" boundaryCondition="false"/>
<species id="M_m331" name="dipeptide_C4H6N2O3R2" compartment="C_e" boundaryCondition="false"/>
<species id="M_m332" name="D-mannitol_C6H14O6" compartment="C_c" boundaryCondition="false"/>
<species id="M_m333" name="D-mannitol 1-phosphate_C6H15O9P" compartment="C_c" boundaryCondition="false"/>
<species id="M_m334" name="D-mannose 6-phosphate_C6H13O9P" compartment="C_c" boundaryCondition="false"/>
<species id="M_m335" name="1D-myo-inositol 1,4,5-trisphosphate_C6H15O15P3" compartment="C_c" boundaryCondition="false"/>
<species id="M_m336" name="dodecanoyl-[acp]_C12H23OSR" compartment="C_c" boundaryCondition="false"/>
<species id="M_m337" name="dodecanoyl-[acp]_C12H23OSR" compartment="C_m" boundaryCondition="false"/>
<species id="M_m338" name="dolichol_C15H28O" compartment="C_c" boundaryCondition="false"/>
<species id="M_m339" name="dolichyl phosphate D-mannose_C31H55O9P" compartment="C_c" boundaryCondition="false"/>
<species id="M_m340" name="dolichyl phosphate_" compartment="C_c" boundaryCondition="false"/>
<species id="M_m341" name="D-rhamnose_C6H12O5" compartment="C_c" boundaryCondition="false"/>
<species id="M_m342" name="D-ribose_C5H10O5" compartment="C_c" boundaryCondition="false"/>
<species id="M_m343" name="D-ribose 1-phosphate_C5H11O8P" compartment="C_c" boundaryCondition="false"/>
<species id="M_m344" name="D-ribose 5-phosphate_C5H11O8P" compartment="C_c" boundaryCondition="false"/>
<species id="M_m345" name="D-ribulose 5-phosphate_C5H11O8P" compartment="C_c" boundaryCondition="false"/>
<species id="M_m346" name="D-sorbitol_C6H14O6" compartment="C_c" boundaryCondition="false"/>
<species id="M_m347" name="D-tagatofuranose 1,6-bisphosphate_C6H14O12P2" compartment="C_c" boundaryCondition="false"/>
<species id="M_m348" name="D-tagatofuranose 6-phosphate_C6H13O9P" compartment="C_c" boundaryCondition="false"/>
<species id="M_m349" name="dTDP_C10H16N2O11P2" compartment="C_c" boundaryCondition="false"/>
<species id="M_m350" name="dTMP_C10H15N2O8P" compartment="C_c" boundaryCondition="false"/>
<species id="M_m351" name="dTTP_C10H17N2O14P3" compartment="C_c" boundaryCondition="false"/>
<species id="M_m352" name="dTTP_C10H17N2O14P3" compartment="C_e" boundaryCondition="false"/>
<species id="M_m353" name="thymidine_C10H14N2O5" compartment="C_e" boundaryCondition="false"/>
<species id="M_m354" name="dUDP_C9H14N2O11P2" compartment="C_c" boundaryCondition="false"/>
<species id="M_m355" name="dUMP_C9H13N2O8P" compartment="C_c" boundaryCondition="false"/>
<species id="M_m356" name="dUTP_C9H15N2O14P3" compartment="C_c" boundaryCondition="false"/>
<species id="M_m357" name="deoxyuridine_C9H12N2O5" compartment="C_e" boundaryCondition="false"/>
<species id="M_m358" name="D-xylose_C5H10O5" compartment="C_c" boundaryCondition="false"/>
<species id="M_m359" name="D-xylulose_C5H10O5" compartment="C_c" boundaryCondition="false"/>
<species id="M_m360" name="D-xylulose 5-phosphate_C5H11O8P" compartment="C_c" boundaryCondition="false"/>
<species id="M_m361" name="epimelibiose_C12H22O11" compartment="C_c" boundaryCondition="false"/>
<species id="M_m362" name="episterol_C28H46O" compartment="C_c" boundaryCondition="false"/>
<species id="M_m363" name="ergosta-5,7,22,24(28)-tetraen-3beta-ol_C28H42O" compartment="C_c" boundaryCondition="false"/>
<species id="M_m364" name="5,7,24(28)-ergostatrienol_C28H45O" compartment="C_c" boundaryCondition="false"/>
<species id="M_m365" name="ergosterol_C28H44O" compartment="C_c" boundaryCondition="false"/>
<species id="M_m366" name="ergosterol_C28H44O" compartment="C_e" boundaryCondition="false"/>
<species id="M_m367" name="ethanol_C2H6O" compartment="C_c" boundaryCondition="false"/>
<species id="M_m368" name="ethanolamine_C2H7NO" compartment="C_c" boundaryCondition="false"/>
<species id="M_m369" name="ethanolamine phosphate_C2H8NO4P" compartment="C_c" boundaryCondition="false"/>
<species id="M_m370" name="ethanol_C2H6O" compartment="C_m" boundaryCondition="false"/>
<species id="M_m371" name="ethanol_C2H6O" compartment="C_e" boundaryCondition="false"/>
<species id="M_m372" name="FAD_C27H33N9O15P2" compartment="C_c" boundaryCondition="false"/>
<species id="M_m373" name="FADH2_C27H35N9O15P2" compartment="C_m" boundaryCondition="false"/>
<species id="M_m374" name="FAD_C27H33N9O15P2" compartment="C_m" boundaryCondition="false"/>
<species id="M_m375" name="fecosterol_C28H46O" compartment="C_c" boundaryCondition="false"/>
<species id="M_m376" name="ferricytochrome c_C24H36N4O6S2" compartment="C_m" boundaryCondition="false"/>
<species id="M_m377" name="ferrocytochrome c_C6H12O6" compartment="C_m" boundaryCondition="false"/>
<species id="M_m378" name="FMN_C17H21N4O9P" compartment="C_c" boundaryCondition="false"/>
<species id="M_m379" name="FMN_C17H21N4O9P" compartment="C_m" boundaryCondition="false"/>
<species id="M_m380" name="formaldehyde_CH2O" compartment="C_c" boundaryCondition="false"/>
<species id="M_m381" name="formate_CH2O2" compartment="C_c" boundaryCondition="false"/>
<species id="M_m382" name="formate_CH2O2" compartment="C_m" boundaryCondition="false"/>
<species id="M_m383" name="formate_CH2O2" compartment="C_e" boundaryCondition="false"/>
<species id="M_m384" name="D-fructose_C6H12O6" compartment="C_e" boundaryCondition="false"/>
<species id="M_m385" name="beta-D-fucose_C6H12O5" compartment="C_e" boundaryCondition="false"/>
<species id="M_m386" name="fumarate_C4H4O4" compartment="C_c" boundaryCondition="false"/>
<species id="M_m387" name="fumarate_C4H4O4" compartment="C_m" boundaryCondition="false"/>
<species id="M_m388" name="fumarate_C4H4O4" compartment="C_e" boundaryCondition="false"/>
<species id="M_m389" name="D-glucosamine 6-phosphate_C6H14NO8P" compartment="C_e" boundaryCondition="false"/>
<species id="M_m390" name="gamma-aminobutyrate_C4H9NO2" compartment="C_e" boundaryCondition="false"/>
<species id="M_m391" name="3-O-beta-D-galactosyl-sn-glycerol_C9H18O8" compartment="C_c" boundaryCondition="false"/>
<species id="M_m392" name="gamma-amino-gamma-cyanobutanoate_C5H8N2O2" compartment="C_c" boundaryCondition="false"/>
<species id="M_m393" name="gamma-L-glutamyl-L-cysteine_C8H14N2O5S" compartment="C_c" boundaryCondition="false"/>
<species id="M_m394" name="GDP_C10H15N5O11P2" compartment="C_c" boundaryCondition="false"/>
<species id="M_m395" name="GDP_C10H15N5O11P2" compartment="C_m" boundaryCondition="false"/>
<species id="M_m396" name="GDP-mannose_C16H25N5O16P2" compartment="C_c" boundaryCondition="false"/>
<species id="M_m397" name="geranyl diphosphate_C10H20O7P2" compartment="C_c" boundaryCondition="false"/>
<species id="M_m398" name="D-galactose_C6H12O6" compartment="C_e" boundaryCondition="false"/>
<species id="M_m399" name="glycolaldehyde_C2H4O2" compartment="C_e" boundaryCondition="false"/>
<species id="M_m400" name="glucosamine_C6H13NO5" compartment="C_e" boundaryCondition="false"/>
<species id="M_m401" name="alpha-D-glucose_C6H12O6" compartment="C_e" boundaryCondition="false"/>
<species id="M_m402" name="L-glutamine_C5H10N2O3" compartment="C_e" boundaryCondition="false"/>
<species id="M_m403" name="L-glucitol_C6H14O6" compartment="C_e" boundaryCondition="false"/>
<species id="M_m404" name="glucosamine_C6H13NO5" compartment="C_c" boundaryCondition="false"/>
<species id="M_m405" name="glutamate_C5H9NO4" compartment="C_m" boundaryCondition="false"/>
<species id="M_m406" name="glutathione_C10H17N3O6S" compartment="C_c" boundaryCondition="false"/>
<species id="M_m407" name="glutathione_C10H17N3O6S" compartment="C_m" boundaryCondition="false"/>
<species id="M_m408" name="L-glutamate_C5H9NO4" compartment="C_e" boundaryCondition="false"/>
<species id="M_m409" name="glycerol_C3H8O3" compartment="C_e" boundaryCondition="false"/>
<species id="M_m410" name="glycerol_C3H8O3" compartment="C_c" boundaryCondition="false"/>
<species id="M_m411" name="glycerone_C3H6O3" compartment="C_c" boundaryCondition="false"/>
<species id="M_m412" name="glycerone phosphate_C3H7O6P" compartment="C_c" boundaryCondition="false"/>
<species id="M_m413" name="glycerone phosphate_C3H7O6P" compartment="C_m" boundaryCondition="false"/>
<species id="M_m414" name="glycine_C2H5NO2" compartment="C_c" boundaryCondition="false"/>
<species id="M_m415" name="glycine_C2H5NO2" compartment="C_m" boundaryCondition="false"/>
<species id="M_m416" name="glycogen_C24H42O21" compartment="C_c" boundaryCondition="false"/>
<species id="M_m417" name="glycolaldehyde_C2H4O2" compartment="C_c" boundaryCondition="false"/>
<species id="M_m418" name="glycylpeptide_C4H7N2O3R" compartment="C_c" boundaryCondition="false"/>
<species id="M_m419" name="glyoxylate_C2H2O3" compartment="C_c" boundaryCondition="false"/>
<species id="M_m420" name="glycine_C2H5NO2" compartment="C_e" boundaryCondition="false"/>
<species id="M_m421" name="GMP_C10H14N5O8P" compartment="C_c" boundaryCondition="false"/>
<species id="M_m422" name="guanine_C5H5N5O" compartment="C_e" boundaryCondition="false"/>
<species id="M_m423" name="guanosine_C10H13N5O5" compartment="C_e" boundaryCondition="false"/>
<species id="M_m424" name="GTP_C10H16N5O14P3" compartment="C_c" boundaryCondition="false"/>
<species id="M_m425" name="GTP_C10H16N5O14P3" compartment="C_m" boundaryCondition="false"/>
<species id="M_m426" name="guanine_C5H5N5O" compartment="C_c" boundaryCondition="false"/>
<species id="M_m427" name="guanine_C5H5N5O" compartment="C_m" boundaryCondition="false"/>
<species id="M_m428" name="guanosine_C10H13N5O5" compartment="C_c" boundaryCondition="false"/>
<species id="M_m429" name="guanosine_C10H13N5O5" compartment="C_m" boundaryCondition="false"/>
<species id="M_m430" name="H(+)_" compartment="C_e" boundaryCondition="false"/>
<species id="M_m431" name="H(+)_" compartment="C_m" boundaryCondition="false"/>
<species id="M_m432" name="hydrogen peroxide_H2O2" compartment="C_c" boundaryCondition="false"/>
<species id="M_m433" name="heme_" compartment="C_m" boundaryCondition="false"/>
<species id="M_m434" name="hexadecanoyl-[acp]_C16H31OSR" compartment="C_c" boundaryCondition="false"/>
<species id="M_m435" name="hexadecanoyl-[acp]_C16H31OSR" compartment="C_m" boundaryCondition="false"/>
<species id="M_m436" name="hexadecenoyl-[acp]_C16H29OSR" compartment="C_c" boundaryCondition="false"/>
<species id="M_m437" name="L-histidine_C6H9N3O2" compartment="C_e" boundaryCondition="false"/>
<species id="M_m438" name="hydroxide_H2O" compartment="C_m" boundaryCondition="false"/>
<species id="M_m439" name="homocysteine_C4H9NO2S" compartment="C_c" boundaryCondition="false"/>
<species id="M_m440" name="homogentisate_C8H8O4" compartment="C_c" boundaryCondition="false"/>
<species id="M_m441" name="homoisocitrate_C7H10O7" compartment="C_m" boundaryCondition="false"/>
<species id="M_m442" name="H2S_H2S" compartment="C_c" boundaryCondition="false"/>
<species id="M_m443" name="hydroxymethylbilane_C40H46N4O17" compartment="C_c" boundaryCondition="false"/>
<species id="M_m444" name="hypoxanthine_C5H4N4O" compartment="C_c" boundaryCondition="false"/>
<species id="M_m445" name="hypoxanthine_C5H4N4O" compartment="C_e" boundaryCondition="false"/>
<species id="M_m446" name="IDP_C10H14N4O11P2" compartment="C_c" boundaryCondition="false"/>
<species id="M_m447" name="IDP_C10H14N4O11P2" compartment="C_m" boundaryCondition="false"/>
<species id="M_m448" name="L-isoleucine_C6H13NO2" compartment="C_e" boundaryCondition="false"/>
<species id="M_m449" name="IMP_C10H13N4O8P" compartment="C_c" boundaryCondition="false"/>
<species id="M_m450" name="indole-3-acetamide_C10H10N2O" compartment="C_c" boundaryCondition="false"/>
<species id="M_m451" name="indole-3-acetate_C10H9NO2" compartment="C_c" boundaryCondition="false"/>
<species id="M_m452" name="indoleacetate_C10H9NO2" compartment="C_c" boundaryCondition="false"/>
<species id="M_m453" name="1-(indol-3-yl)glycerol 3-phosphate_C11H14NO6P" compartment="C_c" boundaryCondition="false"/>
<species id="M_m454" name="inosine_C10H12N4O5" compartment="C_c" boundaryCondition="false"/>
<species id="M_m455" name="inositol-phosphoryl-ceramide_" compartment="C_c" boundaryCondition="false"/>
<species id="M_m456" name="inositol-mannose-P-inositol-P-ceramide_" compartment="C_c" boundaryCondition="false"/>
<species id="M_m457" name="inosine_C10H12N4O5" compartment="C_e" boundaryCondition="false"/>
<species id="M_m458" name="intermediate methylzymosterol I_" compartment="C_c" boundaryCondition="false"/>
<species id="M_m459" name="intermediate methylzymosterol II_" compartment="C_c" boundaryCondition="false"/>
<species id="M_m460" name="intermediate zymosterol I_" compartment="C_c" boundaryCondition="false"/>
<species id="M_m461" name="intermediate zymosterol II_" compartment="C_c" boundaryCondition="false"/>
<species id="M_m462" name="isocitrate_C6H8O7" compartment="C_c" boundaryCondition="false"/>
<species id="M_m463" name="isocitrate_C6H8O7" compartment="C_m" boundaryCondition="false"/>
<species id="M_m464" name="isopentenyl diphosphate_C5H12O7P2" compartment="C_c" boundaryCondition="false"/>
<species id="M_m465" name="itaconate_C5H6O4" compartment="C_m" boundaryCondition="false"/>
<species id="M_m466" name="itaconyl-CoA_C26H40N7O19P3S" compartment="C_m" boundaryCondition="false"/>
<species id="M_m467" name="ITP_C10H15N4O14P3" compartment="C_c" boundaryCondition="false"/>
<species id="M_m468" name="ITP_C10H15N4O14P3" compartment="C_m" boundaryCondition="false"/>
<species id="M_m469" name="potassium_" compartment="C_e" boundaryCondition="false"/>
<species id="M_m470" name="L-1-pyrroline-3-hydroxy-5-carboxylate_C5H7NO3" compartment="C_c" boundaryCondition="false"/>
<species id="M_m471" name="L-2-aminoadipate_C6H11NO4" compartment="C_c" boundaryCondition="false"/>
<species id="M_m472" name="L-2-aminoadipate 6-semialdehyde_C6H11NO3" compartment="C_c" boundaryCondition="false"/>
<species id="M_m473" name="3,4-dihydroxy-2-butanone 4-phosphate_C4H9O6P" compartment="C_c" boundaryCondition="false"/>
<species id="M_m474" name="(R)-lactate_C3H6O3" compartment="C_e" boundaryCondition="false"/>
<species id="M_m475" name="L-alanine_C3H7NO2" compartment="C_c" boundaryCondition="false"/>
<species id="M_m476" name="L-alanine_C3H7NO2" compartment="C_m" boundaryCondition="false"/>
<species id="M_m477" name="lanosterol_C30H50O" compartment="C_c" boundaryCondition="false"/>
<species id="M_m478" name="L-arginine_C6H14N4O2" compartment="C_c" boundaryCondition="false"/>
<species id="M_m479" name="L-arginyl-tRNA(Arg)_" compartment="C_c" boundaryCondition="false"/>
<species id="M_m480" name="L-asparagine_C4H8N2O3" compartment="C_c" boundaryCondition="false"/>
<species id="M_m481" name="L-asparaginyl-tRNA(Asn)_" compartment="C_c" boundaryCondition="false"/>
<species id="M_m482" name="L-asparaginyl-tRNA(Asn)_" compartment="C_m" boundaryCondition="false"/>
<species id="M_m483" name="L-aspartate_C4H7NO4" compartment="C_c" boundaryCondition="false"/>
<species id="M_m484" name="L-aspartate 4-semialdehyde_C4H7NO3" compartment="C_c" boundaryCondition="false"/>
<species id="M_m485" name="L-aspartate_C4H7NO4" compartment="C_m" boundaryCondition="false"/>
<species id="M_m486" name="L-citrulline_C6H13N3O3" compartment="C_c" boundaryCondition="false"/>
<species id="M_m487" name="L-cystathionine_C7H14N2O4S" compartment="C_c" boundaryCondition="false"/>
<species id="M_m488" name="L-cysteine_C3H7NO2S" compartment="C_c" boundaryCondition="false"/>
<species id="M_m489" name="L-leucine_C6H13NO2" compartment="C_e" boundaryCondition="false"/>
<species id="M_m490" name="L-formylkynurenine_C11H12N2O4" compartment="C_c" boundaryCondition="false"/>
<species id="M_m491" name="L-glucitol_C6H14O6" compartment="C_c" boundaryCondition="false"/>
<species id="M_m492" name="L-glutamate_C5H9NO4" compartment="C_c" boundaryCondition="false"/>
<species id="M_m493" name="L-glutamate 5-semialdehyde_C5H9NO3" compartment="C_c" boundaryCondition="false"/>
<species id="M_m494" name="L-glutamate 5-semialdehyde_C5H9NO3" compartment="C_m" boundaryCondition="false"/>
<species id="M_m495" name="L-glutamine_C5H10N2O3" compartment="C_c" boundaryCondition="false"/>
<species id="M_m496" name="L-glutamyl-tRNA(Glu)_" compartment="C_c" boundaryCondition="false"/>
<species id="M_m497" name="L-glutamyl-tRNA(Glu)_" compartment="C_m" boundaryCondition="false"/>
<species id="M_m498" name="L-histidine_C6H9N3O2" compartment="C_c" boundaryCondition="false"/>
<species id="M_m499" name="L-histidinol_C6H11N3O" compartment="C_c" boundaryCondition="false"/>
<species id="M_m500" name="L-histidinol phosphate_C6H12N3O4P" compartment="C_c" boundaryCondition="false"/>
<species id="M_m501" name="L-histidyl-tRNA(His)_" compartment="C_c" boundaryCondition="false"/>
<species id="M_m502" name="L-homoserine_C4H9NO3" compartment="C_c" boundaryCondition="false"/>
<species id="M_m503" name="alpha-linolenoyl-[acp]_C18H29OSR" compartment="C_c" boundaryCondition="false"/>
<species id="M_m504" name="alpha-linolenoyl-[acp]_C18H29OSR" compartment="C_m" boundaryCondition="false"/>
<species id="M_m505" name="lipoamide_C8H15NOS2" compartment="C_m" boundaryCondition="false"/>
<species id="M_m506" name="L-isoleucine_C6H13NO2" compartment="C_c" boundaryCondition="false"/>
<species id="M_m507" name="L-isoleucine_C6H13NO2" compartment="C_m" boundaryCondition="false"/>
<species id="M_m508" name="L-kynurenine_C10H12N2O3" compartment="C_c" boundaryCondition="false"/>
<species id="M_m509" name="L-leucine_C6H13NO2" compartment="C_c" boundaryCondition="false"/>
<species id="M_m510" name="L-leucine_C6H13NO2" compartment="C_m" boundaryCondition="false"/>
<species id="M_m511" name="L-lysine_C6H14N2O2" compartment="C_c" boundaryCondition="false"/>
<species id="M_m512" name="L-lysine_C6H14N2O2" compartment="C_m" boundaryCondition="false"/>
<species id="M_m513" name="L-lysyl-tRNA(Lys)_" compartment="C_c" boundaryCondition="false"/>
<species id="M_m514" name="L-lysyl-tRNA(Lys)_" compartment="C_m" boundaryCondition="false"/>
<species id="M_m515" name="L-methionine_C5H11NO2S" compartment="C_c" boundaryCondition="false"/>
<species id="M_m516" name="L-methionyl-tRNA(Met)_" compartment="C_m" boundaryCondition="false"/>
<species id="M_m517" name="long-chain carboxylate_C3H5O2R" compartment="C_c" boundaryCondition="false"/>
<species id="M_m518" name="L-ornithine_C5H12N2O2" compartment="C_c" boundaryCondition="false"/>
<species id="M_m519" name="L-ornithine_C5H12N2O2" compartment="C_m" boundaryCondition="false"/>
<species id="M_m520" name="L-phenylalanine_C9H11NO2" compartment="C_c" boundaryCondition="false"/>
<species id="M_m521" name="L-proline_C5H9NO2" compartment="C_c" boundaryCondition="false"/>
<species id="M_m522" name="L-proline_C5H9NO2" compartment="C_m" boundaryCondition="false"/>
<species id="M_m523" name="L-serine_C3H7NO3" compartment="C_c" boundaryCondition="false"/>
<species id="M_m524" name="L-serine_C3H7NO3" compartment="C_m" boundaryCondition="false"/>
<species id="M_m525" name="L-threonine_C4H9NO3" compartment="C_c" boundaryCondition="false"/>
<species id="M_m526" name="L-threonine_C4H9NO3" compartment="C_m" boundaryCondition="false"/>
<species id="M_m527" name="L-tryptophan_C11H12N2O2" compartment="C_c" boundaryCondition="false"/>
<species id="M_m528" name="L-tryptophan_C11H12N2O2" compartment="C_m" boundaryCondition="false"/>
<species id="M_m529" name="L-tryptophanyl-tRNA(Trp)_" compartment="C_m" boundaryCondition="false"/>
<species id="M_m530" name="L-tyrosine_C9H11NO3" compartment="C_c" boundaryCondition="false"/>
<species id="M_m531" name="L-valine_C5H11NO2" compartment="C_c" boundaryCondition="false"/>
<species id="M_m532" name="L-lysine_C6H14N2O2" compartment="C_e" boundaryCondition="false"/>
<species id="M_m533" name="malate_C4H6O5" compartment="C_c" boundaryCondition="false"/>
<species id="M_m534" name="malate_C4H6O5" compartment="C_m" boundaryCondition="false"/>
<species id="M_m535" name="malonate_C3H4O4" compartment="C_c" boundaryCondition="false"/>
<species id="M_m536" name="malonate_C3H4O4" compartment="C_m" boundaryCondition="false"/>
<species id="M_m537" name="malonyl-[acp]_C3H3O3SR" compartment="C_c" boundaryCondition="false"/>
<species id="M_m538" name="malonyl-[acp]_C3H3O3SR" compartment="C_m" boundaryCondition="false"/>
<species id="M_m539" name="malonyl-CoA_C24H38N7O19P3S" compartment="C_c" boundaryCondition="false"/>
<species id="M_m540" name="maltose_C12H22O11" compartment="C_c" boundaryCondition="false"/>
<species id="M_m541" name="malate_C4H6O5" compartment="C_e" boundaryCondition="false"/>
<species id="M_m542" name="mannan_C6H10O5" compartment="C_c" boundaryCondition="false"/>
<species id="M_m543" name="mannose-inositol-P-ceramide_" compartment="C_c" boundaryCondition="false"/>
<species id="M_m544" name="alpha-D-mannose_C6H12O6" compartment="C_e" boundaryCondition="false"/>
<species id="M_m545" name="melibiitol_C12H24O11" compartment="C_c" boundaryCondition="false"/>
<species id="M_m546" name="melibiose_C12H22O11" compartment="C_c" boundaryCondition="false"/>
<species id="M_m547" name="melibiose_C12H22O11" compartment="C_e" boundaryCondition="false"/>
<species id="M_m548" name="methane_CH4" compartment="C_c" boundaryCondition="false"/>
<species id="M_m549" name="methane_CH4" compartment="C_m" boundaryCondition="false"/>
<species id="M_m550" name="methanethiol_CH4S" compartment="C_c" boundaryCondition="false"/>
<species id="M_m551" name="methylglucoside_C7H14O6" compartment="C_c" boundaryCondition="false"/>
<species id="M_m552" name="methylglyoxal_C3H4O2" compartment="C_c" boundaryCondition="false"/>
<species id="M_m553" name="L-methionine_C5H11NO2S" compartment="C_e" boundaryCondition="false"/>
<species id="M_m554" name="myo-inositol_C6H12O6" compartment="C_e" boundaryCondition="false"/>
<species id="M_m555" name="maltose_C12H22O11" compartment="C_e" boundaryCondition="false"/>
<species id="M_m556" name="S-methyl-L-methionine_C6H13NO2S" compartment="C_e" boundaryCondition="false"/>
<species id="M_m557" name="D-mannitol_C6H14O6" compartment="C_e" boundaryCondition="false"/>
<species id="M_m558" name="methane_CH4" compartment="C_e" boundaryCondition="false"/>
<species id="M_m559" name="myo-inositol_C6H12O6" compartment="C_c" boundaryCondition="false"/>
<species id="M_m560" name="myristic acid_C14H28O2" compartment="C_c" boundaryCondition="false"/>
<species id="M_m561" name="myristoyl-[acp]_C14H27OSR" compartment="C_c" boundaryCondition="false"/>
<species id="M_m562" name="myristoyl-[acp]_C14H27OSR" compartment="C_m" boundaryCondition="false"/>
<species id="M_m563" name="5-[(5-phospho-1-deoxy-D-ribulos-1-ylamino)methylideneamino]-1-(5-phospho-D-ribosyl)imidazole-4-carboxamide_C15H25N5O15P2" compartment="C_c" boundaryCondition="false"/>
<species id="M_m564" name="N-(5-phospho-D-ribosyl)anthranilate_C12H16NO9P" compartment="C_c" boundaryCondition="false"/>
<species id="M_m565" name="N-(L-arginino)succinate_C10H18N4O6" compartment="C_c" boundaryCondition="false"/>
<species id="M_m566" name="N(pi)-methyl-L-histidine_C7H11N3O2" compartment="C_c" boundaryCondition="false"/>
<species id="M_m567" name="phosphoribosyl-AMP_C15H23N5O14P2" compartment="C_c" boundaryCondition="false"/>
<species id="M_m568" name="1-(5-phospho-D-ribosyl)-ATP_C15H25N5O20P4" compartment="C_c" boundaryCondition="false"/>
<species id="M_m569" name="N1-acetylspermidine_C9H21N3O" compartment="C_c" boundaryCondition="false"/>
<species id="M_m570" name="N1-acetylspermine_C12H28N4O" compartment="C_c" boundaryCondition="false"/>
<species id="M_m571" name="N2-acetyl-L-ornithine_C7H14N2O3" compartment="C_m" boundaryCondition="false"/>
<species id="M_m572" name="N6-(1,2-dicarboxyethyl)-AMP_C14H18N5O11P" compartment="C_c" boundaryCondition="false"/>
<species id="M_m573" name="L-saccharopine_C11H20N2O6" compartment="C_c" boundaryCondition="false"/>
<species id="M_m574" name="N-acetyl-D-glucosamine 1-phosphate_C8H16NO9P" compartment="C_c" boundaryCondition="false"/>
<species id="M_m575" name="N-acetyl-D-glucosamine 6-phosphate_C8H16NO9P" compartment="C_c" boundaryCondition="false"/>
<species id="M_m576" name="N-acetyl-D-glucosamine_C8H15NO6" compartment="C_c" boundaryCondition="false"/>
<species id="M_m577" name="N-acetyl-L-gamma-glutamyl phosphate_C7H12NO8P" compartment="C_m" boundaryCondition="false"/>
<species id="M_m578" name="N-acetyl-L-glutamate 5-semialdehyde_C7H11NO4" compartment="C_m" boundaryCondition="false"/>
<species id="M_m579" name="N-acetyl-L-glutamate_C7H11NO5" compartment="C_m" boundaryCondition="false"/>
<species id="M_m580" name="N-acetylputrescine_C6H14N2O" compartment="C_c" boundaryCondition="false"/>
<species id="M_m581" name="NAD(+)_C21H27N7O14P2" compartment="C_c" boundaryCondition="false"/>
<species id="M_m582" name="NAD(+)_C21H27N7O14P2" compartment="C_m" boundaryCondition="false"/>
<species id="M_m583" name="NADH_C21H29N7O14P2" compartment="C_c" boundaryCondition="false"/>
<species id="M_m584" name="NADH_C21H29N7O14P2" compartment="C_m" boundaryCondition="false"/>
<species id="M_m585" name="NADP(+)_C21H28N7O17P3" compartment="C_c" boundaryCondition="false"/>
<species id="M_m586" name="NADP(+)_C21H28N7O17P3" compartment="C_m" boundaryCondition="false"/>
<species id="M_m587" name="NADPH_C21H30N7O17P3" compartment="C_c" boundaryCondition="false"/>
<species id="M_m588" name="NADPH_C21H30N7O17P3" compartment="C_m" boundaryCondition="false"/>
<species id="M_m589" name="N-acetyl-D-glucosamine_C8H15NO6" compartment="C_e" boundaryCondition="false"/>
<species id="M_m590" name="Nalpha-acetylpeptide_" compartment="C_c" boundaryCondition="false"/>
<species id="M_m591" name="sodium_" compartment="C_e" boundaryCondition="false"/>
<species id="M_m592" name="N-carbamoyl-L-aspartate_C5H8N2O5" compartment="C_c" boundaryCondition="false"/>
<species id="M_m593" name="N-formylmethionyl-tRNA(fMet)_" compartment="C_m" boundaryCondition="false"/>
<species id="M_m594" name="NH3_H3N" compartment="C_c" boundaryCondition="false"/>
<species id="M_m595" name="NH3_H3N" compartment="C_m" boundaryCondition="false"/>
<species id="M_m596" name="NH3_H3N" compartment="C_e" boundaryCondition="false"/>
<species id="M_m597" name="nicotinamide_C6H6N2O" compartment="C_c" boundaryCondition="false"/>
<species id="M_m598" name="nicotinamide_C6H6N2O" compartment="C_m" boundaryCondition="false"/>
<species id="M_m599" name="nicotinate_C6H5NO2" compartment="C_c" boundaryCondition="false"/>
<species id="M_m600" name="nicotinate D-ribonucleotide_C11H14NO9P" compartment="C_c" boundaryCondition="false"/>
<species id="M_m601" name="nicotinate D-ribonucleotide_C11H14NO9P" compartment="C_m" boundaryCondition="false"/>
<species id="M_m602" name="nicotinate_C6H5NO2" compartment="C_m" boundaryCondition="false"/>
<species id="M_m603" name="NMN_C11H15N2O8P" compartment="C_c" boundaryCondition="false"/>
<species id="M_m604" name="nicotinamide mononucleotide_C11H15N2O8P" compartment="C_m" boundaryCondition="false"/>
<species id="M_m605" name="nicotinamide mononucleotide_C11H15N2O8P" compartment="C_e" boundaryCondition="false"/>
<species id="M_m606" name="N-tetradecanoylglycylpeptide_C18H33N2O4R" compartment="C_c" boundaryCondition="false"/>
<species id="M_m607" name="oxygen_" compartment="C_e" boundaryCondition="false"/>
<species id="M_m608" name="O-acetylcarnitine_C9H17NO4" compartment="C_c" boundaryCondition="false"/>
<species id="M_m609" name="O-acetylcarnitine_C9H17NO4" compartment="C_m" boundaryCondition="false"/>
<species id="M_m610" name="O-acetyl-L-homoserine_C6H11NO4" compartment="C_c" boundaryCondition="false"/>
<species id="M_m611" name="O-acetyl-L-serine_C5H9NO4" compartment="C_c" boundaryCondition="false"/>
<species id="M_m612" name="oxidized glutathione_C20H32N6O12S2" compartment="C_e" boundaryCondition="false"/>
<species id="M_m613" name="oleoyl-[acp]_C18H33OSR" compartment="C_c" boundaryCondition="false"/>
<species id="M_m614" name="oleoyl-[acp]_C18H33OSR" compartment="C_m" boundaryCondition="false"/>
<species id="M_m615" name="oligopeptide_" compartment="C_c" boundaryCondition="false"/>
<species id="M_m616" name="oligopeptide_" compartment="C_e" boundaryCondition="false"/>
<species id="M_m617" name="O-phospho-4-hydroxy-L-threonine_C4H10NO7P" compartment="C_c" boundaryCondition="false"/>
<species id="M_m618" name="O-phospho-L-homoserine_C4H10NO6P" compartment="C_c" boundaryCondition="false"/>
<species id="M_m619" name="L-ornithine_C5H12N2O2" compartment="C_e" boundaryCondition="false"/>
<species id="M_m620" name="orotate_C5H4N2O4" compartment="C_c" boundaryCondition="false"/>
<species id="M_m621" name="orotidine 5'-phosphate_C10H13N2O11P" compartment="C_c" boundaryCondition="false"/>
<species id="M_m622" name="phosphate_H3O4P" compartment="C_c" boundaryCondition="false"/>
<species id="M_m623" name="phosphate_H3O4P" compartment="C_m" boundaryCondition="false"/>
<species id="M_m624" name="O-succinyl-L-homoserine_C8H13NO6" compartment="C_c" boundaryCondition="false"/>
<species id="M_m625" name="oxaloacetate_C4H4O5" compartment="C_c" boundaryCondition="false"/>
<species id="M_m626" name="oxaloacetate_C4H4O5" compartment="C_m" boundaryCondition="false"/>
<species id="M_m627" name="oxaloglutarate_C7H8O7" compartment="C_c" boundaryCondition="false"/>
<species id="M_m628" name="oxaloglutarate_C7H8O7" compartment="C_m" boundaryCondition="false"/>
<species id="M_m629" name="oxalosuccinate_C6H6O7" compartment="C_c" boundaryCondition="false"/>
<species id="M_m630" name="oxalosuccinate_C6H6O7" compartment="C_m" boundaryCondition="false"/>
<species id="M_m631" name="oxidized flavoprotein_" compartment="C_c" boundaryCondition="false"/>
<species id="M_m632" name="oxidized glutathione_C20H32N6O12S2" compartment="C_c" boundaryCondition="false"/>
<species id="M_m633" name="thioredoxin disulfide_C6H7NO2S2R2" compartment="C_c" boundaryCondition="false"/>
<species id="M_m634" name="thioredoxin disulfide_C6H7NO2S2R2" compartment="C_m" boundaryCondition="false"/>
<species id="M_m635" name="oxygen_" compartment="C_c" boundaryCondition="false"/>
<species id="M_m636" name="oxygen_" compartment="C_m" boundaryCondition="false"/>
<species id="M_m637" name="P1,P4-bis(5'-adenosyl) tetraphosphate_C20H28N10O19P4" compartment="C_c" boundaryCondition="false"/>
<species id="M_m638" name="P1,P4-bis(5'-guanosyl) tetraphosphate_C20H28N10O21P4" compartment="C_c" boundaryCondition="false"/>
<species id="M_m639" name="palmitic acid_C16H32O2" compartment="C_c" boundaryCondition="false"/>
<species id="M_m640" name="palmitoyl-[acp]_C16H31OSR" compartment="C_c" boundaryCondition="false"/>
<species id="M_m641" name="palmitoyl-[acp]_C16H31OSR" compartment="C_m" boundaryCondition="false"/>
<species id="M_m642" name="palmitoyl-CoA_C37H66N7O17P3S" compartment="C_c" boundaryCondition="false"/>
<species id="M_m643" name="pantetheine 4'-phosphate_C11H23N2O7PS" compartment="C_c" boundaryCondition="false"/>
<species id="M_m644" name="pantetheine 4'-phosphate_C11H23N2O7PS" compartment="C_m" boundaryCondition="false"/>
<species id="M_m645" name="adenosine 3',5'-bisphosphate_C10H15N5O10P2" compartment="C_e" boundaryCondition="false"/>
<species id="M_m646" name="peptide_" compartment="C_c" boundaryCondition="false"/>
<species id="M_m647" name="peptide_" compartment="C_e" boundaryCondition="false"/>
<species id="M_m648" name="phenylacetic acid_C8H8O2" compartment="C_c" boundaryCondition="false"/>
<species id="M_m649" name="phenylpyruvate_C9H8O3" compartment="C_c" boundaryCondition="false"/>
<species id="M_m650" name="L-phenylalanine_C9H11NO2" compartment="C_e" boundaryCondition="false"/>
<species id="M_m651" name="phosphatidate_C5H7O8PR2" compartment="C_c" boundaryCondition="false"/>
<species id="M_m652" name="phosphatidate_C5H7O8PR2" compartment="C_m" boundaryCondition="false"/>
<species id="M_m653" name="phosphatidylcholines_C10H19NO8PR2" compartment="C_c" boundaryCondition="false"/>
<species id="M_m654" name="phosphatidylethanolamines_C7H12NO8PR2" compartment="C_c" boundaryCondition="false"/>
<species id="M_m655" name="phosphatidylethanolamines_C7H12NO8PR2" compartment="C_m" boundaryCondition="false"/>
<species id="M_m656" name="phosphatidylglycerol_C8H13O10PR2" compartment="C_m" boundaryCondition="false"/>
<species id="M_m657" name="phosphatidylglycerophosphate_C8H14O13P2R2" compartment="C_m" boundaryCondition="false"/>
<species id="M_m658" name="phosphatidyl-N-dimethylethanolamine_C9H16NO8PR2" compartment="C_c" boundaryCondition="false"/>
<species id="M_m659" name="phosphatidyl-N-methylethanolamine_C8H14NO8PR2" compartment="C_c" boundaryCondition="false"/>
<species id="M_m660" name="phosphatidylserine_C8H12NO10PR2" compartment="C_c" boundaryCondition="false"/>
<species id="M_m661" name="phosphatidylserine_C8H12NO10PR2" compartment="C_m" boundaryCondition="false"/>
<species id="M_m662" name="phosphoenolpyruvate_C3H5O6P" compartment="C_c" boundaryCondition="false"/>
<species id="M_m663" name="phosphoenolpyruvate_C3H5O6P" compartment="C_m" boundaryCondition="false"/>
<species id="M_m664" name="phytosphingosine_C18H39NO3" compartment="C_c" boundaryCondition="false"/>
<species id="M_m665" name="phytosphingosine 1-phosphate_C18H40NO6P" compartment="C_c" boundaryCondition="false"/>
<species id="M_m666" name="pimelic acid_C7H12O4" compartment="C_c" boundaryCondition="false"/>
<species id="M_m667" name="pimelic acid_C7H12O4" compartment="C_e" boundaryCondition="false"/>
<species id="M_m668" name="phosphate_H3O4P" compartment="C_e" boundaryCondition="false"/>
<species id="M_m669" name="(R)-pantothenate_C9H17NO5" compartment="C_e" boundaryCondition="false"/>
<species id="M_m670" name="porphobilinogen_C10H14N2O4" compartment="C_c" boundaryCondition="false"/>
<species id="M_m671" name="potassium_" compartment="C_c" boundaryCondition="false"/>
<species id="M_m672" name="prephenate_C10H10O6" compartment="C_c" boundaryCondition="false"/>
<species id="M_m673" name="protoporphyrin_C34H34N4O4" compartment="C_m" boundaryCondition="false"/>
<species id="M_m674" name="protoporphyrinogen_C34H40N4O4" compartment="C_c" boundaryCondition="false"/>
<species id="M_m675" name="protoporphyrinogen_C34H40N4O4" compartment="C_m" boundaryCondition="false"/>
<species id="M_m676" name="L-proline_C5H9NO2" compartment="C_e" boundaryCondition="false"/>
<species id="M_m677" name="pseudouridine 5'-phosphate_C9H13N2O9P" compartment="C_c" boundaryCondition="false"/>
<species id="M_m678" name="putrescine_C4H12N2" compartment="C_e" boundaryCondition="false"/>
<species id="M_m679" name="putrescine_C4H12N2" compartment="C_c" boundaryCondition="false"/>
<species id="M_m680" name="quinolinate_C7H5NO4" compartment="C_c" boundaryCondition="false"/>
<species id="M_m681" name="quinolinate_C7H5NO4" compartment="C_m" boundaryCondition="false"/>
<species id="M_m682" name="pyridoxal_C8H9NO3" compartment="C_c" boundaryCondition="false"/>
<species id="M_m683" name="pyridoxal 5'-phosphate_C8H10NO6P" compartment="C_c" boundaryCondition="false"/>
<species id="M_m684" name="pyridoxamine_C8H12N2O2" compartment="C_c" boundaryCondition="false"/>
<species id="M_m685" name="pyridoxamine 5'-phosphate_C8H13N2O5P" compartment="C_c" boundaryCondition="false"/>
<species id="M_m686" name="pyridoxine_C8H11NO3" compartment="C_c" boundaryCondition="false"/>
<species id="M_m687" name="pyridoxine 5'-phosphate_C8H12NO6P" compartment="C_c" boundaryCondition="false"/>
<species id="M_m688" name="diphosphate_H4O7P2" compartment="C_c" boundaryCondition="false"/>
<species id="M_m689" name="diphosphate_H4O7P2" compartment="C_m" boundaryCondition="false"/>
<species id="M_m690" name="pyruvate_C3H4O3" compartment="C_c" boundaryCondition="false"/>
<species id="M_m691" name="pyruvate_C3H4O3" compartment="C_m" boundaryCondition="false"/>
<species id="M_m692" name="pyruvate_C3H4O3" compartment="C_e" boundaryCondition="false"/>
<species id="M_m693" name="raffinose_C18H32O16" compartment="C_c" boundaryCondition="false"/>
<species id="M_m694" name="reduced flavoprotein_" compartment="C_c" boundaryCondition="false"/>
<species id="M_m695" name="thioredoxin dithiol_C6H9NO2S2R2" compartment="C_c" boundaryCondition="false"/>
<species id="M_m696" name="thioredoxin dithiol_C6H9NO2S2R2" compartment="C_m" boundaryCondition="false"/>
<species id="M_m697" name="riboflavin_C17H20N4O6" compartment="C_e" boundaryCondition="false"/>
<species id="M_m698" name="riboflavin_C17H20N4O6" compartment="C_c" boundaryCondition="false"/>
<species id="M_m699" name="riboflavin_C17H20N4O6" compartment="C_m" boundaryCondition="false"/>
<species id="M_m700" name="D-ribose_C5H10O5" compartment="C_e" boundaryCondition="false"/>
<species id="M_m701" name="alpha-D-ribose 1-phosphate_C5H11O8P" compartment="C_c" boundaryCondition="false"/>
<species id="M_m702" name="D-rhamnose_C6H12O5" compartment="C_e" boundaryCondition="false"/>
<species id="M_m703" name="R-S-alanylglycine_C5H9N2O3SR" compartment="C_c" boundaryCondition="false"/>
<species id="M_m704" name="S-adenosyl-4-methylthio-2-oxobutanoate_C15H19N5O6S" compartment="C_c" boundaryCondition="false"/>
<species id="M_m705" name="S-adenosyl-L-homocysteine_C14H20N6O5S" compartment="C_c" boundaryCondition="false"/>
<species id="M_m706" name="S-adenosyl-L-homocysteine_C14H20N6O5S" compartment="C_m" boundaryCondition="false"/>
<species id="M_m707" name="S-adenosyl-L-methionine_C15H22N6O5S" compartment="C_c" boundaryCondition="false"/>
<species id="M_m708" name="S-adenosyl-L-methionine_C15H22N6O5S" compartment="C_m" boundaryCondition="false"/>
<species id="M_m709" name="S-adenosylmethioninamine_C14H23N6O3S" compartment="C_c" boundaryCondition="false"/>
<species id="M_m710" name="S-aminomethyldihydrolipoylprotein_C9H19N2OS2R" compartment="C_m" boundaryCondition="false"/>
<species id="M_m711" name="S-adenosyl-L-methionine_C15H22N6O5S" compartment="C_e" boundaryCondition="false"/>
<species id="M_m712" name="sedoheptulose 1,7-bisphosphate_C7H16O13P2" compartment="C_c" boundaryCondition="false"/>
<species id="M_m713" name="sedoheptulose 7-phosphate_C7H15O10P" compartment="C_c" boundaryCondition="false"/>
<species id="M_m714" name="L-serine_C3H7NO3" compartment="C_e" boundaryCondition="false"/>
<species id="M_m715" name="S-formylglutathione_C11H17N3O7S" compartment="C_c" boundaryCondition="false"/>
<species id="M_m716" name="shikimate_C7H10O5" compartment="C_c" boundaryCondition="false"/>
<species id="M_m717" name="shikimate 3-phosphate_C7H11O8P" compartment="C_c" boundaryCondition="false"/>
<species id="M_m718" name="sirohydrochlorin_C42H46N4O16" compartment="C_c" boundaryCondition="false"/>
<species id="M_m719" name="sulfate_H2O4S" compartment="C_e" boundaryCondition="false"/>
<species id="M_m720" name="S-methyl-L-methionine_C6H13NO2S" compartment="C_c" boundaryCondition="false"/>
<species id="M_m721" name="sn-glycerol 3-phosphate_C3H9O6P" compartment="C_c" boundaryCondition="false"/>
<species id="M_m722" name="sn-glycerol 3-phosphate_C3H9O6P" compartment="C_m" boundaryCondition="false"/>
<species id="M_m723" name="sodium_" compartment="C_c" boundaryCondition="false"/>
<species id="M_m724" name="sorbose_C6H12O6" compartment="C_c" boundaryCondition="false"/>
<species id="M_m725" name="sorbose_C6H12O6" compartment="C_e" boundaryCondition="false"/>
<species id="M_m726" name="spermidine_C7H19N3" compartment="C_c" boundaryCondition="false"/>
<species id="M_m727" name="spermine_C10H26N4" compartment="C_c" boundaryCondition="false"/>
<species id="M_m728" name="sphinganine_C18H39NO2" compartment="C_c" boundaryCondition="false"/>
<species id="M_m729" name="sphinganine 1-phosphate_C18H40NO5P" compartment="C_c" boundaryCondition="false"/>
<species id="M_m730" name="spermidine_C7H19N3" compartment="C_e" boundaryCondition="false"/>
<species id="M_m731" name="spermine_C10H26N4" compartment="C_e" boundaryCondition="false"/>
<species id="M_m732" name="squalene_C30H50" compartment="C_c" boundaryCondition="false"/>
<species id="M_m733" name="stearic acid_C18H36O2" compartment="C_c" boundaryCondition="false"/>
<species id="M_m734" name="stearoyl-[acp]_C18H35OSR" compartment="C_c" boundaryCondition="false"/>
<species id="M_m735" name="stearoyl-[acp]_C18H35OSR" compartment="C_m" boundaryCondition="false"/>
<species id="M_m736" name="succinate_C4H6O4" compartment="C_c" boundaryCondition="false"/>
<species id="M_m737" name="succinate semialdehyde_C4H6O3" compartment="C_c" boundaryCondition="false"/>
<species id="M_m738" name="succinate_C4H6O4" compartment="C_m" boundaryCondition="false"/>
<species id="M_m739" name="succinyl-CoA_C25H40N7O19P3S" compartment="C_m" boundaryCondition="false"/>
<species id="M_m740" name="succinate_C4H6O4" compartment="C_e" boundaryCondition="false"/>
<species id="M_m741" name="sucrose_C12H22O11" compartment="C_c" boundaryCondition="false"/>
<species id="M_m742" name="sucrose_C12H22O11" compartment="C_e" boundaryCondition="false"/>
<species id="M_m743" name="sulfate_H2O4S" compartment="C_c" boundaryCondition="false"/>
<species id="M_m744" name="sulfate_H2O4S" compartment="C_m" boundaryCondition="false"/>
<species id="M_m745" name="sulfite_H2O3S" compartment="C_c" boundaryCondition="false"/>
<species id="M_m746" name="myristoyl-CoA_C35H62N7O17P3S" compartment="C_c" boundaryCondition="false"/>
<species id="M_m747" name="tetradecenoyl-[acp]_" compartment="C_c" boundaryCondition="false"/>
<species id="M_m748" name="tetradecenoyl-[acp]_" compartment="C_m" boundaryCondition="false"/>
<species id="M_m749" name="tetrahydrofolate_C19H23N7O6" compartment="C_c" boundaryCondition="false"/>
<species id="M_m750" name="tetrahydrofolate_C19H23N7O6" compartment="C_m" boundaryCondition="false"/>
<species id="M_m751" name="tetrahydrofolyl-(Glu)n_C24H30N8O9" compartment="C_c" boundaryCondition="false"/>
<species id="M_m752" name="tetrahydropteroyltri-L-glutamate_C29H37N9O12" compartment="C_c" boundaryCondition="false"/>
<species id="M_m753" name="thiamin_C12H17N4OS" compartment="C_c" boundaryCondition="false"/>
<species id="M_m754" name="thiamin diphosphate_C12H18N4O7P2S" compartment="C_c" boundaryCondition="false"/>
<species id="M_m755" name="thiamin monophosphate_C12H17N4O4PS" compartment="C_c" boundaryCondition="false"/>
<species id="M_m756" name="thiamin triphosphate_C12H19N4O10P3S" compartment="C_c" boundaryCondition="false"/>
<species id="M_m757" name="thiamin_C12H17N4OS" compartment="C_e" boundaryCondition="false"/>
<species id="M_m758" name="L-threonine_C4H9NO3" compartment="C_e" boundaryCondition="false"/>
<species id="M_m759" name="thymidine_C10H14N2O5" compartment="C_c" boundaryCondition="false"/>
<species id="M_m760" name="thymine_C5H6N2O2" compartment="C_c" boundaryCondition="false"/>
<species id="M_m761" name="thymine_C5H6N2O2" compartment="C_e" boundaryCondition="false"/>
<species id="M_m762" name="2-trans,6-trans-farnesyl diphosphate_C15H28O7P2" compartment="C_c" boundaryCondition="false"/>
<species id="M_m763" name="trans-4-hydroxy-L-proline_C5H9NO3" compartment="C_c" boundaryCondition="false"/>
<species id="M_m764" name="alpha,alpha-trehalose_C12H22O11" compartment="C_e" boundaryCondition="false"/>
<species id="M_m765" name="triglycerides_C6H5O6R3" compartment="C_c" boundaryCondition="false"/>
<species id="M_m766" name="transfer RNA_" compartment="C_c" boundaryCondition="false"/>
<species id="M_m767" name="tRNA(Arg)_" compartment="C_c" boundaryCondition="false"/>
<species id="M_m768" name="tRNA(His)_" compartment="C_c" boundaryCondition="false"/>
<species id="M_m769" name="tRNA(Lys)_" compartment="C_c" boundaryCondition="false"/>
<species id="M_m770" name="tRNA(Lys)_" compartment="C_m" boundaryCondition="false"/>
<species id="M_m771" name="transfer RNA_" compartment="C_m" boundaryCondition="false"/>
<species id="M_m772" name="L-tryptophan_C11H12N2O2" compartment="C_e" boundaryCondition="false"/>
<species id="M_m773" name="L-tyrosine_C9H11NO3" compartment="C_e" boundaryCondition="false"/>
<species id="M_m774" name="ubiquinols_C14H20O4" compartment="C_m" boundaryCondition="false"/>
<species id="M_m775" name="ubiquinone-9_C54H82O4" compartment="C_m" boundaryCondition="false"/>
<species id="M_m776" name="UDP_C9H14N2O12P2" compartment="C_c" boundaryCondition="false"/>
<species id="M_m777" name="UDP-D-galactose_C15H24N2O17P2" compartment="C_c" boundaryCondition="false"/>
<species id="M_m778" name="UDP-glucose_C15H24N2O17P2" compartment="C_c" boundaryCondition="false"/>
<species id="M_m779" name="UDP-N-acetyl-D-galactosamine_C17H27N3O17P2" compartment="C_c" boundaryCondition="false"/>
<species id="M_m780" name="UMP_C9H13N2O9P" compartment="C_c" boundaryCondition="false"/>
<species id="M_m781" name="uracil_C4H4N2O2" compartment="C_c" boundaryCondition="false"/>
<species id="M_m782" name="uracil_C4H4N2O2" compartment="C_e" boundaryCondition="false"/>
<species id="M_m783" name="urea_CH4N2O" compartment="C_c" boundaryCondition="false"/>
<species id="M_m784" name="urea-1-carboxylate_C2H4N2O3" compartment="C_c" boundaryCondition="false"/>
<species id="M_m785" name="urea_CH4N2O" compartment="C_e" boundaryCondition="false"/>
<species id="M_m786" name="uridine_C9H12N2O6" compartment="C_c" boundaryCondition="false"/>
<species id="M_m787" name="uridine_C9H12N2O6" compartment="C_e" boundaryCondition="false"/>
<species id="M_m788" name="uroporphyrinogen III_C40H44N4O16" compartment="C_c" boundaryCondition="false"/>
<species id="M_m789" name="UTP_C9H15N2O15P3" compartment="C_c" boundaryCondition="false"/>
<species id="M_m790" name="L-valine_C5H11NO2" compartment="C_e" boundaryCondition="false"/>
<species id="M_m791" name="xanthine_C5H4N4O2" compartment="C_c" boundaryCondition="false"/>
<species id="M_m792" name="xanthosine_C10H12N4O6" compartment="C_c" boundaryCondition="false"/>
<species id="M_m793" name="xanthosine 5'-phosphate_C10H13N4O9P" compartment="C_c" boundaryCondition="false"/>
<species id="M_m794" name="xanthine_C5H4N4O2" compartment="C_e" boundaryCondition="false"/>
<species id="M_m795" name="xanthosine_C10H12N4O6" compartment="C_e" boundaryCondition="false"/>
<species id="M_m796" name="D-xylose_C5H10O5" compartment="C_e" boundaryCondition="false"/>
<species id="M_m797" name="zymosterol_C27H44O" compartment="C_c" boundaryCondition="false"/>
<species id="M_m798" name="zymosterol_C27H44O" compartment="C_e" boundaryCondition="false"/>
<species id="M_m799" name="acetaldehyde_C2H4O" compartment="C_b" boundaryCondition="true"/>
<species id="M_m800" name="acetate_C2H4O2" compartment="C_b" boundaryCondition="true"/>
<species id="M_m801" name="adenosine_C10H13N5O4" compartment="C_b" boundaryCondition="true"/>
<species id="M_m802" name="adenine_C5H5N5" compartment="C_b" boundaryCondition="true"/>
<species id="M_m803" name="2-oxoglutarate_C5H6O5" compartment="C_b" boundaryCondition="true"/>
<species id="M_m804" name="L-alanine_C3H7NO2" compartment="C_b" boundaryCondition="true"/>
<species id="M_m805" name="8-amino-7-oxononanoate_C9H17NO3" compartment="C_b" boundaryCondition="true"/>
<species id="M_m806" name="D-arabinose_C5H10O5" compartment="C_b" boundaryCondition="true"/>
<species id="M_m807" name="L-arginine_C6H14N4O2" compartment="C_b" boundaryCondition="true"/>
<species id="M_m808" name="L-asparagine_C4H8N2O3" compartment="C_b" boundaryCondition="true"/>
<species id="M_m809" name="L-aspartate_C4H7NO4" compartment="C_b" boundaryCondition="true"/>
<species id="M_m810" name="allantoin_C4H6N4O3" compartment="C_b" boundaryCondition="true"/>
<species id="M_m811" name="biomass_" compartment="C_b" boundaryCondition="true"/>
<species id="M_m812" name="biotin_C10H16N2O3S" compartment="C_b" boundaryCondition="true"/>
<species id="M_m813" name="myristic acid_C14H28O2" compartment="C_b" boundaryCondition="true"/>
<species id="M_m814" name="palmitic acid_C16H32O2" compartment="C_b" boundaryCondition="true"/>
<species id="M_m815" name="stearic acid_C18H36O2" compartment="C_b" boundaryCondition="true"/>
<species id="M_m816" name="choline_C5H14NO" compartment="C_b" boundaryCondition="true"/>
<species id="M_m817" name="citrate_C6H8O7" compartment="C_b" boundaryCondition="true"/>
<species id="M_m818" name="CO2_CO2" compartment="C_b" boundaryCondition="true"/>
<species id="M_m819" name="L-cysteine_C3H7NO2S" compartment="C_b" boundaryCondition="true"/>
<species id="M_m820" name="cytidine_C9H13N3O5" compartment="C_b" boundaryCondition="true"/>
<species id="M_m821" name="cytosine_C4H5N3O" compartment="C_b" boundaryCondition="true"/>
<species id="M_m822" name="7,8-diaminononanoate_C9H20N2O2" compartment="C_b" boundaryCondition="true"/>
<species id="M_m823" name="deoxyadenosine_C10H13N5O3" compartment="C_b" boundaryCondition="true"/>
<species id="M_m824" name="deoxycytidine_C9H13N3O4" compartment="C_b" boundaryCondition="true"/>
<species id="M_m825" name="deoxyguanosine_C10H13N5O4" compartment="C_b" boundaryCondition="true"/>
<species id="M_m826" name="deoxyinosine_C10H12N4O4" compartment="C_b" boundaryCondition="true"/>
<species id="M_m827" name="dipeptide_C4H6N2O3R2" compartment="C_b" boundaryCondition="true"/>
<species id="M_m828" name="dTTP_C10H17N2O14P3" compartment="C_b" boundaryCondition="true"/>
<species id="M_m829" name="thymidine_C10H14N2O5" compartment="C_b" boundaryCondition="true"/>
<species id="M_m830" name="deoxyuridine_C9H12N2O5" compartment="C_b" boundaryCondition="true"/>
<species id="M_m831" name="ergosterol_C28H44O" compartment="C_b" boundaryCondition="true"/>
<species id="M_m832" name="ethanol_C2H6O" compartment="C_b" boundaryCondition="true"/>
<species id="M_m833" name="formate_CH2O2" compartment="C_b" boundaryCondition="true"/>
<species id="M_m834" name="D-fructose_C6H12O6" compartment="C_b" boundaryCondition="true"/>
<species id="M_m835" name="beta-D-fucose_C6H12O5" compartment="C_b" boundaryCondition="true"/>
<species id="M_m836" name="fumarate_C4H4O4" compartment="C_b" boundaryCondition="true"/>
<species id="M_m837" name="D-glucosamine 6-phosphate_C6H14NO8P" compartment="C_b" boundaryCondition="true"/>
<species id="M_m838" name="gamma-aminobutyrate_C4H9NO2" compartment="C_b" boundaryCondition="true"/>
<species id="M_m839" name="D-galactose_C6H12O6" compartment="C_b" boundaryCondition="true"/>
<species id="M_m840" name="glycolaldehyde_C2H4O2" compartment="C_b" boundaryCondition="true"/>
<species id="M_m841" name="glucosamine_C6H13NO5" compartment="C_b" boundaryCondition="true"/>
<species id="M_m842" name="alpha-D-glucose_C6H12O6" compartment="C_b" boundaryCondition="true"/>
<species id="M_m843" name="L-glutamine_C5H10N2O3" compartment="C_b" boundaryCondition="true"/>
<species id="M_m844" name="L-glucitol_C6H14O6" compartment="C_b" boundaryCondition="true"/>
<species id="M_m845" name="L-glutamate_C5H9NO4" compartment="C_b" boundaryCondition="true"/>
<species id="M_m846" name="glycerol_C3H8O3" compartment="C_b" boundaryCondition="true"/>
<species id="M_m847" name="glycine_C2H5NO2" compartment="C_b" boundaryCondition="true"/>
<species id="M_m848" name="guanine_C5H5N5O" compartment="C_b" boundaryCondition="true"/>
<species id="M_m849" name="guanosine_C10H13N5O5" compartment="C_b" boundaryCondition="true"/>
<species id="M_m850" name="L-histidine_C6H9N3O2" compartment="C_b" boundaryCondition="true"/>
<species id="M_m851" name="hypoxanthine_C5H4N4O" compartment="C_b" boundaryCondition="true"/>
<species id="M_m852" name="L-isoleucine_C6H13NO2" compartment="C_b" boundaryCondition="true"/>
<species id="M_m853" name="inosine_C10H12N4O5" compartment="C_b" boundaryCondition="true"/>
<species id="M_m854" name="potassium_" compartment="C_b" boundaryCondition="true"/>
<species id="M_m855" name="(R)-lactate_C3H6O3" compartment="C_b" boundaryCondition="true"/>
<species id="M_m856" name="L-leucine_C6H13NO2" compartment="C_b" boundaryCondition="true"/>
<species id="M_m857" name="L-lysine_C6H14N2O2" compartment="C_b" boundaryCondition="true"/>
<species id="M_m858" name="malate_C4H6O5" compartment="C_b" boundaryCondition="true"/>
<species id="M_m859" name="alpha-D-mannose_C6H12O6" compartment="C_b" boundaryCondition="true"/>
<species id="M_m860" name="melibiose_C12H22O11" compartment="C_b" boundaryCondition="true"/>
<species id="M_m861" name="L-methionine_C5H11NO2S" compartment="C_b" boundaryCondition="true"/>
<species id="M_m862" name="myo-inositol_C6H12O6" compartment="C_b" boundaryCondition="true"/>
<species id="M_m863" name="maltose_C12H22O11" compartment="C_b" boundaryCondition="true"/>
<species id="M_m864" name="S-methyl-L-methionine_C6H13NO2S" compartment="C_b" boundaryCondition="true"/>
<species id="M_m865" name="D-mannitol_C6H14O6" compartment="C_b" boundaryCondition="true"/>
<species id="M_m866" name="methane_CH4" compartment="C_b" boundaryCondition="true"/>
<species id="M_m867" name="sodium_" compartment="C_b" boundaryCondition="true"/>
<species id="M_m868" name="NH3_H3N" compartment="C_b" boundaryCondition="true"/>
<species id="M_m869" name="nicotinamide mononucleotide_C11H15N2O8P" compartment="C_b" boundaryCondition="true"/>
<species id="M_m870" name="oxygen_" compartment="C_b" boundaryCondition="true"/>
<species id="M_m871" name="oxidized glutathione_C20H32N6O12S2" compartment="C_b" boundaryCondition="true"/>
<species id="M_m872" name="oligopeptide_" compartment="C_b" boundaryCondition="true"/>
<species id="M_m873" name="L-ornithine_C5H12N2O2" compartment="C_b" boundaryCondition="true"/>
<species id="M_m874" name="adenosine 3',5'-bisphosphate_C10H15N5O10P2" compartment="C_b" boundaryCondition="true"/>
<species id="M_m875" name="peptide_" compartment="C_b" boundaryCondition="true"/>
<species id="M_m876" name="L-phenylalanine_C9H11NO2" compartment="C_b" boundaryCondition="true"/>
<species id="M_m877" name="pimelic acid_C7H12O4" compartment="C_b" boundaryCondition="true"/>
<species id="M_m878" name="phosphate_H3O4P" compartment="C_b" boundaryCondition="true"/>
<species id="M_m879" name="(R)-pantothenate_C9H17NO5" compartment="C_b" boundaryCondition="true"/>
<species id="M_m880" name="L-proline_C5H9NO2" compartment="C_b" boundaryCondition="true"/>
<species id="M_m881" name="pyruvate_C3H4O3" compartment="C_b" boundaryCondition="true"/>
<species id="M_m882" name="riboflavin_C17H20N4O6" compartment="C_b" boundaryCondition="true"/>
<species id="M_m883" name="D-ribose_C5H10O5" compartment="C_b" boundaryCondition="true"/>
<species id="M_m884" name="D-rhamnose_C6H12O5" compartment="C_b" boundaryCondition="true"/>
<species id="M_m885" name="S-adenosyl-L-methionine_C15H22N6O5S" compartment="C_b" boundaryCondition="true"/>
<species id="M_m886" name="L-serine_C3H7NO3" compartment="C_b" boundaryCondition="true"/>
<species id="M_m887" name="sulfate_H2O4S" compartment="C_b" boundaryCondition="true"/>
<species id="M_m888" name="sorbose_C6H12O6" compartment="C_b" boundaryCondition="true"/>
<species id="M_m889" name="spermine_C10H26N4" compartment="C_b" boundaryCondition="true"/>
<species id="M_m890" name="succinate_C4H6O4" compartment="C_b" boundaryCondition="true"/>
<species id="M_m891" name="sucrose_C12H22O11" compartment="C_b" boundaryCondition="true"/>
<species id="M_m892" name="thiamin_C12H17N4OS" compartment="C_b" boundaryCondition="true"/>
<species id="M_m893" name="L-threonine_C4H9NO3" compartment="C_b" boundaryCondition="true"/>
<species id="M_m894" name="thymine_C5H6N2O2" compartment="C_b" boundaryCondition="true"/>
<species id="M_m895" name="alpha,alpha-trehalose_C12H22O11" compartment="C_b" boundaryCondition="true"/>
<species id="M_m896" name="L-tryptophan_C11H12N2O2" compartment="C_b" boundaryCondition="true"/>
<species id="M_m897" name="L-tyrosine_C9H11NO3" compartment="C_b" boundaryCondition="true"/>
<species id="M_m898" name="uracil_C4H4N2O2" compartment="C_b" boundaryCondition="true"/>
<species id="M_m899" name="urea_CH4N2O" compartment="C_b" boundaryCondition="true"/>
<species id="M_m900" name="uridine_C9H12N2O6" compartment="C_b" boundaryCondition="true"/>
<species id="M_m901" name="L-valine_C5H11NO2" compartment="C_b" boundaryCondition="true"/>
<species id="M_m902" name="xanthine_C5H4N4O2" compartment="C_b" boundaryCondition="true"/>
<species id="M_m903" name="zymosterol_C27H44O" compartment="C_b" boundaryCondition="true"/>
</listOfSpecies><listOfReactions><reaction id="R_GLK1_1" name="Glucokinase GLK1" reversible="false"><notes><html:p>GENE_ASSOCIATION: YCL040W</html:p><html:p>SUBSYSTEM: Glycolysis / Gluconeogenesis</html:p><html:p>PROTEIN_CLASS: 2.7.1.2</html:p></notes><listOfReactants><speciesReference species="M_m203" stoichiometry="1"/><speciesReference species="M_m220" stoichiometry="1"/></listOfReactants><listOfProducts><speciesReference species="M_m187" stoichiometry="1"/><speciesReference species="M_m204" stoichiometry="1"/></listOfProducts><kineticLaw><math xmlns="http://www.w3.org/1998/Math/MathML"><apply><ci> LOWER_BOUND </ci><ci> UPPER_BOUND </ci><ci> OBJECTIVE_COEFFICIENT </ci></apply></math><listOfParameters><parameter id="LOWER_BOUND" value="     0.00000000"/><parameter id="UPPER_BOUND" value="  1000.00000000"/><parameter id="OBJECTIVE_COEFFICIENT" value="     0.00000000"/></listOfParameters></kineticLaw></reaction>
<reaction id="R_GLK1_2" name="Glucokinase GLK1" reversible="false"><notes><html:p>GENE_ASSOCIATION: YCL040W</html:p><html:p>SUBSYSTEM: Glycolysis / Gluconeogenesis</html:p><html:p>PROTEIN_CLASS: 2.7.1.2</html:p></notes><listOfReactants><speciesReference species="M_m206" stoichiometry="1"/><speciesReference species="M_m220" stoichiometry="1"/></listOfReactants><listOfProducts><speciesReference species="M_m187" stoichiometry="1"/><speciesReference species="M_m334" stoichiometry="1"/></listOfProducts><kineticLaw><math xmlns="http://www.w3.org/1998/Math/MathML"><apply><ci> LOWER_BOUND </ci><ci> UPPER_BOUND </ci><ci> OBJECTIVE_COEFFICIENT </ci></apply></math><listOfParameters><parameter id="LOWER_BOUND" value="     0.00000000"/><parameter id="UPPER_BOUND" value="  1000.00000000"/><parameter id="OBJECTIVE_COEFFICIENT" value="     0.00000000"/></listOfParameters></kineticLaw></reaction>
<reaction id="R_GLK1_3" name="Glucokinase GLK1" reversible="false"><notes><html:p>GENE_ASSOCIATION: YCL040W</html:p><html:p>SUBSYSTEM: Glycolysis / Gluconeogenesis</html:p><html:p>PROTEIN_CLASS: 2.7.1.2</html:p></notes><listOfReactants><speciesReference species="M_m220" stoichiometry="1"/><speciesReference species="M_m227" stoichiometry="1"/></listOfReactants><listOfProducts><speciesReference species="M_m187" stoichiometry="1"/><speciesReference species="M_m228" stoichiometry="1"/></listOfProducts><kineticLaw><math xmlns="http://www.w3.org/1998/Math/MathML"><apply><ci> LOWER_BOUND </ci><ci> UPPER_BOUND </ci><ci> OBJECTIVE_COEFFICIENT </ci></apply></math><listOfParameters><parameter id="LOWER_BOUND" value="     0.00000000"/><parameter id="UPPER_BOUND" value="  1000.00000000"/><parameter id="OBJECTIVE_COEFFICIENT" value="     0.00000000"/></listOfParameters></kineticLaw></reaction>
<reaction id="R_HXK1_1" name="Hexokinase-1" reversible="false"><notes><html:p>GENE_ASSOCIATION: YFR053C</html:p><html:p>SUBSYSTEM: Glycolysis / Gluconeogenesis</html:p><html:p>PROTEIN_CLASS: 2.7.1.1</html:p></notes><listOfReactants><speciesReference species="M_m220" stoichiometry="1"/><speciesReference species="M_m227" stoichiometry="1"/></listOfReactants><listOfProducts><speciesReference species="M_m187" stoichiometry="1"/><speciesReference species="M_m204" stoichiometry="1"/></listOfProducts><kineticLaw><math xmlns="http://www.w3.org/1998/Math/MathML"><apply><ci> LOWER_BOUND </ci><ci> UPPER_BOUND </ci><ci> OBJECTIVE_COEFFICIENT </ci></apply></math><listOfParameters><parameter id="LOWER_BOUND" value="     0.00000000"/><parameter id="UPPER_BOUND" value="  1000.00000000"/><parameter id="OBJECTIVE_COEFFICIENT" value="     0.00000000"/></listOfParameters></kineticLaw></reaction>
<reaction id="R_HXK1_2" name="Hexokinase-1" reversible="false"><notes><html:p>GENE_ASSOCIATION: YFR053C</html:p><html:p>SUBSYSTEM: Glycolysis / Gluconeogenesis</html:p><html:p>PROTEIN_CLASS: 2.7.1.1</html:p></notes><listOfReactants><speciesReference species="M_m203" stoichiometry="1"/><speciesReference species="M_m220" stoichiometry="1"/></listOfReactants><listOfProducts><speciesReference species="M_m187" stoichiometry="1"/><speciesReference species="M_m204" stoichiometry="1"/></listOfProducts><kineticLaw><math xmlns="http://www.w3.org/1998/Math/MathML"><apply><ci> LOWER_BOUND </ci><ci> UPPER_BOUND </ci><ci> OBJECTIVE_COEFFICIENT </ci></apply></math><listOfParameters><parameter id="LOWER_BOUND" value="     0.00000000"/><parameter id="UPPER_BOUND" value="  1000.00000000"/><parameter id="OBJECTIVE_COEFFICIENT" value="     0.00000000"/></listOfParameters></kineticLaw></reaction>
<reaction id="R_HXK1_3" name="Hexokinase-1" reversible="false"><notes><html:p>GENE_ASSOCIATION: YFR053C</html:p><html:p>SUBSYSTEM: Glycolysis / Gluconeogenesis</html:p><html:p>PROTEIN_CLASS: 2.7.1.1</html:p></notes><listOfReactants><speciesReference species="M_m206" stoichiometry="1"/><speciesReference species="M_m220" stoichiometry="1"/></listOfReactants><listOfProducts><speciesReference species="M_m187" stoichiometry="1"/><speciesReference species="M_m334" stoichiometry="1"/></listOfProducts><kineticLaw><math xmlns="http://www.w3.org/1998/Math/MathML"><apply><ci> LOWER_BOUND </ci><ci> UPPER_BOUND </ci><ci> OBJECTIVE_COEFFICIENT </ci></apply></math><listOfParameters><parameter id="LOWER_BOUND" value="     0.00000000"/><parameter id="UPPER_BOUND" value="  1000.00000000"/><parameter id="OBJECTIVE_COEFFICIENT" value="     0.00000000"/></listOfParameters></kineticLaw></reaction>
<reaction id="R_HXK1_4" name="Hexokinase-1" reversible="false"><notes><html:p>GENE_ASSOCIATION: YFR053C</html:p><html:p>SUBSYSTEM: Glycolysis / Gluconeogenesis</html:p><html:p>PROTEIN_CLASS: 2.7.1.1</html:p></notes><listOfReactants><speciesReference species="M_m220" stoichiometry="1"/><speciesReference species="M_m307" stoichiometry="1"/></listOfReactants><listOfProducts><speciesReference species="M_m187" stoichiometry="1"/><speciesReference species="M_m225" stoichiometry="1"/></listOfProducts><kineticLaw><math xmlns="http://www.w3.org/1998/Math/MathML"><apply><ci> LOWER_BOUND </ci><ci> UPPER_BOUND </ci><ci> OBJECTIVE_COEFFICIENT </ci></apply></math><listOfParameters><parameter id="LOWER_BOUND" value="     0.00000000"/><parameter id="UPPER_BOUND" value="  1000.00000000"/><parameter id="OBJECTIVE_COEFFICIENT" value="     0.00000000"/></listOfParameters></kineticLaw></reaction>
<reaction id="R_HXK2_1" name="Hexokinase-2" reversible="false"><notes><html:p>GENE_ASSOCIATION: YGL253W</html:p><html:p>SUBSYSTEM: Glycolysis / Gluconeogenesis</html:p><html:p>PROTEIN_CLASS: 2.7.1.1</html:p></notes><listOfReactants><speciesReference species="M_m220" stoichiometry="1"/><speciesReference species="M_m227" stoichiometry="1"/></listOfReactants><listOfProducts><speciesReference species="M_m187" stoichiometry="1"/><speciesReference species="M_m204" stoichiometry="1"/></listOfProducts><kineticLaw><math xmlns="http://www.w3.org/1998/Math/MathML"><apply><ci> LOWER_BOUND </ci><ci> UPPER_BOUND </ci><ci> OBJECTIVE_COEFFICIENT </ci></apply></math><listOfParameters><parameter id="LOWER_BOUND" value="     0.00000000"/><parameter id="UPPER_BOUND" value="  1000.00000000"/><parameter id="OBJECTIVE_COEFFICIENT" value="     0.00000000"/></listOfParameters></kineticLaw></reaction>
<reaction id="R_HXK2_2" name="Hexokinase-2" reversible="false"><notes><html:p>GENE_ASSOCIATION: YGL253W</html:p><html:p>SUBSYSTEM: Glycolysis / Gluconeogenesis</html:p><html:p>PROTEIN_CLASS: 2.7.1.1</html:p></notes><listOfReactants><speciesReference species="M_m203" stoichiometry="1"/><speciesReference species="M_m220" stoichiometry="1"/></listOfReactants><listOfProducts><speciesReference species="M_m187" stoichiometry="1"/><speciesReference species="M_m204" stoichiometry="1"/></listOfProducts><kineticLaw><math xmlns="http://www.w3.org/1998/Math/MathML"><apply><ci> LOWER_BOUND </ci><ci> UPPER_BOUND </ci><ci> OBJECTIVE_COEFFICIENT </ci></apply></math><listOfParameters><parameter id="LOWER_BOUND" value="     0.00000000"/><parameter id="UPPER_BOUND" value="  1000.00000000"/><parameter id="OBJECTIVE_COEFFICIENT" value="     0.00000000"/></listOfParameters></kineticLaw></reaction>
<reaction id="R_HXK2_3" name="Hexokinase-2" reversible="false"><notes><html:p>GENE_ASSOCIATION: YGL253W</html:p><html:p>SUBSYSTEM: Glycolysis / Gluconeogenesis</html:p><html:p>PROTEIN_CLASS: 2.7.1.1</html:p></notes><listOfReactants><speciesReference species="M_m206" stoichiometry="1"/><speciesReference species="M_m220" stoichiometry="1"/></listOfReactants><listOfProducts><speciesReference species="M_m187" stoichiometry="1"/><speciesReference species="M_m334" stoichiometry="1"/></listOfProducts><kineticLaw><math xmlns="http://www.w3.org/1998/Math/MathML"><apply><ci> LOWER_BOUND </ci><ci> UPPER_BOUND </ci><ci> OBJECTIVE_COEFFICIENT </ci></apply></math><listOfParameters><parameter id="LOWER_BOUND" value="     0.00000000"/><parameter id="UPPER_BOUND" value="  1000.00000000"/><parameter id="OBJECTIVE_COEFFICIENT" value="     0.00000000"/></listOfParameters></kineticLaw></reaction>
<reaction id="R_HXK2_4" name="Hexokinase-2" reversible="false"><notes><html:p>GENE_ASSOCIATION: YGL253W</html:p><html:p>SUBSYSTEM: Glycolysis / Gluconeogenesis</html:p><html:p>PROTEIN_CLASS: 2.7.1.1</html:p></notes><listOfReactants><speciesReference species="M_m220" stoichiometry="1"/><speciesReference species="M_m307" stoichiometry="1"/></listOfReactants><listOfProducts><speciesReference species="M_m187" stoichiometry="1"/><speciesReference species="M_m225" stoichiometry="1"/></listOfProducts><kineticLaw><math xmlns="http://www.w3.org/1998/Math/MathML"><apply><ci> LOWER_BOUND </ci><ci> UPPER_BOUND </ci><ci> OBJECTIVE_COEFFICIENT </ci></apply></math><listOfParameters><parameter id="LOWER_BOUND" value="     0.00000000"/><parameter id="UPPER_BOUND" value="  1000.00000000"/><parameter id="OBJECTIVE_COEFFICIENT" value="     0.00000000"/></listOfParameters></kineticLaw></reaction>
<reaction id="R_PGI1_1" name="Glucose-6-phosphate isomerase" reversible="true"><notes><html:p>GENE_ASSOCIATION: YBR196C</html:p><html:p>SUBSYSTEM: Glycolysis / Gluconeogenesis</html:p><html:p>PROTEIN_CLASS: 5.3.1.9</html:p></notes><listOfReactants><speciesReference species="M_m204" stoichiometry="1"/></listOfReactants><listOfProducts><speciesReference species="M_m225" stoichiometry="1"/></listOfProducts><kineticLaw><math xmlns="http://www.w3.org/1998/Math/MathML"><apply><ci> LOWER_BOUND </ci><ci> UPPER_BOUND </ci><ci> OBJECTIVE_COEFFICIENT </ci></apply></math><listOfParameters><parameter id="LOWER_BOUND" value=" -1000.00000000"/><parameter id="UPPER_BOUND" value="  1000.00000000"/><parameter id="OBJECTIVE_COEFFICIENT" value="     0.00000000"/></listOfParameters></kineticLaw></reaction>
<reaction id="R_PGI1_2" name="Glucose-6-phosphate isomerase" reversible="true"><notes><html:p>GENE_ASSOCIATION: YBR196C</html:p><html:p>SUBSYSTEM: Glycolysis / Gluconeogenesis</html:p><html:p>PROTEIN_CLASS: 5.3.1.9</html:p></notes><listOfReactants><speciesReference species="M_m204" stoichiometry="1"/></listOfReactants><listOfProducts><speciesReference species="M_m228" stoichiometry="1"/></listOfProducts><kineticLaw><math xmlns="http://www.w3.org/1998/Math/MathML"><apply><ci> LOWER_BOUND </ci><ci> UPPER_BOUND </ci><ci> OBJECTIVE_COEFFICIENT </ci></apply></math><listOfParameters><parameter id="LOWER_BOUND" value=" -1000.00000000"/><parameter id="UPPER_BOUND" value="  1000.00000000"/><parameter id="OBJECTIVE_COEFFICIENT" value="     0.00000000"/></listOfParameters></kineticLaw></reaction>
<reaction id="R_PGI1_3" name="Glucose-6-phosphate isomerase" reversible="true"><notes><html:p>GENE_ASSOCIATION: YBR196C</html:p><html:p>SUBSYSTEM: Glycolysis / Gluconeogenesis</html:p><html:p>PROTEIN_CLASS: 5.3.1.9</html:p></notes><listOfReactants><speciesReference species="M_m228" stoichiometry="1"/></listOfReactants><listOfProducts><speciesReference species="M_m225" stoichiometry="1"/></listOfProducts><kineticLaw><math xmlns="http://www.w3.org/1998/Math/MathML"><apply><ci> LOWER_BOUND </ci><ci> UPPER_BOUND </ci><ci> OBJECTIVE_COEFFICIENT </ci></apply></math><listOfParameters><parameter id="LOWER_BOUND" value=" -1000.00000000"/><parameter id="UPPER_BOUND" value="  1000.00000000"/><parameter id="OBJECTIVE_COEFFICIENT" value="     0.00000000"/></listOfParameters></kineticLaw></reaction>
<reaction id="R_PFK2" name="Phosphofructokinase 2" reversible="false"><notes><html:p>GENE_ASSOCIATION: YMR205C</html:p><html:p>SUBSYSTEM: Glycolysis / Gluconeogenesis</html:p><html:p>PROTEIN_CLASS: 2.7.1.11</html:p></notes><listOfReactants><speciesReference species="M_m220" stoichiometry="1"/><speciesReference species="M_m225" stoichiometry="1"/></listOfReactants><listOfProducts><speciesReference species="M_m187" stoichiometry="1"/><speciesReference species="M_m224" stoichiometry="1"/></listOfProducts><kineticLaw><math xmlns="http://www.w3.org/1998/Math/MathML"><apply><ci> LOWER_BOUND </ci><ci> UPPER_BOUND </ci><ci> OBJECTIVE_COEFFICIENT </ci></apply></math><listOfParameters><parameter id="LOWER_BOUND" value="     0.00000000"/><parameter id="UPPER_BOUND" value="  1000.00000000"/><parameter id="OBJECTIVE_COEFFICIENT" value="     0.00000000"/></listOfParameters></kineticLaw></reaction>
<reaction id="R_PFK1_1" name="Phosphofructokinase 1" reversible="false"><notes><html:p>GENE_ASSOCIATION: YGR240C</html:p><html:p>SUBSYSTEM: Glycolysis / Gluconeogenesis</html:p><html:p>PROTEIN_CLASS: 2.7.1.11</html:p></notes><listOfReactants><speciesReference species="M_m220" stoichiometry="1"/><speciesReference species="M_m225" stoichiometry="1"/></listOfReactants><listOfProducts><speciesReference species="M_m187" stoichiometry="1"/><speciesReference species="M_m224" stoichiometry="1"/></listOfProducts><kineticLaw><math xmlns="http://www.w3.org/1998/Math/MathML"><apply><ci> LOWER_BOUND </ci><ci> UPPER_BOUND </ci><ci> OBJECTIVE_COEFFICIENT </ci></apply></math><listOfParameters><parameter id="LOWER_BOUND" value="     0.00000000"/><parameter id="UPPER_BOUND" value="  1000.00000000"/><parameter id="OBJECTIVE_COEFFICIENT" value="     0.00000000"/></listOfParameters></kineticLaw></reaction>
<reaction id="R_PFK1_2" name="Phosphofructokinase 1" reversible="false"><notes><html:p>GENE_ASSOCIATION: YGR240C</html:p><html:p>SUBSYSTEM: Glycolysis / Gluconeogenesis</html:p><html:p>PROTEIN_CLASS: 2.7.1.11</html:p></notes><listOfReactants><speciesReference species="M_m220" stoichiometry="1"/><speciesReference species="M_m348" stoichiometry="1"/></listOfReactants><listOfProducts><speciesReference species="M_m187" stoichiometry="1"/><speciesReference species="M_m347" stoichiometry="1"/></listOfProducts><kineticLaw><math xmlns="http://www.w3.org/1998/Math/MathML"><apply><ci> LOWER_BOUND </ci><ci> UPPER_BOUND </ci><ci> OBJECTIVE_COEFFICIENT </ci></apply></math><listOfParameters><parameter id="LOWER_BOUND" value="     0.00000000"/><parameter id="UPPER_BOUND" value="  1000.00000000"/><parameter id="OBJECTIVE_COEFFICIENT" value="     0.00000000"/></listOfParameters></kineticLaw></reaction>
<reaction id="R_PFK1_3" name="Phosphofructokinase 1" reversible="false"><notes><html:p>GENE_ASSOCIATION: YGR240C</html:p><html:p>SUBSYSTEM: Glycolysis / Gluconeogenesis</html:p><html:p>PROTEIN_CLASS: 2.7.1.11</html:p></notes><listOfReactants><speciesReference species="M_m220" stoichiometry="1"/><speciesReference species="M_m713" stoichiometry="1"/></listOfReactants><listOfProducts><speciesReference species="M_m187" stoichiometry="1"/><speciesReference species="M_m712" stoichiometry="1"/></listOfProducts><kineticLaw><math xmlns="http://www.w3.org/1998/Math/MathML"><apply><ci> LOWER_BOUND </ci><ci> UPPER_BOUND </ci><ci> OBJECTIVE_COEFFICIENT </ci></apply></math><listOfParameters><parameter id="LOWER_BOUND" value="     0.00000000"/><parameter id="UPPER_BOUND" value="  1000.00000000"/><parameter id="OBJECTIVE_COEFFICIENT" value="     0.00000000"/></listOfParameters></kineticLaw></reaction>
<reaction id="R_FBA1" name="Fructose-bisphosphate aldolase" reversible="true"><notes><html:p>GENE_ASSOCIATION: YKL060C</html:p><html:p>SUBSYSTEM: Glycolysis / Gluconeogenesis</html:p><html:p>PROTEIN_CLASS: 4.1.2.13</html:p></notes><listOfReactants><speciesReference species="M_m224" stoichiometry="1"/></listOfReactants><listOfProducts><speciesReference species="M_m318" stoichiometry="1"/><speciesReference species="M_m412" stoichiometry="1"/></listOfProducts><kineticLaw><math xmlns="http://www.w3.org/1998/Math/MathML"><apply><ci> LOWER_BOUND </ci><ci> UPPER_BOUND </ci><ci> OBJECTIVE_COEFFICIENT </ci></apply></math><listOfParameters><parameter id="LOWER_BOUND" value=" -1000.00000000"/><parameter id="UPPER_BOUND" value="  1000.00000000"/><parameter id="OBJECTIVE_COEFFICIENT" value="     0.00000000"/></listOfParameters></kineticLaw></reaction>
<reaction id="R_TPI1" name="Triosephosphate isomerase" reversible="true"><notes><html:p>GENE_ASSOCIATION: YDR050C</html:p><html:p>SUBSYSTEM: Glycolysis / Gluconeogenesis</html:p><html:p>PROTEIN_CLASS: 5.3.1.1</html:p></notes><listOfReactants><speciesReference species="M_m412" stoichiometry="1"/></listOfReactants><listOfProducts><speciesReference species="M_m318" stoichiometry="1"/></listOfProducts><kineticLaw><math xmlns="http://www.w3.org/1998/Math/MathML"><apply><ci> LOWER_BOUND </ci><ci> UPPER_BOUND </ci><ci> OBJECTIVE_COEFFICIENT </ci></apply></math><listOfParameters><parameter id="LOWER_BOUND" value=" -1000.00000000"/><parameter id="UPPER_BOUND" value="  1000.00000000"/><parameter id="OBJECTIVE_COEFFICIENT" value="     0.00000000"/></listOfParameters></kineticLaw></reaction>
<reaction id="R_TDH1" name="Glyceraldehyde-3-phosphate dehydrogenase 1" reversible="true"><notes><html:p>GENE_ASSOCIATION: YJL052W</html:p><html:p>SUBSYSTEM: Glycolysis / Gluconeogenesis</html:p><html:p>PROTEIN_CLASS: 1.2.1.12</html:p></notes><listOfReactants><speciesReference species="M_m318" stoichiometry="1"/><speciesReference species="M_m581" stoichiometry="1"/><speciesReference species="M_m622" stoichiometry="1"/></listOfReactants><listOfProducts><speciesReference species="M_m112" stoichiometry="1"/><speciesReference species="M_m583" stoichiometry="1"/></listOfProducts><kineticLaw><math xmlns="http://www.w3.org/1998/Math/MathML"><apply><ci> LOWER_BOUND </ci><ci> UPPER_BOUND </ci><ci> OBJECTIVE_COEFFICIENT </ci></apply></math><listOfParameters><parameter id="LOWER_BOUND" value=" -1000.00000000"/><parameter id="UPPER_BOUND" value="  1000.00000000"/><parameter id="OBJECTIVE_COEFFICIENT" value="     0.00000000"/></listOfParameters></kineticLaw></reaction>
<reaction id="R_TDH2" name="Glyceraldehyde-3-phosphate dehydrogenase 2" reversible="true"><notes><html:p>GENE_ASSOCIATION: YJR009C</html:p><html:p>SUBSYSTEM: Glycolysis / Gluconeogenesis</html:p><html:p>PROTEIN_CLASS: 1.2.1.12</html:p></notes><listOfReactants><speciesReference species="M_m318" stoichiometry="1"/><speciesReference species="M_m581" stoichiometry="1"/><speciesReference species="M_m622" stoichiometry="1"/></listOfReactants><listOfProducts><speciesReference species="M_m112" stoichiometry="1"/><speciesReference species="M_m583" stoichiometry="1"/></listOfProducts><kineticLaw><math xmlns="http://www.w3.org/1998/Math/MathML"><apply><ci> LOWER_BOUND </ci><ci> UPPER_BOUND </ci><ci> OBJECTIVE_COEFFICIENT </ci></apply></math><listOfParameters><parameter id="LOWER_BOUND" value=" -1000.00000000"/><parameter id="UPPER_BOUND" value="  1000.00000000"/><parameter id="OBJECTIVE_COEFFICIENT" value="     0.00000000"/></listOfParameters></kineticLaw></reaction>
<reaction id="R_TDH3" name="Glyceraldehyde-3-phosphate dehydrogenase 3" reversible="true"><notes><html:p>GENE_ASSOCIATION: YGR192C</html:p><html:p>SUBSYSTEM: Glycolysis / Gluconeogenesis</html:p><html:p>PROTEIN_CLASS: 1.2.1.12</html:p></notes><listOfReactants><speciesReference species="M_m318" stoichiometry="1"/><speciesReference species="M_m581" stoichiometry="1"/><speciesReference species="M_m622" stoichiometry="1"/></listOfReactants><listOfProducts><speciesReference species="M_m112" stoichiometry="1"/><speciesReference species="M_m583" stoichiometry="1"/></listOfProducts><kineticLaw><math xmlns="http://www.w3.org/1998/Math/MathML"><apply><ci> LOWER_BOUND </ci><ci> UPPER_BOUND </ci><ci> OBJECTIVE_COEFFICIENT </ci></apply></math><listOfParameters><parameter id="LOWER_BOUND" value=" -1000.00000000"/><parameter id="UPPER_BOUND" value="  1000.00000000"/><parameter id="OBJECTIVE_COEFFICIENT" value="     0.00000000"/></listOfParameters></kineticLaw></reaction>
<reaction id="R_PGK1" name="Phosphoglycerate kinase" reversible="true"><notes><html:p>GENE_ASSOCIATION: YCR012W</html:p><html:p>SUBSYSTEM: Glycolysis / Gluconeogenesis</html:p><html:p>PROTEIN_CLASS: 2.7.2.3</html:p></notes><listOfReactants><speciesReference species="M_m112" stoichiometry="1"/><speciesReference species="M_m187" stoichiometry="1"/></listOfReactants><listOfProducts><speciesReference species="M_m111" stoichiometry="1"/><speciesReference species="M_m220" stoichiometry="1"/></listOfProducts><kineticLaw><math xmlns="http://www.w3.org/1998/Math/MathML"><apply><ci> LOWER_BOUND </ci><ci> UPPER_BOUND </ci><ci> OBJECTIVE_COEFFICIENT </ci></apply></math><listOfParameters><parameter id="LOWER_BOUND" value=" -1000.00000000"/><parameter id="UPPER_BOUND" value="  1000.00000000"/><parameter id="OBJECTIVE_COEFFICIENT" value="     0.00000000"/></listOfParameters></kineticLaw></reaction>
<reaction id="R_GPM1_1" name="Phosphoglycerate mutase 1" reversible="true"><notes><html:p>GENE_ASSOCIATION: YKL152C</html:p><html:p>SUBSYSTEM: Glycolysis / Gluconeogenesis</html:p><html:p>PROTEIN_CLASS: 5.4.2.1</html:p></notes><listOfReactants><speciesReference species="M_m112" stoichiometry="1"/></listOfReactants><listOfProducts><speciesReference species="M_m47" stoichiometry="1"/></listOfProducts><kineticLaw><math xmlns="http://www.w3.org/1998/Math/MathML"><apply><ci> LOWER_BOUND </ci><ci> UPPER_BOUND </ci><ci> OBJECTIVE_COEFFICIENT </ci></apply></math><listOfParameters><parameter id="LOWER_BOUND" value=" -1000.00000000"/><parameter id="UPPER_BOUND" value="  1000.00000000"/><parameter id="OBJECTIVE_COEFFICIENT" value="     0.00000000"/></listOfParameters></kineticLaw></reaction>
<reaction id="R_GPM1_2" name="Phosphoglycerate mutase 1" reversible="true"><notes><html:p>GENE_ASSOCIATION: YKL152C</html:p><html:p>SUBSYSTEM: Glycolysis / Gluconeogenesis</html:p><html:p>PROTEIN_CLASS: 5.4.2.1</html:p></notes><listOfReactants><speciesReference species="M_m111" stoichiometry="1"/></listOfReactants><listOfProducts><speciesReference species="M_m85" stoichiometry="1"/></listOfProducts><kineticLaw><math xmlns="http://www.w3.org/1998/Math/MathML"><apply><ci> LOWER_BOUND </ci><ci> UPPER_BOUND </ci><ci> OBJECTIVE_COEFFICIENT </ci></apply></math><listOfParameters><parameter id="LOWER_BOUND" value=" -1000.00000000"/><parameter id="UPPER_BOUND" value="  1000.00000000"/><parameter id="OBJECTIVE_COEFFICIENT" value="     0.00000000"/></listOfParameters></kineticLaw></reaction>
<reaction id="R_GPM2" name="Phosphoglycerate mutase 2" reversible="true"><notes><html:p>GENE_ASSOCIATION: YDL021W</html:p><html:p>SUBSYSTEM: Glycolysis / Gluconeogenesis</html:p><html:p>PROTEIN_CLASS: 5.4.2.1</html:p></notes><listOfReactants><speciesReference species="M_m111" stoichiometry="1"/></listOfReactants><listOfProducts><speciesReference species="M_m85" stoichiometry="1"/></listOfProducts><kineticLaw><math xmlns="http://www.w3.org/1998/Math/MathML"><apply><ci> LOWER_BOUND </ci><ci> UPPER_BOUND </ci><ci> OBJECTIVE_COEFFICIENT </ci></apply></math><listOfParameters><parameter id="LOWER_BOUND" value=" -1000.00000000"/><parameter id="UPPER_BOUND" value="  1000.00000000"/><parameter id="OBJECTIVE_COEFFICIENT" value="     0.00000000"/></listOfParameters></kineticLaw></reaction>
<reaction id="R_GPM3" name="Phosphoglycerate mutase 3" reversible="true"><notes><html:p>GENE_ASSOCIATION: YOL056W</html:p><html:p>SUBSYSTEM: Glycolysis / Gluconeogenesis</html:p><html:p>PROTEIN_CLASS: 5.4.2.1</html:p></notes><listOfReactants><speciesReference species="M_m111" stoichiometry="1"/></listOfReactants><listOfProducts><speciesReference species="M_m85" stoichiometry="1"/></listOfProducts><kineticLaw><math xmlns="http://www.w3.org/1998/Math/MathML"><apply><ci> LOWER_BOUND </ci><ci> UPPER_BOUND </ci><ci> OBJECTIVE_COEFFICIENT </ci></apply></math><listOfParameters><parameter id="LOWER_BOUND" value=" -1000.00000000"/><parameter id="UPPER_BOUND" value="  1000.00000000"/><parameter id="OBJECTIVE_COEFFICIENT" value="     0.00000000"/></listOfParameters></kineticLaw></reaction>
<reaction id="R_ENO1" name="Enolase 1" reversible="true"><notes><html:p>GENE_ASSOCIATION: YGR254W</html:p><html:p>SUBSYSTEM: Glycolysis / Gluconeogenesis</html:p><html:p>PROTEIN_CLASS: 4.2.1.11</html:p></notes><listOfReactants><speciesReference species="M_m85" stoichiometry="1"/></listOfReactants><listOfProducts><speciesReference species="M_m662" stoichiometry="1"/></listOfProducts><kineticLaw><math xmlns="http://www.w3.org/1998/Math/MathML"><apply><ci> LOWER_BOUND </ci><ci> UPPER_BOUND </ci><ci> OBJECTIVE_COEFFICIENT </ci></apply></math><listOfParameters><parameter id="LOWER_BOUND" value=" -1000.00000000"/><parameter id="UPPER_BOUND" value="  1000.00000000"/><parameter id="OBJECTIVE_COEFFICIENT" value="     0.00000000"/></listOfParameters></kineticLaw></reaction>
<reaction id="R_ENO2" name="Enolase 2" reversible="true"><notes><html:p>GENE_ASSOCIATION: YHR174W</html:p><html:p>SUBSYSTEM: Glycolysis / Gluconeogenesis</html:p><html:p>PROTEIN_CLASS: 4.2.1.11</html:p></notes><listOfReactants><speciesReference species="M_m85" stoichiometry="1"/></listOfReactants><listOfProducts><speciesReference species="M_m662" stoichiometry="1"/></listOfProducts><kineticLaw><math xmlns="http://www.w3.org/1998/Math/MathML"><apply><ci> LOWER_BOUND </ci><ci> UPPER_BOUND </ci><ci> OBJECTIVE_COEFFICIENT </ci></apply></math><listOfParameters><parameter id="LOWER_BOUND" value=" -1000.00000000"/><parameter id="UPPER_BOUND" value="  1000.00000000"/><parameter id="OBJECTIVE_COEFFICIENT" value="     0.00000000"/></listOfParameters></kineticLaw></reaction>
<reaction id="R_ERR1_1" name="Enolase-related protein 1/2" reversible="true"><notes><html:p>GENE_ASSOCIATION: YOR393W</html:p><html:p>SUBSYSTEM: Glycolysis / Gluconeogenesis</html:p><html:p>PROTEIN_CLASS: 4.2.1.11</html:p></notes><listOfReactants><speciesReference species="M_m85" stoichiometry="1"/></listOfReactants><listOfProducts><speciesReference species="M_m662" stoichiometry="1"/></listOfProducts><kineticLaw><math xmlns="http://www.w3.org/1998/Math/MathML"><apply><ci> LOWER_BOUND </ci><ci> UPPER_BOUND </ci><ci> OBJECTIVE_COEFFICIENT </ci></apply></math><listOfParameters><parameter id="LOWER_BOUND" value=" -1000.00000000"/><parameter id="UPPER_BOUND" value="  1000.00000000"/><parameter id="OBJECTIVE_COEFFICIENT" value="     0.00000000"/></listOfParameters></kineticLaw></reaction>
<reaction id="R_ERR2" name="Enolase-related protein 1/2" reversible="true"><notes><html:p>GENE_ASSOCIATION: YPL281C</html:p><html:p>SUBSYSTEM: Glycolysis / Gluconeogenesis</html:p><html:p>PROTEIN_CLASS: 4.2.1.11</html:p></notes><listOfReactants><speciesReference species="M_m85" stoichiometry="1"/></listOfReactants><listOfProducts><speciesReference species="M_m662" stoichiometry="1"/></listOfProducts><kineticLaw><math xmlns="http://www.w3.org/1998/Math/MathML"><apply><ci> LOWER_BOUND </ci><ci> UPPER_BOUND </ci><ci> OBJECTIVE_COEFFICIENT </ci></apply></math><listOfParameters><parameter id="LOWER_BOUND" value=" -1000.00000000"/><parameter id="UPPER_BOUND" value="  1000.00000000"/><parameter id="OBJECTIVE_COEFFICIENT" value="     0.00000000"/></listOfParameters></kineticLaw></reaction>
<reaction id="R_ERR1_2" name="Enolase-related protein 1/2" reversible="true"><notes><html:p>GENE_ASSOCIATION: YOR393W</html:p><html:p>SUBSYSTEM: Glycolysis / Gluconeogenesis</html:p><html:p>PROTEIN_CLASS: 4.2.1.11</html:p></notes><listOfReactants><speciesReference species="M_m85" stoichiometry="1"/></listOfReactants><listOfProducts><speciesReference species="M_m662" stoichiometry="1"/></listOfProducts><kineticLaw><math xmlns="http://www.w3.org/1998/Math/MathML"><apply><ci> LOWER_BOUND </ci><ci> UPPER_BOUND </ci><ci> OBJECTIVE_COEFFICIENT </ci></apply></math><listOfParameters><parameter id="LOWER_BOUND" value=" -1000.00000000"/><parameter id="UPPER_BOUND" value="  1000.00000000"/><parameter id="OBJECTIVE_COEFFICIENT" value="     0.00000000"/></listOfParameters></kineticLaw></reaction>
<reaction id="R_CDC19" name="Pyruvate kinase 1" reversible="false"><notes><html:p>GENE_ASSOCIATION: YAL038W</html:p><html:p>SUBSYSTEM: Glycolysis / Gluconeogenesis</html:p><html:p>PROTEIN_CLASS: 2.7.1.40</html:p></notes><listOfReactants><speciesReference species="M_m187" stoichiometry="1"/><speciesReference species="M_m662" stoichiometry="1"/></listOfReactants><listOfProducts><speciesReference species="M_m220" stoichiometry="1"/><speciesReference species="M_m690" stoichiometry="1"/></listOfProducts><kineticLaw><math xmlns="http://www.w3.org/1998/Math/MathML"><apply><ci> LOWER_BOUND </ci><ci> UPPER_BOUND </ci><ci> OBJECTIVE_COEFFICIENT </ci></apply></math><listOfParameters><parameter id="LOWER_BOUND" value="     0.00000000"/><parameter id="UPPER_BOUND" value="  1000.00000000"/><parameter id="OBJECTIVE_COEFFICIENT" value="     0.00000000"/></listOfParameters></kineticLaw></reaction>
<reaction id="R_PYK2" name="Pyruvate kinase 2" reversible="false"><notes><html:p>GENE_ASSOCIATION: YOR347C</html:p><html:p>SUBSYSTEM: Glycolysis / Gluconeogenesis</html:p><html:p>PROTEIN_CLASS: 2.7.1.40</html:p></notes><listOfReactants><speciesReference species="M_m187" stoichiometry="1"/><speciesReference species="M_m662" stoichiometry="1"/></listOfReactants><listOfProducts><speciesReference species="M_m220" stoichiometry="1"/><speciesReference species="M_m690" stoichiometry="1"/></listOfProducts><kineticLaw><math xmlns="http://www.w3.org/1998/Math/MathML"><apply><ci> LOWER_BOUND </ci><ci> UPPER_BOUND </ci><ci> OBJECTIVE_COEFFICIENT </ci></apply></math><listOfParameters><parameter id="LOWER_BOUND" value="     0.00000000"/><parameter id="UPPER_BOUND" value="  1000.00000000"/><parameter id="OBJECTIVE_COEFFICIENT" value="     0.00000000"/></listOfParameters></kineticLaw></reaction>
<reaction id="R_PDA1" name="Pyruvate dehydrogenase E1 component subunit alpha, mitochondrial" reversible="false"><notes><html:p>GENE_ASSOCIATION: YER178W</html:p><html:p>SUBSYSTEM: Glycolysis / Gluconeogenesis</html:p><html:p>PROTEIN_CLASS: 1.2.4.1</html:p></notes><listOfReactants><speciesReference species="M_m269" stoichiometry="1"/><speciesReference species="M_m582" stoichiometry="1"/><speciesReference species="M_m691" stoichiometry="1"/></listOfReactants><listOfProducts><speciesReference species="M_m171" stoichiometry="1"/><speciesReference species="M_m266" stoichiometry="1"/><speciesReference species="M_m584" stoichiometry="1"/></listOfProducts><kineticLaw><math xmlns="http://www.w3.org/1998/Math/MathML"><apply><ci> LOWER_BOUND </ci><ci> UPPER_BOUND </ci><ci> OBJECTIVE_COEFFICIENT </ci></apply></math><listOfParameters><parameter id="LOWER_BOUND" value="     0.00000000"/><parameter id="UPPER_BOUND" value="  1000.00000000"/><parameter id="OBJECTIVE_COEFFICIENT" value="     0.00000000"/></listOfParameters></kineticLaw></reaction>
<reaction id="R_CIT1" name="Citrate synthase, mitochondrial" reversible="false"><notes><html:p>GENE_ASSOCIATION: YNR001C</html:p><html:p>SUBSYSTEM: Citrate cycle (TCA cycle)</html:p><html:p>PROTEIN_CLASS: 2.3.3.1</html:p></notes><listOfReactants><speciesReference species="M_m171" stoichiometry="1"/><speciesReference species="M_m626" stoichiometry="1"/></listOfReactants><listOfProducts><speciesReference species="M_m261" stoichiometry="1"/><speciesReference species="M_m269" stoichiometry="1"/></listOfProducts><kineticLaw><math xmlns="http://www.w3.org/1998/Math/MathML"><apply><ci> LOWER_BOUND </ci><ci> UPPER_BOUND </ci><ci> OBJECTIVE_COEFFICIENT </ci></apply></math><listOfParameters><parameter id="LOWER_BOUND" value="     0.00000000"/><parameter id="UPPER_BOUND" value="  1000.00000000"/><parameter id="OBJECTIVE_COEFFICIENT" value="     0.00000000"/></listOfParameters></kineticLaw></reaction>
<reaction id="R_CIT2" name="Citrate synthase, peroxisomal" reversible="false"><notes><html:p>GENE_ASSOCIATION: YCR005C</html:p><html:p>SUBSYSTEM: Citrate cycle (TCA cycle)</html:p><html:p>PROTEIN_CLASS: 2.3.3.1</html:p></notes><listOfReactants><speciesReference species="M_m170" stoichiometry="1"/><speciesReference species="M_m625" stoichiometry="1"/></listOfReactants><listOfProducts><speciesReference species="M_m260" stoichiometry="1"/><speciesReference species="M_m268" stoichiometry="1"/></listOfProducts><kineticLaw><math xmlns="http://www.w3.org/1998/Math/MathML"><apply><ci> LOWER_BOUND </ci><ci> UPPER_BOUND </ci><ci> OBJECTIVE_COEFFICIENT </ci></apply></math><listOfParameters><parameter id="LOWER_BOUND" value="     0.00000000"/><parameter id="UPPER_BOUND" value="  1000.00000000"/><parameter id="OBJECTIVE_COEFFICIENT" value="     0.00000000"/></listOfParameters></kineticLaw></reaction>
<reaction id="R_CIT3" name="Citrate synthase 3" reversible="false"><notes><html:p>GENE_ASSOCIATION: YPR001W</html:p><html:p>SUBSYSTEM: Citrate cycle (TCA cycle)</html:p><html:p>PROTEIN_CLASS: 2.3.3.1</html:p></notes><listOfReactants><speciesReference species="M_m171" stoichiometry="1"/><speciesReference species="M_m626" stoichiometry="1"/></listOfReactants><listOfProducts><speciesReference species="M_m261" stoichiometry="1"/><speciesReference species="M_m269" stoichiometry="1"/></listOfProducts><kineticLaw><math xmlns="http://www.w3.org/1998/Math/MathML"><apply><ci> LOWER_BOUND </ci><ci> UPPER_BOUND </ci><ci> OBJECTIVE_COEFFICIENT </ci></apply></math><listOfParameters><parameter id="LOWER_BOUND" value="     0.00000000"/><parameter id="UPPER_BOUND" value="  1000.00000000"/><parameter id="OBJECTIVE_COEFFICIENT" value="     0.00000000"/></listOfParameters></kineticLaw></reaction>
<reaction id="R_ACO1" name="Aconitate hydratase, mitochondrial" reversible="true"><notes><html:p>GENE_ASSOCIATION: YLR304C</html:p><html:p>SUBSYSTEM: Citrate cycle (TCA cycle)</html:p><html:p>PROTEIN_CLASS: 4.2.1.3</html:p></notes><listOfReactants><speciesReference species="M_m261" stoichiometry="1"/></listOfReactants><listOfProducts><speciesReference species="M_m463" stoichiometry="1"/></listOfProducts><kineticLaw><math xmlns="http://www.w3.org/1998/Math/MathML"><apply><ci> LOWER_BOUND </ci><ci> UPPER_BOUND </ci><ci> OBJECTIVE_COEFFICIENT </ci></apply></math><listOfParameters><parameter id="LOWER_BOUND" value=" -1000.00000000"/><parameter id="UPPER_BOUND" value="  1000.00000000"/><parameter id="OBJECTIVE_COEFFICIENT" value="     0.00000000"/></listOfParameters></kineticLaw></reaction>
<reaction id="R_ACO2" name="Probable aconitate hydratase 2" reversible="true"><notes><html:p>GENE_ASSOCIATION: YJL200C</html:p><html:p>SUBSYSTEM: Citrate cycle (TCA cycle)</html:p><html:p>PROTEIN_CLASS: 4.2.1.3</html:p></notes><listOfReactants><speciesReference species="M_m261" stoichiometry="1"/></listOfReactants><listOfProducts><speciesReference species="M_m463" stoichiometry="1"/></listOfProducts><kineticLaw><math xmlns="http://www.w3.org/1998/Math/MathML"><apply><ci> LOWER_BOUND </ci><ci> UPPER_BOUND </ci><ci> OBJECTIVE_COEFFICIENT </ci></apply></math><listOfParameters><parameter id="LOWER_BOUND" value=" -1000.00000000"/><parameter id="UPPER_BOUND" value="  1000.00000000"/><parameter id="OBJECTIVE_COEFFICIENT" value="     0.00000000"/></listOfParameters></kineticLaw></reaction>
<reaction id="R_IDH1" name="Isocitrate dehydrogenase [NAD] subunit 1, mitochondrial" reversible="false"><notes><html:p>GENE_ASSOCIATION: YNL037C</html:p><html:p>SUBSYSTEM: Citrate cycle (TCA cycle)</html:p><html:p>PROTEIN_CLASS: 1.1.1.41</html:p></notes><listOfReactants><speciesReference species="M_m463" stoichiometry="1"/><speciesReference species="M_m582" stoichiometry="1"/></listOfReactants><listOfProducts><speciesReference species="M_m83" stoichiometry="1"/><speciesReference species="M_m266" stoichiometry="1"/><speciesReference species="M_m584" stoichiometry="1"/></listOfProducts><kineticLaw><math xmlns="http://www.w3.org/1998/Math/MathML"><apply><ci> LOWER_BOUND </ci><ci> UPPER_BOUND </ci><ci> OBJECTIVE_COEFFICIENT </ci></apply></math><listOfParameters><parameter id="LOWER_BOUND" value="     0.00000000"/><parameter id="UPPER_BOUND" value="  1000.00000000"/><parameter id="OBJECTIVE_COEFFICIENT" value="     0.00000000"/></listOfParameters></kineticLaw></reaction>
<reaction id="R_IDP1_1" name="Isocitrate dehydrogenase [NADP], mitochondrial" reversible="false"><notes><html:p>GENE_ASSOCIATION: YDL066W</html:p><html:p>SUBSYSTEM: Citrate cycle (TCA cycle)</html:p><html:p>PROTEIN_CLASS: 1.1.1.42</html:p></notes><listOfReactants><speciesReference species="M_m463" stoichiometry="1"/><speciesReference species="M_m586" stoichiometry="1"/></listOfReactants><listOfProducts><speciesReference species="M_m588" stoichiometry="1"/><speciesReference species="M_m630" stoichiometry="1"/></listOfProducts><kineticLaw><math xmlns="http://www.w3.org/1998/Math/MathML"><apply><ci> LOWER_BOUND </ci><ci> UPPER_BOUND </ci><ci> OBJECTIVE_COEFFICIENT </ci></apply></math><listOfParameters><parameter id="LOWER_BOUND" value="     0.00000000"/><parameter id="UPPER_BOUND" value="  1000.00000000"/><parameter id="OBJECTIVE_COEFFICIENT" value="     0.00000000"/></listOfParameters></kineticLaw></reaction>
<reaction id="R_IDP2_1" name="Isocitrate dehydrogenase [NADP], cytoplasmic" reversible="false"><notes><html:p>GENE_ASSOCIATION: YLR174W</html:p><html:p>SUBSYSTEM: Citrate cycle (TCA cycle)</html:p><html:p>PROTEIN_CLASS: 1.1.1.42</html:p></notes><listOfReactants><speciesReference species="M_m462" stoichiometry="1"/><speciesReference species="M_m585" stoichiometry="1"/></listOfReactants><listOfProducts><speciesReference species="M_m587" stoichiometry="1"/><speciesReference species="M_m629" stoichiometry="1"/></listOfProducts><kineticLaw><math xmlns="http://www.w3.org/1998/Math/MathML"><apply><ci> LOWER_BOUND </ci><ci> UPPER_BOUND </ci><ci> OBJECTIVE_COEFFICIENT </ci></apply></math><listOfParameters><parameter id="LOWER_BOUND" value="     0.00000000"/><parameter id="UPPER_BOUND" value="  1000.00000000"/><parameter id="OBJECTIVE_COEFFICIENT" value="     0.00000000"/></listOfParameters></kineticLaw></reaction>
<reaction id="R_IDP3_1" name="Isocitrate dehydrogenase [NADP]" reversible="false"><notes><html:p>GENE_ASSOCIATION: YNL009W</html:p><html:p>SUBSYSTEM: Citrate cycle (TCA cycle)</html:p><html:p>PROTEIN_CLASS: 1.1.1.42</html:p></notes><listOfReactants><speciesReference species="M_m462" stoichiometry="1"/><speciesReference species="M_m585" stoichiometry="1"/></listOfReactants><listOfProducts><speciesReference species="M_m587" stoichiometry="1"/><speciesReference species="M_m629" stoichiometry="1"/></listOfProducts><kineticLaw><math xmlns="http://www.w3.org/1998/Math/MathML"><apply><ci> LOWER_BOUND </ci><ci> UPPER_BOUND </ci><ci> OBJECTIVE_COEFFICIENT </ci></apply></math><listOfParameters><parameter id="LOWER_BOUND" value="     0.00000000"/><parameter id="UPPER_BOUND" value="  1000.00000000"/><parameter id="OBJECTIVE_COEFFICIENT" value="     0.00000000"/></listOfParameters></kineticLaw></reaction>
<reaction id="R_IDP1_2" name="Isocitrate dehydrogenase [NADP], mitochondrial" reversible="false"><notes><html:p>GENE_ASSOCIATION: YDL066W</html:p><html:p>SUBSYSTEM: Citrate cycle (TCA cycle)</html:p><html:p>PROTEIN_CLASS: 1.1.1.42</html:p></notes><listOfReactants><speciesReference species="M_m630" stoichiometry="1"/></listOfReactants><listOfProducts><speciesReference species="M_m83" stoichiometry="1"/><speciesReference species="M_m266" stoichiometry="1"/></listOfProducts><kineticLaw><math xmlns="http://www.w3.org/1998/Math/MathML"><apply><ci> LOWER_BOUND </ci><ci> UPPER_BOUND </ci><ci> OBJECTIVE_COEFFICIENT </ci></apply></math><listOfParameters><parameter id="LOWER_BOUND" value="     0.00000000"/><parameter id="UPPER_BOUND" value="  1000.00000000"/><parameter id="OBJECTIVE_COEFFICIENT" value="     0.00000000"/></listOfParameters></kineticLaw></reaction>
<reaction id="R_IDP2_2" name="Isocitrate dehydrogenase [NADP], cytoplasmic" reversible="false"><notes><html:p>GENE_ASSOCIATION: YLR174W</html:p><html:p>SUBSYSTEM: Citrate cycle (TCA cycle)</html:p><html:p>PROTEIN_CLASS: 1.1.1.42</html:p></notes><listOfReactants><speciesReference species="M_m629" stoichiometry="1"/></listOfReactants><listOfProducts><speciesReference species="M_m82" stoichiometry="1"/><speciesReference species="M_m265" stoichiometry="1"/></listOfProducts><kineticLaw><math xmlns="http://www.w3.org/1998/Math/MathML"><apply><ci> LOWER_BOUND </ci><ci> UPPER_BOUND </ci><ci> OBJECTIVE_COEFFICIENT </ci></apply></math><listOfParameters><parameter id="LOWER_BOUND" value="     0.00000000"/><parameter id="UPPER_BOUND" value="  1000.00000000"/><parameter id="OBJECTIVE_COEFFICIENT" value="     0.00000000"/></listOfParameters></kineticLaw></reaction>
<reaction id="R_IDP3_2" name="Isocitrate dehydrogenase [NADP]" reversible="false"><notes><html:p>GENE_ASSOCIATION: YNL009W</html:p><html:p>SUBSYSTEM: Citrate cycle (TCA cycle)</html:p><html:p>PROTEIN_CLASS: 1.1.1.42</html:p></notes><listOfReactants><speciesReference species="M_m629" stoichiometry="1"/></listOfReactants><listOfProducts><speciesReference species="M_m82" stoichiometry="1"/><speciesReference species="M_m265" stoichiometry="1"/></listOfProducts><kineticLaw><math xmlns="http://www.w3.org/1998/Math/MathML"><apply><ci> LOWER_BOUND </ci><ci> UPPER_BOUND </ci><ci> OBJECTIVE_COEFFICIENT </ci></apply></math><listOfParameters><parameter id="LOWER_BOUND" value="     0.00000000"/><parameter id="UPPER_BOUND" value="  1000.00000000"/><parameter id="OBJECTIVE_COEFFICIENT" value="     0.00000000"/></listOfParameters></kineticLaw></reaction>
<reaction id="R_KGD1" name="Alpha-ketoglutarate dehydrogenase" reversible="false"><notes><html:p>GENE_ASSOCIATION: YIL125W</html:p><html:p>SUBSYSTEM: Citrate cycle (TCA cycle)</html:p><html:p>PROTEIN_CLASS: 1.2.4.2</html:p></notes><listOfReactants><speciesReference species="M_m83" stoichiometry="1"/><speciesReference species="M_m269" stoichiometry="1"/><speciesReference species="M_m582" stoichiometry="1"/></listOfReactants><listOfProducts><speciesReference species="M_m266" stoichiometry="1"/><speciesReference species="M_m584" stoichiometry="1"/><speciesReference species="M_m739" stoichiometry="1"/></listOfProducts><kineticLaw><math xmlns="http://www.w3.org/1998/Math/MathML"><apply><ci> LOWER_BOUND </ci><ci> UPPER_BOUND </ci><ci> OBJECTIVE_COEFFICIENT </ci></apply></math><listOfParameters><parameter id="LOWER_BOUND" value="     0.00000000"/><parameter id="UPPER_BOUND" value="  1000.00000000"/><parameter id="OBJECTIVE_COEFFICIENT" value="     0.00000000"/></listOfParameters></kineticLaw></reaction>
<reaction id="R_LSC2" name="Succinyl-CoA ligase [ADP-forming] subunit beta, mitochondrial" reversible="true"><notes><html:p>GENE_ASSOCIATION: YGR244C</html:p><html:p>SUBSYSTEM: Citrate cycle (TCA cycle)</html:p><html:p>PROTEIN_CLASS: 6.2.1.5</html:p></notes><listOfReactants><speciesReference species="M_m221" stoichiometry="1"/><speciesReference species="M_m269" stoichiometry="1"/><speciesReference species="M_m738" stoichiometry="1"/></listOfReactants><listOfProducts><speciesReference species="M_m188" stoichiometry="1"/><speciesReference species="M_m623" stoichiometry="1"/><speciesReference species="M_m739" stoichiometry="1"/></listOfProducts><kineticLaw><math xmlns="http://www.w3.org/1998/Math/MathML"><apply><ci> LOWER_BOUND </ci><ci> UPPER_BOUND </ci><ci> OBJECTIVE_COEFFICIENT </ci></apply></math><listOfParameters><parameter id="LOWER_BOUND" value=" -1000.00000000"/><parameter id="UPPER_BOUND" value="  1000.00000000"/><parameter id="OBJECTIVE_COEFFICIENT" value="     0.00000000"/></listOfParameters></kineticLaw></reaction>
<reaction id="R_LSC1" name="Succinyl-CoA ligase [ADP-forming] subunit alpha, mitochondrial" reversible="true"><notes><html:p>GENE_ASSOCIATION: YOR142W</html:p><html:p>SUBSYSTEM: Citrate cycle (TCA cycle)</html:p><html:p>PROTEIN_CLASS: 6.2.1.5</html:p></notes><listOfReactants><speciesReference species="M_m221" stoichiometry="1"/><speciesReference species="M_m269" stoichiometry="1"/><speciesReference species="M_m465" stoichiometry="1"/></listOfReactants><listOfProducts><speciesReference species="M_m188" stoichiometry="1"/><speciesReference species="M_m466" stoichiometry="1"/><speciesReference species="M_m623" stoichiometry="1"/></listOfProducts><kineticLaw><math xmlns="http://www.w3.org/1998/Math/MathML"><apply><ci> LOWER_BOUND </ci><ci> UPPER_BOUND </ci><ci> OBJECTIVE_COEFFICIENT </ci></apply></math><listOfParameters><parameter id="LOWER_BOUND" value=" -1000.00000000"/><parameter id="UPPER_BOUND" value="  1000.00000000"/><parameter id="OBJECTIVE_COEFFICIENT" value="     0.00000000"/></listOfParameters></kineticLaw></reaction>
<reaction id="R_SDH3_1" name="Succinate dehydrogenase [ubiquinone] cytochrome b subunit, mitochondrial" reversible="true"><notes><html:p>GENE_ASSOCIATION: YKL141W</html:p><html:p>SUBSYSTEM: Oxidative phosphorylation</html:p><html:p>PROTEIN_CLASS: 1.3.5.1</html:p></notes><listOfReactants><speciesReference species="M_m374" stoichiometry="1"/><speciesReference species="M_m738" stoichiometry="1"/></listOfReactants><listOfProducts><speciesReference species="M_m373" stoichiometry="1"/><speciesReference species="M_m387" stoichiometry="1"/></listOfProducts><kineticLaw><math xmlns="http://www.w3.org/1998/Math/MathML"><apply><ci> LOWER_BOUND </ci><ci> UPPER_BOUND </ci><ci> OBJECTIVE_COEFFICIENT </ci></apply></math><listOfParameters><parameter id="LOWER_BOUND" value=" -1000.00000000"/><parameter id="UPPER_BOUND" value="  1000.00000000"/><parameter id="OBJECTIVE_COEFFICIENT" value="     0.00000000"/></listOfParameters></kineticLaw></reaction>
<reaction id="R_YEL047C" name="Fumarate reductase" reversible="false"><notes><html:p>GENE_ASSOCIATION: YEL047C</html:p><html:p>SUBSYSTEM: Oxidative phosphorylation</html:p><html:p>PROTEIN_CLASS: 1.3.1.6</html:p></notes><listOfReactants><speciesReference species="M_m373" stoichiometry="1"/><speciesReference species="M_m386" stoichiometry="1"/></listOfReactants><listOfProducts><speciesReference species="M_m374" stoichiometry="1"/><speciesReference species="M_m736" stoichiometry="1"/></listOfProducts><kineticLaw><math xmlns="http://www.w3.org/1998/Math/MathML"><apply><ci> LOWER_BOUND </ci><ci> UPPER_BOUND </ci><ci> OBJECTIVE_COEFFICIENT </ci></apply></math><listOfParameters><parameter id="LOWER_BOUND" value="     0.00000000"/><parameter id="UPPER_BOUND" value="  1000.00000000"/><parameter id="OBJECTIVE_COEFFICIENT" value="     0.00000000"/></listOfParameters></kineticLaw></reaction>
<reaction id="R_OSM1" name="Fumarate reductase" reversible="false"><notes><html:p>GENE_ASSOCIATION: YJR051W</html:p><html:p>SUBSYSTEM: Oxidative phosphorylation</html:p></notes><listOfReactants><speciesReference species="M_m373" stoichiometry="1"/><speciesReference species="M_m387" stoichiometry="1"/></listOfReactants><listOfProducts><speciesReference species="M_m374" stoichiometry="1"/><speciesReference species="M_m738" stoichiometry="1"/></listOfProducts><kineticLaw><math xmlns="http://www.w3.org/1998/Math/MathML"><apply><ci> LOWER_BOUND </ci><ci> UPPER_BOUND </ci><ci> OBJECTIVE_COEFFICIENT </ci></apply></math><listOfParameters><parameter id="LOWER_BOUND" value="     0.00000000"/><parameter id="UPPER_BOUND" value="  1000.00000000"/><parameter id="OBJECTIVE_COEFFICIENT" value="     0.00000000"/></listOfParameters></kineticLaw></reaction>
<reaction id="R_FUM1_1" name="Fumarate hydratase, mitochondrial" reversible="true"><notes><html:p>GENE_ASSOCIATION: YPL262W</html:p><html:p>SUBSYSTEM: Oxidative phosphorylation</html:p><html:p>PROTEIN_CLASS: 4.2.1.2</html:p></notes><listOfReactants><speciesReference species="M_m387" stoichiometry="1"/></listOfReactants><listOfProducts><speciesReference species="M_m534" stoichiometry="1"/></listOfProducts><kineticLaw><math xmlns="http://www.w3.org/1998/Math/MathML"><apply><ci> LOWER_BOUND </ci><ci> UPPER_BOUND </ci><ci> OBJECTIVE_COEFFICIENT </ci></apply></math><listOfParameters><parameter id="LOWER_BOUND" value=" -1000.00000000"/><parameter id="UPPER_BOUND" value="  1000.00000000"/><parameter id="OBJECTIVE_COEFFICIENT" value="     0.00000000"/></listOfParameters></kineticLaw></reaction>
<reaction id="R_FUM1_2" name="Fumarate hydratase, mitochondrial" reversible="true"><notes><html:p>GENE_ASSOCIATION: YPL262W</html:p><html:p>SUBSYSTEM: Oxidative phosphorylation</html:p><html:p>PROTEIN_CLASS: 4.2.1.2</html:p></notes><listOfReactants><speciesReference species="M_m386" stoichiometry="1"/></listOfReactants><listOfProducts><speciesReference species="M_m533" stoichiometry="1"/></listOfProducts><kineticLaw><math xmlns="http://www.w3.org/1998/Math/MathML"><apply><ci> LOWER_BOUND </ci><ci> UPPER_BOUND </ci><ci> OBJECTIVE_COEFFICIENT </ci></apply></math><listOfParameters><parameter id="LOWER_BOUND" value=" -1000.00000000"/><parameter id="UPPER_BOUND" value="  1000.00000000"/><parameter id="OBJECTIVE_COEFFICIENT" value="     0.00000000"/></listOfParameters></kineticLaw></reaction>
<reaction id="R_MDH1" name="Malate dehydrogenase, mitochondrial" reversible="true"><notes><html:p>GENE_ASSOCIATION: YKL085W</html:p><html:p>SUBSYSTEM: Oxidative phosphorylation</html:p><html:p>PROTEIN_CLASS: 1.1.1.37</html:p></notes><listOfReactants><speciesReference species="M_m534" stoichiometry="1"/><speciesReference species="M_m582" stoichiometry="1"/></listOfReactants><listOfProducts><speciesReference species="M_m584" stoichiometry="1"/><speciesReference species="M_m626" stoichiometry="1"/></listOfProducts><kineticLaw><math xmlns="http://www.w3.org/1998/Math/MathML"><apply><ci> LOWER_BOUND </ci><ci> UPPER_BOUND </ci><ci> OBJECTIVE_COEFFICIENT </ci></apply></math><listOfParameters><parameter id="LOWER_BOUND" value=" -1000.00000000"/><parameter id="UPPER_BOUND" value="  1000.00000000"/><parameter id="OBJECTIVE_COEFFICIENT" value="     0.00000000"/></listOfParameters></kineticLaw></reaction>
<reaction id="R_MDH3" name="Malate dehydrogenase, peroxisomal" reversible="true"><notes><html:p>GENE_ASSOCIATION: YDL078C</html:p><html:p>SUBSYSTEM: Oxidative phosphorylation</html:p><html:p>PROTEIN_CLASS: 1.1.1.37</html:p></notes><listOfReactants><speciesReference species="M_m533" stoichiometry="1"/><speciesReference species="M_m581" stoichiometry="1"/></listOfReactants><listOfProducts><speciesReference species="M_m583" stoichiometry="1"/><speciesReference species="M_m625" stoichiometry="1"/></listOfProducts><kineticLaw><math xmlns="http://www.w3.org/1998/Math/MathML"><apply><ci> LOWER_BOUND </ci><ci> UPPER_BOUND </ci><ci> OBJECTIVE_COEFFICIENT </ci></apply></math><listOfParameters><parameter id="LOWER_BOUND" value=" -1000.00000000"/><parameter id="UPPER_BOUND" value="  1000.00000000"/><parameter id="OBJECTIVE_COEFFICIENT" value="     0.00000000"/></listOfParameters></kineticLaw></reaction>
<reaction id="R_MDH2" name="Malate dehydrogenase, cytoplasmic" reversible="true"><notes><html:p>GENE_ASSOCIATION: YOL126C</html:p><html:p>SUBSYSTEM: Oxidative phosphorylation</html:p><html:p>PROTEIN_CLASS: 1.1.1.37</html:p></notes><listOfReactants><speciesReference species="M_m533" stoichiometry="1"/><speciesReference species="M_m581" stoichiometry="1"/></listOfReactants><listOfProducts><speciesReference species="M_m583" stoichiometry="1"/><speciesReference species="M_m625" stoichiometry="1"/></listOfProducts><kineticLaw><math xmlns="http://www.w3.org/1998/Math/MathML"><apply><ci> LOWER_BOUND </ci><ci> UPPER_BOUND </ci><ci> OBJECTIVE_COEFFICIENT </ci></apply></math><listOfParameters><parameter id="LOWER_BOUND" value=" -1000.00000000"/><parameter id="UPPER_BOUND" value="  1000.00000000"/><parameter id="OBJECTIVE_COEFFICIENT" value="     0.00000000"/></listOfParameters></kineticLaw></reaction>
<reaction id="R_ICL1" name="Isocitrate lyase" reversible="false"><notes><html:p>GENE_ASSOCIATION: YER065C</html:p><html:p>SUBSYSTEM: Anaplerotic reactions </html:p><html:p>PROTEIN_CLASS: 4.1.3.1</html:p></notes><listOfReactants><speciesReference species="M_m462" stoichiometry="1"/></listOfReactants><listOfProducts><speciesReference species="M_m419" stoichiometry="1"/><speciesReference species="M_m736" stoichiometry="1"/></listOfProducts><kineticLaw><math xmlns="http://www.w3.org/1998/Math/MathML"><apply><ci> LOWER_BOUND </ci><ci> UPPER_BOUND </ci><ci> OBJECTIVE_COEFFICIENT </ci></apply></math><listOfParameters><parameter id="LOWER_BOUND" value="     0.00000000"/><parameter id="UPPER_BOUND" value="  1000.00000000"/><parameter id="OBJECTIVE_COEFFICIENT" value="     0.00000000"/></listOfParameters></kineticLaw></reaction>
<reaction id="R_ICL2" name="Mitochondrial 2-methylisocitrate lyase" reversible="false"><notes><html:p>GENE_ASSOCIATION: YPR006C</html:p><html:p>SUBSYSTEM: Anaplerotic reactions </html:p><html:p>PROTEIN_CLASS: 4.1.3.30</html:p></notes><listOfReactants><speciesReference species="M_m462" stoichiometry="1"/></listOfReactants><listOfProducts><speciesReference species="M_m419" stoichiometry="1"/><speciesReference species="M_m736" stoichiometry="1"/></listOfProducts><kineticLaw><math xmlns="http://www.w3.org/1998/Math/MathML"><apply><ci> LOWER_BOUND </ci><ci> UPPER_BOUND </ci><ci> OBJECTIVE_COEFFICIENT </ci></apply></math><listOfParameters><parameter id="LOWER_BOUND" value="     0.00000000"/><parameter id="UPPER_BOUND" value="  1000.00000000"/><parameter id="OBJECTIVE_COEFFICIENT" value="     0.00000000"/></listOfParameters></kineticLaw></reaction>
<reaction id="R_DAL7" name="Malate synthase 2, glyoxysomal" reversible="false"><notes><html:p>GENE_ASSOCIATION: YIR031C</html:p><html:p>SUBSYSTEM: Anaplerotic reactions </html:p><html:p>PROTEIN_CLASS: 2.3.3.9</html:p></notes><listOfReactants><speciesReference species="M_m170" stoichiometry="1"/><speciesReference species="M_m419" stoichiometry="1"/></listOfReactants><listOfProducts><speciesReference species="M_m268" stoichiometry="1"/><speciesReference species="M_m533" stoichiometry="1"/></listOfProducts><kineticLaw><math xmlns="http://www.w3.org/1998/Math/MathML"><apply><ci> LOWER_BOUND </ci><ci> UPPER_BOUND </ci><ci> OBJECTIVE_COEFFICIENT </ci></apply></math><listOfParameters><parameter id="LOWER_BOUND" value="     0.00000000"/><parameter id="UPPER_BOUND" value="  1000.00000000"/><parameter id="OBJECTIVE_COEFFICIENT" value="     0.00000000"/></listOfParameters></kineticLaw></reaction>
<reaction id="R_MLS1" name="Malate synthase 1, glyoxysomal" reversible="false"><notes><html:p>GENE_ASSOCIATION: YNL117W</html:p><html:p>SUBSYSTEM: Anaplerotic reactions </html:p><html:p>PROTEIN_CLASS: 2.3.3.9</html:p></notes><listOfReactants><speciesReference species="M_m170" stoichiometry="1"/><speciesReference species="M_m419" stoichiometry="1"/></listOfReactants><listOfProducts><speciesReference species="M_m268" stoichiometry="1"/><speciesReference species="M_m533" stoichiometry="1"/></listOfProducts><kineticLaw><math xmlns="http://www.w3.org/1998/Math/MathML"><apply><ci> LOWER_BOUND </ci><ci> UPPER_BOUND </ci><ci> OBJECTIVE_COEFFICIENT </ci></apply></math><listOfParameters><parameter id="LOWER_BOUND" value="     0.00000000"/><parameter id="UPPER_BOUND" value="  1000.00000000"/><parameter id="OBJECTIVE_COEFFICIENT" value="     0.00000000"/></listOfParameters></kineticLaw></reaction>
<reaction id="R_PCK1" name="Phosphoenolpyruvate carboxykinase [ATP]" reversible="false"><notes><html:p>GENE_ASSOCIATION: YKR097W</html:p><html:p>SUBSYSTEM: Anaplerotic reactions </html:p><html:p>PROTEIN_CLASS: 4.1.1.49</html:p></notes><listOfReactants><speciesReference species="M_m220" stoichiometry="1"/><speciesReference species="M_m625" stoichiometry="1"/></listOfReactants><listOfProducts><speciesReference species="M_m187" stoichiometry="1"/><speciesReference species="M_m265" stoichiometry="1"/><speciesReference species="M_m662" stoichiometry="1"/></listOfProducts><kineticLaw><math xmlns="http://www.w3.org/1998/Math/MathML"><apply><ci> LOWER_BOUND </ci><ci> UPPER_BOUND </ci><ci> OBJECTIVE_COEFFICIENT </ci></apply></math><listOfParameters><parameter id="LOWER_BOUND" value="     0.00000000"/><parameter id="UPPER_BOUND" value="  1000.00000000"/><parameter id="OBJECTIVE_COEFFICIENT" value="     0.00000000"/></listOfParameters></kineticLaw></reaction>
<reaction id="R_FBP1" name="Fructose-1,6-bisphosphatase" reversible="false"><notes><html:p>GENE_ASSOCIATION: YLR377C</html:p><html:p>SUBSYSTEM: Anaplerotic reactions </html:p><html:p>PROTEIN_CLASS: 3.1.3.11</html:p></notes><listOfReactants><speciesReference species="M_m224" stoichiometry="1"/></listOfReactants><listOfProducts><speciesReference species="M_m225" stoichiometry="1"/><speciesReference species="M_m622" stoichiometry="1"/></listOfProducts><kineticLaw><math xmlns="http://www.w3.org/1998/Math/MathML"><apply><ci> LOWER_BOUND </ci><ci> UPPER_BOUND </ci><ci> OBJECTIVE_COEFFICIENT </ci></apply></math><listOfParameters><parameter id="LOWER_BOUND" value="     0.00000000"/><parameter id="UPPER_BOUND" value="  1000.00000000"/><parameter id="OBJECTIVE_COEFFICIENT" value="     0.00000000"/></listOfParameters></kineticLaw></reaction>
<reaction id="R_PYC1" name="Pyruvate carboxylase 1" reversible="false"><notes><html:p>GENE_ASSOCIATION: YGL062W</html:p><html:p>SUBSYSTEM: Anaplerotic reactions </html:p><html:p>PROTEIN_CLASS: 6.4.1.1</html:p></notes><listOfReactants><speciesReference species="M_m220" stoichiometry="1"/><speciesReference species="M_m265" stoichiometry="1"/><speciesReference species="M_m690" stoichiometry="1"/></listOfReactants><listOfProducts><speciesReference species="M_m187" stoichiometry="1"/><speciesReference species="M_m622" stoichiometry="1"/><speciesReference species="M_m625" stoichiometry="1"/></listOfProducts><kineticLaw><math xmlns="http://www.w3.org/1998/Math/MathML"><apply><ci> LOWER_BOUND </ci><ci> UPPER_BOUND </ci><ci> OBJECTIVE_COEFFICIENT </ci></apply></math><listOfParameters><parameter id="LOWER_BOUND" value="     0.00000000"/><parameter id="UPPER_BOUND" value="  1000.00000000"/><parameter id="OBJECTIVE_COEFFICIENT" value="     0.00000000"/></listOfParameters></kineticLaw></reaction>
<reaction id="R_PYC2" name="Pyruvate carboxylase 2" reversible="false"><notes><html:p>GENE_ASSOCIATION: YBR218C</html:p><html:p>SUBSYSTEM: Anaplerotic reactions </html:p><html:p>PROTEIN_CLASS: 6.4.1.1</html:p></notes><listOfReactants><speciesReference species="M_m220" stoichiometry="1"/><speciesReference species="M_m265" stoichiometry="1"/><speciesReference species="M_m690" stoichiometry="1"/></listOfReactants><listOfProducts><speciesReference species="M_m187" stoichiometry="1"/><speciesReference species="M_m622" stoichiometry="1"/><speciesReference species="M_m625" stoichiometry="1"/></listOfProducts><kineticLaw><math xmlns="http://www.w3.org/1998/Math/MathML"><apply><ci> LOWER_BOUND </ci><ci> UPPER_BOUND </ci><ci> OBJECTIVE_COEFFICIENT </ci></apply></math><listOfParameters><parameter id="LOWER_BOUND" value="     0.00000000"/><parameter id="UPPER_BOUND" value="  1000.00000000"/><parameter id="OBJECTIVE_COEFFICIENT" value="     0.00000000"/></listOfParameters></kineticLaw></reaction>
<reaction id="R_MAE1" name="NAD-dependent malic enzyme, mitochondrial" reversible="false"><notes><html:p>GENE_ASSOCIATION: YKL029C</html:p><html:p>SUBSYSTEM: Anaplerotic reactions </html:p><html:p>PROTEIN_CLASS: 1.1.1.38</html:p></notes><listOfReactants><speciesReference species="M_m534" stoichiometry="1"/><speciesReference species="M_m586" stoichiometry="1"/></listOfReactants><listOfProducts><speciesReference species="M_m266" stoichiometry="1"/><speciesReference species="M_m588" stoichiometry="1"/><speciesReference species="M_m691" stoichiometry="1"/></listOfProducts><kineticLaw><math xmlns="http://www.w3.org/1998/Math/MathML"><apply><ci> LOWER_BOUND </ci><ci> UPPER_BOUND </ci><ci> OBJECTIVE_COEFFICIENT </ci></apply></math><listOfParameters><parameter id="LOWER_BOUND" value="     0.00000000"/><parameter id="UPPER_BOUND" value="  1000.00000000"/><parameter id="OBJECTIVE_COEFFICIENT" value="     0.00000000"/></listOfParameters></kineticLaw></reaction>
<reaction id="R_ZWF1" name="Glucose-6-phosphate 1-dehydrogenase" reversible="true"><notes><html:p>GENE_ASSOCIATION: YNL241C</html:p><html:p>SUBSYSTEM: Pentose phosphate pathway</html:p><html:p>PROTEIN_CLASS: 1.1.1.49</html:p></notes><listOfReactants><speciesReference species="M_m204" stoichiometry="1"/><speciesReference species="M_m585" stoichiometry="1"/></listOfReactants><listOfProducts><speciesReference species="M_m314" stoichiometry="1"/><speciesReference species="M_m587" stoichiometry="1"/></listOfProducts><kineticLaw><math xmlns="http://www.w3.org/1998/Math/MathML"><apply><ci> LOWER_BOUND </ci><ci> UPPER_BOUND </ci><ci> OBJECTIVE_COEFFICIENT </ci></apply></math><listOfParameters><parameter id="LOWER_BOUND" value=" -1000.00000000"/><parameter id="UPPER_BOUND" value="  1000.00000000"/><parameter id="OBJECTIVE_COEFFICIENT" value="     0.00000000"/></listOfParameters></kineticLaw></reaction>
<reaction id="R_SOL1" name="Probable 6-phosphogluconolactonase 1" reversible="false"><notes><html:p>GENE_ASSOCIATION: YNR034W</html:p><html:p>SUBSYSTEM: Pentose phosphate pathway</html:p><html:p>PROTEIN_CLASS: 3.1.1.31</html:p></notes><listOfReactants><speciesReference species="M_m314" stoichiometry="1"/></listOfReactants><listOfProducts><speciesReference species="M_m158" stoichiometry="1"/></listOfProducts><kineticLaw><math xmlns="http://www.w3.org/1998/Math/MathML"><apply><ci> LOWER_BOUND </ci><ci> UPPER_BOUND </ci><ci> OBJECTIVE_COEFFICIENT </ci></apply></math><listOfParameters><parameter id="LOWER_BOUND" value="     0.00000000"/><parameter id="UPPER_BOUND" value="  1000.00000000"/><parameter id="OBJECTIVE_COEFFICIENT" value="     0.00000000"/></listOfParameters></kineticLaw></reaction>
<reaction id="R_SOL2" name="Probable 6-phosphogluconolactonase 2" reversible="false"><notes><html:p>GENE_ASSOCIATION: YCR073W-A</html:p><html:p>SUBSYSTEM: Pentose phosphate pathway</html:p><html:p>PROTEIN_CLASS: 3.1.1.31</html:p></notes><listOfReactants><speciesReference species="M_m314" stoichiometry="1"/></listOfReactants><listOfProducts><speciesReference species="M_m158" stoichiometry="1"/></listOfProducts><kineticLaw><math xmlns="http://www.w3.org/1998/Math/MathML"><apply><ci> LOWER_BOUND </ci><ci> UPPER_BOUND </ci><ci> OBJECTIVE_COEFFICIENT </ci></apply></math><listOfParameters><parameter id="LOWER_BOUND" value="     0.00000000"/><parameter id="UPPER_BOUND" value="  1000.00000000"/><parameter id="OBJECTIVE_COEFFICIENT" value="     0.00000000"/></listOfParameters></kineticLaw></reaction>
<reaction id="R_SOL3" name="Probable 6-phosphogluconolactonase 3" reversible="false"><notes><html:p>GENE_ASSOCIATION: YHR163W</html:p><html:p>SUBSYSTEM: Pentose phosphate pathway</html:p><html:p>PROTEIN_CLASS: 3.1.1.31</html:p></notes><listOfReactants><speciesReference species="M_m314" stoichiometry="1"/></listOfReactants><listOfProducts><speciesReference species="M_m158" stoichiometry="1"/></listOfProducts><kineticLaw><math xmlns="http://www.w3.org/1998/Math/MathML"><apply><ci> LOWER_BOUND </ci><ci> UPPER_BOUND </ci><ci> OBJECTIVE_COEFFICIENT </ci></apply></math><listOfParameters><parameter id="LOWER_BOUND" value="     0.00000000"/><parameter id="UPPER_BOUND" value="  1000.00000000"/><parameter id="OBJECTIVE_COEFFICIENT" value="     0.00000000"/></listOfParameters></kineticLaw></reaction>
<reaction id="R_SOL4" name="Probable 6-phosphogluconolactonase 4" reversible="false"><notes><html:p>GENE_ASSOCIATION: YGR248W</html:p><html:p>SUBSYSTEM: Pentose phosphate pathway</html:p><html:p>PROTEIN_CLASS: 3.1.1.31</html:p></notes><listOfReactants><speciesReference species="M_m314" stoichiometry="1"/></listOfReactants><listOfProducts><speciesReference species="M_m158" stoichiometry="1"/></listOfProducts><kineticLaw><math xmlns="http://www.w3.org/1998/Math/MathML"><apply><ci> LOWER_BOUND </ci><ci> UPPER_BOUND </ci><ci> OBJECTIVE_COEFFICIENT </ci></apply></math><listOfParameters><parameter id="LOWER_BOUND" value="     0.00000000"/><parameter id="UPPER_BOUND" value="  1000.00000000"/><parameter id="OBJECTIVE_COEFFICIENT" value="     0.00000000"/></listOfParameters></kineticLaw></reaction>
<reaction id="R_GND2" name="6-phosphogluconate dehydrogenase, decarboxylating 2" reversible="false"><notes><html:p>GENE_ASSOCIATION: YGR256W</html:p><html:p>SUBSYSTEM: Pentose phosphate pathway</html:p><html:p>PROTEIN_CLASS: 1.1.1.44</html:p></notes><listOfReactants><speciesReference species="M_m158" stoichiometry="1"/><speciesReference species="M_m585" stoichiometry="1"/></listOfReactants><listOfProducts><speciesReference species="M_m265" stoichiometry="1"/><speciesReference species="M_m345" stoichiometry="1"/><speciesReference species="M_m587" stoichiometry="1"/></listOfProducts><kineticLaw><math xmlns="http://www.w3.org/1998/Math/MathML"><apply><ci> LOWER_BOUND </ci><ci> UPPER_BOUND </ci><ci> OBJECTIVE_COEFFICIENT </ci></apply></math><listOfParameters><parameter id="LOWER_BOUND" value="     0.00000000"/><parameter id="UPPER_BOUND" value="  1000.00000000"/><parameter id="OBJECTIVE_COEFFICIENT" value="     0.00000000"/></listOfParameters></kineticLaw></reaction>
<reaction id="R_GND1" name="6-phosphogluconate dehydrogenase, decarboxylating 1" reversible="false"><notes><html:p>GENE_ASSOCIATION: YHR183W</html:p><html:p>SUBSYSTEM: Pentose phosphate pathway</html:p><html:p>PROTEIN_CLASS: 1.1.1.44</html:p></notes><listOfReactants><speciesReference species="M_m158" stoichiometry="1"/><speciesReference species="M_m585" stoichiometry="1"/></listOfReactants><listOfProducts><speciesReference species="M_m265" stoichiometry="1"/><speciesReference species="M_m345" stoichiometry="1"/><speciesReference species="M_m587" stoichiometry="1"/></listOfProducts><kineticLaw><math xmlns="http://www.w3.org/1998/Math/MathML"><apply><ci> LOWER_BOUND </ci><ci> UPPER_BOUND </ci><ci> OBJECTIVE_COEFFICIENT </ci></apply></math><listOfParameters><parameter id="LOWER_BOUND" value="     0.00000000"/><parameter id="UPPER_BOUND" value="  1000.00000000"/><parameter id="OBJECTIVE_COEFFICIENT" value="     0.00000000"/></listOfParameters></kineticLaw></reaction>
<reaction id="R_RPE1" name="Ribulose-phosphate 3-epimerase" reversible="true"><notes><html:p>GENE_ASSOCIATION: YJL121C</html:p><html:p>SUBSYSTEM: Pentose phosphate pathway</html:p><html:p>PROTEIN_CLASS: 5.1.3.1</html:p></notes><listOfReactants><speciesReference species="M_m345" stoichiometry="1"/></listOfReactants><listOfProducts><speciesReference species="M_m360" stoichiometry="1"/></listOfProducts><kineticLaw><math xmlns="http://www.w3.org/1998/Math/MathML"><apply><ci> LOWER_BOUND </ci><ci> UPPER_BOUND </ci><ci> OBJECTIVE_COEFFICIENT </ci></apply></math><listOfParameters><parameter id="LOWER_BOUND" value=" -1000.00000000"/><parameter id="UPPER_BOUND" value="  1000.00000000"/><parameter id="OBJECTIVE_COEFFICIENT" value="     0.00000000"/></listOfParameters></kineticLaw></reaction>
<reaction id="R_RKI1" name="Ribose-5-phosphate isomerase" reversible="true"><notes><html:p>GENE_ASSOCIATION: YOR095C</html:p><html:p>SUBSYSTEM: Pentose phosphate pathway</html:p><html:p>PROTEIN_CLASS: 5.3.1.6</html:p></notes><listOfReactants><speciesReference species="M_m345" stoichiometry="1"/></listOfReactants><listOfProducts><speciesReference species="M_m344" stoichiometry="1"/></listOfProducts><kineticLaw><math xmlns="http://www.w3.org/1998/Math/MathML"><apply><ci> LOWER_BOUND </ci><ci> UPPER_BOUND </ci><ci> OBJECTIVE_COEFFICIENT </ci></apply></math><listOfParameters><parameter id="LOWER_BOUND" value=" -1000.00000000"/><parameter id="UPPER_BOUND" value="  1000.00000000"/><parameter id="OBJECTIVE_COEFFICIENT" value="     0.00000000"/></listOfParameters></kineticLaw></reaction>
<reaction id="R_TKL2_1" name="Transketolase 2" reversible="true"><notes><html:p>GENE_ASSOCIATION: YBR117C</html:p><html:p>SUBSYSTEM: Pentose phosphate pathway</html:p><html:p>PROTEIN_CLASS: 2.2.1.1</html:p></notes><listOfReactants><speciesReference species="M_m344" stoichiometry="1"/><speciesReference species="M_m360" stoichiometry="1"/></listOfReactants><listOfProducts><speciesReference species="M_m318" stoichiometry="1"/><speciesReference species="M_m713" stoichiometry="1"/></listOfProducts><kineticLaw><math xmlns="http://www.w3.org/1998/Math/MathML"><apply><ci> LOWER_BOUND </ci><ci> UPPER_BOUND </ci><ci> OBJECTIVE_COEFFICIENT </ci></apply></math><listOfParameters><parameter id="LOWER_BOUND" value=" -1000.00000000"/><parameter id="UPPER_BOUND" value="  1000.00000000"/><parameter id="OBJECTIVE_COEFFICIENT" value="     0.00000000"/></listOfParameters></kineticLaw></reaction>
<reaction id="R_TKL2_2" name="Transketolase 2" reversible="true"><notes><html:p>GENE_ASSOCIATION: YBR117C</html:p><html:p>SUBSYSTEM: Pentose phosphate pathway</html:p><html:p>PROTEIN_CLASS: 2.2.1.1</html:p></notes><listOfReactants><speciesReference species="M_m304" stoichiometry="1"/><speciesReference species="M_m360" stoichiometry="1"/></listOfReactants><listOfProducts><speciesReference species="M_m225" stoichiometry="1"/><speciesReference species="M_m318" stoichiometry="1"/></listOfProducts><kineticLaw><math xmlns="http://www.w3.org/1998/Math/MathML"><apply><ci> LOWER_BOUND </ci><ci> UPPER_BOUND </ci><ci> OBJECTIVE_COEFFICIENT </ci></apply></math><listOfParameters><parameter id="LOWER_BOUND" value=" -1000.00000000"/><parameter id="UPPER_BOUND" value="  1000.00000000"/><parameter id="OBJECTIVE_COEFFICIENT" value="     0.00000000"/></listOfParameters></kineticLaw></reaction>
<reaction id="R_TKL1_1" name="Transketolase 1" reversible="true"><notes><html:p>GENE_ASSOCIATION: YPR074C</html:p><html:p>SUBSYSTEM: Pentose phosphate pathway</html:p><html:p>PROTEIN_CLASS: 2.2.1.1</html:p></notes><listOfReactants><speciesReference species="M_m344" stoichiometry="1"/><speciesReference species="M_m360" stoichiometry="1"/></listOfReactants><listOfProducts><speciesReference species="M_m318" stoichiometry="1"/><speciesReference species="M_m713" stoichiometry="1"/></listOfProducts><kineticLaw><math xmlns="http://www.w3.org/1998/Math/MathML"><apply><ci> LOWER_BOUND </ci><ci> UPPER_BOUND </ci><ci> OBJECTIVE_COEFFICIENT </ci></apply></math><listOfParameters><parameter id="LOWER_BOUND" value=" -1000.00000000"/><parameter id="UPPER_BOUND" value="  1000.00000000"/><parameter id="OBJECTIVE_COEFFICIENT" value="     0.00000000"/></listOfParameters></kineticLaw></reaction>
<reaction id="R_TKL1_2" name="Transketolase 1" reversible="true"><notes><html:p>GENE_ASSOCIATION: YPR074C</html:p><html:p>SUBSYSTEM: Pentose phosphate pathway</html:p><html:p>PROTEIN_CLASS: 2.2.1.1</html:p></notes><listOfReactants><speciesReference species="M_m304" stoichiometry="1"/><speciesReference species="M_m360" stoichiometry="1"/></listOfReactants><listOfProducts><speciesReference species="M_m225" stoichiometry="1"/><speciesReference species="M_m318" stoichiometry="1"/></listOfProducts><kineticLaw><math xmlns="http://www.w3.org/1998/Math/MathML"><apply><ci> LOWER_BOUND </ci><ci> UPPER_BOUND </ci><ci> OBJECTIVE_COEFFICIENT </ci></apply></math><listOfParameters><parameter id="LOWER_BOUND" value=" -1000.00000000"/><parameter id="UPPER_BOUND" value="  1000.00000000"/><parameter id="OBJECTIVE_COEFFICIENT" value="     0.00000000"/></listOfParameters></kineticLaw></reaction>
<reaction id="R_TAL1" name="Transaldolase" reversible="true"><notes><html:p>GENE_ASSOCIATION: YLR354C</html:p><html:p>SUBSYSTEM: Pentose phosphate pathway</html:p><html:p>PROTEIN_CLASS: 2.2.1.2</html:p></notes><listOfReactants><speciesReference species="M_m318" stoichiometry="1"/><speciesReference species="M_m713" stoichiometry="1"/></listOfReactants><listOfProducts><speciesReference species="M_m225" stoichiometry="1"/><speciesReference species="M_m304" stoichiometry="1"/></listOfProducts><kineticLaw><math xmlns="http://www.w3.org/1998/Math/MathML"><apply><ci> LOWER_BOUND </ci><ci> UPPER_BOUND </ci><ci> OBJECTIVE_COEFFICIENT </ci></apply></math><listOfParameters><parameter id="LOWER_BOUND" value=" -1000.00000000"/><parameter id="UPPER_BOUND" value="  1000.00000000"/><parameter id="OBJECTIVE_COEFFICIENT" value="     0.00000000"/></listOfParameters></kineticLaw></reaction>
<reaction id="R_NQM1" name="Putative transaldolase" reversible="true"><notes><html:p>GENE_ASSOCIATION: YGR043C</html:p><html:p>SUBSYSTEM: Pentose phosphate pathway</html:p><html:p>PROTEIN_CLASS: 2.2.1.2</html:p></notes><listOfReactants><speciesReference species="M_m318" stoichiometry="1"/><speciesReference species="M_m713" stoichiometry="1"/></listOfReactants><listOfProducts><speciesReference species="M_m225" stoichiometry="1"/><speciesReference species="M_m304" stoichiometry="1"/></listOfProducts><kineticLaw><math xmlns="http://www.w3.org/1998/Math/MathML"><apply><ci> LOWER_BOUND </ci><ci> UPPER_BOUND </ci><ci> OBJECTIVE_COEFFICIENT </ci></apply></math><listOfParameters><parameter id="LOWER_BOUND" value=" -1000.00000000"/><parameter id="UPPER_BOUND" value="  1000.00000000"/><parameter id="OBJECTIVE_COEFFICIENT" value="     0.00000000"/></listOfParameters></kineticLaw></reaction>
<reaction id="R_RBK1_1" name="Probable ribokinase" reversible="false"><notes><html:p>GENE_ASSOCIATION: YCR036W</html:p><html:p>SUBSYSTEM: Pentose phosphate pathway</html:p><html:p>PROTEIN_CLASS: 2.7.1.15</html:p></notes><listOfReactants><speciesReference species="M_m220" stoichiometry="1"/><speciesReference species="M_m342" stoichiometry="1"/></listOfReactants><listOfProducts><speciesReference species="M_m187" stoichiometry="1"/><speciesReference species="M_m344" stoichiometry="1"/></listOfProducts><kineticLaw><math xmlns="http://www.w3.org/1998/Math/MathML"><apply><ci> LOWER_BOUND </ci><ci> UPPER_BOUND </ci><ci> OBJECTIVE_COEFFICIENT </ci></apply></math><listOfParameters><parameter id="LOWER_BOUND" value="     0.00000000"/><parameter id="UPPER_BOUND" value="  1000.00000000"/><parameter id="OBJECTIVE_COEFFICIENT" value="     0.00000000"/></listOfParameters></kineticLaw></reaction>
<reaction id="R_RBK1_2" name="Probable ribokinase" reversible="false"><notes><html:p>GENE_ASSOCIATION: YCR036W</html:p><html:p>SUBSYSTEM: Pentose phosphate pathway</html:p><html:p>PROTEIN_CLASS: 2.7.1.15</html:p></notes><listOfReactants><speciesReference species="M_m220" stoichiometry="1"/><speciesReference species="M_m298" stoichiometry="1"/></listOfReactants><listOfProducts><speciesReference species="M_m64" stoichiometry="1"/><speciesReference species="M_m187" stoichiometry="1"/></listOfProducts><kineticLaw><math xmlns="http://www.w3.org/1998/Math/MathML"><apply><ci> LOWER_BOUND </ci><ci> UPPER_BOUND </ci><ci> OBJECTIVE_COEFFICIENT </ci></apply></math><listOfParameters><parameter id="LOWER_BOUND" value="     0.00000000"/><parameter id="UPPER_BOUND" value="  1000.00000000"/><parameter id="OBJECTIVE_COEFFICIENT" value="     0.00000000"/></listOfParameters></kineticLaw></reaction>
<reaction id="R_PGM1_1" name="Phosphoglucomutase-1" reversible="true"><notes><html:p>GENE_ASSOCIATION: YKL127W</html:p><html:p>SUBSYSTEM: Pentose phosphate pathway</html:p><html:p>PROTEIN_CLASS: 5.4.2.2</html:p></notes><listOfReactants><speciesReference species="M_m343" stoichiometry="1"/></listOfReactants><listOfProducts><speciesReference species="M_m344" stoichiometry="1"/></listOfProducts><kineticLaw><math xmlns="http://www.w3.org/1998/Math/MathML"><apply><ci> LOWER_BOUND </ci><ci> UPPER_BOUND </ci><ci> OBJECTIVE_COEFFICIENT </ci></apply></math><listOfParameters><parameter id="LOWER_BOUND" value=" -1000.00000000"/><parameter id="UPPER_BOUND" value="  1000.00000000"/><parameter id="OBJECTIVE_COEFFICIENT" value="     0.00000000"/></listOfParameters></kineticLaw></reaction>
<reaction id="R_PGM1_2" name="Phosphoglucomutase-1" reversible="true"><notes><html:p>GENE_ASSOCIATION: YKL127W</html:p><html:p>SUBSYSTEM: Pentose phosphate pathway</html:p><html:p>PROTEIN_CLASS: 5.4.2.2</html:p></notes><listOfReactants><speciesReference species="M_m317" stoichiometry="1"/></listOfReactants><listOfProducts><speciesReference species="M_m204" stoichiometry="1"/></listOfProducts><kineticLaw><math xmlns="http://www.w3.org/1998/Math/MathML"><apply><ci> LOWER_BOUND </ci><ci> UPPER_BOUND </ci><ci> OBJECTIVE_COEFFICIENT </ci></apply></math><listOfParameters><parameter id="LOWER_BOUND" value=" -1000.00000000"/><parameter id="UPPER_BOUND" value="  1000.00000000"/><parameter id="OBJECTIVE_COEFFICIENT" value="     0.00000000"/></listOfParameters></kineticLaw></reaction>
<reaction id="R_PGM2_1" name="Phosphoglucomutase-2" reversible="true"><notes><html:p>GENE_ASSOCIATION: YMR105C</html:p><html:p>SUBSYSTEM: Pentose phosphate pathway</html:p><html:p>PROTEIN_CLASS: 5.4.2.2</html:p></notes><listOfReactants><speciesReference species="M_m343" stoichiometry="1"/></listOfReactants><listOfProducts><speciesReference species="M_m344" stoichiometry="1"/></listOfProducts><kineticLaw><math xmlns="http://www.w3.org/1998/Math/MathML"><apply><ci> LOWER_BOUND </ci><ci> UPPER_BOUND </ci><ci> OBJECTIVE_COEFFICIENT </ci></apply></math><listOfParameters><parameter id="LOWER_BOUND" value=" -1000.00000000"/><parameter id="UPPER_BOUND" value="  1000.00000000"/><parameter id="OBJECTIVE_COEFFICIENT" value="     0.00000000"/></listOfParameters></kineticLaw></reaction>
<reaction id="R_PGM2_2" name="Phosphoglucomutase-2" reversible="true"><notes><html:p>GENE_ASSOCIATION: YMR105C</html:p><html:p>SUBSYSTEM: Pentose phosphate pathway</html:p><html:p>PROTEIN_CLASS: 5.4.2.2</html:p></notes><listOfReactants><speciesReference species="M_m317" stoichiometry="1"/></listOfReactants><listOfProducts><speciesReference species="M_m204" stoichiometry="1"/></listOfProducts><kineticLaw><math xmlns="http://www.w3.org/1998/Math/MathML"><apply><ci> LOWER_BOUND </ci><ci> UPPER_BOUND </ci><ci> OBJECTIVE_COEFFICIENT </ci></apply></math><listOfParameters><parameter id="LOWER_BOUND" value=" -1000.00000000"/><parameter id="UPPER_BOUND" value="  1000.00000000"/><parameter id="OBJECTIVE_COEFFICIENT" value="     0.00000000"/></listOfParameters></kineticLaw></reaction>
<reaction id="R_PMI40" name="Mannose-6-phosphate isomerase" reversible="true"><notes><html:p>GENE_ASSOCIATION: YER003C</html:p><html:p>SUBSYSTEM: Fructose and mannose metabolism</html:p><html:p>PROTEIN_CLASS: 5.3.1.8</html:p></notes><listOfReactants><speciesReference species="M_m334" stoichiometry="1"/></listOfReactants><listOfProducts><speciesReference species="M_m225" stoichiometry="1"/></listOfProducts><kineticLaw><math xmlns="http://www.w3.org/1998/Math/MathML"><apply><ci> LOWER_BOUND </ci><ci> UPPER_BOUND </ci><ci> OBJECTIVE_COEFFICIENT </ci></apply></math><listOfParameters><parameter id="LOWER_BOUND" value=" -1000.00000000"/><parameter id="UPPER_BOUND" value="  1000.00000000"/><parameter id="OBJECTIVE_COEFFICIENT" value="     0.00000000"/></listOfParameters></kineticLaw></reaction>
<reaction id="R_SEC53" name="Phosphomannomutase" reversible="true"><notes><html:p>GENE_ASSOCIATION: YFL045C</html:p><html:p>SUBSYSTEM: Fructose and mannose metabolism</html:p><html:p>PROTEIN_CLASS: 5.4.2.8</html:p></notes><listOfReactants><speciesReference species="M_m334" stoichiometry="1"/></listOfReactants><listOfProducts><speciesReference species="M_m207" stoichiometry="1"/></listOfProducts><kineticLaw><math xmlns="http://www.w3.org/1998/Math/MathML"><apply><ci> LOWER_BOUND </ci><ci> UPPER_BOUND </ci><ci> OBJECTIVE_COEFFICIENT </ci></apply></math><listOfParameters><parameter id="LOWER_BOUND" value=" -1000.00000000"/><parameter id="UPPER_BOUND" value="  1000.00000000"/><parameter id="OBJECTIVE_COEFFICIENT" value="     0.00000000"/></listOfParameters></kineticLaw></reaction>
<reaction id="R_PSA1" name="Mannose-1-phosphate guanyltransferase" reversible="false"><notes><html:p>GENE_ASSOCIATION: YDL055C</html:p><html:p>SUBSYSTEM: Fructose and mannose metabolism</html:p><html:p>PROTEIN_CLASS: 2.7.7.13</html:p></notes><listOfReactants><speciesReference species="M_m207" stoichiometry="1"/><speciesReference species="M_m424" stoichiometry="1"/></listOfReactants><listOfProducts><speciesReference species="M_m396" stoichiometry="1"/><speciesReference species="M_m688" stoichiometry="1"/></listOfProducts><kineticLaw><math xmlns="http://www.w3.org/1998/Math/MathML"><apply><ci> LOWER_BOUND </ci><ci> UPPER_BOUND </ci><ci> OBJECTIVE_COEFFICIENT </ci></apply></math><listOfParameters><parameter id="LOWER_BOUND" value="     0.00000000"/><parameter id="UPPER_BOUND" value="  1000.00000000"/><parameter id="OBJECTIVE_COEFFICIENT" value="     0.00000000"/></listOfParameters></kineticLaw></reaction>
<reaction id="R_PFK26" name="6-phosphofructo-2-kinase 1" reversible="false"><notes><html:p>GENE_ASSOCIATION: YIL107C</html:p><html:p>SUBSYSTEM: Fructose and mannose metabolism</html:p><html:p>PROTEIN_CLASS: 2.7.1.105</html:p></notes><listOfReactants><speciesReference species="M_m220" stoichiometry="1"/><speciesReference species="M_m225" stoichiometry="1"/></listOfReactants><listOfProducts><speciesReference species="M_m187" stoichiometry="1"/><speciesReference species="M_m309" stoichiometry="1"/></listOfProducts><kineticLaw><math xmlns="http://www.w3.org/1998/Math/MathML"><apply><ci> LOWER_BOUND </ci><ci> UPPER_BOUND </ci><ci> OBJECTIVE_COEFFICIENT </ci></apply></math><listOfParameters><parameter id="LOWER_BOUND" value="     0.00000000"/><parameter id="UPPER_BOUND" value="  1000.00000000"/><parameter id="OBJECTIVE_COEFFICIENT" value="     0.00000000"/></listOfParameters></kineticLaw></reaction>
<reaction id="R_PFK27" name="6-phosphofructo-2-kinase 2" reversible="false"><notes><html:p>GENE_ASSOCIATION: YOL136C</html:p><html:p>SUBSYSTEM: Fructose and mannose metabolism</html:p><html:p>PROTEIN_CLASS: 2.7.1.105</html:p></notes><listOfReactants><speciesReference species="M_m220" stoichiometry="1"/><speciesReference species="M_m225" stoichiometry="1"/></listOfReactants><listOfProducts><speciesReference species="M_m187" stoichiometry="1"/><speciesReference species="M_m309" stoichiometry="1"/></listOfProducts><kineticLaw><math xmlns="http://www.w3.org/1998/Math/MathML"><apply><ci> LOWER_BOUND </ci><ci> UPPER_BOUND </ci><ci> OBJECTIVE_COEFFICIENT </ci></apply></math><listOfParameters><parameter id="LOWER_BOUND" value="     0.00000000"/><parameter id="UPPER_BOUND" value="  1000.00000000"/><parameter id="OBJECTIVE_COEFFICIENT" value="     0.00000000"/></listOfParameters></kineticLaw></reaction>
<reaction id="R_FBP26" name="Fructose-2,6-bisphosphatase" reversible="false"><notes><html:p>GENE_ASSOCIATION: YJL155C</html:p><html:p>SUBSYSTEM: Fructose and mannose metabolism</html:p><html:p>PROTEIN_CLASS: 3.1.3.46</html:p></notes><listOfReactants><speciesReference species="M_m309" stoichiometry="1"/></listOfReactants><listOfProducts><speciesReference species="M_m225" stoichiometry="1"/><speciesReference species="M_m622" stoichiometry="1"/></listOfProducts><kineticLaw><math xmlns="http://www.w3.org/1998/Math/MathML"><apply><ci> LOWER_BOUND </ci><ci> UPPER_BOUND </ci><ci> OBJECTIVE_COEFFICIENT </ci></apply></math><listOfParameters><parameter id="LOWER_BOUND" value="     0.00000000"/><parameter id="UPPER_BOUND" value="  1000.00000000"/><parameter id="OBJECTIVE_COEFFICIENT" value="     0.00000000"/></listOfParameters></kineticLaw></reaction>
<reaction id="R_U1_" name="1-phosphofructokinase (fructose 1-phosphate kinase)" reversible="false"><notes><html:p>SUBSYSTEM: Fructose and mannose metabolism</html:p><html:p>PROTEIN_CLASS: 2.7.1.56</html:p></notes><listOfReactants><speciesReference species="M_m220" stoichiometry="1"/><speciesReference species="M_m308" stoichiometry="1"/></listOfReactants><listOfProducts><speciesReference species="M_m187" stoichiometry="1"/><speciesReference species="M_m224" stoichiometry="1"/></listOfProducts><kineticLaw><math xmlns="http://www.w3.org/1998/Math/MathML"><apply><ci> LOWER_BOUND </ci><ci> UPPER_BOUND </ci><ci> OBJECTIVE_COEFFICIENT </ci></apply></math><listOfParameters><parameter id="LOWER_BOUND" value="     0.00000000"/><parameter id="UPPER_BOUND" value="  1000.00000000"/><parameter id="OBJECTIVE_COEFFICIENT" value="     0.00000000"/></listOfParameters></kineticLaw></reaction>
<reaction id="R_SOR1" name="Sorbitol dehydrogenase 1" reversible="false"><notes><html:p>GENE_ASSOCIATION: YJR159W</html:p><html:p>SUBSYSTEM: Metabolism of other sugars</html:p><html:p>PROTEIN_CLASS: 1.1.1.14</html:p></notes><listOfReactants><speciesReference species="M_m346" stoichiometry="1"/><speciesReference species="M_m581" stoichiometry="1"/></listOfReactants><listOfProducts><speciesReference species="M_m307" stoichiometry="1"/><speciesReference species="M_m583" stoichiometry="1"/></listOfProducts><kineticLaw><math xmlns="http://www.w3.org/1998/Math/MathML"><apply><ci> LOWER_BOUND </ci><ci> UPPER_BOUND </ci><ci> OBJECTIVE_COEFFICIENT </ci></apply></math><listOfParameters><parameter id="LOWER_BOUND" value="     0.00000000"/><parameter id="UPPER_BOUND" value="  1000.00000000"/><parameter id="OBJECTIVE_COEFFICIENT" value="     0.00000000"/></listOfParameters></kineticLaw></reaction>
<reaction id="R_GAL1" name="Galactokinase" reversible="false"><notes><html:p>GENE_ASSOCIATION: YBR020W</html:p><html:p>SUBSYSTEM: Galactose metabolism</html:p><html:p>PROTEIN_CLASS: 2.7.1.6</html:p></notes><listOfReactants><speciesReference species="M_m220" stoichiometry="1"/><speciesReference species="M_m310" stoichiometry="1"/></listOfReactants><listOfProducts><speciesReference species="M_m187" stoichiometry="1"/><speciesReference species="M_m311" stoichiometry="1"/></listOfProducts><kineticLaw><math xmlns="http://www.w3.org/1998/Math/MathML"><apply><ci> LOWER_BOUND </ci><ci> UPPER_BOUND </ci><ci> OBJECTIVE_COEFFICIENT </ci></apply></math><listOfParameters><parameter id="LOWER_BOUND" value="     0.00000000"/><parameter id="UPPER_BOUND" value="  1000.00000000"/><parameter id="OBJECTIVE_COEFFICIENT" value="     0.00000000"/></listOfParameters></kineticLaw></reaction>
<reaction id="R_GAL7_1" name="Galactose-1-phosphate uridylyltransferase" reversible="true"><notes><html:p>GENE_ASSOCIATION: YBR018C</html:p><html:p>SUBSYSTEM: Galactose metabolism</html:p><html:p>PROTEIN_CLASS: 2.7.7.12</html:p></notes><listOfReactants><speciesReference species="M_m311" stoichiometry="1"/><speciesReference species="M_m789" stoichiometry="1"/></listOfReactants><listOfProducts><speciesReference species="M_m688" stoichiometry="1"/><speciesReference species="M_m777" stoichiometry="1"/></listOfProducts><kineticLaw><math xmlns="http://www.w3.org/1998/Math/MathML"><apply><ci> LOWER_BOUND </ci><ci> UPPER_BOUND </ci><ci> OBJECTIVE_COEFFICIENT </ci></apply></math><listOfParameters><parameter id="LOWER_BOUND" value=" -1000.00000000"/><parameter id="UPPER_BOUND" value="  1000.00000000"/><parameter id="OBJECTIVE_COEFFICIENT" value="     0.00000000"/></listOfParameters></kineticLaw></reaction>
<reaction id="R_GAL10" name="UDP-glucose 4-epimerase" reversible="true"><notes><html:p>GENE_ASSOCIATION: YBR019C</html:p><html:p>SUBSYSTEM: Galactose metabolism</html:p><html:p>PROTEIN_CLASS: 5.1.3.2</html:p></notes><listOfReactants><speciesReference species="M_m777" stoichiometry="1"/></listOfReactants><listOfProducts><speciesReference species="M_m778" stoichiometry="1"/></listOfProducts><kineticLaw><math xmlns="http://www.w3.org/1998/Math/MathML"><apply><ci> LOWER_BOUND </ci><ci> UPPER_BOUND </ci><ci> OBJECTIVE_COEFFICIENT </ci></apply></math><listOfParameters><parameter id="LOWER_BOUND" value=" -1000.00000000"/><parameter id="UPPER_BOUND" value="  1000.00000000"/><parameter id="OBJECTIVE_COEFFICIENT" value="     0.00000000"/></listOfParameters></kineticLaw></reaction>
<reaction id="R_YHL012W" name="Probable UTP--glucose-1-phosphate uridylyltransferase" reversible="true"><notes><html:p>GENE_ASSOCIATION: YHL012W</html:p><html:p>SUBSYSTEM: Galactose metabolism</html:p><html:p>PROTEIN_CLASS: 2.7.7.9</html:p></notes><listOfReactants><speciesReference species="M_m317" stoichiometry="1"/><speciesReference species="M_m789" stoichiometry="1"/></listOfReactants><listOfProducts><speciesReference species="M_m688" stoichiometry="1"/><speciesReference species="M_m778" stoichiometry="1"/></listOfProducts><kineticLaw><math xmlns="http://www.w3.org/1998/Math/MathML"><apply><ci> LOWER_BOUND </ci><ci> UPPER_BOUND </ci><ci> OBJECTIVE_COEFFICIENT </ci></apply></math><listOfParameters><parameter id="LOWER_BOUND" value=" -1000.00000000"/><parameter id="UPPER_BOUND" value="  1000.00000000"/><parameter id="OBJECTIVE_COEFFICIENT" value="     0.00000000"/></listOfParameters></kineticLaw></reaction>
<reaction id="R_UGP1" name="UTP--glucose-1-phosphate uridylyltransferase" reversible="true"><notes><html:p>GENE_ASSOCIATION: YKL035W</html:p><html:p>SUBSYSTEM: Galactose metabolism</html:p><html:p>PROTEIN_CLASS: 2.7.7.9</html:p></notes><listOfReactants><speciesReference species="M_m317" stoichiometry="1"/><speciesReference species="M_m789" stoichiometry="1"/></listOfReactants><listOfProducts><speciesReference species="M_m688" stoichiometry="1"/><speciesReference species="M_m778" stoichiometry="1"/></listOfProducts><kineticLaw><math xmlns="http://www.w3.org/1998/Math/MathML"><apply><ci> LOWER_BOUND </ci><ci> UPPER_BOUND </ci><ci> OBJECTIVE_COEFFICIENT </ci></apply></math><listOfParameters><parameter id="LOWER_BOUND" value=" -1000.00000000"/><parameter id="UPPER_BOUND" value="  1000.00000000"/><parameter id="OBJECTIVE_COEFFICIENT" value="     0.00000000"/></listOfParameters></kineticLaw></reaction>
<reaction id="R_YBR184W_1" name="Alpha-galactosidase" reversible="false"><notes><html:p>GENE_ASSOCIATION: YBR184W</html:p><html:p>SUBSYSTEM: Galactose metabolism</html:p><html:p>PROTEIN_CLASS: 3.2.1.22</html:p></notes><listOfReactants><speciesReference species="M_m546" stoichiometry="1"/></listOfReactants><listOfProducts><speciesReference species="M_m203" stoichiometry="1"/><speciesReference species="M_m310" stoichiometry="1"/></listOfProducts><kineticLaw><math xmlns="http://www.w3.org/1998/Math/MathML"><apply><ci> LOWER_BOUND </ci><ci> UPPER_BOUND </ci><ci> OBJECTIVE_COEFFICIENT </ci></apply></math><listOfParameters><parameter id="LOWER_BOUND" value="     0.00000000"/><parameter id="UPPER_BOUND" value="  1000.00000000"/><parameter id="OBJECTIVE_COEFFICIENT" value="     0.00000000"/></listOfParameters></kineticLaw></reaction>
<reaction id="R_YBR184W_2" name="Alpha-galactosidase" reversible="false"><notes><html:p>GENE_ASSOCIATION: YBR184W</html:p><html:p>SUBSYSTEM: Galactose metabolism</html:p><html:p>PROTEIN_CLASS: 3.2.1.22</html:p></notes><listOfReactants><speciesReference species="M_m202" stoichiometry="1"/></listOfReactants><listOfProducts><speciesReference species="M_m203" stoichiometry="1"/><speciesReference species="M_m310" stoichiometry="1"/></listOfProducts><kineticLaw><math xmlns="http://www.w3.org/1998/Math/MathML"><apply><ci> LOWER_BOUND </ci><ci> UPPER_BOUND </ci><ci> OBJECTIVE_COEFFICIENT </ci></apply></math><listOfParameters><parameter id="LOWER_BOUND" value="     0.00000000"/><parameter id="UPPER_BOUND" value="  1000.00000000"/><parameter id="OBJECTIVE_COEFFICIENT" value="     0.00000000"/></listOfParameters></kineticLaw></reaction>
<reaction id="R_YBR184W_3" name="Alpha-galactosidase" reversible="false"><notes><html:p>GENE_ASSOCIATION: YBR184W</html:p><html:p>SUBSYSTEM: Galactose metabolism</html:p><html:p>PROTEIN_CLASS: 3.2.1.22</html:p></notes><listOfReactants><speciesReference species="M_m693" stoichiometry="1"/></listOfReactants><listOfProducts><speciesReference species="M_m310" stoichiometry="1"/><speciesReference species="M_m741" stoichiometry="1"/></listOfProducts><kineticLaw><math xmlns="http://www.w3.org/1998/Math/MathML"><apply><ci> LOWER_BOUND </ci><ci> UPPER_BOUND </ci><ci> OBJECTIVE_COEFFICIENT </ci></apply></math><listOfParameters><parameter id="LOWER_BOUND" value="     0.00000000"/><parameter id="UPPER_BOUND" value="  1000.00000000"/><parameter id="OBJECTIVE_COEFFICIENT" value="     0.00000000"/></listOfParameters></kineticLaw></reaction>
<reaction id="R_YBR184W_4" name="Alpha-galactosidase" reversible="true"><notes><html:p>GENE_ASSOCIATION: YBR184W</html:p><html:p>SUBSYSTEM: Galactose metabolism</html:p><html:p>PROTEIN_CLASS: 3.2.1.22</html:p></notes><listOfReactants><speciesReference species="M_m38" stoichiometry="1"/></listOfReactants><listOfProducts><speciesReference species="M_m310" stoichiometry="1"/><speciesReference species="M_m559" stoichiometry="1"/></listOfProducts><kineticLaw><math xmlns="http://www.w3.org/1998/Math/MathML"><apply><ci> LOWER_BOUND </ci><ci> UPPER_BOUND </ci><ci> OBJECTIVE_COEFFICIENT </ci></apply></math><listOfParameters><parameter id="LOWER_BOUND" value=" -1000.00000000"/><parameter id="UPPER_BOUND" value="  1000.00000000"/><parameter id="OBJECTIVE_COEFFICIENT" value="     0.00000000"/></listOfParameters></kineticLaw></reaction>
<reaction id="R_YBR184W_5" name="Alpha-galactosidase" reversible="true"><notes><html:p>GENE_ASSOCIATION: YBR184W</html:p><html:p>SUBSYSTEM: Galactose metabolism</html:p><html:p>PROTEIN_CLASS: 3.2.1.22</html:p></notes><listOfReactants><speciesReference species="M_m361" stoichiometry="1"/></listOfReactants><listOfProducts><speciesReference species="M_m206" stoichiometry="1"/><speciesReference species="M_m310" stoichiometry="1"/></listOfProducts><kineticLaw><math xmlns="http://www.w3.org/1998/Math/MathML"><apply><ci> LOWER_BOUND </ci><ci> UPPER_BOUND </ci><ci> OBJECTIVE_COEFFICIENT </ci></apply></math><listOfParameters><parameter id="LOWER_BOUND" value=" -1000.00000000"/><parameter id="UPPER_BOUND" value="  1000.00000000"/><parameter id="OBJECTIVE_COEFFICIENT" value="     0.00000000"/></listOfParameters></kineticLaw></reaction>
<reaction id="R_YBR184W_6" name="Alpha-galactosidase" reversible="true"><notes><html:p>GENE_ASSOCIATION: YBR184W</html:p><html:p>SUBSYSTEM: Galactose metabolism</html:p><html:p>PROTEIN_CLASS: 3.2.1.22</html:p></notes><listOfReactants><speciesReference species="M_m391" stoichiometry="1"/></listOfReactants><listOfProducts><speciesReference species="M_m310" stoichiometry="1"/><speciesReference species="M_m410" stoichiometry="1"/></listOfProducts><kineticLaw><math xmlns="http://www.w3.org/1998/Math/MathML"><apply><ci> LOWER_BOUND </ci><ci> UPPER_BOUND </ci><ci> OBJECTIVE_COEFFICIENT </ci></apply></math><listOfParameters><parameter id="LOWER_BOUND" value=" -1000.00000000"/><parameter id="UPPER_BOUND" value="  1000.00000000"/><parameter id="OBJECTIVE_COEFFICIENT" value="     0.00000000"/></listOfParameters></kineticLaw></reaction>
<reaction id="R_YBR184W_7" name="Alpha-galactosidase" reversible="true"><notes><html:p>GENE_ASSOCIATION: YBR184W</html:p><html:p>SUBSYSTEM: Galactose metabolism</html:p><html:p>PROTEIN_CLASS: 3.2.1.22</html:p></notes><listOfReactants><speciesReference species="M_m545" stoichiometry="1"/></listOfReactants><listOfProducts><speciesReference species="M_m310" stoichiometry="1"/><speciesReference species="M_m346" stoichiometry="1"/></listOfProducts><kineticLaw><math xmlns="http://www.w3.org/1998/Math/MathML"><apply><ci> LOWER_BOUND </ci><ci> UPPER_BOUND </ci><ci> OBJECTIVE_COEFFICIENT </ci></apply></math><listOfParameters><parameter id="LOWER_BOUND" value=" -1000.00000000"/><parameter id="UPPER_BOUND" value="  1000.00000000"/><parameter id="OBJECTIVE_COEFFICIENT" value="     0.00000000"/></listOfParameters></kineticLaw></reaction>
<reaction id="R_MAL32" name="Alpha-glucosidase MAL32" reversible="false"><notes><html:p>GENE_ASSOCIATION: YBR299W</html:p><html:p>SUBSYSTEM: Galactose metabolism</html:p><html:p>PROTEIN_CLASS: 3.2.1.20</html:p></notes><listOfReactants><speciesReference species="M_m540" stoichiometry="1"/></listOfReactants><listOfProducts><speciesReference species="M_m203" stoichiometry="2"/></listOfProducts><kineticLaw><math xmlns="http://www.w3.org/1998/Math/MathML"><apply><ci> LOWER_BOUND </ci><ci> UPPER_BOUND </ci><ci> OBJECTIVE_COEFFICIENT </ci></apply></math><listOfParameters><parameter id="LOWER_BOUND" value="     0.00000000"/><parameter id="UPPER_BOUND" value="  1000.00000000"/><parameter id="OBJECTIVE_COEFFICIENT" value="     0.00000000"/></listOfParameters></kineticLaw></reaction>
<reaction id="R_YGR287C" name="Probable alpha-glucosidase FSP2" reversible="false"><notes><html:p>GENE_ASSOCIATION: YGR287C</html:p><html:p>SUBSYSTEM: Galactose metabolism</html:p><html:p>PROTEIN_CLASS: 3.2.1.20</html:p></notes><listOfReactants><speciesReference species="M_m540" stoichiometry="1"/></listOfReactants><listOfProducts><speciesReference species="M_m203" stoichiometry="2"/></listOfProducts><kineticLaw><math xmlns="http://www.w3.org/1998/Math/MathML"><apply><ci> LOWER_BOUND </ci><ci> UPPER_BOUND </ci><ci> OBJECTIVE_COEFFICIENT </ci></apply></math><listOfParameters><parameter id="LOWER_BOUND" value="     0.00000000"/><parameter id="UPPER_BOUND" value="  1000.00000000"/><parameter id="OBJECTIVE_COEFFICIENT" value="     0.00000000"/></listOfParameters></kineticLaw></reaction>
<reaction id="R_MAL12" name="Alpha-glucosidase MAL12" reversible="false"><notes><html:p>GENE_ASSOCIATION: YGR292W</html:p><html:p>SUBSYSTEM: Galactose metabolism</html:p><html:p>PROTEIN_CLASS: 3.2.1.20</html:p></notes><listOfReactants><speciesReference species="M_m540" stoichiometry="1"/></listOfReactants><listOfProducts><speciesReference species="M_m203" stoichiometry="2"/></listOfProducts><kineticLaw><math xmlns="http://www.w3.org/1998/Math/MathML"><apply><ci> LOWER_BOUND </ci><ci> UPPER_BOUND </ci><ci> OBJECTIVE_COEFFICIENT </ci></apply></math><listOfParameters><parameter id="LOWER_BOUND" value="     0.00000000"/><parameter id="UPPER_BOUND" value="  1000.00000000"/><parameter id="OBJECTIVE_COEFFICIENT" value="     0.00000000"/></listOfParameters></kineticLaw></reaction>
<reaction id="R_YIL172C" name="Alpha-glucosidase" reversible="false"><notes><html:p>GENE_ASSOCIATION: YIL172C</html:p><html:p>SUBSYSTEM: Galactose metabolism</html:p><html:p>PROTEIN_CLASS: 3.2.1.20</html:p></notes><listOfReactants><speciesReference species="M_m540" stoichiometry="1"/></listOfReactants><listOfProducts><speciesReference species="M_m203" stoichiometry="2"/></listOfProducts><kineticLaw><math xmlns="http://www.w3.org/1998/Math/MathML"><apply><ci> LOWER_BOUND </ci><ci> UPPER_BOUND </ci><ci> OBJECTIVE_COEFFICIENT </ci></apply></math><listOfParameters><parameter id="LOWER_BOUND" value="     0.00000000"/><parameter id="UPPER_BOUND" value="  1000.00000000"/><parameter id="OBJECTIVE_COEFFICIENT" value="     0.00000000"/></listOfParameters></kineticLaw></reaction>
<reaction id="R_YJL216C" name="Probable alpha-glucosidase YJL216C" reversible="false"><notes><html:p>GENE_ASSOCIATION: YJL216C</html:p><html:p>SUBSYSTEM: Galactose metabolism</html:p><html:p>PROTEIN_CLASS: 3.2.1.20</html:p></notes><listOfReactants><speciesReference species="M_m540" stoichiometry="1"/></listOfReactants><listOfProducts><speciesReference species="M_m203" stoichiometry="2"/></listOfProducts><kineticLaw><math xmlns="http://www.w3.org/1998/Math/MathML"><apply><ci> LOWER_BOUND </ci><ci> UPPER_BOUND </ci><ci> OBJECTIVE_COEFFICIENT </ci></apply></math><listOfParameters><parameter id="LOWER_BOUND" value="     0.00000000"/><parameter id="UPPER_BOUND" value="  1000.00000000"/><parameter id="OBJECTIVE_COEFFICIENT" value="     0.00000000"/></listOfParameters></kineticLaw></reaction>
<reaction id="R_FSP2_1" name="Probable alpha-glucosidase FSP2" reversible="false"><notes><html:p>GENE_ASSOCIATION: YJL221C</html:p><html:p>SUBSYSTEM: Galactose metabolism</html:p><html:p>PROTEIN_CLASS: 3.2.1.20</html:p></notes><listOfReactants><speciesReference species="M_m540" stoichiometry="1"/></listOfReactants><listOfProducts><speciesReference species="M_m203" stoichiometry="2"/></listOfProducts><kineticLaw><math xmlns="http://www.w3.org/1998/Math/MathML"><apply><ci> LOWER_BOUND </ci><ci> UPPER_BOUND </ci><ci> OBJECTIVE_COEFFICIENT </ci></apply></math><listOfParameters><parameter id="LOWER_BOUND" value="     0.00000000"/><parameter id="UPPER_BOUND" value="  1000.00000000"/><parameter id="OBJECTIVE_COEFFICIENT" value="     0.00000000"/></listOfParameters></kineticLaw></reaction>
<reaction id="R_FSP2_2" name="Probable alpha-glucosidase FSP2" reversible="false"><notes><html:p>GENE_ASSOCIATION: YJL221C</html:p><html:p>SUBSYSTEM: Galactose metabolism</html:p><html:p>PROTEIN_CLASS: 3.2.1.20</html:p></notes><listOfReactants><speciesReference species="M_m312" stoichiometry="1"/></listOfReactants><listOfProducts><speciesReference species="M_m203" stoichiometry="1"/><speciesReference species="M_m310" stoichiometry="1"/></listOfProducts><kineticLaw><math xmlns="http://www.w3.org/1998/Math/MathML"><apply><ci> LOWER_BOUND </ci><ci> UPPER_BOUND </ci><ci> OBJECTIVE_COEFFICIENT </ci></apply></math><listOfParameters><parameter id="LOWER_BOUND" value="     0.00000000"/><parameter id="UPPER_BOUND" value="  1000.00000000"/><parameter id="OBJECTIVE_COEFFICIENT" value="     0.00000000"/></listOfParameters></kineticLaw></reaction>
<reaction id="R_GAL7_2" name="Galactose-1-phosphate uridylyltransferase" reversible="true"><notes><html:p>GENE_ASSOCIATION: YBR018C</html:p><html:p>SUBSYSTEM: Galactose metabolism</html:p><html:p>PROTEIN_CLASS: 2.7.7.12</html:p></notes><listOfReactants><speciesReference species="M_m311" stoichiometry="1"/><speciesReference species="M_m778" stoichiometry="1"/></listOfReactants><listOfProducts><speciesReference species="M_m317" stoichiometry="1"/><speciesReference species="M_m777" stoichiometry="1"/></listOfProducts><kineticLaw><math xmlns="http://www.w3.org/1998/Math/MathML"><apply><ci> LOWER_BOUND </ci><ci> UPPER_BOUND </ci><ci> OBJECTIVE_COEFFICIENT </ci></apply></math><listOfParameters><parameter id="LOWER_BOUND" value=" -1000.00000000"/><parameter id="UPPER_BOUND" value="  1000.00000000"/><parameter id="OBJECTIVE_COEFFICIENT" value="     0.00000000"/></listOfParameters></kineticLaw></reaction>
<reaction id="R_TPS1" name="Trehalose-6-phosphate synthase" reversible="false"><notes><html:p>GENE_ASSOCIATION: YBR126C</html:p><html:p>SUBSYSTEM: Trehalose metabolism</html:p><html:p>PROTEIN_CLASS: 2.4.1.15</html:p></notes><listOfReactants><speciesReference species="M_m204" stoichiometry="1"/><speciesReference species="M_m778" stoichiometry="1"/></listOfReactants><listOfProducts><speciesReference species="M_m200" stoichiometry="1"/><speciesReference species="M_m776" stoichiometry="1"/></listOfProducts><kineticLaw><math xmlns="http://www.w3.org/1998/Math/MathML"><apply><ci> LOWER_BOUND </ci><ci> UPPER_BOUND </ci><ci> OBJECTIVE_COEFFICIENT </ci></apply></math><listOfParameters><parameter id="LOWER_BOUND" value="     0.00000000"/><parameter id="UPPER_BOUND" value="  1000.00000000"/><parameter id="OBJECTIVE_COEFFICIENT" value="     0.00000000"/></listOfParameters></kineticLaw></reaction>
<reaction id="R_TSL1" name="Trehalose synthase complex regulatory subunit TSL1" reversible="false"><notes><html:p>GENE_ASSOCIATION: YML100W</html:p><html:p>SUBSYSTEM: Trehalose metabolism</html:p></notes><listOfReactants><speciesReference species="M_m204" stoichiometry="1"/><speciesReference species="M_m778" stoichiometry="1"/></listOfReactants><listOfProducts><speciesReference species="M_m200" stoichiometry="1"/><speciesReference species="M_m776" stoichiometry="1"/></listOfProducts><kineticLaw><math xmlns="http://www.w3.org/1998/Math/MathML"><apply><ci> LOWER_BOUND </ci><ci> UPPER_BOUND </ci><ci> OBJECTIVE_COEFFICIENT </ci></apply></math><listOfParameters><parameter id="LOWER_BOUND" value="     0.00000000"/><parameter id="UPPER_BOUND" value="  1000.00000000"/><parameter id="OBJECTIVE_COEFFICIENT" value="     0.00000000"/></listOfParameters></kineticLaw></reaction>
<reaction id="R_TPS3" name="Trehalose synthase complex regulatory subunit TPS3" reversible="false"><notes><html:p>GENE_ASSOCIATION: YMR261C</html:p><html:p>SUBSYSTEM: Trehalose metabolism</html:p><html:p>PROTEIN_CLASS: 2.4.1.15</html:p></notes><listOfReactants><speciesReference species="M_m204" stoichiometry="1"/><speciesReference species="M_m778" stoichiometry="1"/></listOfReactants><listOfProducts><speciesReference species="M_m200" stoichiometry="1"/><speciesReference species="M_m776" stoichiometry="1"/></listOfProducts><kineticLaw><math xmlns="http://www.w3.org/1998/Math/MathML"><apply><ci> LOWER_BOUND </ci><ci> UPPER_BOUND </ci><ci> OBJECTIVE_COEFFICIENT </ci></apply></math><listOfParameters><parameter id="LOWER_BOUND" value="     0.00000000"/><parameter id="UPPER_BOUND" value="  1000.00000000"/><parameter id="OBJECTIVE_COEFFICIENT" value="     0.00000000"/></listOfParameters></kineticLaw></reaction>
<reaction id="R_TPS2" name="Trehalose-phosphatase" reversible="false"><notes><html:p>GENE_ASSOCIATION: YDR074W</html:p><html:p>SUBSYSTEM: Trehalose metabolism</html:p><html:p>PROTEIN_CLASS: 3.1.3.12</html:p></notes><listOfReactants><speciesReference species="M_m200" stoichiometry="1"/></listOfReactants><listOfProducts><speciesReference species="M_m199" stoichiometry="1"/><speciesReference species="M_m622" stoichiometry="1"/></listOfProducts><kineticLaw><math xmlns="http://www.w3.org/1998/Math/MathML"><apply><ci> LOWER_BOUND </ci><ci> UPPER_BOUND </ci><ci> OBJECTIVE_COEFFICIENT </ci></apply></math><listOfParameters><parameter id="LOWER_BOUND" value="     0.00000000"/><parameter id="UPPER_BOUND" value="  1000.00000000"/><parameter id="OBJECTIVE_COEFFICIENT" value="     0.00000000"/></listOfParameters></kineticLaw></reaction>
<reaction id="R_ATH1" name="Vacuolar acid trehalase" reversible="false"><notes><html:p>GENE_ASSOCIATION: YPR026W</html:p><html:p>SUBSYSTEM: Trehalose metabolism</html:p><html:p>PROTEIN_CLASS: 3.2.1.28</html:p></notes><listOfReactants><speciesReference species="M_m199" stoichiometry="1"/></listOfReactants><listOfProducts><speciesReference species="M_m203" stoichiometry="2"/></listOfProducts><kineticLaw><math xmlns="http://www.w3.org/1998/Math/MathML"><apply><ci> LOWER_BOUND </ci><ci> UPPER_BOUND </ci><ci> OBJECTIVE_COEFFICIENT </ci></apply></math><listOfParameters><parameter id="LOWER_BOUND" value="     0.00000000"/><parameter id="UPPER_BOUND" value="  1000.00000000"/><parameter id="OBJECTIVE_COEFFICIENT" value="     0.00000000"/></listOfParameters></kineticLaw></reaction>
<reaction id="R_NTH2" name="Probable trehalase" reversible="false"><notes><html:p>GENE_ASSOCIATION: YBR001C</html:p><html:p>SUBSYSTEM: Trehalose metabolism</html:p><html:p>PROTEIN_CLASS: 3.2.1.28</html:p></notes><listOfReactants><speciesReference species="M_m199" stoichiometry="1"/></listOfReactants><listOfProducts><speciesReference species="M_m203" stoichiometry="2"/></listOfProducts><kineticLaw><math xmlns="http://www.w3.org/1998/Math/MathML"><apply><ci> LOWER_BOUND </ci><ci> UPPER_BOUND </ci><ci> OBJECTIVE_COEFFICIENT </ci></apply></math><listOfParameters><parameter id="LOWER_BOUND" value="     0.00000000"/><parameter id="UPPER_BOUND" value="  1000.00000000"/><parameter id="OBJECTIVE_COEFFICIENT" value="     0.00000000"/></listOfParameters></kineticLaw></reaction>
<reaction id="R_NTH1" name="Neutral trehalase" reversible="false"><notes><html:p>GENE_ASSOCIATION: YDR001C</html:p><html:p>SUBSYSTEM: Trehalose metabolism</html:p><html:p>PROTEIN_CLASS: 3.2.1.28</html:p></notes><listOfReactants><speciesReference species="M_m199" stoichiometry="1"/></listOfReactants><listOfProducts><speciesReference species="M_m203" stoichiometry="2"/></listOfProducts><kineticLaw><math xmlns="http://www.w3.org/1998/Math/MathML"><apply><ci> LOWER_BOUND </ci><ci> UPPER_BOUND </ci><ci> OBJECTIVE_COEFFICIENT </ci></apply></math><listOfParameters><parameter id="LOWER_BOUND" value="     0.00000000"/><parameter id="UPPER_BOUND" value="  1000.00000000"/><parameter id="OBJECTIVE_COEFFICIENT" value="     0.00000000"/></listOfParameters></kineticLaw></reaction>
<reaction id="R_GLC3" name="1,4-alpha-glucan-branching enzyme" reversible="false"><notes><html:p>GENE_ASSOCIATION: YEL011W</html:p><html:p>SUBSYSTEM: Glycogen metabolism</html:p><html:p>PROTEIN_CLASS: 2.4.1.18</html:p></notes><listOfReactants><speciesReference species="M_m416" stoichiometry="1"/><speciesReference species="M_m622" stoichiometry="1"/></listOfReactants><listOfProducts><speciesReference species="M_m317" stoichiometry="1"/></listOfProducts><kineticLaw><math xmlns="http://www.w3.org/1998/Math/MathML"><apply><ci> LOWER_BOUND </ci><ci> UPPER_BOUND </ci><ci> OBJECTIVE_COEFFICIENT </ci></apply></math><listOfParameters><parameter id="LOWER_BOUND" value="     0.00000000"/><parameter id="UPPER_BOUND" value="  1000.00000000"/><parameter id="OBJECTIVE_COEFFICIENT" value="     0.00000000"/></listOfParameters></kineticLaw></reaction>
<reaction id="R_GPH1" name="Glycogen phosphorylase" reversible="false"><notes><html:p>GENE_ASSOCIATION: YPR160W</html:p><html:p>SUBSYSTEM: Glycogen metabolism</html:p><html:p>PROTEIN_CLASS: 2.4.1.1</html:p></notes><listOfReactants><speciesReference species="M_m416" stoichiometry="1"/><speciesReference species="M_m622" stoichiometry="1"/></listOfReactants><listOfProducts><speciesReference species="M_m317" stoichiometry="1"/></listOfProducts><kineticLaw><math xmlns="http://www.w3.org/1998/Math/MathML"><apply><ci> LOWER_BOUND </ci><ci> UPPER_BOUND </ci><ci> OBJECTIVE_COEFFICIENT </ci></apply></math><listOfParameters><parameter id="LOWER_BOUND" value="     0.00000000"/><parameter id="UPPER_BOUND" value="  1000.00000000"/><parameter id="OBJECTIVE_COEFFICIENT" value="     0.00000000"/></listOfParameters></kineticLaw></reaction>
<reaction id="R_GSY1" name="Glycogen [starch] synthase isoform 1" reversible="false"><notes><html:p>GENE_ASSOCIATION: YFR015C</html:p><html:p>SUBSYSTEM: Glycogen metabolism</html:p><html:p>PROTEIN_CLASS: 2.4.1.11</html:p></notes><listOfReactants><speciesReference species="M_m778" stoichiometry="1"/></listOfReactants><listOfProducts><speciesReference species="M_m416" stoichiometry="1"/><speciesReference species="M_m776" stoichiometry="1"/></listOfProducts><kineticLaw><math xmlns="http://www.w3.org/1998/Math/MathML"><apply><ci> LOWER_BOUND </ci><ci> UPPER_BOUND </ci><ci> OBJECTIVE_COEFFICIENT </ci></apply></math><listOfParameters><parameter id="LOWER_BOUND" value="     0.00000000"/><parameter id="UPPER_BOUND" value="  1000.00000000"/><parameter id="OBJECTIVE_COEFFICIENT" value="     0.00000000"/></listOfParameters></kineticLaw></reaction>
<reaction id="R_GSY2" name="Glycogen [starch] synthase isoform 2" reversible="false"><notes><html:p>GENE_ASSOCIATION: YLR258W</html:p><html:p>SUBSYSTEM: Glycogen metabolism</html:p><html:p>PROTEIN_CLASS: 2.4.1.11</html:p></notes><listOfReactants><speciesReference species="M_m778" stoichiometry="1"/></listOfReactants><listOfProducts><speciesReference species="M_m416" stoichiometry="1"/><speciesReference species="M_m776" stoichiometry="1"/></listOfProducts><kineticLaw><math xmlns="http://www.w3.org/1998/Math/MathML"><apply><ci> LOWER_BOUND </ci><ci> UPPER_BOUND </ci><ci> OBJECTIVE_COEFFICIENT </ci></apply></math><listOfParameters><parameter id="LOWER_BOUND" value="     0.00000000"/><parameter id="UPPER_BOUND" value="  1000.00000000"/><parameter id="OBJECTIVE_COEFFICIENT" value="     0.00000000"/></listOfParameters></kineticLaw></reaction>
<reaction id="R_ACS1" name="Acetyl-coenzyme A synthetase 1" reversible="false"><notes><html:p>GENE_ASSOCIATION: YAL054C</html:p><html:p>SUBSYSTEM: Pyruvate metabolism</html:p><html:p>PROTEIN_CLASS: 6.2.1.1</html:p></notes><listOfReactants><speciesReference species="M_m165" stoichiometry="1"/><speciesReference species="M_m220" stoichiometry="1"/><speciesReference species="M_m268" stoichiometry="1"/></listOfReactants><listOfProducts><speciesReference species="M_m170" stoichiometry="1"/><speciesReference species="M_m211" stoichiometry="1"/><speciesReference species="M_m688" stoichiometry="1"/></listOfProducts><kineticLaw><math xmlns="http://www.w3.org/1998/Math/MathML"><apply><ci> LOWER_BOUND </ci><ci> UPPER_BOUND </ci><ci> OBJECTIVE_COEFFICIENT </ci></apply></math><listOfParameters><parameter id="LOWER_BOUND" value="     0.00000000"/><parameter id="UPPER_BOUND" value="  1000.00000000"/><parameter id="OBJECTIVE_COEFFICIENT" value="     0.00000000"/></listOfParameters></kineticLaw></reaction>
<reaction id="R_ACS2" name="Acetyl-coenzyme A synthetase 2" reversible="false"><notes><html:p>GENE_ASSOCIATION: YLR153C</html:p><html:p>SUBSYSTEM: Pyruvate metabolism</html:p><html:p>PROTEIN_CLASS: 6.2.1.1</html:p></notes><listOfReactants><speciesReference species="M_m165" stoichiometry="1"/><speciesReference species="M_m220" stoichiometry="1"/><speciesReference species="M_m268" stoichiometry="1"/></listOfReactants><listOfProducts><speciesReference species="M_m170" stoichiometry="1"/><speciesReference species="M_m211" stoichiometry="1"/><speciesReference species="M_m688" stoichiometry="1"/></listOfProducts><kineticLaw><math xmlns="http://www.w3.org/1998/Math/MathML"><apply><ci> LOWER_BOUND </ci><ci> UPPER_BOUND </ci><ci> OBJECTIVE_COEFFICIENT </ci></apply></math><listOfParameters><parameter id="LOWER_BOUND" value="     0.00000000"/><parameter id="UPPER_BOUND" value="  1000.00000000"/><parameter id="OBJECTIVE_COEFFICIENT" value="     0.00000000"/></listOfParameters></kineticLaw></reaction>
<reaction id="R_SFA1_1" name="S-(hydroxymethyl)glutathione dehydrogenase" reversible="true"><notes><html:p>GENE_ASSOCIATION: YDL168W</html:p><html:p>SUBSYSTEM: Pyruvate metabolism</html:p><html:p>PROTEIN_CLASS: 1.1.1.284</html:p></notes><listOfReactants><speciesReference species="M_m380" stoichiometry="1"/><speciesReference species="M_m406" stoichiometry="1"/><speciesReference species="M_m581" stoichiometry="1"/></listOfReactants><listOfProducts><speciesReference species="M_m583" stoichiometry="1"/><speciesReference species="M_m715" stoichiometry="1"/></listOfProducts><kineticLaw><math xmlns="http://www.w3.org/1998/Math/MathML"><apply><ci> LOWER_BOUND </ci><ci> UPPER_BOUND </ci><ci> OBJECTIVE_COEFFICIENT </ci></apply></math><listOfParameters><parameter id="LOWER_BOUND" value=" -1000.00000000"/><parameter id="UPPER_BOUND" value="  1000.00000000"/><parameter id="OBJECTIVE_COEFFICIENT" value="     0.00000000"/></listOfParameters></kineticLaw></reaction>
<reaction id="R_YJL068C" name="S-formylglutathione hydrolase" reversible="true"><notes><html:p>GENE_ASSOCIATION: YJL068C</html:p><html:p>SUBSYSTEM: Pyruvate metabolism</html:p><html:p>PROTEIN_CLASS: 3.1.2.12</html:p></notes><listOfReactants><speciesReference species="M_m715" stoichiometry="1"/></listOfReactants><listOfProducts><speciesReference species="M_m381" stoichiometry="1"/><speciesReference species="M_m406" stoichiometry="1"/></listOfProducts><kineticLaw><math xmlns="http://www.w3.org/1998/Math/MathML"><apply><ci> LOWER_BOUND </ci><ci> UPPER_BOUND </ci><ci> OBJECTIVE_COEFFICIENT </ci></apply></math><listOfParameters><parameter id="LOWER_BOUND" value=" -1000.00000000"/><parameter id="UPPER_BOUND" value="  1000.00000000"/><parameter id="OBJECTIVE_COEFFICIENT" value="     0.00000000"/></listOfParameters></kineticLaw></reaction>
<reaction id="R_PDC6" name="Pyruvate decarboxylase isozyme 3" reversible="false"><notes><html:p>GENE_ASSOCIATION: YGR087C</html:p><html:p>SUBSYSTEM: Pyruvate metabolism</html:p><html:p>PROTEIN_CLASS: 4.1.1.1</html:p></notes><listOfReactants><speciesReference species="M_m690" stoichiometry="1"/></listOfReactants><listOfProducts><speciesReference species="M_m163" stoichiometry="1"/><speciesReference species="M_m265" stoichiometry="1"/></listOfProducts><kineticLaw><math xmlns="http://www.w3.org/1998/Math/MathML"><apply><ci> LOWER_BOUND </ci><ci> UPPER_BOUND </ci><ci> OBJECTIVE_COEFFICIENT </ci></apply></math><listOfParameters><parameter id="LOWER_BOUND" value="     0.00000000"/><parameter id="UPPER_BOUND" value="  1000.00000000"/><parameter id="OBJECTIVE_COEFFICIENT" value="     0.00000000"/></listOfParameters></kineticLaw></reaction>
<reaction id="R_PDC5" name="Pyruvate decarboxylase isozyme 2" reversible="false"><notes><html:p>GENE_ASSOCIATION: YLR134W</html:p><html:p>SUBSYSTEM: Pyruvate metabolism</html:p><html:p>PROTEIN_CLASS: 4.1.1.1</html:p></notes><listOfReactants><speciesReference species="M_m690" stoichiometry="1"/></listOfReactants><listOfProducts><speciesReference species="M_m163" stoichiometry="1"/><speciesReference species="M_m265" stoichiometry="1"/></listOfProducts><kineticLaw><math xmlns="http://www.w3.org/1998/Math/MathML"><apply><ci> LOWER_BOUND </ci><ci> UPPER_BOUND </ci><ci> OBJECTIVE_COEFFICIENT </ci></apply></math><listOfParameters><parameter id="LOWER_BOUND" value="     0.00000000"/><parameter id="UPPER_BOUND" value="  1000.00000000"/><parameter id="OBJECTIVE_COEFFICIENT" value="     0.00000000"/></listOfParameters></kineticLaw></reaction>
<reaction id="R_PDC1" name="Pyruvate decarboxylase isozyme 1" reversible="false"><notes><html:p>GENE_ASSOCIATION: YLR044C</html:p><html:p>SUBSYSTEM: Pyruvate metabolism</html:p><html:p>PROTEIN_CLASS: 4.1.1.1</html:p></notes><listOfReactants><speciesReference species="M_m690" stoichiometry="1"/></listOfReactants><listOfProducts><speciesReference species="M_m163" stoichiometry="1"/><speciesReference species="M_m265" stoichiometry="1"/></listOfProducts><kineticLaw><math xmlns="http://www.w3.org/1998/Math/MathML"><apply><ci> LOWER_BOUND </ci><ci> UPPER_BOUND </ci><ci> OBJECTIVE_COEFFICIENT </ci></apply></math><listOfParameters><parameter id="LOWER_BOUND" value="     0.00000000"/><parameter id="UPPER_BOUND" value="  1000.00000000"/><parameter id="OBJECTIVE_COEFFICIENT" value="     0.00000000"/></listOfParameters></kineticLaw></reaction>
<reaction id="R_ACH1" name="Acetyl-CoA hydrolase" reversible="false"><notes><html:p>GENE_ASSOCIATION: YBL015W</html:p><html:p>SUBSYSTEM: Pyruvate metabolism</html:p><html:p>PROTEIN_CLASS: 3.1.2.1</html:p></notes><listOfReactants><speciesReference species="M_m170" stoichiometry="1"/></listOfReactants><listOfProducts><speciesReference species="M_m165" stoichiometry="1"/><speciesReference species="M_m268" stoichiometry="1"/></listOfProducts><kineticLaw><math xmlns="http://www.w3.org/1998/Math/MathML"><apply><ci> LOWER_BOUND </ci><ci> UPPER_BOUND </ci><ci> OBJECTIVE_COEFFICIENT </ci></apply></math><listOfParameters><parameter id="LOWER_BOUND" value="     0.00000000"/><parameter id="UPPER_BOUND" value="  1000.00000000"/><parameter id="OBJECTIVE_COEFFICIENT" value="     0.00000000"/></listOfParameters></kineticLaw></reaction>
<reaction id="R_LYS21" name="Homocitrate synthase, mitochondrial" reversible="false"><notes><html:p>GENE_ASSOCIATION: YDL131W</html:p><html:p>SUBSYSTEM: Pyruvate metabolism</html:p><html:p>PROTEIN_CLASS: 2.3.3.14</html:p></notes><listOfReactants><speciesReference species="M_m82" stoichiometry="1"/><speciesReference species="M_m170" stoichiometry="1"/></listOfReactants><listOfProducts><speciesReference species="M_m65" stoichiometry="1"/><speciesReference species="M_m268" stoichiometry="1"/></listOfProducts><kineticLaw><math xmlns="http://www.w3.org/1998/Math/MathML"><apply><ci> LOWER_BOUND </ci><ci> UPPER_BOUND </ci><ci> OBJECTIVE_COEFFICIENT </ci></apply></math><listOfParameters><parameter id="LOWER_BOUND" value="     0.00000000"/><parameter id="UPPER_BOUND" value="  1000.00000000"/><parameter id="OBJECTIVE_COEFFICIENT" value="     0.00000000"/></listOfParameters></kineticLaw></reaction>
<reaction id="R_LYS20_1" name="Homocitrate synthase, cytosolic isozyme" reversible="false"><notes><html:p>GENE_ASSOCIATION: YDL182W</html:p><html:p>SUBSYSTEM: Pyruvate metabolism</html:p><html:p>PROTEIN_CLASS: 2.3.3.14</html:p></notes><listOfReactants><speciesReference species="M_m82" stoichiometry="1"/><speciesReference species="M_m170" stoichiometry="1"/></listOfReactants><listOfProducts><speciesReference species="M_m65" stoichiometry="1"/><speciesReference species="M_m268" stoichiometry="1"/></listOfProducts><kineticLaw><math xmlns="http://www.w3.org/1998/Math/MathML"><apply><ci> LOWER_BOUND </ci><ci> UPPER_BOUND </ci><ci> OBJECTIVE_COEFFICIENT </ci></apply></math><listOfParameters><parameter id="LOWER_BOUND" value="     0.00000000"/><parameter id="UPPER_BOUND" value="  1000.00000000"/><parameter id="OBJECTIVE_COEFFICIENT" value="     0.00000000"/></listOfParameters></kineticLaw></reaction>
<reaction id="R_LYS20_2" name="Homocitrate synthase, cytosolic isozyme" reversible="false"><notes><html:p>GENE_ASSOCIATION: YDL182W</html:p><html:p>SUBSYSTEM: Pyruvate metabolism</html:p><html:p>PROTEIN_CLASS: 2.3.3.14</html:p></notes><listOfReactants><speciesReference species="M_m83" stoichiometry="1"/><speciesReference species="M_m171" stoichiometry="1"/></listOfReactants><listOfProducts><speciesReference species="M_m66" stoichiometry="1"/><speciesReference species="M_m269" stoichiometry="1"/></listOfProducts><kineticLaw><math xmlns="http://www.w3.org/1998/Math/MathML"><apply><ci> LOWER_BOUND </ci><ci> UPPER_BOUND </ci><ci> OBJECTIVE_COEFFICIENT </ci></apply></math><listOfParameters><parameter id="LOWER_BOUND" value="     0.00000000"/><parameter id="UPPER_BOUND" value="  1000.00000000"/><parameter id="OBJECTIVE_COEFFICIENT" value="     0.00000000"/></listOfParameters></kineticLaw></reaction>
<reaction id="R_ADH4" name="Alcohol dehydrogenase 4" reversible="true"><notes><html:p>GENE_ASSOCIATION: YGL256W</html:p><html:p>SUBSYSTEM: Pyruvate metabolism</html:p><html:p>PROTEIN_CLASS: 1.1.1.1</html:p></notes><listOfReactants><speciesReference species="M_m367" stoichiometry="1"/><speciesReference species="M_m581" stoichiometry="1"/></listOfReactants><listOfProducts><speciesReference species="M_m163" stoichiometry="1"/><speciesReference species="M_m583" stoichiometry="1"/></listOfProducts><kineticLaw><math xmlns="http://www.w3.org/1998/Math/MathML"><apply><ci> LOWER_BOUND </ci><ci> UPPER_BOUND </ci><ci> OBJECTIVE_COEFFICIENT </ci></apply></math><listOfParameters><parameter id="LOWER_BOUND" value=" -1000.00000000"/><parameter id="UPPER_BOUND" value="  1000.00000000"/><parameter id="OBJECTIVE_COEFFICIENT" value="     0.00000000"/></listOfParameters></kineticLaw></reaction>
<reaction id="R_ADH3" name="Alcohol dehydrogenase 3, mitochondrial" reversible="true"><notes><html:p>GENE_ASSOCIATION: YMR083W</html:p><html:p>SUBSYSTEM: Pyruvate metabolism</html:p><html:p>PROTEIN_CLASS: 1.1.1.1</html:p></notes><listOfReactants><speciesReference species="M_m370" stoichiometry="1"/><speciesReference species="M_m582" stoichiometry="1"/></listOfReactants><listOfProducts><speciesReference species="M_m164" stoichiometry="1"/><speciesReference species="M_m584" stoichiometry="1"/></listOfProducts><kineticLaw><math xmlns="http://www.w3.org/1998/Math/MathML"><apply><ci> LOWER_BOUND </ci><ci> UPPER_BOUND </ci><ci> OBJECTIVE_COEFFICIENT </ci></apply></math><listOfParameters><parameter id="LOWER_BOUND" value=" -1000.00000000"/><parameter id="UPPER_BOUND" value="  1000.00000000"/><parameter id="OBJECTIVE_COEFFICIENT" value="     0.00000000"/></listOfParameters></kineticLaw></reaction>
<reaction id="R_ADH2" name="Alcohol dehydrogenase 2" reversible="true"><notes><html:p>GENE_ASSOCIATION: YMR303C</html:p><html:p>SUBSYSTEM: Pyruvate metabolism</html:p><html:p>PROTEIN_CLASS: 1.1.1.1</html:p></notes><listOfReactants><speciesReference species="M_m367" stoichiometry="1"/><speciesReference species="M_m581" stoichiometry="1"/></listOfReactants><listOfProducts><speciesReference species="M_m163" stoichiometry="1"/><speciesReference species="M_m583" stoichiometry="1"/></listOfProducts><kineticLaw><math xmlns="http://www.w3.org/1998/Math/MathML"><apply><ci> LOWER_BOUND </ci><ci> UPPER_BOUND </ci><ci> OBJECTIVE_COEFFICIENT </ci></apply></math><listOfParameters><parameter id="LOWER_BOUND" value=" -1000.00000000"/><parameter id="UPPER_BOUND" value="  1000.00000000"/><parameter id="OBJECTIVE_COEFFICIENT" value="     0.00000000"/></listOfParameters></kineticLaw></reaction>
<reaction id="R_ADH5" name="Alcohol dehydrogenase 5" reversible="true"><notes><html:p>GENE_ASSOCIATION: YBR145W</html:p><html:p>SUBSYSTEM: Pyruvate metabolism</html:p><html:p>PROTEIN_CLASS: 1.1.1.1</html:p></notes><listOfReactants><speciesReference species="M_m367" stoichiometry="1"/><speciesReference species="M_m581" stoichiometry="1"/></listOfReactants><listOfProducts><speciesReference species="M_m163" stoichiometry="1"/><speciesReference species="M_m583" stoichiometry="1"/></listOfProducts><kineticLaw><math xmlns="http://www.w3.org/1998/Math/MathML"><apply><ci> LOWER_BOUND </ci><ci> UPPER_BOUND </ci><ci> OBJECTIVE_COEFFICIENT </ci></apply></math><listOfParameters><parameter id="LOWER_BOUND" value=" -1000.00000000"/><parameter id="UPPER_BOUND" value="  1000.00000000"/><parameter id="OBJECTIVE_COEFFICIENT" value="     0.00000000"/></listOfParameters></kineticLaw></reaction>
<reaction id="R_ADH1" name="Alcohol dehydrogenase 1" reversible="true"><notes><html:p>GENE_ASSOCIATION: YOL086C</html:p><html:p>SUBSYSTEM: Pyruvate metabolism</html:p><html:p>PROTEIN_CLASS: 1.1.1.1</html:p></notes><listOfReactants><speciesReference species="M_m367" stoichiometry="1"/><speciesReference species="M_m581" stoichiometry="1"/></listOfReactants><listOfProducts><speciesReference species="M_m163" stoichiometry="1"/><speciesReference species="M_m583" stoichiometry="1"/></listOfProducts><kineticLaw><math xmlns="http://www.w3.org/1998/Math/MathML"><apply><ci> LOWER_BOUND </ci><ci> UPPER_BOUND </ci><ci> OBJECTIVE_COEFFICIENT </ci></apply></math><listOfParameters><parameter id="LOWER_BOUND" value=" -1000.00000000"/><parameter id="UPPER_BOUND" value="  1000.00000000"/><parameter id="OBJECTIVE_COEFFICIENT" value="     0.00000000"/></listOfParameters></kineticLaw></reaction>
<reaction id="R_SFA1_2" name="S-(hydroxymethyl)glutathione dehydrogenase" reversible="true"><notes><html:p>GENE_ASSOCIATION: YDL168W</html:p><html:p>SUBSYSTEM: Pyruvate metabolism</html:p><html:p>PROTEIN_CLASS: 1.1.1.284</html:p></notes><listOfReactants><speciesReference species="M_m367" stoichiometry="1"/><speciesReference species="M_m581" stoichiometry="1"/></listOfReactants><listOfProducts><speciesReference species="M_m163" stoichiometry="1"/><speciesReference species="M_m583" stoichiometry="1"/></listOfProducts><kineticLaw><math xmlns="http://www.w3.org/1998/Math/MathML"><apply><ci> LOWER_BOUND </ci><ci> UPPER_BOUND </ci><ci> OBJECTIVE_COEFFICIENT </ci></apply></math><listOfParameters><parameter id="LOWER_BOUND" value=" -1000.00000000"/><parameter id="UPPER_BOUND" value="  1000.00000000"/><parameter id="OBJECTIVE_COEFFICIENT" value="     0.00000000"/></listOfParameters></kineticLaw></reaction>
<reaction id="R_GLO1" name="Lactoylglutathione lyase" reversible="true"><notes><html:p>GENE_ASSOCIATION: YML004C</html:p><html:p>SUBSYSTEM: Glyoxalate and dicarboxylate metabolism</html:p><html:p>PROTEIN_CLASS: 4.4.1.5</html:p></notes><listOfReactants><speciesReference species="M_m406" stoichiometry="1"/><speciesReference species="M_m552" stoichiometry="1"/></listOfReactants><listOfProducts><speciesReference species="M_m19" stoichiometry="1"/></listOfProducts><kineticLaw><math xmlns="http://www.w3.org/1998/Math/MathML"><apply><ci> LOWER_BOUND </ci><ci> UPPER_BOUND </ci><ci> OBJECTIVE_COEFFICIENT </ci></apply></math><listOfParameters><parameter id="LOWER_BOUND" value=" -1000.00000000"/><parameter id="UPPER_BOUND" value="  1000.00000000"/><parameter id="OBJECTIVE_COEFFICIENT" value="     0.00000000"/></listOfParameters></kineticLaw></reaction>
<reaction id="R_GLO2" name="Hydroxyacylglutathione hydrolase, cytoplasmic isozyme" reversible="false"><notes><html:p>GENE_ASSOCIATION: YDR272W</html:p><html:p>SUBSYSTEM: Glyoxalate and dicarboxylate metabolism</html:p><html:p>PROTEIN_CLASS: 3.1.2.6</html:p></notes><listOfReactants><speciesReference species="M_m19" stoichiometry="1"/></listOfReactants><listOfProducts><speciesReference species="M_m12" stoichiometry="1"/><speciesReference species="M_m406" stoichiometry="1"/></listOfProducts><kineticLaw><math xmlns="http://www.w3.org/1998/Math/MathML"><apply><ci> LOWER_BOUND </ci><ci> UPPER_BOUND </ci><ci> OBJECTIVE_COEFFICIENT </ci></apply></math><listOfParameters><parameter id="LOWER_BOUND" value="     0.00000000"/><parameter id="UPPER_BOUND" value="  1000.00000000"/><parameter id="OBJECTIVE_COEFFICIENT" value="     0.00000000"/></listOfParameters></kineticLaw></reaction>
<reaction id="R_GLO4" name="Hydroxyacylglutathione hydrolase, mitochondrial" reversible="false"><notes><html:p>GENE_ASSOCIATION: YOR040W</html:p><html:p>SUBSYSTEM: Glyoxalate and dicarboxylate metabolism</html:p><html:p>PROTEIN_CLASS: 3.1.2.6</html:p></notes><listOfReactants><speciesReference species="M_m20" stoichiometry="1"/></listOfReactants><listOfProducts><speciesReference species="M_m13" stoichiometry="1"/><speciesReference species="M_m407" stoichiometry="1"/></listOfProducts><kineticLaw><math xmlns="http://www.w3.org/1998/Math/MathML"><apply><ci> LOWER_BOUND </ci><ci> UPPER_BOUND </ci><ci> OBJECTIVE_COEFFICIENT </ci></apply></math><listOfParameters><parameter id="LOWER_BOUND" value="     0.00000000"/><parameter id="UPPER_BOUND" value="  1000.00000000"/><parameter id="OBJECTIVE_COEFFICIENT" value="     0.00000000"/></listOfParameters></kineticLaw></reaction>
<reaction id="R_IPP1" name="Inorganic pyrophosphatase" reversible="false"><notes><html:p>GENE_ASSOCIATION: YBR011C</html:p><html:p>SUBSYSTEM: Oxidative phosphorylation</html:p><html:p>PROTEIN_CLASS: 3.6.1.1</html:p></notes><listOfReactants><speciesReference species="M_m688" stoichiometry="1"/></listOfReactants><listOfProducts><speciesReference species="M_m622" stoichiometry="2"/></listOfProducts><kineticLaw><math xmlns="http://www.w3.org/1998/Math/MathML"><apply><ci> LOWER_BOUND </ci><ci> UPPER_BOUND </ci><ci> OBJECTIVE_COEFFICIENT </ci></apply></math><listOfParameters><parameter id="LOWER_BOUND" value="     0.00000000"/><parameter id="UPPER_BOUND" value="  1000.00000000"/><parameter id="OBJECTIVE_COEFFICIENT" value="     0.00000000"/></listOfParameters></kineticLaw></reaction>
<reaction id="R_PPA2" name="Inorganic pyrophosphatase, mitochondrial" reversible="false"><notes><html:p>GENE_ASSOCIATION: YMR267W</html:p><html:p>SUBSYSTEM: Oxidative phosphorylation</html:p><html:p>PROTEIN_CLASS: 3.6.1.1</html:p></notes><listOfReactants><speciesReference species="M_m689" stoichiometry="1"/></listOfReactants><listOfProducts><speciesReference species="M_m623" stoichiometry="2"/></listOfProducts><kineticLaw><math xmlns="http://www.w3.org/1998/Math/MathML"><apply><ci> LOWER_BOUND </ci><ci> UPPER_BOUND </ci><ci> OBJECTIVE_COEFFICIENT </ci></apply></math><listOfParameters><parameter id="LOWER_BOUND" value="     0.00000000"/><parameter id="UPPER_BOUND" value="  1000.00000000"/><parameter id="OBJECTIVE_COEFFICIENT" value="     0.00000000"/></listOfParameters></kineticLaw></reaction>
<reaction id="R_U2_" name="Formate dehydrogenase" reversible="false"><notes><html:p>SUBSYSTEM: Oxidative phosphorylation</html:p><html:p>PROTEIN_CLASS: 1.2.2.1</html:p></notes><listOfReactants><speciesReference species="M_m381" stoichiometry="1"/><speciesReference species="M_m775" stoichiometry="1"/></listOfReactants><listOfProducts><speciesReference species="M_m265" stoichiometry="1"/><speciesReference species="M_m430" stoichiometry="2"/><speciesReference species="M_m774" stoichiometry="1"/></listOfProducts><kineticLaw><math xmlns="http://www.w3.org/1998/Math/MathML"><apply><ci> LOWER_BOUND </ci><ci> UPPER_BOUND </ci><ci> OBJECTIVE_COEFFICIENT </ci></apply></math><listOfParameters><parameter id="LOWER_BOUND" value="     0.00000000"/><parameter id="UPPER_BOUND" value="  1000.00000000"/><parameter id="OBJECTIVE_COEFFICIENT" value="     0.00000000"/></listOfParameters></kineticLaw></reaction>
<reaction id="R_NDI1" name="NADH-ubiquinone oxidoreductase, mitochondrial" reversible="false"><notes><html:p>GENE_ASSOCIATION: YML120C</html:p><html:p>SUBSYSTEM: Oxidative phosphorylation</html:p><html:p>PROTEIN_CLASS: 1.6.5.3</html:p></notes><listOfReactants><speciesReference species="M_m584" stoichiometry="1"/><speciesReference species="M_m775" stoichiometry="1"/></listOfReactants><listOfProducts><speciesReference species="M_m582" stoichiometry="1"/><speciesReference species="M_m774" stoichiometry="1"/></listOfProducts><kineticLaw><math xmlns="http://www.w3.org/1998/Math/MathML"><apply><ci> LOWER_BOUND </ci><ci> UPPER_BOUND </ci><ci> OBJECTIVE_COEFFICIENT </ci></apply></math><listOfParameters><parameter id="LOWER_BOUND" value="     0.00000000"/><parameter id="UPPER_BOUND" value="  1000.00000000"/><parameter id="OBJECTIVE_COEFFICIENT" value="     0.00000000"/></listOfParameters></kineticLaw></reaction>
<reaction id="R_NDE2" name="External NADH-ubiquinone oxidoreductase 2, mitochondrial" reversible="false"><notes><html:p>GENE_ASSOCIATION: YDL085W</html:p><html:p>SUBSYSTEM: Oxidative phosphorylation</html:p><html:p>PROTEIN_CLASS: 1.6.5.3</html:p></notes><listOfReactants><speciesReference species="M_m583" stoichiometry="1"/><speciesReference species="M_m775" stoichiometry="1"/></listOfReactants><listOfProducts><speciesReference species="M_m581" stoichiometry="1"/><speciesReference species="M_m774" stoichiometry="1"/></listOfProducts><kineticLaw><math xmlns="http://www.w3.org/1998/Math/MathML"><apply><ci> LOWER_BOUND </ci><ci> UPPER_BOUND </ci><ci> OBJECTIVE_COEFFICIENT </ci></apply></math><listOfParameters><parameter id="LOWER_BOUND" value="     0.00000000"/><parameter id="UPPER_BOUND" value="  1000.00000000"/><parameter id="OBJECTIVE_COEFFICIENT" value="     0.00000000"/></listOfParameters></kineticLaw></reaction>
<reaction id="R_NDE1" name="External NADH-ubiquinone oxidoreductase 1, mitochondrial" reversible="false"><notes><html:p>GENE_ASSOCIATION: YMR145C</html:p><html:p>SUBSYSTEM: Oxidative phosphorylation</html:p><html:p>PROTEIN_CLASS: 1.6.5.3</html:p></notes><listOfReactants><speciesReference species="M_m583" stoichiometry="1"/><speciesReference species="M_m775" stoichiometry="1"/></listOfReactants><listOfProducts><speciesReference species="M_m581" stoichiometry="1"/><speciesReference species="M_m774" stoichiometry="1"/></listOfProducts><kineticLaw><math xmlns="http://www.w3.org/1998/Math/MathML"><apply><ci> LOWER_BOUND </ci><ci> UPPER_BOUND </ci><ci> OBJECTIVE_COEFFICIENT </ci></apply></math><listOfParameters><parameter id="LOWER_BOUND" value="     0.00000000"/><parameter id="UPPER_BOUND" value="  1000.00000000"/><parameter id="OBJECTIVE_COEFFICIENT" value="     0.00000000"/></listOfParameters></kineticLaw></reaction>
<reaction id="R_NCP1" name="NADPH--cytochrome P450 reductase" reversible="false"><notes><html:p>GENE_ASSOCIATION: YHR042W</html:p><html:p>SUBSYSTEM: Oxidative phosphorylation</html:p><html:p>PROTEIN_CLASS: 1.6.2.4</html:p></notes><listOfReactants><speciesReference species="M_m376" stoichiometry="2"/><speciesReference species="M_m587" stoichiometry="1"/></listOfReactants><listOfProducts><speciesReference species="M_m377" stoichiometry="2"/><speciesReference species="M_m585" stoichiometry="1"/></listOfProducts><kineticLaw><math xmlns="http://www.w3.org/1998/Math/MathML"><apply><ci> LOWER_BOUND </ci><ci> UPPER_BOUND </ci><ci> OBJECTIVE_COEFFICIENT </ci></apply></math><listOfParameters><parameter id="LOWER_BOUND" value="     0.00000000"/><parameter id="UPPER_BOUND" value="  1000.00000000"/><parameter id="OBJECTIVE_COEFFICIENT" value="     0.00000000"/></listOfParameters></kineticLaw></reaction>
<reaction id="R_SDH3_2" name="Succinate dehydrogenase [ubiquinone] cytochrome b subunit, mitochondrial" reversible="true"><notes><html:p>GENE_ASSOCIATION: YKL141W</html:p><html:p>SUBSYSTEM: Oxidative phosphorylation</html:p><html:p>PROTEIN_CLASS: 1.3.5.1</html:p></notes><listOfReactants><speciesReference species="M_m373" stoichiometry="1"/><speciesReference species="M_m775" stoichiometry="1"/></listOfReactants><listOfProducts><speciesReference species="M_m374" stoichiometry="1"/><speciesReference species="M_m774" stoichiometry="1"/></listOfProducts><kineticLaw><math xmlns="http://www.w3.org/1998/Math/MathML"><apply><ci> LOWER_BOUND </ci><ci> UPPER_BOUND </ci><ci> OBJECTIVE_COEFFICIENT </ci></apply></math><listOfParameters><parameter id="LOWER_BOUND" value=" -1000.00000000"/><parameter id="UPPER_BOUND" value="  1000.00000000"/><parameter id="OBJECTIVE_COEFFICIENT" value="     0.00000000"/></listOfParameters></kineticLaw></reaction>
<reaction id="R_RIP1" name="Cytochrome b-c1 complex subunit Rieske, mitochondrial" reversible="false"><notes><html:p>GENE_ASSOCIATION: YEL024W</html:p><html:p>SUBSYSTEM: Oxidative phosphorylation</html:p><html:p>PROTEIN_CLASS: 1.10.2.2</html:p></notes><listOfReactants><speciesReference species="M_m376" stoichiometry="2"/><speciesReference species="M_m431" stoichiometry="1.5"/><speciesReference species="M_m774" stoichiometry="1"/></listOfReactants><listOfProducts><speciesReference species="M_m377" stoichiometry="2"/><speciesReference species="M_m775" stoichiometry="1"/></listOfProducts><kineticLaw><math xmlns="http://www.w3.org/1998/Math/MathML"><apply><ci> LOWER_BOUND </ci><ci> UPPER_BOUND </ci><ci> OBJECTIVE_COEFFICIENT </ci></apply></math><listOfParameters><parameter id="LOWER_BOUND" value="     0.00000000"/><parameter id="UPPER_BOUND" value="  1000.00000000"/><parameter id="OBJECTIVE_COEFFICIENT" value="     0.00000000"/></listOfParameters></kineticLaw></reaction>
<reaction id="R_COX1" name="Cytochrome c oxidase subunit 1" reversible="false"><notes><html:p>GENE_ASSOCIATION: Q0045</html:p><html:p>SUBSYSTEM: Oxidative phosphorylation</html:p><html:p>PROTEIN_CLASS: 1.9.3.1</html:p></notes><listOfReactants><speciesReference species="M_m377" stoichiometry="4"/><speciesReference species="M_m431" stoichiometry="6"/><speciesReference species="M_m636" stoichiometry="1"/></listOfReactants><listOfProducts><speciesReference species="M_m376" stoichiometry="4"/></listOfProducts><kineticLaw><math xmlns="http://www.w3.org/1998/Math/MathML"><apply><ci> LOWER_BOUND </ci><ci> UPPER_BOUND </ci><ci> OBJECTIVE_COEFFICIENT </ci></apply></math><listOfParameters><parameter id="LOWER_BOUND" value="     0.00000000"/><parameter id="UPPER_BOUND" value="  1000.00000000"/><parameter id="OBJECTIVE_COEFFICIENT" value="     0.00000000"/></listOfParameters></kineticLaw></reaction>
<reaction id="R_ATP1" name="ATP synthase subunit alpha, mitochondrial" reversible="false"><notes><html:p>GENE_ASSOCIATION: YBL099W</html:p><html:p>SUBSYSTEM: Oxidative phosphorylation</html:p></notes><listOfReactants><speciesReference species="M_m188" stoichiometry="1"/><speciesReference species="M_m623" stoichiometry="1"/></listOfReactants><listOfProducts><speciesReference species="M_m221" stoichiometry="1"/><speciesReference species="M_m431" stoichiometry="3"/></listOfProducts><kineticLaw><math xmlns="http://www.w3.org/1998/Math/MathML"><apply><ci> LOWER_BOUND </ci><ci> UPPER_BOUND </ci><ci> OBJECTIVE_COEFFICIENT </ci></apply></math><listOfParameters><parameter id="LOWER_BOUND" value="     0.00000000"/><parameter id="UPPER_BOUND" value="  1000.00000000"/><parameter id="OBJECTIVE_COEFFICIENT" value="     0.00000000"/></listOfParameters></kineticLaw></reaction>
<reaction id="R_CYB2" name="Cytochrome b2, mitochondrial" reversible="false"><notes><html:p>GENE_ASSOCIATION: YML054C</html:p><html:p>SUBSYSTEM: Pyruvate metabolism</html:p><html:p>PROTEIN_CLASS: 1.1.2.3</html:p></notes><listOfReactants><speciesReference species="M_m28" stoichiometry="1"/><speciesReference species="M_m376" stoichiometry="2"/></listOfReactants><listOfProducts><speciesReference species="M_m377" stoichiometry="2"/><speciesReference species="M_m691" stoichiometry="1"/></listOfProducts><kineticLaw><math xmlns="http://www.w3.org/1998/Math/MathML"><apply><ci> LOWER_BOUND </ci><ci> UPPER_BOUND </ci><ci> OBJECTIVE_COEFFICIENT </ci></apply></math><listOfParameters><parameter id="LOWER_BOUND" value="     0.00000000"/><parameter id="UPPER_BOUND" value="  1000.00000000"/><parameter id="OBJECTIVE_COEFFICIENT" value="     0.00000000"/></listOfParameters></kineticLaw></reaction>
<reaction id="R_DLD1" name="D-lactate dehydrogenase [cytochrome] 1, mitochondrial" reversible="false"><notes><html:p>GENE_ASSOCIATION: YDL174C</html:p><html:p>SUBSYSTEM: Pyruvate metabolism</html:p><html:p>PROTEIN_CLASS: 1.1.2.4</html:p></notes><listOfReactants><speciesReference species="M_m13" stoichiometry="1"/><speciesReference species="M_m376" stoichiometry="2"/></listOfReactants><listOfProducts><speciesReference species="M_m377" stoichiometry="2"/><speciesReference species="M_m691" stoichiometry="1"/></listOfProducts><kineticLaw><math xmlns="http://www.w3.org/1998/Math/MathML"><apply><ci> LOWER_BOUND </ci><ci> UPPER_BOUND </ci><ci> OBJECTIVE_COEFFICIENT </ci></apply></math><listOfParameters><parameter id="LOWER_BOUND" value="     0.00000000"/><parameter id="UPPER_BOUND" value="  1000.00000000"/><parameter id="OBJECTIVE_COEFFICIENT" value="     0.00000000"/></listOfParameters></kineticLaw></reaction>
<reaction id="R_YPL275W" name="Formate dehydrogenase 2" reversible="false"><notes><html:p>GENE_ASSOCIATION: YPL275W</html:p><html:p>SUBSYSTEM: Methane metabolism</html:p><html:p>PROTEIN_CLASS: 1.2.1.2</html:p></notes><listOfReactants><speciesReference species="M_m381" stoichiometry="1"/><speciesReference species="M_m581" stoichiometry="1"/></listOfReactants><listOfProducts><speciesReference species="M_m265" stoichiometry="1"/><speciesReference species="M_m583" stoichiometry="1"/></listOfProducts><kineticLaw><math xmlns="http://www.w3.org/1998/Math/MathML"><apply><ci> LOWER_BOUND </ci><ci> UPPER_BOUND </ci><ci> OBJECTIVE_COEFFICIENT </ci></apply></math><listOfParameters><parameter id="LOWER_BOUND" value="     0.00000000"/><parameter id="UPPER_BOUND" value="  1000.00000000"/><parameter id="OBJECTIVE_COEFFICIENT" value="     0.00000000"/></listOfParameters></kineticLaw></reaction>
<reaction id="R_YPL276W" name="Formate dehydrogenase 2" reversible="false"><notes><html:p>GENE_ASSOCIATION: YPL276W</html:p><html:p>SUBSYSTEM: Methane metabolism</html:p><html:p>PROTEIN_CLASS: 1.2.1.2</html:p></notes><listOfReactants><speciesReference species="M_m381" stoichiometry="1"/><speciesReference species="M_m581" stoichiometry="1"/></listOfReactants><listOfProducts><speciesReference species="M_m265" stoichiometry="1"/><speciesReference species="M_m583" stoichiometry="1"/></listOfProducts><kineticLaw><math xmlns="http://www.w3.org/1998/Math/MathML"><apply><ci> LOWER_BOUND </ci><ci> UPPER_BOUND </ci><ci> OBJECTIVE_COEFFICIENT </ci></apply></math><listOfParameters><parameter id="LOWER_BOUND" value="     0.00000000"/><parameter id="UPPER_BOUND" value="  1000.00000000"/><parameter id="OBJECTIVE_COEFFICIENT" value="     0.00000000"/></listOfParameters></kineticLaw></reaction>
<reaction id="R_FDH1" name="Formate dehydrogenase 1" reversible="false"><notes><html:p>GENE_ASSOCIATION: YOR388C</html:p><html:p>SUBSYSTEM: Methane metabolism</html:p><html:p>PROTEIN_CLASS: 1.2.1.2</html:p></notes><listOfReactants><speciesReference species="M_m381" stoichiometry="1"/><speciesReference species="M_m581" stoichiometry="1"/></listOfReactants><listOfProducts><speciesReference species="M_m265" stoichiometry="1"/><speciesReference species="M_m583" stoichiometry="1"/></listOfProducts><kineticLaw><math xmlns="http://www.w3.org/1998/Math/MathML"><apply><ci> LOWER_BOUND </ci><ci> UPPER_BOUND </ci><ci> OBJECTIVE_COEFFICIENT </ci></apply></math><listOfParameters><parameter id="LOWER_BOUND" value="     0.00000000"/><parameter id="UPPER_BOUND" value="  1000.00000000"/><parameter id="OBJECTIVE_COEFFICIENT" value="     0.00000000"/></listOfParameters></kineticLaw></reaction>
<reaction id="R_DUR12_1" name="Urea carboxylase" reversible="true"><notes><html:p>GENE_ASSOCIATION: YBR208C</html:p><html:p>SUBSYSTEM: Nitrogen metabolism</html:p><html:p>PROTEIN_CLASS: 6.3.4.6</html:p></notes><listOfReactants><speciesReference species="M_m220" stoichiometry="1"/><speciesReference species="M_m265" stoichiometry="1"/><speciesReference species="M_m783" stoichiometry="1"/></listOfReactants><listOfProducts><speciesReference species="M_m187" stoichiometry="1"/><speciesReference species="M_m622" stoichiometry="1"/><speciesReference species="M_m784" stoichiometry="1"/></listOfProducts><kineticLaw><math xmlns="http://www.w3.org/1998/Math/MathML"><apply><ci> LOWER_BOUND </ci><ci> UPPER_BOUND </ci><ci> OBJECTIVE_COEFFICIENT </ci></apply></math><listOfParameters><parameter id="LOWER_BOUND" value=" -1000.00000000"/><parameter id="UPPER_BOUND" value="  1000.00000000"/><parameter id="OBJECTIVE_COEFFICIENT" value="     0.00000000"/></listOfParameters></kineticLaw></reaction>
<reaction id="R_DUR12_2" name="Allophanate hydrolase" reversible="false"><notes><html:p>GENE_ASSOCIATION: YBR208C</html:p><html:p>SUBSYSTEM: Nitrogen metabolism</html:p><html:p>PROTEIN_CLASS: 3.5.1.54</html:p></notes><listOfReactants><speciesReference species="M_m784" stoichiometry="1"/></listOfReactants><listOfProducts><speciesReference species="M_m265" stoichiometry="2"/><speciesReference species="M_m594" stoichiometry="2"/></listOfProducts><kineticLaw><math xmlns="http://www.w3.org/1998/Math/MathML"><apply><ci> LOWER_BOUND </ci><ci> UPPER_BOUND </ci><ci> OBJECTIVE_COEFFICIENT </ci></apply></math><listOfParameters><parameter id="LOWER_BOUND" value="     0.00000000"/><parameter id="UPPER_BOUND" value="  1000.00000000"/><parameter id="OBJECTIVE_COEFFICIENT" value="     0.00000000"/></listOfParameters></kineticLaw></reaction>
<reaction id="R_NIT2_1" name="Probable hydrolase NIT2" reversible="false"><notes><html:p>GENE_ASSOCIATION: YJL126W</html:p><html:p>SUBSYSTEM: Nitrogen metabolism</html:p><html:p>PROTEIN_CLASS: 3.5.-.-</html:p></notes><listOfReactants><speciesReference species="M_m102" stoichiometry="1"/></listOfReactants><listOfProducts><speciesReference species="M_m452" stoichiometry="1"/><speciesReference species="M_m594" stoichiometry="1"/></listOfProducts><kineticLaw><math xmlns="http://www.w3.org/1998/Math/MathML"><apply><ci> LOWER_BOUND </ci><ci> UPPER_BOUND </ci><ci> OBJECTIVE_COEFFICIENT </ci></apply></math><listOfParameters><parameter id="LOWER_BOUND" value="     0.00000000"/><parameter id="UPPER_BOUND" value="  1000.00000000"/><parameter id="OBJECTIVE_COEFFICIENT" value="     0.00000000"/></listOfParameters></kineticLaw></reaction>
<reaction id="R_ECM17" name="Sulfite reductase [NADPH] subunit beta" reversible="true"><notes><html:p>GENE_ASSOCIATION: YJR137C</html:p><html:p>SUBSYSTEM: Cysteine metabolism</html:p><html:p>PROTEIN_CLASS: 1.8.1.2</html:p></notes><listOfReactants><speciesReference species="M_m587" stoichiometry="3"/><speciesReference species="M_m745" stoichiometry="1"/></listOfReactants><listOfProducts><speciesReference species="M_m442" stoichiometry="1"/><speciesReference species="M_m585" stoichiometry="3"/></listOfProducts><kineticLaw><math xmlns="http://www.w3.org/1998/Math/MathML"><apply><ci> LOWER_BOUND </ci><ci> UPPER_BOUND </ci><ci> OBJECTIVE_COEFFICIENT </ci></apply></math><listOfParameters><parameter id="LOWER_BOUND" value=" -1000.00000000"/><parameter id="UPPER_BOUND" value="  1000.00000000"/><parameter id="OBJECTIVE_COEFFICIENT" value="     0.00000000"/></listOfParameters></kineticLaw></reaction>
<reaction id="R_FAA2" name="Long-chain-fatty-acid--CoA ligase 2" reversible="true"><notes><html:p>GENE_ASSOCIATION: YER015W</html:p><html:p>SUBSYSTEM: Fatty acid biosynthesis</html:p><html:p>PROTEIN_CLASS: 6.2.1.3</html:p></notes><listOfReactants><speciesReference species="M_m220" stoichiometry="1"/><speciesReference species="M_m268" stoichiometry="1"/><speciesReference species="M_m517" stoichiometry="1"/></listOfReactants><listOfProducts><speciesReference species="M_m177" stoichiometry="1"/><speciesReference species="M_m211" stoichiometry="1"/><speciesReference species="M_m688" stoichiometry="1"/></listOfProducts><kineticLaw><math xmlns="http://www.w3.org/1998/Math/MathML"><apply><ci> LOWER_BOUND </ci><ci> UPPER_BOUND </ci><ci> OBJECTIVE_COEFFICIENT </ci></apply></math><listOfParameters><parameter id="LOWER_BOUND" value=" -1000.00000000"/><parameter id="UPPER_BOUND" value="  1000.00000000"/><parameter id="OBJECTIVE_COEFFICIENT" value="     0.00000000"/></listOfParameters></kineticLaw></reaction>
<reaction id="R_FAA3" name="Long-chain-fatty-acid--CoA ligase 3" reversible="true"><notes><html:p>GENE_ASSOCIATION: YIL009W</html:p><html:p>SUBSYSTEM: Fatty acid biosynthesis</html:p><html:p>PROTEIN_CLASS: 6.2.1.3</html:p></notes><listOfReactants><speciesReference species="M_m220" stoichiometry="1"/><speciesReference species="M_m268" stoichiometry="1"/><speciesReference species="M_m517" stoichiometry="1"/></listOfReactants><listOfProducts><speciesReference species="M_m177" stoichiometry="1"/><speciesReference species="M_m211" stoichiometry="1"/><speciesReference species="M_m688" stoichiometry="1"/></listOfProducts><kineticLaw><math xmlns="http://www.w3.org/1998/Math/MathML"><apply><ci> LOWER_BOUND </ci><ci> UPPER_BOUND </ci><ci> OBJECTIVE_COEFFICIENT </ci></apply></math><listOfParameters><parameter id="LOWER_BOUND" value=" -1000.00000000"/><parameter id="UPPER_BOUND" value="  1000.00000000"/><parameter id="OBJECTIVE_COEFFICIENT" value="     0.00000000"/></listOfParameters></kineticLaw></reaction>
<reaction id="R_FAA1" name="Long-chain-fatty-acid--CoA ligase 1" reversible="true"><notes><html:p>GENE_ASSOCIATION: YOR317W</html:p><html:p>SUBSYSTEM: Fatty acid biosynthesis</html:p><html:p>PROTEIN_CLASS: 6.2.1.3</html:p></notes><listOfReactants><speciesReference species="M_m220" stoichiometry="1"/><speciesReference species="M_m268" stoichiometry="1"/><speciesReference species="M_m517" stoichiometry="1"/></listOfReactants><listOfProducts><speciesReference species="M_m177" stoichiometry="1"/><speciesReference species="M_m211" stoichiometry="1"/><speciesReference species="M_m688" stoichiometry="1"/></listOfProducts><kineticLaw><math xmlns="http://www.w3.org/1998/Math/MathML"><apply><ci> LOWER_BOUND </ci><ci> UPPER_BOUND </ci><ci> OBJECTIVE_COEFFICIENT </ci></apply></math><listOfParameters><parameter id="LOWER_BOUND" value=" -1000.00000000"/><parameter id="UPPER_BOUND" value="  1000.00000000"/><parameter id="OBJECTIVE_COEFFICIENT" value="     0.00000000"/></listOfParameters></kineticLaw></reaction>
<reaction id="R_FAA4" name="Long-chain-fatty-acid--CoA ligase 4" reversible="true"><notes><html:p>GENE_ASSOCIATION: YMR246W</html:p><html:p>SUBSYSTEM: Fatty acid biosynthesis</html:p><html:p>PROTEIN_CLASS: 6.2.1.3</html:p></notes><listOfReactants><speciesReference species="M_m220" stoichiometry="1"/><speciesReference species="M_m268" stoichiometry="1"/><speciesReference species="M_m517" stoichiometry="1"/></listOfReactants><listOfProducts><speciesReference species="M_m177" stoichiometry="1"/><speciesReference species="M_m211" stoichiometry="1"/><speciesReference species="M_m688" stoichiometry="1"/></listOfProducts><kineticLaw><math xmlns="http://www.w3.org/1998/Math/MathML"><apply><ci> LOWER_BOUND </ci><ci> UPPER_BOUND </ci><ci> OBJECTIVE_COEFFICIENT </ci></apply></math><listOfParameters><parameter id="LOWER_BOUND" value=" -1000.00000000"/><parameter id="UPPER_BOUND" value="  1000.00000000"/><parameter id="OBJECTIVE_COEFFICIENT" value="     0.00000000"/></listOfParameters></kineticLaw></reaction>
<reaction id="R_FOX2" name="D-3-hydroxyacyl-CoA dehydrogenase" reversible="true"><notes><html:p>GENE_ASSOCIATION: YKR009C</html:p><html:p>SUBSYSTEM: Fatty acid degradation</html:p><html:p>PROTEIN_CLASS: 1.1.1.-</html:p></notes><listOfReactants><speciesReference species="M_m3" stoichiometry="1"/><speciesReference species="M_m581" stoichiometry="1"/></listOfReactants><listOfProducts><speciesReference species="M_m109" stoichiometry="1"/><speciesReference species="M_m583" stoichiometry="1"/></listOfProducts><kineticLaw><math xmlns="http://www.w3.org/1998/Math/MathML"><apply><ci> LOWER_BOUND </ci><ci> UPPER_BOUND </ci><ci> OBJECTIVE_COEFFICIENT </ci></apply></math><listOfParameters><parameter id="LOWER_BOUND" value=" -1000.00000000"/><parameter id="UPPER_BOUND" value="  1000.00000000"/><parameter id="OBJECTIVE_COEFFICIENT" value="     0.00000000"/></listOfParameters></kineticLaw></reaction>
<reaction id="R_POT1" name="3-ketoacyl-CoA thiolase, peroxisomal" reversible="false"><notes><html:p>GENE_ASSOCIATION: YIL160C</html:p><html:p>SUBSYSTEM: Fatty acid degradation</html:p><html:p>PROTEIN_CLASS: 2.3.1.16</html:p></notes><listOfReactants><speciesReference species="M_m109" stoichiometry="1"/><speciesReference species="M_m268" stoichiometry="1"/></listOfReactants><listOfProducts><speciesReference species="M_m170" stoichiometry="1"/><speciesReference species="M_m177" stoichiometry="1"/></listOfProducts><kineticLaw><math xmlns="http://www.w3.org/1998/Math/MathML"><apply><ci> LOWER_BOUND </ci><ci> UPPER_BOUND </ci><ci> OBJECTIVE_COEFFICIENT </ci></apply></math><listOfParameters><parameter id="LOWER_BOUND" value="     0.00000000"/><parameter id="UPPER_BOUND" value="  1000.00000000"/><parameter id="OBJECTIVE_COEFFICIENT" value="     0.00000000"/></listOfParameters></kineticLaw></reaction>
<reaction id="R_ERG10_1" name="Acetyl-CoA acetyltransferase" reversible="true"><notes><html:p>GENE_ASSOCIATION: YPL028W</html:p><html:p>SUBSYSTEM: Fatty acid biosynthesis</html:p><html:p>PROTEIN_CLASS: 2.3.1.9</html:p></notes><listOfReactants><speciesReference species="M_m170" stoichiometry="2"/></listOfReactants><listOfProducts><speciesReference species="M_m169" stoichiometry="1"/><speciesReference species="M_m268" stoichiometry="1"/></listOfProducts><kineticLaw><math xmlns="http://www.w3.org/1998/Math/MathML"><apply><ci> LOWER_BOUND </ci><ci> UPPER_BOUND </ci><ci> OBJECTIVE_COEFFICIENT </ci></apply></math><listOfParameters><parameter id="LOWER_BOUND" value=" -1000.00000000"/><parameter id="UPPER_BOUND" value="  1000.00000000"/><parameter id="OBJECTIVE_COEFFICIENT" value="     0.00000000"/></listOfParameters></kineticLaw></reaction>
<reaction id="R_ERG10_2" name="Acetyl-CoA acetyltransferase" reversible="true"><notes><html:p>GENE_ASSOCIATION: YPL028W</html:p><html:p>SUBSYSTEM: Fatty acid biosynthesis</html:p><html:p>PROTEIN_CLASS: 2.3.1.9</html:p></notes><listOfReactants><speciesReference species="M_m171" stoichiometry="2"/></listOfReactants><listOfProducts><speciesReference species="M_m161" stoichiometry="1"/><speciesReference species="M_m269" stoichiometry="1"/></listOfProducts><kineticLaw><math xmlns="http://www.w3.org/1998/Math/MathML"><apply><ci> LOWER_BOUND </ci><ci> UPPER_BOUND </ci><ci> OBJECTIVE_COEFFICIENT </ci></apply></math><listOfParameters><parameter id="LOWER_BOUND" value=" -1000.00000000"/><parameter id="UPPER_BOUND" value="  1000.00000000"/><parameter id="OBJECTIVE_COEFFICIENT" value="     0.00000000"/></listOfParameters></kineticLaw></reaction>
<reaction id="R_ACP1" name="Acyl carrier protein, mitochondrial" reversible="false"><notes><html:p>GENE_ASSOCIATION: YKL192C</html:p><html:p>SUBSYSTEM: Mitochondrial type II fatty acid synthase</html:p></notes><listOfReactants><speciesReference species="M_m584" stoichiometry="1"/><speciesReference species="M_m775" stoichiometry="1"/></listOfReactants><listOfProducts><speciesReference species="M_m582" stoichiometry="1"/><speciesReference species="M_m774" stoichiometry="1"/></listOfProducts><kineticLaw><math xmlns="http://www.w3.org/1998/Math/MathML"><apply><ci> LOWER_BOUND </ci><ci> UPPER_BOUND </ci><ci> OBJECTIVE_COEFFICIENT </ci></apply></math><listOfParameters><parameter id="LOWER_BOUND" value="     0.00000000"/><parameter id="UPPER_BOUND" value="  1000.00000000"/><parameter id="OBJECTIVE_COEFFICIENT" value="     0.00000000"/></listOfParameters></kineticLaw></reaction>
<reaction id="R_YKL192C_YER061C_YOR221C_YKL055C_1" name="Grouped fatty acid synthesis, mitochondrial" reversible="false"><notes><html:p>GENE_ASSOCIATION: ( YKL192C and YER061C and YOR221C and YKL055C )</html:p><html:p>SUBSYSTEM: Mitochondrial type II fatty acid synthase</html:p></notes><listOfReactants><speciesReference species="M_m174" stoichiometry="1"/><speciesReference species="M_m538" stoichiometry="4"/><speciesReference species="M_m588" stoichiometry="8"/></listOfReactants><listOfProducts><speciesReference species="M_m176" stoichiometry="4"/><speciesReference species="M_m235" stoichiometry="1"/><speciesReference species="M_m266" stoichiometry="4"/><speciesReference species="M_m586" stoichiometry="8"/></listOfProducts><kineticLaw><math xmlns="http://www.w3.org/1998/Math/MathML"><apply><ci> LOWER_BOUND </ci><ci> UPPER_BOUND </ci><ci> OBJECTIVE_COEFFICIENT </ci></apply></math><listOfParameters><parameter id="LOWER_BOUND" value="     0.00000000"/><parameter id="UPPER_BOUND" value="  1000.00000000"/><parameter id="OBJECTIVE_COEFFICIENT" value="     0.00000000"/></listOfParameters></kineticLaw></reaction>
<reaction id="R_YKL192C_YER061C_YOR221C_YKL055C_2" name="Grouped fatty acid synthesis, mitochondrial" reversible="false"><notes><html:p>GENE_ASSOCIATION: ( YKL192C and YER061C and YOR221C and YKL055C )</html:p><html:p>SUBSYSTEM: Mitochondrial type II fatty acid synthase</html:p></notes><listOfReactants><speciesReference species="M_m174" stoichiometry="1"/><speciesReference species="M_m538" stoichiometry="5"/><speciesReference species="M_m588" stoichiometry="10"/></listOfReactants><listOfProducts><speciesReference species="M_m176" stoichiometry="5"/><speciesReference species="M_m266" stoichiometry="5"/><speciesReference species="M_m337" stoichiometry="1"/><speciesReference species="M_m586" stoichiometry="10"/></listOfProducts><kineticLaw><math xmlns="http://www.w3.org/1998/Math/MathML"><apply><ci> LOWER_BOUND </ci><ci> UPPER_BOUND </ci><ci> OBJECTIVE_COEFFICIENT </ci></apply></math><listOfParameters><parameter id="LOWER_BOUND" value="     0.00000000"/><parameter id="UPPER_BOUND" value="  1000.00000000"/><parameter id="OBJECTIVE_COEFFICIENT" value="     0.00000000"/></listOfParameters></kineticLaw></reaction>
<reaction id="R_YKL192C_YER061C_YOR221C_YKL055C_3" name="Grouped fatty acid synthesis, mitochondrial" reversible="false"><notes><html:p>GENE_ASSOCIATION: ( YKL192C and YER061C and YOR221C and YKL055C )</html:p><html:p>SUBSYSTEM: Mitochondrial type II fatty acid synthase</html:p></notes><listOfReactants><speciesReference species="M_m174" stoichiometry="1"/><speciesReference species="M_m538" stoichiometry="6"/><speciesReference species="M_m588" stoichiometry="12"/></listOfReactants><listOfProducts><speciesReference species="M_m176" stoichiometry="6"/><speciesReference species="M_m266" stoichiometry="6"/><speciesReference species="M_m562" stoichiometry="1"/><speciesReference species="M_m586" stoichiometry="12"/></listOfProducts><kineticLaw><math xmlns="http://www.w3.org/1998/Math/MathML"><apply><ci> LOWER_BOUND </ci><ci> UPPER_BOUND </ci><ci> OBJECTIVE_COEFFICIENT </ci></apply></math><listOfParameters><parameter id="LOWER_BOUND" value="     0.00000000"/><parameter id="UPPER_BOUND" value="  1000.00000000"/><parameter id="OBJECTIVE_COEFFICIENT" value="     0.00000000"/></listOfParameters></kineticLaw></reaction>
<reaction id="R_YKL192C_YER061C_YOR221C_YKL055C_4" name="Grouped fatty acid synthesis, mitochondrial" reversible="false"><notes><html:p>GENE_ASSOCIATION: ( YKL192C and YER061C and YOR221C and YKL055C )</html:p><html:p>SUBSYSTEM: Mitochondrial type II fatty acid synthase</html:p></notes><listOfReactants><speciesReference species="M_m174" stoichiometry="1"/><speciesReference species="M_m538" stoichiometry="6"/><speciesReference species="M_m588" stoichiometry="11"/></listOfReactants><listOfProducts><speciesReference species="M_m176" stoichiometry="6"/><speciesReference species="M_m266" stoichiometry="6"/><speciesReference species="M_m586" stoichiometry="11"/><speciesReference species="M_m748" stoichiometry="1"/></listOfProducts><kineticLaw><math xmlns="http://www.w3.org/1998/Math/MathML"><apply><ci> LOWER_BOUND </ci><ci> UPPER_BOUND </ci><ci> OBJECTIVE_COEFFICIENT </ci></apply></math><listOfParameters><parameter id="LOWER_BOUND" value="     0.00000000"/><parameter id="UPPER_BOUND" value="  1000.00000000"/><parameter id="OBJECTIVE_COEFFICIENT" value="     0.00000000"/></listOfParameters></kineticLaw></reaction>
<reaction id="R_YKL192C_YER061C_YOR221C_YKL055C_5" name="Grouped fatty acid synthesis, mitochondrial" reversible="false"><notes><html:p>GENE_ASSOCIATION: ( YKL192C and YER061C and YOR221C and YKL055C )</html:p><html:p>SUBSYSTEM: Mitochondrial type II fatty acid synthase</html:p></notes><listOfReactants><speciesReference species="M_m174" stoichiometry="1"/><speciesReference species="M_m538" stoichiometry="7"/><speciesReference species="M_m588" stoichiometry="14"/></listOfReactants><listOfProducts><speciesReference species="M_m176" stoichiometry="7"/><speciesReference species="M_m266" stoichiometry="7"/><speciesReference species="M_m435" stoichiometry="1"/><speciesReference species="M_m586" stoichiometry="14"/></listOfProducts><kineticLaw><math xmlns="http://www.w3.org/1998/Math/MathML"><apply><ci> LOWER_BOUND </ci><ci> UPPER_BOUND </ci><ci> OBJECTIVE_COEFFICIENT </ci></apply></math><listOfParameters><parameter id="LOWER_BOUND" value="     0.00000000"/><parameter id="UPPER_BOUND" value="  1000.00000000"/><parameter id="OBJECTIVE_COEFFICIENT" value="     0.00000000"/></listOfParameters></kineticLaw></reaction>
<reaction id="R_YKL192C_YER061C_YOR221C_YKL055C_6" name="Grouped fatty acid synthesis, mitochondrial" reversible="false"><notes><html:p>GENE_ASSOCIATION: ( YKL192C and YER061C and YOR221C and YKL055C )</html:p><html:p>SUBSYSTEM: Mitochondrial type II fatty acid synthase</html:p></notes><listOfReactants><speciesReference species="M_m174" stoichiometry="1"/><speciesReference species="M_m538" stoichiometry="7"/><speciesReference species="M_m588" stoichiometry="13"/></listOfReactants><listOfProducts><speciesReference species="M_m176" stoichiometry="7"/><speciesReference species="M_m266" stoichiometry="7"/><speciesReference species="M_m586" stoichiometry="13"/><speciesReference species="M_m641" stoichiometry="1"/></listOfProducts><kineticLaw><math xmlns="http://www.w3.org/1998/Math/MathML"><apply><ci> LOWER_BOUND </ci><ci> UPPER_BOUND </ci><ci> OBJECTIVE_COEFFICIENT </ci></apply></math><listOfParameters><parameter id="LOWER_BOUND" value="     0.00000000"/><parameter id="UPPER_BOUND" value="  1000.00000000"/><parameter id="OBJECTIVE_COEFFICIENT" value="     0.00000000"/></listOfParameters></kineticLaw></reaction>
<reaction id="R_YKL192C_YER061C_YOR221C_YKL055C_7" name="Grouped fatty acid synthesis, mitochondrial" reversible="false"><notes><html:p>GENE_ASSOCIATION: ( YKL192C and YER061C and YOR221C and YKL055C )</html:p><html:p>SUBSYSTEM: Mitochondrial type II fatty acid synthase</html:p></notes><listOfReactants><speciesReference species="M_m174" stoichiometry="1"/><speciesReference species="M_m538" stoichiometry="8"/><speciesReference species="M_m588" stoichiometry="16"/></listOfReactants><listOfProducts><speciesReference species="M_m176" stoichiometry="8"/><speciesReference species="M_m266" stoichiometry="8"/><speciesReference species="M_m586" stoichiometry="16"/><speciesReference species="M_m735" stoichiometry="1"/></listOfProducts><kineticLaw><math xmlns="http://www.w3.org/1998/Math/MathML"><apply><ci> LOWER_BOUND </ci><ci> UPPER_BOUND </ci><ci> OBJECTIVE_COEFFICIENT </ci></apply></math><listOfParameters><parameter id="LOWER_BOUND" value="     0.00000000"/><parameter id="UPPER_BOUND" value="  1000.00000000"/><parameter id="OBJECTIVE_COEFFICIENT" value="     0.00000000"/></listOfParameters></kineticLaw></reaction>
<reaction id="R_YKL192C_YER061C_YOR221C_YKL055C_8" name="Grouped fatty acid synthesis, mitochondrial" reversible="false"><notes><html:p>GENE_ASSOCIATION: ( YKL192C and YER061C and YOR221C and YKL055C )</html:p><html:p>SUBSYSTEM: Mitochondrial type II fatty acid synthase</html:p></notes><listOfReactants><speciesReference species="M_m174" stoichiometry="1"/><speciesReference species="M_m538" stoichiometry="8"/><speciesReference species="M_m588" stoichiometry="15"/></listOfReactants><listOfProducts><speciesReference species="M_m176" stoichiometry="8"/><speciesReference species="M_m266" stoichiometry="8"/><speciesReference species="M_m586" stoichiometry="15"/><speciesReference species="M_m614" stoichiometry="1"/></listOfProducts><kineticLaw><math xmlns="http://www.w3.org/1998/Math/MathML"><apply><ci> LOWER_BOUND </ci><ci> UPPER_BOUND </ci><ci> OBJECTIVE_COEFFICIENT </ci></apply></math><listOfParameters><parameter id="LOWER_BOUND" value="     0.00000000"/><parameter id="UPPER_BOUND" value="  1000.00000000"/><parameter id="OBJECTIVE_COEFFICIENT" value="     0.00000000"/></listOfParameters></kineticLaw></reaction>
<reaction id="R_YKL192C_YER061C_YOR221C_YKL055C_9" name="Grouped fatty acid synthesis, mitochondrial" reversible="false"><notes><html:p>GENE_ASSOCIATION: ( YKL192C and YER061C and YOR221C and YKL055C )</html:p><html:p>SUBSYSTEM: Mitochondrial type II fatty acid synthase</html:p></notes><listOfReactants><speciesReference species="M_m174" stoichiometry="1"/><speciesReference species="M_m538" stoichiometry="8"/><speciesReference species="M_m588" stoichiometry="14"/></listOfReactants><listOfProducts><speciesReference species="M_m176" stoichiometry="8"/><speciesReference species="M_m266" stoichiometry="8"/><speciesReference species="M_m504" stoichiometry="1"/><speciesReference species="M_m586" stoichiometry="14"/></listOfProducts><kineticLaw><math xmlns="http://www.w3.org/1998/Math/MathML"><apply><ci> LOWER_BOUND </ci><ci> UPPER_BOUND </ci><ci> OBJECTIVE_COEFFICIENT </ci></apply></math><listOfParameters><parameter id="LOWER_BOUND" value="     0.00000000"/><parameter id="UPPER_BOUND" value="  1000.00000000"/><parameter id="OBJECTIVE_COEFFICIENT" value="     0.00000000"/></listOfParameters></kineticLaw></reaction>
<reaction id="R_ACC1" name="Acetyl-CoA carboxylase" reversible="true"><notes><html:p>GENE_ASSOCIATION: YNR016C</html:p><html:p>SUBSYSTEM: Cytosolic fatty acid synthesis</html:p><html:p>PROTEIN_CLASS: 6.4.1.2</html:p></notes><listOfReactants><speciesReference species="M_m170" stoichiometry="1"/><speciesReference species="M_m220" stoichiometry="1"/><speciesReference species="M_m265" stoichiometry="1"/></listOfReactants><listOfProducts><speciesReference species="M_m187" stoichiometry="1"/><speciesReference species="M_m539" stoichiometry="1"/><speciesReference species="M_m622" stoichiometry="1"/></listOfProducts><kineticLaw><math xmlns="http://www.w3.org/1998/Math/MathML"><apply><ci> LOWER_BOUND </ci><ci> UPPER_BOUND </ci><ci> OBJECTIVE_COEFFICIENT </ci></apply></math><listOfParameters><parameter id="LOWER_BOUND" value=" -1000.00000000"/><parameter id="UPPER_BOUND" value="  1000.00000000"/><parameter id="OBJECTIVE_COEFFICIENT" value="     0.00000000"/></listOfParameters></kineticLaw></reaction>
<reaction id="R_FAS1_1" name="[Acyl-carrier-protein] malonyltransferase" reversible="true"><notes><html:p>GENE_ASSOCIATION: YKL182W</html:p><html:p>SUBSYSTEM: Cytosolic fatty acid synthesis</html:p><html:p>PROTEIN_CLASS: 2.3.1.39</html:p></notes><listOfReactants><speciesReference species="M_m175" stoichiometry="1"/><speciesReference species="M_m539" stoichiometry="1"/></listOfReactants><listOfProducts><speciesReference species="M_m268" stoichiometry="1"/><speciesReference species="M_m537" stoichiometry="1"/></listOfProducts><kineticLaw><math xmlns="http://www.w3.org/1998/Math/MathML"><apply><ci> LOWER_BOUND </ci><ci> UPPER_BOUND </ci><ci> OBJECTIVE_COEFFICIENT </ci></apply></math><listOfParameters><parameter id="LOWER_BOUND" value=" -1000.00000000"/><parameter id="UPPER_BOUND" value="  1000.00000000"/><parameter id="OBJECTIVE_COEFFICIENT" value="     0.00000000"/></listOfParameters></kineticLaw></reaction>
<reaction id="R_FAS1_2" name="[Acyl-carrier-protein] acetyltransferase" reversible="true"><notes><html:p>GENE_ASSOCIATION: YKL182W</html:p><html:p>SUBSYSTEM: Cytosolic fatty acid synthesis</html:p><html:p>PROTEIN_CLASS: 2.3.1.38</html:p></notes><listOfReactants><speciesReference species="M_m170" stoichiometry="1"/><speciesReference species="M_m175" stoichiometry="1"/></listOfReactants><listOfProducts><speciesReference species="M_m173" stoichiometry="1"/><speciesReference species="M_m268" stoichiometry="1"/></listOfProducts><kineticLaw><math xmlns="http://www.w3.org/1998/Math/MathML"><apply><ci> LOWER_BOUND </ci><ci> UPPER_BOUND </ci><ci> OBJECTIVE_COEFFICIENT </ci></apply></math><listOfParameters><parameter id="LOWER_BOUND" value=" -1000.00000000"/><parameter id="UPPER_BOUND" value="  1000.00000000"/><parameter id="OBJECTIVE_COEFFICIENT" value="     0.00000000"/></listOfParameters></kineticLaw></reaction>
<reaction id="R_CEM1" name="3-oxoacyl-[acyl-carrier-protein] synthase homolog" reversible="false"><notes><html:p>GENE_ASSOCIATION: YER061C</html:p><html:p>SUBSYSTEM: Mitochondrial type II fatty acid synthase</html:p><html:p>PROTEIN_CLASS: 2.3.1.41</html:p></notes><listOfReactants><speciesReference species="M_m174" stoichiometry="1"/><speciesReference species="M_m538" stoichiometry="1"/></listOfReactants><listOfProducts><speciesReference species="M_m108" stoichiometry="1"/><speciesReference species="M_m176" stoichiometry="1"/><speciesReference species="M_m266" stoichiometry="1"/></listOfProducts><kineticLaw><math xmlns="http://www.w3.org/1998/Math/MathML"><apply><ci> LOWER_BOUND </ci><ci> UPPER_BOUND </ci><ci> OBJECTIVE_COEFFICIENT </ci></apply></math><listOfParameters><parameter id="LOWER_BOUND" value="     0.00000000"/><parameter id="UPPER_BOUND" value="  1000.00000000"/><parameter id="OBJECTIVE_COEFFICIENT" value="     0.00000000"/></listOfParameters></kineticLaw></reaction>
<reaction id="R_YGR037C_YNR016C_YKL182W_YPL231W_1" name="Grouped fatty acid synthesis, cytosolic" reversible="false"><notes><html:p>GENE_ASSOCIATION: ( YGR037C and YNR016C and YKL182W and YPL231W )</html:p><html:p>SUBSYSTEM: Cytosolic fatty acid synthesis</html:p></notes><listOfReactants><speciesReference species="M_m173" stoichiometry="1"/><speciesReference species="M_m537" stoichiometry="4"/><speciesReference species="M_m587" stoichiometry="8"/></listOfReactants><listOfProducts><speciesReference species="M_m175" stoichiometry="4"/><speciesReference species="M_m265" stoichiometry="4"/><speciesReference species="M_m293" stoichiometry="1"/><speciesReference species="M_m585" stoichiometry="8"/></listOfProducts><kineticLaw><math xmlns="http://www.w3.org/1998/Math/MathML"><apply><ci> LOWER_BOUND </ci><ci> UPPER_BOUND </ci><ci> OBJECTIVE_COEFFICIENT </ci></apply></math><listOfParameters><parameter id="LOWER_BOUND" value="     0.00000000"/><parameter id="UPPER_BOUND" value="  1000.00000000"/><parameter id="OBJECTIVE_COEFFICIENT" value="     0.00000000"/></listOfParameters></kineticLaw></reaction>
<reaction id="R_YGR037C_YNR016C_YKL182W_YPL231W_2" name="Grouped fatty acid synthesis, cytosolic" reversible="false"><notes><html:p>GENE_ASSOCIATION: ( YGR037C and YNR016C and YKL182W and YPL231W )</html:p><html:p>SUBSYSTEM: Cytosolic fatty acid synthesis</html:p></notes><listOfReactants><speciesReference species="M_m173" stoichiometry="1"/><speciesReference species="M_m537" stoichiometry="5"/><speciesReference species="M_m587" stoichiometry="10"/></listOfReactants><listOfProducts><speciesReference species="M_m175" stoichiometry="5"/><speciesReference species="M_m265" stoichiometry="5"/><speciesReference species="M_m336" stoichiometry="1"/><speciesReference species="M_m585" stoichiometry="10"/></listOfProducts><kineticLaw><math xmlns="http://www.w3.org/1998/Math/MathML"><apply><ci> LOWER_BOUND </ci><ci> UPPER_BOUND </ci><ci> OBJECTIVE_COEFFICIENT </ci></apply></math><listOfParameters><parameter id="LOWER_BOUND" value="     0.00000000"/><parameter id="UPPER_BOUND" value="  1000.00000000"/><parameter id="OBJECTIVE_COEFFICIENT" value="     0.00000000"/></listOfParameters></kineticLaw></reaction>
<reaction id="R_YGR037C_YNR016C_YKL182W_YPL231W_3" name="Grouped fatty acid synthesis, cytosolic" reversible="false"><notes><html:p>GENE_ASSOCIATION: ( YGR037C and YNR016C and YKL182W and YPL231W )</html:p><html:p>SUBSYSTEM: Cytosolic fatty acid synthesis</html:p></notes><listOfReactants><speciesReference species="M_m173" stoichiometry="1"/><speciesReference species="M_m537" stoichiometry="6"/><speciesReference species="M_m587" stoichiometry="12"/></listOfReactants><listOfProducts><speciesReference species="M_m175" stoichiometry="6"/><speciesReference species="M_m265" stoichiometry="6"/><speciesReference species="M_m561" stoichiometry="1"/><speciesReference species="M_m585" stoichiometry="12"/></listOfProducts><kineticLaw><math xmlns="http://www.w3.org/1998/Math/MathML"><apply><ci> LOWER_BOUND </ci><ci> UPPER_BOUND </ci><ci> OBJECTIVE_COEFFICIENT </ci></apply></math><listOfParameters><parameter id="LOWER_BOUND" value="     0.00000000"/><parameter id="UPPER_BOUND" value="  1000.00000000"/><parameter id="OBJECTIVE_COEFFICIENT" value="     0.00000000"/></listOfParameters></kineticLaw></reaction>
<reaction id="R_YGR037C_YNR016C_YKL182W_YPL231W_4" name="Grouped fatty acid synthesis, cytosolic" reversible="false"><notes><html:p>GENE_ASSOCIATION: ( YGR037C and YNR016C and YKL182W and YPL231W )</html:p><html:p>SUBSYSTEM: Cytosolic fatty acid synthesis</html:p></notes><listOfReactants><speciesReference species="M_m173" stoichiometry="1"/><speciesReference species="M_m537" stoichiometry="6"/><speciesReference species="M_m587" stoichiometry="11"/></listOfReactants><listOfProducts><speciesReference species="M_m175" stoichiometry="6"/><speciesReference species="M_m265" stoichiometry="6"/><speciesReference species="M_m585" stoichiometry="11"/><speciesReference species="M_m747" stoichiometry="1"/></listOfProducts><kineticLaw><math xmlns="http://www.w3.org/1998/Math/MathML"><apply><ci> LOWER_BOUND </ci><ci> UPPER_BOUND </ci><ci> OBJECTIVE_COEFFICIENT </ci></apply></math><listOfParameters><parameter id="LOWER_BOUND" value="     0.00000000"/><parameter id="UPPER_BOUND" value="  1000.00000000"/><parameter id="OBJECTIVE_COEFFICIENT" value="     0.00000000"/></listOfParameters></kineticLaw></reaction>
<reaction id="R_YGR037C_YNR016C_YKL182W_YPL231W_5" name="Grouped fatty acid synthesis, cytosolic" reversible="false"><notes><html:p>GENE_ASSOCIATION: ( YGR037C and YNR016C and YKL182W and YPL231W )</html:p><html:p>SUBSYSTEM: Cytosolic fatty acid synthesis</html:p></notes><listOfReactants><speciesReference species="M_m173" stoichiometry="1"/><speciesReference species="M_m537" stoichiometry="7"/><speciesReference species="M_m587" stoichiometry="14"/></listOfReactants><listOfProducts><speciesReference species="M_m175" stoichiometry="7"/><speciesReference species="M_m265" stoichiometry="7"/><speciesReference species="M_m434" stoichiometry="1"/><speciesReference species="M_m585" stoichiometry="14"/></listOfProducts><kineticLaw><math xmlns="http://www.w3.org/1998/Math/MathML"><apply><ci> LOWER_BOUND </ci><ci> UPPER_BOUND </ci><ci> OBJECTIVE_COEFFICIENT </ci></apply></math><listOfParameters><parameter id="LOWER_BOUND" value="     0.00000000"/><parameter id="UPPER_BOUND" value="  1000.00000000"/><parameter id="OBJECTIVE_COEFFICIENT" value="     0.00000000"/></listOfParameters></kineticLaw></reaction>
<reaction id="R_YGR037C_YNR016C_YKL182W_YPL231W_6" name="Grouped fatty acid synthesis, cytosolic" reversible="false"><notes><html:p>GENE_ASSOCIATION: ( YGR037C and YNR016C and YKL182W and YPL231W )</html:p><html:p>SUBSYSTEM: Cytosolic fatty acid synthesis</html:p></notes><listOfReactants><speciesReference species="M_m173" stoichiometry="1"/><speciesReference species="M_m537" stoichiometry="7"/><speciesReference species="M_m587" stoichiometry="13"/></listOfReactants><listOfProducts><speciesReference species="M_m175" stoichiometry="7"/><speciesReference species="M_m265" stoichiometry="7"/><speciesReference species="M_m585" stoichiometry="13"/><speciesReference species="M_m640" stoichiometry="1"/></listOfProducts><kineticLaw><math xmlns="http://www.w3.org/1998/Math/MathML"><apply><ci> LOWER_BOUND </ci><ci> UPPER_BOUND </ci><ci> OBJECTIVE_COEFFICIENT </ci></apply></math><listOfParameters><parameter id="LOWER_BOUND" value="     0.00000000"/><parameter id="UPPER_BOUND" value="  1000.00000000"/><parameter id="OBJECTIVE_COEFFICIENT" value="     0.00000000"/></listOfParameters></kineticLaw></reaction>
<reaction id="R_YGR037C_YNR016C_YKL182W_YPL231W_7" name="Grouped fatty acid synthesis, cytosolic" reversible="false"><notes><html:p>GENE_ASSOCIATION: ( YGR037C and YNR016C and YKL182W and YPL231W )</html:p><html:p>SUBSYSTEM: Cytosolic fatty acid synthesis</html:p></notes><listOfReactants><speciesReference species="M_m173" stoichiometry="1"/><speciesReference species="M_m537" stoichiometry="8"/><speciesReference species="M_m587" stoichiometry="16"/></listOfReactants><listOfProducts><speciesReference species="M_m175" stoichiometry="8"/><speciesReference species="M_m265" stoichiometry="8"/><speciesReference species="M_m585" stoichiometry="16"/><speciesReference species="M_m734" stoichiometry="1"/></listOfProducts><kineticLaw><math xmlns="http://www.w3.org/1998/Math/MathML"><apply><ci> LOWER_BOUND </ci><ci> UPPER_BOUND </ci><ci> OBJECTIVE_COEFFICIENT </ci></apply></math><listOfParameters><parameter id="LOWER_BOUND" value="     0.00000000"/><parameter id="UPPER_BOUND" value="  1000.00000000"/><parameter id="OBJECTIVE_COEFFICIENT" value="     0.00000000"/></listOfParameters></kineticLaw></reaction>
<reaction id="R_YGR037C_YNR016C_YKL182W_YPL231W_8" name="Grouped fatty acid synthesis, cytosolic" reversible="false"><notes><html:p>GENE_ASSOCIATION: ( YGR037C and YNR016C and YKL182W and YPL231W )</html:p><html:p>SUBSYSTEM: Cytosolic fatty acid synthesis</html:p></notes><listOfReactants><speciesReference species="M_m173" stoichiometry="1"/><speciesReference species="M_m537" stoichiometry="8"/><speciesReference species="M_m587" stoichiometry="15"/></listOfReactants><listOfProducts><speciesReference species="M_m175" stoichiometry="8"/><speciesReference species="M_m265" stoichiometry="8"/><speciesReference species="M_m585" stoichiometry="15"/><speciesReference species="M_m613" stoichiometry="1"/></listOfProducts><kineticLaw><math xmlns="http://www.w3.org/1998/Math/MathML"><apply><ci> LOWER_BOUND </ci><ci> UPPER_BOUND </ci><ci> OBJECTIVE_COEFFICIENT </ci></apply></math><listOfParameters><parameter id="LOWER_BOUND" value="     0.00000000"/><parameter id="UPPER_BOUND" value="  1000.00000000"/><parameter id="OBJECTIVE_COEFFICIENT" value="     0.00000000"/></listOfParameters></kineticLaw></reaction>
<reaction id="R_YGR037C_YNR016C_YKL182W_YPL231W_9" name="Grouped fatty acid synthesis, cytosolic" reversible="false"><notes><html:p>GENE_ASSOCIATION: ( YGR037C and YNR016C and YKL182W and YPL231W )</html:p><html:p>SUBSYSTEM: Cytosolic fatty acid synthesis</html:p></notes><listOfReactants><speciesReference species="M_m173" stoichiometry="1"/><speciesReference species="M_m537" stoichiometry="8"/><speciesReference species="M_m587" stoichiometry="14"/></listOfReactants><listOfProducts><speciesReference species="M_m175" stoichiometry="8"/><speciesReference species="M_m265" stoichiometry="8"/><speciesReference species="M_m503" stoichiometry="1"/><speciesReference species="M_m585" stoichiometry="14"/></listOfProducts><kineticLaw><math xmlns="http://www.w3.org/1998/Math/MathML"><apply><ci> LOWER_BOUND </ci><ci> UPPER_BOUND </ci><ci> OBJECTIVE_COEFFICIENT </ci></apply></math><listOfParameters><parameter id="LOWER_BOUND" value="     0.00000000"/><parameter id="UPPER_BOUND" value="  1000.00000000"/><parameter id="OBJECTIVE_COEFFICIENT" value="     0.00000000"/></listOfParameters></kineticLaw></reaction>
<reaction id="R_FAS1_3" name="3-hydroxyacyl-[acyl-carrier-protein] dehydrase" reversible="true"><notes><html:p>GENE_ASSOCIATION: YKL182W</html:p><html:p>SUBSYSTEM: Cytosolic fatty acid synthesis</html:p><html:p>PROTEIN_CLASS: 4.2.1.61</html:p></notes><listOfReactants><speciesReference species="M_m2" stoichiometry="1"/></listOfReactants><listOfProducts><speciesReference species="M_m436" stoichiometry="1"/></listOfProducts><kineticLaw><math xmlns="http://www.w3.org/1998/Math/MathML"><apply><ci> LOWER_BOUND </ci><ci> UPPER_BOUND </ci><ci> OBJECTIVE_COEFFICIENT </ci></apply></math><listOfParameters><parameter id="LOWER_BOUND" value=" -1000.00000000"/><parameter id="UPPER_BOUND" value="  1000.00000000"/><parameter id="OBJECTIVE_COEFFICIENT" value="     0.00000000"/></listOfParameters></kineticLaw></reaction>
<reaction id="R_FAS1_4" name="Enoyl-[acyl-carrier-protein] reductase [NADH]" reversible="true"><notes><html:p>GENE_ASSOCIATION: YKL182W</html:p><html:p>SUBSYSTEM: Cytosolic fatty acid synthesis</html:p><html:p>PROTEIN_CLASS: 1.3.1.9</html:p></notes><listOfReactants><speciesReference species="M_m173" stoichiometry="1"/><speciesReference species="M_m581" stoichiometry="1"/></listOfReactants><listOfProducts><speciesReference species="M_m48" stoichiometry="1"/><speciesReference species="M_m583" stoichiometry="1"/></listOfProducts><kineticLaw><math xmlns="http://www.w3.org/1998/Math/MathML"><apply><ci> LOWER_BOUND </ci><ci> UPPER_BOUND </ci><ci> OBJECTIVE_COEFFICIENT </ci></apply></math><listOfParameters><parameter id="LOWER_BOUND" value=" -1000.00000000"/><parameter id="UPPER_BOUND" value="  1000.00000000"/><parameter id="OBJECTIVE_COEFFICIENT" value="     0.00000000"/></listOfParameters></kineticLaw></reaction>
<reaction id="R_YGL205W_YKR009C_YIL160C_1" name="Grouped fatty acid degradation" reversible="false"><notes><html:p>GENE_ASSOCIATION: ( YGL205W and YKR009C and YIL160C )</html:p><html:p>SUBSYSTEM: Fatty acid degradation</html:p></notes><listOfReactants><speciesReference species="M_m220" stoichiometry="1"/><speciesReference species="M_m268" stoichiometry="7"/><speciesReference species="M_m374" stoichiometry="7"/><speciesReference species="M_m560" stoichiometry="1"/><speciesReference species="M_m581" stoichiometry="7"/></listOfReactants><listOfProducts><speciesReference species="M_m170" stoichiometry="7"/><speciesReference species="M_m211" stoichiometry="1"/><speciesReference species="M_m373" stoichiometry="7"/><speciesReference species="M_m583" stoichiometry="7"/><speciesReference species="M_m688" stoichiometry="1"/></listOfProducts><kineticLaw><math xmlns="http://www.w3.org/1998/Math/MathML"><apply><ci> LOWER_BOUND </ci><ci> UPPER_BOUND </ci><ci> OBJECTIVE_COEFFICIENT </ci></apply></math><listOfParameters><parameter id="LOWER_BOUND" value="     0.00000000"/><parameter id="UPPER_BOUND" value="  1000.00000000"/><parameter id="OBJECTIVE_COEFFICIENT" value="     0.00000000"/></listOfParameters></kineticLaw></reaction>
<reaction id="R_YGL205W_YKR009C_YIL160C_2" name="Grouped fatty acid degradation" reversible="false"><notes><html:p>GENE_ASSOCIATION: ( YGL205W and YKR009C and YIL160C )</html:p><html:p>SUBSYSTEM: Fatty acid degradation</html:p></notes><listOfReactants><speciesReference species="M_m220" stoichiometry="1"/><speciesReference species="M_m268" stoichiometry="8"/><speciesReference species="M_m374" stoichiometry="8"/><speciesReference species="M_m581" stoichiometry="8"/><speciesReference species="M_m639" stoichiometry="1"/></listOfReactants><listOfProducts><speciesReference species="M_m170" stoichiometry="8"/><speciesReference species="M_m211" stoichiometry="1"/><speciesReference species="M_m373" stoichiometry="8"/><speciesReference species="M_m583" stoichiometry="8"/><speciesReference species="M_m688" stoichiometry="1"/></listOfProducts><kineticLaw><math xmlns="http://www.w3.org/1998/Math/MathML"><apply><ci> LOWER_BOUND </ci><ci> UPPER_BOUND </ci><ci> OBJECTIVE_COEFFICIENT </ci></apply></math><listOfParameters><parameter id="LOWER_BOUND" value="     0.00000000"/><parameter id="UPPER_BOUND" value="  1000.00000000"/><parameter id="OBJECTIVE_COEFFICIENT" value="     0.00000000"/></listOfParameters></kineticLaw></reaction>
<reaction id="R_YGL205W_YKR009C_YIL160C_3" name="Grouped fatty acid degradation" reversible="false"><notes><html:p>GENE_ASSOCIATION: ( YGL205W and YKR009C and YIL160C )</html:p><html:p>SUBSYSTEM: Fatty acid degradation</html:p></notes><listOfReactants><speciesReference species="M_m220" stoichiometry="1"/><speciesReference species="M_m268" stoichiometry="9"/><speciesReference species="M_m374" stoichiometry="9"/><speciesReference species="M_m581" stoichiometry="9"/><speciesReference species="M_m733" stoichiometry="1"/></listOfReactants><listOfProducts><speciesReference species="M_m170" stoichiometry="9"/><speciesReference species="M_m211" stoichiometry="1"/><speciesReference species="M_m373" stoichiometry="9"/><speciesReference species="M_m583" stoichiometry="9"/><speciesReference species="M_m688" stoichiometry="1"/></listOfProducts><kineticLaw><math xmlns="http://www.w3.org/1998/Math/MathML"><apply><ci> LOWER_BOUND </ci><ci> UPPER_BOUND </ci><ci> OBJECTIVE_COEFFICIENT </ci></apply></math><listOfParameters><parameter id="LOWER_BOUND" value="     0.00000000"/><parameter id="UPPER_BOUND" value="  1000.00000000"/><parameter id="OBJECTIVE_COEFFICIENT" value="     0.00000000"/></listOfParameters></kineticLaw></reaction>
<reaction id="R_U3_" name="Glycerol-3-phosphate acyltransferase" reversible="false"><notes><html:p>SUBSYSTEM: Phospholipid biosynthesis</html:p></notes><listOfReactants><speciesReference species="M_m293" stoichiometry="0.017"/><speciesReference species="M_m336" stoichiometry="0.062"/><speciesReference species="M_m434" stoichiometry="0.27"/><speciesReference species="M_m503" stoichiometry="0.093"/><speciesReference species="M_m561" stoichiometry="0.1"/><speciesReference species="M_m613" stoichiometry="0.235"/><speciesReference species="M_m640" stoichiometry="0.169"/><speciesReference species="M_m721" stoichiometry="1"/><speciesReference species="M_m734" stoichiometry="0.055"/></listOfReactants><listOfProducts><speciesReference species="M_m175" stoichiometry="1"/><speciesReference species="M_m179" stoichiometry="1"/></listOfProducts><kineticLaw><math xmlns="http://www.w3.org/1998/Math/MathML"><apply><ci> LOWER_BOUND </ci><ci> UPPER_BOUND </ci><ci> OBJECTIVE_COEFFICIENT </ci></apply></math><listOfParameters><parameter id="LOWER_BOUND" value="     0.00000000"/><parameter id="UPPER_BOUND" value="  1000.00000000"/><parameter id="OBJECTIVE_COEFFICIENT" value="     0.00000000"/></listOfParameters></kineticLaw></reaction>
<reaction id="R_U4_" name="Glycerol-3-phosphate acyltransferas" reversible="false"><notes><html:p>SUBSYSTEM: Phospholipid biosynthesis</html:p></notes><listOfReactants><speciesReference species="M_m293" stoichiometry="0.017"/><speciesReference species="M_m336" stoichiometry="0.062"/><speciesReference species="M_m434" stoichiometry="0.27"/><speciesReference species="M_m503" stoichiometry="0.093"/><speciesReference species="M_m561" stoichiometry="0.1"/><speciesReference species="M_m613" stoichiometry="0.235"/><speciesReference species="M_m640" stoichiometry="0.169"/><speciesReference species="M_m721" stoichiometry="1"/><speciesReference species="M_m734" stoichiometry="0.055"/></listOfReactants><listOfProducts><speciesReference species="M_m175" stoichiometry="1"/><speciesReference species="M_m179" stoichiometry="1"/></listOfProducts><kineticLaw><math xmlns="http://www.w3.org/1998/Math/MathML"><apply><ci> LOWER_BOUND </ci><ci> UPPER_BOUND </ci><ci> OBJECTIVE_COEFFICIENT </ci></apply></math><listOfParameters><parameter id="LOWER_BOUND" value="     0.00000000"/><parameter id="UPPER_BOUND" value="  1000.00000000"/><parameter id="OBJECTIVE_COEFFICIENT" value="     0.00000000"/></listOfParameters></kineticLaw></reaction>
<reaction id="R_U5_" name="Glycerol-3-phosphate acyltransferase" reversible="false"><notes><html:p>SUBSYSTEM: Phospholipid biosynthesis</html:p></notes><listOfReactants><speciesReference species="M_m293" stoichiometry="0.017"/><speciesReference species="M_m336" stoichiometry="0.062"/><speciesReference species="M_m412" stoichiometry="1"/><speciesReference species="M_m434" stoichiometry="0.27"/><speciesReference species="M_m503" stoichiometry="0.093"/><speciesReference species="M_m561" stoichiometry="0.1"/><speciesReference species="M_m613" stoichiometry="0.235"/><speciesReference species="M_m640" stoichiometry="0.169"/><speciesReference species="M_m734" stoichiometry="0.055"/></listOfReactants><listOfProducts><speciesReference species="M_m175" stoichiometry="1"/><speciesReference species="M_m178" stoichiometry="1"/></listOfProducts><kineticLaw><math xmlns="http://www.w3.org/1998/Math/MathML"><apply><ci> LOWER_BOUND </ci><ci> UPPER_BOUND </ci><ci> OBJECTIVE_COEFFICIENT </ci></apply></math><listOfParameters><parameter id="LOWER_BOUND" value="     0.00000000"/><parameter id="UPPER_BOUND" value="  1000.00000000"/><parameter id="OBJECTIVE_COEFFICIENT" value="     0.00000000"/></listOfParameters></kineticLaw></reaction>
<reaction id="R_U6_" name="Glycerol-3-phosphate acyltransferase" reversible="false"><notes><html:p>SUBSYSTEM: Phospholipid biosynthesis</html:p></notes><listOfReactants><speciesReference species="M_m293" stoichiometry="0.017"/><speciesReference species="M_m336" stoichiometry="0.062"/><speciesReference species="M_m412" stoichiometry="1"/><speciesReference species="M_m434" stoichiometry="0.27"/><speciesReference species="M_m503" stoichiometry="0.093"/><speciesReference species="M_m561" stoichiometry="0.1"/><speciesReference species="M_m613" stoichiometry="0.235"/><speciesReference species="M_m640" stoichiometry="0.169"/><speciesReference species="M_m734" stoichiometry="0.055"/></listOfReactants><listOfProducts><speciesReference species="M_m175" stoichiometry="1"/><speciesReference species="M_m178" stoichiometry="1"/></listOfProducts><kineticLaw><math xmlns="http://www.w3.org/1998/Math/MathML"><apply><ci> LOWER_BOUND </ci><ci> UPPER_BOUND </ci><ci> OBJECTIVE_COEFFICIENT </ci></apply></math><listOfParameters><parameter id="LOWER_BOUND" value="     0.00000000"/><parameter id="UPPER_BOUND" value="  1000.00000000"/><parameter id="OBJECTIVE_COEFFICIENT" value="     0.00000000"/></listOfParameters></kineticLaw></reaction>
<reaction id="R_U7_" name="Gcyldihydroxyacetonephosphate reductase" reversible="false"><notes><html:p>SUBSYSTEM: Phospholipid biosynthesis</html:p></notes><listOfReactants><speciesReference species="M_m178" stoichiometry="1"/><speciesReference species="M_m587" stoichiometry="1"/></listOfReactants><listOfProducts><speciesReference species="M_m179" stoichiometry="1"/><speciesReference species="M_m585" stoichiometry="1"/></listOfProducts><kineticLaw><math xmlns="http://www.w3.org/1998/Math/MathML"><apply><ci> LOWER_BOUND </ci><ci> UPPER_BOUND </ci><ci> OBJECTIVE_COEFFICIENT </ci></apply></math><listOfParameters><parameter id="LOWER_BOUND" value="     0.00000000"/><parameter id="UPPER_BOUND" value="  1000.00000000"/><parameter id="OBJECTIVE_COEFFICIENT" value="     0.00000000"/></listOfParameters></kineticLaw></reaction>
<reaction id="R_SLC1" name="Probable 1-acyl-sn-glycerol-3-phosphate acyltransferase" reversible="false"><notes><html:p>GENE_ASSOCIATION: YDL052C</html:p><html:p>SUBSYSTEM: Phospholipid biosynthesis</html:p><html:p>PROTEIN_CLASS: 2.3.1.51</html:p></notes><listOfReactants><speciesReference species="M_m179" stoichiometry="1"/><speciesReference species="M_m293" stoichiometry="0.017"/><speciesReference species="M_m336" stoichiometry="0.062"/><speciesReference species="M_m434" stoichiometry="0.27"/><speciesReference species="M_m503" stoichiometry="0.093"/><speciesReference species="M_m561" stoichiometry="0.1"/><speciesReference species="M_m613" stoichiometry="0.235"/><speciesReference species="M_m640" stoichiometry="0.169"/><speciesReference species="M_m734" stoichiometry="0.055"/></listOfReactants><listOfProducts><speciesReference species="M_m175" stoichiometry="1"/><speciesReference species="M_m651" stoichiometry="1"/></listOfProducts><kineticLaw><math xmlns="http://www.w3.org/1998/Math/MathML"><apply><ci> LOWER_BOUND </ci><ci> UPPER_BOUND </ci><ci> OBJECTIVE_COEFFICIENT </ci></apply></math><listOfParameters><parameter id="LOWER_BOUND" value="     0.00000000"/><parameter id="UPPER_BOUND" value="  1000.00000000"/><parameter id="OBJECTIVE_COEFFICIENT" value="     0.00000000"/></listOfParameters></kineticLaw></reaction>
<reaction id="R_U8_" name="1-acylglycerol-3-phosphate acyltransferase" reversible="false"><notes><html:p>SUBSYSTEM: Phospholipid biosynthesis</html:p></notes><listOfReactants><speciesReference species="M_m179" stoichiometry="1"/><speciesReference species="M_m293" stoichiometry="0.017"/><speciesReference species="M_m336" stoichiometry="0.062"/><speciesReference species="M_m434" stoichiometry="0.27"/><speciesReference species="M_m503" stoichiometry="0.093"/><speciesReference species="M_m561" stoichiometry="0.1"/><speciesReference species="M_m613" stoichiometry="0.235"/><speciesReference species="M_m640" stoichiometry="0.169"/><speciesReference species="M_m734" stoichiometry="0.055"/></listOfReactants><listOfProducts><speciesReference species="M_m175" stoichiometry="1"/><speciesReference species="M_m651" stoichiometry="1"/></listOfProducts><kineticLaw><math xmlns="http://www.w3.org/1998/Math/MathML"><apply><ci> LOWER_BOUND </ci><ci> UPPER_BOUND </ci><ci> OBJECTIVE_COEFFICIENT </ci></apply></math><listOfParameters><parameter id="LOWER_BOUND" value="     0.00000000"/><parameter id="UPPER_BOUND" value="  1000.00000000"/><parameter id="OBJECTIVE_COEFFICIENT" value="     0.00000000"/></listOfParameters></kineticLaw></reaction>
<reaction id="R_CDS1_1" name="Phosphatidate cytidylyltransferase" reversible="true"><notes><html:p>GENE_ASSOCIATION: YBR029C</html:p><html:p>SUBSYSTEM: Phospholipid biosynthesis</html:p><html:p>PROTEIN_CLASS: 2.7.7.41</html:p></notes><listOfReactants><speciesReference species="M_m272" stoichiometry="1"/><speciesReference species="M_m652" stoichiometry="1"/></listOfReactants><listOfProducts><speciesReference species="M_m250" stoichiometry="1"/><speciesReference species="M_m689" stoichiometry="1"/></listOfProducts><kineticLaw><math xmlns="http://www.w3.org/1998/Math/MathML"><apply><ci> LOWER_BOUND </ci><ci> UPPER_BOUND </ci><ci> OBJECTIVE_COEFFICIENT </ci></apply></math><listOfParameters><parameter id="LOWER_BOUND" value=" -1000.00000000"/><parameter id="UPPER_BOUND" value="  1000.00000000"/><parameter id="OBJECTIVE_COEFFICIENT" value="     0.00000000"/></listOfParameters></kineticLaw></reaction>
<reaction id="R_CDS1_2" name="Phosphatidate cytidylyltransferase" reversible="true"><notes><html:p>GENE_ASSOCIATION: YBR029C</html:p><html:p>SUBSYSTEM: Phospholipid biosynthesis</html:p><html:p>PROTEIN_CLASS: 2.7.7.41</html:p></notes><listOfReactants><speciesReference species="M_m271" stoichiometry="1"/><speciesReference species="M_m651" stoichiometry="1"/></listOfReactants><listOfProducts><speciesReference species="M_m249" stoichiometry="1"/><speciesReference species="M_m688" stoichiometry="1"/></listOfProducts><kineticLaw><math xmlns="http://www.w3.org/1998/Math/MathML"><apply><ci> LOWER_BOUND </ci><ci> UPPER_BOUND </ci><ci> OBJECTIVE_COEFFICIENT </ci></apply></math><listOfParameters><parameter id="LOWER_BOUND" value=" -1000.00000000"/><parameter id="UPPER_BOUND" value="  1000.00000000"/><parameter id="OBJECTIVE_COEFFICIENT" value="     0.00000000"/></listOfParameters></kineticLaw></reaction>
<reaction id="R_CHO1_1" name="CDP-diacylglycerol--serine O-phosphatidyltransferase" reversible="true"><notes><html:p>GENE_ASSOCIATION: YER026C</html:p><html:p>SUBSYSTEM: Phospholipid biosynthesis</html:p><html:p>PROTEIN_CLASS: 2.7.8.8</html:p></notes><listOfReactants><speciesReference species="M_m249" stoichiometry="1"/><speciesReference species="M_m523" stoichiometry="1"/></listOfReactants><listOfProducts><speciesReference species="M_m263" stoichiometry="1"/><speciesReference species="M_m660" stoichiometry="1"/></listOfProducts><kineticLaw><math xmlns="http://www.w3.org/1998/Math/MathML"><apply><ci> LOWER_BOUND </ci><ci> UPPER_BOUND </ci><ci> OBJECTIVE_COEFFICIENT </ci></apply></math><listOfParameters><parameter id="LOWER_BOUND" value=" -1000.00000000"/><parameter id="UPPER_BOUND" value="  1000.00000000"/><parameter id="OBJECTIVE_COEFFICIENT" value="     0.00000000"/></listOfParameters></kineticLaw></reaction>
<reaction id="R_CHO1_2" name="CDP-diacylglycerol--serine O-phosphatidyltransferase" reversible="true"><notes><html:p>GENE_ASSOCIATION: YER026C</html:p><html:p>SUBSYSTEM: Phospholipid biosynthesis</html:p><html:p>PROTEIN_CLASS: 2.7.8.8</html:p></notes><listOfReactants><speciesReference species="M_m250" stoichiometry="1"/><speciesReference species="M_m524" stoichiometry="1"/></listOfReactants><listOfProducts><speciesReference species="M_m264" stoichiometry="1"/><speciesReference species="M_m661" stoichiometry="1"/></listOfProducts><kineticLaw><math xmlns="http://www.w3.org/1998/Math/MathML"><apply><ci> LOWER_BOUND </ci><ci> UPPER_BOUND </ci><ci> OBJECTIVE_COEFFICIENT </ci></apply></math><listOfParameters><parameter id="LOWER_BOUND" value=" -1000.00000000"/><parameter id="UPPER_BOUND" value="  1000.00000000"/><parameter id="OBJECTIVE_COEFFICIENT" value="     0.00000000"/></listOfParameters></kineticLaw></reaction>
<reaction id="R_PSD2" name="Phosphatidylserine decarboxylase proenzyme 2" reversible="false"><notes><html:p>GENE_ASSOCIATION: YGR170W</html:p><html:p>SUBSYSTEM: Phospholipid biosynthesis</html:p><html:p>PROTEIN_CLASS: 4.1.1.65</html:p></notes><listOfReactants><speciesReference species="M_m660" stoichiometry="1"/></listOfReactants><listOfProducts><speciesReference species="M_m265" stoichiometry="1"/><speciesReference species="M_m654" stoichiometry="1"/></listOfProducts><kineticLaw><math xmlns="http://www.w3.org/1998/Math/MathML"><apply><ci> LOWER_BOUND </ci><ci> UPPER_BOUND </ci><ci> OBJECTIVE_COEFFICIENT </ci></apply></math><listOfParameters><parameter id="LOWER_BOUND" value="     0.00000000"/><parameter id="UPPER_BOUND" value="  1000.00000000"/><parameter id="OBJECTIVE_COEFFICIENT" value="     0.00000000"/></listOfParameters></kineticLaw></reaction>
<reaction id="R_PSD1" name="Phosphatidylserine decarboxylase proenzyme 1, mitochondrial" reversible="false"><notes><html:p>GENE_ASSOCIATION: YNL169C</html:p><html:p>SUBSYSTEM: Phospholipid biosynthesis</html:p><html:p>PROTEIN_CLASS: 4.1.1.65</html:p></notes><listOfReactants><speciesReference species="M_m661" stoichiometry="1"/></listOfReactants><listOfProducts><speciesReference species="M_m266" stoichiometry="1"/><speciesReference species="M_m655" stoichiometry="1"/></listOfProducts><kineticLaw><math xmlns="http://www.w3.org/1998/Math/MathML"><apply><ci> LOWER_BOUND </ci><ci> UPPER_BOUND </ci><ci> OBJECTIVE_COEFFICIENT </ci></apply></math><listOfParameters><parameter id="LOWER_BOUND" value="     0.00000000"/><parameter id="UPPER_BOUND" value="  1000.00000000"/><parameter id="OBJECTIVE_COEFFICIENT" value="     0.00000000"/></listOfParameters></kineticLaw></reaction>
<reaction id="R_CHO2" name="Phosphatidylethanolamine N-methyltransferase" reversible="false"><notes><html:p>GENE_ASSOCIATION: YGR157W</html:p><html:p>SUBSYSTEM: Phospholipid biosynthesis</html:p><html:p>PROTEIN_CLASS: 2.1.1.17</html:p></notes><listOfReactants><speciesReference species="M_m654" stoichiometry="1"/><speciesReference species="M_m707" stoichiometry="1"/></listOfReactants><listOfProducts><speciesReference species="M_m659" stoichiometry="1"/><speciesReference species="M_m705" stoichiometry="1"/></listOfProducts><kineticLaw><math xmlns="http://www.w3.org/1998/Math/MathML"><apply><ci> LOWER_BOUND </ci><ci> UPPER_BOUND </ci><ci> OBJECTIVE_COEFFICIENT </ci></apply></math><listOfParameters><parameter id="LOWER_BOUND" value="     0.00000000"/><parameter id="UPPER_BOUND" value="  1000.00000000"/><parameter id="OBJECTIVE_COEFFICIENT" value="     0.00000000"/></listOfParameters></kineticLaw></reaction>
<reaction id="R_OPI3_1" name="Methylene-fatty-acyl-phospholipid synthase" reversible="false"><notes><html:p>GENE_ASSOCIATION: YJR073C</html:p><html:p>SUBSYSTEM: Phospholipid biosynthesis</html:p><html:p>PROTEIN_CLASS: 2.1.1.16</html:p></notes><listOfReactants><speciesReference species="M_m659" stoichiometry="1"/><speciesReference species="M_m707" stoichiometry="1"/></listOfReactants><listOfProducts><speciesReference species="M_m658" stoichiometry="1"/><speciesReference species="M_m705" stoichiometry="1"/></listOfProducts><kineticLaw><math xmlns="http://www.w3.org/1998/Math/MathML"><apply><ci> LOWER_BOUND </ci><ci> UPPER_BOUND </ci><ci> OBJECTIVE_COEFFICIENT </ci></apply></math><listOfParameters><parameter id="LOWER_BOUND" value="     0.00000000"/><parameter id="UPPER_BOUND" value="  1000.00000000"/><parameter id="OBJECTIVE_COEFFICIENT" value="     0.00000000"/></listOfParameters></kineticLaw></reaction>
<reaction id="R_OPI3_2" name="Methylene-fatty-acyl-phospholipid synthase" reversible="false"><notes><html:p>GENE_ASSOCIATION: YJR073C</html:p><html:p>SUBSYSTEM: Phospholipid biosynthesis</html:p><html:p>PROTEIN_CLASS: 2.1.1.16</html:p></notes><listOfReactants><speciesReference species="M_m658" stoichiometry="1"/><speciesReference species="M_m707" stoichiometry="1"/></listOfReactants><listOfProducts><speciesReference species="M_m653" stoichiometry="1"/><speciesReference species="M_m705" stoichiometry="1"/></listOfProducts><kineticLaw><math xmlns="http://www.w3.org/1998/Math/MathML"><apply><ci> LOWER_BOUND </ci><ci> UPPER_BOUND </ci><ci> OBJECTIVE_COEFFICIENT </ci></apply></math><listOfParameters><parameter id="LOWER_BOUND" value="     0.00000000"/><parameter id="UPPER_BOUND" value="  1000.00000000"/><parameter id="OBJECTIVE_COEFFICIENT" value="     0.00000000"/></listOfParameters></kineticLaw></reaction>
<reaction id="R_CKI1" name="Choline kinase" reversible="false"><notes><html:p>GENE_ASSOCIATION: YLR133W</html:p><html:p>SUBSYSTEM: Phospholipid biosynthesis</html:p><html:p>PROTEIN_CLASS: 2.7.1.32</html:p></notes><listOfReactants><speciesReference species="M_m220" stoichiometry="1"/><speciesReference species="M_m256" stoichiometry="1"/></listOfReactants><listOfProducts><speciesReference species="M_m187" stoichiometry="1"/><speciesReference species="M_m257" stoichiometry="1"/></listOfProducts><kineticLaw><math xmlns="http://www.w3.org/1998/Math/MathML"><apply><ci> LOWER_BOUND </ci><ci> UPPER_BOUND </ci><ci> OBJECTIVE_COEFFICIENT </ci></apply></math><listOfParameters><parameter id="LOWER_BOUND" value="     0.00000000"/><parameter id="UPPER_BOUND" value="  1000.00000000"/><parameter id="OBJECTIVE_COEFFICIENT" value="     0.00000000"/></listOfParameters></kineticLaw></reaction>
<reaction id="R_PCT1" name="Choline-phosphate cytidylyltransferase" reversible="false"><notes><html:p>GENE_ASSOCIATION: YGR202C</html:p><html:p>SUBSYSTEM: Phospholipid biosynthesis</html:p><html:p>PROTEIN_CLASS: 2.7.7.15</html:p></notes><listOfReactants><speciesReference species="M_m257" stoichiometry="1"/><speciesReference species="M_m271" stoichiometry="1"/></listOfReactants><listOfProducts><speciesReference species="M_m248" stoichiometry="1"/><speciesReference species="M_m688" stoichiometry="1"/></listOfProducts><kineticLaw><math xmlns="http://www.w3.org/1998/Math/MathML"><apply><ci> LOWER_BOUND </ci><ci> UPPER_BOUND </ci><ci> OBJECTIVE_COEFFICIENT </ci></apply></math><listOfParameters><parameter id="LOWER_BOUND" value="     0.00000000"/><parameter id="UPPER_BOUND" value="  1000.00000000"/><parameter id="OBJECTIVE_COEFFICIENT" value="     0.00000000"/></listOfParameters></kineticLaw></reaction>
<reaction id="R_CPT1" name="Cholinephosphotransferase 1" reversible="false"><notes><html:p>GENE_ASSOCIATION: YNL130C</html:p><html:p>SUBSYSTEM: Phospholipid biosynthesis</html:p><html:p>PROTEIN_CLASS: 2.7.8.2</html:p></notes><listOfReactants><speciesReference species="M_m248" stoichiometry="1"/><speciesReference species="M_m322" stoichiometry="1"/></listOfReactants><listOfProducts><speciesReference species="M_m263" stoichiometry="1"/><speciesReference species="M_m653" stoichiometry="1"/></listOfProducts><kineticLaw><math xmlns="http://www.w3.org/1998/Math/MathML"><apply><ci> LOWER_BOUND </ci><ci> UPPER_BOUND </ci><ci> OBJECTIVE_COEFFICIENT </ci></apply></math><listOfParameters><parameter id="LOWER_BOUND" value="     0.00000000"/><parameter id="UPPER_BOUND" value="  1000.00000000"/><parameter id="OBJECTIVE_COEFFICIENT" value="     0.00000000"/></listOfParameters></kineticLaw></reaction>
<reaction id="R_EKI1" name="Ethanolamine kinase" reversible="false"><notes><html:p>GENE_ASSOCIATION: YDR147W</html:p><html:p>SUBSYSTEM: Phospholipid biosynthesis</html:p><html:p>PROTEIN_CLASS: 2.7.1.82</html:p></notes><listOfReactants><speciesReference species="M_m220" stoichiometry="1"/><speciesReference species="M_m368" stoichiometry="1"/></listOfReactants><listOfProducts><speciesReference species="M_m187" stoichiometry="1"/><speciesReference species="M_m369" stoichiometry="1"/></listOfProducts><kineticLaw><math xmlns="http://www.w3.org/1998/Math/MathML"><apply><ci> LOWER_BOUND </ci><ci> UPPER_BOUND </ci><ci> OBJECTIVE_COEFFICIENT </ci></apply></math><listOfParameters><parameter id="LOWER_BOUND" value="     0.00000000"/><parameter id="UPPER_BOUND" value="  1000.00000000"/><parameter id="OBJECTIVE_COEFFICIENT" value="     0.00000000"/></listOfParameters></kineticLaw></reaction>
<reaction id="R_MUQ1" name="Ethanolamine-phosphate cytidylyltransferase" reversible="false"><notes><html:p>GENE_ASSOCIATION: YGR007W</html:p><html:p>SUBSYSTEM: Phospholipid biosynthesis</html:p><html:p>PROTEIN_CLASS: 2.7.7.14</html:p></notes><listOfReactants><speciesReference species="M_m271" stoichiometry="1"/><speciesReference species="M_m369" stoichiometry="1"/></listOfReactants><listOfProducts><speciesReference species="M_m251" stoichiometry="1"/><speciesReference species="M_m688" stoichiometry="1"/></listOfProducts><kineticLaw><math xmlns="http://www.w3.org/1998/Math/MathML"><apply><ci> LOWER_BOUND </ci><ci> UPPER_BOUND </ci><ci> OBJECTIVE_COEFFICIENT </ci></apply></math><listOfParameters><parameter id="LOWER_BOUND" value="     0.00000000"/><parameter id="UPPER_BOUND" value="  1000.00000000"/><parameter id="OBJECTIVE_COEFFICIENT" value="     0.00000000"/></listOfParameters></kineticLaw></reaction>
<reaction id="R_EPT1" name="Choline/ethanolaminephosphotransferase 1" reversible="true"><notes><html:p>GENE_ASSOCIATION: YHR123W</html:p><html:p>SUBSYSTEM: Phospholipid biosynthesis</html:p><html:p>PROTEIN_CLASS: 2.7.8.1</html:p></notes><listOfReactants><speciesReference species="M_m251" stoichiometry="1"/><speciesReference species="M_m322" stoichiometry="1"/></listOfReactants><listOfProducts><speciesReference species="M_m263" stoichiometry="1"/><speciesReference species="M_m654" stoichiometry="1"/></listOfProducts><kineticLaw><math xmlns="http://www.w3.org/1998/Math/MathML"><apply><ci> LOWER_BOUND </ci><ci> UPPER_BOUND </ci><ci> OBJECTIVE_COEFFICIENT </ci></apply></math><listOfParameters><parameter id="LOWER_BOUND" value=" -1000.00000000"/><parameter id="UPPER_BOUND" value="  1000.00000000"/><parameter id="OBJECTIVE_COEFFICIENT" value="     0.00000000"/></listOfParameters></kineticLaw></reaction>
<reaction id="R_INO1" name="Inositol-3-phosphate synthase" reversible="false"><notes><html:p>GENE_ASSOCIATION: YJL153C</html:p><html:p>SUBSYSTEM: Phospholipid biosynthesis</html:p><html:p>PROTEIN_CLASS: 5.5.1.4</html:p></notes><listOfReactants><speciesReference species="M_m204" stoichiometry="1"/></listOfReactants><listOfProducts><speciesReference species="M_m40" stoichiometry="1"/></listOfProducts><kineticLaw><math xmlns="http://www.w3.org/1998/Math/MathML"><apply><ci> LOWER_BOUND </ci><ci> UPPER_BOUND </ci><ci> OBJECTIVE_COEFFICIENT </ci></apply></math><listOfParameters><parameter id="LOWER_BOUND" value="     0.00000000"/><parameter id="UPPER_BOUND" value="  1000.00000000"/><parameter id="OBJECTIVE_COEFFICIENT" value="     0.00000000"/></listOfParameters></kineticLaw></reaction>
<reaction id="R_INM1" name="Inositol monophosphatase 1" reversible="false"><notes><html:p>GENE_ASSOCIATION: YHR046C</html:p><html:p>SUBSYSTEM: Phospholipid biosynthesis</html:p><html:p>PROTEIN_CLASS: 3.1.3.25</html:p></notes><listOfReactants><speciesReference species="M_m40" stoichiometry="1"/></listOfReactants><listOfProducts><speciesReference species="M_m559" stoichiometry="1"/><speciesReference species="M_m622" stoichiometry="1"/></listOfProducts><kineticLaw><math xmlns="http://www.w3.org/1998/Math/MathML"><apply><ci> LOWER_BOUND </ci><ci> UPPER_BOUND </ci><ci> OBJECTIVE_COEFFICIENT </ci></apply></math><listOfParameters><parameter id="LOWER_BOUND" value="     0.00000000"/><parameter id="UPPER_BOUND" value="  1000.00000000"/><parameter id="OBJECTIVE_COEFFICIENT" value="     0.00000000"/></listOfParameters></kineticLaw></reaction>
<reaction id="R_PIS1" name="CDP-diacylglycerol--inositol 3-phosphatidyltransferase" reversible="false"><notes><html:p>GENE_ASSOCIATION: YPR113W</html:p><html:p>SUBSYSTEM: Phospholipid biosynthesis</html:p><html:p>PROTEIN_CLASS: 2.7.8.11</html:p></notes><listOfReactants><speciesReference species="M_m249" stoichiometry="1"/><speciesReference species="M_m559" stoichiometry="1"/></listOfReactants><listOfProducts><speciesReference species="M_m43" stoichiometry="1"/><speciesReference species="M_m263" stoichiometry="1"/></listOfProducts><kineticLaw><math xmlns="http://www.w3.org/1998/Math/MathML"><apply><ci> LOWER_BOUND </ci><ci> UPPER_BOUND </ci><ci> OBJECTIVE_COEFFICIENT </ci></apply></math><listOfParameters><parameter id="LOWER_BOUND" value="     0.00000000"/><parameter id="UPPER_BOUND" value="  1000.00000000"/><parameter id="OBJECTIVE_COEFFICIENT" value="     0.00000000"/></listOfParameters></kineticLaw></reaction>
<reaction id="R_TOR1" name="Phosphatidylinositol kinase homolog TOR1" reversible="false"><notes><html:p>GENE_ASSOCIATION: YJR066W</html:p><html:p>SUBSYSTEM: Phospholipid biosynthesis</html:p><html:p>PROTEIN_CLASS: 2.7.11.1</html:p></notes><listOfReactants><speciesReference species="M_m43" stoichiometry="1"/><speciesReference species="M_m220" stoichiometry="1"/></listOfReactants><listOfProducts><speciesReference species="M_m42" stoichiometry="1"/><speciesReference species="M_m187" stoichiometry="1"/></listOfProducts><kineticLaw><math xmlns="http://www.w3.org/1998/Math/MathML"><apply><ci> LOWER_BOUND </ci><ci> UPPER_BOUND </ci><ci> OBJECTIVE_COEFFICIENT </ci></apply></math><listOfParameters><parameter id="LOWER_BOUND" value="     0.00000000"/><parameter id="UPPER_BOUND" value="  1000.00000000"/><parameter id="OBJECTIVE_COEFFICIENT" value="     0.00000000"/></listOfParameters></kineticLaw></reaction>
<reaction id="R_TOR2" name="Phosphatidylinositol 4-kinase TOR2" reversible="false"><notes><html:p>GENE_ASSOCIATION: YKL203C</html:p><html:p>SUBSYSTEM: Phospholipid biosynthesis</html:p><html:p>PROTEIN_CLASS: 2.7.11.1</html:p></notes><listOfReactants><speciesReference species="M_m43" stoichiometry="1"/><speciesReference species="M_m220" stoichiometry="1"/></listOfReactants><listOfProducts><speciesReference species="M_m42" stoichiometry="1"/><speciesReference species="M_m187" stoichiometry="1"/></listOfProducts><kineticLaw><math xmlns="http://www.w3.org/1998/Math/MathML"><apply><ci> LOWER_BOUND </ci><ci> UPPER_BOUND </ci><ci> OBJECTIVE_COEFFICIENT </ci></apply></math><listOfParameters><parameter id="LOWER_BOUND" value="     0.00000000"/><parameter id="UPPER_BOUND" value="  1000.00000000"/><parameter id="OBJECTIVE_COEFFICIENT" value="     0.00000000"/></listOfParameters></kineticLaw></reaction>
<reaction id="R_VPS34" name="Phosphatidylinositol 3-kinase VPS34" reversible="false"><notes><html:p>GENE_ASSOCIATION: YLR240W</html:p><html:p>SUBSYSTEM: Phospholipid biosynthesis</html:p><html:p>PROTEIN_CLASS: 2.7.1.137</html:p></notes><listOfReactants><speciesReference species="M_m43" stoichiometry="1"/><speciesReference species="M_m220" stoichiometry="1"/></listOfReactants><listOfProducts><speciesReference species="M_m42" stoichiometry="1"/><speciesReference species="M_m187" stoichiometry="1"/></listOfProducts><kineticLaw><math xmlns="http://www.w3.org/1998/Math/MathML"><apply><ci> LOWER_BOUND </ci><ci> UPPER_BOUND </ci><ci> OBJECTIVE_COEFFICIENT </ci></apply></math><listOfParameters><parameter id="LOWER_BOUND" value="     0.00000000"/><parameter id="UPPER_BOUND" value="  1000.00000000"/><parameter id="OBJECTIVE_COEFFICIENT" value="     0.00000000"/></listOfParameters></kineticLaw></reaction>
<reaction id="R_PIK1" name="Phosphatidylinositol 4-kinase PIK1" reversible="false"><notes><html:p>GENE_ASSOCIATION: YNL267W</html:p><html:p>SUBSYSTEM: Phospholipid biosynthesis</html:p><html:p>PROTEIN_CLASS: 2.7.1.67</html:p></notes><listOfReactants><speciesReference species="M_m43" stoichiometry="1"/><speciesReference species="M_m220" stoichiometry="1"/></listOfReactants><listOfProducts><speciesReference species="M_m41" stoichiometry="1"/><speciesReference species="M_m187" stoichiometry="1"/></listOfProducts><kineticLaw><math xmlns="http://www.w3.org/1998/Math/MathML"><apply><ci> LOWER_BOUND </ci><ci> UPPER_BOUND </ci><ci> OBJECTIVE_COEFFICIENT </ci></apply></math><listOfParameters><parameter id="LOWER_BOUND" value="     0.00000000"/><parameter id="UPPER_BOUND" value="  1000.00000000"/><parameter id="OBJECTIVE_COEFFICIENT" value="     0.00000000"/></listOfParameters></kineticLaw></reaction>
<reaction id="R_STT4" name="Phosphatidylinositol 4-kinase STT4" reversible="false"><notes><html:p>GENE_ASSOCIATION: YLR305C</html:p><html:p>SUBSYSTEM: Phospholipid biosynthesis</html:p><html:p>PROTEIN_CLASS: 2.7.1.67</html:p></notes><listOfReactants><speciesReference species="M_m43" stoichiometry="1"/><speciesReference species="M_m220" stoichiometry="1"/></listOfReactants><listOfProducts><speciesReference species="M_m41" stoichiometry="1"/><speciesReference species="M_m187" stoichiometry="1"/></listOfProducts><kineticLaw><math xmlns="http://www.w3.org/1998/Math/MathML"><apply><ci> LOWER_BOUND </ci><ci> UPPER_BOUND </ci><ci> OBJECTIVE_COEFFICIENT </ci></apply></math><listOfParameters><parameter id="LOWER_BOUND" value="     0.00000000"/><parameter id="UPPER_BOUND" value="  1000.00000000"/><parameter id="OBJECTIVE_COEFFICIENT" value="     0.00000000"/></listOfParameters></kineticLaw></reaction>
<reaction id="R_FAB1" name="1-phosphatidylinositol-3-phosphate 5-kinase FAB1" reversible="false"><notes><html:p>GENE_ASSOCIATION: YFR019W</html:p><html:p>SUBSYSTEM: Phospholipid biosynthesis</html:p><html:p>PROTEIN_CLASS: 2.7.1.150</html:p></notes><listOfReactants><speciesReference species="M_m41" stoichiometry="1"/><speciesReference species="M_m220" stoichiometry="1"/></listOfReactants><listOfProducts><speciesReference species="M_m44" stoichiometry="1"/><speciesReference species="M_m187" stoichiometry="1"/></listOfProducts><kineticLaw><math xmlns="http://www.w3.org/1998/Math/MathML"><apply><ci> LOWER_BOUND </ci><ci> UPPER_BOUND </ci><ci> OBJECTIVE_COEFFICIENT </ci></apply></math><listOfParameters><parameter id="LOWER_BOUND" value="     0.00000000"/><parameter id="UPPER_BOUND" value="  1000.00000000"/><parameter id="OBJECTIVE_COEFFICIENT" value="     0.00000000"/></listOfParameters></kineticLaw></reaction>
<reaction id="R_MSS4" name="Probable phosphatidylinositol-4-phosphate 5-kinase MSS4" reversible="false"><notes><html:p>GENE_ASSOCIATION: YDR208W</html:p><html:p>SUBSYSTEM: Phospholipid biosynthesis</html:p><html:p>PROTEIN_CLASS: 2.7.1.68</html:p></notes><listOfReactants><speciesReference species="M_m41" stoichiometry="1"/><speciesReference species="M_m220" stoichiometry="1"/></listOfReactants><listOfProducts><speciesReference species="M_m44" stoichiometry="1"/><speciesReference species="M_m187" stoichiometry="1"/></listOfProducts><kineticLaw><math xmlns="http://www.w3.org/1998/Math/MathML"><apply><ci> LOWER_BOUND </ci><ci> UPPER_BOUND </ci><ci> OBJECTIVE_COEFFICIENT </ci></apply></math><listOfParameters><parameter id="LOWER_BOUND" value="     0.00000000"/><parameter id="UPPER_BOUND" value="  1000.00000000"/><parameter id="OBJECTIVE_COEFFICIENT" value="     0.00000000"/></listOfParameters></kineticLaw></reaction>
<reaction id="R_PLC1" name="1-phosphatidylinositol-4,5-bisphosphate phosphodiesterase 1" reversible="false"><notes><html:p>GENE_ASSOCIATION: YPL268W</html:p><html:p>SUBSYSTEM: Phospholipid biosynthesis</html:p><html:p>PROTEIN_CLASS: 3.1.4.11</html:p></notes><listOfReactants><speciesReference species="M_m44" stoichiometry="1"/></listOfReactants><listOfProducts><speciesReference species="M_m322" stoichiometry="1"/><speciesReference species="M_m335" stoichiometry="1"/></listOfProducts><kineticLaw><math xmlns="http://www.w3.org/1998/Math/MathML"><apply><ci> LOWER_BOUND </ci><ci> UPPER_BOUND </ci><ci> OBJECTIVE_COEFFICIENT </ci></apply></math><listOfParameters><parameter id="LOWER_BOUND" value="     0.00000000"/><parameter id="UPPER_BOUND" value="  1000.00000000"/><parameter id="OBJECTIVE_COEFFICIENT" value="     0.00000000"/></listOfParameters></kineticLaw></reaction>
<reaction id="R_PGS1" name="CDP-diacylglycerol--glycerol-3-phosphate 3-phosphatidyltransferase" reversible="true"><notes><html:p>GENE_ASSOCIATION: YCL004W</html:p><html:p>SUBSYSTEM: Phospholipid biosynthesis</html:p><html:p>PROTEIN_CLASS: 2.7.8.5</html:p></notes><listOfReactants><speciesReference species="M_m250" stoichiometry="1"/><speciesReference species="M_m722" stoichiometry="1"/></listOfReactants><listOfProducts><speciesReference species="M_m264" stoichiometry="1"/><speciesReference species="M_m657" stoichiometry="1"/></listOfProducts><kineticLaw><math xmlns="http://www.w3.org/1998/Math/MathML"><apply><ci> LOWER_BOUND </ci><ci> UPPER_BOUND </ci><ci> OBJECTIVE_COEFFICIENT </ci></apply></math><listOfParameters><parameter id="LOWER_BOUND" value=" -1000.00000000"/><parameter id="UPPER_BOUND" value="  1000.00000000"/><parameter id="OBJECTIVE_COEFFICIENT" value="     0.00000000"/></listOfParameters></kineticLaw></reaction>
<reaction id="R_U9_" name="Phosphatidylglycerol phosphate phosphatase A" reversible="false"><notes><html:p>SUBSYSTEM: Phospholipid biosynthesis</html:p><html:p>PROTEIN_CLASS: 3.1.3.27</html:p></notes><listOfReactants><speciesReference species="M_m657" stoichiometry="1"/></listOfReactants><listOfProducts><speciesReference species="M_m623" stoichiometry="1"/><speciesReference species="M_m656" stoichiometry="1"/></listOfProducts><kineticLaw><math xmlns="http://www.w3.org/1998/Math/MathML"><apply><ci> LOWER_BOUND </ci><ci> UPPER_BOUND </ci><ci> OBJECTIVE_COEFFICIENT </ci></apply></math><listOfParameters><parameter id="LOWER_BOUND" value="     0.00000000"/><parameter id="UPPER_BOUND" value="  1000.00000000"/><parameter id="OBJECTIVE_COEFFICIENT" value="     0.00000000"/></listOfParameters></kineticLaw></reaction>
<reaction id="R_CRD1" name="Cardiolipin synthetase" reversible="false"><notes><html:p>GENE_ASSOCIATION: YDL142C</html:p><html:p>SUBSYSTEM: Phospholipid biosynthesis</html:p><html:p>PROTEIN_CLASS: 2.7.8.-</html:p></notes><listOfReactants><speciesReference species="M_m250" stoichiometry="1"/><speciesReference species="M_m656" stoichiometry="1"/></listOfReactants><listOfProducts><speciesReference species="M_m243" stoichiometry="1"/><speciesReference species="M_m264" stoichiometry="1"/></listOfProducts><kineticLaw><math xmlns="http://www.w3.org/1998/Math/MathML"><apply><ci> LOWER_BOUND </ci><ci> UPPER_BOUND </ci><ci> OBJECTIVE_COEFFICIENT </ci></apply></math><listOfParameters><parameter id="LOWER_BOUND" value="     0.00000000"/><parameter id="UPPER_BOUND" value="  1000.00000000"/><parameter id="OBJECTIVE_COEFFICIENT" value="     0.00000000"/></listOfParameters></kineticLaw></reaction>
<reaction id="R_DPP1" name="Diacylglycerol pyrophosphate phosphatase 1" reversible="false"><notes><html:p>GENE_ASSOCIATION: YDR284C</html:p><html:p>SUBSYSTEM: Phospholipid biosynthesis</html:p><html:p>PROTEIN_CLASS: 3.1.3.-</html:p></notes><listOfReactants><speciesReference species="M_m651" stoichiometry="1"/></listOfReactants><listOfProducts><speciesReference species="M_m322" stoichiometry="1"/><speciesReference species="M_m622" stoichiometry="1"/></listOfProducts><kineticLaw><math xmlns="http://www.w3.org/1998/Math/MathML"><apply><ci> LOWER_BOUND </ci><ci> UPPER_BOUND </ci><ci> OBJECTIVE_COEFFICIENT </ci></apply></math><listOfParameters><parameter id="LOWER_BOUND" value="     0.00000000"/><parameter id="UPPER_BOUND" value="  1000.00000000"/><parameter id="OBJECTIVE_COEFFICIENT" value="     0.00000000"/></listOfParameters></kineticLaw></reaction>
<reaction id="R_LPP1" name="Lipid phosphate phosphatase 1" reversible="false"><notes><html:p>GENE_ASSOCIATION: YDR503C</html:p><html:p>SUBSYSTEM: Phospholipid biosynthesis</html:p><html:p>PROTEIN_CLASS: 3.1.3.-</html:p></notes><listOfReactants><speciesReference species="M_m323" stoichiometry="1"/></listOfReactants><listOfProducts><speciesReference species="M_m622" stoichiometry="1"/><speciesReference species="M_m651" stoichiometry="1"/></listOfProducts><kineticLaw><math xmlns="http://www.w3.org/1998/Math/MathML"><apply><ci> LOWER_BOUND </ci><ci> UPPER_BOUND </ci><ci> OBJECTIVE_COEFFICIENT </ci></apply></math><listOfParameters><parameter id="LOWER_BOUND" value="     0.00000000"/><parameter id="UPPER_BOUND" value="  1000.00000000"/><parameter id="OBJECTIVE_COEFFICIENT" value="     0.00000000"/></listOfParameters></kineticLaw></reaction>
<reaction id="R_LCB2" name="Serine palmitoyltransferase 2" reversible="false"><notes><html:p>GENE_ASSOCIATION: YDR062W</html:p><html:p>SUBSYSTEM: Sphingoglycolipid metabolism</html:p><html:p>PROTEIN_CLASS: 2.3.1.50</html:p></notes><listOfReactants><speciesReference species="M_m523" stoichiometry="1"/><speciesReference species="M_m642" stoichiometry="1"/></listOfReactants><listOfProducts><speciesReference species="M_m98" stoichiometry="1"/><speciesReference species="M_m265" stoichiometry="1"/><speciesReference species="M_m268" stoichiometry="1"/></listOfProducts><kineticLaw><math xmlns="http://www.w3.org/1998/Math/MathML"><apply><ci> LOWER_BOUND </ci><ci> UPPER_BOUND </ci><ci> OBJECTIVE_COEFFICIENT </ci></apply></math><listOfParameters><parameter id="LOWER_BOUND" value="     0.00000000"/><parameter id="UPPER_BOUND" value="  1000.00000000"/><parameter id="OBJECTIVE_COEFFICIENT" value="     0.00000000"/></listOfParameters></kineticLaw></reaction>
<reaction id="R_LCB1" name="Serine palmitoyltransferase 1" reversible="false"><notes><html:p>GENE_ASSOCIATION: YMR296C</html:p><html:p>SUBSYSTEM: Sphingoglycolipid metabolism</html:p><html:p>PROTEIN_CLASS: 2.3.1.50</html:p></notes><listOfReactants><speciesReference species="M_m523" stoichiometry="1"/><speciesReference species="M_m642" stoichiometry="1"/></listOfReactants><listOfProducts><speciesReference species="M_m98" stoichiometry="1"/><speciesReference species="M_m265" stoichiometry="1"/><speciesReference species="M_m268" stoichiometry="1"/></listOfProducts><kineticLaw><math xmlns="http://www.w3.org/1998/Math/MathML"><apply><ci> LOWER_BOUND </ci><ci> UPPER_BOUND </ci><ci> OBJECTIVE_COEFFICIENT </ci></apply></math><listOfParameters><parameter id="LOWER_BOUND" value="     0.00000000"/><parameter id="UPPER_BOUND" value="  1000.00000000"/><parameter id="OBJECTIVE_COEFFICIENT" value="     0.00000000"/></listOfParameters></kineticLaw></reaction>
<reaction id="R_TSC10" name="3-ketodihydrosphingosine reductase TSC10" reversible="false"><notes><html:p>GENE_ASSOCIATION: YBR265W</html:p><html:p>SUBSYSTEM: Sphingoglycolipid metabolism</html:p><html:p>PROTEIN_CLASS: 1.1.1.102</html:p></notes><listOfReactants><speciesReference species="M_m98" stoichiometry="1"/><speciesReference species="M_m587" stoichiometry="1"/></listOfReactants><listOfProducts><speciesReference species="M_m585" stoichiometry="1"/><speciesReference species="M_m728" stoichiometry="1"/></listOfProducts><kineticLaw><math xmlns="http://www.w3.org/1998/Math/MathML"><apply><ci> LOWER_BOUND </ci><ci> UPPER_BOUND </ci><ci> OBJECTIVE_COEFFICIENT </ci></apply></math><listOfParameters><parameter id="LOWER_BOUND" value="     0.00000000"/><parameter id="UPPER_BOUND" value="  1000.00000000"/><parameter id="OBJECTIVE_COEFFICIENT" value="     0.00000000"/></listOfParameters></kineticLaw></reaction>
<reaction id="R_SUR2" name="Sphingolipid C4-hydroxylase SUR2" reversible="false"><notes><html:p>GENE_ASSOCIATION: YDR297W</html:p><html:p>SUBSYSTEM: Sphingoglycolipid metabolism</html:p><html:p>PROTEIN_CLASS: 1.-.-.-</html:p></notes><listOfReactants><speciesReference species="M_m587" stoichiometry="1"/><speciesReference species="M_m635" stoichiometry="1"/><speciesReference species="M_m728" stoichiometry="1"/></listOfReactants><listOfProducts><speciesReference species="M_m585" stoichiometry="1"/><speciesReference species="M_m664" stoichiometry="1"/></listOfProducts><kineticLaw><math xmlns="http://www.w3.org/1998/Math/MathML"><apply><ci> LOWER_BOUND </ci><ci> UPPER_BOUND </ci><ci> OBJECTIVE_COEFFICIENT </ci></apply></math><listOfParameters><parameter id="LOWER_BOUND" value="     0.00000000"/><parameter id="UPPER_BOUND" value="  1000.00000000"/><parameter id="OBJECTIVE_COEFFICIENT" value="     0.00000000"/></listOfParameters></kineticLaw></reaction>
<reaction id="R_U10_" name="Ceramide synthase" reversible="false"><notes><html:p>SUBSYSTEM: Sphingoglycolipid metabolism</html:p></notes><listOfReactants><speciesReference species="M_m241" stoichiometry="1"/><speciesReference species="M_m664" stoichiometry="1"/></listOfReactants><listOfProducts><speciesReference species="M_m252" stoichiometry="1"/><speciesReference species="M_m268" stoichiometry="1"/></listOfProducts><kineticLaw><math xmlns="http://www.w3.org/1998/Math/MathML"><apply><ci> LOWER_BOUND </ci><ci> UPPER_BOUND </ci><ci> OBJECTIVE_COEFFICIENT </ci></apply></math><listOfParameters><parameter id="LOWER_BOUND" value="     0.00000000"/><parameter id="UPPER_BOUND" value="  1000.00000000"/><parameter id="OBJECTIVE_COEFFICIENT" value="     0.00000000"/></listOfParameters></kineticLaw></reaction>
<reaction id="R_U11_" name="Ceramide synthase" reversible="false"><notes><html:p>SUBSYSTEM: Sphingoglycolipid metabolism</html:p></notes><listOfReactants><speciesReference species="M_m240" stoichiometry="1"/><speciesReference species="M_m664" stoichiometry="1"/></listOfReactants><listOfProducts><speciesReference species="M_m252" stoichiometry="1"/><speciesReference species="M_m268" stoichiometry="1"/></listOfProducts><kineticLaw><math xmlns="http://www.w3.org/1998/Math/MathML"><apply><ci> LOWER_BOUND </ci><ci> UPPER_BOUND </ci><ci> OBJECTIVE_COEFFICIENT </ci></apply></math><listOfParameters><parameter id="LOWER_BOUND" value="     0.00000000"/><parameter id="UPPER_BOUND" value="  1000.00000000"/><parameter id="OBJECTIVE_COEFFICIENT" value="     0.00000000"/></listOfParameters></kineticLaw></reaction>
<reaction id="R_SCS7" name="Inositolphosphorylceramide-B C-26 hydroxylase" reversible="false"><notes><html:p>GENE_ASSOCIATION: YMR272C</html:p><html:p>SUBSYSTEM: Sphingoglycolipid metabolism</html:p><html:p>PROTEIN_CLASS: 1.-.-.-</html:p></notes><listOfReactants><speciesReference species="M_m252" stoichiometry="1"/><speciesReference species="M_m587" stoichiometry="1"/><speciesReference species="M_m635" stoichiometry="1"/></listOfReactants><listOfProducts><speciesReference species="M_m253" stoichiometry="1"/><speciesReference species="M_m585" stoichiometry="1"/></listOfProducts><kineticLaw><math xmlns="http://www.w3.org/1998/Math/MathML"><apply><ci> LOWER_BOUND </ci><ci> UPPER_BOUND </ci><ci> OBJECTIVE_COEFFICIENT </ci></apply></math><listOfParameters><parameter id="LOWER_BOUND" value="     0.00000000"/><parameter id="UPPER_BOUND" value="  1000.00000000"/><parameter id="OBJECTIVE_COEFFICIENT" value="     0.00000000"/></listOfParameters></kineticLaw></reaction>
<reaction id="R_AUR1" name="Aureobasidin A resistance protein" reversible="false"><notes><html:p>GENE_ASSOCIATION: YKL004W</html:p><html:p>SUBSYSTEM: Sphingoglycolipid metabolism</html:p></notes><listOfReactants><speciesReference species="M_m43" stoichiometry="1"/><speciesReference species="M_m253" stoichiometry="1"/></listOfReactants><listOfProducts><speciesReference species="M_m455" stoichiometry="1"/></listOfProducts><kineticLaw><math xmlns="http://www.w3.org/1998/Math/MathML"><apply><ci> LOWER_BOUND </ci><ci> UPPER_BOUND </ci><ci> OBJECTIVE_COEFFICIENT </ci></apply></math><listOfParameters><parameter id="LOWER_BOUND" value="     0.00000000"/><parameter id="UPPER_BOUND" value="  1000.00000000"/><parameter id="OBJECTIVE_COEFFICIENT" value="     0.00000000"/></listOfParameters></kineticLaw></reaction>
<reaction id="R_CSG2" name="Mannosyl phosphorylinositol ceramide synthase regulatory protein CSG2" reversible="false"><notes><html:p>GENE_ASSOCIATION: YBR036C</html:p><html:p>SUBSYSTEM: Sphingoglycolipid metabolism</html:p></notes><listOfReactants><speciesReference species="M_m396" stoichiometry="1"/><speciesReference species="M_m455" stoichiometry="1"/></listOfReactants><listOfProducts><speciesReference species="M_m543" stoichiometry="1"/></listOfProducts><kineticLaw><math xmlns="http://www.w3.org/1998/Math/MathML"><apply><ci> LOWER_BOUND </ci><ci> UPPER_BOUND </ci><ci> OBJECTIVE_COEFFICIENT </ci></apply></math><listOfParameters><parameter id="LOWER_BOUND" value="     0.00000000"/><parameter id="UPPER_BOUND" value="  1000.00000000"/><parameter id="OBJECTIVE_COEFFICIENT" value="     0.00000000"/></listOfParameters></kineticLaw></reaction>
<reaction id="R_SUR1" name="Mannosyl phosphorylinositol ceramide synthase SUR1" reversible="false"><notes><html:p>GENE_ASSOCIATION: YPL057C</html:p><html:p>SUBSYSTEM: Sphingoglycolipid metabolism</html:p><html:p>PROTEIN_CLASS: 2.4.-.-</html:p></notes><listOfReactants><speciesReference species="M_m396" stoichiometry="1"/><speciesReference species="M_m455" stoichiometry="1"/></listOfReactants><listOfProducts><speciesReference species="M_m543" stoichiometry="1"/></listOfProducts><kineticLaw><math xmlns="http://www.w3.org/1998/Math/MathML"><apply><ci> LOWER_BOUND </ci><ci> UPPER_BOUND </ci><ci> OBJECTIVE_COEFFICIENT </ci></apply></math><listOfParameters><parameter id="LOWER_BOUND" value="     0.00000000"/><parameter id="UPPER_BOUND" value="  1000.00000000"/><parameter id="OBJECTIVE_COEFFICIENT" value="     0.00000000"/></listOfParameters></kineticLaw></reaction>
<reaction id="R_IPT1" name="Inositolphosphotransferase 1" reversible="false"><notes><html:p>GENE_ASSOCIATION: YDR072C</html:p><html:p>SUBSYSTEM: Sphingoglycolipid metabolism</html:p><html:p>PROTEIN_CLASS: 2.-.-.-</html:p></notes><listOfReactants><speciesReference species="M_m43" stoichiometry="1"/><speciesReference species="M_m543" stoichiometry="1"/></listOfReactants><listOfProducts><speciesReference species="M_m456" stoichiometry="1"/></listOfProducts><kineticLaw><math xmlns="http://www.w3.org/1998/Math/MathML"><apply><ci> LOWER_BOUND </ci><ci> UPPER_BOUND </ci><ci> OBJECTIVE_COEFFICIENT </ci></apply></math><listOfParameters><parameter id="LOWER_BOUND" value="     0.00000000"/><parameter id="UPPER_BOUND" value="  1000.00000000"/><parameter id="OBJECTIVE_COEFFICIENT" value="     0.00000000"/></listOfParameters></kineticLaw></reaction>
<reaction id="R_LCB4_1" name="Sphingoid long chain base kinase 4" reversible="false"><notes><html:p>GENE_ASSOCIATION: YOR171C</html:p><html:p>SUBSYSTEM: Sphingoglycolipid metabolism</html:p><html:p>PROTEIN_CLASS: 2.7.1.91</html:p></notes><listOfReactants><speciesReference species="M_m220" stoichiometry="1"/><speciesReference species="M_m728" stoichiometry="1"/></listOfReactants><listOfProducts><speciesReference species="M_m187" stoichiometry="1"/><speciesReference species="M_m729" stoichiometry="1"/></listOfProducts><kineticLaw><math xmlns="http://www.w3.org/1998/Math/MathML"><apply><ci> LOWER_BOUND </ci><ci> UPPER_BOUND </ci><ci> OBJECTIVE_COEFFICIENT </ci></apply></math><listOfParameters><parameter id="LOWER_BOUND" value="     0.00000000"/><parameter id="UPPER_BOUND" value="  1000.00000000"/><parameter id="OBJECTIVE_COEFFICIENT" value="     0.00000000"/></listOfParameters></kineticLaw></reaction>
<reaction id="R_LCB5_1" name="Sphingoid long chain base kinase 5" reversible="false"><notes><html:p>GENE_ASSOCIATION: YLR260W</html:p><html:p>SUBSYSTEM: Sphingoglycolipid metabolism</html:p><html:p>PROTEIN_CLASS: 2.7.1.91</html:p></notes><listOfReactants><speciesReference species="M_m220" stoichiometry="1"/><speciesReference species="M_m728" stoichiometry="1"/></listOfReactants><listOfProducts><speciesReference species="M_m187" stoichiometry="1"/><speciesReference species="M_m729" stoichiometry="1"/></listOfProducts><kineticLaw><math xmlns="http://www.w3.org/1998/Math/MathML"><apply><ci> LOWER_BOUND </ci><ci> UPPER_BOUND </ci><ci> OBJECTIVE_COEFFICIENT </ci></apply></math><listOfParameters><parameter id="LOWER_BOUND" value="     0.00000000"/><parameter id="UPPER_BOUND" value="  1000.00000000"/><parameter id="OBJECTIVE_COEFFICIENT" value="     0.00000000"/></listOfParameters></kineticLaw></reaction>
<reaction id="R_LCB4_2" name="Sphingoid long chain base kinase 4" reversible="false"><notes><html:p>GENE_ASSOCIATION: YOR171C</html:p><html:p>SUBSYSTEM: Sphingoglycolipid metabolism</html:p><html:p>PROTEIN_CLASS: 2.7.1.91</html:p></notes><listOfReactants><speciesReference species="M_m220" stoichiometry="1"/><speciesReference species="M_m664" stoichiometry="1"/></listOfReactants><listOfProducts><speciesReference species="M_m187" stoichiometry="1"/><speciesReference species="M_m665" stoichiometry="1"/></listOfProducts><kineticLaw><math xmlns="http://www.w3.org/1998/Math/MathML"><apply><ci> LOWER_BOUND </ci><ci> UPPER_BOUND </ci><ci> OBJECTIVE_COEFFICIENT </ci></apply></math><listOfParameters><parameter id="LOWER_BOUND" value="     0.00000000"/><parameter id="UPPER_BOUND" value="  1000.00000000"/><parameter id="OBJECTIVE_COEFFICIENT" value="     0.00000000"/></listOfParameters></kineticLaw></reaction>
<reaction id="R_LCB5_2" name="Sphingoid long chain base kinase 5" reversible="false"><notes><html:p>GENE_ASSOCIATION: YLR260W</html:p><html:p>SUBSYSTEM: Sphingoglycolipid metabolism</html:p><html:p>PROTEIN_CLASS: 2.7.1.91</html:p></notes><listOfReactants><speciesReference species="M_m220" stoichiometry="1"/><speciesReference species="M_m664" stoichiometry="1"/></listOfReactants><listOfProducts><speciesReference species="M_m187" stoichiometry="1"/><speciesReference species="M_m665" stoichiometry="1"/></listOfProducts><kineticLaw><math xmlns="http://www.w3.org/1998/Math/MathML"><apply><ci> LOWER_BOUND </ci><ci> UPPER_BOUND </ci><ci> OBJECTIVE_COEFFICIENT </ci></apply></math><listOfParameters><parameter id="LOWER_BOUND" value="     0.00000000"/><parameter id="UPPER_BOUND" value="  1000.00000000"/><parameter id="OBJECTIVE_COEFFICIENT" value="     0.00000000"/></listOfParameters></kineticLaw></reaction>
<reaction id="R_LCB3" name="Sphingosine-1-phosphate phosphatase 1" reversible="false"><notes><html:p>GENE_ASSOCIATION: YJL134W</html:p><html:p>SUBSYSTEM: Sphingoglycolipid metabolism</html:p><html:p>PROTEIN_CLASS: 3.1.3.-</html:p></notes><listOfReactants><speciesReference species="M_m729" stoichiometry="1"/></listOfReactants><listOfProducts><speciesReference species="M_m622" stoichiometry="1"/><speciesReference species="M_m728" stoichiometry="1"/></listOfProducts><kineticLaw><math xmlns="http://www.w3.org/1998/Math/MathML"><apply><ci> LOWER_BOUND </ci><ci> UPPER_BOUND </ci><ci> OBJECTIVE_COEFFICIENT </ci></apply></math><listOfParameters><parameter id="LOWER_BOUND" value="     0.00000000"/><parameter id="UPPER_BOUND" value="  1000.00000000"/><parameter id="OBJECTIVE_COEFFICIENT" value="     0.00000000"/></listOfParameters></kineticLaw></reaction>
<reaction id="R_YSR3" name="Dihydrosphingosine 1-phosphate phosphatase" reversible="false"><notes><html:p>GENE_ASSOCIATION: YKR053C</html:p><html:p>SUBSYSTEM: Sphingoglycolipid metabolism</html:p><html:p>PROTEIN_CLASS: 3.1.3.-</html:p></notes><listOfReactants><speciesReference species="M_m729" stoichiometry="1"/></listOfReactants><listOfProducts><speciesReference species="M_m622" stoichiometry="1"/><speciesReference species="M_m728" stoichiometry="1"/></listOfProducts><kineticLaw><math xmlns="http://www.w3.org/1998/Math/MathML"><apply><ci> LOWER_BOUND </ci><ci> UPPER_BOUND </ci><ci> OBJECTIVE_COEFFICIENT </ci></apply></math><listOfParameters><parameter id="LOWER_BOUND" value="     0.00000000"/><parameter id="UPPER_BOUND" value="  1000.00000000"/><parameter id="OBJECTIVE_COEFFICIENT" value="     0.00000000"/></listOfParameters></kineticLaw></reaction>
<reaction id="R_DPL1" name="Sphingosine-1-phosphate lyase" reversible="false"><notes><html:p>GENE_ASSOCIATION: YDR294C</html:p><html:p>SUBSYSTEM: Sphingoglycolipid metabolism</html:p><html:p>PROTEIN_CLASS: 4.1.2.27</html:p></notes><listOfReactants><speciesReference species="M_m729" stoichiometry="1"/></listOfReactants><listOfProducts><speciesReference species="M_m237" stoichiometry="1"/><speciesReference species="M_m369" stoichiometry="1"/></listOfProducts><kineticLaw><math xmlns="http://www.w3.org/1998/Math/MathML"><apply><ci> LOWER_BOUND </ci><ci> UPPER_BOUND </ci><ci> OBJECTIVE_COEFFICIENT </ci></apply></math><listOfParameters><parameter id="LOWER_BOUND" value="     0.00000000"/><parameter id="UPPER_BOUND" value="  1000.00000000"/><parameter id="OBJECTIVE_COEFFICIENT" value="     0.00000000"/></listOfParameters></kineticLaw></reaction>
<reaction id="R_ERG13" name="Hydroxymethylglutaryl-CoA synthase" reversible="true"><notes><html:p>GENE_ASSOCIATION: YML126C</html:p><html:p>SUBSYSTEM: Sterol biosynthesis</html:p><html:p>PROTEIN_CLASS: 2.3.3.10</html:p></notes><listOfReactants><speciesReference species="M_m24" stoichiometry="1"/><speciesReference species="M_m268" stoichiometry="1"/></listOfReactants><listOfProducts><speciesReference species="M_m169" stoichiometry="1"/><speciesReference species="M_m170" stoichiometry="1"/></listOfProducts><kineticLaw><math xmlns="http://www.w3.org/1998/Math/MathML"><apply><ci> LOWER_BOUND </ci><ci> UPPER_BOUND </ci><ci> OBJECTIVE_COEFFICIENT </ci></apply></math><listOfParameters><parameter id="LOWER_BOUND" value=" -1000.00000000"/><parameter id="UPPER_BOUND" value="  1000.00000000"/><parameter id="OBJECTIVE_COEFFICIENT" value="     0.00000000"/></listOfParameters></kineticLaw></reaction>
<reaction id="R_HMG2" name="3-hydroxy-3-methylglutaryl-coenzyme A reductase 2" reversible="true"><notes><html:p>GENE_ASSOCIATION: YLR450W</html:p><html:p>SUBSYSTEM: Sterol biosynthesis</html:p><html:p>PROTEIN_CLASS: 1.1.1.34</html:p></notes><listOfReactants><speciesReference species="M_m14" stoichiometry="1"/><speciesReference species="M_m268" stoichiometry="1"/><speciesReference species="M_m585" stoichiometry="2"/></listOfReactants><listOfProducts><speciesReference species="M_m24" stoichiometry="1"/><speciesReference species="M_m587" stoichiometry="2"/></listOfProducts><kineticLaw><math xmlns="http://www.w3.org/1998/Math/MathML"><apply><ci> LOWER_BOUND </ci><ci> UPPER_BOUND </ci><ci> OBJECTIVE_COEFFICIENT </ci></apply></math><listOfParameters><parameter id="LOWER_BOUND" value=" -1000.00000000"/><parameter id="UPPER_BOUND" value="  1000.00000000"/><parameter id="OBJECTIVE_COEFFICIENT" value="     0.00000000"/></listOfParameters></kineticLaw></reaction>
<reaction id="R_HMG1" name="3-hydroxy-3-methylglutaryl-coenzyme A reductase 1" reversible="true"><notes><html:p>GENE_ASSOCIATION: YML075C</html:p><html:p>SUBSYSTEM: Sterol biosynthesis</html:p><html:p>PROTEIN_CLASS: 1.1.1.34</html:p></notes><listOfReactants><speciesReference species="M_m14" stoichiometry="1"/><speciesReference species="M_m268" stoichiometry="1"/><speciesReference species="M_m585" stoichiometry="2"/></listOfReactants><listOfProducts><speciesReference species="M_m24" stoichiometry="1"/><speciesReference species="M_m587" stoichiometry="2"/></listOfProducts><kineticLaw><math xmlns="http://www.w3.org/1998/Math/MathML"><apply><ci> LOWER_BOUND </ci><ci> UPPER_BOUND </ci><ci> OBJECTIVE_COEFFICIENT </ci></apply></math><listOfParameters><parameter id="LOWER_BOUND" value=" -1000.00000000"/><parameter id="UPPER_BOUND" value="  1000.00000000"/><parameter id="OBJECTIVE_COEFFICIENT" value="     0.00000000"/></listOfParameters></kineticLaw></reaction>
<reaction id="R_ERG12_1" name="Mevalonate kinase" reversible="false"><notes><html:p>GENE_ASSOCIATION: YMR208W</html:p><html:p>SUBSYSTEM: Sterol biosynthesis</html:p><html:p>PROTEIN_CLASS: 2.7.1.36</html:p></notes><listOfReactants><speciesReference species="M_m14" stoichiometry="1"/><speciesReference species="M_m220" stoichiometry="1"/></listOfReactants><listOfProducts><speciesReference species="M_m11" stoichiometry="1"/><speciesReference species="M_m187" stoichiometry="1"/></listOfProducts><kineticLaw><math xmlns="http://www.w3.org/1998/Math/MathML"><apply><ci> LOWER_BOUND </ci><ci> UPPER_BOUND </ci><ci> OBJECTIVE_COEFFICIENT </ci></apply></math><listOfParameters><parameter id="LOWER_BOUND" value="     0.00000000"/><parameter id="UPPER_BOUND" value="  1000.00000000"/><parameter id="OBJECTIVE_COEFFICIENT" value="     0.00000000"/></listOfParameters></kineticLaw></reaction>
<reaction id="R_ERG12_2" name="Mevalonate kinase" reversible="false"><notes><html:p>GENE_ASSOCIATION: YMR208W</html:p><html:p>SUBSYSTEM: Sterol biosynthesis</html:p><html:p>PROTEIN_CLASS: 2.7.1.36</html:p></notes><listOfReactants><speciesReference species="M_m14" stoichiometry="1"/><speciesReference species="M_m271" stoichiometry="1"/></listOfReactants><listOfProducts><speciesReference species="M_m11" stoichiometry="1"/><speciesReference species="M_m247" stoichiometry="1"/></listOfProducts><kineticLaw><math xmlns="http://www.w3.org/1998/Math/MathML"><apply><ci> LOWER_BOUND </ci><ci> UPPER_BOUND </ci><ci> OBJECTIVE_COEFFICIENT </ci></apply></math><listOfParameters><parameter id="LOWER_BOUND" value="     0.00000000"/><parameter id="UPPER_BOUND" value="  1000.00000000"/><parameter id="OBJECTIVE_COEFFICIENT" value="     0.00000000"/></listOfParameters></kineticLaw></reaction>
<reaction id="R_ERG12_3" name="Mevalonate kinase" reversible="false"><notes><html:p>GENE_ASSOCIATION: YMR208W</html:p><html:p>SUBSYSTEM: Sterol biosynthesis</html:p><html:p>PROTEIN_CLASS: 2.7.1.36</html:p></notes><listOfReactants><speciesReference species="M_m14" stoichiometry="1"/><speciesReference species="M_m424" stoichiometry="1"/></listOfReactants><listOfProducts><speciesReference species="M_m11" stoichiometry="1"/><speciesReference species="M_m394" stoichiometry="1"/></listOfProducts><kineticLaw><math xmlns="http://www.w3.org/1998/Math/MathML"><apply><ci> LOWER_BOUND </ci><ci> UPPER_BOUND </ci><ci> OBJECTIVE_COEFFICIENT </ci></apply></math><listOfParameters><parameter id="LOWER_BOUND" value="     0.00000000"/><parameter id="UPPER_BOUND" value="  1000.00000000"/><parameter id="OBJECTIVE_COEFFICIENT" value="     0.00000000"/></listOfParameters></kineticLaw></reaction>
<reaction id="R_ERG12_4" name="Mevalonate kinase" reversible="false"><notes><html:p>GENE_ASSOCIATION: YMR208W</html:p><html:p>SUBSYSTEM: Sterol biosynthesis</html:p><html:p>PROTEIN_CLASS: 2.7.1.36</html:p></notes><listOfReactants><speciesReference species="M_m14" stoichiometry="1"/><speciesReference species="M_m789" stoichiometry="1"/></listOfReactants><listOfProducts><speciesReference species="M_m11" stoichiometry="1"/><speciesReference species="M_m776" stoichiometry="1"/></listOfProducts><kineticLaw><math xmlns="http://www.w3.org/1998/Math/MathML"><apply><ci> LOWER_BOUND </ci><ci> UPPER_BOUND </ci><ci> OBJECTIVE_COEFFICIENT </ci></apply></math><listOfParameters><parameter id="LOWER_BOUND" value="     0.00000000"/><parameter id="UPPER_BOUND" value="  1000.00000000"/><parameter id="OBJECTIVE_COEFFICIENT" value="     0.00000000"/></listOfParameters></kineticLaw></reaction>
<reaction id="R_ERG8" name="Phosphomevalonate kinase" reversible="false"><notes><html:p>GENE_ASSOCIATION: YMR220W</html:p><html:p>SUBSYSTEM: Sterol biosynthesis</html:p><html:p>PROTEIN_CLASS: 2.7.4.2</html:p></notes><listOfReactants><speciesReference species="M_m11" stoichiometry="1"/><speciesReference species="M_m220" stoichiometry="1"/></listOfReactants><listOfProducts><speciesReference species="M_m10" stoichiometry="1"/><speciesReference species="M_m187" stoichiometry="1"/></listOfProducts><kineticLaw><math xmlns="http://www.w3.org/1998/Math/MathML"><apply><ci> LOWER_BOUND </ci><ci> UPPER_BOUND </ci><ci> OBJECTIVE_COEFFICIENT </ci></apply></math><listOfParameters><parameter id="LOWER_BOUND" value="     0.00000000"/><parameter id="UPPER_BOUND" value="  1000.00000000"/><parameter id="OBJECTIVE_COEFFICIENT" value="     0.00000000"/></listOfParameters></kineticLaw></reaction>
<reaction id="R_MVD1" name="Diphosphomevalonate decarboxylase" reversible="false"><notes><html:p>GENE_ASSOCIATION: YNR043W</html:p><html:p>SUBSYSTEM: Sterol biosynthesis</html:p><html:p>PROTEIN_CLASS: 4.1.1.33</html:p></notes><listOfReactants><speciesReference species="M_m10" stoichiometry="1"/><speciesReference species="M_m220" stoichiometry="1"/></listOfReactants><listOfProducts><speciesReference species="M_m187" stoichiometry="1"/><speciesReference species="M_m265" stoichiometry="1"/><speciesReference species="M_m464" stoichiometry="1"/><speciesReference species="M_m622" stoichiometry="1"/></listOfProducts><kineticLaw><math xmlns="http://www.w3.org/1998/Math/MathML"><apply><ci> LOWER_BOUND </ci><ci> UPPER_BOUND </ci><ci> OBJECTIVE_COEFFICIENT </ci></apply></math><listOfParameters><parameter id="LOWER_BOUND" value="     0.00000000"/><parameter id="UPPER_BOUND" value="  1000.00000000"/><parameter id="OBJECTIVE_COEFFICIENT" value="     0.00000000"/></listOfParameters></kineticLaw></reaction>
<reaction id="R_IDI1" name="Isopentenyl-diphosphate Delta-isomerase" reversible="true"><notes><html:p>GENE_ASSOCIATION: YPL117C</html:p><html:p>SUBSYSTEM: Sterol biosynthesis</html:p><html:p>PROTEIN_CLASS: 5.3.3.2</html:p></notes><listOfReactants><speciesReference species="M_m464" stoichiometry="1"/></listOfReactants><listOfProducts><speciesReference species="M_m328" stoichiometry="1"/></listOfProducts><kineticLaw><math xmlns="http://www.w3.org/1998/Math/MathML"><apply><ci> LOWER_BOUND </ci><ci> UPPER_BOUND </ci><ci> OBJECTIVE_COEFFICIENT </ci></apply></math><listOfParameters><parameter id="LOWER_BOUND" value=" -1000.00000000"/><parameter id="UPPER_BOUND" value="  1000.00000000"/><parameter id="OBJECTIVE_COEFFICIENT" value="     0.00000000"/></listOfParameters></kineticLaw></reaction>
<reaction id="R_ERG20_1" name="Dimethylallyltranstransferase" reversible="false"><notes><html:p>GENE_ASSOCIATION: YJL167W</html:p><html:p>SUBSYSTEM: Sterol biosynthesis</html:p><html:p>PROTEIN_CLASS: 2.5.1.1</html:p></notes><listOfReactants><speciesReference species="M_m328" stoichiometry="1"/><speciesReference species="M_m464" stoichiometry="1"/></listOfReactants><listOfProducts><speciesReference species="M_m397" stoichiometry="1"/><speciesReference species="M_m688" stoichiometry="1"/></listOfProducts><kineticLaw><math xmlns="http://www.w3.org/1998/Math/MathML"><apply><ci> LOWER_BOUND </ci><ci> UPPER_BOUND </ci><ci> OBJECTIVE_COEFFICIENT </ci></apply></math><listOfParameters><parameter id="LOWER_BOUND" value="     0.00000000"/><parameter id="UPPER_BOUND" value="  1000.00000000"/><parameter id="OBJECTIVE_COEFFICIENT" value="     0.00000000"/></listOfParameters></kineticLaw></reaction>
<reaction id="R_ERG20_2" name="Geranyltranstransferase" reversible="false"><notes><html:p>GENE_ASSOCIATION: YJL167W</html:p><html:p>SUBSYSTEM: Sterol biosynthesis</html:p><html:p>PROTEIN_CLASS: 2.5.1.10</html:p></notes><listOfReactants><speciesReference species="M_m397" stoichiometry="1"/><speciesReference species="M_m464" stoichiometry="1"/></listOfReactants><listOfProducts><speciesReference species="M_m688" stoichiometry="1"/><speciesReference species="M_m762" stoichiometry="1"/></listOfProducts><kineticLaw><math xmlns="http://www.w3.org/1998/Math/MathML"><apply><ci> LOWER_BOUND </ci><ci> UPPER_BOUND </ci><ci> OBJECTIVE_COEFFICIENT </ci></apply></math><listOfParameters><parameter id="LOWER_BOUND" value="     0.00000000"/><parameter id="UPPER_BOUND" value="  1000.00000000"/><parameter id="OBJECTIVE_COEFFICIENT" value="     0.00000000"/></listOfParameters></kineticLaw></reaction>
<reaction id="R_ERG9" name="Squalene synthetase" reversible="false"><notes><html:p>GENE_ASSOCIATION: YHR190W</html:p><html:p>SUBSYSTEM: Sterol biosynthesis</html:p><html:p>PROTEIN_CLASS: 2.5.1.21</html:p></notes><listOfReactants><speciesReference species="M_m587" stoichiometry="1"/><speciesReference species="M_m762" stoichiometry="2"/></listOfReactants><listOfProducts><speciesReference species="M_m585" stoichiometry="1"/><speciesReference species="M_m688" stoichiometry="2"/><speciesReference species="M_m732" stoichiometry="1"/></listOfProducts><kineticLaw><math xmlns="http://www.w3.org/1998/Math/MathML"><apply><ci> LOWER_BOUND </ci><ci> UPPER_BOUND </ci><ci> OBJECTIVE_COEFFICIENT </ci></apply></math><listOfParameters><parameter id="LOWER_BOUND" value="     0.00000000"/><parameter id="UPPER_BOUND" value="  1000.00000000"/><parameter id="OBJECTIVE_COEFFICIENT" value="     0.00000000"/></listOfParameters></kineticLaw></reaction>
<reaction id="R_ERG1" name="Squalene monooxygenase" reversible="false"><notes><html:p>GENE_ASSOCIATION: YGR175C</html:p><html:p>SUBSYSTEM: Sterol biosynthesis</html:p><html:p>PROTEIN_CLASS: 1.14.99.7</html:p></notes><listOfReactants><speciesReference species="M_m585" stoichiometry="1"/><speciesReference species="M_m635" stoichiometry="1"/><speciesReference species="M_m732" stoichiometry="1"/></listOfReactants><listOfProducts><speciesReference species="M_m23" stoichiometry="1"/><speciesReference species="M_m587" stoichiometry="1"/></listOfProducts><kineticLaw><math xmlns="http://www.w3.org/1998/Math/MathML"><apply><ci> LOWER_BOUND </ci><ci> UPPER_BOUND </ci><ci> OBJECTIVE_COEFFICIENT </ci></apply></math><listOfParameters><parameter id="LOWER_BOUND" value="     0.00000000"/><parameter id="UPPER_BOUND" value="  1000.00000000"/><parameter id="OBJECTIVE_COEFFICIENT" value="     0.00000000"/></listOfParameters></kineticLaw></reaction>
<reaction id="R_ERG7" name="Lanosterol synthase" reversible="false"><notes><html:p>GENE_ASSOCIATION: YHR072W</html:p><html:p>SUBSYSTEM: Sterol biosynthesis</html:p><html:p>PROTEIN_CLASS: 5.4.99.7</html:p></notes><listOfReactants><speciesReference species="M_m23" stoichiometry="1"/></listOfReactants><listOfProducts><speciesReference species="M_m477" stoichiometry="1"/></listOfProducts><kineticLaw><math xmlns="http://www.w3.org/1998/Math/MathML"><apply><ci> LOWER_BOUND </ci><ci> UPPER_BOUND </ci><ci> OBJECTIVE_COEFFICIENT </ci></apply></math><listOfParameters><parameter id="LOWER_BOUND" value="     0.00000000"/><parameter id="UPPER_BOUND" value="  1000.00000000"/><parameter id="OBJECTIVE_COEFFICIENT" value="     0.00000000"/></listOfParameters></kineticLaw></reaction>
<reaction id="R_ERG11" name="Cytochrome P450 51" reversible="false"><notes><html:p>GENE_ASSOCIATION: YHR007C</html:p><html:p>SUBSYSTEM: Sterol biosynthesis</html:p><html:p>PROTEIN_CLASS: 1.14.13.70</html:p></notes><listOfReactants><speciesReference species="M_m477" stoichiometry="1"/><speciesReference species="M_m635" stoichiometry="1"/><speciesReference species="M_m694" stoichiometry="1"/></listOfReactants><listOfProducts><speciesReference species="M_m115" stoichiometry="1"/><speciesReference species="M_m631" stoichiometry="1"/></listOfProducts><kineticLaw><math xmlns="http://www.w3.org/1998/Math/MathML"><apply><ci> LOWER_BOUND </ci><ci> UPPER_BOUND </ci><ci> OBJECTIVE_COEFFICIENT </ci></apply></math><listOfParameters><parameter id="LOWER_BOUND" value="     0.00000000"/><parameter id="UPPER_BOUND" value="  1000.00000000"/><parameter id="OBJECTIVE_COEFFICIENT" value="     0.00000000"/></listOfParameters></kineticLaw></reaction>
<reaction id="R_ERG24" name="C-14 sterol reductase" reversible="false"><notes><html:p>GENE_ASSOCIATION: YNL280C</html:p><html:p>SUBSYSTEM: Sterol biosynthesis</html:p><html:p>PROTEIN_CLASS: 1.3.1.70</html:p></notes><listOfReactants><speciesReference species="M_m115" stoichiometry="1"/><speciesReference species="M_m587" stoichiometry="1"/></listOfReactants><listOfProducts><speciesReference species="M_m116" stoichiometry="1"/><speciesReference species="M_m585" stoichiometry="1"/></listOfProducts><kineticLaw><math xmlns="http://www.w3.org/1998/Math/MathML"><apply><ci> LOWER_BOUND </ci><ci> UPPER_BOUND </ci><ci> OBJECTIVE_COEFFICIENT </ci></apply></math><listOfParameters><parameter id="LOWER_BOUND" value="     0.00000000"/><parameter id="UPPER_BOUND" value="  1000.00000000"/><parameter id="OBJECTIVE_COEFFICIENT" value="     0.00000000"/></listOfParameters></kineticLaw></reaction>
<reaction id="R_ERG25_1" name="C-4 methylsterol oxidase" reversible="false"><notes><html:p>GENE_ASSOCIATION: YGR060W</html:p><html:p>SUBSYSTEM: Sterol biosynthesis</html:p><html:p>PROTEIN_CLASS: 1.14.13.72</html:p></notes><listOfReactants><speciesReference species="M_m116" stoichiometry="1"/><speciesReference species="M_m635" stoichiometry="3"/></listOfReactants><listOfProducts><speciesReference species="M_m458" stoichiometry="1"/></listOfProducts><kineticLaw><math xmlns="http://www.w3.org/1998/Math/MathML"><apply><ci> LOWER_BOUND </ci><ci> UPPER_BOUND </ci><ci> OBJECTIVE_COEFFICIENT </ci></apply></math><listOfParameters><parameter id="LOWER_BOUND" value="     0.00000000"/><parameter id="UPPER_BOUND" value="  1000.00000000"/><parameter id="OBJECTIVE_COEFFICIENT" value="     0.00000000"/></listOfParameters></kineticLaw></reaction>
<reaction id="R_ERG26_1" name="Sterol-4-alpha-carboxylate 3-dehydrogenase, decarboxylating" reversible="false"><notes><html:p>GENE_ASSOCIATION: YGL001C</html:p><html:p>SUBSYSTEM: Sterol biosynthesis</html:p><html:p>PROTEIN_CLASS: 1.1.1.170</html:p></notes><listOfReactants><speciesReference species="M_m458" stoichiometry="1"/></listOfReactants><listOfProducts><speciesReference species="M_m265" stoichiometry="1"/><speciesReference species="M_m459" stoichiometry="1"/></listOfProducts><kineticLaw><math xmlns="http://www.w3.org/1998/Math/MathML"><apply><ci> LOWER_BOUND </ci><ci> UPPER_BOUND </ci><ci> OBJECTIVE_COEFFICIENT </ci></apply></math><listOfParameters><parameter id="LOWER_BOUND" value="     0.00000000"/><parameter id="UPPER_BOUND" value="  1000.00000000"/><parameter id="OBJECTIVE_COEFFICIENT" value="     0.00000000"/></listOfParameters></kineticLaw></reaction>
<reaction id="R_YLR100C_1" name="3-keto-steroid reductase" reversible="false"><notes><html:p>GENE_ASSOCIATION: YLR100W</html:p><html:p>SUBSYSTEM: Sterol biosynthesis</html:p><html:p>PROTEIN_CLASS: 1.1.1.270</html:p></notes><listOfReactants><speciesReference species="M_m459" stoichiometry="1"/><speciesReference species="M_m587" stoichiometry="1"/></listOfReactants><listOfProducts><speciesReference species="M_m133" stoichiometry="1"/><speciesReference species="M_m585" stoichiometry="1"/></listOfProducts><kineticLaw><math xmlns="http://www.w3.org/1998/Math/MathML"><apply><ci> LOWER_BOUND </ci><ci> UPPER_BOUND </ci><ci> OBJECTIVE_COEFFICIENT </ci></apply></math><listOfParameters><parameter id="LOWER_BOUND" value="     0.00000000"/><parameter id="UPPER_BOUND" value="  1000.00000000"/><parameter id="OBJECTIVE_COEFFICIENT" value="     0.00000000"/></listOfParameters></kineticLaw></reaction>
<reaction id="R_ERG25_2" name="C-4 methylsterol oxidase" reversible="false"><notes><html:p>GENE_ASSOCIATION: YGR060W</html:p><html:p>SUBSYSTEM: Sterol biosynthesis</html:p><html:p>PROTEIN_CLASS: 1.14.13.72</html:p></notes><listOfReactants><speciesReference species="M_m133" stoichiometry="1"/><speciesReference species="M_m635" stoichiometry="3"/></listOfReactants><listOfProducts><speciesReference species="M_m460" stoichiometry="1"/></listOfProducts><kineticLaw><math xmlns="http://www.w3.org/1998/Math/MathML"><apply><ci> LOWER_BOUND </ci><ci> UPPER_BOUND </ci><ci> OBJECTIVE_COEFFICIENT </ci></apply></math><listOfParameters><parameter id="LOWER_BOUND" value="     0.00000000"/><parameter id="UPPER_BOUND" value="  1000.00000000"/><parameter id="OBJECTIVE_COEFFICIENT" value="     0.00000000"/></listOfParameters></kineticLaw></reaction>
<reaction id="R_ERG26_2" name="Sterol-4-alpha-carboxylate 3-dehydrogenase, decarboxylating" reversible="false"><notes><html:p>GENE_ASSOCIATION: YGL001C</html:p><html:p>SUBSYSTEM: Sterol biosynthesis</html:p><html:p>PROTEIN_CLASS: 1.1.1.170</html:p></notes><listOfReactants><speciesReference species="M_m460" stoichiometry="1"/></listOfReactants><listOfProducts><speciesReference species="M_m265" stoichiometry="1"/><speciesReference species="M_m461" stoichiometry="1"/></listOfProducts><kineticLaw><math xmlns="http://www.w3.org/1998/Math/MathML"><apply><ci> LOWER_BOUND </ci><ci> UPPER_BOUND </ci><ci> OBJECTIVE_COEFFICIENT </ci></apply></math><listOfParameters><parameter id="LOWER_BOUND" value="     0.00000000"/><parameter id="UPPER_BOUND" value="  1000.00000000"/><parameter id="OBJECTIVE_COEFFICIENT" value="     0.00000000"/></listOfParameters></kineticLaw></reaction>
<reaction id="R_YLR100C_2" name="3-keto-steroid reductase" reversible="false"><notes><html:p>GENE_ASSOCIATION: YLR100W</html:p><html:p>SUBSYSTEM: Sterol biosynthesis</html:p><html:p>PROTEIN_CLASS: 1.1.1.270</html:p></notes><listOfReactants><speciesReference species="M_m461" stoichiometry="1"/><speciesReference species="M_m587" stoichiometry="1"/></listOfReactants><listOfProducts><speciesReference species="M_m585" stoichiometry="1"/><speciesReference species="M_m797" stoichiometry="1"/></listOfProducts><kineticLaw><math xmlns="http://www.w3.org/1998/Math/MathML"><apply><ci> LOWER_BOUND </ci><ci> UPPER_BOUND </ci><ci> OBJECTIVE_COEFFICIENT </ci></apply></math><listOfParameters><parameter id="LOWER_BOUND" value="     0.00000000"/><parameter id="UPPER_BOUND" value="  1000.00000000"/><parameter id="OBJECTIVE_COEFFICIENT" value="     0.00000000"/></listOfParameters></kineticLaw></reaction>
<reaction id="R_ERG6" name="Sterol 24-C-methyltransferase" reversible="false"><notes><html:p>GENE_ASSOCIATION: YML008C</html:p><html:p>SUBSYSTEM: Sterol biosynthesis</html:p><html:p>PROTEIN_CLASS: 2.1.1.41</html:p></notes><listOfReactants><speciesReference species="M_m707" stoichiometry="1"/><speciesReference species="M_m797" stoichiometry="1"/></listOfReactants><listOfProducts><speciesReference species="M_m375" stoichiometry="1"/><speciesReference species="M_m705" stoichiometry="1"/></listOfProducts><kineticLaw><math xmlns="http://www.w3.org/1998/Math/MathML"><apply><ci> LOWER_BOUND </ci><ci> UPPER_BOUND </ci><ci> OBJECTIVE_COEFFICIENT </ci></apply></math><listOfParameters><parameter id="LOWER_BOUND" value="     0.00000000"/><parameter id="UPPER_BOUND" value="  1000.00000000"/><parameter id="OBJECTIVE_COEFFICIENT" value="     0.00000000"/></listOfParameters></kineticLaw></reaction>
<reaction id="R_ERG2" name="C-8 sterol isomerase" reversible="false"><notes><html:p>GENE_ASSOCIATION: YMR202W</html:p><html:p>SUBSYSTEM: Sterol biosynthesis</html:p><html:p>PROTEIN_CLASS: 5.-.-.-</html:p></notes><listOfReactants><speciesReference species="M_m375" stoichiometry="1"/></listOfReactants><listOfProducts><speciesReference species="M_m362" stoichiometry="1"/></listOfProducts><kineticLaw><math xmlns="http://www.w3.org/1998/Math/MathML"><apply><ci> LOWER_BOUND </ci><ci> UPPER_BOUND </ci><ci> OBJECTIVE_COEFFICIENT </ci></apply></math><listOfParameters><parameter id="LOWER_BOUND" value="     0.00000000"/><parameter id="UPPER_BOUND" value="  1000.00000000"/><parameter id="OBJECTIVE_COEFFICIENT" value="     0.00000000"/></listOfParameters></kineticLaw></reaction>
<reaction id="R_ERG3" name="C-5 sterol desaturase" reversible="false"><notes><html:p>GENE_ASSOCIATION: YLR056W</html:p><html:p>SUBSYSTEM: Sterol biosynthesis</html:p><html:p>PROTEIN_CLASS: 1.3.3.-</html:p></notes><listOfReactants><speciesReference species="M_m362" stoichiometry="1"/><speciesReference species="M_m587" stoichiometry="1"/><speciesReference species="M_m635" stoichiometry="1"/></listOfReactants><listOfProducts><speciesReference species="M_m364" stoichiometry="1"/><speciesReference species="M_m585" stoichiometry="1"/></listOfProducts><kineticLaw><math xmlns="http://www.w3.org/1998/Math/MathML"><apply><ci> LOWER_BOUND </ci><ci> UPPER_BOUND </ci><ci> OBJECTIVE_COEFFICIENT </ci></apply></math><listOfParameters><parameter id="LOWER_BOUND" value="     0.00000000"/><parameter id="UPPER_BOUND" value="  1000.00000000"/><parameter id="OBJECTIVE_COEFFICIENT" value="     0.00000000"/></listOfParameters></kineticLaw></reaction>
<reaction id="R_ERG5" name="Cytochrome P450 61" reversible="false"><notes><html:p>GENE_ASSOCIATION: YMR015C</html:p><html:p>SUBSYSTEM: Sterol biosynthesis</html:p><html:p>PROTEIN_CLASS: 1.14.14.-</html:p></notes><listOfReactants><speciesReference species="M_m364" stoichiometry="1"/><speciesReference species="M_m587" stoichiometry="1"/><speciesReference species="M_m635" stoichiometry="1"/></listOfReactants><listOfProducts><speciesReference species="M_m363" stoichiometry="1"/><speciesReference species="M_m585" stoichiometry="1"/></listOfProducts><kineticLaw><math xmlns="http://www.w3.org/1998/Math/MathML"><apply><ci> LOWER_BOUND </ci><ci> UPPER_BOUND </ci><ci> OBJECTIVE_COEFFICIENT </ci></apply></math><listOfParameters><parameter id="LOWER_BOUND" value="     0.00000000"/><parameter id="UPPER_BOUND" value="  1000.00000000"/><parameter id="OBJECTIVE_COEFFICIENT" value="     0.00000000"/></listOfParameters></kineticLaw></reaction>
<reaction id="R_ERG4" name="Delta(24(24(1)))-sterol reductase" reversible="false"><notes><html:p>GENE_ASSOCIATION: YGL012W</html:p><html:p>SUBSYSTEM: Sterol biosynthesis</html:p><html:p>PROTEIN_CLASS: 1.3.1.71</html:p></notes><listOfReactants><speciesReference species="M_m363" stoichiometry="1"/><speciesReference species="M_m587" stoichiometry="1"/></listOfReactants><listOfProducts><speciesReference species="M_m365" stoichiometry="1"/><speciesReference species="M_m585" stoichiometry="1"/></listOfProducts><kineticLaw><math xmlns="http://www.w3.org/1998/Math/MathML"><apply><ci> LOWER_BOUND </ci><ci> UPPER_BOUND </ci><ci> OBJECTIVE_COEFFICIENT </ci></apply></math><listOfParameters><parameter id="LOWER_BOUND" value="     0.00000000"/><parameter id="UPPER_BOUND" value="  1000.00000000"/><parameter id="OBJECTIVE_COEFFICIENT" value="     0.00000000"/></listOfParameters></kineticLaw></reaction>
<reaction id="R_U12_" name="Hypothetical enzyme" reversible="false"><notes><html:p>SUBSYSTEM: Sterol biosynthesis</html:p></notes><listOfReactants><speciesReference species="M_m477" stoichiometry="1"/><speciesReference species="M_m581" stoichiometry="1"/><speciesReference species="M_m587" stoichiometry="4"/><speciesReference species="M_m635" stoichiometry="3"/></listOfReactants><listOfProducts><speciesReference species="M_m133" stoichiometry="1"/><speciesReference species="M_m265" stoichiometry="1"/><speciesReference species="M_m583" stoichiometry="1"/><speciesReference species="M_m585" stoichiometry="4"/></listOfProducts><kineticLaw><math xmlns="http://www.w3.org/1998/Math/MathML"><apply><ci> LOWER_BOUND </ci><ci> UPPER_BOUND </ci><ci> OBJECTIVE_COEFFICIENT </ci></apply></math><listOfParameters><parameter id="LOWER_BOUND" value="     0.00000000"/><parameter id="UPPER_BOUND" value="  1000.00000000"/><parameter id="OBJECTIVE_COEFFICIENT" value="     0.00000000"/></listOfParameters></kineticLaw></reaction>
<reaction id="R_U13_" name="Hypothetical enzyme" reversible="false"><notes><html:p>SUBSYSTEM: Sterol biosynthesis</html:p></notes><listOfReactants><speciesReference species="M_m133" stoichiometry="1"/><speciesReference species="M_m581" stoichiometry="1"/><speciesReference species="M_m587" stoichiometry="4"/><speciesReference species="M_m635" stoichiometry="3"/></listOfReactants><listOfProducts><speciesReference species="M_m265" stoichiometry="1"/><speciesReference species="M_m583" stoichiometry="1"/><speciesReference species="M_m585" stoichiometry="4"/><speciesReference species="M_m797" stoichiometry="1"/></listOfProducts><kineticLaw><math xmlns="http://www.w3.org/1998/Math/MathML"><apply><ci> LOWER_BOUND </ci><ci> UPPER_BOUND </ci><ci> OBJECTIVE_COEFFICIENT </ci></apply></math><listOfParameters><parameter id="LOWER_BOUND" value="     0.00000000"/><parameter id="UPPER_BOUND" value="  1000.00000000"/><parameter id="OBJECTIVE_COEFFICIENT" value="     0.00000000"/></listOfParameters></kineticLaw></reaction>
<reaction id="R_U14_" name="cholestenol delta-isomerase" reversible="false"><notes><html:p>SUBSYSTEM: Sterol biosynthesis</html:p></notes><listOfReactants><speciesReference species="M_m707" stoichiometry="1"/><speciesReference species="M_m797" stoichiometry="1"/></listOfReactants><listOfProducts><speciesReference species="M_m365" stoichiometry="1"/><speciesReference species="M_m705" stoichiometry="1"/></listOfProducts><kineticLaw><math xmlns="http://www.w3.org/1998/Math/MathML"><apply><ci> LOWER_BOUND </ci><ci> UPPER_BOUND </ci><ci> OBJECTIVE_COEFFICIENT </ci></apply></math><listOfParameters><parameter id="LOWER_BOUND" value="     0.00000000"/><parameter id="UPPER_BOUND" value="  1000.00000000"/><parameter id="OBJECTIVE_COEFFICIENT" value="     0.00000000"/></listOfParameters></kineticLaw></reaction>
<reaction id="R_PRS5" name="Ribose-phosphate pyrophosphokinase 5" reversible="true"><notes><html:p>GENE_ASSOCIATION: YOL061W</html:p><html:p>SUBSYSTEM: Histidine biosynthesis</html:p><html:p>PROTEIN_CLASS: 2.7.6.1</html:p></notes><listOfReactants><speciesReference species="M_m220" stoichiometry="1"/><speciesReference species="M_m344" stoichiometry="1"/></listOfReactants><listOfProducts><speciesReference species="M_m151" stoichiometry="1"/><speciesReference species="M_m211" stoichiometry="1"/></listOfProducts><kineticLaw><math xmlns="http://www.w3.org/1998/Math/MathML"><apply><ci> LOWER_BOUND </ci><ci> UPPER_BOUND </ci><ci> OBJECTIVE_COEFFICIENT </ci></apply></math><listOfParameters><parameter id="LOWER_BOUND" value=" -1000.00000000"/><parameter id="UPPER_BOUND" value="  1000.00000000"/><parameter id="OBJECTIVE_COEFFICIENT" value="     0.00000000"/></listOfParameters></kineticLaw></reaction>
<reaction id="R_PRS4" name="Ribose-phosphate pyrophosphokinase 4" reversible="true"><notes><html:p>GENE_ASSOCIATION: YBL068W</html:p><html:p>SUBSYSTEM: Histidine biosynthesis</html:p><html:p>PROTEIN_CLASS: 2.7.6.1</html:p></notes><listOfReactants><speciesReference species="M_m220" stoichiometry="1"/><speciesReference species="M_m344" stoichiometry="1"/></listOfReactants><listOfProducts><speciesReference species="M_m151" stoichiometry="1"/><speciesReference species="M_m211" stoichiometry="1"/></listOfProducts><kineticLaw><math xmlns="http://www.w3.org/1998/Math/MathML"><apply><ci> LOWER_BOUND </ci><ci> UPPER_BOUND </ci><ci> OBJECTIVE_COEFFICIENT </ci></apply></math><listOfParameters><parameter id="LOWER_BOUND" value=" -1000.00000000"/><parameter id="UPPER_BOUND" value="  1000.00000000"/><parameter id="OBJECTIVE_COEFFICIENT" value="     0.00000000"/></listOfParameters></kineticLaw></reaction>
<reaction id="R_PRS2" name="Ribose-phosphate pyrophosphokinase 2" reversible="true"><notes><html:p>GENE_ASSOCIATION: YER099C</html:p><html:p>SUBSYSTEM: Histidine biosynthesis</html:p><html:p>PROTEIN_CLASS: 2.7.6.1</html:p></notes><listOfReactants><speciesReference species="M_m220" stoichiometry="1"/><speciesReference species="M_m344" stoichiometry="1"/></listOfReactants><listOfProducts><speciesReference species="M_m151" stoichiometry="1"/><speciesReference species="M_m211" stoichiometry="1"/></listOfProducts><kineticLaw><math xmlns="http://www.w3.org/1998/Math/MathML"><apply><ci> LOWER_BOUND </ci><ci> UPPER_BOUND </ci><ci> OBJECTIVE_COEFFICIENT </ci></apply></math><listOfParameters><parameter id="LOWER_BOUND" value=" -1000.00000000"/><parameter id="UPPER_BOUND" value="  1000.00000000"/><parameter id="OBJECTIVE_COEFFICIENT" value="     0.00000000"/></listOfParameters></kineticLaw></reaction>
<reaction id="R_PRS3" name="Ribose-phosphate pyrophosphokinase 3" reversible="true"><notes><html:p>GENE_ASSOCIATION: YHL011C</html:p><html:p>SUBSYSTEM: Histidine biosynthesis</html:p><html:p>PROTEIN_CLASS: 2.7.6.1</html:p></notes><listOfReactants><speciesReference species="M_m220" stoichiometry="1"/><speciesReference species="M_m344" stoichiometry="1"/></listOfReactants><listOfProducts><speciesReference species="M_m151" stoichiometry="1"/><speciesReference species="M_m211" stoichiometry="1"/></listOfProducts><kineticLaw><math xmlns="http://www.w3.org/1998/Math/MathML"><apply><ci> LOWER_BOUND </ci><ci> UPPER_BOUND </ci><ci> OBJECTIVE_COEFFICIENT </ci></apply></math><listOfParameters><parameter id="LOWER_BOUND" value=" -1000.00000000"/><parameter id="UPPER_BOUND" value="  1000.00000000"/><parameter id="OBJECTIVE_COEFFICIENT" value="     0.00000000"/></listOfParameters></kineticLaw></reaction>
<reaction id="R_PRS1" name="Ribose-phosphate pyrophosphokinase 1" reversible="true"><notes><html:p>GENE_ASSOCIATION: YKL181W</html:p><html:p>SUBSYSTEM: Histidine biosynthesis</html:p><html:p>PROTEIN_CLASS: 2.7.6.1</html:p></notes><listOfReactants><speciesReference species="M_m220" stoichiometry="1"/><speciesReference species="M_m344" stoichiometry="1"/></listOfReactants><listOfProducts><speciesReference species="M_m151" stoichiometry="1"/><speciesReference species="M_m211" stoichiometry="1"/></listOfProducts><kineticLaw><math xmlns="http://www.w3.org/1998/Math/MathML"><apply><ci> LOWER_BOUND </ci><ci> UPPER_BOUND </ci><ci> OBJECTIVE_COEFFICIENT </ci></apply></math><listOfParameters><parameter id="LOWER_BOUND" value=" -1000.00000000"/><parameter id="UPPER_BOUND" value="  1000.00000000"/><parameter id="OBJECTIVE_COEFFICIENT" value="     0.00000000"/></listOfParameters></kineticLaw></reaction>
<reaction id="R_DAL1" name="Allantoinase" reversible="true"><notes><html:p>GENE_ASSOCIATION: YIR027C</html:p><html:p>SUBSYSTEM: Histidine biosynthesis</html:p><html:p>PROTEIN_CLASS: 3.5.2.5</html:p></notes><listOfReactants><speciesReference species="M_m197" stoichiometry="1"/></listOfReactants><listOfProducts><speciesReference species="M_m196" stoichiometry="1"/></listOfProducts><kineticLaw><math xmlns="http://www.w3.org/1998/Math/MathML"><apply><ci> LOWER_BOUND </ci><ci> UPPER_BOUND </ci><ci> OBJECTIVE_COEFFICIENT </ci></apply></math><listOfParameters><parameter id="LOWER_BOUND" value=" -1000.00000000"/><parameter id="UPPER_BOUND" value="  1000.00000000"/><parameter id="OBJECTIVE_COEFFICIENT" value="     0.00000000"/></listOfParameters></kineticLaw></reaction>
<reaction id="R_DAL2" name="Allantoicase" reversible="true"><notes><html:p>GENE_ASSOCIATION: YIR029W</html:p><html:p>SUBSYSTEM: Histidine biosynthesis</html:p><html:p>PROTEIN_CLASS: 3.5.3.4</html:p></notes><listOfReactants><speciesReference species="M_m196" stoichiometry="1"/></listOfReactants><listOfProducts><speciesReference species="M_m1" stoichiometry="1"/><speciesReference species="M_m783" stoichiometry="1"/></listOfProducts><kineticLaw><math xmlns="http://www.w3.org/1998/Math/MathML"><apply><ci> LOWER_BOUND </ci><ci> UPPER_BOUND </ci><ci> OBJECTIVE_COEFFICIENT </ci></apply></math><listOfParameters><parameter id="LOWER_BOUND" value=" -1000.00000000"/><parameter id="UPPER_BOUND" value="  1000.00000000"/><parameter id="OBJECTIVE_COEFFICIENT" value="     0.00000000"/></listOfParameters></kineticLaw></reaction>
<reaction id="R_DAL3" name="Ureidoglycolate hydrolase" reversible="true"><notes><html:p>GENE_ASSOCIATION: YIR032C</html:p><html:p>SUBSYSTEM: Histidine biosynthesis</html:p><html:p>PROTEIN_CLASS: 3.5.3.19</html:p></notes><listOfReactants><speciesReference species="M_m1" stoichiometry="1"/></listOfReactants><listOfProducts><speciesReference species="M_m265" stoichiometry="1"/><speciesReference species="M_m419" stoichiometry="1"/><speciesReference species="M_m594" stoichiometry="2"/></listOfProducts><kineticLaw><math xmlns="http://www.w3.org/1998/Math/MathML"><apply><ci> LOWER_BOUND </ci><ci> UPPER_BOUND </ci><ci> OBJECTIVE_COEFFICIENT </ci></apply></math><listOfParameters><parameter id="LOWER_BOUND" value=" -1000.00000000"/><parameter id="UPPER_BOUND" value="  1000.00000000"/><parameter id="OBJECTIVE_COEFFICIENT" value="     0.00000000"/></listOfParameters></kineticLaw></reaction>
<reaction id="R_CYR1" name="Adenylate cyclase" reversible="false"><notes><html:p>GENE_ASSOCIATION: YJL005W</html:p><html:p>SUBSYSTEM: Purine metabolism</html:p><html:p>PROTEIN_CLASS: 4.6.1.1</html:p></notes><listOfReactants><speciesReference species="M_m220" stoichiometry="1"/></listOfReactants><listOfProducts><speciesReference species="M_m88" stoichiometry="1"/><speciesReference species="M_m688" stoichiometry="1"/></listOfProducts><kineticLaw><math xmlns="http://www.w3.org/1998/Math/MathML"><apply><ci> LOWER_BOUND </ci><ci> UPPER_BOUND </ci><ci> OBJECTIVE_COEFFICIENT </ci></apply></math><listOfParameters><parameter id="LOWER_BOUND" value="     0.00000000"/><parameter id="UPPER_BOUND" value="  1000.00000000"/><parameter id="OBJECTIVE_COEFFICIENT" value="     0.00000000"/></listOfParameters></kineticLaw></reaction>
<reaction id="R_GUK1_1" name="Guanylate kinase" reversible="true"><notes><html:p>GENE_ASSOCIATION: YDR454C</html:p><html:p>SUBSYSTEM: Purine metabolism</html:p><html:p>PROTEIN_CLASS: 2.7.4.8</html:p></notes><listOfReactants><speciesReference species="M_m220" stoichiometry="1"/><speciesReference species="M_m421" stoichiometry="1"/></listOfReactants><listOfProducts><speciesReference species="M_m187" stoichiometry="1"/><speciesReference species="M_m394" stoichiometry="1"/></listOfProducts><kineticLaw><math xmlns="http://www.w3.org/1998/Math/MathML"><apply><ci> LOWER_BOUND </ci><ci> UPPER_BOUND </ci><ci> OBJECTIVE_COEFFICIENT </ci></apply></math><listOfParameters><parameter id="LOWER_BOUND" value=" -1000.00000000"/><parameter id="UPPER_BOUND" value="  1000.00000000"/><parameter id="OBJECTIVE_COEFFICIENT" value="     0.00000000"/></listOfParameters></kineticLaw></reaction>
<reaction id="R_GUK1_2" name="Guanylate kinase" reversible="true"><notes><html:p>GENE_ASSOCIATION: YDR454C</html:p><html:p>SUBSYSTEM: Purine metabolism</html:p><html:p>PROTEIN_CLASS: 2.7.4.8</html:p></notes><listOfReactants><speciesReference species="M_m220" stoichiometry="1"/><speciesReference species="M_m319" stoichiometry="1"/></listOfReactants><listOfProducts><speciesReference species="M_m187" stoichiometry="1"/><speciesReference species="M_m313" stoichiometry="1"/></listOfProducts><kineticLaw><math xmlns="http://www.w3.org/1998/Math/MathML"><apply><ci> LOWER_BOUND </ci><ci> UPPER_BOUND </ci><ci> OBJECTIVE_COEFFICIENT </ci></apply></math><listOfParameters><parameter id="LOWER_BOUND" value=" -1000.00000000"/><parameter id="UPPER_BOUND" value="  1000.00000000"/><parameter id="OBJECTIVE_COEFFICIENT" value="     0.00000000"/></listOfParameters></kineticLaw></reaction>
<reaction id="R_GUK1_3" name="Guanylate kinase" reversible="true"><notes><html:p>GENE_ASSOCIATION: YDR454C</html:p><html:p>SUBSYSTEM: Purine metabolism</html:p><html:p>PROTEIN_CLASS: 2.7.4.8</html:p></notes><listOfReactants><speciesReference species="M_m285" stoichiometry="1"/><speciesReference species="M_m421" stoichiometry="1"/></listOfReactants><listOfProducts><speciesReference species="M_m280" stoichiometry="1"/><speciesReference species="M_m394" stoichiometry="1"/></listOfProducts><kineticLaw><math xmlns="http://www.w3.org/1998/Math/MathML"><apply><ci> LOWER_BOUND </ci><ci> UPPER_BOUND </ci><ci> OBJECTIVE_COEFFICIENT </ci></apply></math><listOfParameters><parameter id="LOWER_BOUND" value=" -1000.00000000"/><parameter id="UPPER_BOUND" value="  1000.00000000"/><parameter id="OBJECTIVE_COEFFICIENT" value="     0.00000000"/></listOfParameters></kineticLaw></reaction>
<reaction id="R_ADE4" name="Amidophosphoribosyltransferase" reversible="false"><notes><html:p>GENE_ASSOCIATION: YMR300C</html:p><html:p>SUBSYSTEM: Purine metabolism</html:p><html:p>PROTEIN_CLASS: 2.4.2.14</html:p></notes><listOfReactants><speciesReference species="M_m151" stoichiometry="1"/><speciesReference species="M_m495" stoichiometry="1"/></listOfReactants><listOfProducts><speciesReference species="M_m153" stoichiometry="1"/><speciesReference species="M_m492" stoichiometry="1"/><speciesReference species="M_m688" stoichiometry="1"/></listOfProducts><kineticLaw><math xmlns="http://www.w3.org/1998/Math/MathML"><apply><ci> LOWER_BOUND </ci><ci> UPPER_BOUND </ci><ci> OBJECTIVE_COEFFICIENT </ci></apply></math><listOfParameters><parameter id="LOWER_BOUND" value="     0.00000000"/><parameter id="UPPER_BOUND" value="  1000.00000000"/><parameter id="OBJECTIVE_COEFFICIENT" value="     0.00000000"/></listOfParameters></kineticLaw></reaction>
<reaction id="R_ADE57_1" name="Phosphoribosylamine--glycine ligase" reversible="true"><notes><html:p>GENE_ASSOCIATION: YGL234W</html:p><html:p>SUBSYSTEM: Purine metabolism</html:p><html:p>PROTEIN_CLASS: 6.3.4.13</html:p></notes><listOfReactants><speciesReference species="M_m153" stoichiometry="1"/><speciesReference species="M_m220" stoichiometry="1"/><speciesReference species="M_m414" stoichiometry="1"/></listOfReactants><listOfProducts><speciesReference species="M_m154" stoichiometry="1"/><speciesReference species="M_m187" stoichiometry="1"/><speciesReference species="M_m622" stoichiometry="1"/></listOfProducts><kineticLaw><math xmlns="http://www.w3.org/1998/Math/MathML"><apply><ci> LOWER_BOUND </ci><ci> UPPER_BOUND </ci><ci> OBJECTIVE_COEFFICIENT </ci></apply></math><listOfParameters><parameter id="LOWER_BOUND" value=" -1000.00000000"/><parameter id="UPPER_BOUND" value="  1000.00000000"/><parameter id="OBJECTIVE_COEFFICIENT" value="     0.00000000"/></listOfParameters></kineticLaw></reaction>
<reaction id="R_ADE8" name="Phosphoribosylglycinamide formyltransferase" reversible="false"><notes><html:p>GENE_ASSOCIATION: YDR408C</html:p><html:p>SUBSYSTEM: Purine metabolism</html:p><html:p>PROTEIN_CLASS: 2.1.2.2</html:p></notes><listOfReactants><speciesReference species="M_m36" stoichiometry="1"/><speciesReference species="M_m154" stoichiometry="1"/></listOfReactants><listOfProducts><speciesReference species="M_m155" stoichiometry="1"/><speciesReference species="M_m749" stoichiometry="1"/></listOfProducts><kineticLaw><math xmlns="http://www.w3.org/1998/Math/MathML"><apply><ci> LOWER_BOUND </ci><ci> UPPER_BOUND </ci><ci> OBJECTIVE_COEFFICIENT </ci></apply></math><listOfParameters><parameter id="LOWER_BOUND" value="     0.00000000"/><parameter id="UPPER_BOUND" value="  1000.00000000"/><parameter id="OBJECTIVE_COEFFICIENT" value="     0.00000000"/></listOfParameters></kineticLaw></reaction>
<reaction id="R_ADE6" name="Phosphoribosylformylglycinamidine synthase" reversible="false"><notes><html:p>GENE_ASSOCIATION: YGR061C</html:p><html:p>SUBSYSTEM: Purine metabolism</html:p><html:p>PROTEIN_CLASS: 6.3.5.3</html:p></notes><listOfReactants><speciesReference species="M_m155" stoichiometry="1"/><speciesReference species="M_m220" stoichiometry="1"/><speciesReference species="M_m495" stoichiometry="1"/></listOfReactants><listOfProducts><speciesReference species="M_m46" stoichiometry="1"/><speciesReference species="M_m187" stoichiometry="1"/><speciesReference species="M_m492" stoichiometry="1"/><speciesReference species="M_m622" stoichiometry="1"/></listOfProducts><kineticLaw><math xmlns="http://www.w3.org/1998/Math/MathML"><apply><ci> LOWER_BOUND </ci><ci> UPPER_BOUND </ci><ci> OBJECTIVE_COEFFICIENT </ci></apply></math><listOfParameters><parameter id="LOWER_BOUND" value="     0.00000000"/><parameter id="UPPER_BOUND" value="  1000.00000000"/><parameter id="OBJECTIVE_COEFFICIENT" value="     0.00000000"/></listOfParameters></kineticLaw></reaction>
<reaction id="R_ADE57_2" name="Phosphoribosylformylglycinamidine cyclo-ligase" reversible="false"><notes><html:p>GENE_ASSOCIATION: YGL234W</html:p><html:p>SUBSYSTEM: Purine metabolism</html:p><html:p>PROTEIN_CLASS: 6.3.3.1</html:p></notes><listOfReactants><speciesReference species="M_m46" stoichiometry="1"/><speciesReference species="M_m220" stoichiometry="1"/></listOfReactants><listOfProducts><speciesReference species="M_m187" stoichiometry="1"/><speciesReference species="M_m210" stoichiometry="1"/><speciesReference species="M_m622" stoichiometry="1"/></listOfProducts><kineticLaw><math xmlns="http://www.w3.org/1998/Math/MathML"><apply><ci> LOWER_BOUND </ci><ci> UPPER_BOUND </ci><ci> OBJECTIVE_COEFFICIENT </ci></apply></math><listOfParameters><parameter id="LOWER_BOUND" value="     0.00000000"/><parameter id="UPPER_BOUND" value="  1000.00000000"/><parameter id="OBJECTIVE_COEFFICIENT" value="     0.00000000"/></listOfParameters></kineticLaw></reaction>
<reaction id="R_ADE2" name="Phosphoribosylaminoimidazole carboxylase" reversible="true"><notes><html:p>GENE_ASSOCIATION: YOR128C</html:p><html:p>SUBSYSTEM: Purine metabolism</html:p><html:p>PROTEIN_CLASS: 4.1.1.21</html:p></notes><listOfReactants><speciesReference species="M_m30" stoichiometry="1"/></listOfReactants><listOfProducts><speciesReference species="M_m210" stoichiometry="1"/><speciesReference species="M_m265" stoichiometry="1"/></listOfProducts><kineticLaw><math xmlns="http://www.w3.org/1998/Math/MathML"><apply><ci> LOWER_BOUND </ci><ci> UPPER_BOUND </ci><ci> OBJECTIVE_COEFFICIENT </ci></apply></math><listOfParameters><parameter id="LOWER_BOUND" value=" -1000.00000000"/><parameter id="UPPER_BOUND" value="  1000.00000000"/><parameter id="OBJECTIVE_COEFFICIENT" value="     0.00000000"/></listOfParameters></kineticLaw></reaction>
<reaction id="R_ADE1" name="Phosphoribosylaminoimidazole-succinocarboxamide synthase" reversible="true"><notes><html:p>GENE_ASSOCIATION: YAR015W</html:p><html:p>SUBSYSTEM: Purine metabolism</html:p><html:p>PROTEIN_CLASS: 6.3.2.6</html:p></notes><listOfReactants><speciesReference species="M_m30" stoichiometry="1"/><speciesReference species="M_m220" stoichiometry="1"/><speciesReference species="M_m483" stoichiometry="1"/></listOfReactants><listOfProducts><speciesReference species="M_m31" stoichiometry="1"/><speciesReference species="M_m187" stoichiometry="1"/><speciesReference species="M_m622" stoichiometry="1"/></listOfProducts><kineticLaw><math xmlns="http://www.w3.org/1998/Math/MathML"><apply><ci> LOWER_BOUND </ci><ci> UPPER_BOUND </ci><ci> OBJECTIVE_COEFFICIENT </ci></apply></math><listOfParameters><parameter id="LOWER_BOUND" value=" -1000.00000000"/><parameter id="UPPER_BOUND" value="  1000.00000000"/><parameter id="OBJECTIVE_COEFFICIENT" value="     0.00000000"/></listOfParameters></kineticLaw></reaction>
<reaction id="R_ADE13_1" name="Adenylosuccinate lyase" reversible="true"><notes><html:p>GENE_ASSOCIATION: YLR359W</html:p><html:p>SUBSYSTEM: Purine metabolism</html:p><html:p>PROTEIN_CLASS: 4.3.2.2</html:p></notes><listOfReactants><speciesReference species="M_m31" stoichiometry="1"/></listOfReactants><listOfProducts><speciesReference species="M_m32" stoichiometry="1"/><speciesReference species="M_m386" stoichiometry="1"/></listOfProducts><kineticLaw><math xmlns="http://www.w3.org/1998/Math/MathML"><apply><ci> LOWER_BOUND </ci><ci> UPPER_BOUND </ci><ci> OBJECTIVE_COEFFICIENT </ci></apply></math><listOfParameters><parameter id="LOWER_BOUND" value=" -1000.00000000"/><parameter id="UPPER_BOUND" value="  1000.00000000"/><parameter id="OBJECTIVE_COEFFICIENT" value="     0.00000000"/></listOfParameters></kineticLaw></reaction>
<reaction id="R_ADE16_1" name="Phosphoribosylaminoimidazolecarboxamide formyltransferase" reversible="true"><notes><html:p>GENE_ASSOCIATION: YLR028C</html:p><html:p>SUBSYSTEM: Purine metabolism</html:p><html:p>PROTEIN_CLASS: 2.1.2.3</html:p></notes><listOfReactants><speciesReference species="M_m32" stoichiometry="1"/><speciesReference species="M_m36" stoichiometry="1"/></listOfReactants><listOfProducts><speciesReference species="M_m33" stoichiometry="1"/><speciesReference species="M_m749" stoichiometry="1"/></listOfProducts><kineticLaw><math xmlns="http://www.w3.org/1998/Math/MathML"><apply><ci> LOWER_BOUND </ci><ci> UPPER_BOUND </ci><ci> OBJECTIVE_COEFFICIENT </ci></apply></math><listOfParameters><parameter id="LOWER_BOUND" value=" -1000.00000000"/><parameter id="UPPER_BOUND" value="  1000.00000000"/><parameter id="OBJECTIVE_COEFFICIENT" value="     0.00000000"/></listOfParameters></kineticLaw></reaction>
<reaction id="R_ADE17_1" name="Phosphoribosylaminoimidazolecarboxamide formyltransferase" reversible="true"><notes><html:p>GENE_ASSOCIATION: YMR120C</html:p><html:p>SUBSYSTEM: Purine metabolism</html:p><html:p>PROTEIN_CLASS: 2.1.2.3</html:p></notes><listOfReactants><speciesReference species="M_m32" stoichiometry="1"/><speciesReference species="M_m36" stoichiometry="1"/></listOfReactants><listOfProducts><speciesReference species="M_m33" stoichiometry="1"/><speciesReference species="M_m749" stoichiometry="1"/></listOfProducts><kineticLaw><math xmlns="http://www.w3.org/1998/Math/MathML"><apply><ci> LOWER_BOUND </ci><ci> UPPER_BOUND </ci><ci> OBJECTIVE_COEFFICIENT </ci></apply></math><listOfParameters><parameter id="LOWER_BOUND" value=" -1000.00000000"/><parameter id="UPPER_BOUND" value="  1000.00000000"/><parameter id="OBJECTIVE_COEFFICIENT" value="     0.00000000"/></listOfParameters></kineticLaw></reaction>
<reaction id="R_ADE16_2" name="IMP cyclohydrolase" reversible="true"><notes><html:p>GENE_ASSOCIATION: YLR028C</html:p><html:p>SUBSYSTEM: Purine metabolism</html:p><html:p>PROTEIN_CLASS: 3.5.4.10</html:p></notes><listOfReactants><speciesReference species="M_m33" stoichiometry="1"/></listOfReactants><listOfProducts><speciesReference species="M_m449" stoichiometry="1"/></listOfProducts><kineticLaw><math xmlns="http://www.w3.org/1998/Math/MathML"><apply><ci> LOWER_BOUND </ci><ci> UPPER_BOUND </ci><ci> OBJECTIVE_COEFFICIENT </ci></apply></math><listOfParameters><parameter id="LOWER_BOUND" value=" -1000.00000000"/><parameter id="UPPER_BOUND" value="  1000.00000000"/><parameter id="OBJECTIVE_COEFFICIENT" value="     0.00000000"/></listOfParameters></kineticLaw></reaction>
<reaction id="R_ADE17_2" name="IMP cyclohydrolase" reversible="true"><notes><html:p>GENE_ASSOCIATION: YMR120C</html:p><html:p>SUBSYSTEM: Purine metabolism</html:p><html:p>PROTEIN_CLASS: 3.5.4.10</html:p></notes><listOfReactants><speciesReference species="M_m33" stoichiometry="1"/></listOfReactants><listOfProducts><speciesReference species="M_m449" stoichiometry="1"/></listOfProducts><kineticLaw><math xmlns="http://www.w3.org/1998/Math/MathML"><apply><ci> LOWER_BOUND </ci><ci> UPPER_BOUND </ci><ci> OBJECTIVE_COEFFICIENT </ci></apply></math><listOfParameters><parameter id="LOWER_BOUND" value=" -1000.00000000"/><parameter id="UPPER_BOUND" value="  1000.00000000"/><parameter id="OBJECTIVE_COEFFICIENT" value="     0.00000000"/></listOfParameters></kineticLaw></reaction>
<reaction id="R_ADE12" name="Adenylosuccinate synthetase" reversible="false"><notes><html:p>GENE_ASSOCIATION: YNL220W</html:p><html:p>SUBSYSTEM: Purine metabolism</html:p><html:p>PROTEIN_CLASS: 6.3.4.4</html:p></notes><listOfReactants><speciesReference species="M_m424" stoichiometry="1"/><speciesReference species="M_m449" stoichiometry="1"/><speciesReference species="M_m483" stoichiometry="1"/></listOfReactants><listOfProducts><speciesReference species="M_m394" stoichiometry="1"/><speciesReference species="M_m572" stoichiometry="1"/><speciesReference species="M_m622" stoichiometry="1"/></listOfProducts><kineticLaw><math xmlns="http://www.w3.org/1998/Math/MathML"><apply><ci> LOWER_BOUND </ci><ci> UPPER_BOUND </ci><ci> OBJECTIVE_COEFFICIENT </ci></apply></math><listOfParameters><parameter id="LOWER_BOUND" value="     0.00000000"/><parameter id="UPPER_BOUND" value="  1000.00000000"/><parameter id="OBJECTIVE_COEFFICIENT" value="     0.00000000"/></listOfParameters></kineticLaw></reaction>
<reaction id="R_ADE13_2" name="Adenylosuccinate lyase" reversible="true"><notes><html:p>GENE_ASSOCIATION: YLR359W</html:p><html:p>SUBSYSTEM: Purine metabolism</html:p><html:p>PROTEIN_CLASS: 4.3.2.2</html:p></notes><listOfReactants><speciesReference species="M_m572" stoichiometry="1"/></listOfReactants><listOfProducts><speciesReference species="M_m211" stoichiometry="1"/><speciesReference species="M_m386" stoichiometry="1"/></listOfProducts><kineticLaw><math xmlns="http://www.w3.org/1998/Math/MathML"><apply><ci> LOWER_BOUND </ci><ci> UPPER_BOUND </ci><ci> OBJECTIVE_COEFFICIENT </ci></apply></math><listOfParameters><parameter id="LOWER_BOUND" value=" -1000.00000000"/><parameter id="UPPER_BOUND" value="  1000.00000000"/><parameter id="OBJECTIVE_COEFFICIENT" value="     0.00000000"/></listOfParameters></kineticLaw></reaction>
<reaction id="R_IMD1" name="Putative inosine-5'-monophosphate dehydrogenase IMD1" reversible="false"><notes><html:p>GENE_ASSOCIATION: YAR073W</html:p><html:p>SUBSYSTEM: Purine metabolism</html:p><html:p>PROTEIN_CLASS: 1.1.1.205</html:p></notes><listOfReactants><speciesReference species="M_m449" stoichiometry="1"/><speciesReference species="M_m581" stoichiometry="1"/></listOfReactants><listOfProducts><speciesReference species="M_m583" stoichiometry="1"/><speciesReference species="M_m793" stoichiometry="1"/></listOfProducts><kineticLaw><math xmlns="http://www.w3.org/1998/Math/MathML"><apply><ci> LOWER_BOUND </ci><ci> UPPER_BOUND </ci><ci> OBJECTIVE_COEFFICIENT </ci></apply></math><listOfParameters><parameter id="LOWER_BOUND" value="     0.00000000"/><parameter id="UPPER_BOUND" value="  1000.00000000"/><parameter id="OBJECTIVE_COEFFICIENT" value="     0.00000000"/></listOfParameters></kineticLaw></reaction>
<reaction id="R_IMD2" name="Inosine-5'-monophosphate dehydrogenase IMD2" reversible="false"><notes><html:p>GENE_ASSOCIATION: YHR216W</html:p><html:p>SUBSYSTEM: Purine metabolism</html:p><html:p>PROTEIN_CLASS: 1.1.1.205</html:p></notes><listOfReactants><speciesReference species="M_m449" stoichiometry="1"/><speciesReference species="M_m581" stoichiometry="1"/></listOfReactants><listOfProducts><speciesReference species="M_m583" stoichiometry="1"/><speciesReference species="M_m793" stoichiometry="1"/></listOfProducts><kineticLaw><math xmlns="http://www.w3.org/1998/Math/MathML"><apply><ci> LOWER_BOUND </ci><ci> UPPER_BOUND </ci><ci> OBJECTIVE_COEFFICIENT </ci></apply></math><listOfParameters><parameter id="LOWER_BOUND" value="     0.00000000"/><parameter id="UPPER_BOUND" value="  1000.00000000"/><parameter id="OBJECTIVE_COEFFICIENT" value="     0.00000000"/></listOfParameters></kineticLaw></reaction>
<reaction id="R_IMD4" name="Probable inosine-5'-monophosphate dehydrogenase IMD4" reversible="false"><notes><html:p>GENE_ASSOCIATION: YML056C</html:p><html:p>SUBSYSTEM: Purine metabolism</html:p><html:p>PROTEIN_CLASS: 1.1.1.205</html:p></notes><listOfReactants><speciesReference species="M_m449" stoichiometry="1"/><speciesReference species="M_m581" stoichiometry="1"/></listOfReactants><listOfProducts><speciesReference species="M_m583" stoichiometry="1"/><speciesReference species="M_m793" stoichiometry="1"/></listOfProducts><kineticLaw><math xmlns="http://www.w3.org/1998/Math/MathML"><apply><ci> LOWER_BOUND </ci><ci> UPPER_BOUND </ci><ci> OBJECTIVE_COEFFICIENT </ci></apply></math><listOfParameters><parameter id="LOWER_BOUND" value="     0.00000000"/><parameter id="UPPER_BOUND" value="  1000.00000000"/><parameter id="OBJECTIVE_COEFFICIENT" value="     0.00000000"/></listOfParameters></kineticLaw></reaction>
<reaction id="R_IMD3" name="Probable inosine-5'-monophosphate dehydrogenase IMD3" reversible="false"><notes><html:p>GENE_ASSOCIATION: YLR432W</html:p><html:p>SUBSYSTEM: Purine metabolism</html:p><html:p>PROTEIN_CLASS: 1.1.1.205</html:p></notes><listOfReactants><speciesReference species="M_m449" stoichiometry="1"/><speciesReference species="M_m581" stoichiometry="1"/></listOfReactants><listOfProducts><speciesReference species="M_m583" stoichiometry="1"/><speciesReference species="M_m793" stoichiometry="1"/></listOfProducts><kineticLaw><math xmlns="http://www.w3.org/1998/Math/MathML"><apply><ci> LOWER_BOUND </ci><ci> UPPER_BOUND </ci><ci> OBJECTIVE_COEFFICIENT </ci></apply></math><listOfParameters><parameter id="LOWER_BOUND" value="     0.00000000"/><parameter id="UPPER_BOUND" value="  1000.00000000"/><parameter id="OBJECTIVE_COEFFICIENT" value="     0.00000000"/></listOfParameters></kineticLaw></reaction>
<reaction id="R_YAR075W" name="Putative inosine-5'-monophosphate dehydrogenase-like protein" reversible="false"><notes><html:p>GENE_ASSOCIATION: YAR075W</html:p><html:p>SUBSYSTEM: Purine metabolism</html:p></notes><listOfReactants><speciesReference species="M_m449" stoichiometry="1"/><speciesReference species="M_m581" stoichiometry="1"/></listOfReactants><listOfProducts><speciesReference species="M_m583" stoichiometry="1"/><speciesReference species="M_m793" stoichiometry="1"/></listOfProducts><kineticLaw><math xmlns="http://www.w3.org/1998/Math/MathML"><apply><ci> LOWER_BOUND </ci><ci> UPPER_BOUND </ci><ci> OBJECTIVE_COEFFICIENT </ci></apply></math><listOfParameters><parameter id="LOWER_BOUND" value="     0.00000000"/><parameter id="UPPER_BOUND" value="  1000.00000000"/><parameter id="OBJECTIVE_COEFFICIENT" value="     0.00000000"/></listOfParameters></kineticLaw></reaction>
<reaction id="R_GUA1" name="GMP synthase [glutamine-hydrolyzing]" reversible="false"><notes><html:p>GENE_ASSOCIATION: YMR217W</html:p><html:p>SUBSYSTEM: Purine metabolism</html:p><html:p>PROTEIN_CLASS: 6.3.5.2</html:p></notes><listOfReactants><speciesReference species="M_m220" stoichiometry="1"/><speciesReference species="M_m495" stoichiometry="1"/><speciesReference species="M_m793" stoichiometry="1"/></listOfReactants><listOfProducts><speciesReference species="M_m211" stoichiometry="1"/><speciesReference species="M_m421" stoichiometry="1"/><speciesReference species="M_m492" stoichiometry="1"/><speciesReference species="M_m688" stoichiometry="1"/></listOfProducts><kineticLaw><math xmlns="http://www.w3.org/1998/Math/MathML"><apply><ci> LOWER_BOUND </ci><ci> UPPER_BOUND </ci><ci> OBJECTIVE_COEFFICIENT </ci></apply></math><listOfParameters><parameter id="LOWER_BOUND" value="     0.00000000"/><parameter id="UPPER_BOUND" value="  1000.00000000"/><parameter id="OBJECTIVE_COEFFICIENT" value="     0.00000000"/></listOfParameters></kineticLaw></reaction>
<reaction id="R_AMD1_1" name="AMP deaminase" reversible="false"><notes><html:p>GENE_ASSOCIATION: YML035C</html:p><html:p>SUBSYSTEM: Purine metabolism</html:p><html:p>PROTEIN_CLASS: 3.5.4.6</html:p></notes><listOfReactants><speciesReference species="M_m211" stoichiometry="1"/></listOfReactants><listOfProducts><speciesReference species="M_m449" stoichiometry="1"/><speciesReference species="M_m594" stoichiometry="1"/></listOfProducts><kineticLaw><math xmlns="http://www.w3.org/1998/Math/MathML"><apply><ci> LOWER_BOUND </ci><ci> UPPER_BOUND </ci><ci> OBJECTIVE_COEFFICIENT </ci></apply></math><listOfParameters><parameter id="LOWER_BOUND" value="     0.00000000"/><parameter id="UPPER_BOUND" value="  1000.00000000"/><parameter id="OBJECTIVE_COEFFICIENT" value="     0.00000000"/></listOfParameters></kineticLaw></reaction>
<reaction id="R_PDE1" name="3',5'-cyclic-nucleotide phosphodiesterase 1" reversible="false"><notes><html:p>GENE_ASSOCIATION: YGL248W</html:p><html:p>SUBSYSTEM: Purine metabolism</html:p><html:p>PROTEIN_CLASS: 3.1.4.17</html:p></notes><listOfReactants><speciesReference species="M_m88" stoichiometry="1"/></listOfReactants><listOfProducts><speciesReference species="M_m211" stoichiometry="1"/></listOfProducts><kineticLaw><math xmlns="http://www.w3.org/1998/Math/MathML"><apply><ci> LOWER_BOUND </ci><ci> UPPER_BOUND </ci><ci> OBJECTIVE_COEFFICIENT </ci></apply></math><listOfParameters><parameter id="LOWER_BOUND" value="     0.00000000"/><parameter id="UPPER_BOUND" value="  1000.00000000"/><parameter id="OBJECTIVE_COEFFICIENT" value="     0.00000000"/></listOfParameters></kineticLaw></reaction>
<reaction id="R_PDE2_1" name="3',5'-cyclic-nucleotide phosphodiesterase 2" reversible="false"><notes><html:p>GENE_ASSOCIATION: YOR360C</html:p><html:p>SUBSYSTEM: Purine metabolism</html:p><html:p>PROTEIN_CLASS: 3.1.4.17</html:p></notes><listOfReactants><speciesReference species="M_m88" stoichiometry="1"/></listOfReactants><listOfProducts><speciesReference species="M_m211" stoichiometry="1"/></listOfProducts><kineticLaw><math xmlns="http://www.w3.org/1998/Math/MathML"><apply><ci> LOWER_BOUND </ci><ci> UPPER_BOUND </ci><ci> OBJECTIVE_COEFFICIENT </ci></apply></math><listOfParameters><parameter id="LOWER_BOUND" value="     0.00000000"/><parameter id="UPPER_BOUND" value="  1000.00000000"/><parameter id="OBJECTIVE_COEFFICIENT" value="     0.00000000"/></listOfParameters></kineticLaw></reaction>
<reaction id="R_PDE2_2" name="3',5'-cyclic-nucleotide phosphodiesterase 2" reversible="false"><notes><html:p>GENE_ASSOCIATION: YOR360C</html:p><html:p>SUBSYSTEM: Purine metabolism</html:p><html:p>PROTEIN_CLASS: 3.1.4.17</html:p></notes><listOfReactants><speciesReference species="M_m90" stoichiometry="1"/></listOfReactants><listOfProducts><speciesReference species="M_m281" stoichiometry="1"/></listOfProducts><kineticLaw><math xmlns="http://www.w3.org/1998/Math/MathML"><apply><ci> LOWER_BOUND </ci><ci> UPPER_BOUND </ci><ci> OBJECTIVE_COEFFICIENT </ci></apply></math><listOfParameters><parameter id="LOWER_BOUND" value="     0.00000000"/><parameter id="UPPER_BOUND" value="  1000.00000000"/><parameter id="OBJECTIVE_COEFFICIENT" value="     0.00000000"/></listOfParameters></kineticLaw></reaction>
<reaction id="R_PDE2_3" name="3',5'-cyclic-nucleotide phosphodiesterase 2" reversible="false"><notes><html:p>GENE_ASSOCIATION: YOR360C</html:p><html:p>SUBSYSTEM: Purine metabolism</html:p><html:p>PROTEIN_CLASS: 3.1.4.17</html:p></notes><listOfReactants><speciesReference species="M_m92" stoichiometry="1"/></listOfReactants><listOfProducts><speciesReference species="M_m449" stoichiometry="1"/></listOfProducts><kineticLaw><math xmlns="http://www.w3.org/1998/Math/MathML"><apply><ci> LOWER_BOUND </ci><ci> UPPER_BOUND </ci><ci> OBJECTIVE_COEFFICIENT </ci></apply></math><listOfParameters><parameter id="LOWER_BOUND" value="     0.00000000"/><parameter id="UPPER_BOUND" value="  1000.00000000"/><parameter id="OBJECTIVE_COEFFICIENT" value="     0.00000000"/></listOfParameters></kineticLaw></reaction>
<reaction id="R_PDE2_4" name="3',5'-cyclic-nucleotide phosphodiesterase 2" reversible="false"><notes><html:p>GENE_ASSOCIATION: YOR360C</html:p><html:p>SUBSYSTEM: Purine metabolism</html:p><html:p>PROTEIN_CLASS: 3.1.4.17</html:p></notes><listOfReactants><speciesReference species="M_m91" stoichiometry="1"/></listOfReactants><listOfProducts><speciesReference species="M_m421" stoichiometry="1"/></listOfProducts><kineticLaw><math xmlns="http://www.w3.org/1998/Math/MathML"><apply><ci> LOWER_BOUND </ci><ci> UPPER_BOUND </ci><ci> OBJECTIVE_COEFFICIENT </ci></apply></math><listOfParameters><parameter id="LOWER_BOUND" value="     0.00000000"/><parameter id="UPPER_BOUND" value="  1000.00000000"/><parameter id="OBJECTIVE_COEFFICIENT" value="     0.00000000"/></listOfParameters></kineticLaw></reaction>
<reaction id="R_PDE2_5" name="3',5'-cyclic-nucleotide phosphodiesterase 2" reversible="false"><notes><html:p>GENE_ASSOCIATION: YOR360C</html:p><html:p>SUBSYSTEM: Purine metabolism</html:p><html:p>PROTEIN_CLASS: 3.1.4.17</html:p></notes><listOfReactants><speciesReference species="M_m89" stoichiometry="1"/></listOfReactants><listOfProducts><speciesReference species="M_m263" stoichiometry="1"/></listOfProducts><kineticLaw><math xmlns="http://www.w3.org/1998/Math/MathML"><apply><ci> LOWER_BOUND </ci><ci> UPPER_BOUND </ci><ci> OBJECTIVE_COEFFICIENT </ci></apply></math><listOfParameters><parameter id="LOWER_BOUND" value="     0.00000000"/><parameter id="UPPER_BOUND" value="  1000.00000000"/><parameter id="OBJECTIVE_COEFFICIENT" value="     0.00000000"/></listOfParameters></kineticLaw></reaction>
<reaction id="R_APA2" name="ATP adenylyltransferase" reversible="false"><notes><html:p>GENE_ASSOCIATION: YDR530C</html:p><html:p>SUBSYSTEM: Purine metabolism</html:p><html:p>PROTEIN_CLASS: 2.7.7.53</html:p></notes><listOfReactants><speciesReference species="M_m187" stoichiometry="1"/><speciesReference species="M_m220" stoichiometry="1"/></listOfReactants><listOfProducts><speciesReference species="M_m622" stoichiometry="1"/><speciesReference species="M_m637" stoichiometry="1"/></listOfProducts><kineticLaw><math xmlns="http://www.w3.org/1998/Math/MathML"><apply><ci> LOWER_BOUND </ci><ci> UPPER_BOUND </ci><ci> OBJECTIVE_COEFFICIENT </ci></apply></math><listOfParameters><parameter id="LOWER_BOUND" value="     0.00000000"/><parameter id="UPPER_BOUND" value="  1000.00000000"/><parameter id="OBJECTIVE_COEFFICIENT" value="     0.00000000"/></listOfParameters></kineticLaw></reaction>
<reaction id="R_APA1_1" name="5',5'''-P-1,P-4-tetraphosphate phosphorylase" reversible="false"><notes><html:p>GENE_ASSOCIATION: YCL050C</html:p><html:p>SUBSYSTEM: Purine metabolism</html:p><html:p>PROTEIN_CLASS: 2.7.7.53</html:p></notes><listOfReactants><speciesReference species="M_m187" stoichiometry="1"/><speciesReference species="M_m424" stoichiometry="1"/></listOfReactants><listOfProducts><speciesReference species="M_m622" stoichiometry="1"/><speciesReference species="M_m637" stoichiometry="1"/></listOfProducts><kineticLaw><math xmlns="http://www.w3.org/1998/Math/MathML"><apply><ci> LOWER_BOUND </ci><ci> UPPER_BOUND </ci><ci> OBJECTIVE_COEFFICIENT </ci></apply></math><listOfParameters><parameter id="LOWER_BOUND" value="     0.00000000"/><parameter id="UPPER_BOUND" value="  1000.00000000"/><parameter id="OBJECTIVE_COEFFICIENT" value="     0.00000000"/></listOfParameters></kineticLaw></reaction>
<reaction id="R_APA1_2" name="5',5'''-P-1,P-4-tetraphosphate phosphorylase" reversible="false"><notes><html:p>GENE_ASSOCIATION: YCL050C</html:p><html:p>SUBSYSTEM: Purine metabolism</html:p><html:p>PROTEIN_CLASS: 2.7.7.53</html:p></notes><listOfReactants><speciesReference species="M_m394" stoichiometry="1"/><speciesReference species="M_m424" stoichiometry="1"/></listOfReactants><listOfProducts><speciesReference species="M_m622" stoichiometry="1"/><speciesReference species="M_m638" stoichiometry="1"/></listOfProducts><kineticLaw><math xmlns="http://www.w3.org/1998/Math/MathML"><apply><ci> LOWER_BOUND </ci><ci> UPPER_BOUND </ci><ci> OBJECTIVE_COEFFICIENT </ci></apply></math><listOfParameters><parameter id="LOWER_BOUND" value="     0.00000000"/><parameter id="UPPER_BOUND" value="  1000.00000000"/><parameter id="OBJECTIVE_COEFFICIENT" value="     0.00000000"/></listOfParameters></kineticLaw></reaction>
<reaction id="R_URA2_1" name="Aspartate carbamoyltransferase" reversible="false"><notes><html:p>GENE_ASSOCIATION: YJL130C</html:p><html:p>SUBSYSTEM: Pyrimidine metabolism</html:p><html:p>PROTEIN_CLASS: 2.1.3.2</html:p></notes><listOfReactants><speciesReference species="M_m242" stoichiometry="1"/><speciesReference species="M_m483" stoichiometry="1"/></listOfReactants><listOfProducts><speciesReference species="M_m592" stoichiometry="1"/><speciesReference species="M_m622" stoichiometry="1"/></listOfProducts><kineticLaw><math xmlns="http://www.w3.org/1998/Math/MathML"><apply><ci> LOWER_BOUND </ci><ci> UPPER_BOUND </ci><ci> OBJECTIVE_COEFFICIENT </ci></apply></math><listOfParameters><parameter id="LOWER_BOUND" value="     0.00000000"/><parameter id="UPPER_BOUND" value="  1000.00000000"/><parameter id="OBJECTIVE_COEFFICIENT" value="     0.00000000"/></listOfParameters></kineticLaw></reaction>
<reaction id="R_URA4_" name="Dihydroorotase" reversible="true"><notes><html:p>GENE_ASSOCIATION: YLR420W</html:p><html:p>SUBSYSTEM: Pyrimidine metabolism</html:p><html:p>PROTEIN_CLASS: 3.5.2.3</html:p></notes><listOfReactants><speciesReference species="M_m592" stoichiometry="1"/></listOfReactants><listOfProducts><speciesReference species="M_m26" stoichiometry="1"/></listOfProducts><kineticLaw><math xmlns="http://www.w3.org/1998/Math/MathML"><apply><ci> LOWER_BOUND </ci><ci> UPPER_BOUND </ci><ci> OBJECTIVE_COEFFICIENT </ci></apply></math><listOfParameters><parameter id="LOWER_BOUND" value=" -1000.00000000"/><parameter id="UPPER_BOUND" value="  1000.00000000"/><parameter id="OBJECTIVE_COEFFICIENT" value="     0.00000000"/></listOfParameters></kineticLaw></reaction>
<reaction id="R_URA1_1" name="Dihydroorotate dehydrogenase" reversible="true"><notes><html:p>GENE_ASSOCIATION: YKL216W</html:p><html:p>SUBSYSTEM: Pyrimidine metabolism</html:p><html:p>PROTEIN_CLASS: 1.3.3.1</html:p></notes><listOfReactants><speciesReference species="M_m26" stoichiometry="1"/><speciesReference species="M_m635" stoichiometry="1"/></listOfReactants><listOfProducts><speciesReference species="M_m432" stoichiometry="1"/><speciesReference species="M_m620" stoichiometry="1"/></listOfProducts><kineticLaw><math xmlns="http://www.w3.org/1998/Math/MathML"><apply><ci> LOWER_BOUND </ci><ci> UPPER_BOUND </ci><ci> OBJECTIVE_COEFFICIENT </ci></apply></math><listOfParameters><parameter id="LOWER_BOUND" value=" -1000.00000000"/><parameter id="UPPER_BOUND" value="  1000.00000000"/><parameter id="OBJECTIVE_COEFFICIENT" value="     0.00000000"/></listOfParameters></kineticLaw></reaction>
<reaction id="R_PYRD" name="Dihydroorotate dehydrogenase" reversible="true"><notes><html:p>GENE_ASSOCIATION: YKL216W</html:p><html:p>SUBSYSTEM: Pyrimidine metabolism</html:p><html:p>PROTEIN_CLASS: 1.3.3.1</html:p></notes><listOfReactants><speciesReference species="M_m26" stoichiometry="1"/><speciesReference species="M_m775" stoichiometry="1"/></listOfReactants><listOfProducts><speciesReference species="M_m620" stoichiometry="1"/><speciesReference species="M_m774" stoichiometry="1"/></listOfProducts><kineticLaw><math xmlns="http://www.w3.org/1998/Math/MathML"><apply><ci> LOWER_BOUND </ci><ci> UPPER_BOUND </ci><ci> OBJECTIVE_COEFFICIENT </ci></apply></math><listOfParameters><parameter id="LOWER_BOUND" value=" -1000.00000000"/><parameter id="UPPER_BOUND" value="  1000.00000000"/><parameter id="OBJECTIVE_COEFFICIENT" value="     0.00000000"/></listOfParameters></kineticLaw></reaction>
<reaction id="R_URA5" name="Orotate phosphoribosyltransferase 1" reversible="true"><notes><html:p>GENE_ASSOCIATION: YML106W</html:p><html:p>SUBSYSTEM: Pyrimidine metabolism</html:p><html:p>PROTEIN_CLASS: 2.4.2.10</html:p></notes><listOfReactants><speciesReference species="M_m151" stoichiometry="1"/><speciesReference species="M_m620" stoichiometry="1"/></listOfReactants><listOfProducts><speciesReference species="M_m621" stoichiometry="1"/><speciesReference species="M_m688" stoichiometry="1"/></listOfProducts><kineticLaw><math xmlns="http://www.w3.org/1998/Math/MathML"><apply><ci> LOWER_BOUND </ci><ci> UPPER_BOUND </ci><ci> OBJECTIVE_COEFFICIENT </ci></apply></math><listOfParameters><parameter id="LOWER_BOUND" value=" -1000.00000000"/><parameter id="UPPER_BOUND" value="  1000.00000000"/><parameter id="OBJECTIVE_COEFFICIENT" value="     0.00000000"/></listOfParameters></kineticLaw></reaction>
<reaction id="R_URA10" name="Orotate phosphoribosyltransferase 2" reversible="true"><notes><html:p>GENE_ASSOCIATION: YMR271C</html:p><html:p>SUBSYSTEM: Pyrimidine metabolism</html:p><html:p>PROTEIN_CLASS: 2.4.2.10</html:p></notes><listOfReactants><speciesReference species="M_m151" stoichiometry="1"/><speciesReference species="M_m620" stoichiometry="1"/></listOfReactants><listOfProducts><speciesReference species="M_m621" stoichiometry="1"/><speciesReference species="M_m688" stoichiometry="1"/></listOfProducts><kineticLaw><math xmlns="http://www.w3.org/1998/Math/MathML"><apply><ci> LOWER_BOUND </ci><ci> UPPER_BOUND </ci><ci> OBJECTIVE_COEFFICIENT </ci></apply></math><listOfParameters><parameter id="LOWER_BOUND" value=" -1000.00000000"/><parameter id="UPPER_BOUND" value="  1000.00000000"/><parameter id="OBJECTIVE_COEFFICIENT" value="     0.00000000"/></listOfParameters></kineticLaw></reaction>
<reaction id="R_URA3" name="Orotidine 5'-phosphate decarboxylase" reversible="false"><notes><html:p>GENE_ASSOCIATION: YEL021W</html:p><html:p>SUBSYSTEM: Pyrimidine metabolism</html:p><html:p>PROTEIN_CLASS: 4.1.1.23</html:p></notes><listOfReactants><speciesReference species="M_m621" stoichiometry="1"/></listOfReactants><listOfProducts><speciesReference species="M_m265" stoichiometry="1"/><speciesReference species="M_m780" stoichiometry="1"/></listOfProducts><kineticLaw><math xmlns="http://www.w3.org/1998/Math/MathML"><apply><ci> LOWER_BOUND </ci><ci> UPPER_BOUND </ci><ci> OBJECTIVE_COEFFICIENT </ci></apply></math><listOfParameters><parameter id="LOWER_BOUND" value="     0.00000000"/><parameter id="UPPER_BOUND" value="  1000.00000000"/><parameter id="OBJECTIVE_COEFFICIENT" value="     0.00000000"/></listOfParameters></kineticLaw></reaction>
<reaction id="R_URA6_1" name="Uridylate kinase" reversible="true"><notes><html:p>GENE_ASSOCIATION: YKL024C</html:p><html:p>SUBSYSTEM: Pyrimidine metabolism</html:p><html:p>PROTEIN_CLASS: 2.7.4.-</html:p></notes><listOfReactants><speciesReference species="M_m220" stoichiometry="1"/><speciesReference species="M_m780" stoichiometry="1"/></listOfReactants><listOfProducts><speciesReference species="M_m187" stoichiometry="1"/><speciesReference species="M_m776" stoichiometry="1"/></listOfProducts><kineticLaw><math xmlns="http://www.w3.org/1998/Math/MathML"><apply><ci> LOWER_BOUND </ci><ci> UPPER_BOUND </ci><ci> OBJECTIVE_COEFFICIENT </ci></apply></math><listOfParameters><parameter id="LOWER_BOUND" value=" -1000.00000000"/><parameter id="UPPER_BOUND" value="  1000.00000000"/><parameter id="OBJECTIVE_COEFFICIENT" value="     0.00000000"/></listOfParameters></kineticLaw></reaction>
[truncated: 851,943 more chars]
