# Supplementary material for: Do genome-scale models need exact solvers or clearer standards?
Source: Mol Syst Biol. 2015 Oct 14;11(10):831. doi: 10.15252/msb.20156157 (PMC4631202; doi:10.15252/msb.20156157)
Supplement: Supplementary file 2 — Dataset EV1 [file msb0011-0831-sd2.zip › m_model_collection-master/sbml/iHD666_fixed.xml]

<?xml version="1.0" encoding="UTF-8"?>
<sbml xmlns="http://www.sbml.org/sbml/level2/version3" level="2" version="3">
  <model>
    <listOfUnitDefinitions>
      <unitDefinition id="mmol_per_gDW_per_hr">
        <listOfUnits>
          <unit kind="mole" scale="-3"/>
          <unit kind="second" exponent="-1" multiplier="0.00027778"/>
        </listOfUnits>
      </unitDefinition>
    </listOfUnitDefinitions>
    <listOfCompartments>
      <compartment id="C_cell" name="cell"/>
    </listOfCompartments>
    <listOfSpecies>
      <species id="M_L_Glutamate_input_b" name="L-Glutamate_input" compartment="C_cell" initialAmount="0" boundaryCondition="true"/>
      <species id="M_P5Cm_c" name="P5Cm" compartment="C_cell" initialAmount="0" boundaryCondition="false"/>
      <species id="M_FUMe_c" name="FUMe" compartment="C_cell" initialAmount="0" boundaryCondition="false"/>
      <species id="M_L_Phenylalanine_input_b" name="L-Phenylalanine_input" compartment="C_cell" initialAmount="0" boundaryCondition="true"/>
      <species id="M_C161ACPm_c" name="C161ACPm" compartment="C_cell" initialAmount="0" boundaryCondition="false"/>
      <species id="M_C150ACPm_c" name="C150ACPm" compartment="C_cell" initialAmount="0" boundaryCondition="false"/>
      <species id="M_LPC_c" name="LPC" compartment="C_cell" initialAmount="0" boundaryCondition="false"/>
      <species id="M_CO2g_c" name="CO2g" compartment="C_cell" initialAmount="0" boundaryCondition="false"/>
      <species id="M_L_Isoleucine_input_b" name="L-Isoleucine_input" compartment="C_cell" initialAmount="0" boundaryCondition="true"/>
      <species id="M_HIS_c" name="HIS" compartment="C_cell" initialAmount="0" boundaryCondition="false"/>
      <species id="M_IIZYMST_c" name="IIZYMST" compartment="C_cell" initialAmount="0" boundaryCondition="false"/>
      <species id="M_CER2_c" name="CER2" compartment="C_cell" initialAmount="0" boundaryCondition="false"/>
      <species id="M_Citrate_drain_b" name="Citrate_drain" compartment="C_cell" initialAmount="0" boundaryCondition="true"/>
      <species id="M_AD_c" name="AD" compartment="C_cell" initialAmount="0" boundaryCondition="false"/>
      <species id="M_ATT_c" name="ATT" compartment="C_cell" initialAmount="0" boundaryCondition="false"/>
      <species id="M_Mannan_input_b" name="Mannan_input" compartment="C_cell" initialAmount="0" boundaryCondition="true"/>
      <species id="M_L_Arabinose_input_b" name="L-Arabinose_input" compartment="C_cell" initialAmount="0" boundaryCondition="true"/>
      <species id="M_C180ACPm_c" name="C180ACPm" compartment="C_cell" initialAmount="0" boundaryCondition="false"/>
      <species id="M_C162ACPm_c" name="C162ACPm" compartment="C_cell" initialAmount="0" boundaryCondition="false"/>
      <species id="M_D_Erythrose_input_b" name="D-Erythrose_input" compartment="C_cell" initialAmount="0" boundaryCondition="true"/>
      <species id="M_L_Isoleucine_drain_b" name="L-Isoleucine_drain" compartment="C_cell" initialAmount="0" boundaryCondition="true"/>
      <species id="M_DHST_c" name="DHST" compartment="C_cell" initialAmount="0" boundaryCondition="false"/>
      <species id="M_IPPP_c" name="IPPP" compartment="C_cell" initialAmount="0" boundaryCondition="false"/>
      <species id="M_ILEe_c" name="ILEe" compartment="C_cell" initialAmount="0" boundaryCondition="false"/>
      <species id="M_Cellotriose_input_b" name="Cellotriose_input" compartment="C_cell" initialAmount="0" boundaryCondition="true"/>
      <species id="M_GLUP_c" name="GLUP" compartment="C_cell" initialAmount="0" boundaryCondition="false"/>
      <species id="M_4PPNTE_c" name="4PPNTE" compartment="C_cell" initialAmount="0" boundaryCondition="false"/>
      <species id="M_2_Oxoglutarate_input_b" name="2-Oxoglutarate_input" compartment="C_cell" initialAmount="0" boundaryCondition="true"/>
      <species id="M_C181ACPm_c" name="C181ACPm" compartment="C_cell" initialAmount="0" boundaryCondition="false"/>
      <species id="M_C170ACPm_c" name="C170ACPm" compartment="C_cell" initialAmount="0" boundaryCondition="false"/>
      <species id="M_Oxalate_drain_b" name="Oxalate_drain" compartment="C_cell" initialAmount="0" boundaryCondition="true"/>
      <species id="M_MAN1P_c" name="MAN1P" compartment="C_cell" initialAmount="0" boundaryCondition="false"/>
      <species id="M_OIVALm_c" name="OIVALm" compartment="C_cell" initialAmount="0" boundaryCondition="false"/>
      <species id="M_D_Ribulose_input_b" name="D-Ribulose_input" compartment="C_cell" initialAmount="0" boundaryCondition="true"/>
      <species id="M_PGPm_c" name="PGPm" compartment="C_cell" initialAmount="0" boundaryCondition="false"/>
      <species id="M_23DAACP_c" name="23DAACP" compartment="C_cell" initialAmount="0" boundaryCondition="false"/>
      <species id="M_ACOA_c" name="ACOA" compartment="C_cell" initialAmount="0" boundaryCondition="false"/>
      <species id="M_FUM_c" name="FUM" compartment="C_cell" initialAmount="0" boundaryCondition="false"/>
      <species id="M_Glycerone_phosphate_drain_PRE_b" name="Glycerone phosphate_drain_PRE" compartment="C_cell" initialAmount="0" boundaryCondition="true"/>
      <species id="M_L_Lactate_drain_b" name="L-Lactate_drain" compartment="C_cell" initialAmount="0" boundaryCondition="true"/>
      <species id="M_2D3DGALT_c" name="2D3DGALT" compartment="C_cell" initialAmount="0" boundaryCondition="false"/>
      <species id="M_SORe_c" name="SORe" compartment="C_cell" initialAmount="0" boundaryCondition="false"/>
      <species id="M_MHIS_c" name="MHIS" compartment="C_cell" initialAmount="0" boundaryCondition="false"/>
      <species id="M_HICITm_c" name="HICITm" compartment="C_cell" initialAmount="0" boundaryCondition="false"/>
      <species id="M_CARm_c" name="CARm" compartment="C_cell" initialAmount="0" boundaryCondition="false"/>
      <species id="M_Aflatoxin_B1_drain_b" name="Aflatoxin_B1_drain" compartment="C_cell" initialAmount="0" boundaryCondition="true"/>
      <species id="M_3OACPm_c" name="3OACPm" compartment="C_cell" initialAmount="0" boundaryCondition="false"/>
      <species id="M_OH_b" name="OH-" compartment="C_cell" initialAmount="0" boundaryCondition="true"/>
      <species id="M_AACP_c" name="AACP" compartment="C_cell" initialAmount="0" boundaryCondition="false"/>
      <species id="M_Penicillin_G_drain_b" name="Penicillin_G_drain" compartment="C_cell" initialAmount="0" boundaryCondition="true"/>
      <species id="M_Glycogen_input_b" name="Glycogen_input" compartment="C_cell" initialAmount="0" boundaryCondition="true"/>
      <species id="M_PROP_c" name="PROP" compartment="C_cell" initialAmount="0" boundaryCondition="false"/>
      <species id="M_INAC_c" name="INAC" compartment="C_cell" initialAmount="0" boundaryCondition="false"/>
      <species id="M_IPN_c" name="IPN" compartment="C_cell" initialAmount="0" boundaryCondition="false"/>
      <species id="M_Glycerol_input_b" name="Glycerol_input" compartment="C_cell" initialAmount="0" boundaryCondition="true"/>
      <species id="M_ARG_c" name="ARG" compartment="C_cell" initialAmount="0" boundaryCondition="false"/>
      <species id="M_GALOLe_c" name="GALOLe" compartment="C_cell" initialAmount="0" boundaryCondition="false"/>
      <species id="M_FPP_c" name="FPP" compartment="C_cell" initialAmount="0" boundaryCondition="false"/>
      <species id="M_T3P1_c" name="T3P1" compartment="C_cell" initialAmount="0" boundaryCondition="false"/>
      <species id="M_DHVALm_c" name="DHVALm" compartment="C_cell" initialAmount="0" boundaryCondition="false"/>
      <species id="M_ARABe_c" name="ARABe" compartment="C_cell" initialAmount="0" boundaryCondition="false"/>
      <species id="M_C160ACP_c" name="C160ACP" compartment="C_cell" initialAmount="0" boundaryCondition="false"/>
      <species id="M_D_Galactonate_drain_b" name="D-Galactonate_drain" compartment="C_cell" initialAmount="0" boundaryCondition="true"/>
      <species id="M_Maltose_input_b" name="Maltose_input" compartment="C_cell" initialAmount="0" boundaryCondition="true"/>
      <species id="M_GLYe_c" name="GLYe" compartment="C_cell" initialAmount="0" boundaryCondition="false"/>
      <species id="M_SPRMD_c" name="SPRMD" compartment="C_cell" initialAmount="0" boundaryCondition="false"/>
      <species id="M_D_Mannitol_drain_X_b" name="D-Mannitol_drain_X" compartment="C_cell" initialAmount="0" boundaryCondition="true"/>
      <species id="M_RNA_c" name="RNA" compartment="C_cell" initialAmount="0" boundaryCondition="false"/>
      <species id="M_C183ACP_c" name="C183ACP" compartment="C_cell" initialAmount="0" boundaryCondition="false"/>
      <species id="M_ZYMST_c" name="ZYMST" compartment="C_cell" initialAmount="0" boundaryCondition="false"/>
      <species id="M_ASER_c" name="ASER" compartment="C_cell" initialAmount="0" boundaryCondition="false"/>
      <species id="M_L_Alanine_drain_b" name="L-Alanine_drain" compartment="C_cell" initialAmount="0" boundaryCondition="true"/>
      <species id="M_GALNTe_c" name="GALNTe" compartment="C_cell" initialAmount="0" boundaryCondition="false"/>
      <species id="M_PEm_c" name="PEm" compartment="C_cell" initialAmount="0" boundaryCondition="false"/>
      <species id="M_PSPH_c" name="PSPH" compartment="C_cell" initialAmount="0" boundaryCondition="false"/>
      <species id="M_L_Serine_drain_b" name="L-Serine_drain" compartment="C_cell" initialAmount="0" boundaryCondition="true"/>
      <species id="M_TRPm_c" name="TRPm" compartment="C_cell" initialAmount="0" boundaryCondition="false"/>
      <species id="M_L_Serine_input_b" name="L-Serine_input" compartment="C_cell" initialAmount="0" boundaryCondition="true"/>
      <species id="M_HNO3_input_b" name="HNO3_input" compartment="C_cell" initialAmount="0" boundaryCondition="true"/>
      <species id="M_bDG6P_c" name="bDG6P" compartment="C_cell" initialAmount="0" boundaryCondition="false"/>
      <species id="M_GLX_c" name="GLX" compartment="C_cell" initialAmount="0" boundaryCondition="false"/>
      <species id="M_NADPH_mit_drain_b" name="NADPH_mit_drain" compartment="C_cell" initialAmount="0" boundaryCondition="true"/>
      <species id="M_GBAD_c" name="GBAD" compartment="C_cell" initialAmount="0" boundaryCondition="false"/>
      <species id="M_SLF_c" name="SLF" compartment="C_cell" initialAmount="0" boundaryCondition="false"/>
      <species id="M_FGAR_c" name="FGAR" compartment="C_cell" initialAmount="0" boundaryCondition="false"/>
      <species id="M_LLCT_c" name="LLCT" compartment="C_cell" initialAmount="0" boundaryCondition="false"/>
      <species id="M_DHLIPOm_c" name="DHLIPOm" compartment="C_cell" initialAmount="0" boundaryCondition="false"/>
      <species id="M_Glycogen_drain_X_b" name="Glycogen_drain_X" compartment="C_cell" initialAmount="0" boundaryCondition="true"/>
      <species id="M_H2Og_b" name="H2Og" compartment="C_cell" initialAmount="0" boundaryCondition="true"/>
      <species id="M_DIN_c" name="DIN" compartment="C_cell" initialAmount="0" boundaryCondition="false"/>
      <species id="M_L_Tryptophan_input_b" name="L-Tryptophan_input" compartment="C_cell" initialAmount="0" boundaryCondition="true"/>
      <species id="M_TRE6P_c" name="TRE6P" compartment="C_cell" initialAmount="0" boundaryCondition="false"/>
      <species id="M_VALe_c" name="VALe" compartment="C_cell" initialAmount="0" boundaryCondition="false"/>
      <species id="M_PHACALe_c" name="PHACALe" compartment="C_cell" initialAmount="0" boundaryCondition="false"/>
      <species id="M_NADP_c" name="NADP" compartment="C_cell" initialAmount="0" boundaryCondition="false"/>
      <species id="M_ARABLAC_c" name="ARABLAC" compartment="C_cell" initialAmount="0" boundaryCondition="false"/>
      <species id="M_ACPm_c" name="ACPm" compartment="C_cell" initialAmount="0" boundaryCondition="false"/>
      <species id="M_FUACAC_c" name="FUACAC" compartment="C_cell" initialAmount="0" boundaryCondition="false"/>
      <species id="M_PROe_c" name="PROe" compartment="C_cell" initialAmount="0" boundaryCondition="false"/>
      <species id="M_O2m_c" name="O2m" compartment="C_cell" initialAmount="0" boundaryCondition="false"/>
      <species id="M_GABAm_c" name="GABAm" compartment="C_cell" initialAmount="0" boundaryCondition="false"/>
      <species id="M_ACTAC_c" name="ACTAC" compartment="C_cell" initialAmount="0" boundaryCondition="false"/>
      <species id="M_CMPm_c" name="CMPm" compartment="C_cell" initialAmount="0" boundaryCondition="false"/>
      <species id="M_C183ACPm_c" name="C183ACPm" compartment="C_cell" initialAmount="0" boundaryCondition="false"/>
      <species id="M_MALm_c" name="MALm" compartment="C_cell" initialAmount="0" boundaryCondition="false"/>
      <species id="M_MI1P_c" name="MI1P" compartment="C_cell" initialAmount="0" boundaryCondition="false"/>
      <species id="M_ADP_c" name="ADP" compartment="C_cell" initialAmount="0" boundaryCondition="false"/>
      <species id="M_D_Galactose_input_b" name="D-Galactose_input" compartment="C_cell" initialAmount="0" boundaryCondition="true"/>
      <species id="M_GLe_c" name="GLe" compartment="C_cell" initialAmount="0" boundaryCondition="false"/>
      <species id="M_IPPMALm_c" name="IPPMALm" compartment="C_cell" initialAmount="0" boundaryCondition="false"/>
      <species id="M_ERTROL_c" name="ERTROL" compartment="C_cell" initialAmount="0" boundaryCondition="false"/>
      <species id="M_S23E_c" name="S23E" compartment="C_cell" initialAmount="0" boundaryCondition="false"/>
      <species id="M_C161ACP_c" name="C161ACP" compartment="C_cell" initialAmount="0" boundaryCondition="false"/>
      <species id="M_C180_c" name="C180" compartment="C_cell" initialAmount="0" boundaryCondition="false"/>
      <species id="M_D_Glyceraldehyde_3_phosphate_drain_PRE_b" name="D-Glyceraldehyde 3-phosphate_drain_PRE" compartment="C_cell" initialAmount="0" boundaryCondition="true"/>
      <species id="M_PETHM_c" name="PETHM" compartment="C_cell" initialAmount="0" boundaryCondition="false"/>
      <species id="M_PRBATP_c" name="PRBATP" compartment="C_cell" initialAmount="0" boundaryCondition="false"/>
      <species id="M_AHTD_c" name="AHTD" compartment="C_cell" initialAmount="0" boundaryCondition="false"/>
      <species id="M_TREe_c" name="TREe" compartment="C_cell" initialAmount="0" boundaryCondition="false"/>
      <species id="M_LXULe_c" name="LXULe" compartment="C_cell" initialAmount="0" boundaryCondition="false"/>
      <species id="M_CIT_c" name="CIT" compartment="C_cell" initialAmount="0" boundaryCondition="false"/>
      <species id="M_ATN_c" name="ATN" compartment="C_cell" initialAmount="0" boundaryCondition="false"/>
      <species id="M_Formate_drain_b" name="Formate_drain" compartment="C_cell" initialAmount="0" boundaryCondition="true"/>
      <species id="M_THRe_c" name="THRe" compartment="C_cell" initialAmount="0" boundaryCondition="false"/>
      <species id="M_4PPNCYS_c" name="4PPNCYS" compartment="C_cell" initialAmount="0" boundaryCondition="false"/>
      <species id="M_MNTe_c" name="MNTe" compartment="C_cell" initialAmount="0" boundaryCondition="false"/>
      <species id="M_MALCOA_c" name="MALCOA" compartment="C_cell" initialAmount="0" boundaryCondition="false"/>
      <species id="M_DTTP_c" name="DTTP" compartment="C_cell" initialAmount="0" boundaryCondition="false"/>
      <species id="M_ASPm_c" name="ASPm" compartment="C_cell" initialAmount="0" boundaryCondition="false"/>
      <species id="M_6_MSAxt_b" name="6-MSAxt" compartment="C_cell" initialAmount="0" boundaryCondition="true"/>
      <species id="M_CPAD5P_c" name="CPAD5P" compartment="C_cell" initialAmount="0" boundaryCondition="false"/>
      <species id="M_SUCCm_c" name="SUCCm" compartment="C_cell" initialAmount="0" boundaryCondition="false"/>
      <species id="M_O2g_c" name="O2g" compartment="C_cell" initialAmount="0" boundaryCondition="false"/>
      <species id="M_QT_c" name="QT" compartment="C_cell" initialAmount="0" boundaryCondition="false"/>
      <species id="M_GLCN15LACe_c" name="GLCN15LACe" compartment="C_cell" initialAmount="0" boundaryCondition="false"/>
      <species id="M_NH3_input_b" name="NH3_input" compartment="C_cell" initialAmount="0" boundaryCondition="true"/>
      <species id="M_TRPTRNAm_c" name="TRPTRNAm" compartment="C_cell" initialAmount="0" boundaryCondition="false"/>
      <species id="M_H2SO3e_c" name="H2SO3e" compartment="C_cell" initialAmount="0" boundaryCondition="false"/>
      <species id="M_ARGe_c" name="ARGe" compartment="C_cell" initialAmount="0" boundaryCondition="false"/>
      <species id="M_GLNe_c" name="GLNe" compartment="C_cell" initialAmount="0" boundaryCondition="false"/>
      <species id="M_CO2e_c" name="CO2e" compartment="C_cell" initialAmount="0" boundaryCondition="false"/>
      <species id="M_PRFP_c" name="PRFP" compartment="C_cell" initialAmount="0" boundaryCondition="false"/>
      <species id="M_GDPMAN_c" name="GDPMAN" compartment="C_cell" initialAmount="0" boundaryCondition="false"/>
      <species id="M_L_Tryptophan_drain_b" name="L-Tryptophan_drain" compartment="C_cell" initialAmount="0" boundaryCondition="true"/>
      <species id="M_DGLC_c" name="DGLC" compartment="C_cell" initialAmount="0" boundaryCondition="false"/>
      <species id="M_OXAm_c" name="OXAm" compartment="C_cell" initialAmount="0" boundaryCondition="false"/>
      <species id="M_RLe_c" name="RLe" compartment="C_cell" initialAmount="0" boundaryCondition="false"/>
      <species id="M_TAR_c" name="TAR" compartment="C_cell" initialAmount="0" boundaryCondition="false"/>
      <species id="M_AKGe_c" name="AKGe" compartment="C_cell" initialAmount="0" boundaryCondition="false"/>
      <species id="M_GLCN_c" name="GLCN" compartment="C_cell" initialAmount="0" boundaryCondition="false"/>
      <species id="M_IMACP_c" name="IMACP" compartment="C_cell" initialAmount="0" boundaryCondition="false"/>
      <species id="M_GAL1P_c" name="GAL1P" compartment="C_cell" initialAmount="0" boundaryCondition="false"/>
      <species id="M_PAPS_c" name="PAPS" compartment="C_cell" initialAmount="0" boundaryCondition="false"/>
      <species id="M_ETHM_c" name="ETHM" compartment="C_cell" initialAmount="0" boundaryCondition="false"/>
      <species id="M_TYRe_c" name="TYRe" compartment="C_cell" initialAmount="0" boundaryCondition="false"/>
      <species id="M_H3MCOA_c" name="H3MCOA" compartment="C_cell" initialAmount="0" boundaryCondition="false"/>
      <species id="M_Cellobiose_input_b" name="Cellobiose_input" compartment="C_cell" initialAmount="0" boundaryCondition="true"/>
      <species id="M_TAGLY_c" name="TAGLY" compartment="C_cell" initialAmount="0" boundaryCondition="false"/>
      <species id="M_HAN_c" name="HAN" compartment="C_cell" initialAmount="0" boundaryCondition="false"/>
      <species id="M_L_Leucine_input_b" name="L-Leucine_input" compartment="C_cell" initialAmount="0" boundaryCondition="true"/>
      <species id="M_MANe_c" name="MANe" compartment="C_cell" initialAmount="0" boundaryCondition="false"/>
      <species id="M_IZYMST_c" name="IZYMST" compartment="C_cell" initialAmount="0" boundaryCondition="false"/>
      <species id="M_PTRSC_c" name="PTRSC" compartment="C_cell" initialAmount="0" boundaryCondition="false"/>
      <species id="M_OSLHSER_c" name="OSLHSER" compartment="C_cell" initialAmount="0" boundaryCondition="false"/>
      <species id="M_GLY_c" name="GLY" compartment="C_cell" initialAmount="0" boundaryCondition="false"/>
      <species id="M_MELI_c" name="MELI" compartment="C_cell" initialAmount="0" boundaryCondition="false"/>
      <species id="M_IDPm_c" name="IDPm" compartment="C_cell" initialAmount="0" boundaryCondition="false"/>
      <species id="M_NH3e_c" name="NH3e" compartment="C_cell" initialAmount="0" boundaryCondition="false"/>
      <species id="M_ALAGLY_c" name="ALAGLY" compartment="C_cell" initialAmount="0" boundaryCondition="false"/>
      <species id="M_HNO3e_c" name="HNO3e" compartment="C_cell" initialAmount="0" boundaryCondition="false"/>
      <species id="M_NAGLUm_c" name="NAGLUm" compartment="C_cell" initialAmount="0" boundaryCondition="false"/>
      <species id="M_OMVALm_c" name="OMVALm" compartment="C_cell" initialAmount="0" boundaryCondition="false"/>
      <species id="M_NOR_c" name="NOR" compartment="C_cell" initialAmount="0" boundaryCondition="false"/>
      <species id="M_Methanol_drain_b" name="Methanol_drain" compartment="C_cell" initialAmount="0" boundaryCondition="true"/>
      <species id="M_DNA_drain_X_b" name="DNA_drain_X" compartment="C_cell" initialAmount="0" boundaryCondition="true"/>
      <species id="M_Glycine_input_b" name="Glycine_input" compartment="C_cell" initialAmount="0" boundaryCondition="true"/>
      <species id="M_D_Galacturonate_drain_b" name="D-Galacturonate_drain" compartment="C_cell" initialAmount="0" boundaryCondition="true"/>
      <species id="M_PECTATEe_c" name="PECTATEe" compartment="C_cell" initialAmount="0" boundaryCondition="false"/>
      <species id="M_D_Sorbitol_input_b" name="D-Sorbitol_input" compartment="C_cell" initialAmount="0" boundaryCondition="true"/>
      <species id="M_Tartrate_drain_b" name="Tartrate_drain" compartment="C_cell" initialAmount="0" boundaryCondition="true"/>
      <species id="M_ATRNA_c" name="ATRNA" compartment="C_cell" initialAmount="0" boundaryCondition="false"/>
      <species id="M_PENG_c" name="PENG" compartment="C_cell" initialAmount="0" boundaryCondition="false"/>
      <species id="M_IPC_c" name="IPC" compartment="C_cell" initialAmount="0" boundaryCondition="false"/>
      <species id="M_DHSK_c" name="DHSK" compartment="C_cell" initialAmount="0" boundaryCondition="false"/>
      <species id="M_Isocitrate_input_b" name="Isocitrate_input" compartment="C_cell" initialAmount="0" boundaryCondition="true"/>
      <species id="M_FEST_c" name="FEST" compartment="C_cell" initialAmount="0" boundaryCondition="false"/>
      <species id="M_L_Tyrosine_drain_b" name="L-Tyrosine_drain" compartment="C_cell" initialAmount="0" boundaryCondition="true"/>
      <species id="M_XYL_c" name="XYL" compartment="C_cell" initialAmount="0" boundaryCondition="false"/>
      <species id="M_ACe_c" name="ACe" compartment="C_cell" initialAmount="0" boundaryCondition="false"/>
      <species id="M_H2O2e_c" name="H2O2e" compartment="C_cell" initialAmount="0" boundaryCondition="false"/>
      <species id="M_SUCCe_c" name="SUCCe" compartment="C_cell" initialAmount="0" boundaryCondition="false"/>
      <species id="M_FTHF_c" name="FTHF" compartment="C_cell" initialAmount="0" boundaryCondition="false"/>
      <species id="M_ICIT_c" name="ICIT" compartment="C_cell" initialAmount="0" boundaryCondition="false"/>
      <species id="M_AGL3P_c" name="AGL3P" compartment="C_cell" initialAmount="0" boundaryCondition="false"/>
      <species id="M_SME5P_c" name="SME5P" compartment="C_cell" initialAmount="0" boundaryCondition="false"/>
      <species id="M_L_Asparagine_drain_b" name="L-Asparagine_drain" compartment="C_cell" initialAmount="0" boundaryCondition="true"/>
      <species id="M_OIVAL_c" name="OIVAL" compartment="C_cell" initialAmount="0" boundaryCondition="false"/>
      <species id="M_SUCC_c" name="SUCC" compartment="C_cell" initialAmount="0" boundaryCondition="false"/>
      <species id="M_AC_c" name="AC" compartment="C_cell" initialAmount="0" boundaryCondition="false"/>
      <species id="M_ACCOAg_c" name="ACCOAg" compartment="C_cell" initialAmount="0" boundaryCondition="false"/>
      <species id="M_IDP_c" name="IDP" compartment="C_cell" initialAmount="0" boundaryCondition="false"/>
      <species id="M_DGDP_c" name="DGDP" compartment="C_cell" initialAmount="0" boundaryCondition="false"/>
      <species id="M_ITP_c" name="ITP" compartment="C_cell" initialAmount="0" boundaryCondition="false"/>
      <species id="M_VERA_c" name="VERA" compartment="C_cell" initialAmount="0" boundaryCondition="false"/>
      <species id="M_C260COA_c" name="C260COA" compartment="C_cell" initialAmount="0" boundaryCondition="false"/>
      <species id="M_NADHg_c" name="NADHg" compartment="C_cell" initialAmount="0" boundaryCondition="false"/>
      <species id="M_beta_D_Fructose_6_phosphate_drain_PRE_b" name="beta-D-Fructose 6-phosphate_drain_PRE" compartment="C_cell" initialAmount="0" boundaryCondition="true"/>
      <species id="M_Ca_c" name="Ca" compartment="C_cell" initialAmount="0" boundaryCondition="false"/>
      <species id="M_SERm_c" name="SERm" compartment="C_cell" initialAmount="0" boundaryCondition="false"/>
      <species id="M_NH3m_c" name="NH3m" compartment="C_cell" initialAmount="0" boundaryCondition="false"/>
      <species id="M_HOMOGEN_c" name="HOMOGEN" compartment="C_cell" initialAmount="0" boundaryCondition="false"/>
      <species id="M_FORe_c" name="FORe" compartment="C_cell" initialAmount="0" boundaryCondition="false"/>
      <species id="M_cIMP_c" name="cIMP" compartment="C_cell" initialAmount="0" boundaryCondition="false"/>
      <species id="M_LTRNA_c" name="LTRNA" compartment="C_cell" initialAmount="0" boundaryCondition="false"/>
      <species id="M_H2SO3_input_b" name="H2SO3_input" compartment="C_cell" initialAmount="0" boundaryCondition="true"/>
      <species id="M_CDP_c" name="CDP" compartment="C_cell" initialAmount="0" boundaryCondition="false"/>
      <species id="M_Acetate_drain_b" name="Acetate_drain" compartment="C_cell" initialAmount="0" boundaryCondition="true"/>
      <species id="M_CARg_c" name="CARg" compartment="C_cell" initialAmount="0" boundaryCondition="false"/>
      <species id="M_TGLP_c" name="TGLP" compartment="C_cell" initialAmount="0" boundaryCondition="false"/>
      <species id="M_CHIT_c" name="CHIT" compartment="C_cell" initialAmount="0" boundaryCondition="false"/>
      <species id="M_IMZYMST_c" name="IMZYMST" compartment="C_cell" initialAmount="0" boundaryCondition="false"/>
      <species id="M_LLACe_c" name="LLACe" compartment="C_cell" initialAmount="0" boundaryCondition="false"/>
      <species id="M_C160ACPm_c" name="C160ACPm" compartment="C_cell" initialAmount="0" boundaryCondition="false"/>
      <species id="M_URI_c" name="URI" compartment="C_cell" initialAmount="0" boundaryCondition="false"/>
      <species id="M_C170ACP_c" name="C170ACP" compartment="C_cell" initialAmount="0" boundaryCondition="false"/>
      <species id="M_D_Mannitol_input_b" name="D-Mannitol_input" compartment="C_cell" initialAmount="0" boundaryCondition="true"/>
      <species id="M_DTMP_c" name="DTMP" compartment="C_cell" initialAmount="0" boundaryCondition="false"/>
      <species id="M_LLACm_c" name="LLACm" compartment="C_cell" initialAmount="0" boundaryCondition="false"/>
      <species id="M_C182ACPm_c" name="C182ACPm" compartment="C_cell" initialAmount="0" boundaryCondition="false"/>
      <species id="M_AMASA_c" name="AMASA" compartment="C_cell" initialAmount="0" boundaryCondition="false"/>
      <species id="M_PSm_c" name="PSm" compartment="C_cell" initialAmount="0" boundaryCondition="false"/>
      <species id="M_D_Ribose_input_b" name="D-Ribose_input" compartment="C_cell" initialAmount="0" boundaryCondition="true"/>
      <species id="M_KYN_c" name="KYN" compartment="C_cell" initialAmount="0" boundaryCondition="false"/>
      <species id="M_DGLCe_c" name="DGLCe" compartment="C_cell" initialAmount="0" boundaryCondition="false"/>
      <species id="M_DADP_c" name="DADP" compartment="C_cell" initialAmount="0" boundaryCondition="false"/>
      <species id="M_Xylan_input_b" name="Xylan_input" compartment="C_cell" initialAmount="0" boundaryCondition="true"/>
      <species id="M_HPRO_c" name="HPRO" compartment="C_cell" initialAmount="0" boundaryCondition="false"/>
      <species id="M_NADPHm_c" name="NADPHm" compartment="C_cell" initialAmount="0" boundaryCondition="false"/>
      <species id="M_DA_c" name="DA" compartment="C_cell" initialAmount="0" boundaryCondition="false"/>
      <species id="M_PPMAL_c" name="PPMAL" compartment="C_cell" initialAmount="0" boundaryCondition="false"/>
      <species id="M_OICAP_c" name="OICAP" compartment="C_cell" initialAmount="0" boundaryCondition="false"/>
      <species id="M_L_Lysine_drain_b" name="L-Lysine_drain" compartment="C_cell" initialAmount="0" boundaryCondition="true"/>
      <species id="M_MGDG_c" name="MGDG" compartment="C_cell" initialAmount="0" boundaryCondition="false"/>
      <species id="M_GLXg_c" name="GLXg" compartment="C_cell" initialAmount="0" boundaryCondition="false"/>
      <species id="M_GLCN15LAC_c" name="GLCN15LAC" compartment="C_cell" initialAmount="0" boundaryCondition="false"/>
      <species id="M_RTHIO_c" name="RTHIO" compartment="C_cell" initialAmount="0" boundaryCondition="false"/>
      <species id="M_OTHIOm_c" name="OTHIOm" compartment="C_cell" initialAmount="0" boundaryCondition="false"/>
      <species id="M_Galactitol_drain_b" name="Galactitol_drain" compartment="C_cell" initialAmount="0" boundaryCondition="true"/>
      <species id="M_DGPP_c" name="DGPP" compartment="C_cell" initialAmount="0" boundaryCondition="false"/>
      <species id="M_CTPm_c" name="CTPm" compartment="C_cell" initialAmount="0" boundaryCondition="false"/>
      <species id="M_AKPm_c" name="AKPm" compartment="C_cell" initialAmount="0" boundaryCondition="false"/>
      <species id="M_MET_c" name="MET" compartment="C_cell" initialAmount="0" boundaryCondition="false"/>
      <species id="M_GTP_c" name="GTP" compartment="C_cell" initialAmount="0" boundaryCondition="false"/>
      <species id="M_FEROm_c" name="FEROm" compartment="C_cell" initialAmount="0" boundaryCondition="false"/>
      <species id="M_AN_c" name="AN" compartment="C_cell" initialAmount="0" boundaryCondition="false"/>
      <species id="M_PEPD_c" name="PEPD" compartment="C_cell" initialAmount="0" boundaryCondition="false"/>
      <species id="M_GN_c" name="GN" compartment="C_cell" initialAmount="0" boundaryCondition="false"/>
      <species id="M_VERB_c" name="VERB" compartment="C_cell" initialAmount="0" boundaryCondition="false"/>
      <species id="M_L_Phenylalanine_drain_b" name="L-Phenylalanine_drain" compartment="C_cell" initialAmount="0" boundaryCondition="true"/>
      <species id="M_NADH_mit_drain_b" name="NADH_mit_drain" compartment="C_cell" initialAmount="0" boundaryCondition="true"/>
      <species id="M_PALCOA_c" name="PALCOA" compartment="C_cell" initialAmount="0" boundaryCondition="false"/>
      <species id="M_OMST_c" name="OMST" compartment="C_cell" initialAmount="0" boundaryCondition="false"/>
      <species id="M_METTHF_c" name="METTHF" compartment="C_cell" initialAmount="0" boundaryCondition="false"/>
      <species id="M_APROA_c" name="APROA" compartment="C_cell" initialAmount="0" boundaryCondition="false"/>
      <species id="M_LACTe_c" name="LACTe" compartment="C_cell" initialAmount="0" boundaryCondition="false"/>
      <species id="M_ITC_c" name="ITC" compartment="C_cell" initialAmount="0" boundaryCondition="false"/>
      <species id="M_NAG_c" name="NAG" compartment="C_cell" initialAmount="0" boundaryCondition="false"/>
      <species id="M_LLTRNAm_c" name="LLTRNAm" compartment="C_cell" initialAmount="0" boundaryCondition="false"/>
      <species id="M_PDME_c" name="PDME" compartment="C_cell" initialAmount="0" boundaryCondition="false"/>
      <species id="M_METHF_c" name="METHF" compartment="C_cell" initialAmount="0" boundaryCondition="false"/>
      <species id="M_Lactose_input_b" name="Lactose_input" compartment="C_cell" initialAmount="0" boundaryCondition="true"/>
      <species id="M_13PDG_c" name="13PDG" compartment="C_cell" initialAmount="0" boundaryCondition="false"/>
      <species id="M_NH4OH_c" name="NH4OH" compartment="C_cell" initialAmount="0" boundaryCondition="false"/>
      <species id="M_CHCOA_c" name="CHCOA" compartment="C_cell" initialAmount="0" boundaryCondition="false"/>
      <species id="M_Pyruvate_input_b" name="Pyruvate_input" compartment="C_cell" initialAmount="0" boundaryCondition="true"/>
      <species id="M_D_Xylulose_input_b" name="D-Xylulose_input" compartment="C_cell" initialAmount="0" boundaryCondition="true"/>
      <species id="M_D6PGL_c" name="D6PGL" compartment="C_cell" initialAmount="0" boundaryCondition="false"/>
      <species id="M_MNT6P_c" name="MNT6P" compartment="C_cell" initialAmount="0" boundaryCondition="false"/>
      <species id="M_NADPHg_c" name="NADPHg" compartment="C_cell" initialAmount="0" boundaryCondition="false"/>
      <species id="M_ALAm_c" name="ALAm" compartment="C_cell" initialAmount="0" boundaryCondition="false"/>
      <species id="M_Cellulose_input_b" name="Cellulose_input" compartment="C_cell" initialAmount="0" boundaryCondition="true"/>
      <species id="M_ATP_mit_drain_b" name="ATP_mit_drain" compartment="C_cell" initialAmount="0" boundaryCondition="true"/>
      <species id="M_DCMP_c" name="DCMP" compartment="C_cell" initialAmount="0" boundaryCondition="false"/>
      <species id="M_D_Mannitol_drain_b" name="D-Mannitol_drain" compartment="C_cell" initialAmount="0" boundaryCondition="true"/>
      <species id="M_NAORNm_c" name="NAORNm" compartment="C_cell" initialAmount="0" boundaryCondition="false"/>
      <species id="M_DHPT_c" name="DHPT" compartment="C_cell" initialAmount="0" boundaryCondition="false"/>
      <species id="M_PMVL_c" name="PMVL" compartment="C_cell" initialAmount="0" boundaryCondition="false"/>
      <species id="M_SPRM_c" name="SPRM" compartment="C_cell" initialAmount="0" boundaryCondition="false"/>
      <species id="M_RNA_drain_X_b" name="RNA_drain_X" compartment="C_cell" initialAmount="0" boundaryCondition="true"/>
      <species id="M_Amylose_input_b" name="Amylose_input" compartment="C_cell" initialAmount="0" boundaryCondition="true"/>
      <species id="M_SUCDLIP_c" name="SUCDLIP" compartment="C_cell" initialAmount="0" boundaryCondition="false"/>
      <species id="M_CTP_c" name="CTP" compartment="C_cell" initialAmount="0" boundaryCondition="false"/>
      <species id="M_FGT_c" name="FGT" compartment="C_cell" initialAmount="0" boundaryCondition="false"/>
      <species id="M_LYSe_c" name="LYSe" compartment="C_cell" initialAmount="0" boundaryCondition="false"/>
      <species id="M_3PSER_c" name="3PSER" compartment="C_cell" initialAmount="0" boundaryCondition="false"/>
      <species id="M_HCIT_c" name="HCIT" compartment="C_cell" initialAmount="0" boundaryCondition="false"/>
      <species id="M_METTHFm_c" name="METTHFm" compartment="C_cell" initialAmount="0" boundaryCondition="false"/>
      <species id="M_S17P_c" name="S17P" compartment="C_cell" initialAmount="0" boundaryCondition="false"/>
      <species id="M_LNST_c" name="LNST" compartment="C_cell" initialAmount="0" boundaryCondition="false"/>
      <species id="M_Phosphoenolpyruvate_drain_PRE_b" name="Phosphoenolpyruvate_drain_PRE" compartment="C_cell" initialAmount="0" boundaryCondition="true"/>
      <species id="M_ACACPm_c" name="ACACPm" compartment="C_cell" initialAmount="0" boundaryCondition="false"/>
      <species id="M_UREA_c" name="UREA" compartment="C_cell" initialAmount="0" boundaryCondition="false"/>
      <species id="M_Fumarate_input_b" name="Fumarate_input" compartment="C_cell" initialAmount="0" boundaryCondition="true"/>
      <species id="M_AHHMD_c" name="AHHMD" compartment="C_cell" initialAmount="0" boundaryCondition="false"/>
      <species id="M_3PSME_c" name="3PSME" compartment="C_cell" initialAmount="0" boundaryCondition="false"/>
      <species id="M_L_Cysteine_drain_b" name="L-Cysteine_drain" compartment="C_cell" initialAmount="0" boundaryCondition="true"/>
      <species id="M_TYR_c" name="TYR" compartment="C_cell" initialAmount="0" boundaryCondition="false"/>
      <species id="M_Succinate_input_b" name="Succinate_input" compartment="C_cell" initialAmount="0" boundaryCondition="true"/>
      <species id="M_FTHFm_c" name="FTHFm" compartment="C_cell" initialAmount="0" boundaryCondition="false"/>
      <species id="M_PABA_c" name="PABA" compartment="C_cell" initialAmount="0" boundaryCondition="false"/>
      <species id="M_XULe_c" name="XULe" compartment="C_cell" initialAmount="0" boundaryCondition="false"/>
      <species id="M_C140ACPm_c" name="C140ACPm" compartment="C_cell" initialAmount="0" boundaryCondition="false"/>
      <species id="M_LACALm_c" name="LACALm" compartment="C_cell" initialAmount="0" boundaryCondition="false"/>
      <species id="M_SAPm_c" name="SAPm" compartment="C_cell" initialAmount="0" boundaryCondition="false"/>
      <species id="M_PURI5P_c" name="PURI5P" compartment="C_cell" initialAmount="0" boundaryCondition="false"/>
      <species id="M_L_Glutamine_drain_b" name="L-Glutamine_drain" compartment="C_cell" initialAmount="0" boundaryCondition="true"/>
      <species id="M_GALN14LAC_c" name="GALN14LAC" compartment="C_cell" initialAmount="0" boundaryCondition="false"/>
      <species id="M_ERTEOL_c" name="ERTEOL" compartment="C_cell" initialAmount="0" boundaryCondition="false"/>
      <species id="M_G_c" name="G" compartment="C_cell" initialAmount="0" boundaryCondition="false"/>
      <species id="M_NAGLUPm_c" name="NAGLUPm" compartment="C_cell" initialAmount="0" boundaryCondition="false"/>
      <species id="M_DMST_c" name="DMST" compartment="C_cell" initialAmount="0" boundaryCondition="false"/>
      <species id="M_ALA_c" name="ALA" compartment="C_cell" initialAmount="0" boundaryCondition="false"/>
      <species id="M_AOLe_c" name="AOLe" compartment="C_cell" initialAmount="0" boundaryCondition="false"/>
      <species id="M_DOROA_c" name="DOROA" compartment="C_cell" initialAmount="0" boundaryCondition="false"/>
      <species id="M_CO2_input_b" name="CO2_input" compartment="C_cell" initialAmount="0" boundaryCondition="true"/>
      <species id="M_Glucan_input_b" name="Glucan_input" compartment="C_cell" initialAmount="0" boundaryCondition="true"/>
      <species id="M_4PPNTO_c" name="4PPNTO" compartment="C_cell" initialAmount="0" boundaryCondition="false"/>
      <species id="M_PHACAL_c" name="PHACAL" compartment="C_cell" initialAmount="0" boundaryCondition="false"/>
      <species id="M_3_Phospho_D_glycerate_drain_PRE_b" name="3-Phospho-D-glycerate_drain_PRE" compartment="C_cell" initialAmount="0" boundaryCondition="true"/>
      <species id="M_GLUGSALm_c" name="GLUGSALm" compartment="C_cell" initialAmount="0" boundaryCondition="false"/>
      <species id="M_OAm_c" name="OAm" compartment="C_cell" initialAmount="0" boundaryCondition="false"/>
      <species id="M_SQL_c" name="SQL" compartment="C_cell" initialAmount="0" boundaryCondition="false"/>
      <species id="M_FUMm_c" name="FUMm" compartment="C_cell" initialAmount="0" boundaryCondition="false"/>
      <species id="M_PAC_c" name="PAC" compartment="C_cell" initialAmount="0" boundaryCondition="false"/>
      <species id="M_MTHFm_c" name="MTHFm" compartment="C_cell" initialAmount="0" boundaryCondition="false"/>
      <species id="M_DTDP_c" name="DTDP" compartment="C_cell" initialAmount="0" boundaryCondition="false"/>
      <species id="M_LACe_c" name="LACe" compartment="C_cell" initialAmount="0" boundaryCondition="false"/>
      <species id="M_BASP_c" name="BASP" compartment="C_cell" initialAmount="0" boundaryCondition="false"/>
      <species id="M_OROA_c" name="OROA" compartment="C_cell" initialAmount="0" boundaryCondition="false"/>
      <species id="M_H3PO4_input_b" name="H3PO4_input" compartment="C_cell" initialAmount="0" boundaryCondition="true"/>
      <species id="M_L_Tyrosine_input_b" name="L-Tyrosine_input" compartment="C_cell" initialAmount="0" boundaryCondition="true"/>
      <species id="M_OBUT_c" name="OBUT" compartment="C_cell" initialAmount="0" boundaryCondition="false"/>
      <species id="M_MALe_c" name="MALe" compartment="C_cell" initialAmount="0" boundaryCondition="false"/>
      <species id="M_3DDAH7P_c" name="3DDAH7P" compartment="C_cell" initialAmount="0" boundaryCondition="false"/>
      <species id="M_CDPDG_c" name="CDPDG" compartment="C_cell" initialAmount="0" boundaryCondition="false"/>
      <species id="M_ORNm_c" name="ORNm" compartment="C_cell" initialAmount="0" boundaryCondition="false"/>
      <species id="M_LYS_c" name="LYS" compartment="C_cell" initialAmount="0" boundaryCondition="false"/>
      <species id="M_EPST_c" name="EPST" compartment="C_cell" initialAmount="0" boundaryCondition="false"/>
      <species id="M_PIe_c" name="PIe" compartment="C_cell" initialAmount="0" boundaryCondition="false"/>
      <species id="M_DMZYMST_c" name="DMZYMST" compartment="C_cell" initialAmount="0" boundaryCondition="false"/>
      <species id="M_TRNAm_c" name="TRNAm" compartment="C_cell" initialAmount="0" boundaryCondition="false"/>
      <species id="M_PIm_c" name="PIm" compartment="C_cell" initialAmount="0" boundaryCondition="false"/>
      <species id="M_PRFICA_c" name="PRFICA" compartment="C_cell" initialAmount="0" boundaryCondition="false"/>
      <species id="M_L_Asparagine_input_b" name="L-Asparagine_input" compartment="C_cell" initialAmount="0" boundaryCondition="true"/>
      <species id="M_ASPSA_c" name="ASPSA" compartment="C_cell" initialAmount="0" boundaryCondition="false"/>
      <species id="M_CO2_c" name="CO2" compartment="C_cell" initialAmount="0" boundaryCondition="false"/>
      <species id="M_F26P_c" name="F26P" compartment="C_cell" initialAmount="0" boundaryCondition="false"/>
      <species id="M_ETHe_c" name="ETHe" compartment="C_cell" initialAmount="0" boundaryCondition="false"/>
      <species id="M_ERGOST_c" name="ERGOST" compartment="C_cell" initialAmount="0" boundaryCondition="false"/>
      <species id="M_METH_c" name="METH" compartment="C_cell" initialAmount="0" boundaryCondition="false"/>
      <species id="M_Protein_c" name="Protein" compartment="C_cell" initialAmount="0" boundaryCondition="false"/>
      <species id="M_PYR_c" name="PYR" compartment="C_cell" initialAmount="0" boundaryCondition="false"/>
      <species id="M_S7P_c" name="S7P" compartment="C_cell" initialAmount="0" boundaryCondition="false"/>
      <species id="M_DGMP_c" name="DGMP" compartment="C_cell" initialAmount="0" boundaryCondition="false"/>
      <species id="M_OGT_c" name="OGT" compartment="C_cell" initialAmount="0" boundaryCondition="false"/>
      <species id="M_Methanol_input_b" name="Methanol_input" compartment="C_cell" initialAmount="0" boundaryCondition="true"/>
      <species id="M_SAM_c" name="SAM" compartment="C_cell" initialAmount="0" boundaryCondition="false"/>
      <species id="M_ABUTm_c" name="ABUTm" compartment="C_cell" initialAmount="0" boundaryCondition="false"/>
      <species id="M_CDPDGm_c" name="CDPDGm" compartment="C_cell" initialAmount="0" boundaryCondition="false"/>
      <species id="M_GTPm_c" name="GTPm" compartment="C_cell" initialAmount="0" boundaryCondition="false"/>
      <species id="M_Ethanol_drain_b" name="Ethanol_drain" compartment="C_cell" initialAmount="0" boundaryCondition="true"/>
      <species id="M_PROm_c" name="PROm" compartment="C_cell" initialAmount="0" boundaryCondition="false"/>
      <species id="M_GABAL_c" name="GABAL" compartment="C_cell" initialAmount="0" boundaryCondition="false"/>
      <species id="M_bALA_c" name="bALA" compartment="C_cell" initialAmount="0" boundaryCondition="false"/>
      <species id="M_Acetyl_CoA_drain_PRE_b" name="Acetyl-CoA_drain_PRE" compartment="C_cell" initialAmount="0" boundaryCondition="true"/>
      <species id="M_CBHCAP_c" name="CBHCAP" compartment="C_cell" initialAmount="0" boundaryCondition="false"/>
      <species id="M_C16A_c" name="C16A" compartment="C_cell" initialAmount="0" boundaryCondition="false"/>
      <species id="M_SUCCOAm_c" name="SUCCOAm" compartment="C_cell" initialAmount="0" boundaryCondition="false"/>
      <species id="M_VHA_c" name="VHA" compartment="C_cell" initialAmount="0" boundaryCondition="false"/>
      <species id="M_LEUm_c" name="LEUm" compartment="C_cell" initialAmount="0" boundaryCondition="false"/>
      <species id="M_ACLACm_c" name="ACLACm" compartment="C_cell" initialAmount="0" boundaryCondition="false"/>
      <species id="M_K_c" name="K" compartment="C_cell" initialAmount="0" boundaryCondition="false"/>
      <species id="M_LACT_c" name="LACT" compartment="C_cell" initialAmount="0" boundaryCondition="false"/>
      <species id="M_ALAe_c" name="ALAe" compartment="C_cell" initialAmount="0" boundaryCondition="false"/>
      <species id="M_2PG_c" name="2PG" compartment="C_cell" initialAmount="0" boundaryCondition="false"/>
      <species id="M_THRm_c" name="THRm" compartment="C_cell" initialAmount="0" boundaryCondition="false"/>
      <species id="M_ACYBUT_c" name="ACYBUT" compartment="C_cell" initialAmount="0" boundaryCondition="false"/>
      <species id="M_Oxaloacetate_mit_drain_PRE_b" name="Oxaloacetate_mit_drain_PRE" compartment="C_cell" initialAmount="0" boundaryCondition="true"/>
      <species id="M_OXALe_c" name="OXALe" compartment="C_cell" initialAmount="0" boundaryCondition="false"/>
      <species id="M_ACAR_c" name="ACAR" compartment="C_cell" initialAmount="0" boundaryCondition="false"/>
      <species id="M_C100ACP_c" name="C100ACP" compartment="C_cell" initialAmount="0" boundaryCondition="false"/>
      <species id="M_DHSPH_c" name="DHSPH" compartment="C_cell" initialAmount="0" boundaryCondition="false"/>
      <species id="M_IAC_c" name="IAC" compartment="C_cell" initialAmount="0" boundaryCondition="false"/>
      <species id="M_Propanoate_input_b" name="Propanoate_input" compartment="C_cell" initialAmount="0" boundaryCondition="true"/>
      <species id="M_C140_c" name="C140" compartment="C_cell" initialAmount="0" boundaryCondition="false"/>
      <species id="M_5MTA_c" name="5MTA" compartment="C_cell" initialAmount="0" boundaryCondition="false"/>
      <species id="M_AKG_c" name="AKG" compartment="C_cell" initialAmount="0" boundaryCondition="false"/>
      <species id="M_LEU_c" name="LEU" compartment="C_cell" initialAmount="0" boundaryCondition="false"/>
      <species id="M_AT3P2_c" name="AT3P2" compartment="C_cell" initialAmount="0" boundaryCondition="false"/>
      <species id="M_4HPP_c" name="4HPP" compartment="C_cell" initialAmount="0" boundaryCondition="false"/>
      <species id="M_L_Histidine_input_b" name="L-Histidine_input" compartment="C_cell" initialAmount="0" boundaryCondition="true"/>
      <species id="M_C240COA_c" name="C240COA" compartment="C_cell" initialAmount="0" boundaryCondition="false"/>
      <species id="M_GLCe_c" name="GLCe" compartment="C_cell" initialAmount="0" boundaryCondition="false"/>
      <species id="M_HISe_c" name="HISe" compartment="C_cell" initialAmount="0" boundaryCondition="false"/>
      <species id="M_L_Valine_drain_b" name="L-Valine_drain" compartment="C_cell" initialAmount="0" boundaryCondition="true"/>
      <species id="M_GLCNT_c" name="GLCNT" compartment="C_cell" initialAmount="0" boundaryCondition="false"/>
      <species id="M_MIP2C_c" name="MIP2C" compartment="C_cell" initialAmount="0" boundaryCondition="false"/>
      <species id="M_PYRm_c" name="PYRm" compartment="C_cell" initialAmount="0" boundaryCondition="false"/>
      <species id="M_F6P_c" name="F6P" compartment="C_cell" initialAmount="0" boundaryCondition="false"/>
      <species id="M_DUMP_c" name="DUMP" compartment="C_cell" initialAmount="0" boundaryCondition="false"/>
      <species id="M_Succinate_drain_b" name="Succinate_drain" compartment="C_cell" initialAmount="0" boundaryCondition="true"/>
      <species id="M_H2SO3_c" name="H2SO3" compartment="C_cell" initialAmount="0" boundaryCondition="false"/>
      <species id="M_NAGA6P_c" name="NAGA6P" compartment="C_cell" initialAmount="0" boundaryCondition="false"/>
      <species id="M_DPTH_c" name="DPTH" compartment="C_cell" initialAmount="0" boundaryCondition="false"/>
      <species id="M_L_Xylulose_input_b" name="L-Xylulose_input" compartment="C_cell" initialAmount="0" boundaryCondition="true"/>
      <species id="M_RL5P_c" name="RL5P" compartment="C_cell" initialAmount="0" boundaryCondition="false"/>
      <species id="M_LACAL_c" name="LACAL" compartment="C_cell" initialAmount="0" boundaryCondition="false"/>
      <species id="M_FRUe_c" name="FRUe" compartment="C_cell" initialAmount="0" boundaryCondition="false"/>
      <species id="M_HYXN_c" name="HYXN" compartment="C_cell" initialAmount="0" boundaryCondition="false"/>
      <species id="M_Tartrate_input_b" name="Tartrate_input" compartment="C_cell" initialAmount="0" boundaryCondition="true"/>
      <species id="M_GALUNTe_c" name="GALUNTe" compartment="C_cell" initialAmount="0" boundaryCondition="false"/>
      <species id="M_D_Sorbitol_drain_b" name="D-Sorbitol_drain" compartment="C_cell" initialAmount="0" boundaryCondition="true"/>
      <species id="M_L_Cysteine_input_b" name="L-Cysteine_input" compartment="C_cell" initialAmount="0" boundaryCondition="true"/>
      <species id="M_DQT_c" name="DQT" compartment="C_cell" initialAmount="0" boundaryCondition="false"/>
      <species id="M_Ee_c" name="Ee" compartment="C_cell" initialAmount="0" boundaryCondition="false"/>
      <species id="M_PHAC_c" name="PHAC" compartment="C_cell" initialAmount="0" boundaryCondition="false"/>
      <species id="M_Fumarate_drain_b" name="Fumarate_drain" compartment="C_cell" initialAmount="0" boundaryCondition="true"/>
      <species id="M_MTHF_c" name="MTHF" compartment="C_cell" initialAmount="0" boundaryCondition="false"/>
      <species id="M_LIPOm_c" name="LIPOm" compartment="C_cell" initialAmount="0" boundaryCondition="false"/>
      <species id="M_Itaconate_input_b" name="Itaconate_input" compartment="C_cell" initialAmount="0" boundaryCondition="true"/>
      <species id="M_GLP_c" name="GLP" compartment="C_cell" initialAmount="0" boundaryCondition="false"/>
      <species id="M_PRPP_c" name="PRPP" compartment="C_cell" initialAmount="0" boundaryCondition="false"/>
      <species id="M_HISOL_c" name="HISOL" compartment="C_cell" initialAmount="0" boundaryCondition="false"/>
      <species id="M_INS_c" name="INS" compartment="C_cell" initialAmount="0" boundaryCondition="false"/>
      <species id="M_MAL_c" name="MAL" compartment="C_cell" initialAmount="0" boundaryCondition="false"/>
      <species id="M_DAMP_c" name="DAMP" compartment="C_cell" initialAmount="0" boundaryCondition="false"/>
      <species id="M_PINS_c" name="PINS" compartment="C_cell" initialAmount="0" boundaryCondition="false"/>
      <species id="M_SOR_c" name="SOR" compartment="C_cell" initialAmount="0" boundaryCondition="false"/>
      <species id="M_cCMP_c" name="cCMP" compartment="C_cell" initialAmount="0" boundaryCondition="false"/>
      <species id="M_PHEN_c" name="PHEN" compartment="C_cell" initialAmount="0" boundaryCondition="false"/>
      <species id="M_Ethanol_input_b" name="Ethanol_input" compartment="C_cell" initialAmount="0" boundaryCondition="true"/>
      <species id="M_XYLANe_c" name="XYLANe" compartment="C_cell" initialAmount="0" boundaryCondition="false"/>
      <species id="M_PRO_c" name="PRO" compartment="C_cell" initialAmount="0" boundaryCondition="false"/>
      <species id="M_DU_c" name="DU" compartment="C_cell" initialAmount="0" boundaryCondition="false"/>
      <species id="M_C200ACP_c" name="C200ACP" compartment="C_cell" initialAmount="0" boundaryCondition="false"/>
      <species id="M_Oxaloacetate_drain_b" name="Oxaloacetate_drain" compartment="C_cell" initialAmount="0" boundaryCondition="true"/>
      <species id="M_AVN_c" name="AVN" compartment="C_cell" initialAmount="0" boundaryCondition="false"/>
      <species id="M_IIMZYMST_c" name="IIMZYMST" compartment="C_cell" initialAmount="0" boundaryCondition="false"/>
      <species id="M_NPRAN_c" name="NPRAN" compartment="C_cell" initialAmount="0" boundaryCondition="false"/>
      <species id="M_GMP_c" name="GMP" compartment="C_cell" initialAmount="0" boundaryCondition="false"/>
      <species id="M_RIBe_c" name="RIBe" compartment="C_cell" initialAmount="0" boundaryCondition="false"/>
      <species id="M_AICAR_c" name="AICAR" compartment="C_cell" initialAmount="0" boundaryCondition="false"/>
      <species id="M_2_Oxoglutarate_drain_PRE_b" name="2-Oxoglutarate_drain_PRE" compartment="C_cell" initialAmount="0" boundaryCondition="true"/>
      <species id="M_AM6SA_c" name="AM6SA" compartment="C_cell" initialAmount="0" boundaryCondition="false"/>
      <species id="M_Xylitol_drain_b" name="Xylitol_drain" compartment="C_cell" initialAmount="0" boundaryCondition="true"/>
      <species id="M_HACNm_c" name="HACNm" compartment="C_cell" initialAmount="0" boundaryCondition="false"/>
      <species id="M_D_Arabinose_input_b" name="D-Arabinose_input" compartment="C_cell" initialAmount="0" boundaryCondition="true"/>
      <species id="M_OACOA_c" name="OACOA" compartment="C_cell" initialAmount="0" boundaryCondition="false"/>
      <species id="M_DHOMST_c" name="DHOMST" compartment="C_cell" initialAmount="0" boundaryCondition="false"/>
      <species id="M_PHC_c" name="PHC" compartment="C_cell" initialAmount="0" boundaryCondition="false"/>
      <species id="M_BT_c" name="BT" compartment="C_cell" initialAmount="0" boundaryCondition="false"/>
      <species id="M_Pyruvate_drain_PRE_b" name="Pyruvate_drain_PRE" compartment="C_cell" initialAmount="0" boundaryCondition="true"/>
      <species id="M_PRBAMP_c" name="PRBAMP" compartment="C_cell" initialAmount="0" boundaryCondition="false"/>
      <species id="M_LXUL_c" name="LXUL" compartment="C_cell" initialAmount="0" boundaryCondition="false"/>
      <species id="M_FGAM_c" name="FGAM" compartment="C_cell" initialAmount="0" boundaryCondition="false"/>
      <species id="M_GLCNTe_c" name="GLCNTe" compartment="C_cell" initialAmount="0" boundaryCondition="false"/>
      <species id="M_2HDACP_c" name="2HDACP" compartment="C_cell" initialAmount="0" boundaryCondition="false"/>
      <species id="M_UTP_c" name="UTP" compartment="C_cell" initialAmount="0" boundaryCondition="false"/>
      <species id="M_CDPm_c" name="CDPm" compartment="C_cell" initialAmount="0" boundaryCondition="false"/>
      <species id="M_PANT_c" name="PANT" compartment="C_cell" initialAmount="0" boundaryCondition="false"/>
      <species id="M_Acetyl_CoA_mit_drain_PRE_b" name="Acetyl-CoA_mit_drain_PRE" compartment="C_cell" initialAmount="0" boundaryCondition="true"/>
      <species id="M_TRPe_c" name="TRPe" compartment="C_cell" initialAmount="0" boundaryCondition="false"/>
      <species id="M_H2O2_c" name="H2O2" compartment="C_cell" initialAmount="0" boundaryCondition="false"/>
      <species id="M_FERIm_c" name="FERIm" compartment="C_cell" initialAmount="0" boundaryCondition="false"/>
      <species id="M_HHTRNA_c" name="HHTRNA" compartment="C_cell" initialAmount="0" boundaryCondition="false"/>
      <species id="M_L_Threonine_drain_b" name="L-Threonine_drain" compartment="C_cell" initialAmount="0" boundaryCondition="true"/>
      <species id="M_PMME_c" name="PMME" compartment="C_cell" initialAmount="0" boundaryCondition="false"/>
      <species id="M_R1P_c" name="R1P" compartment="C_cell" initialAmount="0" boundaryCondition="false"/>
      <species id="M_GA6P_c" name="GA6P" compartment="C_cell" initialAmount="0" boundaryCondition="false"/>
      <species id="M_MAGLY_c" name="MAGLY" compartment="C_cell" initialAmount="0" boundaryCondition="false"/>
      <species id="M_PGm_c" name="PGm" compartment="C_cell" initialAmount="0" boundaryCondition="false"/>
      <species id="M_MALACP_c" name="MALACP" compartment="C_cell" initialAmount="0" boundaryCondition="false"/>
      <species id="M_Propanoate_drain_b" name="Propanoate_drain" compartment="C_cell" initialAmount="0" boundaryCondition="true"/>
      <species id="M_TARe_c" name="TARe" compartment="C_cell" initialAmount="0" boundaryCondition="false"/>
      <species id="M_Glycerol_drain_b" name="Glycerol_drain" compartment="C_cell" initialAmount="0" boundaryCondition="true"/>
      <species id="M_PHAC_COA_c" name="PHAC-COA" compartment="C_cell" initialAmount="0" boundaryCondition="false"/>
      <species id="M_UMP_c" name="UMP" compartment="C_cell" initialAmount="0" boundaryCondition="false"/>
      <species id="M_CDPCHO_c" name="CDPCHO" compartment="C_cell" initialAmount="0" boundaryCondition="false"/>
      <species id="M_LPE_c" name="LPE" compartment="C_cell" initialAmount="0" boundaryCondition="false"/>
      <species id="M_METe_c" name="METe" compartment="C_cell" initialAmount="0" boundaryCondition="false"/>
      <species id="M_PCHO_c" name="PCHO" compartment="C_cell" initialAmount="0" boundaryCondition="false"/>
      <species id="M_GLYCOGEN_c" name="GLYCOGEN" compartment="C_cell" initialAmount="0" boundaryCondition="false"/>
      <species id="M_L_Threonine_input_b" name="L-Threonine_input" compartment="C_cell" initialAmount="0" boundaryCondition="true"/>
      <species id="M_DCDP_c" name="DCDP" compartment="C_cell" initialAmount="0" boundaryCondition="false"/>
      <species id="M_AFB1_c" name="AFB1" compartment="C_cell" initialAmount="0" boundaryCondition="false"/>
      <species id="M_IMP_c" name="IMP" compartment="C_cell" initialAmount="0" boundaryCondition="false"/>
      <species id="M_ASN_c" name="ASN" compartment="C_cell" initialAmount="0" boundaryCondition="false"/>
      <species id="M_MVL_c" name="MVL" compartment="C_cell" initialAmount="0" boundaryCondition="false"/>
      <species id="M_ITCe_c" name="ITCe" compartment="C_cell" initialAmount="0" boundaryCondition="false"/>
      <species id="M_Glycerol_drain_X_b" name="Glycerol_drain_X" compartment="C_cell" initialAmount="0" boundaryCondition="true"/>
      <species id="M_L_Methionine_drain_b" name="L-Methionine_drain" compartment="C_cell" initialAmount="0" boundaryCondition="true"/>
      <species id="M_AKGg_c" name="AKGg" compartment="C_cell" initialAmount="0" boundaryCondition="false"/>
      <species id="M_HNO3_c" name="HNO3" compartment="C_cell" initialAmount="0" boundaryCondition="false"/>
      <species id="M_XTSINE_c" name="XTSINE" compartment="C_cell" initialAmount="0" boundaryCondition="false"/>
      <species id="M_CELLUe_c" name="CELLUe" compartment="C_cell" initialAmount="0" boundaryCondition="false"/>
      <species id="M_PHP_c" name="PHP" compartment="C_cell" initialAmount="0" boundaryCondition="false"/>
      <species id="M_LARAB_c" name="LARAB" compartment="C_cell" initialAmount="0" boundaryCondition="false"/>
      <species id="M_D_Ribose_5_phosphate_drain_PRE_b" name="D-Ribose 5-phosphate_drain_PRE" compartment="C_cell" initialAmount="0" boundaryCondition="true"/>
      <species id="M_DATP_c" name="DATP" compartment="C_cell" initialAmount="0" boundaryCondition="false"/>
      <species id="M_Pectate_input_b" name="Pectate_input" compartment="C_cell" initialAmount="0" boundaryCondition="true"/>
      <species id="M_GL3Pm_c" name="GL3Pm" compartment="C_cell" initialAmount="0" boundaryCondition="false"/>
      <species id="M_Aflatoxin_B2_drain_b" name="Aflatoxin_B2_drain" compartment="C_cell" initialAmount="0" boundaryCondition="true"/>
      <species id="M_Erythritol_input_b" name="Erythritol_input" compartment="C_cell" initialAmount="0" boundaryCondition="true"/>
      <species id="M_PYRe_c" name="PYRe" compartment="C_cell" initialAmount="0" boundaryCondition="false"/>
      <species id="M_DAGLY_c" name="DAGLY" compartment="C_cell" initialAmount="0" boundaryCondition="false"/>
      <species id="M_GLC_c" name="GLC" compartment="C_cell" initialAmount="0" boundaryCondition="false"/>
      <species id="M_ILE_c" name="ILE" compartment="C_cell" initialAmount="0" boundaryCondition="false"/>
      <species id="M_Acetate_input_b" name="Acetate_input" compartment="C_cell" initialAmount="0" boundaryCondition="true"/>
      <species id="M_AKAm_c" name="AKAm" compartment="C_cell" initialAmount="0" boundaryCondition="false"/>
      <species id="M_metabolite_drain_b" name="metabolite_drain" compartment="C_cell" initialAmount="0" boundaryCondition="true"/>
      <species id="M_ICITe_c" name="ICITe" compartment="C_cell" initialAmount="0" boundaryCondition="false"/>
      <species id="M_IGP_c" name="IGP" compartment="C_cell" initialAmount="0" boundaryCondition="false"/>
      <species id="M_IDOL_c" name="IDOL" compartment="C_cell" initialAmount="0" boundaryCondition="false"/>
      <species id="M_XAN_c" name="XAN" compartment="C_cell" initialAmount="0" boundaryCondition="false"/>
      <species id="M_PA_c" name="PA" compartment="C_cell" initialAmount="0" boundaryCondition="false"/>
      <species id="M_ACCOAm_c" name="ACCOAm" compartment="C_cell" initialAmount="0" boundaryCondition="false"/>
      <species id="M_CITR_c" name="CITR" compartment="C_cell" initialAmount="0" boundaryCondition="false"/>
      <species id="M_GLUe_c" name="GLUe" compartment="C_cell" initialAmount="0" boundaryCondition="false"/>
      <species id="M_CITe_c" name="CITe" compartment="C_cell" initialAmount="0" boundaryCondition="false"/>
      <species id="M_RTHIOm_c" name="RTHIOm" compartment="C_cell" initialAmount="0" boundaryCondition="false"/>
      <species id="M_UDPNAG_c" name="UDPNAG" compartment="C_cell" initialAmount="0" boundaryCondition="false"/>
      <species id="M_Formate_input_b" name="Formate_input" compartment="C_cell" initialAmount="0" boundaryCondition="true"/>
      <species id="M_NAGA1P_c" name="NAGA1P" compartment="C_cell" initialAmount="0" boundaryCondition="false"/>
      <species id="M_VAL_c" name="VAL" compartment="C_cell" initialAmount="0" boundaryCondition="false"/>
      <species id="M_D_Galacturonate_input_b" name="D-Galacturonate_input" compartment="C_cell" initialAmount="0" boundaryCondition="true"/>
      <species id="M_NADPH_drain_b" name="NADPH_drain" compartment="C_cell" initialAmount="0" boundaryCondition="true"/>
      <species id="M_ADCHOR_c" name="ADCHOR" compartment="C_cell" initialAmount="0" boundaryCondition="false"/>
      <species id="M_cdAMP_c" name="cdAMP" compartment="C_cell" initialAmount="0" boundaryCondition="false"/>
      <species id="M_L_Alanine_input_b" name="L-Alanine_input" compartment="C_cell" initialAmount="0" boundaryCondition="true"/>
      <species id="M_DUDP_c" name="DUDP" compartment="C_cell" initialAmount="0" boundaryCondition="false"/>
      <species id="M_GLYm_c" name="GLYm" compartment="C_cell" initialAmount="0" boundaryCondition="false"/>
      <species id="M_THY_c" name="THY" compartment="C_cell" initialAmount="0" boundaryCondition="false"/>
      <species id="M_TCOA_c" name="TCOA" compartment="C_cell" initialAmount="0" boundaryCondition="false"/>
      <species id="M_METHOLe_c" name="METHOLe" compartment="C_cell" initialAmount="0" boundaryCondition="false"/>
      <species id="M_CHOR_c" name="CHOR" compartment="C_cell" initialAmount="0" boundaryCondition="false"/>
      <species id="M_PE_c" name="PE" compartment="C_cell" initialAmount="0" boundaryCondition="false"/>
      <species id="M_L_Lysine_input_b" name="L-Lysine_input" compartment="C_cell" initialAmount="0" boundaryCondition="true"/>
      <species id="M_ACAL_c" name="ACAL" compartment="C_cell" initialAmount="0" boundaryCondition="false"/>
      <species id="M_CER3_c" name="CER3" compartment="C_cell" initialAmount="0" boundaryCondition="false"/>
      <species id="M_ACP_c" name="ACP" compartment="C_cell" initialAmount="0" boundaryCondition="false"/>
      <species id="M_AFG1_c" name="AFG1" compartment="C_cell" initialAmount="0" boundaryCondition="false"/>
      <species id="M_D_Fructose_input_b" name="D-Fructose_input" compartment="C_cell" initialAmount="0" boundaryCondition="true"/>
      <species id="M_SOT_c" name="SOT" compartment="C_cell" initialAmount="0" boundaryCondition="false"/>
      <species id="M_STARe_c" name="STARe" compartment="C_cell" initialAmount="0" boundaryCondition="false"/>
      <species id="M_PHSER_c" name="PHSER" compartment="C_cell" initialAmount="0" boundaryCondition="false"/>
      <species id="M_Xylitol_input_b" name="Xylitol_input" compartment="C_cell" initialAmount="0" boundaryCondition="true"/>
      <species id="M_Galactitol_input_b" name="Galactitol_input" compartment="C_cell" initialAmount="0" boundaryCondition="true"/>
      <species id="M_Oxaloacetate_input_b" name="Oxaloacetate_input" compartment="C_cell" initialAmount="0" boundaryCondition="true"/>
      <species id="M_ICITm_c" name="ICITm" compartment="C_cell" initialAmount="0" boundaryCondition="false"/>
      <species id="M_Glycine_drain_b" name="Glycine_drain" compartment="C_cell" initialAmount="0" boundaryCondition="true"/>
      <species id="M_APEP_c" name="APEP" compartment="C_cell" initialAmount="0" boundaryCondition="false"/>
      <species id="M_AKGm_c" name="AKGm" compartment="C_cell" initialAmount="0" boundaryCondition="false"/>
      <species id="M_C100ACPm_c" name="C100ACPm" compartment="C_cell" initialAmount="0" boundaryCondition="false"/>
      <species id="M_CDPETN_c" name="CDPETN" compartment="C_cell" initialAmount="0" boundaryCondition="false"/>
      <species id="M_QH2m_c" name="QH2m" compartment="C_cell" initialAmount="0" boundaryCondition="false"/>
      <species id="M_OAg_c" name="OAg" compartment="C_cell" initialAmount="0" boundaryCondition="false"/>
      <species id="M_ST_c" name="ST" compartment="C_cell" initialAmount="0" boundaryCondition="false"/>
      <species id="M_XMP_c" name="XMP" compartment="C_cell" initialAmount="0" boundaryCondition="false"/>
      <species id="M_HCITm_c" name="HCITm" compartment="C_cell" initialAmount="0" boundaryCondition="false"/>
      <species id="M_S_Malate_drain_b" name="(S)-Malate_drain" compartment="C_cell" initialAmount="0" boundaryCondition="true"/>
      <species id="M_HACOA_c" name="HACOA" compartment="C_cell" initialAmount="0" boundaryCondition="false"/>
      <species id="M_UGC_c" name="UGC" compartment="C_cell" initialAmount="0" boundaryCondition="false"/>
      <species id="M_ASUC_c" name="ASUC" compartment="C_cell" initialAmount="0" boundaryCondition="false"/>
      <species id="M_Isocitrate_drain_b" name="Isocitrate_drain" compartment="C_cell" initialAmount="0" boundaryCondition="true"/>
      <species id="M_ATPm_c" name="ATPm" compartment="C_cell" initialAmount="0" boundaryCondition="false"/>
      <species id="M_ASPRM_c" name="ASPRM" compartment="C_cell" initialAmount="0" boundaryCondition="false"/>
      <species id="M_THF_c" name="THF" compartment="C_cell" initialAmount="0" boundaryCondition="false"/>
      <species id="M_PROPCOA_c" name="PROPCOA" compartment="C_cell" initialAmount="0" boundaryCondition="false"/>
      <species id="M_L_Leucine_drain_b" name="L-Leucine_drain" compartment="C_cell" initialAmount="0" boundaryCondition="true"/>
      <species id="M_SUCCg_c" name="SUCCg" compartment="C_cell" initialAmount="0" boundaryCondition="false"/>
      <species id="M_Pyruvate_drain_b" name="Pyruvate_drain" compartment="C_cell" initialAmount="0" boundaryCondition="true"/>
      <species id="M_P5C_c" name="P5C" compartment="C_cell" initialAmount="0" boundaryCondition="false"/>
      <species id="M_AMUCO_c" name="AMUCO" compartment="C_cell" initialAmount="0" boundaryCondition="false"/>
      <species id="M_3HPACP_c" name="3HPACP" compartment="C_cell" initialAmount="0" boundaryCondition="false"/>
      <species id="M_LEUe_c" name="LEUe" compartment="C_cell" initialAmount="0" boundaryCondition="false"/>
      <species id="M_SACP_c" name="SACP" compartment="C_cell" initialAmount="0" boundaryCondition="false"/>
      <species id="M_2MCIT_c" name="2MCIT" compartment="C_cell" initialAmount="0" boundaryCondition="false"/>
      <species id="M_LTRNAm_c" name="LTRNAm" compartment="C_cell" initialAmount="0" boundaryCondition="false"/>
      <species id="M_Starch_input_b" name="Starch_input" compartment="C_cell" initialAmount="0" boundaryCondition="true"/>
      <species id="M_L_Aspartate_input_b" name="L-Aspartate_input" compartment="C_cell" initialAmount="0" boundaryCondition="true"/>
      <species id="M_D_Galactonate_input_b" name="D-Galactonate_input" compartment="C_cell" initialAmount="0" boundaryCondition="true"/>
      <species id="M_APROP_c" name="APROP" compartment="C_cell" initialAmount="0" boundaryCondition="false"/>
      <species id="M_RGT_c" name="RGT" compartment="C_cell" initialAmount="0" boundaryCondition="false"/>
      <species id="M_GL3P_c" name="GL3P" compartment="C_cell" initialAmount="0" boundaryCondition="false"/>
      <species id="M_HAVN_c" name="HAVN" compartment="C_cell" initialAmount="0" boundaryCondition="false"/>
      <species id="M_NAGLUSm_c" name="NAGLUSm" compartment="C_cell" initialAmount="0" boundaryCondition="false"/>
      <species id="M_CAIR_c" name="CAIR" compartment="C_cell" initialAmount="0" boundaryCondition="false"/>
      <species id="M_C150ACP_c" name="C150ACP" compartment="C_cell" initialAmount="0" boundaryCondition="false"/>
      <species id="M_MANNANe_c" name="MANNANe" compartment="C_cell" initialAmount="0" boundaryCondition="false"/>
      <species id="M_MLT_c" name="MLT" compartment="C_cell" initialAmount="0" boundaryCondition="false"/>
      <species id="M_APRUT_c" name="APRUT" compartment="C_cell" initialAmount="0" boundaryCondition="false"/>
      <species id="M_Glucan_drain_X_b" name="Glucan_drain_X" compartment="C_cell" initialAmount="0" boundaryCondition="true"/>
      <species id="M_FKYN_c" name="FKYN" compartment="C_cell" initialAmount="0" boundaryCondition="false"/>
      <species id="M_PEP_c" name="PEP" compartment="C_cell" initialAmount="0" boundaryCondition="false"/>
      <species id="M_2_Oxoglutarate_mit_drain_PRE_b" name="2-Oxoglutarate_mit_drain_PRE" compartment="C_cell" initialAmount="0" boundaryCondition="true"/>
      <species id="M_GPP_c" name="GPP" compartment="C_cell" initialAmount="0" boundaryCondition="false"/>
      <species id="M_ACARm_c" name="ACARm" compartment="C_cell" initialAmount="0" boundaryCondition="false"/>
      <species id="M_PNTO_c" name="PNTO" compartment="C_cell" initialAmount="0" boundaryCondition="false"/>
      <species id="M_MAN_c" name="MAN" compartment="C_cell" initialAmount="0" boundaryCondition="false"/>
      <species id="M_DCTP_c" name="DCTP" compartment="C_cell" initialAmount="0" boundaryCondition="false"/>
      <species id="M_PAm_c" name="PAm" compartment="C_cell" initialAmount="0" boundaryCondition="false"/>
      <species id="M_AMYLSe_c" name="AMYLSe" compartment="C_cell" initialAmount="0" boundaryCondition="false"/>
      <species id="M_THPTGLU_c" name="THPTGLU" compartment="C_cell" initialAmount="0" boundaryCondition="false"/>
      <species id="M_23PDG_c" name="23PDG" compartment="C_cell" initialAmount="0" boundaryCondition="false"/>
      <species id="M_AMA_c" name="AMA" compartment="C_cell" initialAmount="0" boundaryCondition="false"/>
      <species id="M_MAN6P_c" name="MAN6P" compartment="C_cell" initialAmount="0" boundaryCondition="false"/>
      <species id="M_L_Methionine_input_b" name="L-Methionine_input" compartment="C_cell" initialAmount="0" boundaryCondition="true"/>
      <species id="M_NADPg_c" name="NADPg" compartment="C_cell" initialAmount="0" boundaryCondition="false"/>
      <species id="M_bDGLC_c" name="bDGLC" compartment="C_cell" initialAmount="0" boundaryCondition="false"/>
      <species id="M_AACCOA_c" name="AACCOA" compartment="C_cell" initialAmount="0" boundaryCondition="false"/>
      <species id="M_CYSe_c" name="CYSe" compartment="C_cell" initialAmount="0" boundaryCondition="false"/>
      <species id="M_C181ACP_c" name="C181ACP" compartment="C_cell" initialAmount="0" boundaryCondition="false"/>
      <species id="M_GALUNT_c" name="GALUNT" compartment="C_cell" initialAmount="0" boundaryCondition="false"/>
      <species id="M_GLUGSAL_c" name="GLUGSAL" compartment="C_cell" initialAmount="0" boundaryCondition="false"/>
      <species id="M_THFG_c" name="THFG" compartment="C_cell" initialAmount="0" boundaryCondition="false"/>
      <species id="M_ASNe_c" name="ASNe" compartment="C_cell" initialAmount="0" boundaryCondition="false"/>
      <species id="M_ACALm_c" name="ACALm" compartment="C_cell" initialAmount="0" boundaryCondition="false"/>
      <species id="M_MIPC_c" name="MIPC" compartment="C_cell" initialAmount="0" boundaryCondition="false"/>
      <species id="M_CALH_c" name="CALH" compartment="C_cell" initialAmount="0" boundaryCondition="false"/>
      <species id="M_CGLY_c" name="CGLY" compartment="C_cell" initialAmount="0" boundaryCondition="false"/>
      <species id="M_IAD_c" name="IAD" compartment="C_cell" initialAmount="0" boundaryCondition="false"/>
      <species id="M_FRU_c" name="FRU" compartment="C_cell" initialAmount="0" boundaryCondition="false"/>
      <species id="M_CO2m_c" name="CO2m" compartment="C_cell" initialAmount="0" boundaryCondition="false"/>
      <species id="M_GLN_c" name="GLN" compartment="C_cell" initialAmount="0" boundaryCondition="false"/>
      <species id="M_SERe_c" name="SERe" compartment="C_cell" initialAmount="0" boundaryCondition="false"/>
      <species id="M_O2_input_b" name="O2_input" compartment="C_cell" initialAmount="0" boundaryCondition="true"/>
      <species id="M_L_Valine_input_b" name="L-Valine_input" compartment="C_cell" initialAmount="0" boundaryCondition="true"/>
      <species id="M_PHPYR_c" name="PHPYR" compartment="C_cell" initialAmount="0" boundaryCondition="false"/>
      <species id="M_DHF_c" name="DHF" compartment="C_cell" initialAmount="0" boundaryCondition="false"/>
      <species id="M_D_Lactate_drain_b" name="D-Lactate_drain" compartment="C_cell" initialAmount="0" boundaryCondition="true"/>
      <species id="M_ASPTRNA_c" name="ASPTRNA" compartment="C_cell" initialAmount="0" boundaryCondition="false"/>
      <species id="M_2_Oxoglutarate_drain_b" name="2-Oxoglutarate_drain" compartment="C_cell" initialAmount="0" boundaryCondition="true"/>
      <species id="M_APS_c" name="APS" compartment="C_cell" initialAmount="0" boundaryCondition="false"/>
      <species id="M_DHSP_c" name="DHSP" compartment="C_cell" initialAmount="0" boundaryCondition="false"/>
      <species id="M_DNA_c" name="DNA" compartment="C_cell" initialAmount="0" boundaryCondition="false"/>
      <species id="M_L_Aspartate_drain_b" name="L-Aspartate_drain" compartment="C_cell" initialAmount="0" boundaryCondition="true"/>
      <species id="M_13GLUCANe_c" name="13GLUCANe" compartment="C_cell" initialAmount="0" boundaryCondition="false"/>
      <species id="M_GDPm_c" name="GDPm" compartment="C_cell" initialAmount="0" boundaryCondition="false"/>
      <species id="M_HSER_c" name="HSER" compartment="C_cell" initialAmount="0" boundaryCondition="false"/>
      <species id="M_COAg_c" name="COAg" compartment="C_cell" initialAmount="0" boundaryCondition="false"/>
      <species id="M_ASPe_c" name="ASPe" compartment="C_cell" initialAmount="0" boundaryCondition="false"/>
      <species id="M_D_Erythrose_4_phosphate_drain_PRE_b" name="D-Erythrose 4-phosphate_drain_PRE" compartment="C_cell" initialAmount="0" boundaryCondition="true"/>
      <species id="M_D_Gluconate_drain_b" name="D-Gluconate_drain" compartment="C_cell" initialAmount="0" boundaryCondition="true"/>
      <species id="M_FALD_c" name="FALD" compartment="C_cell" initialAmount="0" boundaryCondition="false"/>
      <species id="M_D_Arabitol_input_b" name="D-Arabitol_input" compartment="C_cell" initialAmount="0" boundaryCondition="true"/>
      <species id="M_FADm_c" name="FADm" compartment="C_cell" initialAmount="0" boundaryCondition="false"/>
      <species id="M_H2S_c" name="H2S" compartment="C_cell" initialAmount="0" boundaryCondition="false"/>
      <species id="M_LLDACV_c" name="LLDACV" compartment="C_cell" initialAmount="0" boundaryCondition="false"/>
      <species id="M_SOTe_c" name="SOTe" compartment="C_cell" initialAmount="0" boundaryCondition="false"/>
      <species id="M_GABALm_c" name="GABALm" compartment="C_cell" initialAmount="0" boundaryCondition="false"/>
      <species id="M_Cam_c" name="Cam" compartment="C_cell" initialAmount="0" boundaryCondition="false"/>
      <species id="M_Aflatoxin_G2_drain_b" name="Aflatoxin_G2_drain" compartment="C_cell" initialAmount="0" boundaryCondition="true"/>
      <species id="M_GABA_c" name="GABA" compartment="C_cell" initialAmount="0" boundaryCondition="false"/>
      <species id="M_IGST_c" name="IGST" compartment="C_cell" initialAmount="0" boundaryCondition="false"/>
      <species id="M_MYOI_c" name="MYOI" compartment="C_cell" initialAmount="0" boundaryCondition="false"/>
      <species id="M_D_Lactate_input_b" name="D-Lactate_input" compartment="C_cell" initialAmount="0" boundaryCondition="true"/>
      <species id="M_GDP_c" name="GDP" compartment="C_cell" initialAmount="0" boundaryCondition="false"/>
      <species id="M_ITPm_c" name="ITPm" compartment="C_cell" initialAmount="0" boundaryCondition="false"/>
      <species id="M_EOLe_c" name="EOLe" compartment="C_cell" initialAmount="0" boundaryCondition="false"/>
      <species id="M_CAASP_c" name="CAASP" compartment="C_cell" initialAmount="0" boundaryCondition="false"/>
      <species id="M_ACNL_c" name="ACNL" compartment="C_cell" initialAmount="0" boundaryCondition="false"/>
      <species id="M_XYLe_c" name="XYLe" compartment="C_cell" initialAmount="0" boundaryCondition="false"/>
      <species id="M_THFm_c" name="THFm" compartment="C_cell" initialAmount="0" boundaryCondition="false"/>
      <species id="M_AVF_c" name="AVF" compartment="C_cell" initialAmount="0" boundaryCondition="false"/>
      <species id="M_DC_c" name="DC" compartment="C_cell" initialAmount="0" boundaryCondition="false"/>
      <species id="M_DT_c" name="DT" compartment="C_cell" initialAmount="0" boundaryCondition="false"/>
      <species id="M_PS_c" name="PS" compartment="C_cell" initialAmount="0" boundaryCondition="false"/>
      <species id="M_6_MSA_c" name="6-MSA" compartment="C_cell" initialAmount="0" boundaryCondition="false"/>
      <species id="M_URA_c" name="URA" compartment="C_cell" initialAmount="0" boundaryCondition="false"/>
      <species id="M_NADg_c" name="NADg" compartment="C_cell" initialAmount="0" boundaryCondition="false"/>
      <species id="M_SAICAR_c" name="SAICAR" compartment="C_cell" initialAmount="0" boundaryCondition="false"/>
      <species id="M_EOL_c" name="EOL" compartment="C_cell" initialAmount="0" boundaryCondition="false"/>
      <species id="M_AHHMP_c" name="AHHMP" compartment="C_cell" initialAmount="0" boundaryCondition="false"/>
      <species id="M_L_Arginine_input_b" name="L-Arginine_input" compartment="C_cell" initialAmount="0" boundaryCondition="true"/>
      <species id="M_AFG2_c" name="AFG2" compartment="C_cell" initialAmount="0" boundaryCondition="false"/>
      <species id="M_CMP_c" name="CMP" compartment="C_cell" initialAmount="0" boundaryCondition="false"/>
      <species id="M_DTB_c" name="DTB" compartment="C_cell" initialAmount="0" boundaryCondition="false"/>
      <species id="M_CYTS_c" name="CYTS" compartment="C_cell" initialAmount="0" boundaryCondition="false"/>
      <species id="M_L_Glutamine_input_b" name="L-Glutamine_input" compartment="C_cell" initialAmount="0" boundaryCondition="true"/>
      <species id="M_PPMVL_c" name="PPMVL" compartment="C_cell" initialAmount="0" boundaryCondition="false"/>
      <species id="M_LAOL_c" name="LAOL" compartment="C_cell" initialAmount="0" boundaryCondition="false"/>
      <species id="M_PINSP_c" name="PINSP" compartment="C_cell" initialAmount="0" boundaryCondition="false"/>
      <species id="M_TPI_c" name="TPI" compartment="C_cell" initialAmount="0" boundaryCondition="false"/>
      <species id="M_DHP_c" name="DHP" compartment="C_cell" initialAmount="0" boundaryCondition="false"/>
      <species id="M_AACCOAm_c" name="AACCOAm" compartment="C_cell" initialAmount="0" boundaryCondition="false"/>
      <species id="M_OAHSER_c" name="OAHSER" compartment="C_cell" initialAmount="0" boundaryCondition="false"/>
      <species id="M_D_Mannose_input_b" name="D-Mannose_input" compartment="C_cell" initialAmount="0" boundaryCondition="true"/>
      <species id="M_OMP_c" name="OMP" compartment="C_cell" initialAmount="0" boundaryCondition="false"/>
      <species id="M_Aflatoxin_G1_drain_b" name="Aflatoxin_G1_drain" compartment="C_cell" initialAmount="0" boundaryCondition="true"/>
      <species id="M_LYSm_c" name="LYSm" compartment="C_cell" initialAmount="0" boundaryCondition="false"/>
      <species id="M_OXGLY_c" name="OXGLY" compartment="C_cell" initialAmount="0" boundaryCondition="false"/>
      <species id="M_OBUTm_c" name="OBUTm" compartment="C_cell" initialAmount="0" boundaryCondition="false"/>
      <species id="M_THR_c" name="THR" compartment="C_cell" initialAmount="0" boundaryCondition="false"/>
      <species id="M_DIMGP_c" name="DIMGP" compartment="C_cell" initialAmount="0" boundaryCondition="false"/>
      <species id="M_NADH_c" name="NADH" compartment="C_cell" initialAmount="0" boundaryCondition="false"/>
      <species id="M_METHOL_c" name="METHOL" compartment="C_cell" initialAmount="0" boundaryCondition="false"/>
      <species id="M_GLAL_b" name="GLAL" compartment="C_cell" initialAmount="0" boundaryCondition="true"/>
      <species id="M_UDPGAL_c" name="UDPGAL" compartment="C_cell" initialAmount="0" boundaryCondition="false"/>
      <species id="M_AMP_c" name="AMP" compartment="C_cell" initialAmount="0" boundaryCondition="false"/>
      <species id="M_NH3_c" name="NH3" compartment="C_cell" initialAmount="0" boundaryCondition="false"/>
      <species id="M_MZYMST_c" name="MZYMST" compartment="C_cell" initialAmount="0" boundaryCondition="false"/>
      <species id="M_Chitin_drain_X_b" name="Chitin_drain_X" compartment="C_cell" initialAmount="0" boundaryCondition="true"/>
      <species id="M_Amylopectin_input_b" name="Amylopectin_input" compartment="C_cell" initialAmount="0" boundaryCondition="true"/>
      <species id="M_Itaconate_drain_b" name="Itaconate_drain" compartment="C_cell" initialAmount="0" boundaryCondition="true"/>
      <species id="M_SME_c" name="SME" compartment="C_cell" initialAmount="0" boundaryCondition="false"/>
      <species id="M_UREAC_c" name="UREAC" compartment="C_cell" initialAmount="0" boundaryCondition="false"/>
      <species id="M_Protein_drain_X_b" name="Protein_drain_X" compartment="C_cell" initialAmount="0" boundaryCondition="true"/>
      <species id="M_Arabinan_input_b" name="Arabinan_input" compartment="C_cell" initialAmount="0" boundaryCondition="true"/>
      <species id="M_XUL_c" name="XUL" compartment="C_cell" initialAmount="0" boundaryCondition="false"/>
      <species id="M_CHO_c" name="CHO" compartment="C_cell" initialAmount="0" boundaryCondition="false"/>
      <species id="M_CITm_c" name="CITm" compartment="C_cell" initialAmount="0" boundaryCondition="false"/>
      <species id="M_CAR_c" name="CAR" compartment="C_cell" initialAmount="0" boundaryCondition="false"/>
      <species id="M_DUTP_c" name="DUTP" compartment="C_cell" initialAmount="0" boundaryCondition="false"/>
      <species id="M_HKYN_c" name="HKYN" compartment="C_cell" initialAmount="0" boundaryCondition="false"/>
      <species id="M_ADN_c" name="ADN" compartment="C_cell" initialAmount="0" boundaryCondition="false"/>
      <species id="M_OXAL_c" name="OXAL" compartment="C_cell" initialAmount="0" boundaryCondition="false"/>
      <species id="M_AOL_c" name="AOL" compartment="C_cell" initialAmount="0" boundaryCondition="false"/>
      <species id="M_ACCOA_c" name="ACCOA" compartment="C_cell" initialAmount="0" boundaryCondition="false"/>
      <species id="M_IPPMAL_c" name="IPPMAL" compartment="C_cell" initialAmount="0" boundaryCondition="false"/>
      <species id="M_C162ACP_c" name="C162ACP" compartment="C_cell" initialAmount="0" boundaryCondition="false"/>
      <species id="M_bDGLCe_c" name="bDGLCe" compartment="C_cell" initialAmount="0" boundaryCondition="false"/>
      <species id="M_ACTP_c" name="ACTP" compartment="C_cell" initialAmount="0" boundaryCondition="false"/>
      <species id="M_ETHm_c" name="ETHm" compartment="C_cell" initialAmount="0" boundaryCondition="false"/>
      <species id="M_AFB2_c" name="AFB2" compartment="C_cell" initialAmount="0" boundaryCondition="false"/>
      <species id="M_Oxaloacetate_drain_PRE_b" name="Oxaloacetate_drain_PRE" compartment="C_cell" initialAmount="0" boundaryCondition="true"/>
      <species id="M_C160_c" name="C160" compartment="C_cell" initialAmount="0" boundaryCondition="false"/>
      <species id="M_ICITg_c" name="ICITg" compartment="C_cell" initialAmount="0" boundaryCondition="false"/>
      <species id="M_Oxalate_input_b" name="Oxalate_input" compartment="C_cell" initialAmount="0" boundaryCondition="true"/>
      <species id="M_ILEm_c" name="ILEm" compartment="C_cell" initialAmount="0" boundaryCondition="false"/>
      <species id="M_CELLOTe_c" name="CELLOTe" compartment="C_cell" initialAmount="0" boundaryCondition="false"/>
      <species id="M_CMUSA_c" name="CMUSA" compartment="C_cell" initialAmount="0" boundaryCondition="false"/>
      <species id="M_Succinyl_CoA_mit_drain_PRE_b" name="Succinyl-CoA_mit_drain_PRE" compartment="C_cell" initialAmount="0" boundaryCondition="true"/>
      <species id="M_MLTe_c" name="MLTe" compartment="C_cell" initialAmount="0" boundaryCondition="false"/>
      <species id="M_L_Arginine_drain_b" name="L-Arginine_drain" compartment="C_cell" initialAmount="0" boundaryCondition="true"/>
      <species id="M_ATP_drain_b" name="ATP_drain" compartment="C_cell" initialAmount="0" boundaryCondition="true"/>
      <species id="M_ADHLIPOm_c" name="ADHLIPOm" compartment="C_cell" initialAmount="0" boundaryCondition="false"/>
      <species id="M_ALTRNA_c" name="ALTRNA" compartment="C_cell" initialAmount="0" boundaryCondition="false"/>
      <species id="M_C120ACP_c" name="C120ACP" compartment="C_cell" initialAmount="0" boundaryCondition="false"/>
      <species id="M_DMPP_c" name="DMPP" compartment="C_cell" initialAmount="0" boundaryCondition="false"/>
      <species id="M_DGTP_c" name="DGTP" compartment="C_cell" initialAmount="0" boundaryCondition="false"/>
      <species id="M_DG_c" name="DG" compartment="C_cell" initialAmount="0" boundaryCondition="false"/>
      <species id="M_RIB_c" name="RIB" compartment="C_cell" initialAmount="0" boundaryCondition="false"/>
      <species id="M_L_Histidine_drain_b" name="L-Histidine_drain" compartment="C_cell" initialAmount="0" boundaryCondition="true"/>
      <species id="M_D_Gluconate_input_b" name="D-Gluconate_input" compartment="C_cell" initialAmount="0" boundaryCondition="true"/>
      <species id="M_RL_c" name="RL" compartment="C_cell" initialAmount="0" boundaryCondition="false"/>
      <species id="M_ASPERMD_c" name="ASPERMD" compartment="C_cell" initialAmount="0" boundaryCondition="false"/>
      <species id="M_PROPe_c" name="PROPe" compartment="C_cell" initialAmount="0" boundaryCondition="false"/>
      <species id="M_C180ACP_c" name="C180ACP" compartment="C_cell" initialAmount="0" boundaryCondition="false"/>
      <species id="M_GLACe_c" name="GLACe" compartment="C_cell" initialAmount="0" boundaryCondition="false"/>
      <species id="M_Biomass_1_g_DW_b" name="Biomass (1 g DW)" compartment="C_cell" initialAmount="0" boundaryCondition="true"/>
      <species id="M_CYS_c" name="CYS" compartment="C_cell" initialAmount="0" boundaryCondition="false"/>
      <species id="M_DPCOA_c" name="DPCOA" compartment="C_cell" initialAmount="0" boundaryCondition="false"/>
      <species id="M_Km_c" name="Km" compartment="C_cell" initialAmount="0" boundaryCondition="false"/>
      <species id="M_PAP_c" name="PAP" compartment="C_cell" initialAmount="0" boundaryCondition="false"/>
      <species id="M_MACAC_c" name="MACAC" compartment="C_cell" initialAmount="0" boundaryCondition="false"/>
      <species id="M_NADHm_c" name="NADHm" compartment="C_cell" initialAmount="0" boundaryCondition="false"/>
      <species id="M_SUCCSAL_c" name="SUCCSAL" compartment="C_cell" initialAmount="0" boundaryCondition="false"/>
      <species id="M_E_c" name="E" compartment="C_cell" initialAmount="0" boundaryCondition="false"/>
      <species id="M_D6PGC_c" name="D6PGC" compartment="C_cell" initialAmount="0" boundaryCondition="false"/>
      <species id="M_TRNA_c" name="TRNA" compartment="C_cell" initialAmount="0" boundaryCondition="false"/>
      <species id="M_AMPm_c" name="AMPm" compartment="C_cell" initialAmount="0" boundaryCondition="false"/>
      <species id="M_T3P2_c" name="T3P2" compartment="C_cell" initialAmount="0" boundaryCondition="false"/>
      <species id="M_PANTm_c" name="PANTm" compartment="C_cell" initialAmount="0" boundaryCondition="false"/>
      <species id="M_PC_c" name="PC" compartment="C_cell" initialAmount="0" boundaryCondition="false"/>
      <species id="M_ACTPm_c" name="ACTPm" compartment="C_cell" initialAmount="0" boundaryCondition="false"/>
      <species id="M_D_Arabitol_drain_b" name="D-Arabitol_drain" compartment="C_cell" initialAmount="0" boundaryCondition="true"/>
      <species id="M_GAR_c" name="GAR" compartment="C_cell" initialAmount="0" boundaryCondition="false"/>
      <species id="M_UDP_c" name="UDP" compartment="C_cell" initialAmount="0" boundaryCondition="false"/>
      <species id="M_LLAC_c" name="LLAC" compartment="C_cell" initialAmount="0" boundaryCondition="false"/>
      <species id="M_L_Glutamate_drain_b" name="L-Glutamate_drain" compartment="C_cell" initialAmount="0" boundaryCondition="true"/>
      <species id="M_cAMP_c" name="cAMP" compartment="C_cell" initialAmount="0" boundaryCondition="false"/>
      <species id="M_L_Proline_input_b" name="L-Proline_input" compartment="C_cell" initialAmount="0" boundaryCondition="true"/>
      <species id="M_Hm_b" name="Hm" compartment="C_cell" initialAmount="0" boundaryCondition="true"/>
      <species id="M_SAH_c" name="SAH" compartment="C_cell" initialAmount="0" boundaryCondition="false"/>
      <species id="M_PINS4P_c" name="PINS4P" compartment="C_cell" initialAmount="0" boundaryCondition="false"/>
      <species id="M_C141ACPm_6_CO2m_c" name="C141ACPm+ 6 CO2m" compartment="C_cell" initialAmount="0" boundaryCondition="false"/>
      <species id="M_SER_c" name="SER" compartment="C_cell" initialAmount="0" boundaryCondition="false"/>
      <species id="M_cGMP_c" name="cGMP" compartment="C_cell" initialAmount="0" boundaryCondition="false"/>
      <species id="M_C182ACP_c" name="C182ACP" compartment="C_cell" initialAmount="0" boundaryCondition="false"/>
      <species id="M_LLTRNA_c" name="LLTRNA" compartment="C_cell" initialAmount="0" boundaryCondition="false"/>
      <species id="M_OICAPm_c" name="OICAPm" compartment="C_cell" initialAmount="0" boundaryCondition="false"/>
      <species id="M_H2Oe_b" name="H2Oe" compartment="C_cell" initialAmount="0" boundaryCondition="true"/>
      <species id="M_C120ACPm_c" name="C120ACPm" compartment="C_cell" initialAmount="0" boundaryCondition="false"/>
      <species id="M_GALNT_c" name="GALNT" compartment="C_cell" initialAmount="0" boundaryCondition="false"/>
      <species id="M_ACOm_c" name="ACOm" compartment="C_cell" initialAmount="0" boundaryCondition="false"/>
      <species id="M_NADPm_c" name="NADPm" compartment="C_cell" initialAmount="0" boundaryCondition="false"/>
      <species id="M_GLUm_c" name="GLUm" compartment="C_cell" initialAmount="0" boundaryCondition="false"/>
      <species id="M_H2O_b" name="H2O" compartment="C_cell" initialAmount="0" boundaryCondition="true"/>
      <species id="M_Qm_c" name="Qm" compartment="C_cell" initialAmount="0" boundaryCondition="false"/>
      <species id="M_FOR_c" name="FOR" compartment="C_cell" initialAmount="0" boundaryCondition="false"/>
      <species id="M_D45PI_c" name="D45PI" compartment="C_cell" initialAmount="0" boundaryCondition="false"/>
      <species id="M_PAD_c" name="PAD" compartment="C_cell" initialAmount="0" boundaryCondition="false"/>
      <species id="M_Erythritol_drain_b" name="Erythritol_drain" compartment="C_cell" initialAmount="0" boundaryCondition="true"/>
      <species id="M_UDPG_c" name="UDPG" compartment="C_cell" initialAmount="0" boundaryCondition="false"/>
      <species id="M_GLYN_c" name="GLYN" compartment="C_cell" initialAmount="0" boundaryCondition="false"/>
      <species id="M_H_PO_c" name="H+_PO" compartment="C_cell" initialAmount="0" boundaryCondition="false"/>
      <species id="M_PHE_c" name="PHE" compartment="C_cell" initialAmount="0" boundaryCondition="false"/>
      <species id="M_PPIm_c" name="PPIm" compartment="C_cell" initialAmount="0" boundaryCondition="false"/>
      <species id="M_GLYAL_c" name="GLYAL" compartment="C_cell" initialAmount="0" boundaryCondition="false"/>
      <species id="M_CYTD_c" name="CYTD" compartment="C_cell" initialAmount="0" boundaryCondition="false"/>
      <species id="M_GLAC_c" name="GLAC" compartment="C_cell" initialAmount="0" boundaryCondition="false"/>
      <species id="M_DHMVAm_c" name="DHMVAm" compartment="C_cell" initialAmount="0" boundaryCondition="false"/>
      <species id="M_DSAM_c" name="DSAM" compartment="C_cell" initialAmount="0" boundaryCondition="false"/>
      <species id="M_OTHIO_c" name="OTHIO" compartment="C_cell" initialAmount="0" boundaryCondition="false"/>
      <species id="M_LARABe_c" name="LARABe" compartment="C_cell" initialAmount="0" boundaryCondition="false"/>
      <species id="M_AMYLPe_c" name="AMYLPe" compartment="C_cell" initialAmount="0" boundaryCondition="false"/>
      <species id="M_LACm_c" name="LACm" compartment="C_cell" initialAmount="0" boundaryCondition="false"/>
      <species id="M_AKP_c" name="AKP" compartment="C_cell" initialAmount="0" boundaryCondition="false"/>
      <species id="M_G1P_c" name="G1P" compartment="C_cell" initialAmount="0" boundaryCondition="false"/>
      <species id="M_XUL5P_c" name="XUL5P" compartment="C_cell" initialAmount="0" boundaryCondition="false"/>
      <species id="M_FORm_c" name="FORm" compartment="C_cell" initialAmount="0" boundaryCondition="false"/>
      <species id="M_Citrate_input_b" name="Citrate_input" compartment="C_cell" initialAmount="0" boundaryCondition="true"/>
      <species id="M_ACACP_c" name="ACACP" compartment="C_cell" initialAmount="0" boundaryCondition="false"/>
      <species id="M_XOLe_c" name="XOLe" compartment="C_cell" initialAmount="0" boundaryCondition="false"/>
      <species id="M_GLU_c" name="GLU" compartment="C_cell" initialAmount="0" boundaryCondition="false"/>
      <species id="M_HTRNA_c" name="HTRNA" compartment="C_cell" initialAmount="0" boundaryCondition="false"/>
      <species id="M_AIR_c" name="AIR" compartment="C_cell" initialAmount="0" boundaryCondition="false"/>
      <species id="M_XOL_c" name="XOL" compartment="C_cell" initialAmount="0" boundaryCondition="false"/>
      <species id="M_DAPRP_c" name="DAPRP" compartment="C_cell" initialAmount="0" boundaryCondition="false"/>
      <species id="M_CAP_c" name="CAP" compartment="C_cell" initialAmount="0" boundaryCondition="false"/>
      <species id="M_D_Xylose_input_b" name="D-Xylose_input" compartment="C_cell" initialAmount="0" boundaryCondition="true"/>
      <species id="M_ARGSUCC_c" name="ARGSUCC" compartment="C_cell" initialAmount="0" boundaryCondition="false"/>
      <species id="M_GBAT_c" name="GBAT" compartment="C_cell" initialAmount="0" boundaryCondition="false"/>
      <species id="M_AKA_c" name="AKA" compartment="C_cell" initialAmount="0" boundaryCondition="false"/>
      <species id="M_CLm_c" name="CLm" compartment="C_cell" initialAmount="0" boundaryCondition="false"/>
      <species id="M_C141ACP_c" name="C141ACP" compartment="C_cell" initialAmount="0" boundaryCondition="false"/>
      <species id="M_G6P_c" name="G6P" compartment="C_cell" initialAmount="0" boundaryCondition="false"/>
      <species id="M_L_Proline_drain_b" name="L-Proline_drain" compartment="C_cell" initialAmount="0" boundaryCondition="true"/>
      <species id="M_MALACPm_c" name="MALACPm" compartment="C_cell" initialAmount="0" boundaryCondition="false"/>
      <species id="M_MTHPTGLU_c" name="MTHPTGLU" compartment="C_cell" initialAmount="0" boundaryCondition="false"/>
      <species id="M_TRE_c" name="TRE" compartment="C_cell" initialAmount="0" boundaryCondition="false"/>
      <species id="M_D_Glucose_input_b" name="D-Glucose_input" compartment="C_cell" initialAmount="0" boundaryCondition="true"/>
      <species id="M_NADH_drain_b" name="NADH_drain" compartment="C_cell" initialAmount="0" boundaryCondition="true"/>
      <species id="M_FDP_c" name="FDP" compartment="C_cell" initialAmount="0" boundaryCondition="false"/>
      <species id="M_alpha_D_Glucose_6_phosphate_drain_PRE_b" name="alpha-D-Glucose 6-phosphate_drain_PRE" compartment="C_cell" initialAmount="0" boundaryCondition="true"/>
      <species id="M_L_Sorbose_input_b" name="L-Sorbose_input" compartment="C_cell" initialAmount="0" boundaryCondition="true"/>
      <species id="M_L_Lactate_input_b" name="L-Lactate_input" compartment="C_cell" initialAmount="0" boundaryCondition="true"/>
      <species id="M_HCYS_c" name="HCYS" compartment="C_cell" initialAmount="0" boundaryCondition="false"/>
      <species id="M_PRAM_c" name="PRAM" compartment="C_cell" initialAmount="0" boundaryCondition="false"/>
      <species id="M_H2Om_b" name="H2Om" compartment="C_cell" initialAmount="0" boundaryCondition="true"/>
      <species id="M_R5P_c" name="R5P" compartment="C_cell" initialAmount="0" boundaryCondition="false"/>
      <species id="M_ASPTRNAm_c" name="ASPTRNAm" compartment="C_cell" initialAmount="0" boundaryCondition="false"/>
      <species id="M_E4P_c" name="E4P" compartment="C_cell" initialAmount="0" boundaryCondition="false"/>
      <species id="M_PHSP_c" name="PHSP" compartment="C_cell" initialAmount="0" boundaryCondition="false"/>
      <species id="M_CHITO_c" name="CHITO" compartment="C_cell" initialAmount="0" boundaryCondition="false"/>
      <species id="M_NADPH_c" name="NADPH" compartment="C_cell" initialAmount="0" boundaryCondition="false"/>
      <species id="M_MALg_c" name="MALg" compartment="C_cell" initialAmount="0" boundaryCondition="false"/>
      <species id="M_GSN_c" name="GSN" compartment="C_cell" initialAmount="0" boundaryCondition="false"/>
      <species id="M_ETH_c" name="ETH" compartment="C_cell" initialAmount="0" boundaryCondition="false"/>
      <species id="M_3PG_c" name="3PG" compartment="C_cell" initialAmount="0" boundaryCondition="false"/>
      <species id="M_DGDG_c" name="DGDG" compartment="C_cell" initialAmount="0" boundaryCondition="false"/>
      <species id="M_Phenylacetate_input_b" name="Phenylacetate_input" compartment="C_cell" initialAmount="0" boundaryCondition="true"/>
      <species id="M_O2_c" name="O2" compartment="C_cell" initialAmount="0" boundaryCondition="false"/>
      <species id="M_ORN_c" name="ORN" compartment="C_cell" initialAmount="0" boundaryCondition="false"/>
      <species id="M_OAe_c" name="OAe" compartment="C_cell" initialAmount="0" boundaryCondition="false"/>
      <species id="M_PHEe_c" name="PHEe" compartment="C_cell" initialAmount="0" boundaryCondition="false"/>
      <species id="M_13GLUCAN_c" name="13GLUCAN" compartment="C_cell" initialAmount="0" boundaryCondition="false"/>
      <species id="M_AONA_c" name="AONA" compartment="C_cell" initialAmount="0" boundaryCondition="false"/>
      <species id="M_LGT_c" name="LGT" compartment="C_cell" initialAmount="0" boundaryCondition="false"/>
      <species id="M_GC_c" name="GC" compartment="C_cell" initialAmount="0" boundaryCondition="false"/>
      <species id="M_LCCA_c" name="LCCA" compartment="C_cell" initialAmount="0" boundaryCondition="false"/>
      <species id="M_MNT_c" name="MNT" compartment="C_cell" initialAmount="0" boundaryCondition="false"/>
      <species id="M_PRLP_c" name="PRLP" compartment="C_cell" initialAmount="0" boundaryCondition="false"/>
      <species id="M_ASP_c" name="ASP" compartment="C_cell" initialAmount="0" boundaryCondition="false"/>
      <species id="M_GLYCOGENe_c" name="GLYCOGENe" compartment="C_cell" initialAmount="0" boundaryCondition="false"/>
      <species id="M_PPI_c" name="PPI" compartment="C_cell" initialAmount="0" boundaryCondition="false"/>
      <species id="M_DR1P_c" name="DR1P" compartment="C_cell" initialAmount="0" boundaryCondition="false"/>
      <species id="M_PI_c" name="PI" compartment="C_cell" initialAmount="0" boundaryCondition="false"/>
      <species id="M_O2e_c" name="O2e" compartment="C_cell" initialAmount="0" boundaryCondition="false"/>
      <species id="M_NAD_c" name="NAD" compartment="C_cell" initialAmount="0" boundaryCondition="false"/>
      <species id="M_COAm_c" name="COAm" compartment="C_cell" initialAmount="0" boundaryCondition="false"/>
      <species id="M_S_Malate_input_b" name="(S)-Malate_input" compartment="C_cell" initialAmount="0" boundaryCondition="true"/>
      <species id="M_MTHGXL_c" name="MTHGXL" compartment="C_cell" initialAmount="0" boundaryCondition="false"/>
      <species id="M_SPH_c" name="SPH" compartment="C_cell" initialAmount="0" boundaryCondition="false"/>
      <species id="M_OA_c" name="OA" compartment="C_cell" initialAmount="0" boundaryCondition="false"/>
      <species id="M_ARAB_c" name="ARAB" compartment="C_cell" initialAmount="0" boundaryCondition="false"/>
      <species id="M_TRP_c" name="TRP" compartment="C_cell" initialAmount="0" boundaryCondition="false"/>
      <species id="M_COA_c" name="COA" compartment="C_cell" initialAmount="0" boundaryCondition="false"/>
      <species id="M_OMVAL_c" name="OMVAL" compartment="C_cell" initialAmount="0" boundaryCondition="false"/>
      <species id="M_ATP_c" name="ATP" compartment="C_cell" initialAmount="0" boundaryCondition="false"/>
      <species id="M_METHFm_c" name="METHFm" compartment="C_cell" initialAmount="0" boundaryCondition="false"/>
      <species id="M_HNO2_c" name="HNO2" compartment="C_cell" initialAmount="0" boundaryCondition="false"/>
      <species id="M_C200ACPm_c" name="C200ACPm" compartment="C_cell" initialAmount="0" boundaryCondition="false"/>
      <species id="M_ACm_c" name="ACm" compartment="C_cell" initialAmount="0" boundaryCondition="false"/>
      <species id="M_ACARg_c" name="ACARg" compartment="C_cell" initialAmount="0" boundaryCondition="false"/>
      <species id="M_ARABINe_c" name="ARABINe" compartment="C_cell" initialAmount="0" boundaryCondition="false"/>
      <species id="M_beta_D_Glucose_6_phosphate_drain_PRE_b" name="beta-D-Glucose 6-phosphate_drain_PRE" compartment="C_cell" initialAmount="0" boundaryCondition="true"/>
      <species id="M_GALOL_c" name="GALOL" compartment="C_cell" initialAmount="0" boundaryCondition="false"/>
      <species id="M_ADPm_c" name="ADPm" compartment="C_cell" initialAmount="0" boundaryCondition="false"/>
      <species id="M_H_PO_mit_c" name="H+_PO_mit" compartment="C_cell" initialAmount="0" boundaryCondition="false"/>
      <species id="M_LAC_c" name="LAC" compartment="C_cell" initialAmount="0" boundaryCondition="false"/>
      <species id="M_C140ACP_c" name="C140ACP" compartment="C_cell" initialAmount="0" boundaryCondition="false"/>
      <species id="M_GL_c" name="GL" compartment="C_cell" initialAmount="0" boundaryCondition="false"/>
      <species id="M_HISOLP_c" name="HISOLP" compartment="C_cell" initialAmount="0" boundaryCondition="false"/>
      <species id="M_FADH2m_c" name="FADH2m" compartment="C_cell" initialAmount="0" boundaryCondition="false"/>
      <species id="M_NADm_c" name="NADm" compartment="C_cell" initialAmount="0" boundaryCondition="false"/>
      <species id="M_DHDMST_c" name="DHDMST" compartment="C_cell" initialAmount="0" boundaryCondition="false"/>
      <species id="M_H_b" name="H+" compartment="C_cell" initialAmount="0" boundaryCondition="true"/>
      <species id="M_CELLOBe_c" name="CELLOBe" compartment="C_cell" initialAmount="0" boundaryCondition="false"/>
    </listOfSpecies>
    <listOfReactions>
      <reaction id="R_NON_ENZ_1" name="NON_ENZ_1" reversible="true">
        <listOfReactants>
          <speciesReference species="M_DGLCe_c" stoichiometry="1"/>
        </listOfReactants>
        <listOfProducts>
          <speciesReference species="M_GLCe_c" stoichiometry="0.333333"/>
          <speciesReference species="M_bDGLCe_c" stoichiometry="0.66666"/>
        </listOfProducts>
        <kineticLaw>
          <math xmlns="http://www.w3.org/1998/Math/MathML">
            <ci> FLUX_VALUE </ci>
          </math>
          <listOfParameters>
            <parameter id="LOWER_BOUND" value="-1000" units="mmol_per_gDW_per_hr"/>
            <parameter id="UPPER_BOUND" value="1000" units="mmol_per_gDW_per_hr"/>
            <parameter id="OBJECTIVE_COEFFICIENT" value="0" units="dimensionless"/>
            <parameter id="FLUX_VALUE" value="0" units="mmol_per_gDW_per_hr"/>
          </listOfParameters>
        </kineticLaw>
      </reaction>
      <reaction id="R_NON_ENZ_2" name="NON_ENZ_2" reversible="true">
        <listOfReactants>
          <speciesReference species="M_DGLC_c" stoichiometry="1"/>
        </listOfReactants>
        <listOfProducts>
          <speciesReference species="M_GLC_c" stoichiometry="0.333333"/>
          <speciesReference species="M_bDGLC_c" stoichiometry="0.66666"/>
        </listOfProducts>
        <kineticLaw>
          <math xmlns="http://www.w3.org/1998/Math/MathML">
            <ci> FLUX_VALUE </ci>
          </math>
          <listOfParameters>
            <parameter id="LOWER_BOUND" value="-1000" units="mmol_per_gDW_per_hr"/>
            <parameter id="UPPER_BOUND" value="1000" units="mmol_per_gDW_per_hr"/>
            <parameter id="OBJECTIVE_COEFFICIENT" value="0" units="dimensionless"/>
            <parameter id="FLUX_VALUE" value="0" units="mmol_per_gDW_per_hr"/>
          </listOfParameters>
        </kineticLaw>
      </reaction>
      <reaction id="R_AN3432_2a" name="AN3432.2a" reversible="true">
        <listOfReactants>
          <speciesReference species="M_GLC_c" stoichiometry="1"/>
        </listOfReactants>
        <listOfProducts>
          <speciesReference species="M_bDGLC_c" stoichiometry="1"/>
        </listOfProducts>
        <kineticLaw>
          <math xmlns="http://www.w3.org/1998/Math/MathML">
            <ci> FLUX_VALUE </ci>
          </math>
          <listOfParameters>
            <parameter id="LOWER_BOUND" value="-1000" units="mmol_per_gDW_per_hr"/>
            <parameter id="UPPER_BOUND" value="1000" units="mmol_per_gDW_per_hr"/>
            <parameter id="OBJECTIVE_COEFFICIENT" value="0" units="dimensionless"/>
            <parameter id="FLUX_VALUE" value="0" units="mmol_per_gDW_per_hr"/>
          </listOfParameters>
        </kineticLaw>
      </reaction>
      <reaction id="R_AN1657_2" name="AN1657.2" reversible="true">
        <listOfReactants>
          <speciesReference species="M_GLC_c" stoichiometry="1"/>
        </listOfReactants>
        <listOfProducts>
          <speciesReference species="M_bDGLC_c" stoichiometry="1"/>
        </listOfProducts>
        <kineticLaw>
          <math xmlns="http://www.w3.org/1998/Math/MathML">
            <ci> FLUX_VALUE </ci>
          </math>
          <listOfParameters>
            <parameter id="LOWER_BOUND" value="-1000" units="mmol_per_gDW_per_hr"/>
            <parameter id="UPPER_BOUND" value="1000" units="mmol_per_gDW_per_hr"/>
            <parameter id="OBJECTIVE_COEFFICIENT" value="0" units="dimensionless"/>
            <parameter id="FLUX_VALUE" value="0" units="mmol_per_gDW_per_hr"/>
          </listOfParameters>
        </kineticLaw>
      </reaction>
      <reaction id="R_AN3184_2" name="AN3184.2" reversible="true">
        <listOfReactants>
          <speciesReference species="M_GLC_c" stoichiometry="1"/>
        </listOfReactants>
        <listOfProducts>
          <speciesReference species="M_bDGLC_c" stoichiometry="1"/>
        </listOfProducts>
        <kineticLaw>
          <math xmlns="http://www.w3.org/1998/Math/MathML">
            <ci> FLUX_VALUE </ci>
          </math>
          <listOfParameters>
            <parameter id="LOWER_BOUND" value="-1000" units="mmol_per_gDW_per_hr"/>
            <parameter id="UPPER_BOUND" value="1000" units="mmol_per_gDW_per_hr"/>
            <parameter id="OBJECTIVE_COEFFICIENT" value="0" units="dimensionless"/>
            <parameter id="FLUX_VALUE" value="0" units="mmol_per_gDW_per_hr"/>
          </listOfParameters>
        </kineticLaw>
      </reaction>
      <reaction id="R_AN7459_2a" name="AN7459.2a" reversible="false">
        <listOfReactants>
          <speciesReference species="M_ATP_c" stoichiometry="1"/>
          <speciesReference species="M_GLC_c" stoichiometry="1"/>
        </listOfReactants>
        <listOfProducts>
          <speciesReference species="M_ADP_c" stoichiometry="1"/>
          <speciesReference species="M_G6P_c" stoichiometry="1"/>
        </listOfProducts>
        <kineticLaw>
          <math xmlns="http://www.w3.org/1998/Math/MathML">
            <ci> FLUX_VALUE </ci>
          </math>
          <listOfParameters>
            <parameter id="LOWER_BOUND" value="0" units="mmol_per_gDW_per_hr"/>
            <parameter id="UPPER_BOUND" value="1000" units="mmol_per_gDW_per_hr"/>
            <parameter id="OBJECTIVE_COEFFICIENT" value="0" units="dimensionless"/>
            <parameter id="FLUX_VALUE" value="0" units="mmol_per_gDW_per_hr"/>
          </listOfParameters>
        </kineticLaw>
      </reaction>
      <reaction id="R_AN2638_2a" name="AN2638.2a" reversible="false">
        <listOfReactants>
          <speciesReference species="M_ATP_c" stoichiometry="1"/>
          <speciesReference species="M_GLC_c" stoichiometry="1"/>
        </listOfReactants>
        <listOfProducts>
          <speciesReference species="M_ADP_c" stoichiometry="1"/>
          <speciesReference species="M_G6P_c" stoichiometry="1"/>
        </listOfProducts>
        <kineticLaw>
          <math xmlns="http://www.w3.org/1998/Math/MathML">
            <ci> FLUX_VALUE </ci>
          </math>
          <listOfParameters>
            <parameter id="LOWER_BOUND" value="0" units="mmol_per_gDW_per_hr"/>
            <parameter id="UPPER_BOUND" value="1000" units="mmol_per_gDW_per_hr"/>
            <parameter id="OBJECTIVE_COEFFICIENT" value="0" units="dimensionless"/>
            <parameter id="FLUX_VALUE" value="0" units="mmol_per_gDW_per_hr"/>
          </listOfParameters>
        </kineticLaw>
      </reaction>
      <reaction id="R_AN8689_2a" name="AN8689.2a" reversible="false">
        <listOfReactants>
          <speciesReference species="M_ATP_c" stoichiometry="1"/>
          <speciesReference species="M_GLC_c" stoichiometry="1"/>
        </listOfReactants>
        <listOfProducts>
          <speciesReference species="M_ADP_c" stoichiometry="1"/>
          <speciesReference species="M_G6P_c" stoichiometry="1"/>
        </listOfProducts>
        <kineticLaw>
          <math xmlns="http://www.w3.org/1998/Math/MathML">
            <ci> FLUX_VALUE </ci>
          </math>
          <listOfParameters>
            <parameter id="LOWER_BOUND" value="0" units="mmol_per_gDW_per_hr"/>
            <parameter id="UPPER_BOUND" value="1000" units="mmol_per_gDW_per_hr"/>
            <parameter id="OBJECTIVE_COEFFICIENT" value="0" units="dimensionless"/>
            <parameter id="FLUX_VALUE" value="0" units="mmol_per_gDW_per_hr"/>
          </listOfParameters>
        </kineticLaw>
      </reaction>
      <reaction id="R_AN8689_2b" name="AN8689.2b" reversible="false">
        <listOfReactants>
          <speciesReference species="M_ATP_c" stoichiometry="1"/>
          <speciesReference species="M_bDGLC_c" stoichiometry="1"/>
        </listOfReactants>
        <listOfProducts>
          <speciesReference species="M_ADP_c" stoichiometry="1"/>
          <speciesReference species="M_bDG6P_c" stoichiometry="1"/>
        </listOfProducts>
        <kineticLaw>
          <math xmlns="http://www.w3.org/1998/Math/MathML">
            <ci> FLUX_VALUE </ci>
          </math>
          <listOfParameters>
            <parameter id="LOWER_BOUND" value="0" units="mmol_per_gDW_per_hr"/>
            <parameter id="UPPER_BOUND" value="1000" units="mmol_per_gDW_per_hr"/>
            <parameter id="OBJECTIVE_COEFFICIENT" value="0" units="dimensionless"/>
            <parameter id="FLUX_VALUE" value="0" units="mmol_per_gDW_per_hr"/>
          </listOfParameters>
        </kineticLaw>
      </reaction>
      <reaction id="R_AN2638_2b" name="AN2638.2b" reversible="false">
        <listOfReactants>
          <speciesReference species="M_ATP_c" stoichiometry="1"/>
          <speciesReference species="M_bDGLC_c" stoichiometry="1"/>
        </listOfReactants>
        <listOfProducts>
          <speciesReference species="M_ADP_c" stoichiometry="1"/>
          <speciesReference species="M_bDG6P_c" stoichiometry="1"/>
        </listOfProducts>
        <kineticLaw>
          <math xmlns="http://www.w3.org/1998/Math/MathML">
            <ci> FLUX_VALUE </ci>
          </math>
          <listOfParameters>
            <parameter id="LOWER_BOUND" value="0" units="mmol_per_gDW_per_hr"/>
            <parameter id="UPPER_BOUND" value="1000" units="mmol_per_gDW_per_hr"/>
            <parameter id="OBJECTIVE_COEFFICIENT" value="0" units="dimensionless"/>
            <parameter id="FLUX_VALUE" value="0" units="mmol_per_gDW_per_hr"/>
          </listOfParameters>
        </kineticLaw>
      </reaction>
      <reaction id="R_AN7459_2b" name="AN7459.2b" reversible="false">
        <listOfReactants>
          <speciesReference species="M_ATP_c" stoichiometry="1"/>
          <speciesReference species="M_bDGLC_c" stoichiometry="1"/>
        </listOfReactants>
        <listOfProducts>
          <speciesReference species="M_ADP_c" stoichiometry="1"/>
          <speciesReference species="M_bDG6P_c" stoichiometry="1"/>
        </listOfProducts>
        <kineticLaw>
          <math xmlns="http://www.w3.org/1998/Math/MathML">
            <ci> FLUX_VALUE </ci>
          </math>
          <listOfParameters>
            <parameter id="LOWER_BOUND" value="0" units="mmol_per_gDW_per_hr"/>
            <parameter id="UPPER_BOUND" value="1000" units="mmol_per_gDW_per_hr"/>
            <parameter id="OBJECTIVE_COEFFICIENT" value="0" units="dimensionless"/>
            <parameter id="FLUX_VALUE" value="0" units="mmol_per_gDW_per_hr"/>
          </listOfParameters>
        </kineticLaw>
      </reaction>
      <reaction id="R_AN2688_2a" name="AN2688.2a" reversible="false">
        <listOfReactants>
          <speciesReference species="M_G6P_c" stoichiometry="1"/>
          <speciesReference species="M_H2O_b" stoichiometry="1"/>
        </listOfReactants>
        <listOfProducts>
          <speciesReference species="M_GLC_c" stoichiometry="1"/>
          <speciesReference species="M_PI_c" stoichiometry="1"/>
        </listOfProducts>
        <kineticLaw>
          <math xmlns="http://www.w3.org/1998/Math/MathML">
            <ci> FLUX_VALUE </ci>
          </math>
          <listOfParameters>
            <parameter id="LOWER_BOUND" value="0" units="mmol_per_gDW_per_hr"/>
            <parameter id="UPPER_BOUND" value="1000" units="mmol_per_gDW_per_hr"/>
            <parameter id="OBJECTIVE_COEFFICIENT" value="0" units="dimensionless"/>
            <parameter id="FLUX_VALUE" value="0" units="mmol_per_gDW_per_hr"/>
          </listOfParameters>
        </kineticLaw>
      </reaction>
      <reaction id="R_AN2688_2b" name="AN2688.2b" reversible="false">
        <listOfReactants>
          <speciesReference species="M_bDG6P_c" stoichiometry="1"/>
          <speciesReference species="M_H2O_b" stoichiometry="1"/>
        </listOfReactants>
        <listOfProducts>
          <speciesReference species="M_bDGLC_c" stoichiometry="1"/>
          <speciesReference species="M_PI_c" stoichiometry="1"/>
        </listOfProducts>
        <kineticLaw>
          <math xmlns="http://www.w3.org/1998/Math/MathML">
            <ci> FLUX_VALUE </ci>
          </math>
          <listOfParameters>
            <parameter id="LOWER_BOUND" value="0" units="mmol_per_gDW_per_hr"/>
            <parameter id="UPPER_BOUND" value="1000" units="mmol_per_gDW_per_hr"/>
            <parameter id="OBJECTIVE_COEFFICIENT" value="0" units="dimensionless"/>
            <parameter id="FLUX_VALUE" value="0" units="mmol_per_gDW_per_hr"/>
          </listOfParameters>
        </kineticLaw>
      </reaction>
      <reaction id="R_AN6037_2a" name="AN6037.2a" reversible="true">
        <listOfReactants>
          <speciesReference species="M_G6P_c" stoichiometry="1"/>
        </listOfReactants>
        <listOfProducts>
          <speciesReference species="M_F6P_c" stoichiometry="1"/>
        </listOfProducts>
        <kineticLaw>
          <math xmlns="http://www.w3.org/1998/Math/MathML">
            <ci> FLUX_VALUE </ci>
          </math>
          <listOfParameters>
            <parameter id="LOWER_BOUND" value="-1000" units="mmol_per_gDW_per_hr"/>
            <parameter id="UPPER_BOUND" value="1000" units="mmol_per_gDW_per_hr"/>
            <parameter id="OBJECTIVE_COEFFICIENT" value="0" units="dimensionless"/>
            <parameter id="FLUX_VALUE" value="0" units="mmol_per_gDW_per_hr"/>
          </listOfParameters>
        </kineticLaw>
      </reaction>
      <reaction id="R_AN6037_2b" name="AN6037.2b" reversible="true">
        <listOfReactants>
          <speciesReference species="M_bDG6P_c" stoichiometry="1"/>
        </listOfReactants>
        <listOfProducts>
          <speciesReference species="M_F6P_c" stoichiometry="1"/>
        </listOfProducts>
        <kineticLaw>
          <math xmlns="http://www.w3.org/1998/Math/MathML">
            <ci> FLUX_VALUE </ci>
          </math>
          <listOfParameters>
            <parameter id="LOWER_BOUND" value="-1000" units="mmol_per_gDW_per_hr"/>
            <parameter id="UPPER_BOUND" value="1000" units="mmol_per_gDW_per_hr"/>
            <parameter id="OBJECTIVE_COEFFICIENT" value="0" units="dimensionless"/>
            <parameter id="FLUX_VALUE" value="0" units="mmol_per_gDW_per_hr"/>
          </listOfParameters>
        </kineticLaw>
      </reaction>
      <reaction id="R_AN6037_2c" name="AN6037.2c" reversible="true">
        <listOfReactants>
          <speciesReference species="M_G6P_c" stoichiometry="1"/>
        </listOfReactants>
        <listOfProducts>
          <speciesReference species="M_bDG6P_c" stoichiometry="1"/>
        </listOfProducts>
        <kineticLaw>
          <math xmlns="http://www.w3.org/1998/Math/MathML">
            <ci> FLUX_VALUE </ci>
          </math>
          <listOfParameters>
            <parameter id="LOWER_BOUND" value="-1000" units="mmol_per_gDW_per_hr"/>
            <parameter id="UPPER_BOUND" value="1000" units="mmol_per_gDW_per_hr"/>
            <parameter id="OBJECTIVE_COEFFICIENT" value="0" units="dimensionless"/>
            <parameter id="FLUX_VALUE" value="0" units="mmol_per_gDW_per_hr"/>
          </listOfParameters>
        </kineticLaw>
      </reaction>
      <reaction id="R_AN3223_2a" name="AN3223.2a" reversible="false">
        <listOfReactants>
          <speciesReference species="M_ATP_c" stoichiometry="1"/>
          <speciesReference species="M_F6P_c" stoichiometry="1"/>
        </listOfReactants>
        <listOfProducts>
          <speciesReference species="M_ADP_c" stoichiometry="1"/>
          <speciesReference species="M_FDP_c" stoichiometry="1"/>
        </listOfProducts>
        <kineticLaw>
          <math xmlns="http://www.w3.org/1998/Math/MathML">
            <ci> FLUX_VALUE </ci>
          </math>
          <listOfParameters>
            <parameter id="LOWER_BOUND" value="0" units="mmol_per_gDW_per_hr"/>
            <parameter id="UPPER_BOUND" value="1000" units="mmol_per_gDW_per_hr"/>
            <parameter id="OBJECTIVE_COEFFICIENT" value="0" units="dimensionless"/>
            <parameter id="FLUX_VALUE" value="0" units="mmol_per_gDW_per_hr"/>
          </listOfParameters>
        </kineticLaw>
      </reaction>
      <reaction id="R_AN3223_2b" name="AN3223.2b" reversible="false">
        <listOfReactants>
          <speciesReference species="M_ATP_c" stoichiometry="1"/>
          <speciesReference species="M_S7P_c" stoichiometry="1"/>
        </listOfReactants>
        <listOfProducts>
          <speciesReference species="M_ADP_c" stoichiometry="1"/>
          <speciesReference species="M_S17P_c" stoichiometry="1"/>
        </listOfProducts>
        <kineticLaw>
          <math xmlns="http://www.w3.org/1998/Math/MathML">
            <ci> FLUX_VALUE </ci>
          </math>
          <listOfParameters>
            <parameter id="LOWER_BOUND" value="0" units="mmol_per_gDW_per_hr"/>
            <parameter id="UPPER_BOUND" value="1000" units="mmol_per_gDW_per_hr"/>
            <parameter id="OBJECTIVE_COEFFICIENT" value="0" units="dimensionless"/>
            <parameter id="FLUX_VALUE" value="0" units="mmol_per_gDW_per_hr"/>
          </listOfParameters>
        </kineticLaw>
      </reaction>
      <reaction id="R_AN5604_2a" name="AN5604.2a" reversible="false">
        <listOfReactants>
          <speciesReference species="M_FDP_c" stoichiometry="1"/>
          <speciesReference species="M_H2O_b" stoichiometry="1"/>
        </listOfReactants>
        <listOfProducts>
          <speciesReference species="M_F6P_c" stoichiometry="1"/>
          <speciesReference species="M_PI_c" stoichiometry="1"/>
        </listOfProducts>
        <kineticLaw>
          <math xmlns="http://www.w3.org/1998/Math/MathML">
            <ci> FLUX_VALUE </ci>
          </math>
          <listOfParameters>
            <parameter id="LOWER_BOUND" value="0" units="mmol_per_gDW_per_hr"/>
            <parameter id="UPPER_BOUND" value="1000" units="mmol_per_gDW_per_hr"/>
            <parameter id="OBJECTIVE_COEFFICIENT" value="0" units="dimensionless"/>
            <parameter id="FLUX_VALUE" value="0" units="mmol_per_gDW_per_hr"/>
          </listOfParameters>
        </kineticLaw>
      </reaction>
      <reaction id="R_AN5604_2b" name="AN5604.2b" reversible="false">
        <listOfReactants>
          <speciesReference species="M_S17P_c" stoichiometry="1"/>
          <speciesReference species="M_H2O_b" stoichiometry="1"/>
        </listOfReactants>
        <listOfProducts>
          <speciesReference species="M_S7P_c" stoichiometry="1"/>
          <speciesReference species="M_PI_c" stoichiometry="1"/>
        </listOfProducts>
        <kineticLaw>
          <math xmlns="http://www.w3.org/1998/Math/MathML">
            <ci> FLUX_VALUE </ci>
          </math>
          <listOfParameters>
            <parameter id="LOWER_BOUND" value="0" units="mmol_per_gDW_per_hr"/>
            <parameter id="UPPER_BOUND" value="1000" units="mmol_per_gDW_per_hr"/>
            <parameter id="OBJECTIVE_COEFFICIENT" value="0" units="dimensionless"/>
            <parameter id="FLUX_VALUE" value="0" units="mmol_per_gDW_per_hr"/>
          </listOfParameters>
        </kineticLaw>
      </reaction>
      <reaction id="R_AN2875_2a" name="AN2875.2a" reversible="true">
        <listOfReactants>
          <speciesReference species="M_FDP_c" stoichiometry="1"/>
        </listOfReactants>
        <listOfProducts>
          <speciesReference species="M_T3P2_c" stoichiometry="1"/>
          <speciesReference species="M_T3P1_c" stoichiometry="1"/>
        </listOfProducts>
        <kineticLaw>
          <math xmlns="http://www.w3.org/1998/Math/MathML">
            <ci> FLUX_VALUE </ci>
          </math>
          <listOfParameters>
            <parameter id="LOWER_BOUND" value="-1000" units="mmol_per_gDW_per_hr"/>
            <parameter id="UPPER_BOUND" value="1000" units="mmol_per_gDW_per_hr"/>
            <parameter id="OBJECTIVE_COEFFICIENT" value="0" units="dimensionless"/>
            <parameter id="FLUX_VALUE" value="0" units="mmol_per_gDW_per_hr"/>
          </listOfParameters>
        </kineticLaw>
      </reaction>
      <reaction id="R_AN2875_2b" name="AN2875.2b" reversible="true">
        <listOfReactants>
          <speciesReference species="M_S17P_c" stoichiometry="1"/>
        </listOfReactants>
        <listOfProducts>
          <speciesReference species="M_T3P2_c" stoichiometry="1"/>
          <speciesReference species="M_E4P_c" stoichiometry="1"/>
        </listOfProducts>
        <kineticLaw>
          <math xmlns="http://www.w3.org/1998/Math/MathML">
            <ci> FLUX_VALUE </ci>
          </math>
          <listOfParameters>
            <parameter id="LOWER_BOUND" value="-1000" units="mmol_per_gDW_per_hr"/>
            <parameter id="UPPER_BOUND" value="1000" units="mmol_per_gDW_per_hr"/>
            <parameter id="OBJECTIVE_COEFFICIENT" value="0" units="dimensionless"/>
            <parameter id="FLUX_VALUE" value="0" units="mmol_per_gDW_per_hr"/>
          </listOfParameters>
        </kineticLaw>
      </reaction>
      <reaction id="R_AN6900_2" name="AN6900.2" reversible="true">
        <listOfReactants>
          <speciesReference species="M_T3P2_c" stoichiometry="1"/>
        </listOfReactants>
        <listOfProducts>
          <speciesReference species="M_T3P1_c" stoichiometry="1"/>
        </listOfProducts>
        <kineticLaw>
          <math xmlns="http://www.w3.org/1998/Math/MathML">
            <ci> FLUX_VALUE </ci>
          </math>
          <listOfParameters>
            <parameter id="LOWER_BOUND" value="-1000" units="mmol_per_gDW_per_hr"/>
            <parameter id="UPPER_BOUND" value="1000" units="mmol_per_gDW_per_hr"/>
            <parameter id="OBJECTIVE_COEFFICIENT" value="0" units="dimensionless"/>
            <parameter id="FLUX_VALUE" value="0" units="mmol_per_gDW_per_hr"/>
          </listOfParameters>
        </kineticLaw>
      </reaction>
      <reaction id="R_AN8041_2" name="AN8041.2" reversible="true">
        <listOfReactants>
          <speciesReference species="M_T3P1_c" stoichiometry="1"/>
          <speciesReference species="M_PI_c" stoichiometry="1"/>
          <speciesReference species="M_NAD_c" stoichiometry="1"/>
        </listOfReactants>
        <listOfProducts>
          <speciesReference species="M_13PDG_c" stoichiometry="1"/>
          <speciesReference species="M_NADH_c" stoichiometry="1"/>
        </listOfProducts>
        <kineticLaw>
          <math xmlns="http://www.w3.org/1998/Math/MathML">
            <ci> FLUX_VALUE </ci>
          </math>
          <listOfParameters>
            <parameter id="LOWER_BOUND" value="-1000" units="mmol_per_gDW_per_hr"/>
            <parameter id="UPPER_BOUND" value="1000" units="mmol_per_gDW_per_hr"/>
            <parameter id="OBJECTIVE_COEFFICIENT" value="0" units="dimensionless"/>
            <parameter id="FLUX_VALUE" value="0" units="mmol_per_gDW_per_hr"/>
          </listOfParameters>
        </kineticLaw>
      </reaction>
      <reaction id="R_AN2583_2" name="AN2583.2" reversible="true">
        <listOfReactants>
          <speciesReference species="M_T3P1_c" stoichiometry="1"/>
          <speciesReference species="M_PI_c" stoichiometry="1"/>
          <speciesReference species="M_NAD_c" stoichiometry="1"/>
        </listOfReactants>
        <listOfProducts>
          <speciesReference species="M_13PDG_c" stoichiometry="1"/>
          <speciesReference species="M_NADH_c" stoichiometry="1"/>
        </listOfProducts>
        <kineticLaw>
          <math xmlns="http://www.w3.org/1998/Math/MathML">
            <ci> FLUX_VALUE </ci>
          </math>
          <listOfParameters>
            <parameter id="LOWER_BOUND" value="-1000" units="mmol_per_gDW_per_hr"/>
            <parameter id="UPPER_BOUND" value="1000" units="mmol_per_gDW_per_hr"/>
            <parameter id="OBJECTIVE_COEFFICIENT" value="0" units="dimensionless"/>
            <parameter id="FLUX_VALUE" value="0" units="mmol_per_gDW_per_hr"/>
          </listOfParameters>
        </kineticLaw>
      </reaction>
      <reaction id="R_AN0648_2a" name="AN0648.2a" reversible="true">
        <listOfReactants>
          <speciesReference species="M_T3P1_c" stoichiometry="1"/>
          <speciesReference species="M_PI_c" stoichiometry="1"/>
          <speciesReference species="M_NAD_c" stoichiometry="1"/>
        </listOfReactants>
        <listOfProducts>
          <speciesReference species="M_13PDG_c" stoichiometry="1"/>
          <speciesReference species="M_NADH_c" stoichiometry="1"/>
        </listOfProducts>
        <kineticLaw>
          <math xmlns="http://www.w3.org/1998/Math/MathML">
            <ci> FLUX_VALUE </ci>
          </math>
          <listOfParameters>
            <parameter id="LOWER_BOUND" value="-1000" units="mmol_per_gDW_per_hr"/>
            <parameter id="UPPER_BOUND" value="1000" units="mmol_per_gDW_per_hr"/>
            <parameter id="OBJECTIVE_COEFFICIENT" value="0" units="dimensionless"/>
            <parameter id="FLUX_VALUE" value="0" units="mmol_per_gDW_per_hr"/>
          </listOfParameters>
        </kineticLaw>
      </reaction>
      <reaction id="R_AN1246_2" name="AN1246.2" reversible="true">
        <listOfReactants>
          <speciesReference species="M_ADP_c" stoichiometry="1"/>
          <speciesReference species="M_13PDG_c" stoichiometry="1"/>
        </listOfReactants>
        <listOfProducts>
          <speciesReference species="M_ATP_c" stoichiometry="1"/>
          <speciesReference species="M_3PG_c" stoichiometry="1"/>
        </listOfProducts>
        <kineticLaw>
          <math xmlns="http://www.w3.org/1998/Math/MathML">
            <ci> FLUX_VALUE </ci>
          </math>
          <listOfParameters>
            <parameter id="LOWER_BOUND" value="-1000" units="mmol_per_gDW_per_hr"/>
            <parameter id="UPPER_BOUND" value="1000" units="mmol_per_gDW_per_hr"/>
            <parameter id="OBJECTIVE_COEFFICIENT" value="0" units="dimensionless"/>
            <parameter id="FLUX_VALUE" value="0" units="mmol_per_gDW_per_hr"/>
          </listOfParameters>
        </kineticLaw>
      </reaction>
      <reaction id="R_AN8720_2a" name="AN8720.2a" reversible="true">
        <listOfReactants>
          <speciesReference species="M_3PG_c" stoichiometry="1"/>
        </listOfReactants>
        <listOfProducts>
          <speciesReference species="M_2PG_c" stoichiometry="1"/>
        </listOfProducts>
        <kineticLaw>
          <math xmlns="http://www.w3.org/1998/Math/MathML">
            <ci> FLUX_VALUE </ci>
          </math>
          <listOfParameters>
            <parameter id="LOWER_BOUND" value="-1000" units="mmol_per_gDW_per_hr"/>
            <parameter id="UPPER_BOUND" value="1000" units="mmol_per_gDW_per_hr"/>
            <parameter id="OBJECTIVE_COEFFICIENT" value="0" units="dimensionless"/>
            <parameter id="FLUX_VALUE" value="0" units="mmol_per_gDW_per_hr"/>
          </listOfParameters>
        </kineticLaw>
      </reaction>
      <reaction id="R_AN6720_2a" name="AN6720.2a" reversible="true">
        <listOfReactants>
          <speciesReference species="M_3PG_c" stoichiometry="1"/>
        </listOfReactants>
        <listOfProducts>
          <speciesReference species="M_2PG_c" stoichiometry="1"/>
        </listOfProducts>
        <kineticLaw>
          <math xmlns="http://www.w3.org/1998/Math/MathML">
            <ci> FLUX_VALUE </ci>
          </math>
          <listOfParameters>
            <parameter id="LOWER_BOUND" value="-1000" units="mmol_per_gDW_per_hr"/>
            <parameter id="UPPER_BOUND" value="1000" units="mmol_per_gDW_per_hr"/>
            <parameter id="OBJECTIVE_COEFFICIENT" value="0" units="dimensionless"/>
            <parameter id="FLUX_VALUE" value="0" units="mmol_per_gDW_per_hr"/>
          </listOfParameters>
        </kineticLaw>
      </reaction>
      <reaction id="R_AN3059_2a" name="AN3059.2a" reversible="true">
        <listOfReactants>
          <speciesReference species="M_3PG_c" stoichiometry="1"/>
        </listOfReactants>
        <listOfProducts>
          <speciesReference species="M_2PG_c" stoichiometry="1"/>
        </listOfProducts>
        <kineticLaw>
          <math xmlns="http://www.w3.org/1998/Math/MathML">
            <ci> FLUX_VALUE </ci>
          </math>
          <listOfParameters>
            <parameter id="LOWER_BOUND" value="-1000" units="mmol_per_gDW_per_hr"/>
            <parameter id="UPPER_BOUND" value="1000" units="mmol_per_gDW_per_hr"/>
            <parameter id="OBJECTIVE_COEFFICIENT" value="0" units="dimensionless"/>
            <parameter id="FLUX_VALUE" value="0" units="mmol_per_gDW_per_hr"/>
          </listOfParameters>
        </kineticLaw>
      </reaction>
      <reaction id="R_AN8720_2b" name="AN8720.2b" reversible="true">
        <listOfReactants>
          <speciesReference species="M_13PDG_c" stoichiometry="1"/>
        </listOfReactants>
        <listOfProducts>
          <speciesReference species="M_23PDG_c" stoichiometry="1"/>
        </listOfProducts>
        <kineticLaw>
          <math xmlns="http://www.w3.org/1998/Math/MathML">
            <ci> FLUX_VALUE </ci>
          </math>
          <listOfParameters>
            <parameter id="LOWER_BOUND" value="-1000" units="mmol_per_gDW_per_hr"/>
            <parameter id="UPPER_BOUND" value="1000" units="mmol_per_gDW_per_hr"/>
            <parameter id="OBJECTIVE_COEFFICIENT" value="0" units="dimensionless"/>
            <parameter id="FLUX_VALUE" value="0" units="mmol_per_gDW_per_hr"/>
          </listOfParameters>
        </kineticLaw>
      </reaction>
      <reaction id="R_AN6720_2b" name="AN6720.2b" reversible="true">
        <listOfReactants>
          <speciesReference species="M_13PDG_c" stoichiometry="1"/>
        </listOfReactants>
        <listOfProducts>
          <speciesReference species="M_23PDG_c" stoichiometry="1"/>
        </listOfProducts>
        <kineticLaw>
          <math xmlns="http://www.w3.org/1998/Math/MathML">
            <ci> FLUX_VALUE </ci>
          </math>
          <listOfParameters>
            <parameter id="LOWER_BOUND" value="-1000" units="mmol_per_gDW_per_hr"/>
            <parameter id="UPPER_BOUND" value="1000" units="mmol_per_gDW_per_hr"/>
            <parameter id="OBJECTIVE_COEFFICIENT" value="0" units="dimensionless"/>
            <parameter id="FLUX_VALUE" value="0" units="mmol_per_gDW_per_hr"/>
          </listOfParameters>
        </kineticLaw>
      </reaction>
      <reaction id="R_AN3059_2b" name="AN3059.2b" reversible="true">
        <listOfReactants>
          <speciesReference species="M_13PDG_c" stoichiometry="1"/>
        </listOfReactants>
        <listOfProducts>
          <speciesReference species="M_23PDG_c" stoichiometry="1"/>
        </listOfProducts>
        <kineticLaw>
          <math xmlns="http://www.w3.org/1998/Math/MathML">
            <ci> FLUX_VALUE </ci>
          </math>
          <listOfParameters>
            <parameter id="LOWER_BOUND" value="-1000" units="mmol_per_gDW_per_hr"/>
            <parameter id="UPPER_BOUND" value="1000" units="mmol_per_gDW_per_hr"/>
            <parameter id="OBJECTIVE_COEFFICIENT" value="0" units="dimensionless"/>
            <parameter id="FLUX_VALUE" value="0" units="mmol_per_gDW_per_hr"/>
          </listOfParameters>
        </kineticLaw>
      </reaction>
      <reaction id="R_AN5746_2" name="AN5746.2" reversible="true">
        <listOfReactants>
          <speciesReference species="M_2PG_c" stoichiometry="1"/>
        </listOfReactants>
        <listOfProducts>
          <speciesReference species="M_PEP_c" stoichiometry="1"/>
          <speciesReference species="M_H2O_b" stoichiometry="1"/>
        </listOfProducts>
        <kineticLaw>
          <math xmlns="http://www.w3.org/1998/Math/MathML">
            <ci> FLUX_VALUE </ci>
          </math>
          <listOfParameters>
            <parameter id="LOWER_BOUND" value="-1000" units="mmol_per_gDW_per_hr"/>
            <parameter id="UPPER_BOUND" value="1000" units="mmol_per_gDW_per_hr"/>
            <parameter id="OBJECTIVE_COEFFICIENT" value="0" units="dimensionless"/>
            <parameter id="FLUX_VALUE" value="0" units="mmol_per_gDW_per_hr"/>
          </listOfParameters>
        </kineticLaw>
      </reaction>
      <reaction id="R_AN5210_2" name="AN5210.2" reversible="false">
        <listOfReactants>
          <speciesReference species="M_ADP_c" stoichiometry="1"/>
          <speciesReference species="M_PEP_c" stoichiometry="1"/>
        </listOfReactants>
        <listOfProducts>
          <speciesReference species="M_ATP_c" stoichiometry="1"/>
          <speciesReference species="M_PYR_c" stoichiometry="1"/>
        </listOfProducts>
        <kineticLaw>
          <math xmlns="http://www.w3.org/1998/Math/MathML">
            <ci> FLUX_VALUE </ci>
          </math>
          <listOfParameters>
            <parameter id="LOWER_BOUND" value="0" units="mmol_per_gDW_per_hr"/>
            <parameter id="UPPER_BOUND" value="1000" units="mmol_per_gDW_per_hr"/>
            <parameter id="OBJECTIVE_COEFFICIENT" value="0" units="dimensionless"/>
            <parameter id="FLUX_VALUE" value="0" units="mmol_per_gDW_per_hr"/>
          </listOfParameters>
        </kineticLaw>
      </reaction>
      <reaction id="R_AN4462_2b" name="AN4462.2b" reversible="false">
        <listOfReactants>
          <speciesReference species="M_ATP_c" stoichiometry="1"/>
          <speciesReference species="M_PYR_c" stoichiometry="1"/>
          <speciesReference species="M_CO2_c" stoichiometry="1"/>
        </listOfReactants>
        <listOfProducts>
          <speciesReference species="M_ADP_c" stoichiometry="1"/>
          <speciesReference species="M_PI_c" stoichiometry="1"/>
          <speciesReference species="M_OA_c" stoichiometry="1"/>
        </listOfProducts>
        <kineticLaw>
          <math xmlns="http://www.w3.org/1998/Math/MathML">
            <ci> FLUX_VALUE </ci>
          </math>
          <listOfParameters>
            <parameter id="LOWER_BOUND" value="0" units="mmol_per_gDW_per_hr"/>
            <parameter id="UPPER_BOUND" value="1000" units="mmol_per_gDW_per_hr"/>
            <parameter id="OBJECTIVE_COEFFICIENT" value="0" units="dimensionless"/>
            <parameter id="FLUX_VALUE" value="0" units="mmol_per_gDW_per_hr"/>
          </listOfParameters>
        </kineticLaw>
      </reaction>
      <reaction id="R_AN5271_2a" name="AN5271.2a" reversible="false">
        <listOfReactants>
          <speciesReference species="M_ATP_c" stoichiometry="1"/>
          <speciesReference species="M_PYR_c" stoichiometry="1"/>
          <speciesReference species="M_CO2_c" stoichiometry="1"/>
        </listOfReactants>
        <listOfProducts>
          <speciesReference species="M_ADP_c" stoichiometry="1"/>
          <speciesReference species="M_PI_c" stoichiometry="1"/>
          <speciesReference species="M_OA_c" stoichiometry="1"/>
        </listOfProducts>
        <kineticLaw>
          <math xmlns="http://www.w3.org/1998/Math/MathML">
            <ci> FLUX_VALUE </ci>
          </math>
          <listOfParameters>
            <parameter id="LOWER_BOUND" value="0" units="mmol_per_gDW_per_hr"/>
            <parameter id="UPPER_BOUND" value="1000" units="mmol_per_gDW_per_hr"/>
            <parameter id="OBJECTIVE_COEFFICIENT" value="0" units="dimensionless"/>
            <parameter id="FLUX_VALUE" value="0" units="mmol_per_gDW_per_hr"/>
          </listOfParameters>
        </kineticLaw>
      </reaction>
      <reaction id="R_AN4690_2a" name="AN4690.2a" reversible="false">
        <listOfReactants>
          <speciesReference species="M_ATP_c" stoichiometry="1"/>
          <speciesReference species="M_PYR_c" stoichiometry="1"/>
          <speciesReference species="M_CO2_c" stoichiometry="1"/>
        </listOfReactants>
        <listOfProducts>
          <speciesReference species="M_ADP_c" stoichiometry="1"/>
          <speciesReference species="M_PI_c" stoichiometry="1"/>
          <speciesReference species="M_OA_c" stoichiometry="1"/>
        </listOfProducts>
        <kineticLaw>
          <math xmlns="http://www.w3.org/1998/Math/MathML">
            <ci> FLUX_VALUE </ci>
          </math>
          <listOfParameters>
            <parameter id="LOWER_BOUND" value="0" units="mmol_per_gDW_per_hr"/>
            <parameter id="UPPER_BOUND" value="1000" units="mmol_per_gDW_per_hr"/>
            <parameter id="OBJECTIVE_COEFFICIENT" value="0" units="dimensionless"/>
            <parameter id="FLUX_VALUE" value="0" units="mmol_per_gDW_per_hr"/>
          </listOfParameters>
        </kineticLaw>
      </reaction>
      <reaction id="R_AN4462_2c" name="AN4462.2c" reversible="false">
        <listOfReactants>
          <speciesReference species="M_ATPm_c" stoichiometry="1"/>
          <speciesReference species="M_PYRm_c" stoichiometry="1"/>
          <speciesReference species="M_CO2m_c" stoichiometry="1"/>
        </listOfReactants>
        <listOfProducts>
          <speciesReference species="M_ADPm_c" stoichiometry="1"/>
          <speciesReference species="M_PIm_c" stoichiometry="1"/>
          <speciesReference species="M_OAm_c" stoichiometry="1"/>
        </listOfProducts>
        <kineticLaw>
          <math xmlns="http://www.w3.org/1998/Math/MathML">
            <ci> FLUX_VALUE </ci>
          </math>
          <listOfParameters>
            <parameter id="LOWER_BOUND" value="0" units="mmol_per_gDW_per_hr"/>
            <parameter id="UPPER_BOUND" value="1000" units="mmol_per_gDW_per_hr"/>
            <parameter id="OBJECTIVE_COEFFICIENT" value="0" units="dimensionless"/>
            <parameter id="FLUX_VALUE" value="0" units="mmol_per_gDW_per_hr"/>
          </listOfParameters>
        </kineticLaw>
      </reaction>
      <reaction id="R_AN5271_2b" name="AN5271.2b" reversible="false">
        <listOfReactants>
          <speciesReference species="M_ATPm_c" stoichiometry="1"/>
          <speciesReference species="M_PYRm_c" stoichiometry="1"/>
          <speciesReference species="M_CO2m_c" stoichiometry="1"/>
        </listOfReactants>
        <listOfProducts>
          <speciesReference species="M_ADPm_c" stoichiometry="1"/>
          <speciesReference species="M_PIm_c" stoichiometry="1"/>
          <speciesReference species="M_OAm_c" stoichiometry="1"/>
        </listOfProducts>
        <kineticLaw>
          <math xmlns="http://www.w3.org/1998/Math/MathML">
            <ci> FLUX_VALUE </ci>
          </math>
          <listOfParameters>
            <parameter id="LOWER_BOUND" value="0" units="mmol_per_gDW_per_hr"/>
            <parameter id="UPPER_BOUND" value="1000" units="mmol_per_gDW_per_hr"/>
            <parameter id="OBJECTIVE_COEFFICIENT" value="0" units="dimensionless"/>
            <parameter id="FLUX_VALUE" value="0" units="mmol_per_gDW_per_hr"/>
          </listOfParameters>
        </kineticLaw>
      </reaction>
      <reaction id="R_AN4690_2b" name="AN4690.2b" reversible="false">
        <listOfReactants>
          <speciesReference species="M_ATPm_c" stoichiometry="1"/>
          <speciesReference species="M_PYRm_c" stoichiometry="1"/>
          <speciesReference species="M_CO2m_c" stoichiometry="1"/>
        </listOfReactants>
        <listOfProducts>
          <speciesReference species="M_ADPm_c" stoichiometry="1"/>
          <speciesReference species="M_PIm_c" stoichiometry="1"/>
          <speciesReference species="M_OAm_c" stoichiometry="1"/>
        </listOfProducts>
        <kineticLaw>
          <math xmlns="http://www.w3.org/1998/Math/MathML">
            <ci> FLUX_VALUE </ci>
          </math>
          <listOfParameters>
            <parameter id="LOWER_BOUND" value="0" units="mmol_per_gDW_per_hr"/>
            <parameter id="UPPER_BOUND" value="1000" units="mmol_per_gDW_per_hr"/>
            <parameter id="OBJECTIVE_COEFFICIENT" value="0" units="dimensionless"/>
            <parameter id="FLUX_VALUE" value="0" units="mmol_per_gDW_per_hr"/>
          </listOfParameters>
        </kineticLaw>
      </reaction>
      <reaction id="R_AN1918_2a" name="AN1918.2a" reversible="false">
        <listOfReactants>
          <speciesReference species="M_ATP_c" stoichiometry="1"/>
          <speciesReference species="M_OA_c" stoichiometry="1"/>
        </listOfReactants>
        <listOfProducts>
          <speciesReference species="M_ADP_c" stoichiometry="1"/>
          <speciesReference species="M_PEP_c" stoichiometry="1"/>
          <speciesReference species="M_CO2_c" stoichiometry="1"/>
        </listOfProducts>
        <kineticLaw>
          <math xmlns="http://www.w3.org/1998/Math/MathML">
            <ci> FLUX_VALUE </ci>
          </math>
          <listOfParameters>
            <parameter id="LOWER_BOUND" value="0" units="mmol_per_gDW_per_hr"/>
            <parameter id="UPPER_BOUND" value="1000" units="mmol_per_gDW_per_hr"/>
            <parameter id="OBJECTIVE_COEFFICIENT" value="0" units="dimensionless"/>
            <parameter id="FLUX_VALUE" value="0" units="mmol_per_gDW_per_hr"/>
          </listOfParameters>
        </kineticLaw>
      </reaction>
      <reaction id="R_AN1918_2b" name="AN1918.2b" reversible="false">
        <listOfReactants>
          <speciesReference species="M_GTP_c" stoichiometry="1"/>
          <speciesReference species="M_OA_c" stoichiometry="1"/>
        </listOfReactants>
        <listOfProducts>
          <speciesReference species="M_GDP_c" stoichiometry="1"/>
          <speciesReference species="M_PEP_c" stoichiometry="1"/>
          <speciesReference species="M_CO2_c" stoichiometry="1"/>
        </listOfProducts>
        <kineticLaw>
          <math xmlns="http://www.w3.org/1998/Math/MathML">
            <ci> FLUX_VALUE </ci>
          </math>
          <listOfParameters>
            <parameter id="LOWER_BOUND" value="0" units="mmol_per_gDW_per_hr"/>
            <parameter id="UPPER_BOUND" value="1000" units="mmol_per_gDW_per_hr"/>
            <parameter id="OBJECTIVE_COEFFICIENT" value="0" units="dimensionless"/>
            <parameter id="FLUX_VALUE" value="0" units="mmol_per_gDW_per_hr"/>
          </listOfParameters>
        </kineticLaw>
      </reaction>
      <reaction id="R_AN2981_2" name="AN2981.2" reversible="false">
        <listOfReactants>
          <speciesReference species="M_G6P_c" stoichiometry="1"/>
          <speciesReference species="M_NADP_c" stoichiometry="1"/>
        </listOfReactants>
        <listOfProducts>
          <speciesReference species="M_D6PGL_c" stoichiometry="1"/>
          <speciesReference species="M_NADPH_c" stoichiometry="1"/>
        </listOfProducts>
        <kineticLaw>
          <math xmlns="http://www.w3.org/1998/Math/MathML">
            <ci> FLUX_VALUE </ci>
          </math>
          <listOfParameters>
            <parameter id="LOWER_BOUND" value="0" units="mmol_per_gDW_per_hr"/>
            <parameter id="UPPER_BOUND" value="1000" units="mmol_per_gDW_per_hr"/>
            <parameter id="OBJECTIVE_COEFFICIENT" value="0" units="dimensionless"/>
            <parameter id="FLUX_VALUE" value="0" units="mmol_per_gDW_per_hr"/>
          </listOfParameters>
        </kineticLaw>
      </reaction>
      <reaction id="R_AN3954_2" name="AN3954.2" reversible="false">
        <listOfReactants>
          <speciesReference species="M_D6PGC_c" stoichiometry="1"/>
          <speciesReference species="M_NADP_c" stoichiometry="1"/>
        </listOfReactants>
        <listOfProducts>
          <speciesReference species="M_RL5P_c" stoichiometry="1"/>
          <speciesReference species="M_CO2_c" stoichiometry="1"/>
          <speciesReference species="M_NADPH_c" stoichiometry="1"/>
        </listOfProducts>
        <kineticLaw>
          <math xmlns="http://www.w3.org/1998/Math/MathML">
            <ci> FLUX_VALUE </ci>
          </math>
          <listOfParameters>
            <parameter id="LOWER_BOUND" value="0" units="mmol_per_gDW_per_hr"/>
            <parameter id="UPPER_BOUND" value="1000" units="mmol_per_gDW_per_hr"/>
            <parameter id="OBJECTIVE_COEFFICIENT" value="0" units="dimensionless"/>
            <parameter id="FLUX_VALUE" value="0" units="mmol_per_gDW_per_hr"/>
          </listOfParameters>
        </kineticLaw>
      </reaction>
      <reaction id="R_AN1735_2" name="AN1735.2" reversible="false">
        <listOfReactants>
          <speciesReference species="M_D6PGC_c" stoichiometry="1"/>
          <speciesReference species="M_NADP_c" stoichiometry="1"/>
        </listOfReactants>
        <listOfProducts>
          <speciesReference species="M_RL5P_c" stoichiometry="1"/>
          <speciesReference species="M_CO2_c" stoichiometry="1"/>
          <speciesReference species="M_NADPH_c" stoichiometry="1"/>
        </listOfProducts>
        <kineticLaw>
          <math xmlns="http://www.w3.org/1998/Math/MathML">
            <ci> FLUX_VALUE </ci>
          </math>
          <listOfParameters>
            <parameter id="LOWER_BOUND" value="0" units="mmol_per_gDW_per_hr"/>
            <parameter id="UPPER_BOUND" value="1000" units="mmol_per_gDW_per_hr"/>
            <parameter id="OBJECTIVE_COEFFICIENT" value="0" units="dimensionless"/>
            <parameter id="FLUX_VALUE" value="0" units="mmol_per_gDW_per_hr"/>
          </listOfParameters>
        </kineticLaw>
      </reaction>
      <reaction id="R_AN7588_2" name="AN7588.2" reversible="true">
        <listOfReactants>
          <speciesReference species="M_RL5P_c" stoichiometry="1"/>
        </listOfReactants>
        <listOfProducts>
          <speciesReference species="M_XUL5P_c" stoichiometry="1"/>
        </listOfProducts>
        <kineticLaw>
          <math xmlns="http://www.w3.org/1998/Math/MathML">
            <ci> FLUX_VALUE </ci>
          </math>
          <listOfParameters>
            <parameter id="LOWER_BOUND" value="-1000" units="mmol_per_gDW_per_hr"/>
            <parameter id="UPPER_BOUND" value="1000" units="mmol_per_gDW_per_hr"/>
            <parameter id="OBJECTIVE_COEFFICIENT" value="0" units="dimensionless"/>
            <parameter id="FLUX_VALUE" value="0" units="mmol_per_gDW_per_hr"/>
          </listOfParameters>
        </kineticLaw>
      </reaction>
      <reaction id="R_AN2440_2" name="AN2440.2" reversible="true">
        <listOfReactants>
          <speciesReference species="M_RL5P_c" stoichiometry="1"/>
        </listOfReactants>
        <listOfProducts>
          <speciesReference species="M_R5P_c" stoichiometry="1"/>
        </listOfProducts>
        <kineticLaw>
          <math xmlns="http://www.w3.org/1998/Math/MathML">
            <ci> FLUX_VALUE </ci>
          </math>
          <listOfParameters>
            <parameter id="LOWER_BOUND" value="-1000" units="mmol_per_gDW_per_hr"/>
            <parameter id="UPPER_BOUND" value="1000" units="mmol_per_gDW_per_hr"/>
            <parameter id="OBJECTIVE_COEFFICIENT" value="0" units="dimensionless"/>
            <parameter id="FLUX_VALUE" value="0" units="mmol_per_gDW_per_hr"/>
          </listOfParameters>
        </kineticLaw>
      </reaction>
      <reaction id="R_AN0688_2a" name="AN0688.2a" reversible="true">
        <listOfReactants>
          <speciesReference species="M_R5P_c" stoichiometry="1"/>
          <speciesReference species="M_XUL5P_c" stoichiometry="1"/>
        </listOfReactants>
        <listOfProducts>
          <speciesReference species="M_S7P_c" stoichiometry="1"/>
          <speciesReference species="M_T3P1_c" stoichiometry="1"/>
        </listOfProducts>
        <kineticLaw>
          <math xmlns="http://www.w3.org/1998/Math/MathML">
            <ci> FLUX_VALUE </ci>
          </math>
          <listOfParameters>
            <parameter id="LOWER_BOUND" value="-1000" units="mmol_per_gDW_per_hr"/>
            <parameter id="UPPER_BOUND" value="1000" units="mmol_per_gDW_per_hr"/>
            <parameter id="OBJECTIVE_COEFFICIENT" value="0" units="dimensionless"/>
            <parameter id="FLUX_VALUE" value="0" units="mmol_per_gDW_per_hr"/>
          </listOfParameters>
        </kineticLaw>
      </reaction>
      <reaction id="R_AN8551_2a" name="AN8551.2a" reversible="true">
        <listOfReactants>
          <speciesReference species="M_R5P_c" stoichiometry="1"/>
          <speciesReference species="M_XUL5P_c" stoichiometry="1"/>
        </listOfReactants>
        <listOfProducts>
          <speciesReference species="M_S7P_c" stoichiometry="1"/>
          <speciesReference species="M_T3P1_c" stoichiometry="1"/>
        </listOfProducts>
        <kineticLaw>
          <math xmlns="http://www.w3.org/1998/Math/MathML">
            <ci> FLUX_VALUE </ci>
          </math>
          <listOfParameters>
            <parameter id="LOWER_BOUND" value="-1000" units="mmol_per_gDW_per_hr"/>
            <parameter id="UPPER_BOUND" value="1000" units="mmol_per_gDW_per_hr"/>
            <parameter id="OBJECTIVE_COEFFICIENT" value="0" units="dimensionless"/>
            <parameter id="FLUX_VALUE" value="0" units="mmol_per_gDW_per_hr"/>
          </listOfParameters>
        </kineticLaw>
      </reaction>
      <reaction id="R_AN8935_2a" name="AN8935.2a" reversible="true">
        <listOfReactants>
          <speciesReference species="M_R5P_c" stoichiometry="1"/>
          <speciesReference species="M_XUL5P_c" stoichiometry="1"/>
        </listOfReactants>
        <listOfProducts>
          <speciesReference species="M_S7P_c" stoichiometry="1"/>
          <speciesReference species="M_T3P1_c" stoichiometry="1"/>
        </listOfProducts>
        <kineticLaw>
          <math xmlns="http://www.w3.org/1998/Math/MathML">
            <ci> FLUX_VALUE </ci>
          </math>
          <listOfParameters>
            <parameter id="LOWER_BOUND" value="-1000" units="mmol_per_gDW_per_hr"/>
            <parameter id="UPPER_BOUND" value="1000" units="mmol_per_gDW_per_hr"/>
            <parameter id="OBJECTIVE_COEFFICIENT" value="0" units="dimensionless"/>
            <parameter id="FLUX_VALUE" value="0" units="mmol_per_gDW_per_hr"/>
          </listOfParameters>
        </kineticLaw>
      </reaction>
      <reaction id="R_AN0688_2b" name="AN0688.2b" reversible="true">
        <listOfReactants>
          <speciesReference species="M_E4P_c" stoichiometry="1"/>
          <speciesReference species="M_XUL5P_c" stoichiometry="1"/>
        </listOfReactants>
        <listOfProducts>
          <speciesReference species="M_F6P_c" stoichiometry="1"/>
          <speciesReference species="M_T3P1_c" stoichiometry="1"/>
        </listOfProducts>
        <kineticLaw>
          <math xmlns="http://www.w3.org/1998/Math/MathML">
            <ci> FLUX_VALUE </ci>
          </math>
          <listOfParameters>
            <parameter id="LOWER_BOUND" value="-1000" units="mmol_per_gDW_per_hr"/>
            <parameter id="UPPER_BOUND" value="1000" units="mmol_per_gDW_per_hr"/>
            <parameter id="OBJECTIVE_COEFFICIENT" value="0" units="dimensionless"/>
            <parameter id="FLUX_VALUE" value="0" units="mmol_per_gDW_per_hr"/>
          </listOfParameters>
        </kineticLaw>
      </reaction>
      <reaction id="R_AN8551_2b" name="AN8551.2b" reversible="true">
        <listOfReactants>
          <speciesReference species="M_E4P_c" stoichiometry="1"/>
          <speciesReference species="M_XUL5P_c" stoichiometry="1"/>
        </listOfReactants>
        <listOfProducts>
          <speciesReference species="M_F6P_c" stoichiometry="1"/>
          <speciesReference species="M_T3P1_c" stoichiometry="1"/>
        </listOfProducts>
        <kineticLaw>
          <math xmlns="http://www.w3.org/1998/Math/MathML">
            <ci> FLUX_VALUE </ci>
          </math>
          <listOfParameters>
            <parameter id="LOWER_BOUND" value="-1000" units="mmol_per_gDW_per_hr"/>
            <parameter id="UPPER_BOUND" value="1000" units="mmol_per_gDW_per_hr"/>
            <parameter id="OBJECTIVE_COEFFICIENT" value="0" units="dimensionless"/>
            <parameter id="FLUX_VALUE" value="0" units="mmol_per_gDW_per_hr"/>
          </listOfParameters>
        </kineticLaw>
      </reaction>
      <reaction id="R_AN8935_2b" name="AN8935.2b" reversible="true">
        <listOfReactants>
          <speciesReference species="M_E4P_c" stoichiometry="1"/>
          <speciesReference species="M_XUL5P_c" stoichiometry="1"/>
        </listOfReactants>
        <listOfProducts>
          <speciesReference species="M_F6P_c" stoichiometry="1"/>
          <speciesReference species="M_T3P1_c" stoichiometry="1"/>
        </listOfProducts>
        <kineticLaw>
          <math xmlns="http://www.w3.org/1998/Math/MathML">
            <ci> FLUX_VALUE </ci>
          </math>
          <listOfParameters>
            <parameter id="LOWER_BOUND" value="-1000" units="mmol_per_gDW_per_hr"/>
            <parameter id="UPPER_BOUND" value="1000" units="mmol_per_gDW_per_hr"/>
            <parameter id="OBJECTIVE_COEFFICIENT" value="0" units="dimensionless"/>
            <parameter id="FLUX_VALUE" value="0" units="mmol_per_gDW_per_hr"/>
          </listOfParameters>
        </kineticLaw>
      </reaction>
      <reaction id="R_AN0240_2" name="AN0240.2" reversible="true">
        <listOfReactants>
          <speciesReference species="M_S7P_c" stoichiometry="1"/>
          <speciesReference species="M_T3P1_c" stoichiometry="1"/>
        </listOfReactants>
        <listOfProducts>
          <speciesReference species="M_E4P_c" stoichiometry="1"/>
          <speciesReference species="M_F6P_c" stoichiometry="1"/>
        </listOfProducts>
        <kineticLaw>
          <math xmlns="http://www.w3.org/1998/Math/MathML">
            <ci> FLUX_VALUE </ci>
          </math>
          <listOfParameters>
            <parameter id="LOWER_BOUND" value="-1000" units="mmol_per_gDW_per_hr"/>
            <parameter id="UPPER_BOUND" value="1000" units="mmol_per_gDW_per_hr"/>
            <parameter id="OBJECTIVE_COEFFICIENT" value="0" units="dimensionless"/>
            <parameter id="FLUX_VALUE" value="0" units="mmol_per_gDW_per_hr"/>
          </listOfParameters>
        </kineticLaw>
      </reaction>
      <reaction id="R_AN4913_2" name="AN4913.2" reversible="true">
        <listOfReactants>
          <speciesReference species="M_XUL5P_c" stoichiometry="1"/>
          <speciesReference species="M_PI_c" stoichiometry="1"/>
        </listOfReactants>
        <listOfProducts>
          <speciesReference species="M_ACTP_c" stoichiometry="1"/>
          <speciesReference species="M_T3P1_c" stoichiometry="1"/>
          <speciesReference species="M_H2O_b" stoichiometry="1"/>
        </listOfProducts>
        <kineticLaw>
          <math xmlns="http://www.w3.org/1998/Math/MathML">
            <ci> FLUX_VALUE </ci>
          </math>
          <listOfParameters>
            <parameter id="LOWER_BOUND" value="-1000" units="mmol_per_gDW_per_hr"/>
            <parameter id="UPPER_BOUND" value="1000" units="mmol_per_gDW_per_hr"/>
            <parameter id="OBJECTIVE_COEFFICIENT" value="0" units="dimensionless"/>
            <parameter id="FLUX_VALUE" value="0" units="mmol_per_gDW_per_hr"/>
          </listOfParameters>
        </kineticLaw>
      </reaction>
      <reaction id="R_AN8275_2" name="AN8275.2" reversible="true">
        <listOfReactants>
          <speciesReference species="M_ACCOAm_c" stoichiometry="1"/>
          <speciesReference species="M_H2Om_b" stoichiometry="1"/>
          <speciesReference species="M_OAm_c" stoichiometry="1"/>
        </listOfReactants>
        <listOfProducts>
          <speciesReference species="M_CITm_c" stoichiometry="1"/>
          <speciesReference species="M_COAm_c" stoichiometry="1"/>
        </listOfProducts>
        <kineticLaw>
          <math xmlns="http://www.w3.org/1998/Math/MathML">
            <ci> FLUX_VALUE </ci>
          </math>
          <listOfParameters>
            <parameter id="LOWER_BOUND" value="-1000" units="mmol_per_gDW_per_hr"/>
            <parameter id="UPPER_BOUND" value="1000" units="mmol_per_gDW_per_hr"/>
            <parameter id="OBJECTIVE_COEFFICIENT" value="0" units="dimensionless"/>
            <parameter id="FLUX_VALUE" value="0" units="mmol_per_gDW_per_hr"/>
          </listOfParameters>
        </kineticLaw>
      </reaction>
      <reaction id="R_AN6650_2b" name="AN6650.2b" reversible="true">
        <listOfReactants>
          <speciesReference species="M_ACCOAm_c" stoichiometry="1"/>
          <speciesReference species="M_H2Om_b" stoichiometry="1"/>
          <speciesReference species="M_OAm_c" stoichiometry="1"/>
        </listOfReactants>
        <listOfProducts>
          <speciesReference species="M_CITm_c" stoichiometry="1"/>
          <speciesReference species="M_COAm_c" stoichiometry="1"/>
        </listOfProducts>
        <kineticLaw>
          <math xmlns="http://www.w3.org/1998/Math/MathML">
            <ci> FLUX_VALUE </ci>
          </math>
          <listOfParameters>
            <parameter id="LOWER_BOUND" value="-1000" units="mmol_per_gDW_per_hr"/>
            <parameter id="UPPER_BOUND" value="1000" units="mmol_per_gDW_per_hr"/>
            <parameter id="OBJECTIVE_COEFFICIENT" value="0" units="dimensionless"/>
            <parameter id="FLUX_VALUE" value="0" units="mmol_per_gDW_per_hr"/>
          </listOfParameters>
        </kineticLaw>
      </reaction>
      <reaction id="R_AN5525_2a" name="AN5525.2a" reversible="true">
        <listOfReactants>
          <speciesReference species="M_CITm_c" stoichiometry="1"/>
        </listOfReactants>
        <listOfProducts>
          <speciesReference species="M_ACOm_c" stoichiometry="1"/>
          <speciesReference species="M_H2Om_b" stoichiometry="1"/>
        </listOfProducts>
        <kineticLaw>
          <math xmlns="http://www.w3.org/1998/Math/MathML">
            <ci> FLUX_VALUE </ci>
          </math>
          <listOfParameters>
            <parameter id="LOWER_BOUND" value="-1000" units="mmol_per_gDW_per_hr"/>
            <parameter id="UPPER_BOUND" value="1000" units="mmol_per_gDW_per_hr"/>
            <parameter id="OBJECTIVE_COEFFICIENT" value="0" units="dimensionless"/>
            <parameter id="FLUX_VALUE" value="0" units="mmol_per_gDW_per_hr"/>
          </listOfParameters>
        </kineticLaw>
      </reaction>
      <reaction id="R_AN3894_2a" name="AN3894.2a" reversible="true">
        <listOfReactants>
          <speciesReference species="M_CITm_c" stoichiometry="1"/>
        </listOfReactants>
        <listOfProducts>
          <speciesReference species="M_ACOm_c" stoichiometry="1"/>
          <speciesReference species="M_H2Om_b" stoichiometry="1"/>
        </listOfProducts>
        <kineticLaw>
          <math xmlns="http://www.w3.org/1998/Math/MathML">
            <ci> FLUX_VALUE </ci>
          </math>
          <listOfParameters>
            <parameter id="LOWER_BOUND" value="-1000" units="mmol_per_gDW_per_hr"/>
            <parameter id="UPPER_BOUND" value="1000" units="mmol_per_gDW_per_hr"/>
            <parameter id="OBJECTIVE_COEFFICIENT" value="0" units="dimensionless"/>
            <parameter id="FLUX_VALUE" value="0" units="mmol_per_gDW_per_hr"/>
          </listOfParameters>
        </kineticLaw>
      </reaction>
      <reaction id="R_AN5300_2a" name="AN5300.2a" reversible="true">
        <listOfReactants>
          <speciesReference species="M_CITm_c" stoichiometry="1"/>
        </listOfReactants>
        <listOfProducts>
          <speciesReference species="M_ACOm_c" stoichiometry="1"/>
          <speciesReference species="M_H2Om_b" stoichiometry="1"/>
        </listOfProducts>
        <kineticLaw>
          <math xmlns="http://www.w3.org/1998/Math/MathML">
            <ci> FLUX_VALUE </ci>
          </math>
          <listOfParameters>
            <parameter id="LOWER_BOUND" value="-1000" units="mmol_per_gDW_per_hr"/>
            <parameter id="UPPER_BOUND" value="1000" units="mmol_per_gDW_per_hr"/>
            <parameter id="OBJECTIVE_COEFFICIENT" value="0" units="dimensionless"/>
            <parameter id="FLUX_VALUE" value="0" units="mmol_per_gDW_per_hr"/>
          </listOfParameters>
        </kineticLaw>
      </reaction>
      <reaction id="R_AN5525_2b" name="AN5525.2b" reversible="true">
        <listOfReactants>
          <speciesReference species="M_ACOm_c" stoichiometry="1"/>
          <speciesReference species="M_H2Om_b" stoichiometry="1"/>
        </listOfReactants>
        <listOfProducts>
          <speciesReference species="M_ICITm_c" stoichiometry="1"/>
        </listOfProducts>
        <kineticLaw>
          <math xmlns="http://www.w3.org/1998/Math/MathML">
            <ci> FLUX_VALUE </ci>
          </math>
          <listOfParameters>
            <parameter id="LOWER_BOUND" value="-1000" units="mmol_per_gDW_per_hr"/>
            <parameter id="UPPER_BOUND" value="1000" units="mmol_per_gDW_per_hr"/>
            <parameter id="OBJECTIVE_COEFFICIENT" value="0" units="dimensionless"/>
            <parameter id="FLUX_VALUE" value="0" units="mmol_per_gDW_per_hr"/>
          </listOfParameters>
        </kineticLaw>
      </reaction>
      <reaction id="R_AN3894_2b" name="AN3894.2b" reversible="true">
        <listOfReactants>
          <speciesReference species="M_ACOm_c" stoichiometry="1"/>
          <speciesReference species="M_H2Om_b" stoichiometry="1"/>
        </listOfReactants>
        <listOfProducts>
          <speciesReference species="M_ICITm_c" stoichiometry="1"/>
        </listOfProducts>
        <kineticLaw>
          <math xmlns="http://www.w3.org/1998/Math/MathML">
            <ci> FLUX_VALUE </ci>
          </math>
          <listOfParameters>
            <parameter id="LOWER_BOUND" value="-1000" units="mmol_per_gDW_per_hr"/>
            <parameter id="UPPER_BOUND" value="1000" units="mmol_per_gDW_per_hr"/>
            <parameter id="OBJECTIVE_COEFFICIENT" value="0" units="dimensionless"/>
            <parameter id="FLUX_VALUE" value="0" units="mmol_per_gDW_per_hr"/>
          </listOfParameters>
        </kineticLaw>
      </reaction>
      <reaction id="R_AN5300_2b" name="AN5300.2b" reversible="true">
        <listOfReactants>
          <speciesReference species="M_ACOm_c" stoichiometry="1"/>
          <speciesReference species="M_H2Om_b" stoichiometry="1"/>
        </listOfReactants>
        <listOfProducts>
          <speciesReference species="M_ICITm_c" stoichiometry="1"/>
        </listOfProducts>
        <kineticLaw>
          <math xmlns="http://www.w3.org/1998/Math/MathML">
            <ci> FLUX_VALUE </ci>
          </math>
          <listOfParameters>
            <parameter id="LOWER_BOUND" value="-1000" units="mmol_per_gDW_per_hr"/>
            <parameter id="UPPER_BOUND" value="1000" units="mmol_per_gDW_per_hr"/>
            <parameter id="OBJECTIVE_COEFFICIENT" value="0" units="dimensionless"/>
            <parameter id="FLUX_VALUE" value="0" units="mmol_per_gDW_per_hr"/>
          </listOfParameters>
        </kineticLaw>
      </reaction>
      <reaction id="R_AN5790_2_AN1003_2a" name="AN5790.2/AN1003.2a" reversible="false">
        <listOfReactants>
          <speciesReference species="M_ICITm_c" stoichiometry="1"/>
          <speciesReference species="M_NADm_c" stoichiometry="1"/>
        </listOfReactants>
        <listOfProducts>
          <speciesReference species="M_AKGm_c" stoichiometry="1"/>
          <speciesReference species="M_CO2m_c" stoichiometry="1"/>
          <speciesReference species="M_NADHm_c" stoichiometry="1"/>
        </listOfProducts>
        <kineticLaw>
          <math xmlns="http://www.w3.org/1998/Math/MathML">
            <ci> FLUX_VALUE </ci>
          </math>
          <listOfParameters>
            <parameter id="LOWER_BOUND" value="0" units="mmol_per_gDW_per_hr"/>
            <parameter id="UPPER_BOUND" value="1000" units="mmol_per_gDW_per_hr"/>
            <parameter id="OBJECTIVE_COEFFICIENT" value="0" units="dimensionless"/>
            <parameter id="FLUX_VALUE" value="0" units="mmol_per_gDW_per_hr"/>
          </listOfParameters>
        </kineticLaw>
      </reaction>
      <reaction id="R_AN5790_2_AN1003_2b" name="AN5790.2/AN1003.2b" reversible="false">
        <listOfReactants>
          <speciesReference species="M_ICIT_c" stoichiometry="1"/>
          <speciesReference species="M_NAD_c" stoichiometry="1"/>
        </listOfReactants>
        <listOfProducts>
          <speciesReference species="M_AKG_c" stoichiometry="1"/>
          <speciesReference species="M_CO2_c" stoichiometry="1"/>
          <speciesReference species="M_NADH_c" stoichiometry="1"/>
        </listOfProducts>
        <kineticLaw>
          <math xmlns="http://www.w3.org/1998/Math/MathML">
            <ci> FLUX_VALUE </ci>
          </math>
          <listOfParameters>
            <parameter id="LOWER_BOUND" value="0" units="mmol_per_gDW_per_hr"/>
            <parameter id="UPPER_BOUND" value="1000" units="mmol_per_gDW_per_hr"/>
            <parameter id="OBJECTIVE_COEFFICIENT" value="0" units="dimensionless"/>
            <parameter id="FLUX_VALUE" value="0" units="mmol_per_gDW_per_hr"/>
          </listOfParameters>
        </kineticLaw>
      </reaction>
      <reaction id="R_AN2999_2a" name="AN2999.2a" reversible="false">
        <listOfReactants>
          <speciesReference species="M_ICITm_c" stoichiometry="1"/>
          <speciesReference species="M_NADPm_c" stoichiometry="1"/>
        </listOfReactants>
        <listOfProducts>
          <speciesReference species="M_AKGm_c" stoichiometry="1"/>
          <speciesReference species="M_CO2m_c" stoichiometry="1"/>
          <speciesReference species="M_NADPHm_c" stoichiometry="1"/>
        </listOfProducts>
        <kineticLaw>
          <math xmlns="http://www.w3.org/1998/Math/MathML">
            <ci> FLUX_VALUE </ci>
          </math>
          <listOfParameters>
            <parameter id="LOWER_BOUND" value="0" units="mmol_per_gDW_per_hr"/>
            <parameter id="UPPER_BOUND" value="1000" units="mmol_per_gDW_per_hr"/>
            <parameter id="OBJECTIVE_COEFFICIENT" value="0" units="dimensionless"/>
            <parameter id="FLUX_VALUE" value="0" units="mmol_per_gDW_per_hr"/>
          </listOfParameters>
        </kineticLaw>
      </reaction>
      <reaction id="R_AN2999_2b" name="AN2999.2b" reversible="false">
        <listOfReactants>
          <speciesReference species="M_ICIT_c" stoichiometry="1"/>
          <speciesReference species="M_NADP_c" stoichiometry="1"/>
        </listOfReactants>
        <listOfProducts>
          <speciesReference species="M_AKG_c" stoichiometry="1"/>
          <speciesReference species="M_CO2_c" stoichiometry="1"/>
          <speciesReference species="M_NADPH_c" stoichiometry="1"/>
        </listOfProducts>
        <kineticLaw>
          <math xmlns="http://www.w3.org/1998/Math/MathML">
            <ci> FLUX_VALUE </ci>
          </math>
          <listOfParameters>
            <parameter id="LOWER_BOUND" value="0" units="mmol_per_gDW_per_hr"/>
            <parameter id="UPPER_BOUND" value="1000" units="mmol_per_gDW_per_hr"/>
            <parameter id="OBJECTIVE_COEFFICIENT" value="0" units="dimensionless"/>
            <parameter id="FLUX_VALUE" value="0" units="mmol_per_gDW_per_hr"/>
          </listOfParameters>
        </kineticLaw>
      </reaction>
      <reaction id="R_AN2999_2c" name="AN2999.2c" reversible="false">
        <listOfReactants>
          <speciesReference species="M_ICITg_c" stoichiometry="1"/>
          <speciesReference species="M_NADPg_c" stoichiometry="1"/>
        </listOfReactants>
        <listOfProducts>
          <speciesReference species="M_AKGg_c" stoichiometry="1"/>
          <speciesReference species="M_CO2g_c" stoichiometry="1"/>
          <speciesReference species="M_NADPHg_c" stoichiometry="1"/>
        </listOfProducts>
        <kineticLaw>
          <math xmlns="http://www.w3.org/1998/Math/MathML">
            <ci> FLUX_VALUE </ci>
          </math>
          <listOfParameters>
            <parameter id="LOWER_BOUND" value="0" units="mmol_per_gDW_per_hr"/>
            <parameter id="UPPER_BOUND" value="1000" units="mmol_per_gDW_per_hr"/>
            <parameter id="OBJECTIVE_COEFFICIENT" value="0" units="dimensionless"/>
            <parameter id="FLUX_VALUE" value="0" units="mmol_per_gDW_per_hr"/>
          </listOfParameters>
        </kineticLaw>
      </reaction>
      <reaction id="R_AN5571_2" name="AN5571.2" reversible="false">
        <listOfReactants>
          <speciesReference species="M_AKGm_c" stoichiometry="1"/>
          <speciesReference species="M_LIPOm_c" stoichiometry="1"/>
        </listOfReactants>
        <listOfProducts>
          <speciesReference species="M_SUCDLIP_c" stoichiometry="1"/>
          <speciesReference species="M_CO2m_c" stoichiometry="1"/>
        </listOfProducts>
        <kineticLaw>
          <math xmlns="http://www.w3.org/1998/Math/MathML">
            <ci> FLUX_VALUE </ci>
          </math>
          <listOfParameters>
            <parameter id="LOWER_BOUND" value="0" units="mmol_per_gDW_per_hr"/>
            <parameter id="UPPER_BOUND" value="1000" units="mmol_per_gDW_per_hr"/>
            <parameter id="OBJECTIVE_COEFFICIENT" value="0" units="dimensionless"/>
            <parameter id="FLUX_VALUE" value="0" units="mmol_per_gDW_per_hr"/>
          </listOfParameters>
        </kineticLaw>
      </reaction>
      <reaction id="R_AN3466_2" name="AN3466.2" reversible="true">
        <listOfReactants>
          <speciesReference species="M_COAm_c" stoichiometry="1"/>
          <speciesReference species="M_SUCDLIP_c" stoichiometry="1"/>
        </listOfReactants>
        <listOfProducts>
          <speciesReference species="M_SUCCOAm_c" stoichiometry="1"/>
          <speciesReference species="M_DHLIPOm_c" stoichiometry="1"/>
        </listOfProducts>
        <kineticLaw>
          <math xmlns="http://www.w3.org/1998/Math/MathML">
            <ci> FLUX_VALUE </ci>
          </math>
          <listOfParameters>
            <parameter id="LOWER_BOUND" value="-1000" units="mmol_per_gDW_per_hr"/>
            <parameter id="UPPER_BOUND" value="1000" units="mmol_per_gDW_per_hr"/>
            <parameter id="OBJECTIVE_COEFFICIENT" value="0" units="dimensionless"/>
            <parameter id="FLUX_VALUE" value="0" units="mmol_per_gDW_per_hr"/>
          </listOfParameters>
        </kineticLaw>
      </reaction>
      <reaction id="R_AN2295_2_AN7000_2a" name="AN2295.2/AN7000.2a" reversible="true">
        <listOfReactants>
          <speciesReference species="M_GDPm_c" stoichiometry="1"/>
          <speciesReference species="M_PIm_c" stoichiometry="1"/>
          <speciesReference species="M_SUCCOAm_c" stoichiometry="1"/>
        </listOfReactants>
        <listOfProducts>
          <speciesReference species="M_GTPm_c" stoichiometry="1"/>
          <speciesReference species="M_SUCCm_c" stoichiometry="1"/>
          <speciesReference species="M_COAm_c" stoichiometry="1"/>
        </listOfProducts>
        <kineticLaw>
          <math xmlns="http://www.w3.org/1998/Math/MathML">
            <ci> FLUX_VALUE </ci>
          </math>
          <listOfParameters>
            <parameter id="LOWER_BOUND" value="-1000" units="mmol_per_gDW_per_hr"/>
            <parameter id="UPPER_BOUND" value="1000" units="mmol_per_gDW_per_hr"/>
            <parameter id="OBJECTIVE_COEFFICIENT" value="0" units="dimensionless"/>
            <parameter id="FLUX_VALUE" value="0" units="mmol_per_gDW_per_hr"/>
          </listOfParameters>
        </kineticLaw>
      </reaction>
      <reaction id="R_AN2295_2_AN7000_2b" name="AN2295.2/AN7000.2b" reversible="true">
        <listOfReactants>
          <speciesReference species="M_ATPm_c" stoichiometry="1"/>
          <speciesReference species="M_SUCCm_c" stoichiometry="1"/>
          <speciesReference species="M_COAm_c" stoichiometry="1"/>
        </listOfReactants>
        <listOfProducts>
          <speciesReference species="M_ADPm_c" stoichiometry="1"/>
          <speciesReference species="M_PIm_c" stoichiometry="1"/>
          <speciesReference species="M_SUCCOAm_c" stoichiometry="1"/>
        </listOfProducts>
        <kineticLaw>
          <math xmlns="http://www.w3.org/1998/Math/MathML">
            <ci> FLUX_VALUE </ci>
          </math>
          <listOfParameters>
            <parameter id="LOWER_BOUND" value="-1000" units="mmol_per_gDW_per_hr"/>
            <parameter id="UPPER_BOUND" value="1000" units="mmol_per_gDW_per_hr"/>
            <parameter id="OBJECTIVE_COEFFICIENT" value="0" units="dimensionless"/>
            <parameter id="FLUX_VALUE" value="0" units="mmol_per_gDW_per_hr"/>
          </listOfParameters>
        </kineticLaw>
      </reaction>
      <reaction id="R_AN2916_2_AN2332_2_AN8793_2" name="AN2916.2/AN2332.2/AN8793.2" reversible="true">
        <listOfReactants>
          <speciesReference species="M_SUCCm_c" stoichiometry="1"/>
          <speciesReference species="M_Qm_c" stoichiometry="1"/>
        </listOfReactants>
        <listOfProducts>
          <speciesReference species="M_FUMm_c" stoichiometry="1"/>
          <speciesReference species="M_QH2m_c" stoichiometry="1"/>
        </listOfProducts>
        <kineticLaw>
          <math xmlns="http://www.w3.org/1998/Math/MathML">
            <ci> FLUX_VALUE </ci>
          </math>
          <listOfParameters>
            <parameter id="LOWER_BOUND" value="-1000" units="mmol_per_gDW_per_hr"/>
            <parameter id="UPPER_BOUND" value="1000" units="mmol_per_gDW_per_hr"/>
            <parameter id="OBJECTIVE_COEFFICIENT" value="0" units="dimensionless"/>
            <parameter id="FLUX_VALUE" value="0" units="mmol_per_gDW_per_hr"/>
          </listOfParameters>
        </kineticLaw>
      </reaction>
      <reaction id="R_AN2916_2_AN2332_2_AN1543_2" name="AN2916.2/AN2332.2/AN1543.2" reversible="false">
        <listOfReactants>
          <speciesReference species="M_FUMm_c" stoichiometry="1"/>
          <speciesReference species="M_FADH2m_c" stoichiometry="1"/>
        </listOfReactants>
        <listOfProducts>
          <speciesReference species="M_SUCCm_c" stoichiometry="1"/>
          <speciesReference species="M_FADm_c" stoichiometry="1"/>
        </listOfProducts>
        <kineticLaw>
          <math xmlns="http://www.w3.org/1998/Math/MathML">
            <ci> FLUX_VALUE </ci>
          </math>
          <listOfParameters>
            <parameter id="LOWER_BOUND" value="0" units="mmol_per_gDW_per_hr"/>
            <parameter id="UPPER_BOUND" value="1000" units="mmol_per_gDW_per_hr"/>
            <parameter id="OBJECTIVE_COEFFICIENT" value="0" units="dimensionless"/>
            <parameter id="FLUX_VALUE" value="0" units="mmol_per_gDW_per_hr"/>
          </listOfParameters>
        </kineticLaw>
      </reaction>
      <reaction id="R_AN2357_2" name="AN2357.2" reversible="false">
        <listOfReactants>
          <speciesReference species="M_FUM_c" stoichiometry="1"/>
          <speciesReference species="M_FADH2m_c" stoichiometry="1"/>
        </listOfReactants>
        <listOfProducts>
          <speciesReference species="M_SUCC_c" stoichiometry="1"/>
          <speciesReference species="M_FADm_c" stoichiometry="1"/>
        </listOfProducts>
        <kineticLaw>
          <math xmlns="http://www.w3.org/1998/Math/MathML">
            <ci> FLUX_VALUE </ci>
          </math>
          <listOfParameters>
            <parameter id="LOWER_BOUND" value="0" units="mmol_per_gDW_per_hr"/>
            <parameter id="UPPER_BOUND" value="1000" units="mmol_per_gDW_per_hr"/>
            <parameter id="OBJECTIVE_COEFFICIENT" value="0" units="dimensionless"/>
            <parameter id="FLUX_VALUE" value="0" units="mmol_per_gDW_per_hr"/>
          </listOfParameters>
        </kineticLaw>
      </reaction>
      <reaction id="R_AN8707_2a" name="AN8707.2a" reversible="true">
        <listOfReactants>
          <speciesReference species="M_FUMm_c" stoichiometry="1"/>
          <speciesReference species="M_H2Om_b" stoichiometry="1"/>
        </listOfReactants>
        <listOfProducts>
          <speciesReference species="M_MALm_c" stoichiometry="1"/>
        </listOfProducts>
        <kineticLaw>
          <math xmlns="http://www.w3.org/1998/Math/MathML">
            <ci> FLUX_VALUE </ci>
          </math>
          <listOfParameters>
            <parameter id="LOWER_BOUND" value="-1000" units="mmol_per_gDW_per_hr"/>
            <parameter id="UPPER_BOUND" value="1000" units="mmol_per_gDW_per_hr"/>
            <parameter id="OBJECTIVE_COEFFICIENT" value="0" units="dimensionless"/>
            <parameter id="FLUX_VALUE" value="0" units="mmol_per_gDW_per_hr"/>
          </listOfParameters>
        </kineticLaw>
      </reaction>
      <reaction id="R_AN8707_2b" name="AN8707.2b" reversible="true">
        <listOfReactants>
          <speciesReference species="M_FUM_c" stoichiometry="1"/>
          <speciesReference species="M_H2O_b" stoichiometry="1"/>
        </listOfReactants>
        <listOfProducts>
          <speciesReference species="M_MAL_c" stoichiometry="1"/>
        </listOfProducts>
        <kineticLaw>
          <math xmlns="http://www.w3.org/1998/Math/MathML">
            <ci> FLUX_VALUE </ci>
          </math>
          <listOfParameters>
            <parameter id="LOWER_BOUND" value="-1000" units="mmol_per_gDW_per_hr"/>
            <parameter id="UPPER_BOUND" value="1000" units="mmol_per_gDW_per_hr"/>
            <parameter id="OBJECTIVE_COEFFICIENT" value="0" units="dimensionless"/>
            <parameter id="FLUX_VALUE" value="0" units="mmol_per_gDW_per_hr"/>
          </listOfParameters>
        </kineticLaw>
      </reaction>
      <reaction id="R_AN6717_2" name="AN6717.2" reversible="true">
        <listOfReactants>
          <speciesReference species="M_MALm_c" stoichiometry="1"/>
          <speciesReference species="M_NADm_c" stoichiometry="1"/>
        </listOfReactants>
        <listOfProducts>
          <speciesReference species="M_OAm_c" stoichiometry="1"/>
          <speciesReference species="M_NADHm_c" stoichiometry="1"/>
        </listOfProducts>
        <kineticLaw>
          <math xmlns="http://www.w3.org/1998/Math/MathML">
            <ci> FLUX_VALUE </ci>
          </math>
          <listOfParameters>
            <parameter id="LOWER_BOUND" value="-1000" units="mmol_per_gDW_per_hr"/>
            <parameter id="UPPER_BOUND" value="1000" units="mmol_per_gDW_per_hr"/>
            <parameter id="OBJECTIVE_COEFFICIENT" value="0" units="dimensionless"/>
            <parameter id="FLUX_VALUE" value="0" units="mmol_per_gDW_per_hr"/>
          </listOfParameters>
        </kineticLaw>
      </reaction>
      <reaction id="R_AN5031_2c" name="AN5031.2c" reversible="true">
        <listOfReactants>
          <speciesReference species="M_MAL_c" stoichiometry="1"/>
          <speciesReference species="M_NAD_c" stoichiometry="1"/>
        </listOfReactants>
        <listOfProducts>
          <speciesReference species="M_OA_c" stoichiometry="1"/>
          <speciesReference species="M_NADH_c" stoichiometry="1"/>
        </listOfProducts>
        <kineticLaw>
          <math xmlns="http://www.w3.org/1998/Math/MathML">
            <ci> FLUX_VALUE </ci>
          </math>
          <listOfParameters>
            <parameter id="LOWER_BOUND" value="-1000" units="mmol_per_gDW_per_hr"/>
            <parameter id="UPPER_BOUND" value="1000" units="mmol_per_gDW_per_hr"/>
            <parameter id="OBJECTIVE_COEFFICIENT" value="0" units="dimensionless"/>
            <parameter id="FLUX_VALUE" value="0" units="mmol_per_gDW_per_hr"/>
          </listOfParameters>
        </kineticLaw>
      </reaction>
      <reaction id="R_AN6499_2d" name="AN6499.2d" reversible="true">
        <listOfReactants>
          <speciesReference species="M_MALg_c" stoichiometry="1"/>
          <speciesReference species="M_NADg_c" stoichiometry="1"/>
        </listOfReactants>
        <listOfProducts>
          <speciesReference species="M_OAg_c" stoichiometry="1"/>
          <speciesReference species="M_NADHg_c" stoichiometry="1"/>
        </listOfProducts>
        <kineticLaw>
          <math xmlns="http://www.w3.org/1998/Math/MathML">
            <ci> FLUX_VALUE </ci>
          </math>
          <listOfParameters>
            <parameter id="LOWER_BOUND" value="-1000" units="mmol_per_gDW_per_hr"/>
            <parameter id="UPPER_BOUND" value="1000" units="mmol_per_gDW_per_hr"/>
            <parameter id="OBJECTIVE_COEFFICIENT" value="0" units="dimensionless"/>
            <parameter id="FLUX_VALUE" value="0" units="mmol_per_gDW_per_hr"/>
          </listOfParameters>
        </kineticLaw>
      </reaction>
      <reaction id="R_AN5634_2" name="AN5634.2" reversible="false">
        <listOfReactants>
          <speciesReference species="M_ICITg_c" stoichiometry="1"/>
        </listOfReactants>
        <listOfProducts>
          <speciesReference species="M_SUCCg_c" stoichiometry="1"/>
          <speciesReference species="M_GLXg_c" stoichiometry="1"/>
        </listOfProducts>
        <kineticLaw>
          <math xmlns="http://www.w3.org/1998/Math/MathML">
            <ci> FLUX_VALUE </ci>
          </math>
          <listOfParameters>
            <parameter id="LOWER_BOUND" value="0" units="mmol_per_gDW_per_hr"/>
            <parameter id="UPPER_BOUND" value="1000" units="mmol_per_gDW_per_hr"/>
            <parameter id="OBJECTIVE_COEFFICIENT" value="0" units="dimensionless"/>
            <parameter id="FLUX_VALUE" value="0" units="mmol_per_gDW_per_hr"/>
          </listOfParameters>
        </kineticLaw>
      </reaction>
      <reaction id="R_AN8755_2" name="AN8755.2" reversible="false">
        <listOfReactants>
          <speciesReference species="M_ICITg_c" stoichiometry="1"/>
        </listOfReactants>
        <listOfProducts>
          <speciesReference species="M_SUCCg_c" stoichiometry="1"/>
          <speciesReference species="M_GLXg_c" stoichiometry="1"/>
        </listOfProducts>
        <kineticLaw>
          <math xmlns="http://www.w3.org/1998/Math/MathML">
            <ci> FLUX_VALUE </ci>
          </math>
          <listOfParameters>
            <parameter id="LOWER_BOUND" value="0" units="mmol_per_gDW_per_hr"/>
            <parameter id="UPPER_BOUND" value="1000" units="mmol_per_gDW_per_hr"/>
            <parameter id="OBJECTIVE_COEFFICIENT" value="0" units="dimensionless"/>
            <parameter id="FLUX_VALUE" value="0" units="mmol_per_gDW_per_hr"/>
          </listOfParameters>
        </kineticLaw>
      </reaction>
      <reaction id="R_AN6653_2" name="AN6653.2" reversible="false">
        <listOfReactants>
          <speciesReference species="M_ACCOAg_c" stoichiometry="1"/>
          <speciesReference species="M_H2Og_b" stoichiometry="1"/>
          <speciesReference species="M_GLXg_c" stoichiometry="1"/>
        </listOfReactants>
        <listOfProducts>
          <speciesReference species="M_MALg_c" stoichiometry="1"/>
          <speciesReference species="M_COAg_c" stoichiometry="1"/>
        </listOfProducts>
        <kineticLaw>
          <math xmlns="http://www.w3.org/1998/Math/MathML">
            <ci> FLUX_VALUE </ci>
          </math>
          <listOfParameters>
            <parameter id="LOWER_BOUND" value="0" units="mmol_per_gDW_per_hr"/>
            <parameter id="UPPER_BOUND" value="1000" units="mmol_per_gDW_per_hr"/>
            <parameter id="OBJECTIVE_COEFFICIENT" value="0" units="dimensionless"/>
            <parameter id="FLUX_VALUE" value="0" units="mmol_per_gDW_per_hr"/>
          </listOfParameters>
        </kineticLaw>
      </reaction>
      <reaction id="R_AN6168_2a" name="AN6168.2a" reversible="false">
        <listOfReactants>
          <speciesReference species="M_MAL_c" stoichiometry="1"/>
          <speciesReference species="M_NADP_c" stoichiometry="1"/>
        </listOfReactants>
        <listOfProducts>
          <speciesReference species="M_PYR_c" stoichiometry="1"/>
          <speciesReference species="M_CO2_c" stoichiometry="1"/>
          <speciesReference species="M_NADPH_c" stoichiometry="1"/>
        </listOfProducts>
        <kineticLaw>
          <math xmlns="http://www.w3.org/1998/Math/MathML">
            <ci> FLUX_VALUE </ci>
          </math>
          <listOfParameters>
            <parameter id="LOWER_BOUND" value="0" units="mmol_per_gDW_per_hr"/>
            <parameter id="UPPER_BOUND" value="1000" units="mmol_per_gDW_per_hr"/>
            <parameter id="OBJECTIVE_COEFFICIENT" value="0" units="dimensionless"/>
            <parameter id="FLUX_VALUE" value="0" units="mmol_per_gDW_per_hr"/>
          </listOfParameters>
        </kineticLaw>
      </reaction>
      <reaction id="R_AN6933_2a" name="AN6933.2a" reversible="false">
        <listOfReactants>
          <speciesReference species="M_MAL_c" stoichiometry="1"/>
          <speciesReference species="M_NADP_c" stoichiometry="1"/>
        </listOfReactants>
        <listOfProducts>
          <speciesReference species="M_PYR_c" stoichiometry="1"/>
          <speciesReference species="M_CO2_c" stoichiometry="1"/>
          <speciesReference species="M_NADPH_c" stoichiometry="1"/>
        </listOfProducts>
        <kineticLaw>
          <math xmlns="http://www.w3.org/1998/Math/MathML">
            <ci> FLUX_VALUE </ci>
          </math>
          <listOfParameters>
            <parameter id="LOWER_BOUND" value="0" units="mmol_per_gDW_per_hr"/>
            <parameter id="UPPER_BOUND" value="1000" units="mmol_per_gDW_per_hr"/>
            <parameter id="OBJECTIVE_COEFFICIENT" value="0" units="dimensionless"/>
            <parameter id="FLUX_VALUE" value="0" units="mmol_per_gDW_per_hr"/>
          </listOfParameters>
        </kineticLaw>
      </reaction>
      <reaction id="R_AN6168_2b" name="AN6168.2b" reversible="false">
        <listOfReactants>
          <speciesReference species="M_OA_c" stoichiometry="1"/>
        </listOfReactants>
        <listOfProducts>
          <speciesReference species="M_PYR_c" stoichiometry="1"/>
          <speciesReference species="M_CO2_c" stoichiometry="1"/>
        </listOfProducts>
        <kineticLaw>
          <math xmlns="http://www.w3.org/1998/Math/MathML">
            <ci> FLUX_VALUE </ci>
          </math>
          <listOfParameters>
            <parameter id="LOWER_BOUND" value="0" units="mmol_per_gDW_per_hr"/>
            <parameter id="UPPER_BOUND" value="1000" units="mmol_per_gDW_per_hr"/>
            <parameter id="OBJECTIVE_COEFFICIENT" value="0" units="dimensionless"/>
            <parameter id="FLUX_VALUE" value="0" units="mmol_per_gDW_per_hr"/>
          </listOfParameters>
        </kineticLaw>
      </reaction>
      <reaction id="R_AN6933_2b" name="AN6933.2b" reversible="false">
        <listOfReactants>
          <speciesReference species="M_OA_c" stoichiometry="1"/>
        </listOfReactants>
        <listOfProducts>
          <speciesReference species="M_PYR_c" stoichiometry="1"/>
          <speciesReference species="M_CO2_c" stoichiometry="1"/>
        </listOfProducts>
        <kineticLaw>
          <math xmlns="http://www.w3.org/1998/Math/MathML">
            <ci> FLUX_VALUE </ci>
          </math>
          <listOfParameters>
            <parameter id="LOWER_BOUND" value="0" units="mmol_per_gDW_per_hr"/>
            <parameter id="UPPER_BOUND" value="1000" units="mmol_per_gDW_per_hr"/>
            <parameter id="OBJECTIVE_COEFFICIENT" value="0" units="dimensionless"/>
            <parameter id="FLUX_VALUE" value="0" units="mmol_per_gDW_per_hr"/>
          </listOfParameters>
        </kineticLaw>
      </reaction>
      <reaction id="R_AN6933_2c" name="AN6933.2c" reversible="false">
        <listOfReactants>
          <speciesReference species="M_MALm_c" stoichiometry="1"/>
          <speciesReference species="M_NADm_c" stoichiometry="1"/>
        </listOfReactants>
        <listOfProducts>
          <speciesReference species="M_PYRm_c" stoichiometry="1"/>
          <speciesReference species="M_CO2m_c" stoichiometry="1"/>
          <speciesReference species="M_NADHm_c" stoichiometry="1"/>
          <speciesReference species="M_Hm_b" stoichiometry="1"/>
        </listOfProducts>
        <kineticLaw>
          <math xmlns="http://www.w3.org/1998/Math/MathML">
            <ci> FLUX_VALUE </ci>
          </math>
          <listOfParameters>
            <parameter id="LOWER_BOUND" value="0" units="mmol_per_gDW_per_hr"/>
            <parameter id="UPPER_BOUND" value="1000" units="mmol_per_gDW_per_hr"/>
            <parameter id="OBJECTIVE_COEFFICIENT" value="0" units="dimensionless"/>
            <parameter id="FLUX_VALUE" value="0" units="mmol_per_gDW_per_hr"/>
          </listOfParameters>
        </kineticLaw>
      </reaction>
      <reaction id="R_AN6168_2c" name="AN6168.2c" reversible="false">
        <listOfReactants>
          <speciesReference species="M_MALm_c" stoichiometry="1"/>
          <speciesReference species="M_NADm_c" stoichiometry="1"/>
        </listOfReactants>
        <listOfProducts>
          <speciesReference species="M_PYRm_c" stoichiometry="1"/>
          <speciesReference species="M_CO2m_c" stoichiometry="1"/>
          <speciesReference species="M_NADHm_c" stoichiometry="1"/>
          <speciesReference species="M_Hm_b" stoichiometry="1"/>
        </listOfProducts>
        <kineticLaw>
          <math xmlns="http://www.w3.org/1998/Math/MathML">
            <ci> FLUX_VALUE </ci>
          </math>
          <listOfParameters>
            <parameter id="LOWER_BOUND" value="0" units="mmol_per_gDW_per_hr"/>
            <parameter id="UPPER_BOUND" value="1000" units="mmol_per_gDW_per_hr"/>
            <parameter id="OBJECTIVE_COEFFICIENT" value="0" units="dimensionless"/>
            <parameter id="FLUX_VALUE" value="0" units="mmol_per_gDW_per_hr"/>
          </listOfParameters>
        </kineticLaw>
      </reaction>
      <reaction id="R_AN6933_2d" name="AN6933.2d" reversible="false">
        <listOfReactants>
          <speciesReference species="M_OAm_c" stoichiometry="1"/>
        </listOfReactants>
        <listOfProducts>
          <speciesReference species="M_CO2m_c" stoichiometry="1"/>
          <speciesReference species="M_PYRm_c" stoichiometry="1"/>
        </listOfProducts>
        <kineticLaw>
          <math xmlns="http://www.w3.org/1998/Math/MathML">
            <ci> FLUX_VALUE </ci>
          </math>
          <listOfParameters>
            <parameter id="LOWER_BOUND" value="0" units="mmol_per_gDW_per_hr"/>
            <parameter id="UPPER_BOUND" value="1000" units="mmol_per_gDW_per_hr"/>
            <parameter id="OBJECTIVE_COEFFICIENT" value="0" units="dimensionless"/>
            <parameter id="FLUX_VALUE" value="0" units="mmol_per_gDW_per_hr"/>
          </listOfParameters>
        </kineticLaw>
      </reaction>
      <reaction id="R_AN6168_2d" name="AN6168.2d" reversible="false">
        <listOfReactants>
          <speciesReference species="M_OAm_c" stoichiometry="1"/>
        </listOfReactants>
        <listOfProducts>
          <speciesReference species="M_CO2m_c" stoichiometry="1"/>
          <speciesReference species="M_PYRm_c" stoichiometry="1"/>
        </listOfProducts>
        <kineticLaw>
          <math xmlns="http://www.w3.org/1998/Math/MathML">
            <ci> FLUX_VALUE </ci>
          </math>
          <listOfParameters>
            <parameter id="LOWER_BOUND" value="0" units="mmol_per_gDW_per_hr"/>
            <parameter id="UPPER_BOUND" value="1000" units="mmol_per_gDW_per_hr"/>
            <parameter id="OBJECTIVE_COEFFICIENT" value="0" units="dimensionless"/>
            <parameter id="FLUX_VALUE" value="0" units="mmol_per_gDW_per_hr"/>
          </listOfParameters>
        </kineticLaw>
      </reaction>
      <reaction id="R_AN2435_2_AN2436_2" name="AN2435.2/AN2436.2" reversible="false">
        <listOfReactants>
          <speciesReference species="M_ATP_c" stoichiometry="1"/>
          <speciesReference species="M_CIT_c" stoichiometry="1"/>
          <speciesReference species="M_COA_c" stoichiometry="1"/>
        </listOfReactants>
        <listOfProducts>
          <speciesReference species="M_ADP_c" stoichiometry="1"/>
          <speciesReference species="M_PI_c" stoichiometry="1"/>
          <speciesReference species="M_ACCOA_c" stoichiometry="1"/>
          <speciesReference species="M_OA_c" stoichiometry="1"/>
        </listOfProducts>
        <kineticLaw>
          <math xmlns="http://www.w3.org/1998/Math/MathML">
            <ci> FLUX_VALUE </ci>
          </math>
          <listOfParameters>
            <parameter id="LOWER_BOUND" value="0" units="mmol_per_gDW_per_hr"/>
            <parameter id="UPPER_BOUND" value="1000" units="mmol_per_gDW_per_hr"/>
            <parameter id="OBJECTIVE_COEFFICIENT" value="0" units="dimensionless"/>
            <parameter id="FLUX_VALUE" value="0" units="mmol_per_gDW_per_hr"/>
          </listOfParameters>
        </kineticLaw>
      </reaction>
      <reaction id="R_AN1059_2" name="AN1059.2" reversible="true">
        <listOfReactants>
          <speciesReference species="M_ACCOA_c" stoichiometry="1"/>
          <speciesReference species="M_CAR_c" stoichiometry="1"/>
        </listOfReactants>
        <listOfProducts>
          <speciesReference species="M_COA_c" stoichiometry="1"/>
          <speciesReference species="M_ACAR_c" stoichiometry="1"/>
        </listOfProducts>
        <kineticLaw>
          <math xmlns="http://www.w3.org/1998/Math/MathML">
            <ci> FLUX_VALUE </ci>
          </math>
          <listOfParameters>
            <parameter id="LOWER_BOUND" value="-1000" units="mmol_per_gDW_per_hr"/>
            <parameter id="UPPER_BOUND" value="1000" units="mmol_per_gDW_per_hr"/>
            <parameter id="OBJECTIVE_COEFFICIENT" value="0" units="dimensionless"/>
            <parameter id="FLUX_VALUE" value="0" units="mmol_per_gDW_per_hr"/>
          </listOfParameters>
        </kineticLaw>
      </reaction>
      <reaction id="R_AN6279_2a" name="AN6279.2a" reversible="true">
        <listOfReactants>
          <speciesReference species="M_COAm_c" stoichiometry="1"/>
          <speciesReference species="M_ACARm_c" stoichiometry="1"/>
        </listOfReactants>
        <listOfProducts>
          <speciesReference species="M_ACCOAm_c" stoichiometry="1"/>
          <speciesReference species="M_CARm_c" stoichiometry="1"/>
        </listOfProducts>
        <kineticLaw>
          <math xmlns="http://www.w3.org/1998/Math/MathML">
            <ci> FLUX_VALUE </ci>
          </math>
          <listOfParameters>
            <parameter id="LOWER_BOUND" value="-1000" units="mmol_per_gDW_per_hr"/>
            <parameter id="UPPER_BOUND" value="1000" units="mmol_per_gDW_per_hr"/>
            <parameter id="OBJECTIVE_COEFFICIENT" value="0" units="dimensionless"/>
            <parameter id="FLUX_VALUE" value="0" units="mmol_per_gDW_per_hr"/>
          </listOfParameters>
        </kineticLaw>
      </reaction>
      <reaction id="R_AN6279_2b" name="AN6279.2b" reversible="true">
        <listOfReactants>
          <speciesReference species="M_COAg_c" stoichiometry="1"/>
          <speciesReference species="M_ACARg_c" stoichiometry="1"/>
        </listOfReactants>
        <listOfProducts>
          <speciesReference species="M_ACCOAg_c" stoichiometry="1"/>
          <speciesReference species="M_CARg_c" stoichiometry="1"/>
        </listOfProducts>
        <kineticLaw>
          <math xmlns="http://www.w3.org/1998/Math/MathML">
            <ci> FLUX_VALUE </ci>
          </math>
          <listOfParameters>
            <parameter id="LOWER_BOUND" value="-1000" units="mmol_per_gDW_per_hr"/>
            <parameter id="UPPER_BOUND" value="1000" units="mmol_per_gDW_per_hr"/>
            <parameter id="OBJECTIVE_COEFFICIENT" value="0" units="dimensionless"/>
            <parameter id="FLUX_VALUE" value="0" units="mmol_per_gDW_per_hr"/>
          </listOfParameters>
        </kineticLaw>
      </reaction>
      <reaction id="R_AN3805_2" name="AN3805.2" reversible="false">
        <listOfReactants>
          <speciesReference species="M_OA_c" stoichiometry="1"/>
          <speciesReference species="M_H2O_b" stoichiometry="1"/>
        </listOfReactants>
        <listOfProducts>
          <speciesReference species="M_OXAL_c" stoichiometry="1"/>
          <speciesReference species="M_AC_c" stoichiometry="1"/>
        </listOfProducts>
        <kineticLaw>
          <math xmlns="http://www.w3.org/1998/Math/MathML">
            <ci> FLUX_VALUE </ci>
          </math>
          <listOfParameters>
            <parameter id="LOWER_BOUND" value="0" units="mmol_per_gDW_per_hr"/>
            <parameter id="UPPER_BOUND" value="1000" units="mmol_per_gDW_per_hr"/>
            <parameter id="OBJECTIVE_COEFFICIENT" value="0" units="dimensionless"/>
            <parameter id="FLUX_VALUE" value="0" units="mmol_per_gDW_per_hr"/>
          </listOfParameters>
        </kineticLaw>
      </reaction>
      <reaction id="R_AN8099_2" name="AN8099.2" reversible="true">
        <listOfReactants>
          <speciesReference species="M_OXAL_c" stoichiometry="1"/>
        </listOfReactants>
        <listOfProducts>
          <speciesReference species="M_FOR_c" stoichiometry="1"/>
          <speciesReference species="M_CO2_c" stoichiometry="1"/>
        </listOfProducts>
        <kineticLaw>
          <math xmlns="http://www.w3.org/1998/Math/MathML">
            <ci> FLUX_VALUE </ci>
          </math>
          <listOfParameters>
            <parameter id="LOWER_BOUND" value="-1000" units="mmol_per_gDW_per_hr"/>
            <parameter id="UPPER_BOUND" value="1000" units="mmol_per_gDW_per_hr"/>
            <parameter id="OBJECTIVE_COEFFICIENT" value="0" units="dimensionless"/>
            <parameter id="FLUX_VALUE" value="0" units="mmol_per_gDW_per_hr"/>
          </listOfParameters>
        </kineticLaw>
      </reaction>
      <reaction id="R_AN3563_2" name="AN3563.2" reversible="true">
        <listOfReactants>
          <speciesReference species="M_OXAL_c" stoichiometry="1"/>
        </listOfReactants>
        <listOfProducts>
          <speciesReference species="M_FOR_c" stoichiometry="1"/>
          <speciesReference species="M_CO2_c" stoichiometry="1"/>
        </listOfProducts>
        <kineticLaw>
          <math xmlns="http://www.w3.org/1998/Math/MathML">
            <ci> FLUX_VALUE </ci>
          </math>
          <listOfParameters>
            <parameter id="LOWER_BOUND" value="-1000" units="mmol_per_gDW_per_hr"/>
            <parameter id="UPPER_BOUND" value="1000" units="mmol_per_gDW_per_hr"/>
            <parameter id="OBJECTIVE_COEFFICIENT" value="0" units="dimensionless"/>
            <parameter id="FLUX_VALUE" value="0" units="mmol_per_gDW_per_hr"/>
          </listOfParameters>
        </kineticLaw>
      </reaction>
      <reaction id="R_AN6525_2a" name="AN6525.2a" reversible="false">
        <listOfReactants>
          <speciesReference species="M_FOR_c" stoichiometry="1"/>
          <speciesReference species="M_NAD_c" stoichiometry="1"/>
        </listOfReactants>
        <listOfProducts>
          <speciesReference species="M_CO2_c" stoichiometry="1"/>
          <speciesReference species="M_NADH_c" stoichiometry="1"/>
        </listOfProducts>
        <kineticLaw>
          <math xmlns="http://www.w3.org/1998/Math/MathML">
            <ci> FLUX_VALUE </ci>
          </math>
          <listOfParameters>
            <parameter id="LOWER_BOUND" value="0" units="mmol_per_gDW_per_hr"/>
            <parameter id="UPPER_BOUND" value="1000" units="mmol_per_gDW_per_hr"/>
            <parameter id="OBJECTIVE_COEFFICIENT" value="0" units="dimensionless"/>
            <parameter id="FLUX_VALUE" value="0" units="mmol_per_gDW_per_hr"/>
          </listOfParameters>
        </kineticLaw>
      </reaction>
      <reaction id="R_AN6525_2b" name="AN6525.2b" reversible="false">
        <listOfReactants>
          <speciesReference species="M_FORm_c" stoichiometry="1"/>
          <speciesReference species="M_NADm_c" stoichiometry="1"/>
        </listOfReactants>
        <listOfProducts>
          <speciesReference species="M_CO2m_c" stoichiometry="1"/>
          <speciesReference species="M_NADHm_c" stoichiometry="1"/>
        </listOfProducts>
        <kineticLaw>
          <math xmlns="http://www.w3.org/1998/Math/MathML">
            <ci> FLUX_VALUE </ci>
          </math>
          <listOfParameters>
            <parameter id="LOWER_BOUND" value="0" units="mmol_per_gDW_per_hr"/>
            <parameter id="UPPER_BOUND" value="1000" units="mmol_per_gDW_per_hr"/>
            <parameter id="OBJECTIVE_COEFFICIENT" value="0" units="dimensionless"/>
            <parameter id="FLUX_VALUE" value="0" units="mmol_per_gDW_per_hr"/>
          </listOfParameters>
        </kineticLaw>
      </reaction>
      <reaction id="R_AN3741_2d" name="AN3741.2d" reversible="true">
        <listOfReactants>
          <speciesReference species="M_METHOL_c" stoichiometry="1"/>
          <speciesReference species="M_NAD_c" stoichiometry="1"/>
        </listOfReactants>
        <listOfProducts>
          <speciesReference species="M_FALD_c" stoichiometry="1"/>
          <speciesReference species="M_NADH_c" stoichiometry="1"/>
        </listOfProducts>
        <kineticLaw>
          <math xmlns="http://www.w3.org/1998/Math/MathML">
            <ci> FLUX_VALUE </ci>
          </math>
          <listOfParameters>
            <parameter id="LOWER_BOUND" value="-1000" units="mmol_per_gDW_per_hr"/>
            <parameter id="UPPER_BOUND" value="1000" units="mmol_per_gDW_per_hr"/>
            <parameter id="OBJECTIVE_COEFFICIENT" value="0" units="dimensionless"/>
            <parameter id="FLUX_VALUE" value="0" units="mmol_per_gDW_per_hr"/>
          </listOfParameters>
        </kineticLaw>
      </reaction>
      <reaction id="R_AN2286_2a" name="AN2286.2a" reversible="true">
        <listOfReactants>
          <speciesReference species="M_METHOL_c" stoichiometry="1"/>
          <speciesReference species="M_NAD_c" stoichiometry="1"/>
        </listOfReactants>
        <listOfProducts>
          <speciesReference species="M_FALD_c" stoichiometry="1"/>
          <speciesReference species="M_NADH_c" stoichiometry="1"/>
        </listOfProducts>
        <kineticLaw>
          <math xmlns="http://www.w3.org/1998/Math/MathML">
            <ci> FLUX_VALUE </ci>
          </math>
          <listOfParameters>
            <parameter id="LOWER_BOUND" value="-1000" units="mmol_per_gDW_per_hr"/>
            <parameter id="UPPER_BOUND" value="1000" units="mmol_per_gDW_per_hr"/>
            <parameter id="OBJECTIVE_COEFFICIENT" value="0" units="dimensionless"/>
            <parameter id="FLUX_VALUE" value="0" units="mmol_per_gDW_per_hr"/>
          </listOfParameters>
        </kineticLaw>
      </reaction>
      <reaction id="R_AN8979_2a" name="AN8979.2a" reversible="true">
        <listOfReactants>
          <speciesReference species="M_METHOL_c" stoichiometry="1"/>
          <speciesReference species="M_NAD_c" stoichiometry="1"/>
        </listOfReactants>
        <listOfProducts>
          <speciesReference species="M_FALD_c" stoichiometry="1"/>
          <speciesReference species="M_NADH_c" stoichiometry="1"/>
        </listOfProducts>
        <kineticLaw>
          <math xmlns="http://www.w3.org/1998/Math/MathML">
            <ci> FLUX_VALUE </ci>
          </math>
          <listOfParameters>
            <parameter id="LOWER_BOUND" value="-1000" units="mmol_per_gDW_per_hr"/>
            <parameter id="UPPER_BOUND" value="1000" units="mmol_per_gDW_per_hr"/>
            <parameter id="OBJECTIVE_COEFFICIENT" value="0" units="dimensionless"/>
            <parameter id="FLUX_VALUE" value="0" units="mmol_per_gDW_per_hr"/>
          </listOfParameters>
        </kineticLaw>
      </reaction>
      <reaction id="R_AN7632_2a" name="AN7632.2a" reversible="true">
        <listOfReactants>
          <speciesReference species="M_METHOL_c" stoichiometry="1"/>
          <speciesReference species="M_NAD_c" stoichiometry="1"/>
        </listOfReactants>
        <listOfProducts>
          <speciesReference species="M_FALD_c" stoichiometry="1"/>
          <speciesReference species="M_NADH_c" stoichiometry="1"/>
        </listOfProducts>
        <kineticLaw>
          <math xmlns="http://www.w3.org/1998/Math/MathML">
            <ci> FLUX_VALUE </ci>
          </math>
          <listOfParameters>
            <parameter id="LOWER_BOUND" value="-1000" units="mmol_per_gDW_per_hr"/>
            <parameter id="UPPER_BOUND" value="1000" units="mmol_per_gDW_per_hr"/>
            <parameter id="OBJECTIVE_COEFFICIENT" value="0" units="dimensionless"/>
            <parameter id="FLUX_VALUE" value="0" units="mmol_per_gDW_per_hr"/>
          </listOfParameters>
        </kineticLaw>
      </reaction>
      <reaction id="R_AN5162_2_AN9403_2" name="AN5162.2/AN9403.2" reversible="false">
        <listOfReactants>
          <speciesReference species="M_PYRm_c" stoichiometry="1"/>
          <speciesReference species="M_LIPOm_c" stoichiometry="1"/>
        </listOfReactants>
        <listOfProducts>
          <speciesReference species="M_ADHLIPOm_c" stoichiometry="1"/>
          <speciesReference species="M_CO2m_c" stoichiometry="1"/>
        </listOfProducts>
        <kineticLaw>
          <math xmlns="http://www.w3.org/1998/Math/MathML">
            <ci> FLUX_VALUE </ci>
          </math>
          <listOfParameters>
            <parameter id="LOWER_BOUND" value="0" units="mmol_per_gDW_per_hr"/>
            <parameter id="UPPER_BOUND" value="1000" units="mmol_per_gDW_per_hr"/>
            <parameter id="OBJECTIVE_COEFFICIENT" value="0" units="dimensionless"/>
            <parameter id="FLUX_VALUE" value="0" units="mmol_per_gDW_per_hr"/>
          </listOfParameters>
        </kineticLaw>
      </reaction>
      <reaction id="R_AN6708_2" name="AN6708.2" reversible="true">
        <listOfReactants>
          <speciesReference species="M_COAm_c" stoichiometry="1"/>
          <speciesReference species="M_ADHLIPOm_c" stoichiometry="1"/>
        </listOfReactants>
        <listOfProducts>
          <speciesReference species="M_ACCOAm_c" stoichiometry="1"/>
          <speciesReference species="M_DHLIPOm_c" stoichiometry="1"/>
        </listOfProducts>
        <kineticLaw>
          <math xmlns="http://www.w3.org/1998/Math/MathML">
            <ci> FLUX_VALUE </ci>
          </math>
          <listOfParameters>
            <parameter id="LOWER_BOUND" value="-1000" units="mmol_per_gDW_per_hr"/>
            <parameter id="UPPER_BOUND" value="1000" units="mmol_per_gDW_per_hr"/>
            <parameter id="OBJECTIVE_COEFFICIENT" value="0" units="dimensionless"/>
            <parameter id="FLUX_VALUE" value="0" units="mmol_per_gDW_per_hr"/>
          </listOfParameters>
        </kineticLaw>
      </reaction>
      <reaction id="R_AN4888_2a" name="AN4888.2a" reversible="false">
        <listOfReactants>
          <speciesReference species="M_PYR_c" stoichiometry="1"/>
        </listOfReactants>
        <listOfProducts>
          <speciesReference species="M_ACAL_c" stoichiometry="1"/>
          <speciesReference species="M_CO2_c" stoichiometry="1"/>
        </listOfProducts>
        <kineticLaw>
          <math xmlns="http://www.w3.org/1998/Math/MathML">
            <ci> FLUX_VALUE </ci>
          </math>
          <listOfParameters>
            <parameter id="LOWER_BOUND" value="0" units="mmol_per_gDW_per_hr"/>
            <parameter id="UPPER_BOUND" value="1000" units="mmol_per_gDW_per_hr"/>
            <parameter id="OBJECTIVE_COEFFICIENT" value="0" units="dimensionless"/>
            <parameter id="FLUX_VALUE" value="0" units="mmol_per_gDW_per_hr"/>
          </listOfParameters>
        </kineticLaw>
      </reaction>
      <reaction id="R_AN8396_2" name="AN8396.2" reversible="false">
        <listOfReactants>
          <speciesReference species="M_PYR_c" stoichiometry="1"/>
        </listOfReactants>
        <listOfProducts>
          <speciesReference species="M_ACAL_c" stoichiometry="1"/>
          <speciesReference species="M_CO2_c" stoichiometry="1"/>
        </listOfProducts>
        <kineticLaw>
          <math xmlns="http://www.w3.org/1998/Math/MathML">
            <ci> FLUX_VALUE </ci>
          </math>
          <listOfParameters>
            <parameter id="LOWER_BOUND" value="0" units="mmol_per_gDW_per_hr"/>
            <parameter id="UPPER_BOUND" value="1000" units="mmol_per_gDW_per_hr"/>
            <parameter id="OBJECTIVE_COEFFICIENT" value="0" units="dimensionless"/>
            <parameter id="FLUX_VALUE" value="0" units="mmol_per_gDW_per_hr"/>
          </listOfParameters>
        </kineticLaw>
      </reaction>
      <reaction id="R_AN7632_2b" name="AN7632.2b" reversible="true">
        <listOfReactants>
          <speciesReference species="M_FALD_c" stoichiometry="1"/>
          <speciesReference species="M_RGT_c" stoichiometry="1"/>
          <speciesReference species="M_NAD_c" stoichiometry="1"/>
        </listOfReactants>
        <listOfProducts>
          <speciesReference species="M_FGT_c" stoichiometry="1"/>
          <speciesReference species="M_NADH_c" stoichiometry="1"/>
          <speciesReference species="M_H_b" stoichiometry="1"/>
        </listOfProducts>
        <kineticLaw>
          <math xmlns="http://www.w3.org/1998/Math/MathML">
            <ci> FLUX_VALUE </ci>
          </math>
          <listOfParameters>
            <parameter id="LOWER_BOUND" value="-1000" units="mmol_per_gDW_per_hr"/>
            <parameter id="UPPER_BOUND" value="1000" units="mmol_per_gDW_per_hr"/>
            <parameter id="OBJECTIVE_COEFFICIENT" value="0" units="dimensionless"/>
            <parameter id="FLUX_VALUE" value="0" units="mmol_per_gDW_per_hr"/>
          </listOfParameters>
        </kineticLaw>
      </reaction>
      <reaction id="R_AN8782_2" name="AN8782.2" reversible="true">
        <listOfReactants>
          <speciesReference species="M_FGT_c" stoichiometry="1"/>
          <speciesReference species="M_H2O_b" stoichiometry="1"/>
        </listOfReactants>
        <listOfProducts>
          <speciesReference species="M_RGT_c" stoichiometry="1"/>
          <speciesReference species="M_FOR_c" stoichiometry="1"/>
        </listOfProducts>
        <kineticLaw>
          <math xmlns="http://www.w3.org/1998/Math/MathML">
            <ci> FLUX_VALUE </ci>
          </math>
          <listOfParameters>
            <parameter id="LOWER_BOUND" value="-1000" units="mmol_per_gDW_per_hr"/>
            <parameter id="UPPER_BOUND" value="1000" units="mmol_per_gDW_per_hr"/>
            <parameter id="OBJECTIVE_COEFFICIENT" value="0" units="dimensionless"/>
            <parameter id="FLUX_VALUE" value="0" units="mmol_per_gDW_per_hr"/>
          </listOfParameters>
        </kineticLaw>
      </reaction>
      <reaction id="R_AN1990_2" name="AN1990.2" reversible="false">
        <listOfReactants>
          <speciesReference species="M_ACCOA_c" stoichiometry="1"/>
          <speciesReference species="M_H2O_b" stoichiometry="1"/>
          <speciesReference species="M_AKG_c" stoichiometry="1"/>
        </listOfReactants>
        <listOfProducts>
          <speciesReference species="M_HCIT_c" stoichiometry="1"/>
          <speciesReference species="M_COA_c" stoichiometry="1"/>
        </listOfProducts>
        <kineticLaw>
          <math xmlns="http://www.w3.org/1998/Math/MathML">
            <ci> FLUX_VALUE </ci>
          </math>
          <listOfParameters>
            <parameter id="LOWER_BOUND" value="0" units="mmol_per_gDW_per_hr"/>
            <parameter id="UPPER_BOUND" value="1000" units="mmol_per_gDW_per_hr"/>
            <parameter id="OBJECTIVE_COEFFICIENT" value="0" units="dimensionless"/>
            <parameter id="FLUX_VALUE" value="0" units="mmol_per_gDW_per_hr"/>
          </listOfParameters>
        </kineticLaw>
      </reaction>
      <reaction id="R_AN0423_2a" name="AN0423.2a" reversible="true">
        <listOfReactants>
          <speciesReference species="M_MTHGXL_c" stoichiometry="1"/>
          <speciesReference species="M_NADPH_c" stoichiometry="1"/>
        </listOfReactants>
        <listOfProducts>
          <speciesReference species="M_LACAL_c" stoichiometry="1"/>
          <speciesReference species="M_NADP_c" stoichiometry="1"/>
        </listOfProducts>
        <kineticLaw>
          <math xmlns="http://www.w3.org/1998/Math/MathML">
            <ci> FLUX_VALUE </ci>
          </math>
          <listOfParameters>
            <parameter id="LOWER_BOUND" value="-1000" units="mmol_per_gDW_per_hr"/>
            <parameter id="UPPER_BOUND" value="1000" units="mmol_per_gDW_per_hr"/>
            <parameter id="OBJECTIVE_COEFFICIENT" value="0" units="dimensionless"/>
            <parameter id="FLUX_VALUE" value="0" units="mmol_per_gDW_per_hr"/>
          </listOfParameters>
        </kineticLaw>
      </reaction>
      <reaction id="R_AN4829_2a" name="AN4829.2a" reversible="true">
        <listOfReactants>
          <speciesReference species="M_MTHGXL_c" stoichiometry="1"/>
          <speciesReference species="M_NADPH_c" stoichiometry="1"/>
        </listOfReactants>
        <listOfProducts>
          <speciesReference species="M_LACAL_c" stoichiometry="1"/>
          <speciesReference species="M_NADP_c" stoichiometry="1"/>
        </listOfProducts>
        <kineticLaw>
          <math xmlns="http://www.w3.org/1998/Math/MathML">
            <ci> FLUX_VALUE </ci>
          </math>
          <listOfParameters>
            <parameter id="LOWER_BOUND" value="-1000" units="mmol_per_gDW_per_hr"/>
            <parameter id="UPPER_BOUND" value="1000" units="mmol_per_gDW_per_hr"/>
            <parameter id="OBJECTIVE_COEFFICIENT" value="0" units="dimensionless"/>
            <parameter id="FLUX_VALUE" value="0" units="mmol_per_gDW_per_hr"/>
          </listOfParameters>
        </kineticLaw>
      </reaction>
      <reaction id="R_AN1689_2a" name="AN1689.2a" reversible="false">
        <listOfReactants>
          <speciesReference species="M_LACAL_c" stoichiometry="1"/>
          <speciesReference species="M_NAD_c" stoichiometry="1"/>
          <speciesReference species="M_H2O_b" stoichiometry="1"/>
        </listOfReactants>
        <listOfProducts>
          <speciesReference species="M_LAC_c" stoichiometry="1"/>
          <speciesReference species="M_NADH_c" stoichiometry="1"/>
        </listOfProducts>
        <kineticLaw>
          <math xmlns="http://www.w3.org/1998/Math/MathML">
            <ci> FLUX_VALUE </ci>
          </math>
          <listOfParameters>
            <parameter id="LOWER_BOUND" value="0" units="mmol_per_gDW_per_hr"/>
            <parameter id="UPPER_BOUND" value="1000" units="mmol_per_gDW_per_hr"/>
            <parameter id="OBJECTIVE_COEFFICIENT" value="0" units="dimensionless"/>
            <parameter id="FLUX_VALUE" value="0" units="mmol_per_gDW_per_hr"/>
          </listOfParameters>
        </kineticLaw>
      </reaction>
      <reaction id="R_AN0554_2a" name="AN0554.2a" reversible="false">
        <listOfReactants>
          <speciesReference species="M_LACAL_c" stoichiometry="1"/>
          <speciesReference species="M_NAD_c" stoichiometry="1"/>
          <speciesReference species="M_H2O_b" stoichiometry="1"/>
        </listOfReactants>
        <listOfProducts>
          <speciesReference species="M_LAC_c" stoichiometry="1"/>
          <speciesReference species="M_NADH_c" stoichiometry="1"/>
        </listOfProducts>
        <kineticLaw>
          <math xmlns="http://www.w3.org/1998/Math/MathML">
            <ci> FLUX_VALUE </ci>
          </math>
          <listOfParameters>
            <parameter id="LOWER_BOUND" value="0" units="mmol_per_gDW_per_hr"/>
            <parameter id="UPPER_BOUND" value="1000" units="mmol_per_gDW_per_hr"/>
            <parameter id="OBJECTIVE_COEFFICIENT" value="0" units="dimensionless"/>
            <parameter id="FLUX_VALUE" value="0" units="mmol_per_gDW_per_hr"/>
          </listOfParameters>
        </kineticLaw>
      </reaction>
      <reaction id="R_AN4126_2a" name="AN4126.2a" reversible="false">
        <listOfReactants>
          <speciesReference species="M_LACAL_c" stoichiometry="1"/>
          <speciesReference species="M_NAD_c" stoichiometry="1"/>
          <speciesReference species="M_H2O_b" stoichiometry="1"/>
        </listOfReactants>
        <listOfProducts>
          <speciesReference species="M_LAC_c" stoichiometry="1"/>
          <speciesReference species="M_NADH_c" stoichiometry="1"/>
        </listOfProducts>
        <kineticLaw>
          <math xmlns="http://www.w3.org/1998/Math/MathML">
            <ci> FLUX_VALUE </ci>
          </math>
          <listOfParameters>
            <parameter id="LOWER_BOUND" value="0" units="mmol_per_gDW_per_hr"/>
            <parameter id="UPPER_BOUND" value="1000" units="mmol_per_gDW_per_hr"/>
            <parameter id="OBJECTIVE_COEFFICIENT" value="0" units="dimensionless"/>
            <parameter id="FLUX_VALUE" value="0" units="mmol_per_gDW_per_hr"/>
          </listOfParameters>
        </kineticLaw>
      </reaction>
      <reaction id="R_AN4174_2" name="AN4174.2" reversible="true">
        <listOfReactants>
          <speciesReference species="M_RGT_c" stoichiometry="1"/>
          <speciesReference species="M_MTHGXL_c" stoichiometry="1"/>
        </listOfReactants>
        <listOfProducts>
          <speciesReference species="M_LGT_c" stoichiometry="1"/>
        </listOfProducts>
        <kineticLaw>
          <math xmlns="http://www.w3.org/1998/Math/MathML">
            <ci> FLUX_VALUE </ci>
          </math>
          <listOfParameters>
            <parameter id="LOWER_BOUND" value="-1000" units="mmol_per_gDW_per_hr"/>
            <parameter id="UPPER_BOUND" value="1000" units="mmol_per_gDW_per_hr"/>
            <parameter id="OBJECTIVE_COEFFICIENT" value="0" units="dimensionless"/>
            <parameter id="FLUX_VALUE" value="0" units="mmol_per_gDW_per_hr"/>
          </listOfParameters>
        </kineticLaw>
      </reaction>
      <reaction id="R_AN6840_2" name="AN6840.2" reversible="false">
        <listOfReactants>
          <speciesReference species="M_LGT_c" stoichiometry="1"/>
          <speciesReference species="M_H2O_b" stoichiometry="1"/>
        </listOfReactants>
        <listOfProducts>
          <speciesReference species="M_LAC_c" stoichiometry="1"/>
          <speciesReference species="M_RGT_c" stoichiometry="1"/>
        </listOfProducts>
        <kineticLaw>
          <math xmlns="http://www.w3.org/1998/Math/MathML">
            <ci> FLUX_VALUE </ci>
          </math>
          <listOfParameters>
            <parameter id="LOWER_BOUND" value="0" units="mmol_per_gDW_per_hr"/>
            <parameter id="UPPER_BOUND" value="1000" units="mmol_per_gDW_per_hr"/>
            <parameter id="OBJECTIVE_COEFFICIENT" value="0" units="dimensionless"/>
            <parameter id="FLUX_VALUE" value="0" units="mmol_per_gDW_per_hr"/>
          </listOfParameters>
        </kineticLaw>
      </reaction>
      <reaction id="R_AN5842_2" name="AN5842.2" reversible="false">
        <listOfReactants>
          <speciesReference species="M_LLAC_c" stoichiometry="1"/>
          <speciesReference species="M_NAD_c" stoichiometry="1"/>
        </listOfReactants>
        <listOfProducts>
          <speciesReference species="M_PYR_c" stoichiometry="1"/>
          <speciesReference species="M_NADH_c" stoichiometry="1"/>
        </listOfProducts>
        <kineticLaw>
          <math xmlns="http://www.w3.org/1998/Math/MathML">
            <ci> FLUX_VALUE </ci>
          </math>
          <listOfParameters>
            <parameter id="LOWER_BOUND" value="0" units="mmol_per_gDW_per_hr"/>
            <parameter id="UPPER_BOUND" value="1000" units="mmol_per_gDW_per_hr"/>
            <parameter id="OBJECTIVE_COEFFICIENT" value="0" units="dimensionless"/>
            <parameter id="FLUX_VALUE" value="0" units="mmol_per_gDW_per_hr"/>
          </listOfParameters>
        </kineticLaw>
      </reaction>
      <reaction id="R_AN6499_2a" name="AN6499.2a" reversible="false">
        <listOfReactants>
          <speciesReference species="M_LLAC_c" stoichiometry="1"/>
          <speciesReference species="M_NAD_c" stoichiometry="1"/>
        </listOfReactants>
        <listOfProducts>
          <speciesReference species="M_PYR_c" stoichiometry="1"/>
          <speciesReference species="M_NADH_c" stoichiometry="1"/>
        </listOfProducts>
        <kineticLaw>
          <math xmlns="http://www.w3.org/1998/Math/MathML">
            <ci> FLUX_VALUE </ci>
          </math>
          <listOfParameters>
            <parameter id="LOWER_BOUND" value="0" units="mmol_per_gDW_per_hr"/>
            <parameter id="UPPER_BOUND" value="1000" units="mmol_per_gDW_per_hr"/>
            <parameter id="OBJECTIVE_COEFFICIENT" value="0" units="dimensionless"/>
            <parameter id="FLUX_VALUE" value="0" units="mmol_per_gDW_per_hr"/>
          </listOfParameters>
        </kineticLaw>
      </reaction>
      <reaction id="R_AN5031_2a" name="AN5031.2a" reversible="false">
        <listOfReactants>
          <speciesReference species="M_LLAC_c" stoichiometry="1"/>
          <speciesReference species="M_NAD_c" stoichiometry="1"/>
        </listOfReactants>
        <listOfProducts>
          <speciesReference species="M_PYR_c" stoichiometry="1"/>
          <speciesReference species="M_NADH_c" stoichiometry="1"/>
        </listOfProducts>
        <kineticLaw>
          <math xmlns="http://www.w3.org/1998/Math/MathML">
            <ci> FLUX_VALUE </ci>
          </math>
          <listOfParameters>
            <parameter id="LOWER_BOUND" value="0" units="mmol_per_gDW_per_hr"/>
            <parameter id="UPPER_BOUND" value="1000" units="mmol_per_gDW_per_hr"/>
            <parameter id="OBJECTIVE_COEFFICIENT" value="0" units="dimensionless"/>
            <parameter id="FLUX_VALUE" value="0" units="mmol_per_gDW_per_hr"/>
          </listOfParameters>
        </kineticLaw>
      </reaction>
      <reaction id="R_AN5626_2a" name="AN5626.2a" reversible="false">
        <listOfReactants>
          <speciesReference species="M_ATP_c" stoichiometry="1"/>
          <speciesReference species="M_PROP_c" stoichiometry="1"/>
          <speciesReference species="M_COA_c" stoichiometry="1"/>
        </listOfReactants>
        <listOfProducts>
          <speciesReference species="M_AMP_c" stoichiometry="1"/>
          <speciesReference species="M_PPI_c" stoichiometry="1"/>
          <speciesReference species="M_PROPCOA_c" stoichiometry="1"/>
        </listOfProducts>
        <kineticLaw>
          <math xmlns="http://www.w3.org/1998/Math/MathML">
            <ci> FLUX_VALUE </ci>
          </math>
          <listOfParameters>
            <parameter id="LOWER_BOUND" value="0" units="mmol_per_gDW_per_hr"/>
            <parameter id="UPPER_BOUND" value="1000" units="mmol_per_gDW_per_hr"/>
            <parameter id="OBJECTIVE_COEFFICIENT" value="0" units="dimensionless"/>
            <parameter id="FLUX_VALUE" value="0" units="mmol_per_gDW_per_hr"/>
          </listOfParameters>
        </kineticLaw>
      </reaction>
      <reaction id="R_AN5833_2a" name="AN5833.2a" reversible="false">
        <listOfReactants>
          <speciesReference species="M_ATP_c" stoichiometry="1"/>
          <speciesReference species="M_PROP_c" stoichiometry="1"/>
          <speciesReference species="M_COA_c" stoichiometry="1"/>
        </listOfReactants>
        <listOfProducts>
          <speciesReference species="M_AMP_c" stoichiometry="1"/>
          <speciesReference species="M_PPI_c" stoichiometry="1"/>
          <speciesReference species="M_PROPCOA_c" stoichiometry="1"/>
        </listOfProducts>
        <kineticLaw>
          <math xmlns="http://www.w3.org/1998/Math/MathML">
            <ci> FLUX_VALUE </ci>
          </math>
          <listOfParameters>
            <parameter id="LOWER_BOUND" value="0" units="mmol_per_gDW_per_hr"/>
            <parameter id="UPPER_BOUND" value="1000" units="mmol_per_gDW_per_hr"/>
            <parameter id="OBJECTIVE_COEFFICIENT" value="0" units="dimensionless"/>
            <parameter id="FLUX_VALUE" value="0" units="mmol_per_gDW_per_hr"/>
          </listOfParameters>
        </kineticLaw>
      </reaction>
      <reaction id="R_AN6650_2a" name="AN6650.2a" reversible="true">
        <listOfReactants>
          <speciesReference species="M_PROPCOA_c" stoichiometry="1"/>
          <speciesReference species="M_H2O_b" stoichiometry="1"/>
          <speciesReference species="M_OA_c" stoichiometry="1"/>
        </listOfReactants>
        <listOfProducts>
          <speciesReference species="M_2MCIT_c" stoichiometry="1"/>
          <speciesReference species="M_COA_c" stoichiometry="1"/>
        </listOfProducts>
        <kineticLaw>
          <math xmlns="http://www.w3.org/1998/Math/MathML">
            <ci> FLUX_VALUE </ci>
          </math>
          <listOfParameters>
            <parameter id="LOWER_BOUND" value="-1000" units="mmol_per_gDW_per_hr"/>
            <parameter id="UPPER_BOUND" value="1000" units="mmol_per_gDW_per_hr"/>
            <parameter id="OBJECTIVE_COEFFICIENT" value="0" units="dimensionless"/>
            <parameter id="FLUX_VALUE" value="0" units="mmol_per_gDW_per_hr"/>
          </listOfParameters>
        </kineticLaw>
      </reaction>
      <reaction id="R_AN5447_2" name="AN5447.2" reversible="false">
        <listOfReactants>
          <speciesReference species="M_GLU_c" stoichiometry="1"/>
        </listOfReactants>
        <listOfProducts>
          <speciesReference species="M_GABA_c" stoichiometry="1"/>
          <speciesReference species="M_CO2_c" stoichiometry="1"/>
        </listOfProducts>
        <kineticLaw>
          <math xmlns="http://www.w3.org/1998/Math/MathML">
            <ci> FLUX_VALUE </ci>
          </math>
          <listOfParameters>
            <parameter id="LOWER_BOUND" value="0" units="mmol_per_gDW_per_hr"/>
            <parameter id="UPPER_BOUND" value="1000" units="mmol_per_gDW_per_hr"/>
            <parameter id="OBJECTIVE_COEFFICIENT" value="0" units="dimensionless"/>
            <parameter id="FLUX_VALUE" value="0" units="mmol_per_gDW_per_hr"/>
          </listOfParameters>
        </kineticLaw>
      </reaction>
      <reaction id="R_AN7278_2" name="AN7278.2" reversible="false">
        <listOfReactants>
          <speciesReference species="M_GLU_c" stoichiometry="1"/>
        </listOfReactants>
        <listOfProducts>
          <speciesReference species="M_GABA_c" stoichiometry="1"/>
          <speciesReference species="M_CO2_c" stoichiometry="1"/>
        </listOfProducts>
        <kineticLaw>
          <math xmlns="http://www.w3.org/1998/Math/MathML">
            <ci> FLUX_VALUE </ci>
          </math>
          <listOfParameters>
            <parameter id="LOWER_BOUND" value="0" units="mmol_per_gDW_per_hr"/>
            <parameter id="UPPER_BOUND" value="1000" units="mmol_per_gDW_per_hr"/>
            <parameter id="OBJECTIVE_COEFFICIENT" value="0" units="dimensionless"/>
            <parameter id="FLUX_VALUE" value="0" units="mmol_per_gDW_per_hr"/>
          </listOfParameters>
        </kineticLaw>
      </reaction>
      <reaction id="R_AN2248_2" name="AN2248.2" reversible="false">
        <listOfReactants>
          <speciesReference species="M_GABA_c" stoichiometry="1"/>
          <speciesReference species="M_AKG_c" stoichiometry="1"/>
        </listOfReactants>
        <listOfProducts>
          <speciesReference species="M_SUCCSAL_c" stoichiometry="1"/>
          <speciesReference species="M_GLU_c" stoichiometry="1"/>
        </listOfProducts>
        <kineticLaw>
          <math xmlns="http://www.w3.org/1998/Math/MathML">
            <ci> FLUX_VALUE </ci>
          </math>
          <listOfParameters>
            <parameter id="LOWER_BOUND" value="0" units="mmol_per_gDW_per_hr"/>
            <parameter id="UPPER_BOUND" value="1000" units="mmol_per_gDW_per_hr"/>
            <parameter id="OBJECTIVE_COEFFICIENT" value="0" units="dimensionless"/>
            <parameter id="FLUX_VALUE" value="0" units="mmol_per_gDW_per_hr"/>
          </listOfParameters>
        </kineticLaw>
      </reaction>
      <reaction id="R_AN3829_2a" name="AN3829.2a" reversible="false">
        <listOfReactants>
          <speciesReference species="M_SUCCSAL_c" stoichiometry="1"/>
          <speciesReference species="M_NAD_c" stoichiometry="1"/>
          <speciesReference species="M_H2O_b" stoichiometry="1"/>
        </listOfReactants>
        <listOfProducts>
          <speciesReference species="M_SUCC_c" stoichiometry="1"/>
          <speciesReference species="M_NADH_c" stoichiometry="1"/>
        </listOfProducts>
        <kineticLaw>
          <math xmlns="http://www.w3.org/1998/Math/MathML">
            <ci> FLUX_VALUE </ci>
          </math>
          <listOfParameters>
            <parameter id="LOWER_BOUND" value="0" units="mmol_per_gDW_per_hr"/>
            <parameter id="UPPER_BOUND" value="1000" units="mmol_per_gDW_per_hr"/>
            <parameter id="OBJECTIVE_COEFFICIENT" value="0" units="dimensionless"/>
            <parameter id="FLUX_VALUE" value="0" units="mmol_per_gDW_per_hr"/>
          </listOfParameters>
        </kineticLaw>
      </reaction>
      <reaction id="R_AN0079_2a" name="AN0079.2a" reversible="false">
        <listOfReactants>
          <speciesReference species="M_SUCCSAL_c" stoichiometry="1"/>
          <speciesReference species="M_NAD_c" stoichiometry="1"/>
          <speciesReference species="M_H2O_b" stoichiometry="1"/>
        </listOfReactants>
        <listOfProducts>
          <speciesReference species="M_SUCC_c" stoichiometry="1"/>
          <speciesReference species="M_NADH_c" stoichiometry="1"/>
        </listOfProducts>
        <kineticLaw>
          <math xmlns="http://www.w3.org/1998/Math/MathML">
            <ci> FLUX_VALUE </ci>
          </math>
          <listOfParameters>
            <parameter id="LOWER_BOUND" value="0" units="mmol_per_gDW_per_hr"/>
            <parameter id="UPPER_BOUND" value="1000" units="mmol_per_gDW_per_hr"/>
            <parameter id="OBJECTIVE_COEFFICIENT" value="0" units="dimensionless"/>
            <parameter id="FLUX_VALUE" value="0" units="mmol_per_gDW_per_hr"/>
          </listOfParameters>
        </kineticLaw>
      </reaction>
      <reaction id="R_AN7315_2a" name="AN7315.2a" reversible="false">
        <listOfReactants>
          <speciesReference species="M_SUCCSAL_c" stoichiometry="1"/>
          <speciesReference species="M_NAD_c" stoichiometry="1"/>
          <speciesReference species="M_H2O_b" stoichiometry="1"/>
        </listOfReactants>
        <listOfProducts>
          <speciesReference species="M_SUCC_c" stoichiometry="1"/>
          <speciesReference species="M_NADH_c" stoichiometry="1"/>
        </listOfProducts>
        <kineticLaw>
          <math xmlns="http://www.w3.org/1998/Math/MathML">
            <ci> FLUX_VALUE </ci>
          </math>
          <listOfParameters>
            <parameter id="LOWER_BOUND" value="0" units="mmol_per_gDW_per_hr"/>
            <parameter id="UPPER_BOUND" value="1000" units="mmol_per_gDW_per_hr"/>
            <parameter id="OBJECTIVE_COEFFICIENT" value="0" units="dimensionless"/>
            <parameter id="FLUX_VALUE" value="0" units="mmol_per_gDW_per_hr"/>
          </listOfParameters>
        </kineticLaw>
      </reaction>
      <reaction id="R_AN4820_2a" name="AN4820.2a" reversible="false">
        <listOfReactants>
          <speciesReference species="M_SUCCSAL_c" stoichiometry="1"/>
          <speciesReference species="M_NAD_c" stoichiometry="1"/>
          <speciesReference species="M_H2O_b" stoichiometry="1"/>
        </listOfReactants>
        <listOfProducts>
          <speciesReference species="M_SUCC_c" stoichiometry="1"/>
          <speciesReference species="M_NADH_c" stoichiometry="1"/>
        </listOfProducts>
        <kineticLaw>
          <math xmlns="http://www.w3.org/1998/Math/MathML">
            <ci> FLUX_VALUE </ci>
          </math>
          <listOfParameters>
            <parameter id="LOWER_BOUND" value="0" units="mmol_per_gDW_per_hr"/>
            <parameter id="UPPER_BOUND" value="1000" units="mmol_per_gDW_per_hr"/>
            <parameter id="OBJECTIVE_COEFFICIENT" value="0" units="dimensionless"/>
            <parameter id="FLUX_VALUE" value="0" units="mmol_per_gDW_per_hr"/>
          </listOfParameters>
        </kineticLaw>
      </reaction>
      <reaction id="R_AN1585_2a" name="AN1585.2a" reversible="false">
        <listOfReactants>
          <speciesReference species="M_SUCCSAL_c" stoichiometry="1"/>
          <speciesReference species="M_NAD_c" stoichiometry="1"/>
          <speciesReference species="M_H2O_b" stoichiometry="1"/>
        </listOfReactants>
        <listOfProducts>
          <speciesReference species="M_SUCC_c" stoichiometry="1"/>
          <speciesReference species="M_NADH_c" stoichiometry="1"/>
        </listOfProducts>
        <kineticLaw>
          <math xmlns="http://www.w3.org/1998/Math/MathML">
            <ci> FLUX_VALUE </ci>
          </math>
          <listOfParameters>
            <parameter id="LOWER_BOUND" value="0" units="mmol_per_gDW_per_hr"/>
            <parameter id="UPPER_BOUND" value="1000" units="mmol_per_gDW_per_hr"/>
            <parameter id="OBJECTIVE_COEFFICIENT" value="0" units="dimensionless"/>
            <parameter id="FLUX_VALUE" value="0" units="mmol_per_gDW_per_hr"/>
          </listOfParameters>
        </kineticLaw>
      </reaction>
      <reaction id="R_AN3829_2b" name="AN3829.2b" reversible="false">
        <listOfReactants>
          <speciesReference species="M_SUCCSAL_c" stoichiometry="1"/>
          <speciesReference species="M_NADP_c" stoichiometry="1"/>
        </listOfReactants>
        <listOfProducts>
          <speciesReference species="M_SUCC_c" stoichiometry="1"/>
          <speciesReference species="M_NADPH_c" stoichiometry="1"/>
        </listOfProducts>
        <kineticLaw>
          <math xmlns="http://www.w3.org/1998/Math/MathML">
            <ci> FLUX_VALUE </ci>
          </math>
          <listOfParameters>
            <parameter id="LOWER_BOUND" value="0" units="mmol_per_gDW_per_hr"/>
            <parameter id="UPPER_BOUND" value="1000" units="mmol_per_gDW_per_hr"/>
            <parameter id="OBJECTIVE_COEFFICIENT" value="0" units="dimensionless"/>
            <parameter id="FLUX_VALUE" value="0" units="mmol_per_gDW_per_hr"/>
          </listOfParameters>
        </kineticLaw>
      </reaction>
      <reaction id="R_AN0079_2b" name="AN0079.2b" reversible="false">
        <listOfReactants>
          <speciesReference species="M_SUCCSAL_c" stoichiometry="1"/>
          <speciesReference species="M_NADP_c" stoichiometry="1"/>
        </listOfReactants>
        <listOfProducts>
          <speciesReference species="M_SUCC_c" stoichiometry="1"/>
          <speciesReference species="M_NADPH_c" stoichiometry="1"/>
        </listOfProducts>
        <kineticLaw>
          <math xmlns="http://www.w3.org/1998/Math/MathML">
            <ci> FLUX_VALUE </ci>
          </math>
          <listOfParameters>
            <parameter id="LOWER_BOUND" value="0" units="mmol_per_gDW_per_hr"/>
            <parameter id="UPPER_BOUND" value="1000" units="mmol_per_gDW_per_hr"/>
            <parameter id="OBJECTIVE_COEFFICIENT" value="0" units="dimensionless"/>
            <parameter id="FLUX_VALUE" value="0" units="mmol_per_gDW_per_hr"/>
          </listOfParameters>
        </kineticLaw>
      </reaction>
      <reaction id="R_AN7315_2b" name="AN7315.2b" reversible="false">
        <listOfReactants>
          <speciesReference species="M_SUCCSAL_c" stoichiometry="1"/>
          <speciesReference species="M_NADP_c" stoichiometry="1"/>
        </listOfReactants>
        <listOfProducts>
          <speciesReference species="M_SUCC_c" stoichiometry="1"/>
          <speciesReference species="M_NADPH_c" stoichiometry="1"/>
        </listOfProducts>
        <kineticLaw>
          <math xmlns="http://www.w3.org/1998/Math/MathML">
            <ci> FLUX_VALUE </ci>
          </math>
          <listOfParameters>
            <parameter id="LOWER_BOUND" value="0" units="mmol_per_gDW_per_hr"/>
            <parameter id="UPPER_BOUND" value="1000" units="mmol_per_gDW_per_hr"/>
            <parameter id="OBJECTIVE_COEFFICIENT" value="0" units="dimensionless"/>
            <parameter id="FLUX_VALUE" value="0" units="mmol_per_gDW_per_hr"/>
          </listOfParameters>
        </kineticLaw>
      </reaction>
      <reaction id="R_AN4820_2b" name="AN4820.2b" reversible="false">
        <listOfReactants>
          <speciesReference species="M_SUCCSAL_c" stoichiometry="1"/>
          <speciesReference species="M_NADP_c" stoichiometry="1"/>
        </listOfReactants>
        <listOfProducts>
          <speciesReference species="M_SUCC_c" stoichiometry="1"/>
          <speciesReference species="M_NADPH_c" stoichiometry="1"/>
        </listOfProducts>
        <kineticLaw>
          <math xmlns="http://www.w3.org/1998/Math/MathML">
            <ci> FLUX_VALUE </ci>
          </math>
          <listOfParameters>
            <parameter id="LOWER_BOUND" value="0" units="mmol_per_gDW_per_hr"/>
            <parameter id="UPPER_BOUND" value="1000" units="mmol_per_gDW_per_hr"/>
            <parameter id="OBJECTIVE_COEFFICIENT" value="0" units="dimensionless"/>
            <parameter id="FLUX_VALUE" value="0" units="mmol_per_gDW_per_hr"/>
          </listOfParameters>
        </kineticLaw>
      </reaction>
      <reaction id="R_AN1585_2b" name="AN1585.2b" reversible="false">
        <listOfReactants>
          <speciesReference species="M_SUCCSAL_c" stoichiometry="1"/>
          <speciesReference species="M_NADP_c" stoichiometry="1"/>
        </listOfReactants>
        <listOfProducts>
          <speciesReference species="M_SUCC_c" stoichiometry="1"/>
          <speciesReference species="M_NADPH_c" stoichiometry="1"/>
        </listOfProducts>
        <kineticLaw>
          <math xmlns="http://www.w3.org/1998/Math/MathML">
            <ci> FLUX_VALUE </ci>
          </math>
          <listOfParameters>
            <parameter id="LOWER_BOUND" value="0" units="mmol_per_gDW_per_hr"/>
            <parameter id="UPPER_BOUND" value="1000" units="mmol_per_gDW_per_hr"/>
            <parameter id="OBJECTIVE_COEFFICIENT" value="0" units="dimensionless"/>
            <parameter id="FLUX_VALUE" value="0" units="mmol_per_gDW_per_hr"/>
          </listOfParameters>
        </kineticLaw>
      </reaction>
      <reaction id="R_AN1524_2a" name="AN1524.2a" reversible="false">
        <listOfReactants>
          <speciesReference species="M_METTHF_c" stoichiometry="1"/>
          <speciesReference species="M_NAD_c" stoichiometry="1"/>
        </listOfReactants>
        <listOfProducts>
          <speciesReference species="M_METHF_c" stoichiometry="1"/>
          <speciesReference species="M_NADH_c" stoichiometry="1"/>
          <speciesReference species="M_H_b" stoichiometry="1"/>
        </listOfProducts>
        <kineticLaw>
          <math xmlns="http://www.w3.org/1998/Math/MathML">
            <ci> FLUX_VALUE </ci>
          </math>
          <listOfParameters>
            <parameter id="LOWER_BOUND" value="0" units="mmol_per_gDW_per_hr"/>
            <parameter id="UPPER_BOUND" value="1000" units="mmol_per_gDW_per_hr"/>
            <parameter id="OBJECTIVE_COEFFICIENT" value="0" units="dimensionless"/>
            <parameter id="FLUX_VALUE" value="0" units="mmol_per_gDW_per_hr"/>
          </listOfParameters>
        </kineticLaw>
      </reaction>
      <reaction id="R_AN5883_2" name="AN5883.2" reversible="false">
        <listOfReactants>
          <speciesReference species="M_METTHFm_c" stoichiometry="1"/>
          <speciesReference species="M_NADPHm_c" stoichiometry="1"/>
          <speciesReference species="M_Hm_b" stoichiometry="1"/>
        </listOfReactants>
        <listOfProducts>
          <speciesReference species="M_MTHFm_c" stoichiometry="1"/>
          <speciesReference species="M_NADPm_c" stoichiometry="1"/>
        </listOfProducts>
        <kineticLaw>
          <math xmlns="http://www.w3.org/1998/Math/MathML">
            <ci> FLUX_VALUE </ci>
          </math>
          <listOfParameters>
            <parameter id="LOWER_BOUND" value="0" units="mmol_per_gDW_per_hr"/>
            <parameter id="UPPER_BOUND" value="1000" units="mmol_per_gDW_per_hr"/>
            <parameter id="OBJECTIVE_COEFFICIENT" value="0" units="dimensionless"/>
            <parameter id="FLUX_VALUE" value="0" units="mmol_per_gDW_per_hr"/>
          </listOfParameters>
        </kineticLaw>
      </reaction>
      <reaction id="R_AN8215_2" name="AN8215.2" reversible="false">
        <listOfReactants>
          <speciesReference species="M_METTHFm_c" stoichiometry="1"/>
          <speciesReference species="M_NADPHm_c" stoichiometry="1"/>
          <speciesReference species="M_Hm_b" stoichiometry="1"/>
        </listOfReactants>
        <listOfProducts>
          <speciesReference species="M_MTHFm_c" stoichiometry="1"/>
          <speciesReference species="M_NADPm_c" stoichiometry="1"/>
        </listOfProducts>
        <kineticLaw>
          <math xmlns="http://www.w3.org/1998/Math/MathML">
            <ci> FLUX_VALUE </ci>
          </math>
          <listOfParameters>
            <parameter id="LOWER_BOUND" value="0" units="mmol_per_gDW_per_hr"/>
            <parameter id="UPPER_BOUND" value="1000" units="mmol_per_gDW_per_hr"/>
            <parameter id="OBJECTIVE_COEFFICIENT" value="0" units="dimensionless"/>
            <parameter id="FLUX_VALUE" value="0" units="mmol_per_gDW_per_hr"/>
          </listOfParameters>
        </kineticLaw>
      </reaction>
      <reaction id="R_AN1524_2b" name="AN1524.2b" reversible="true">
        <listOfReactants>
          <speciesReference species="M_METTHFm_c" stoichiometry="1"/>
          <speciesReference species="M_NADPm_c" stoichiometry="1"/>
        </listOfReactants>
        <listOfProducts>
          <speciesReference species="M_METHFm_c" stoichiometry="1"/>
          <speciesReference species="M_NADPHm_c" stoichiometry="1"/>
          <speciesReference species="M_Hm_b" stoichiometry="1"/>
        </listOfProducts>
        <kineticLaw>
          <math xmlns="http://www.w3.org/1998/Math/MathML">
            <ci> FLUX_VALUE </ci>
          </math>
          <listOfParameters>
            <parameter id="LOWER_BOUND" value="-1000" units="mmol_per_gDW_per_hr"/>
            <parameter id="UPPER_BOUND" value="1000" units="mmol_per_gDW_per_hr"/>
            <parameter id="OBJECTIVE_COEFFICIENT" value="0" units="dimensionless"/>
            <parameter id="FLUX_VALUE" value="0" units="mmol_per_gDW_per_hr"/>
          </listOfParameters>
        </kineticLaw>
      </reaction>
      <reaction id="R_AN2998_2a" name="AN2998.2a" reversible="true">
        <listOfReactants>
          <speciesReference species="M_METTHFm_c" stoichiometry="1"/>
          <speciesReference species="M_NADPm_c" stoichiometry="1"/>
        </listOfReactants>
        <listOfProducts>
          <speciesReference species="M_METHFm_c" stoichiometry="1"/>
          <speciesReference species="M_NADPHm_c" stoichiometry="1"/>
          <speciesReference species="M_Hm_b" stoichiometry="1"/>
        </listOfProducts>
        <kineticLaw>
          <math xmlns="http://www.w3.org/1998/Math/MathML">
            <ci> FLUX_VALUE </ci>
          </math>
          <listOfParameters>
            <parameter id="LOWER_BOUND" value="-1000" units="mmol_per_gDW_per_hr"/>
            <parameter id="UPPER_BOUND" value="1000" units="mmol_per_gDW_per_hr"/>
            <parameter id="OBJECTIVE_COEFFICIENT" value="0" units="dimensionless"/>
            <parameter id="FLUX_VALUE" value="0" units="mmol_per_gDW_per_hr"/>
          </listOfParameters>
        </kineticLaw>
      </reaction>
      <reaction id="R_AN2998_2b" name="AN2998.2b" reversible="true">
        <listOfReactants>
          <speciesReference species="M_METHFm_c" stoichiometry="1"/>
          <speciesReference species="M_H2Om_b" stoichiometry="1"/>
        </listOfReactants>
        <listOfProducts>
          <speciesReference species="M_FTHFm_c" stoichiometry="1"/>
        </listOfProducts>
        <kineticLaw>
          <math xmlns="http://www.w3.org/1998/Math/MathML">
            <ci> FLUX_VALUE </ci>
          </math>
          <listOfParameters>
            <parameter id="LOWER_BOUND" value="-1000" units="mmol_per_gDW_per_hr"/>
            <parameter id="UPPER_BOUND" value="1000" units="mmol_per_gDW_per_hr"/>
            <parameter id="OBJECTIVE_COEFFICIENT" value="0" units="dimensionless"/>
            <parameter id="FLUX_VALUE" value="0" units="mmol_per_gDW_per_hr"/>
          </listOfParameters>
        </kineticLaw>
      </reaction>
      <reaction id="R_AN2998_2c" name="AN2998.2c" reversible="true">
        <listOfReactants>
          <speciesReference species="M_METHF_c" stoichiometry="1"/>
          <speciesReference species="M_H2O_b" stoichiometry="1"/>
        </listOfReactants>
        <listOfProducts>
          <speciesReference species="M_FTHF_c" stoichiometry="1"/>
        </listOfProducts>
        <kineticLaw>
          <math xmlns="http://www.w3.org/1998/Math/MathML">
            <ci> FLUX_VALUE </ci>
          </math>
          <listOfParameters>
            <parameter id="LOWER_BOUND" value="-1000" units="mmol_per_gDW_per_hr"/>
            <parameter id="UPPER_BOUND" value="1000" units="mmol_per_gDW_per_hr"/>
            <parameter id="OBJECTIVE_COEFFICIENT" value="0" units="dimensionless"/>
            <parameter id="FLUX_VALUE" value="0" units="mmol_per_gDW_per_hr"/>
          </listOfParameters>
        </kineticLaw>
      </reaction>
      <reaction id="R_AN2998_2d" name="AN2998.2d" reversible="false">
        <listOfReactants>
          <speciesReference species="M_ATPm_c" stoichiometry="1"/>
          <speciesReference species="M_FORm_c" stoichiometry="1"/>
          <speciesReference species="M_THFm_c" stoichiometry="1"/>
        </listOfReactants>
        <listOfProducts>
          <speciesReference species="M_ADPm_c" stoichiometry="1"/>
          <speciesReference species="M_PIm_c" stoichiometry="1"/>
          <speciesReference species="M_FTHFm_c" stoichiometry="1"/>
        </listOfProducts>
        <kineticLaw>
          <math xmlns="http://www.w3.org/1998/Math/MathML">
            <ci> FLUX_VALUE </ci>
          </math>
          <listOfParameters>
            <parameter id="LOWER_BOUND" value="0" units="mmol_per_gDW_per_hr"/>
            <parameter id="UPPER_BOUND" value="1000" units="mmol_per_gDW_per_hr"/>
            <parameter id="OBJECTIVE_COEFFICIENT" value="0" units="dimensionless"/>
            <parameter id="FLUX_VALUE" value="0" units="mmol_per_gDW_per_hr"/>
          </listOfParameters>
        </kineticLaw>
      </reaction>
      <reaction id="R_AN8188_2" name="AN8188.2" reversible="false">
        <listOfReactants>
          <speciesReference species="M_GTP_c" stoichiometry="1"/>
        </listOfReactants>
        <listOfProducts>
          <speciesReference species="M_FOR_c" stoichiometry="1"/>
          <speciesReference species="M_AHTD_c" stoichiometry="1"/>
        </listOfProducts>
        <kineticLaw>
          <math xmlns="http://www.w3.org/1998/Math/MathML">
            <ci> FLUX_VALUE </ci>
          </math>
          <listOfParameters>
            <parameter id="LOWER_BOUND" value="0" units="mmol_per_gDW_per_hr"/>
            <parameter id="UPPER_BOUND" value="1000" units="mmol_per_gDW_per_hr"/>
            <parameter id="OBJECTIVE_COEFFICIENT" value="0" units="dimensionless"/>
            <parameter id="FLUX_VALUE" value="0" units="mmol_per_gDW_per_hr"/>
          </listOfParameters>
        </kineticLaw>
      </reaction>
      <reaction id="R_3_1_3_1" name="3.1.3.1" reversible="false">
        <listOfReactants>
          <speciesReference species="M_AHTD_c" stoichiometry="1"/>
        </listOfReactants>
        <listOfProducts>
          <speciesReference species="M_DHP_c" stoichiometry="1"/>
          <speciesReference species="M_PI_c" stoichiometry="3"/>
        </listOfProducts>
        <kineticLaw>
          <math xmlns="http://www.w3.org/1998/Math/MathML">
            <ci> FLUX_VALUE </ci>
          </math>
          <listOfParameters>
            <parameter id="LOWER_BOUND" value="0" units="mmol_per_gDW_per_hr"/>
            <parameter id="UPPER_BOUND" value="1000" units="mmol_per_gDW_per_hr"/>
            <parameter id="OBJECTIVE_COEFFICIENT" value="0" units="dimensionless"/>
            <parameter id="FLUX_VALUE" value="0" units="mmol_per_gDW_per_hr"/>
          </listOfParameters>
        </kineticLaw>
      </reaction>
      <reaction id="R_AN6032_2a" name="AN6032.2a" reversible="false">
        <listOfReactants>
          <speciesReference species="M_DHP_c" stoichiometry="1"/>
        </listOfReactants>
        <listOfProducts>
          <speciesReference species="M_AHHMP_c" stoichiometry="1"/>
          <speciesReference species="M_GLAL_b" stoichiometry="1"/>
        </listOfProducts>
        <kineticLaw>
          <math xmlns="http://www.w3.org/1998/Math/MathML">
            <ci> FLUX_VALUE </ci>
          </math>
          <listOfParameters>
            <parameter id="LOWER_BOUND" value="0" units="mmol_per_gDW_per_hr"/>
            <parameter id="UPPER_BOUND" value="1000" units="mmol_per_gDW_per_hr"/>
            <parameter id="OBJECTIVE_COEFFICIENT" value="0" units="dimensionless"/>
            <parameter id="FLUX_VALUE" value="0" units="mmol_per_gDW_per_hr"/>
          </listOfParameters>
        </kineticLaw>
      </reaction>
      <reaction id="R_4_1_3" name="4.1.3.-" reversible="false">
        <listOfReactants>
          <speciesReference species="M_CHOR_c" stoichiometry="1"/>
          <speciesReference species="M_GLN_c" stoichiometry="1"/>
        </listOfReactants>
        <listOfProducts>
          <speciesReference species="M_ADCHOR_c" stoichiometry="1"/>
          <speciesReference species="M_GLU_c" stoichiometry="1"/>
        </listOfProducts>
        <kineticLaw>
          <math xmlns="http://www.w3.org/1998/Math/MathML">
            <ci> FLUX_VALUE </ci>
          </math>
          <listOfParameters>
            <parameter id="LOWER_BOUND" value="0" units="mmol_per_gDW_per_hr"/>
            <parameter id="UPPER_BOUND" value="1000" units="mmol_per_gDW_per_hr"/>
            <parameter id="OBJECTIVE_COEFFICIENT" value="0" units="dimensionless"/>
            <parameter id="FLUX_VALUE" value="0" units="mmol_per_gDW_per_hr"/>
          </listOfParameters>
        </kineticLaw>
      </reaction>
      <reaction id="R_4" name="4.-.-.-" reversible="false">
        <listOfReactants>
          <speciesReference species="M_ADCHOR_c" stoichiometry="1"/>
        </listOfReactants>
        <listOfProducts>
          <speciesReference species="M_PYR_c" stoichiometry="1"/>
          <speciesReference species="M_PABA_c" stoichiometry="1"/>
        </listOfProducts>
        <kineticLaw>
          <math xmlns="http://www.w3.org/1998/Math/MathML">
            <ci> FLUX_VALUE </ci>
          </math>
          <listOfParameters>
            <parameter id="LOWER_BOUND" value="0" units="mmol_per_gDW_per_hr"/>
            <parameter id="UPPER_BOUND" value="1000" units="mmol_per_gDW_per_hr"/>
            <parameter id="OBJECTIVE_COEFFICIENT" value="0" units="dimensionless"/>
            <parameter id="FLUX_VALUE" value="0" units="mmol_per_gDW_per_hr"/>
          </listOfParameters>
        </kineticLaw>
      </reaction>
      <reaction id="R_AN6032_2b" name="AN6032.2b" reversible="false">
        <listOfReactants>
          <speciesReference species="M_AHHMP_c" stoichiometry="1"/>
          <speciesReference species="M_ATP_c" stoichiometry="1"/>
        </listOfReactants>
        <listOfProducts>
          <speciesReference species="M_AMP_c" stoichiometry="1"/>
          <speciesReference species="M_AHHMD_c" stoichiometry="1"/>
        </listOfProducts>
        <kineticLaw>
          <math xmlns="http://www.w3.org/1998/Math/MathML">
            <ci> FLUX_VALUE </ci>
          </math>
          <listOfParameters>
            <parameter id="LOWER_BOUND" value="0" units="mmol_per_gDW_per_hr"/>
            <parameter id="UPPER_BOUND" value="1000" units="mmol_per_gDW_per_hr"/>
            <parameter id="OBJECTIVE_COEFFICIENT" value="0" units="dimensionless"/>
            <parameter id="FLUX_VALUE" value="0" units="mmol_per_gDW_per_hr"/>
          </listOfParameters>
        </kineticLaw>
      </reaction>
      <reaction id="R_AN6032_2c" name="AN6032.2c" reversible="false">
        <listOfReactants>
          <speciesReference species="M_PABA_c" stoichiometry="1"/>
          <speciesReference species="M_AHHMD_c" stoichiometry="1"/>
        </listOfReactants>
        <listOfProducts>
          <speciesReference species="M_PPI_c" stoichiometry="1"/>
          <speciesReference species="M_DHPT_c" stoichiometry="1"/>
        </listOfProducts>
        <kineticLaw>
          <math xmlns="http://www.w3.org/1998/Math/MathML">
            <ci> FLUX_VALUE </ci>
          </math>
          <listOfParameters>
            <parameter id="LOWER_BOUND" value="0" units="mmol_per_gDW_per_hr"/>
            <parameter id="UPPER_BOUND" value="1000" units="mmol_per_gDW_per_hr"/>
            <parameter id="OBJECTIVE_COEFFICIENT" value="0" units="dimensionless"/>
            <parameter id="FLUX_VALUE" value="0" units="mmol_per_gDW_per_hr"/>
          </listOfParameters>
        </kineticLaw>
      </reaction>
      <reaction id="R_AN6032_2d" name="AN6032.2d" reversible="false">
        <listOfReactants>
          <speciesReference species="M_PABA_c" stoichiometry="1"/>
          <speciesReference species="M_AHHMP_c" stoichiometry="1"/>
        </listOfReactants>
        <listOfProducts>
          <speciesReference species="M_DHPT_c" stoichiometry="1"/>
        </listOfProducts>
        <kineticLaw>
          <math xmlns="http://www.w3.org/1998/Math/MathML">
            <ci> FLUX_VALUE </ci>
          </math>
          <listOfParameters>
            <parameter id="LOWER_BOUND" value="0" units="mmol_per_gDW_per_hr"/>
            <parameter id="UPPER_BOUND" value="1000" units="mmol_per_gDW_per_hr"/>
            <parameter id="OBJECTIVE_COEFFICIENT" value="0" units="dimensionless"/>
            <parameter id="FLUX_VALUE" value="0" units="mmol_per_gDW_per_hr"/>
          </listOfParameters>
        </kineticLaw>
      </reaction>
      <reaction id="R_6_3_2_12" name="6.3.2.12" reversible="false">
        <listOfReactants>
          <speciesReference species="M_DHPT_c" stoichiometry="1"/>
          <speciesReference species="M_ATP_c" stoichiometry="1"/>
          <speciesReference species="M_GLU_c" stoichiometry="1"/>
        </listOfReactants>
        <listOfProducts>
          <speciesReference species="M_ADP_c" stoichiometry="1"/>
          <speciesReference species="M_PI_c" stoichiometry="1"/>
          <speciesReference species="M_DHF_c" stoichiometry="1"/>
        </listOfProducts>
        <kineticLaw>
          <math xmlns="http://www.w3.org/1998/Math/MathML">
            <ci> FLUX_VALUE </ci>
          </math>
          <listOfParameters>
            <parameter id="LOWER_BOUND" value="0" units="mmol_per_gDW_per_hr"/>
            <parameter id="UPPER_BOUND" value="1000" units="mmol_per_gDW_per_hr"/>
            <parameter id="OBJECTIVE_COEFFICIENT" value="0" units="dimensionless"/>
            <parameter id="FLUX_VALUE" value="0" units="mmol_per_gDW_per_hr"/>
          </listOfParameters>
        </kineticLaw>
      </reaction>
      <reaction id="R_1_5_1_3" name="1.5.1.3" reversible="false">
        <listOfReactants>
          <speciesReference species="M_DHF_c" stoichiometry="1"/>
          <speciesReference species="M_NADPH_c" stoichiometry="1"/>
        </listOfReactants>
        <listOfProducts>
          <speciesReference species="M_NADP_c" stoichiometry="1"/>
          <speciesReference species="M_THF_c" stoichiometry="1"/>
        </listOfProducts>
        <kineticLaw>
          <math xmlns="http://www.w3.org/1998/Math/MathML">
            <ci> FLUX_VALUE </ci>
          </math>
          <listOfParameters>
            <parameter id="LOWER_BOUND" value="0" units="mmol_per_gDW_per_hr"/>
            <parameter id="UPPER_BOUND" value="1000" units="mmol_per_gDW_per_hr"/>
            <parameter id="OBJECTIVE_COEFFICIENT" value="0" units="dimensionless"/>
            <parameter id="FLUX_VALUE" value="0" units="mmol_per_gDW_per_hr"/>
          </listOfParameters>
        </kineticLaw>
      </reaction>
      <reaction id="R_6_3_3_2" name="6.3.3.2" reversible="false">
        <listOfReactants>
          <speciesReference species="M_ATP_c" stoichiometry="1"/>
          <speciesReference species="M_FTHF_c" stoichiometry="1"/>
        </listOfReactants>
        <listOfProducts>
          <speciesReference species="M_ADP_c" stoichiometry="1"/>
          <speciesReference species="M_PI_c" stoichiometry="1"/>
          <speciesReference species="M_MTHF_c" stoichiometry="1"/>
        </listOfProducts>
        <kineticLaw>
          <math xmlns="http://www.w3.org/1998/Math/MathML">
            <ci> FLUX_VALUE </ci>
          </math>
          <listOfParameters>
            <parameter id="LOWER_BOUND" value="0" units="mmol_per_gDW_per_hr"/>
            <parameter id="UPPER_BOUND" value="1000" units="mmol_per_gDW_per_hr"/>
            <parameter id="OBJECTIVE_COEFFICIENT" value="0" units="dimensionless"/>
            <parameter id="FLUX_VALUE" value="0" units="mmol_per_gDW_per_hr"/>
          </listOfParameters>
        </kineticLaw>
      </reaction>
      <reaction id="R_AN3840_2" name="AN3840.2" reversible="true">
        <listOfReactants>
          <speciesReference species="M_THF_c" stoichiometry="1"/>
          <speciesReference species="M_ATP_c" stoichiometry="1"/>
          <speciesReference species="M_GLU_c" stoichiometry="1"/>
        </listOfReactants>
        <listOfProducts>
          <speciesReference species="M_ADP_c" stoichiometry="1"/>
          <speciesReference species="M_PI_c" stoichiometry="1"/>
          <speciesReference species="M_THFG_c" stoichiometry="1"/>
        </listOfProducts>
        <kineticLaw>
          <math xmlns="http://www.w3.org/1998/Math/MathML">
            <ci> FLUX_VALUE </ci>
          </math>
          <listOfParameters>
            <parameter id="LOWER_BOUND" value="-1000" units="mmol_per_gDW_per_hr"/>
            <parameter id="UPPER_BOUND" value="1000" units="mmol_per_gDW_per_hr"/>
            <parameter id="OBJECTIVE_COEFFICIENT" value="0" units="dimensionless"/>
            <parameter id="FLUX_VALUE" value="0" units="mmol_per_gDW_per_hr"/>
          </listOfParameters>
        </kineticLaw>
      </reaction>
      <reaction id="R_AN4384_2" name="AN4384.2" reversible="true">
        <listOfReactants>
          <speciesReference species="M_THF_c" stoichiometry="1"/>
          <speciesReference species="M_ATP_c" stoichiometry="1"/>
          <speciesReference species="M_GLU_c" stoichiometry="1"/>
        </listOfReactants>
        <listOfProducts>
          <speciesReference species="M_ADP_c" stoichiometry="1"/>
          <speciesReference species="M_PI_c" stoichiometry="1"/>
          <speciesReference species="M_THFG_c" stoichiometry="1"/>
        </listOfProducts>
        <kineticLaw>
          <math xmlns="http://www.w3.org/1998/Math/MathML">
            <ci> FLUX_VALUE </ci>
          </math>
          <listOfParameters>
            <parameter id="LOWER_BOUND" value="-1000" units="mmol_per_gDW_per_hr"/>
            <parameter id="UPPER_BOUND" value="1000" units="mmol_per_gDW_per_hr"/>
            <parameter id="OBJECTIVE_COEFFICIENT" value="0" units="dimensionless"/>
            <parameter id="FLUX_VALUE" value="0" units="mmol_per_gDW_per_hr"/>
          </listOfParameters>
        </kineticLaw>
      </reaction>
      <reaction id="R_AN1778_2" name="AN1778.2" reversible="false">
        <listOfReactants>
          <speciesReference species="M_OIVAL_c" stoichiometry="1"/>
          <speciesReference species="M_METTHF_c" stoichiometry="1"/>
        </listOfReactants>
        <listOfProducts>
          <speciesReference species="M_AKP_c" stoichiometry="1"/>
          <speciesReference species="M_THF_c" stoichiometry="1"/>
        </listOfProducts>
        <kineticLaw>
          <math xmlns="http://www.w3.org/1998/Math/MathML">
            <ci> FLUX_VALUE </ci>
          </math>
          <listOfParameters>
            <parameter id="LOWER_BOUND" value="0" units="mmol_per_gDW_per_hr"/>
            <parameter id="UPPER_BOUND" value="1000" units="mmol_per_gDW_per_hr"/>
            <parameter id="OBJECTIVE_COEFFICIENT" value="0" units="dimensionless"/>
            <parameter id="FLUX_VALUE" value="0" units="mmol_per_gDW_per_hr"/>
          </listOfParameters>
        </kineticLaw>
      </reaction>
      <reaction id="R_1_1_1_169" name="1.1.1.169" reversible="false">
        <listOfReactants>
          <speciesReference species="M_AKP_c" stoichiometry="1"/>
          <speciesReference species="M_NADPH_c" stoichiometry="1"/>
        </listOfReactants>
        <listOfProducts>
          <speciesReference species="M_NADP_c" stoichiometry="1"/>
          <speciesReference species="M_PANT_c" stoichiometry="1"/>
        </listOfProducts>
        <kineticLaw>
          <math xmlns="http://www.w3.org/1998/Math/MathML">
            <ci> FLUX_VALUE </ci>
          </math>
          <listOfParameters>
            <parameter id="LOWER_BOUND" value="0" units="mmol_per_gDW_per_hr"/>
            <parameter id="UPPER_BOUND" value="1000" units="mmol_per_gDW_per_hr"/>
            <parameter id="OBJECTIVE_COEFFICIENT" value="0" units="dimensionless"/>
            <parameter id="FLUX_VALUE" value="0" units="mmol_per_gDW_per_hr"/>
          </listOfParameters>
        </kineticLaw>
      </reaction>
      <reaction id="R_AN2526_2a" name="AN2526.2a" reversible="false">
        <listOfReactants>
          <speciesReference species="M_AKPm_c" stoichiometry="1"/>
          <speciesReference species="M_NADPHm_c" stoichiometry="1"/>
        </listOfReactants>
        <listOfProducts>
          <speciesReference species="M_NADPm_c" stoichiometry="1"/>
          <speciesReference species="M_PANTm_c" stoichiometry="1"/>
        </listOfProducts>
        <kineticLaw>
          <math xmlns="http://www.w3.org/1998/Math/MathML">
            <ci> FLUX_VALUE </ci>
          </math>
          <listOfParameters>
            <parameter id="LOWER_BOUND" value="0" units="mmol_per_gDW_per_hr"/>
            <parameter id="UPPER_BOUND" value="1000" units="mmol_per_gDW_per_hr"/>
            <parameter id="OBJECTIVE_COEFFICIENT" value="0" units="dimensionless"/>
            <parameter id="FLUX_VALUE" value="0" units="mmol_per_gDW_per_hr"/>
          </listOfParameters>
        </kineticLaw>
      </reaction>
      <reaction id="R_AN0205_2" name="AN0205.2" reversible="false">
        <listOfReactants>
          <speciesReference species="M_PANT_c" stoichiometry="1"/>
          <speciesReference species="M_bALA_c" stoichiometry="1"/>
          <speciesReference species="M_ATP_c" stoichiometry="1"/>
        </listOfReactants>
        <listOfProducts>
          <speciesReference species="M_AMP_c" stoichiometry="1"/>
          <speciesReference species="M_PPI_c" stoichiometry="1"/>
          <speciesReference species="M_PNTO_c" stoichiometry="1"/>
        </listOfProducts>
        <kineticLaw>
          <math xmlns="http://www.w3.org/1998/Math/MathML">
            <ci> FLUX_VALUE </ci>
          </math>
          <listOfParameters>
            <parameter id="LOWER_BOUND" value="0" units="mmol_per_gDW_per_hr"/>
            <parameter id="UPPER_BOUND" value="1000" units="mmol_per_gDW_per_hr"/>
            <parameter id="OBJECTIVE_COEFFICIENT" value="0" units="dimensionless"/>
            <parameter id="FLUX_VALUE" value="0" units="mmol_per_gDW_per_hr"/>
          </listOfParameters>
        </kineticLaw>
      </reaction>
      <reaction id="R_AN9446_2" name="AN9446.2" reversible="false">
        <listOfReactants>
          <speciesReference species="M_PNTO_c" stoichiometry="1"/>
          <speciesReference species="M_ATP_c" stoichiometry="1"/>
        </listOfReactants>
        <listOfProducts>
          <speciesReference species="M_ADP_c" stoichiometry="1"/>
          <speciesReference species="M_4PPNTO_c" stoichiometry="1"/>
        </listOfProducts>
        <kineticLaw>
          <math xmlns="http://www.w3.org/1998/Math/MathML">
            <ci> FLUX_VALUE </ci>
          </math>
          <listOfParameters>
            <parameter id="LOWER_BOUND" value="0" units="mmol_per_gDW_per_hr"/>
            <parameter id="UPPER_BOUND" value="1000" units="mmol_per_gDW_per_hr"/>
            <parameter id="OBJECTIVE_COEFFICIENT" value="0" units="dimensionless"/>
            <parameter id="FLUX_VALUE" value="0" units="mmol_per_gDW_per_hr"/>
          </listOfParameters>
        </kineticLaw>
      </reaction>
      <reaction id="R_6_3_2_5" name="6.3.2.5" reversible="false">
        <listOfReactants>
          <speciesReference species="M_4PPNTO_c" stoichiometry="1"/>
          <speciesReference species="M_CTP_c" stoichiometry="1"/>
          <speciesReference species="M_CYS_c" stoichiometry="1"/>
        </listOfReactants>
        <listOfProducts>
          <speciesReference species="M_CMP_c" stoichiometry="1"/>
          <speciesReference species="M_PPI_c" stoichiometry="1"/>
          <speciesReference species="M_4PPNCYS_c" stoichiometry="1"/>
        </listOfProducts>
        <kineticLaw>
          <math xmlns="http://www.w3.org/1998/Math/MathML">
            <ci> FLUX_VALUE </ci>
          </math>
          <listOfParameters>
            <parameter id="LOWER_BOUND" value="0" units="mmol_per_gDW_per_hr"/>
            <parameter id="UPPER_BOUND" value="1000" units="mmol_per_gDW_per_hr"/>
            <parameter id="OBJECTIVE_COEFFICIENT" value="0" units="dimensionless"/>
            <parameter id="FLUX_VALUE" value="0" units="mmol_per_gDW_per_hr"/>
          </listOfParameters>
        </kineticLaw>
      </reaction>
      <reaction id="R_4_1_1_36" name="4.1.1.36" reversible="false">
        <listOfReactants>
          <speciesReference species="M_4PPNCYS_c" stoichiometry="1"/>
        </listOfReactants>
        <listOfProducts>
          <speciesReference species="M_CO2_c" stoichiometry="1"/>
          <speciesReference species="M_4PPNTE_c" stoichiometry="1"/>
        </listOfProducts>
        <kineticLaw>
          <math xmlns="http://www.w3.org/1998/Math/MathML">
            <ci> FLUX_VALUE </ci>
          </math>
          <listOfParameters>
            <parameter id="LOWER_BOUND" value="0" units="mmol_per_gDW_per_hr"/>
            <parameter id="UPPER_BOUND" value="1000" units="mmol_per_gDW_per_hr"/>
            <parameter id="OBJECTIVE_COEFFICIENT" value="0" units="dimensionless"/>
            <parameter id="FLUX_VALUE" value="0" units="mmol_per_gDW_per_hr"/>
          </listOfParameters>
        </kineticLaw>
      </reaction>
      <reaction id="R_2_7_7_3" name="2.7.7.3" reversible="false">
        <listOfReactants>
          <speciesReference species="M_4PPNTE_c" stoichiometry="1"/>
          <speciesReference species="M_ATP_c" stoichiometry="1"/>
        </listOfReactants>
        <listOfProducts>
          <speciesReference species="M_PPI_c" stoichiometry="1"/>
          <speciesReference species="M_DPCOA_c" stoichiometry="1"/>
        </listOfProducts>
        <kineticLaw>
          <math xmlns="http://www.w3.org/1998/Math/MathML">
            <ci> FLUX_VALUE </ci>
          </math>
          <listOfParameters>
            <parameter id="LOWER_BOUND" value="0" units="mmol_per_gDW_per_hr"/>
            <parameter id="UPPER_BOUND" value="1000" units="mmol_per_gDW_per_hr"/>
            <parameter id="OBJECTIVE_COEFFICIENT" value="0" units="dimensionless"/>
            <parameter id="FLUX_VALUE" value="0" units="mmol_per_gDW_per_hr"/>
          </listOfParameters>
        </kineticLaw>
      </reaction>
      <reaction id="R_2_7_1_24" name="2.7.1.24" reversible="false">
        <listOfReactants>
          <speciesReference species="M_DPCOA_c" stoichiometry="1"/>
          <speciesReference species="M_ATP_c" stoichiometry="1"/>
        </listOfReactants>
        <listOfProducts>
          <speciesReference species="M_ADP_c" stoichiometry="1"/>
          <speciesReference species="M_COA_c" stoichiometry="1"/>
        </listOfProducts>
        <kineticLaw>
          <math xmlns="http://www.w3.org/1998/Math/MathML">
            <ci> FLUX_VALUE </ci>
          </math>
          <listOfParameters>
            <parameter id="LOWER_BOUND" value="0" units="mmol_per_gDW_per_hr"/>
            <parameter id="UPPER_BOUND" value="1000" units="mmol_per_gDW_per_hr"/>
            <parameter id="OBJECTIVE_COEFFICIENT" value="0" units="dimensionless"/>
            <parameter id="FLUX_VALUE" value="0" units="mmol_per_gDW_per_hr"/>
          </listOfParameters>
        </kineticLaw>
      </reaction>
      <reaction id="R_4_1_1_11" name="4.1.1.11" reversible="false">
        <listOfReactants>
          <speciesReference species="M_ASP_c" stoichiometry="1"/>
        </listOfReactants>
        <listOfProducts>
          <speciesReference species="M_CO2_c" stoichiometry="1"/>
          <speciesReference species="M_bALA_c" stoichiometry="1"/>
        </listOfProducts>
        <kineticLaw>
          <math xmlns="http://www.w3.org/1998/Math/MathML">
            <ci> FLUX_VALUE </ci>
          </math>
          <listOfParameters>
            <parameter id="LOWER_BOUND" value="0" units="mmol_per_gDW_per_hr"/>
            <parameter id="UPPER_BOUND" value="1000" units="mmol_per_gDW_per_hr"/>
            <parameter id="OBJECTIVE_COEFFICIENT" value="0" units="dimensionless"/>
            <parameter id="FLUX_VALUE" value="0" units="mmol_per_gDW_per_hr"/>
          </listOfParameters>
        </kineticLaw>
      </reaction>
      <reaction id="R_2_7_8_7" name="2.7.8.7" reversible="false">
        <listOfReactants>
          <speciesReference species="M_COA_c" stoichiometry="1"/>
        </listOfReactants>
        <listOfProducts>
          <speciesReference species="M_PAP_c" stoichiometry="1"/>
          <speciesReference species="M_ACP_c" stoichiometry="1"/>
        </listOfProducts>
        <kineticLaw>
          <math xmlns="http://www.w3.org/1998/Math/MathML">
            <ci> FLUX_VALUE </ci>
          </math>
          <listOfParameters>
            <parameter id="LOWER_BOUND" value="0" units="mmol_per_gDW_per_hr"/>
            <parameter id="UPPER_BOUND" value="1000" units="mmol_per_gDW_per_hr"/>
            <parameter id="OBJECTIVE_COEFFICIENT" value="0" units="dimensionless"/>
            <parameter id="FLUX_VALUE" value="0" units="mmol_per_gDW_per_hr"/>
          </listOfParameters>
        </kineticLaw>
      </reaction>
      <reaction id="R_AN6645_2" name="AN6645.2" reversible="true">
        <listOfReactants>
          <speciesReference species="M_ALA_c" stoichiometry="1"/>
          <speciesReference species="M_CHCOA_c" stoichiometry="1"/>
        </listOfReactants>
        <listOfProducts>
          <speciesReference species="M_CO2_c" stoichiometry="1"/>
          <speciesReference species="M_COA_c" stoichiometry="1"/>
          <speciesReference species="M_AONA_c" stoichiometry="1"/>
        </listOfProducts>
        <kineticLaw>
          <math xmlns="http://www.w3.org/1998/Math/MathML">
            <ci> FLUX_VALUE </ci>
          </math>
          <listOfParameters>
            <parameter id="LOWER_BOUND" value="-1000" units="mmol_per_gDW_per_hr"/>
            <parameter id="UPPER_BOUND" value="1000" units="mmol_per_gDW_per_hr"/>
            <parameter id="OBJECTIVE_COEFFICIENT" value="0" units="dimensionless"/>
            <parameter id="FLUX_VALUE" value="0" units="mmol_per_gDW_per_hr"/>
          </listOfParameters>
        </kineticLaw>
      </reaction>
      <reaction id="R_AN6643_2" name="AN6643.2" reversible="true">
        <listOfReactants>
          <speciesReference species="M_DTB_c" stoichiometry="1"/>
          <speciesReference species="M_CYS_c" stoichiometry="1"/>
        </listOfReactants>
        <listOfProducts>
          <speciesReference species="M_BT_c" stoichiometry="1"/>
        </listOfProducts>
        <kineticLaw>
          <math xmlns="http://www.w3.org/1998/Math/MathML">
            <ci> FLUX_VALUE </ci>
          </math>
          <listOfParameters>
            <parameter id="LOWER_BOUND" value="-1000" units="mmol_per_gDW_per_hr"/>
            <parameter id="UPPER_BOUND" value="1000" units="mmol_per_gDW_per_hr"/>
            <parameter id="OBJECTIVE_COEFFICIENT" value="0" units="dimensionless"/>
            <parameter id="FLUX_VALUE" value="0" units="mmol_per_gDW_per_hr"/>
          </listOfParameters>
        </kineticLaw>
      </reaction>
      <reaction id="R_AN3741_2a" name="AN3741.2a" reversible="true">
        <listOfReactants>
          <speciesReference species="M_ETH_c" stoichiometry="1"/>
          <speciesReference species="M_NAD_c" stoichiometry="1"/>
        </listOfReactants>
        <listOfProducts>
          <speciesReference species="M_ACAL_c" stoichiometry="1"/>
          <speciesReference species="M_NADH_c" stoichiometry="1"/>
        </listOfProducts>
        <kineticLaw>
          <math xmlns="http://www.w3.org/1998/Math/MathML">
            <ci> FLUX_VALUE </ci>
          </math>
          <listOfParameters>
            <parameter id="LOWER_BOUND" value="-1000" units="mmol_per_gDW_per_hr"/>
            <parameter id="UPPER_BOUND" value="1000" units="mmol_per_gDW_per_hr"/>
            <parameter id="OBJECTIVE_COEFFICIENT" value="0" units="dimensionless"/>
            <parameter id="FLUX_VALUE" value="0" units="mmol_per_gDW_per_hr"/>
          </listOfParameters>
        </kineticLaw>
      </reaction>
      <reaction id="R_AN2286_2b" name="AN2286.2b" reversible="true">
        <listOfReactants>
          <speciesReference species="M_ETH_c" stoichiometry="1"/>
          <speciesReference species="M_NAD_c" stoichiometry="1"/>
        </listOfReactants>
        <listOfProducts>
          <speciesReference species="M_ACAL_c" stoichiometry="1"/>
          <speciesReference species="M_NADH_c" stoichiometry="1"/>
        </listOfProducts>
        <kineticLaw>
          <math xmlns="http://www.w3.org/1998/Math/MathML">
            <ci> FLUX_VALUE </ci>
          </math>
          <listOfParameters>
            <parameter id="LOWER_BOUND" value="-1000" units="mmol_per_gDW_per_hr"/>
            <parameter id="UPPER_BOUND" value="1000" units="mmol_per_gDW_per_hr"/>
            <parameter id="OBJECTIVE_COEFFICIENT" value="0" units="dimensionless"/>
            <parameter id="FLUX_VALUE" value="0" units="mmol_per_gDW_per_hr"/>
          </listOfParameters>
        </kineticLaw>
      </reaction>
      <reaction id="R_AN8979_2b" name="AN8979.2b" reversible="true">
        <listOfReactants>
          <speciesReference species="M_ETH_c" stoichiometry="1"/>
          <speciesReference species="M_NAD_c" stoichiometry="1"/>
        </listOfReactants>
        <listOfProducts>
          <speciesReference species="M_ACAL_c" stoichiometry="1"/>
          <speciesReference species="M_NADH_c" stoichiometry="1"/>
        </listOfProducts>
        <kineticLaw>
          <math xmlns="http://www.w3.org/1998/Math/MathML">
            <ci> FLUX_VALUE </ci>
          </math>
          <listOfParameters>
            <parameter id="LOWER_BOUND" value="-1000" units="mmol_per_gDW_per_hr"/>
            <parameter id="UPPER_BOUND" value="1000" units="mmol_per_gDW_per_hr"/>
            <parameter id="OBJECTIVE_COEFFICIENT" value="0" units="dimensionless"/>
            <parameter id="FLUX_VALUE" value="0" units="mmol_per_gDW_per_hr"/>
          </listOfParameters>
        </kineticLaw>
      </reaction>
      <reaction id="R_AN7632_2c" name="AN7632.2c" reversible="true">
        <listOfReactants>
          <speciesReference species="M_ETH_c" stoichiometry="1"/>
          <speciesReference species="M_NAD_c" stoichiometry="1"/>
        </listOfReactants>
        <listOfProducts>
          <speciesReference species="M_ACAL_c" stoichiometry="1"/>
          <speciesReference species="M_NADH_c" stoichiometry="1"/>
        </listOfProducts>
        <kineticLaw>
          <math xmlns="http://www.w3.org/1998/Math/MathML">
            <ci> FLUX_VALUE </ci>
          </math>
          <listOfParameters>
            <parameter id="LOWER_BOUND" value="-1000" units="mmol_per_gDW_per_hr"/>
            <parameter id="UPPER_BOUND" value="1000" units="mmol_per_gDW_per_hr"/>
            <parameter id="OBJECTIVE_COEFFICIENT" value="0" units="dimensionless"/>
            <parameter id="FLUX_VALUE" value="0" units="mmol_per_gDW_per_hr"/>
          </listOfParameters>
        </kineticLaw>
      </reaction>
      <reaction id="R_AN3741_2b" name="AN3741.2b" reversible="true">
        <listOfReactants>
          <speciesReference species="M_ETHm_c" stoichiometry="1"/>
          <speciesReference species="M_NADm_c" stoichiometry="1"/>
        </listOfReactants>
        <listOfProducts>
          <speciesReference species="M_ACALm_c" stoichiometry="1"/>
          <speciesReference species="M_NADHm_c" stoichiometry="1"/>
        </listOfProducts>
        <kineticLaw>
          <math xmlns="http://www.w3.org/1998/Math/MathML">
            <ci> FLUX_VALUE </ci>
          </math>
          <listOfParameters>
            <parameter id="LOWER_BOUND" value="-1000" units="mmol_per_gDW_per_hr"/>
            <parameter id="UPPER_BOUND" value="1000" units="mmol_per_gDW_per_hr"/>
            <parameter id="OBJECTIVE_COEFFICIENT" value="0" units="dimensionless"/>
            <parameter id="FLUX_VALUE" value="0" units="mmol_per_gDW_per_hr"/>
          </listOfParameters>
        </kineticLaw>
      </reaction>
      <reaction id="R_AN2286_2c" name="AN2286.2c" reversible="true">
        <listOfReactants>
          <speciesReference species="M_ETHm_c" stoichiometry="1"/>
          <speciesReference species="M_NADm_c" stoichiometry="1"/>
        </listOfReactants>
        <listOfProducts>
          <speciesReference species="M_ACALm_c" stoichiometry="1"/>
          <speciesReference species="M_NADHm_c" stoichiometry="1"/>
        </listOfProducts>
        <kineticLaw>
          <math xmlns="http://www.w3.org/1998/Math/MathML">
            <ci> FLUX_VALUE </ci>
          </math>
          <listOfParameters>
            <parameter id="LOWER_BOUND" value="-1000" units="mmol_per_gDW_per_hr"/>
            <parameter id="UPPER_BOUND" value="1000" units="mmol_per_gDW_per_hr"/>
            <parameter id="OBJECTIVE_COEFFICIENT" value="0" units="dimensionless"/>
            <parameter id="FLUX_VALUE" value="0" units="mmol_per_gDW_per_hr"/>
          </listOfParameters>
        </kineticLaw>
      </reaction>
      <reaction id="R_AN8979_2c" name="AN8979.2c" reversible="true">
        <listOfReactants>
          <speciesReference species="M_ETHm_c" stoichiometry="1"/>
          <speciesReference species="M_NADm_c" stoichiometry="1"/>
        </listOfReactants>
        <listOfProducts>
          <speciesReference species="M_ACALm_c" stoichiometry="1"/>
          <speciesReference species="M_NADHm_c" stoichiometry="1"/>
        </listOfProducts>
        <kineticLaw>
          <math xmlns="http://www.w3.org/1998/Math/MathML">
            <ci> FLUX_VALUE </ci>
          </math>
          <listOfParameters>
            <parameter id="LOWER_BOUND" value="-1000" units="mmol_per_gDW_per_hr"/>
            <parameter id="UPPER_BOUND" value="1000" units="mmol_per_gDW_per_hr"/>
            <parameter id="OBJECTIVE_COEFFICIENT" value="0" units="dimensionless"/>
            <parameter id="FLUX_VALUE" value="0" units="mmol_per_gDW_per_hr"/>
          </listOfParameters>
        </kineticLaw>
      </reaction>
      <reaction id="R_AN7632_2d" name="AN7632.2d" reversible="true">
        <listOfReactants>
          <speciesReference species="M_ETHm_c" stoichiometry="1"/>
          <speciesReference species="M_NADm_c" stoichiometry="1"/>
        </listOfReactants>
        <listOfProducts>
          <speciesReference species="M_ACALm_c" stoichiometry="1"/>
          <speciesReference species="M_NADHm_c" stoichiometry="1"/>
        </listOfProducts>
        <kineticLaw>
          <math xmlns="http://www.w3.org/1998/Math/MathML">
            <ci> FLUX_VALUE </ci>
          </math>
          <listOfParameters>
            <parameter id="LOWER_BOUND" value="-1000" units="mmol_per_gDW_per_hr"/>
            <parameter id="UPPER_BOUND" value="1000" units="mmol_per_gDW_per_hr"/>
            <parameter id="OBJECTIVE_COEFFICIENT" value="0" units="dimensionless"/>
            <parameter id="FLUX_VALUE" value="0" units="mmol_per_gDW_per_hr"/>
          </listOfParameters>
        </kineticLaw>
      </reaction>
      <reaction id="R_AN0554_2b" name="AN0554.2b" reversible="false">
        <listOfReactants>
          <speciesReference species="M_ACAL_c" stoichiometry="1"/>
          <speciesReference species="M_NAD_c" stoichiometry="1"/>
          <speciesReference species="M_H2O_b" stoichiometry="1"/>
        </listOfReactants>
        <listOfProducts>
          <speciesReference species="M_AC_c" stoichiometry="1"/>
          <speciesReference species="M_NADH_c" stoichiometry="1"/>
          <speciesReference species="M_H_b" stoichiometry="1"/>
        </listOfProducts>
        <kineticLaw>
          <math xmlns="http://www.w3.org/1998/Math/MathML">
            <ci> FLUX_VALUE </ci>
          </math>
          <listOfParameters>
            <parameter id="LOWER_BOUND" value="0" units="mmol_per_gDW_per_hr"/>
            <parameter id="UPPER_BOUND" value="1000" units="mmol_per_gDW_per_hr"/>
            <parameter id="OBJECTIVE_COEFFICIENT" value="0" units="dimensionless"/>
            <parameter id="FLUX_VALUE" value="0" units="mmol_per_gDW_per_hr"/>
          </listOfParameters>
        </kineticLaw>
      </reaction>
      <reaction id="R_AN4126_2b" name="AN4126.2b" reversible="false">
        <listOfReactants>
          <speciesReference species="M_ACAL_c" stoichiometry="1"/>
          <speciesReference species="M_NAD_c" stoichiometry="1"/>
          <speciesReference species="M_H2O_b" stoichiometry="1"/>
        </listOfReactants>
        <listOfProducts>
          <speciesReference species="M_AC_c" stoichiometry="1"/>
          <speciesReference species="M_NADH_c" stoichiometry="1"/>
          <speciesReference species="M_H_b" stoichiometry="1"/>
        </listOfProducts>
        <kineticLaw>
          <math xmlns="http://www.w3.org/1998/Math/MathML">
            <ci> FLUX_VALUE </ci>
          </math>
          <listOfParameters>
            <parameter id="LOWER_BOUND" value="0" units="mmol_per_gDW_per_hr"/>
            <parameter id="UPPER_BOUND" value="1000" units="mmol_per_gDW_per_hr"/>
            <parameter id="OBJECTIVE_COEFFICIENT" value="0" units="dimensionless"/>
            <parameter id="FLUX_VALUE" value="0" units="mmol_per_gDW_per_hr"/>
          </listOfParameters>
        </kineticLaw>
      </reaction>
      <reaction id="R_AN1689_2b" name="AN1689.2b" reversible="false">
        <listOfReactants>
          <speciesReference species="M_ACAL_c" stoichiometry="1"/>
          <speciesReference species="M_NAD_c" stoichiometry="1"/>
          <speciesReference species="M_H2O_b" stoichiometry="1"/>
        </listOfReactants>
        <listOfProducts>
          <speciesReference species="M_AC_c" stoichiometry="1"/>
          <speciesReference species="M_NADH_c" stoichiometry="1"/>
          <speciesReference species="M_H_b" stoichiometry="1"/>
        </listOfProducts>
        <kineticLaw>
          <math xmlns="http://www.w3.org/1998/Math/MathML">
            <ci> FLUX_VALUE </ci>
          </math>
          <listOfParameters>
            <parameter id="LOWER_BOUND" value="0" units="mmol_per_gDW_per_hr"/>
            <parameter id="UPPER_BOUND" value="1000" units="mmol_per_gDW_per_hr"/>
            <parameter id="OBJECTIVE_COEFFICIENT" value="0" units="dimensionless"/>
            <parameter id="FLUX_VALUE" value="0" units="mmol_per_gDW_per_hr"/>
          </listOfParameters>
        </kineticLaw>
      </reaction>
      <reaction id="R_AN9034_2a" name="AN9034.2a" reversible="false">
        <listOfReactants>
          <speciesReference species="M_ACAL_c" stoichiometry="1"/>
          <speciesReference species="M_NAD_c" stoichiometry="1"/>
          <speciesReference species="M_H2O_b" stoichiometry="1"/>
        </listOfReactants>
        <listOfProducts>
          <speciesReference species="M_AC_c" stoichiometry="1"/>
          <speciesReference species="M_NADH_c" stoichiometry="1"/>
          <speciesReference species="M_H_b" stoichiometry="1"/>
        </listOfProducts>
        <kineticLaw>
          <math xmlns="http://www.w3.org/1998/Math/MathML">
            <ci> FLUX_VALUE </ci>
          </math>
          <listOfParameters>
            <parameter id="LOWER_BOUND" value="0" units="mmol_per_gDW_per_hr"/>
            <parameter id="UPPER_BOUND" value="1000" units="mmol_per_gDW_per_hr"/>
            <parameter id="OBJECTIVE_COEFFICIENT" value="0" units="dimensionless"/>
            <parameter id="FLUX_VALUE" value="0" units="mmol_per_gDW_per_hr"/>
          </listOfParameters>
        </kineticLaw>
      </reaction>
      <reaction id="R_AN4054_2a" name="AN4054.2a" reversible="false">
        <listOfReactants>
          <speciesReference species="M_ACAL_c" stoichiometry="1"/>
          <speciesReference species="M_NAD_c" stoichiometry="1"/>
          <speciesReference species="M_H2O_b" stoichiometry="1"/>
        </listOfReactants>
        <listOfProducts>
          <speciesReference species="M_AC_c" stoichiometry="1"/>
          <speciesReference species="M_NADH_c" stoichiometry="1"/>
          <speciesReference species="M_H_b" stoichiometry="1"/>
        </listOfProducts>
        <kineticLaw>
          <math xmlns="http://www.w3.org/1998/Math/MathML">
            <ci> FLUX_VALUE </ci>
          </math>
          <listOfParameters>
            <parameter id="LOWER_BOUND" value="0" units="mmol_per_gDW_per_hr"/>
            <parameter id="UPPER_BOUND" value="1000" units="mmol_per_gDW_per_hr"/>
            <parameter id="OBJECTIVE_COEFFICIENT" value="0" units="dimensionless"/>
            <parameter id="FLUX_VALUE" value="0" units="mmol_per_gDW_per_hr"/>
          </listOfParameters>
        </kineticLaw>
      </reaction>
      <reaction id="R_AN0554_2c" name="AN0554.2c" reversible="false">
        <listOfReactants>
          <speciesReference species="M_ACALm_c" stoichiometry="1"/>
          <speciesReference species="M_NADm_c" stoichiometry="1"/>
          <speciesReference species="M_H2Om_b" stoichiometry="1"/>
        </listOfReactants>
        <listOfProducts>
          <speciesReference species="M_ACm_c" stoichiometry="1"/>
          <speciesReference species="M_NADHm_c" stoichiometry="1"/>
          <speciesReference species="M_Hm_b" stoichiometry="1"/>
        </listOfProducts>
        <kineticLaw>
          <math xmlns="http://www.w3.org/1998/Math/MathML">
            <ci> FLUX_VALUE </ci>
          </math>
          <listOfParameters>
            <parameter id="LOWER_BOUND" value="0" units="mmol_per_gDW_per_hr"/>
            <parameter id="UPPER_BOUND" value="1000" units="mmol_per_gDW_per_hr"/>
            <parameter id="OBJECTIVE_COEFFICIENT" value="0" units="dimensionless"/>
            <parameter id="FLUX_VALUE" value="0" units="mmol_per_gDW_per_hr"/>
          </listOfParameters>
        </kineticLaw>
      </reaction>
      <reaction id="R_AN4126_2c" name="AN4126.2c" reversible="false">
        <listOfReactants>
          <speciesReference species="M_ACALm_c" stoichiometry="1"/>
          <speciesReference species="M_NADm_c" stoichiometry="1"/>
          <speciesReference species="M_H2Om_b" stoichiometry="1"/>
        </listOfReactants>
        <listOfProducts>
          <speciesReference species="M_ACm_c" stoichiometry="1"/>
          <speciesReference species="M_NADHm_c" stoichiometry="1"/>
          <speciesReference species="M_Hm_b" stoichiometry="1"/>
        </listOfProducts>
        <kineticLaw>
          <math xmlns="http://www.w3.org/1998/Math/MathML">
            <ci> FLUX_VALUE </ci>
          </math>
          <listOfParameters>
            <parameter id="LOWER_BOUND" value="0" units="mmol_per_gDW_per_hr"/>
            <parameter id="UPPER_BOUND" value="1000" units="mmol_per_gDW_per_hr"/>
            <parameter id="OBJECTIVE_COEFFICIENT" value="0" units="dimensionless"/>
            <parameter id="FLUX_VALUE" value="0" units="mmol_per_gDW_per_hr"/>
          </listOfParameters>
        </kineticLaw>
      </reaction>
      <reaction id="R_AN1689_2c" name="AN1689.2c" reversible="false">
        <listOfReactants>
          <speciesReference species="M_ACALm_c" stoichiometry="1"/>
          <speciesReference species="M_NADm_c" stoichiometry="1"/>
          <speciesReference species="M_H2Om_b" stoichiometry="1"/>
        </listOfReactants>
        <listOfProducts>
          <speciesReference species="M_ACm_c" stoichiometry="1"/>
          <speciesReference species="M_NADHm_c" stoichiometry="1"/>
          <speciesReference species="M_Hm_b" stoichiometry="1"/>
        </listOfProducts>
        <kineticLaw>
          <math xmlns="http://www.w3.org/1998/Math/MathML">
            <ci> FLUX_VALUE </ci>
          </math>
          <listOfParameters>
            <parameter id="LOWER_BOUND" value="0" units="mmol_per_gDW_per_hr"/>
            <parameter id="UPPER_BOUND" value="1000" units="mmol_per_gDW_per_hr"/>
            <parameter id="OBJECTIVE_COEFFICIENT" value="0" units="dimensionless"/>
            <parameter id="FLUX_VALUE" value="0" units="mmol_per_gDW_per_hr"/>
          </listOfParameters>
        </kineticLaw>
      </reaction>
      <reaction id="R_AN9034_2b" name="AN9034.2b" reversible="false">
        <listOfReactants>
          <speciesReference species="M_ACALm_c" stoichiometry="1"/>
          <speciesReference species="M_NADm_c" stoichiometry="1"/>
          <speciesReference species="M_H2Om_b" stoichiometry="1"/>
        </listOfReactants>
        <listOfProducts>
          <speciesReference species="M_ACm_c" stoichiometry="1"/>
          <speciesReference species="M_NADHm_c" stoichiometry="1"/>
          <speciesReference species="M_Hm_b" stoichiometry="1"/>
        </listOfProducts>
        <kineticLaw>
          <math xmlns="http://www.w3.org/1998/Math/MathML">
            <ci> FLUX_VALUE </ci>
          </math>
          <listOfParameters>
            <parameter id="LOWER_BOUND" value="0" units="mmol_per_gDW_per_hr"/>
            <parameter id="UPPER_BOUND" value="1000" units="mmol_per_gDW_per_hr"/>
            <parameter id="OBJECTIVE_COEFFICIENT" value="0" units="dimensionless"/>
            <parameter id="FLUX_VALUE" value="0" units="mmol_per_gDW_per_hr"/>
          </listOfParameters>
        </kineticLaw>
      </reaction>
      <reaction id="R_AN4054_2b" name="AN4054.2b" reversible="false">
        <listOfReactants>
          <speciesReference species="M_ACALm_c" stoichiometry="1"/>
          <speciesReference species="M_NADm_c" stoichiometry="1"/>
          <speciesReference species="M_H2Om_b" stoichiometry="1"/>
        </listOfReactants>
        <listOfProducts>
          <speciesReference species="M_ACm_c" stoichiometry="1"/>
          <speciesReference species="M_NADHm_c" stoichiometry="1"/>
          <speciesReference species="M_Hm_b" stoichiometry="1"/>
        </listOfProducts>
        <kineticLaw>
          <math xmlns="http://www.w3.org/1998/Math/MathML">
            <ci> FLUX_VALUE </ci>
          </math>
          <listOfParameters>
            <parameter id="LOWER_BOUND" value="0" units="mmol_per_gDW_per_hr"/>
            <parameter id="UPPER_BOUND" value="1000" units="mmol_per_gDW_per_hr"/>
            <parameter id="OBJECTIVE_COEFFICIENT" value="0" units="dimensionless"/>
            <parameter id="FLUX_VALUE" value="0" units="mmol_per_gDW_per_hr"/>
          </listOfParameters>
        </kineticLaw>
      </reaction>
      <reaction id="R_AN0554_2d" name="AN0554.2d" reversible="false">
        <listOfReactants>
          <speciesReference species="M_ACAL_c" stoichiometry="1"/>
          <speciesReference species="M_NADP_c" stoichiometry="1"/>
          <speciesReference species="M_H2O_b" stoichiometry="1"/>
        </listOfReactants>
        <listOfProducts>
          <speciesReference species="M_AC_c" stoichiometry="1"/>
          <speciesReference species="M_NADPH_c" stoichiometry="1"/>
          <speciesReference species="M_H_b" stoichiometry="1"/>
        </listOfProducts>
        <kineticLaw>
          <math xmlns="http://www.w3.org/1998/Math/MathML">
            <ci> FLUX_VALUE </ci>
          </math>
          <listOfParameters>
            <parameter id="LOWER_BOUND" value="0" units="mmol_per_gDW_per_hr"/>
            <parameter id="UPPER_BOUND" value="1000" units="mmol_per_gDW_per_hr"/>
            <parameter id="OBJECTIVE_COEFFICIENT" value="0" units="dimensionless"/>
            <parameter id="FLUX_VALUE" value="0" units="mmol_per_gDW_per_hr"/>
          </listOfParameters>
        </kineticLaw>
      </reaction>
      <reaction id="R_AN1689_2d" name="AN1689.2d" reversible="false">
        <listOfReactants>
          <speciesReference species="M_ACAL_c" stoichiometry="1"/>
          <speciesReference species="M_NADP_c" stoichiometry="1"/>
          <speciesReference species="M_H2O_b" stoichiometry="1"/>
        </listOfReactants>
        <listOfProducts>
          <speciesReference species="M_AC_c" stoichiometry="1"/>
          <speciesReference species="M_NADPH_c" stoichiometry="1"/>
          <speciesReference species="M_H_b" stoichiometry="1"/>
        </listOfProducts>
        <kineticLaw>
          <math xmlns="http://www.w3.org/1998/Math/MathML">
            <ci> FLUX_VALUE </ci>
          </math>
          <listOfParameters>
            <parameter id="LOWER_BOUND" value="0" units="mmol_per_gDW_per_hr"/>
            <parameter id="UPPER_BOUND" value="1000" units="mmol_per_gDW_per_hr"/>
            <parameter id="OBJECTIVE_COEFFICIENT" value="0" units="dimensionless"/>
            <parameter id="FLUX_VALUE" value="0" units="mmol_per_gDW_per_hr"/>
          </listOfParameters>
        </kineticLaw>
      </reaction>
      <reaction id="R_AN4126_2d" name="AN4126.2d" reversible="false">
        <listOfReactants>
          <speciesReference species="M_ACAL_c" stoichiometry="1"/>
          <speciesReference species="M_NADP_c" stoichiometry="1"/>
          <speciesReference species="M_H2O_b" stoichiometry="1"/>
        </listOfReactants>
        <listOfProducts>
          <speciesReference species="M_AC_c" stoichiometry="1"/>
          <speciesReference species="M_NADPH_c" stoichiometry="1"/>
          <speciesReference species="M_H_b" stoichiometry="1"/>
        </listOfProducts>
        <kineticLaw>
          <math xmlns="http://www.w3.org/1998/Math/MathML">
            <ci> FLUX_VALUE </ci>
          </math>
          <listOfParameters>
            <parameter id="LOWER_BOUND" value="0" units="mmol_per_gDW_per_hr"/>
            <parameter id="UPPER_BOUND" value="1000" units="mmol_per_gDW_per_hr"/>
            <parameter id="OBJECTIVE_COEFFICIENT" value="0" units="dimensionless"/>
            <parameter id="FLUX_VALUE" value="0" units="mmol_per_gDW_per_hr"/>
          </listOfParameters>
        </kineticLaw>
      </reaction>
      <reaction id="R_AN9034_2c" name="AN9034.2c" reversible="false">
        <listOfReactants>
          <speciesReference species="M_ACAL_c" stoichiometry="1"/>
          <speciesReference species="M_NADP_c" stoichiometry="1"/>
          <speciesReference species="M_H2O_b" stoichiometry="1"/>
        </listOfReactants>
        <listOfProducts>
          <speciesReference species="M_AC_c" stoichiometry="1"/>
          <speciesReference species="M_NADPH_c" stoichiometry="1"/>
          <speciesReference species="M_H_b" stoichiometry="1"/>
        </listOfProducts>
        <kineticLaw>
          <math xmlns="http://www.w3.org/1998/Math/MathML">
            <ci> FLUX_VALUE </ci>
          </math>
          <listOfParameters>
            <parameter id="LOWER_BOUND" value="0" units="mmol_per_gDW_per_hr"/>
            <parameter id="UPPER_BOUND" value="1000" units="mmol_per_gDW_per_hr"/>
            <parameter id="OBJECTIVE_COEFFICIENT" value="0" units="dimensionless"/>
            <parameter id="FLUX_VALUE" value="0" units="mmol_per_gDW_per_hr"/>
          </listOfParameters>
        </kineticLaw>
      </reaction>
      <reaction id="R_AN4054_2c" name="AN4054.2c" reversible="false">
        <listOfReactants>
          <speciesReference species="M_ACAL_c" stoichiometry="1"/>
          <speciesReference species="M_NADP_c" stoichiometry="1"/>
          <speciesReference species="M_H2O_b" stoichiometry="1"/>
        </listOfReactants>
        <listOfProducts>
          <speciesReference species="M_AC_c" stoichiometry="1"/>
          <speciesReference species="M_NADPH_c" stoichiometry="1"/>
          <speciesReference species="M_H_b" stoichiometry="1"/>
        </listOfProducts>
        <kineticLaw>
          <math xmlns="http://www.w3.org/1998/Math/MathML">
            <ci> FLUX_VALUE </ci>
          </math>
          <listOfParameters>
            <parameter id="LOWER_BOUND" value="0" units="mmol_per_gDW_per_hr"/>
            <parameter id="UPPER_BOUND" value="1000" units="mmol_per_gDW_per_hr"/>
            <parameter id="OBJECTIVE_COEFFICIENT" value="0" units="dimensionless"/>
            <parameter id="FLUX_VALUE" value="0" units="mmol_per_gDW_per_hr"/>
          </listOfParameters>
        </kineticLaw>
      </reaction>
      <reaction id="R_AN0554_2e" name="AN0554.2e" reversible="false">
        <listOfReactants>
          <speciesReference species="M_ACAL_c" stoichiometry="1"/>
          <speciesReference species="M_NAD_c" stoichiometry="1"/>
          <speciesReference species="M_H2O_b" stoichiometry="1"/>
        </listOfReactants>
        <listOfProducts>
          <speciesReference species="M_AC_c" stoichiometry="1"/>
          <speciesReference species="M_NADH_c" stoichiometry="1"/>
          <speciesReference species="M_H_b" stoichiometry="1"/>
        </listOfProducts>
        <kineticLaw>
          <math xmlns="http://www.w3.org/1998/Math/MathML">
            <ci> FLUX_VALUE </ci>
          </math>
          <listOfParameters>
            <parameter id="LOWER_BOUND" value="0" units="mmol_per_gDW_per_hr"/>
            <parameter id="UPPER_BOUND" value="1000" units="mmol_per_gDW_per_hr"/>
            <parameter id="OBJECTIVE_COEFFICIENT" value="0" units="dimensionless"/>
            <parameter id="FLUX_VALUE" value="0" units="mmol_per_gDW_per_hr"/>
          </listOfParameters>
        </kineticLaw>
      </reaction>
      <reaction id="R_AN1689_2e" name="AN1689.2e" reversible="false">
        <listOfReactants>
          <speciesReference species="M_ACAL_c" stoichiometry="1"/>
          <speciesReference species="M_NAD_c" stoichiometry="1"/>
          <speciesReference species="M_H2O_b" stoichiometry="1"/>
        </listOfReactants>
        <listOfProducts>
          <speciesReference species="M_AC_c" stoichiometry="1"/>
          <speciesReference species="M_NADH_c" stoichiometry="1"/>
          <speciesReference species="M_H_b" stoichiometry="1"/>
        </listOfProducts>
        <kineticLaw>
          <math xmlns="http://www.w3.org/1998/Math/MathML">
            <ci> FLUX_VALUE </ci>
          </math>
          <listOfParameters>
            <parameter id="LOWER_BOUND" value="0" units="mmol_per_gDW_per_hr"/>
            <parameter id="UPPER_BOUND" value="1000" units="mmol_per_gDW_per_hr"/>
            <parameter id="OBJECTIVE_COEFFICIENT" value="0" units="dimensionless"/>
            <parameter id="FLUX_VALUE" value="0" units="mmol_per_gDW_per_hr"/>
          </listOfParameters>
        </kineticLaw>
      </reaction>
      <reaction id="R_AN4126_2e" name="AN4126.2e" reversible="false">
        <listOfReactants>
          <speciesReference species="M_ACAL_c" stoichiometry="1"/>
          <speciesReference species="M_NAD_c" stoichiometry="1"/>
          <speciesReference species="M_H2O_b" stoichiometry="1"/>
        </listOfReactants>
        <listOfProducts>
          <speciesReference species="M_AC_c" stoichiometry="1"/>
          <speciesReference species="M_NADH_c" stoichiometry="1"/>
          <speciesReference species="M_H_b" stoichiometry="1"/>
        </listOfProducts>
        <kineticLaw>
          <math xmlns="http://www.w3.org/1998/Math/MathML">
            <ci> FLUX_VALUE </ci>
          </math>
          <listOfParameters>
            <parameter id="LOWER_BOUND" value="0" units="mmol_per_gDW_per_hr"/>
            <parameter id="UPPER_BOUND" value="1000" units="mmol_per_gDW_per_hr"/>
            <parameter id="OBJECTIVE_COEFFICIENT" value="0" units="dimensionless"/>
            <parameter id="FLUX_VALUE" value="0" units="mmol_per_gDW_per_hr"/>
          </listOfParameters>
        </kineticLaw>
      </reaction>
      <reaction id="R_AN9034_2d" name="AN9034.2d" reversible="false">
        <listOfReactants>
          <speciesReference species="M_ACAL_c" stoichiometry="1"/>
          <speciesReference species="M_NAD_c" stoichiometry="1"/>
          <speciesReference species="M_H2O_b" stoichiometry="1"/>
        </listOfReactants>
        <listOfProducts>
          <speciesReference species="M_AC_c" stoichiometry="1"/>
          <speciesReference species="M_NADH_c" stoichiometry="1"/>
          <speciesReference species="M_H_b" stoichiometry="1"/>
        </listOfProducts>
        <kineticLaw>
          <math xmlns="http://www.w3.org/1998/Math/MathML">
            <ci> FLUX_VALUE </ci>
          </math>
          <listOfParameters>
            <parameter id="LOWER_BOUND" value="0" units="mmol_per_gDW_per_hr"/>
            <parameter id="UPPER_BOUND" value="1000" units="mmol_per_gDW_per_hr"/>
            <parameter id="OBJECTIVE_COEFFICIENT" value="0" units="dimensionless"/>
            <parameter id="FLUX_VALUE" value="0" units="mmol_per_gDW_per_hr"/>
          </listOfParameters>
        </kineticLaw>
      </reaction>
      <reaction id="R_AN4054_2d" name="AN4054.2d" reversible="false">
        <listOfReactants>
          <speciesReference species="M_ACAL_c" stoichiometry="1"/>
          <speciesReference species="M_NAD_c" stoichiometry="1"/>
          <speciesReference species="M_H2O_b" stoichiometry="1"/>
        </listOfReactants>
        <listOfProducts>
          <speciesReference species="M_AC_c" stoichiometry="1"/>
          <speciesReference species="M_NADH_c" stoichiometry="1"/>
          <speciesReference species="M_H_b" stoichiometry="1"/>
        </listOfProducts>
        <kineticLaw>
          <math xmlns="http://www.w3.org/1998/Math/MathML">
            <ci> FLUX_VALUE </ci>
          </math>
          <listOfParameters>
            <parameter id="LOWER_BOUND" value="0" units="mmol_per_gDW_per_hr"/>
            <parameter id="UPPER_BOUND" value="1000" units="mmol_per_gDW_per_hr"/>
            <parameter id="OBJECTIVE_COEFFICIENT" value="0" units="dimensionless"/>
            <parameter id="FLUX_VALUE" value="0" units="mmol_per_gDW_per_hr"/>
          </listOfParameters>
        </kineticLaw>
      </reaction>
      <reaction id="R_AN0554_2f" name="AN0554.2f" reversible="false">
        <listOfReactants>
          <speciesReference species="M_ACALm_c" stoichiometry="1"/>
          <speciesReference species="M_NADPm_c" stoichiometry="1"/>
          <speciesReference species="M_H2Om_b" stoichiometry="1"/>
        </listOfReactants>
        <listOfProducts>
          <speciesReference species="M_ACm_c" stoichiometry="1"/>
          <speciesReference species="M_NADPHm_c" stoichiometry="1"/>
          <speciesReference species="M_Hm_b" stoichiometry="1"/>
        </listOfProducts>
        <kineticLaw>
          <math xmlns="http://www.w3.org/1998/Math/MathML">
            <ci> FLUX_VALUE </ci>
          </math>
          <listOfParameters>
            <parameter id="LOWER_BOUND" value="0" units="mmol_per_gDW_per_hr"/>
            <parameter id="UPPER_BOUND" value="1000" units="mmol_per_gDW_per_hr"/>
            <parameter id="OBJECTIVE_COEFFICIENT" value="0" units="dimensionless"/>
            <parameter id="FLUX_VALUE" value="0" units="mmol_per_gDW_per_hr"/>
          </listOfParameters>
        </kineticLaw>
      </reaction>
      <reaction id="R_AN1689_2f" name="AN1689.2f" reversible="false">
        <listOfReactants>
          <speciesReference species="M_ACALm_c" stoichiometry="1"/>
          <speciesReference species="M_NADPm_c" stoichiometry="1"/>
          <speciesReference species="M_H2Om_b" stoichiometry="1"/>
        </listOfReactants>
        <listOfProducts>
          <speciesReference species="M_ACm_c" stoichiometry="1"/>
          <speciesReference species="M_NADPHm_c" stoichiometry="1"/>
          <speciesReference species="M_Hm_b" stoichiometry="1"/>
        </listOfProducts>
        <kineticLaw>
          <math xmlns="http://www.w3.org/1998/Math/MathML">
            <ci> FLUX_VALUE </ci>
          </math>
          <listOfParameters>
            <parameter id="LOWER_BOUND" value="0" units="mmol_per_gDW_per_hr"/>
            <parameter id="UPPER_BOUND" value="1000" units="mmol_per_gDW_per_hr"/>
            <parameter id="OBJECTIVE_COEFFICIENT" value="0" units="dimensionless"/>
            <parameter id="FLUX_VALUE" value="0" units="mmol_per_gDW_per_hr"/>
          </listOfParameters>
        </kineticLaw>
      </reaction>
      <reaction id="R_AN4126_2f" name="AN4126.2f" reversible="false">
        <listOfReactants>
          <speciesReference species="M_ACALm_c" stoichiometry="1"/>
          <speciesReference species="M_NADPm_c" stoichiometry="1"/>
          <speciesReference species="M_H2Om_b" stoichiometry="1"/>
        </listOfReactants>
        <listOfProducts>
          <speciesReference species="M_ACm_c" stoichiometry="1"/>
          <speciesReference species="M_NADPHm_c" stoichiometry="1"/>
          <speciesReference species="M_Hm_b" stoichiometry="1"/>
        </listOfProducts>
        <kineticLaw>
          <math xmlns="http://www.w3.org/1998/Math/MathML">
            <ci> FLUX_VALUE </ci>
          </math>
          <listOfParameters>
            <parameter id="LOWER_BOUND" value="0" units="mmol_per_gDW_per_hr"/>
            <parameter id="UPPER_BOUND" value="1000" units="mmol_per_gDW_per_hr"/>
            <parameter id="OBJECTIVE_COEFFICIENT" value="0" units="dimensionless"/>
            <parameter id="FLUX_VALUE" value="0" units="mmol_per_gDW_per_hr"/>
          </listOfParameters>
        </kineticLaw>
      </reaction>
      <reaction id="R_AN9034_2e" name="AN9034.2e" reversible="false">
        <listOfReactants>
          <speciesReference species="M_ACALm_c" stoichiometry="1"/>
          <speciesReference species="M_NADPm_c" stoichiometry="1"/>
          <speciesReference species="M_H2Om_b" stoichiometry="1"/>
        </listOfReactants>
        <listOfProducts>
          <speciesReference species="M_ACm_c" stoichiometry="1"/>
          <speciesReference species="M_NADPHm_c" stoichiometry="1"/>
          <speciesReference species="M_Hm_b" stoichiometry="1"/>
        </listOfProducts>
        <kineticLaw>
          <math xmlns="http://www.w3.org/1998/Math/MathML">
            <ci> FLUX_VALUE </ci>
          </math>
          <listOfParameters>
            <parameter id="LOWER_BOUND" value="0" units="mmol_per_gDW_per_hr"/>
            <parameter id="UPPER_BOUND" value="1000" units="mmol_per_gDW_per_hr"/>
            <parameter id="OBJECTIVE_COEFFICIENT" value="0" units="dimensionless"/>
            <parameter id="FLUX_VALUE" value="0" units="mmol_per_gDW_per_hr"/>
          </listOfParameters>
        </kineticLaw>
      </reaction>
      <reaction id="R_AN4054_2e" name="AN4054.2e" reversible="false">
        <listOfReactants>
          <speciesReference species="M_ACALm_c" stoichiometry="1"/>
          <speciesReference species="M_NADPm_c" stoichiometry="1"/>
          <speciesReference species="M_H2Om_b" stoichiometry="1"/>
        </listOfReactants>
        <listOfProducts>
          <speciesReference species="M_ACm_c" stoichiometry="1"/>
          <speciesReference species="M_NADPHm_c" stoichiometry="1"/>
          <speciesReference species="M_Hm_b" stoichiometry="1"/>
        </listOfProducts>
        <kineticLaw>
          <math xmlns="http://www.w3.org/1998/Math/MathML">
            <ci> FLUX_VALUE </ci>
          </math>
          <listOfParameters>
            <parameter id="LOWER_BOUND" value="0" units="mmol_per_gDW_per_hr"/>
            <parameter id="UPPER_BOUND" value="1000" units="mmol_per_gDW_per_hr"/>
            <parameter id="OBJECTIVE_COEFFICIENT" value="0" units="dimensionless"/>
            <parameter id="FLUX_VALUE" value="0" units="mmol_per_gDW_per_hr"/>
          </listOfParameters>
        </kineticLaw>
      </reaction>
      <reaction id="R_AN0554_2g" name="AN0554.2g" reversible="false">
        <listOfReactants>
          <speciesReference species="M_ACALm_c" stoichiometry="1"/>
          <speciesReference species="M_NADm_c" stoichiometry="1"/>
          <speciesReference species="M_H2Om_b" stoichiometry="1"/>
        </listOfReactants>
        <listOfProducts>
          <speciesReference species="M_ACm_c" stoichiometry="1"/>
          <speciesReference species="M_NADHm_c" stoichiometry="1"/>
          <speciesReference species="M_Hm_b" stoichiometry="1"/>
        </listOfProducts>
        <kineticLaw>
          <math xmlns="http://www.w3.org/1998/Math/MathML">
            <ci> FLUX_VALUE </ci>
          </math>
          <listOfParameters>
            <parameter id="LOWER_BOUND" value="0" units="mmol_per_gDW_per_hr"/>
            <parameter id="UPPER_BOUND" value="1000" units="mmol_per_gDW_per_hr"/>
            <parameter id="OBJECTIVE_COEFFICIENT" value="0" units="dimensionless"/>
            <parameter id="FLUX_VALUE" value="0" units="mmol_per_gDW_per_hr"/>
          </listOfParameters>
        </kineticLaw>
      </reaction>
      <reaction id="R_AN1689_2g" name="AN1689.2g" reversible="false">
        <listOfReactants>
          <speciesReference species="M_ACALm_c" stoichiometry="1"/>
          <speciesReference species="M_NADm_c" stoichiometry="1"/>
          <speciesReference species="M_H2Om_b" stoichiometry="1"/>
        </listOfReactants>
        <listOfProducts>
          <speciesReference species="M_ACm_c" stoichiometry="1"/>
          <speciesReference species="M_NADHm_c" stoichiometry="1"/>
          <speciesReference species="M_Hm_b" stoichiometry="1"/>
        </listOfProducts>
        <kineticLaw>
          <math xmlns="http://www.w3.org/1998/Math/MathML">
            <ci> FLUX_VALUE </ci>
          </math>
          <listOfParameters>
            <parameter id="LOWER_BOUND" value="0" units="mmol_per_gDW_per_hr"/>
            <parameter id="UPPER_BOUND" value="1000" units="mmol_per_gDW_per_hr"/>
            <parameter id="OBJECTIVE_COEFFICIENT" value="0" units="dimensionless"/>
            <parameter id="FLUX_VALUE" value="0" units="mmol_per_gDW_per_hr"/>
          </listOfParameters>
        </kineticLaw>
      </reaction>
      <reaction id="R_AN4126_2g" name="AN4126.2g" reversible="false">
        <listOfReactants>
          <speciesReference species="M_ACALm_c" stoichiometry="1"/>
          <speciesReference species="M_NADm_c" stoichiometry="1"/>
          <speciesReference species="M_H2Om_b" stoichiometry="1"/>
        </listOfReactants>
        <listOfProducts>
          <speciesReference species="M_ACm_c" stoichiometry="1"/>
          <speciesReference species="M_NADHm_c" stoichiometry="1"/>
          <speciesReference species="M_Hm_b" stoichiometry="1"/>
        </listOfProducts>
        <kineticLaw>
          <math xmlns="http://www.w3.org/1998/Math/MathML">
            <ci> FLUX_VALUE </ci>
          </math>
          <listOfParameters>
            <parameter id="LOWER_BOUND" value="0" units="mmol_per_gDW_per_hr"/>
            <parameter id="UPPER_BOUND" value="1000" units="mmol_per_gDW_per_hr"/>
            <parameter id="OBJECTIVE_COEFFICIENT" value="0" units="dimensionless"/>
            <parameter id="FLUX_VALUE" value="0" units="mmol_per_gDW_per_hr"/>
          </listOfParameters>
        </kineticLaw>
      </reaction>
      <reaction id="R_AN9034_2f" name="AN9034.2f" reversible="false">
        <listOfReactants>
          <speciesReference species="M_ACALm_c" stoichiometry="1"/>
          <speciesReference species="M_NADm_c" stoichiometry="1"/>
          <speciesReference species="M_H2Om_b" stoichiometry="1"/>
        </listOfReactants>
        <listOfProducts>
          <speciesReference species="M_ACm_c" stoichiometry="1"/>
          <speciesReference species="M_NADHm_c" stoichiometry="1"/>
          <speciesReference species="M_Hm_b" stoichiometry="1"/>
        </listOfProducts>
        <kineticLaw>
          <math xmlns="http://www.w3.org/1998/Math/MathML">
            <ci> FLUX_VALUE </ci>
          </math>
          <listOfParameters>
            <parameter id="LOWER_BOUND" value="0" units="mmol_per_gDW_per_hr"/>
            <parameter id="UPPER_BOUND" value="1000" units="mmol_per_gDW_per_hr"/>
            <parameter id="OBJECTIVE_COEFFICIENT" value="0" units="dimensionless"/>
            <parameter id="FLUX_VALUE" value="0" units="mmol_per_gDW_per_hr"/>
          </listOfParameters>
        </kineticLaw>
      </reaction>
      <reaction id="R_AN4054_2f" name="AN4054.2f" reversible="false">
        <listOfReactants>
          <speciesReference species="M_ACALm_c" stoichiometry="1"/>
          <speciesReference species="M_NADm_c" stoichiometry="1"/>
          <speciesReference species="M_H2Om_b" stoichiometry="1"/>
        </listOfReactants>
        <listOfProducts>
          <speciesReference species="M_ACm_c" stoichiometry="1"/>
          <speciesReference species="M_NADHm_c" stoichiometry="1"/>
          <speciesReference species="M_Hm_b" stoichiometry="1"/>
        </listOfProducts>
        <kineticLaw>
          <math xmlns="http://www.w3.org/1998/Math/MathML">
            <ci> FLUX_VALUE </ci>
          </math>
          <listOfParameters>
            <parameter id="LOWER_BOUND" value="0" units="mmol_per_gDW_per_hr"/>
            <parameter id="UPPER_BOUND" value="1000" units="mmol_per_gDW_per_hr"/>
            <parameter id="OBJECTIVE_COEFFICIENT" value="0" units="dimensionless"/>
            <parameter id="FLUX_VALUE" value="0" units="mmol_per_gDW_per_hr"/>
          </listOfParameters>
        </kineticLaw>
      </reaction>
      <reaction id="R_AN5626_2b" name="AN5626.2b" reversible="false">
        <listOfReactants>
          <speciesReference species="M_ATP_c" stoichiometry="1"/>
          <speciesReference species="M_AC_c" stoichiometry="1"/>
          <speciesReference species="M_COA_c" stoichiometry="1"/>
        </listOfReactants>
        <listOfProducts>
          <speciesReference species="M_AMP_c" stoichiometry="1"/>
          <speciesReference species="M_PPI_c" stoichiometry="1"/>
          <speciesReference species="M_ACCOA_c" stoichiometry="1"/>
        </listOfProducts>
        <kineticLaw>
          <math xmlns="http://www.w3.org/1998/Math/MathML">
            <ci> FLUX_VALUE </ci>
          </math>
          <listOfParameters>
            <parameter id="LOWER_BOUND" value="0" units="mmol_per_gDW_per_hr"/>
            <parameter id="UPPER_BOUND" value="1000" units="mmol_per_gDW_per_hr"/>
            <parameter id="OBJECTIVE_COEFFICIENT" value="0" units="dimensionless"/>
            <parameter id="FLUX_VALUE" value="0" units="mmol_per_gDW_per_hr"/>
          </listOfParameters>
        </kineticLaw>
      </reaction>
      <reaction id="R_AN5833_2b" name="AN5833.2b" reversible="false">
        <listOfReactants>
          <speciesReference species="M_ATP_c" stoichiometry="1"/>
          <speciesReference species="M_AC_c" stoichiometry="1"/>
          <speciesReference species="M_COA_c" stoichiometry="1"/>
        </listOfReactants>
        <listOfProducts>
          <speciesReference species="M_AMP_c" stoichiometry="1"/>
          <speciesReference species="M_PPI_c" stoichiometry="1"/>
          <speciesReference species="M_ACCOA_c" stoichiometry="1"/>
        </listOfProducts>
        <kineticLaw>
          <math xmlns="http://www.w3.org/1998/Math/MathML">
            <ci> FLUX_VALUE </ci>
          </math>
          <listOfParameters>
            <parameter id="LOWER_BOUND" value="0" units="mmol_per_gDW_per_hr"/>
            <parameter id="UPPER_BOUND" value="1000" units="mmol_per_gDW_per_hr"/>
            <parameter id="OBJECTIVE_COEFFICIENT" value="0" units="dimensionless"/>
            <parameter id="FLUX_VALUE" value="0" units="mmol_per_gDW_per_hr"/>
          </listOfParameters>
        </kineticLaw>
      </reaction>
      <reaction id="R_AN5626_2c" name="AN5626.2c" reversible="false">
        <listOfReactants>
          <speciesReference species="M_ATPm_c" stoichiometry="1"/>
          <speciesReference species="M_ACm_c" stoichiometry="1"/>
          <speciesReference species="M_COAm_c" stoichiometry="1"/>
        </listOfReactants>
        <listOfProducts>
          <speciesReference species="M_AMPm_c" stoichiometry="1"/>
          <speciesReference species="M_PPIm_c" stoichiometry="1"/>
          <speciesReference species="M_ACCOAm_c" stoichiometry="1"/>
        </listOfProducts>
        <kineticLaw>
          <math xmlns="http://www.w3.org/1998/Math/MathML">
            <ci> FLUX_VALUE </ci>
          </math>
          <listOfParameters>
            <parameter id="LOWER_BOUND" value="0" units="mmol_per_gDW_per_hr"/>
            <parameter id="UPPER_BOUND" value="1000" units="mmol_per_gDW_per_hr"/>
            <parameter id="OBJECTIVE_COEFFICIENT" value="0" units="dimensionless"/>
            <parameter id="FLUX_VALUE" value="0" units="mmol_per_gDW_per_hr"/>
          </listOfParameters>
        </kineticLaw>
      </reaction>
      <reaction id="R_AN5833_2c" name="AN5833.2c" reversible="false">
        <listOfReactants>
          <speciesReference species="M_ATPm_c" stoichiometry="1"/>
          <speciesReference species="M_ACm_c" stoichiometry="1"/>
          <speciesReference species="M_COAm_c" stoichiometry="1"/>
        </listOfReactants>
        <listOfProducts>
          <speciesReference species="M_AMPm_c" stoichiometry="1"/>
          <speciesReference species="M_PPIm_c" stoichiometry="1"/>
          <speciesReference species="M_ACCOAm_c" stoichiometry="1"/>
        </listOfProducts>
        <kineticLaw>
          <math xmlns="http://www.w3.org/1998/Math/MathML">
            <ci> FLUX_VALUE </ci>
          </math>
          <listOfParameters>
            <parameter id="LOWER_BOUND" value="0" units="mmol_per_gDW_per_hr"/>
            <parameter id="UPPER_BOUND" value="1000" units="mmol_per_gDW_per_hr"/>
            <parameter id="OBJECTIVE_COEFFICIENT" value="0" units="dimensionless"/>
            <parameter id="FLUX_VALUE" value="0" units="mmol_per_gDW_per_hr"/>
          </listOfParameters>
        </kineticLaw>
      </reaction>
      <reaction id="R_AN1547_2a" name="AN1547.2a" reversible="false">
        <listOfReactants>
          <speciesReference species="M_ACCOA_c" stoichiometry="1"/>
          <speciesReference species="M_H2O_b" stoichiometry="1"/>
        </listOfReactants>
        <listOfProducts>
          <speciesReference species="M_COA_c" stoichiometry="1"/>
          <speciesReference species="M_AC_c" stoichiometry="1"/>
        </listOfProducts>
        <kineticLaw>
          <math xmlns="http://www.w3.org/1998/Math/MathML">
            <ci> FLUX_VALUE </ci>
          </math>
          <listOfParameters>
            <parameter id="LOWER_BOUND" value="0" units="mmol_per_gDW_per_hr"/>
            <parameter id="UPPER_BOUND" value="1000" units="mmol_per_gDW_per_hr"/>
            <parameter id="OBJECTIVE_COEFFICIENT" value="0" units="dimensionless"/>
            <parameter id="FLUX_VALUE" value="0" units="mmol_per_gDW_per_hr"/>
          </listOfParameters>
        </kineticLaw>
      </reaction>
      <reaction id="R_AN1547_2b" name="AN1547.2b" reversible="false">
        <listOfReactants>
          <speciesReference species="M_ACCOAm_c" stoichiometry="1"/>
          <speciesReference species="M_H2Om_b" stoichiometry="1"/>
        </listOfReactants>
        <listOfProducts>
          <speciesReference species="M_COAm_c" stoichiometry="1"/>
          <speciesReference species="M_ACm_c" stoichiometry="1"/>
        </listOfProducts>
        <kineticLaw>
          <math xmlns="http://www.w3.org/1998/Math/MathML">
            <ci> FLUX_VALUE </ci>
          </math>
          <listOfParameters>
            <parameter id="LOWER_BOUND" value="0" units="mmol_per_gDW_per_hr"/>
            <parameter id="UPPER_BOUND" value="1000" units="mmol_per_gDW_per_hr"/>
            <parameter id="OBJECTIVE_COEFFICIENT" value="0" units="dimensionless"/>
            <parameter id="FLUX_VALUE" value="0" units="mmol_per_gDW_per_hr"/>
          </listOfParameters>
        </kineticLaw>
      </reaction>
      <reaction id="R_AN4914_2a" name="AN4914.2a" reversible="false">
        <listOfReactants>
          <speciesReference species="M_ADP_c" stoichiometry="1"/>
          <speciesReference species="M_ACTP_c" stoichiometry="1"/>
        </listOfReactants>
        <listOfProducts>
          <speciesReference species="M_ATP_c" stoichiometry="1"/>
          <speciesReference species="M_AC_c" stoichiometry="1"/>
        </listOfProducts>
        <kineticLaw>
          <math xmlns="http://www.w3.org/1998/Math/MathML">
            <ci> FLUX_VALUE </ci>
          </math>
          <listOfParameters>
            <parameter id="LOWER_BOUND" value="0" units="mmol_per_gDW_per_hr"/>
            <parameter id="UPPER_BOUND" value="1000" units="mmol_per_gDW_per_hr"/>
            <parameter id="OBJECTIVE_COEFFICIENT" value="0" units="dimensionless"/>
            <parameter id="FLUX_VALUE" value="0" units="mmol_per_gDW_per_hr"/>
          </listOfParameters>
        </kineticLaw>
      </reaction>
      <reaction id="R_AN4914_2b" name="AN4914.2b" reversible="false">
        <listOfReactants>
          <speciesReference species="M_ADPm_c" stoichiometry="1"/>
          <speciesReference species="M_ACTPm_c" stoichiometry="1"/>
        </listOfReactants>
        <listOfProducts>
          <speciesReference species="M_ATPm_c" stoichiometry="1"/>
          <speciesReference species="M_ACm_c" stoichiometry="1"/>
        </listOfProducts>
        <kineticLaw>
          <math xmlns="http://www.w3.org/1998/Math/MathML">
            <ci> FLUX_VALUE </ci>
          </math>
          <listOfParameters>
            <parameter id="LOWER_BOUND" value="0" units="mmol_per_gDW_per_hr"/>
            <parameter id="UPPER_BOUND" value="1000" units="mmol_per_gDW_per_hr"/>
            <parameter id="OBJECTIVE_COEFFICIENT" value="0" units="dimensionless"/>
            <parameter id="FLUX_VALUE" value="0" units="mmol_per_gDW_per_hr"/>
          </listOfParameters>
        </kineticLaw>
      </reaction>
      <reaction id="R_AN0034_2" name="AN0034.2" reversible="false">
        <listOfReactants>
          <speciesReference species="M_GLYN_c" stoichiometry="1"/>
          <speciesReference species="M_ATP_c" stoichiometry="1"/>
        </listOfReactants>
        <listOfProducts>
          <speciesReference species="M_T3P2_c" stoichiometry="1"/>
          <speciesReference species="M_ADP_c" stoichiometry="1"/>
        </listOfProducts>
        <kineticLaw>
          <math xmlns="http://www.w3.org/1998/Math/MathML">
            <ci> FLUX_VALUE </ci>
          </math>
          <listOfParameters>
            <parameter id="LOWER_BOUND" value="0" units="mmol_per_gDW_per_hr"/>
            <parameter id="UPPER_BOUND" value="1000" units="mmol_per_gDW_per_hr"/>
            <parameter id="OBJECTIVE_COEFFICIENT" value="0" units="dimensionless"/>
            <parameter id="FLUX_VALUE" value="0" units="mmol_per_gDW_per_hr"/>
          </listOfParameters>
        </kineticLaw>
      </reaction>
      <reaction id="R_AN5178_2" name="AN5178.2" reversible="false">
        <listOfReactants>
          <speciesReference species="M_GL_c" stoichiometry="1"/>
          <speciesReference species="M_NAD_c" stoichiometry="1"/>
        </listOfReactants>
        <listOfProducts>
          <speciesReference species="M_GLYN_c" stoichiometry="1"/>
          <speciesReference species="M_NADH_c" stoichiometry="1"/>
        </listOfProducts>
        <kineticLaw>
          <math xmlns="http://www.w3.org/1998/Math/MathML">
            <ci> FLUX_VALUE </ci>
          </math>
          <listOfParameters>
            <parameter id="LOWER_BOUND" value="0" units="mmol_per_gDW_per_hr"/>
            <parameter id="UPPER_BOUND" value="1000" units="mmol_per_gDW_per_hr"/>
            <parameter id="OBJECTIVE_COEFFICIENT" value="0" units="dimensionless"/>
            <parameter id="FLUX_VALUE" value="0" units="mmol_per_gDW_per_hr"/>
          </listOfParameters>
        </kineticLaw>
      </reaction>
      <reaction id="R_AN1868_2" name="AN1868.2" reversible="false">
        <listOfReactants>
          <speciesReference species="M_GL_c" stoichiometry="1"/>
          <speciesReference species="M_NAD_c" stoichiometry="1"/>
        </listOfReactants>
        <listOfProducts>
          <speciesReference species="M_GLYN_c" stoichiometry="1"/>
          <speciesReference species="M_NADH_c" stoichiometry="1"/>
        </listOfProducts>
        <kineticLaw>
          <math xmlns="http://www.w3.org/1998/Math/MathML">
            <ci> FLUX_VALUE </ci>
          </math>
          <listOfParameters>
            <parameter id="LOWER_BOUND" value="0" units="mmol_per_gDW_per_hr"/>
            <parameter id="UPPER_BOUND" value="1000" units="mmol_per_gDW_per_hr"/>
            <parameter id="OBJECTIVE_COEFFICIENT" value="0" units="dimensionless"/>
            <parameter id="FLUX_VALUE" value="0" units="mmol_per_gDW_per_hr"/>
          </listOfParameters>
        </kineticLaw>
      </reaction>
      <reaction id="R_AN5563_2a" name="AN5563.2a" reversible="false">
        <listOfReactants>
          <speciesReference species="M_GLYAL_c" stoichiometry="1"/>
          <speciesReference species="M_NADPH_c" stoichiometry="1"/>
        </listOfReactants>
        <listOfProducts>
          <speciesReference species="M_GL_c" stoichiometry="1"/>
          <speciesReference species="M_NADP_c" stoichiometry="1"/>
        </listOfProducts>
        <kineticLaw>
          <math xmlns="http://www.w3.org/1998/Math/MathML">
            <ci> FLUX_VALUE </ci>
          </math>
          <listOfParameters>
            <parameter id="LOWER_BOUND" value="0" units="mmol_per_gDW_per_hr"/>
            <parameter id="UPPER_BOUND" value="1000" units="mmol_per_gDW_per_hr"/>
            <parameter id="OBJECTIVE_COEFFICIENT" value="0" units="dimensionless"/>
            <parameter id="FLUX_VALUE" value="0" units="mmol_per_gDW_per_hr"/>
          </listOfParameters>
        </kineticLaw>
      </reaction>
      <reaction id="R_AN1679_2a" name="AN1679.2a" reversible="false">
        <listOfReactants>
          <speciesReference species="M_GLYAL_c" stoichiometry="1"/>
          <speciesReference species="M_NADPH_c" stoichiometry="1"/>
        </listOfReactants>
        <listOfProducts>
          <speciesReference species="M_GL_c" stoichiometry="1"/>
          <speciesReference species="M_NADP_c" stoichiometry="1"/>
        </listOfProducts>
        <kineticLaw>
          <math xmlns="http://www.w3.org/1998/Math/MathML">
            <ci> FLUX_VALUE </ci>
          </math>
          <listOfParameters>
            <parameter id="LOWER_BOUND" value="0" units="mmol_per_gDW_per_hr"/>
            <parameter id="UPPER_BOUND" value="1000" units="mmol_per_gDW_per_hr"/>
            <parameter id="OBJECTIVE_COEFFICIENT" value="0" units="dimensionless"/>
            <parameter id="FLUX_VALUE" value="0" units="mmol_per_gDW_per_hr"/>
          </listOfParameters>
        </kineticLaw>
      </reaction>
      <reaction id="R_AN4829_2b" name="AN4829.2b" reversible="false">
        <listOfReactants>
          <speciesReference species="M_GLYAL_c" stoichiometry="1"/>
          <speciesReference species="M_NADPH_c" stoichiometry="1"/>
        </listOfReactants>
        <listOfProducts>
          <speciesReference species="M_GL_c" stoichiometry="1"/>
          <speciesReference species="M_NADP_c" stoichiometry="1"/>
        </listOfProducts>
        <kineticLaw>
          <math xmlns="http://www.w3.org/1998/Math/MathML">
            <ci> FLUX_VALUE </ci>
          </math>
          <listOfParameters>
            <parameter id="LOWER_BOUND" value="0" units="mmol_per_gDW_per_hr"/>
            <parameter id="UPPER_BOUND" value="1000" units="mmol_per_gDW_per_hr"/>
            <parameter id="OBJECTIVE_COEFFICIENT" value="0" units="dimensionless"/>
            <parameter id="FLUX_VALUE" value="0" units="mmol_per_gDW_per_hr"/>
          </listOfParameters>
        </kineticLaw>
      </reaction>
      <reaction id="R_AN7193_2a" name="AN7193.2a" reversible="false">
        <listOfReactants>
          <speciesReference species="M_GLYAL_c" stoichiometry="1"/>
          <speciesReference species="M_NADPH_c" stoichiometry="1"/>
        </listOfReactants>
        <listOfProducts>
          <speciesReference species="M_GL_c" stoichiometry="1"/>
          <speciesReference species="M_NADP_c" stoichiometry="1"/>
        </listOfProducts>
        <kineticLaw>
          <math xmlns="http://www.w3.org/1998/Math/MathML">
            <ci> FLUX_VALUE </ci>
          </math>
          <listOfParameters>
            <parameter id="LOWER_BOUND" value="0" units="mmol_per_gDW_per_hr"/>
            <parameter id="UPPER_BOUND" value="1000" units="mmol_per_gDW_per_hr"/>
            <parameter id="OBJECTIVE_COEFFICIENT" value="0" units="dimensionless"/>
            <parameter id="FLUX_VALUE" value="0" units="mmol_per_gDW_per_hr"/>
          </listOfParameters>
        </kineticLaw>
      </reaction>
      <reaction id="R_AN5563_2b" name="AN5563.2b" reversible="false">
        <listOfReactants>
          <speciesReference species="M_GLYN_c" stoichiometry="1"/>
          <speciesReference species="M_NADPH_c" stoichiometry="1"/>
        </listOfReactants>
        <listOfProducts>
          <speciesReference species="M_GL_c" stoichiometry="1"/>
          <speciesReference species="M_NADP_c" stoichiometry="1"/>
        </listOfProducts>
        <kineticLaw>
          <math xmlns="http://www.w3.org/1998/Math/MathML">
            <ci> FLUX_VALUE </ci>
          </math>
          <listOfParameters>
            <parameter id="LOWER_BOUND" value="0" units="mmol_per_gDW_per_hr"/>
            <parameter id="UPPER_BOUND" value="1000" units="mmol_per_gDW_per_hr"/>
            <parameter id="OBJECTIVE_COEFFICIENT" value="0" units="dimensionless"/>
            <parameter id="FLUX_VALUE" value="0" units="mmol_per_gDW_per_hr"/>
          </listOfParameters>
        </kineticLaw>
      </reaction>
      <reaction id="R_AN1679_2b" name="AN1679.2b" reversible="false">
        <listOfReactants>
          <speciesReference species="M_GLYN_c" stoichiometry="1"/>
          <speciesReference species="M_NADPH_c" stoichiometry="1"/>
        </listOfReactants>
        <listOfProducts>
          <speciesReference species="M_GL_c" stoichiometry="1"/>
          <speciesReference species="M_NADP_c" stoichiometry="1"/>
        </listOfProducts>
        <kineticLaw>
          <math xmlns="http://www.w3.org/1998/Math/MathML">
            <ci> FLUX_VALUE </ci>
          </math>
          <listOfParameters>
            <parameter id="LOWER_BOUND" value="0" units="mmol_per_gDW_per_hr"/>
            <parameter id="UPPER_BOUND" value="1000" units="mmol_per_gDW_per_hr"/>
            <parameter id="OBJECTIVE_COEFFICIENT" value="0" units="dimensionless"/>
            <parameter id="FLUX_VALUE" value="0" units="mmol_per_gDW_per_hr"/>
          </listOfParameters>
        </kineticLaw>
      </reaction>
      <reaction id="R_AN4829_2c" name="AN4829.2c" reversible="false">
        <listOfReactants>
          <speciesReference species="M_GLYN_c" stoichiometry="1"/>
          <speciesReference species="M_NADPH_c" stoichiometry="1"/>
        </listOfReactants>
        <listOfProducts>
          <speciesReference species="M_GL_c" stoichiometry="1"/>
          <speciesReference species="M_NADP_c" stoichiometry="1"/>
        </listOfProducts>
        <kineticLaw>
          <math xmlns="http://www.w3.org/1998/Math/MathML">
            <ci> FLUX_VALUE </ci>
          </math>
          <listOfParameters>
            <parameter id="LOWER_BOUND" value="0" units="mmol_per_gDW_per_hr"/>
            <parameter id="UPPER_BOUND" value="1000" units="mmol_per_gDW_per_hr"/>
            <parameter id="OBJECTIVE_COEFFICIENT" value="0" units="dimensionless"/>
            <parameter id="FLUX_VALUE" value="0" units="mmol_per_gDW_per_hr"/>
          </listOfParameters>
        </kineticLaw>
      </reaction>
      <reaction id="R_AN7193_2b" name="AN7193.2b" reversible="false">
        <listOfReactants>
          <speciesReference species="M_GLYN_c" stoichiometry="1"/>
          <speciesReference species="M_NADPH_c" stoichiometry="1"/>
        </listOfReactants>
        <listOfProducts>
          <speciesReference species="M_GL_c" stoichiometry="1"/>
          <speciesReference species="M_NADP_c" stoichiometry="1"/>
        </listOfProducts>
        <kineticLaw>
          <math xmlns="http://www.w3.org/1998/Math/MathML">
            <ci> FLUX_VALUE </ci>
          </math>
          <listOfParameters>
            <parameter id="LOWER_BOUND" value="0" units="mmol_per_gDW_per_hr"/>
            <parameter id="UPPER_BOUND" value="1000" units="mmol_per_gDW_per_hr"/>
            <parameter id="OBJECTIVE_COEFFICIENT" value="0" units="dimensionless"/>
            <parameter id="FLUX_VALUE" value="0" units="mmol_per_gDW_per_hr"/>
          </listOfParameters>
        </kineticLaw>
      </reaction>
      <reaction id="R_AN0567_2a" name="AN0567.2a" reversible="false">
        <listOfReactants>
          <speciesReference species="M_GL_c" stoichiometry="1"/>
          <speciesReference species="M_O2_c" stoichiometry="1"/>
        </listOfReactants>
        <listOfProducts>
          <speciesReference species="M_GLYAL_c" stoichiometry="1"/>
          <speciesReference species="M_H2O2_c" stoichiometry="1"/>
        </listOfProducts>
        <kineticLaw>
          <math xmlns="http://www.w3.org/1998/Math/MathML">
            <ci> FLUX_VALUE </ci>
          </math>
          <listOfParameters>
            <parameter id="LOWER_BOUND" value="0" units="mmol_per_gDW_per_hr"/>
            <parameter id="UPPER_BOUND" value="1000" units="mmol_per_gDW_per_hr"/>
            <parameter id="OBJECTIVE_COEFFICIENT" value="0" units="dimensionless"/>
            <parameter id="FLUX_VALUE" value="0" units="mmol_per_gDW_per_hr"/>
          </listOfParameters>
        </kineticLaw>
      </reaction>
      <reaction id="R_AN0567_2b" name="AN0567.2b" reversible="false">
        <listOfReactants>
          <speciesReference species="M_GL_c" stoichiometry="1"/>
          <speciesReference species="M_O2_c" stoichiometry="1"/>
        </listOfReactants>
        <listOfProducts>
          <speciesReference species="M_GLYN_c" stoichiometry="1"/>
          <speciesReference species="M_H2O2_c" stoichiometry="1"/>
        </listOfProducts>
        <kineticLaw>
          <math xmlns="http://www.w3.org/1998/Math/MathML">
            <ci> FLUX_VALUE </ci>
          </math>
          <listOfParameters>
            <parameter id="LOWER_BOUND" value="0" units="mmol_per_gDW_per_hr"/>
            <parameter id="UPPER_BOUND" value="1000" units="mmol_per_gDW_per_hr"/>
            <parameter id="OBJECTIVE_COEFFICIENT" value="0" units="dimensionless"/>
            <parameter id="FLUX_VALUE" value="0" units="mmol_per_gDW_per_hr"/>
          </listOfParameters>
        </kineticLaw>
      </reaction>
      <reaction id="R_AN3741_2c" name="AN3741.2c" reversible="false">
        <listOfReactants>
          <speciesReference species="M_GL_c" stoichiometry="1"/>
          <speciesReference species="M_NAD_c" stoichiometry="1"/>
        </listOfReactants>
        <listOfProducts>
          <speciesReference species="M_GLYAL_c" stoichiometry="1"/>
          <speciesReference species="M_NADH_c" stoichiometry="1"/>
        </listOfProducts>
        <kineticLaw>
          <math xmlns="http://www.w3.org/1998/Math/MathML">
            <ci> FLUX_VALUE </ci>
          </math>
          <listOfParameters>
            <parameter id="LOWER_BOUND" value="0" units="mmol_per_gDW_per_hr"/>
            <parameter id="UPPER_BOUND" value="1000" units="mmol_per_gDW_per_hr"/>
            <parameter id="OBJECTIVE_COEFFICIENT" value="0" units="dimensionless"/>
            <parameter id="FLUX_VALUE" value="0" units="mmol_per_gDW_per_hr"/>
          </listOfParameters>
        </kineticLaw>
      </reaction>
      <reaction id="R_AN2286_2d" name="AN2286.2d" reversible="false">
        <listOfReactants>
          <speciesReference species="M_GL_c" stoichiometry="1"/>
          <speciesReference species="M_NAD_c" stoichiometry="1"/>
        </listOfReactants>
        <listOfProducts>
          <speciesReference species="M_GLYAL_c" stoichiometry="1"/>
          <speciesReference species="M_NADH_c" stoichiometry="1"/>
        </listOfProducts>
        <kineticLaw>
          <math xmlns="http://www.w3.org/1998/Math/MathML">
            <ci> FLUX_VALUE </ci>
          </math>
          <listOfParameters>
            <parameter id="LOWER_BOUND" value="0" units="mmol_per_gDW_per_hr"/>
            <parameter id="UPPER_BOUND" value="1000" units="mmol_per_gDW_per_hr"/>
            <parameter id="OBJECTIVE_COEFFICIENT" value="0" units="dimensionless"/>
            <parameter id="FLUX_VALUE" value="0" units="mmol_per_gDW_per_hr"/>
          </listOfParameters>
        </kineticLaw>
      </reaction>
      <reaction id="R_AN8979_2d" name="AN8979.2d" reversible="false">
        <listOfReactants>
          <speciesReference species="M_GL_c" stoichiometry="1"/>
          <speciesReference species="M_NAD_c" stoichiometry="1"/>
        </listOfReactants>
        <listOfProducts>
          <speciesReference species="M_GLYAL_c" stoichiometry="1"/>
          <speciesReference species="M_NADH_c" stoichiometry="1"/>
        </listOfProducts>
        <kineticLaw>
          <math xmlns="http://www.w3.org/1998/Math/MathML">
            <ci> FLUX_VALUE </ci>
          </math>
          <listOfParameters>
            <parameter id="LOWER_BOUND" value="0" units="mmol_per_gDW_per_hr"/>
            <parameter id="UPPER_BOUND" value="1000" units="mmol_per_gDW_per_hr"/>
            <parameter id="OBJECTIVE_COEFFICIENT" value="0" units="dimensionless"/>
            <parameter id="FLUX_VALUE" value="0" units="mmol_per_gDW_per_hr"/>
          </listOfParameters>
        </kineticLaw>
      </reaction>
      <reaction id="R_AN7632_2e" name="AN7632.2e" reversible="false">
        <listOfReactants>
          <speciesReference species="M_GL_c" stoichiometry="1"/>
          <speciesReference species="M_NAD_c" stoichiometry="1"/>
        </listOfReactants>
        <listOfProducts>
          <speciesReference species="M_GLYAL_c" stoichiometry="1"/>
          <speciesReference species="M_NADH_c" stoichiometry="1"/>
        </listOfProducts>
        <kineticLaw>
          <math xmlns="http://www.w3.org/1998/Math/MathML">
            <ci> FLUX_VALUE </ci>
          </math>
          <listOfParameters>
            <parameter id="LOWER_BOUND" value="0" units="mmol_per_gDW_per_hr"/>
            <parameter id="UPPER_BOUND" value="1000" units="mmol_per_gDW_per_hr"/>
            <parameter id="OBJECTIVE_COEFFICIENT" value="0" units="dimensionless"/>
            <parameter id="FLUX_VALUE" value="0" units="mmol_per_gDW_per_hr"/>
          </listOfParameters>
        </kineticLaw>
      </reaction>
      <reaction id="R_AN3916_2" name="AN3916.2" reversible="false">
        <listOfReactants>
          <speciesReference species="M_GL_c" stoichiometry="1"/>
          <speciesReference species="M_ATP_c" stoichiometry="1"/>
        </listOfReactants>
        <listOfProducts>
          <speciesReference species="M_GL3P_c" stoichiometry="1"/>
          <speciesReference species="M_ADP_c" stoichiometry="1"/>
        </listOfProducts>
        <kineticLaw>
          <math xmlns="http://www.w3.org/1998/Math/MathML">
            <ci> FLUX_VALUE </ci>
          </math>
          <listOfParameters>
            <parameter id="LOWER_BOUND" value="0" units="mmol_per_gDW_per_hr"/>
            <parameter id="UPPER_BOUND" value="1000" units="mmol_per_gDW_per_hr"/>
            <parameter id="OBJECTIVE_COEFFICIENT" value="0" units="dimensionless"/>
            <parameter id="FLUX_VALUE" value="0" units="mmol_per_gDW_per_hr"/>
          </listOfParameters>
        </kineticLaw>
      </reaction>
      <reaction id="R_AN5589_2" name="AN5589.2" reversible="false">
        <listOfReactants>
          <speciesReference species="M_GL_c" stoichiometry="1"/>
          <speciesReference species="M_ATP_c" stoichiometry="1"/>
        </listOfReactants>
        <listOfProducts>
          <speciesReference species="M_GL3P_c" stoichiometry="1"/>
          <speciesReference species="M_ADP_c" stoichiometry="1"/>
        </listOfProducts>
        <kineticLaw>
          <math xmlns="http://www.w3.org/1998/Math/MathML">
            <ci> FLUX_VALUE </ci>
          </math>
          <listOfParameters>
            <parameter id="LOWER_BOUND" value="0" units="mmol_per_gDW_per_hr"/>
            <parameter id="UPPER_BOUND" value="1000" units="mmol_per_gDW_per_hr"/>
            <parameter id="OBJECTIVE_COEFFICIENT" value="0" units="dimensionless"/>
            <parameter id="FLUX_VALUE" value="0" units="mmol_per_gDW_per_hr"/>
          </listOfParameters>
        </kineticLaw>
      </reaction>
      <reaction id="R_AN1396_2" name="AN1396.2" reversible="false">
        <listOfReactants>
          <speciesReference species="M_GL3P_c" stoichiometry="1"/>
          <speciesReference species="M_FADm_c" stoichiometry="1"/>
        </listOfReactants>
        <listOfProducts>
          <speciesReference species="M_T3P2_c" stoichiometry="1"/>
          <speciesReference species="M_FADH2m_c" stoichiometry="1"/>
        </listOfProducts>
        <kineticLaw>
          <math xmlns="http://www.w3.org/1998/Math/MathML">
            <ci> FLUX_VALUE </ci>
          </math>
          <listOfParameters>
            <parameter id="LOWER_BOUND" value="0" units="mmol_per_gDW_per_hr"/>
            <parameter id="UPPER_BOUND" value="1000" units="mmol_per_gDW_per_hr"/>
            <parameter id="OBJECTIVE_COEFFICIENT" value="0" units="dimensionless"/>
            <parameter id="FLUX_VALUE" value="0" units="mmol_per_gDW_per_hr"/>
          </listOfParameters>
        </kineticLaw>
      </reaction>
      <reaction id="R_AN0351_2" name="AN0351.2" reversible="false">
        <listOfReactants>
          <speciesReference species="M_T3P2_c" stoichiometry="1"/>
          <speciesReference species="M_NADH_c" stoichiometry="1"/>
        </listOfReactants>
        <listOfProducts>
          <speciesReference species="M_GL3P_c" stoichiometry="1"/>
          <speciesReference species="M_NAD_c" stoichiometry="1"/>
        </listOfProducts>
        <kineticLaw>
          <math xmlns="http://www.w3.org/1998/Math/MathML">
            <ci> FLUX_VALUE </ci>
          </math>
          <listOfParameters>
            <parameter id="LOWER_BOUND" value="0" units="mmol_per_gDW_per_hr"/>
            <parameter id="UPPER_BOUND" value="1000" units="mmol_per_gDW_per_hr"/>
            <parameter id="OBJECTIVE_COEFFICIENT" value="0" units="dimensionless"/>
            <parameter id="FLUX_VALUE" value="0" units="mmol_per_gDW_per_hr"/>
          </listOfParameters>
        </kineticLaw>
      </reaction>
      <reaction id="R_AN6792_2" name="AN6792.2" reversible="false">
        <listOfReactants>
          <speciesReference species="M_T3P2_c" stoichiometry="1"/>
          <speciesReference species="M_NADH_c" stoichiometry="1"/>
        </listOfReactants>
        <listOfProducts>
          <speciesReference species="M_GL3P_c" stoichiometry="1"/>
          <speciesReference species="M_NAD_c" stoichiometry="1"/>
        </listOfProducts>
        <kineticLaw>
          <math xmlns="http://www.w3.org/1998/Math/MathML">
            <ci> FLUX_VALUE </ci>
          </math>
          <listOfParameters>
            <parameter id="LOWER_BOUND" value="0" units="mmol_per_gDW_per_hr"/>
            <parameter id="UPPER_BOUND" value="1000" units="mmol_per_gDW_per_hr"/>
            <parameter id="OBJECTIVE_COEFFICIENT" value="0" units="dimensionless"/>
            <parameter id="FLUX_VALUE" value="0" units="mmol_per_gDW_per_hr"/>
          </listOfParameters>
        </kineticLaw>
      </reaction>
      <reaction id="R_AN1216_2" name="AN1216.2" reversible="false">
        <listOfReactants>
          <speciesReference species="M_GL3P_c" stoichiometry="1"/>
          <speciesReference species="M_H2O_b" stoichiometry="1"/>
        </listOfReactants>
        <listOfProducts>
          <speciesReference species="M_GL_c" stoichiometry="1"/>
          <speciesReference species="M_PI_c" stoichiometry="1"/>
        </listOfProducts>
        <kineticLaw>
          <math xmlns="http://www.w3.org/1998/Math/MathML">
            <ci> FLUX_VALUE </ci>
          </math>
          <listOfParameters>
            <parameter id="LOWER_BOUND" value="0" units="mmol_per_gDW_per_hr"/>
            <parameter id="UPPER_BOUND" value="1000" units="mmol_per_gDW_per_hr"/>
            <parameter id="OBJECTIVE_COEFFICIENT" value="0" units="dimensionless"/>
            <parameter id="FLUX_VALUE" value="0" units="mmol_per_gDW_per_hr"/>
          </listOfParameters>
        </kineticLaw>
      </reaction>
      <reaction id="R_AN4003_2" name="AN4003.2" reversible="true">
        <listOfReactants>
          <speciesReference species="M_TAR_c" stoichiometry="1"/>
          <speciesReference species="M_NAD_c" stoichiometry="1"/>
        </listOfReactants>
        <listOfProducts>
          <speciesReference species="M_OXGLY_c" stoichiometry="1"/>
          <speciesReference species="M_NADH_c" stoichiometry="1"/>
        </listOfProducts>
        <kineticLaw>
          <math xmlns="http://www.w3.org/1998/Math/MathML">
            <ci> FLUX_VALUE </ci>
          </math>
          <listOfParameters>
            <parameter id="LOWER_BOUND" value="-1000" units="mmol_per_gDW_per_hr"/>
            <parameter id="UPPER_BOUND" value="1000" units="mmol_per_gDW_per_hr"/>
            <parameter id="OBJECTIVE_COEFFICIENT" value="0" units="dimensionless"/>
            <parameter id="FLUX_VALUE" value="0" units="mmol_per_gDW_per_hr"/>
          </listOfParameters>
        </kineticLaw>
      </reaction>
      <reaction id="R_AN4822_2" name="AN4822.2" reversible="true">
        <listOfReactants>
          <speciesReference species="M_TAR_c" stoichiometry="1"/>
          <speciesReference species="M_NAD_c" stoichiometry="1"/>
        </listOfReactants>
        <listOfProducts>
          <speciesReference species="M_OXGLY_c" stoichiometry="1"/>
          <speciesReference species="M_NADH_c" stoichiometry="1"/>
        </listOfProducts>
        <kineticLaw>
          <math xmlns="http://www.w3.org/1998/Math/MathML">
            <ci> FLUX_VALUE </ci>
          </math>
          <listOfParameters>
            <parameter id="LOWER_BOUND" value="-1000" units="mmol_per_gDW_per_hr"/>
            <parameter id="UPPER_BOUND" value="1000" units="mmol_per_gDW_per_hr"/>
            <parameter id="OBJECTIVE_COEFFICIENT" value="0" units="dimensionless"/>
            <parameter id="FLUX_VALUE" value="0" units="mmol_per_gDW_per_hr"/>
          </listOfParameters>
        </kineticLaw>
      </reaction>
      <reaction id="R_AN6943_2" name="AN6943.2" reversible="false">
        <listOfReactants>
          <speciesReference species="M_ATP_c" stoichiometry="1"/>
          <speciesReference species="M_G_c" stoichiometry="1"/>
        </listOfReactants>
        <listOfProducts>
          <speciesReference species="M_ADP_c" stoichiometry="1"/>
          <speciesReference species="M_3PG_c" stoichiometry="1"/>
        </listOfProducts>
        <kineticLaw>
          <math xmlns="http://www.w3.org/1998/Math/MathML">
            <ci> FLUX_VALUE </ci>
          </math>
          <listOfParameters>
            <parameter id="LOWER_BOUND" value="0" units="mmol_per_gDW_per_hr"/>
            <parameter id="UPPER_BOUND" value="1000" units="mmol_per_gDW_per_hr"/>
            <parameter id="OBJECTIVE_COEFFICIENT" value="0" units="dimensionless"/>
            <parameter id="FLUX_VALUE" value="0" units="mmol_per_gDW_per_hr"/>
          </listOfParameters>
        </kineticLaw>
      </reaction>
      <reaction id="R_AN5563_2c" name="AN5563.2c" reversible="true">
        <listOfReactants>
          <speciesReference species="M_E_c" stoichiometry="1"/>
          <speciesReference species="M_NADPH_c" stoichiometry="1"/>
        </listOfReactants>
        <listOfProducts>
          <speciesReference species="M_EOL_c" stoichiometry="1"/>
          <speciesReference species="M_NADP_c" stoichiometry="1"/>
        </listOfProducts>
        <kineticLaw>
          <math xmlns="http://www.w3.org/1998/Math/MathML">
            <ci> FLUX_VALUE </ci>
          </math>
          <listOfParameters>
            <parameter id="LOWER_BOUND" value="-1000" units="mmol_per_gDW_per_hr"/>
            <parameter id="UPPER_BOUND" value="1000" units="mmol_per_gDW_per_hr"/>
            <parameter id="OBJECTIVE_COEFFICIENT" value="0" units="dimensionless"/>
            <parameter id="FLUX_VALUE" value="0" units="mmol_per_gDW_per_hr"/>
          </listOfParameters>
        </kineticLaw>
      </reaction>
      <reaction id="R_AN1679_2c" name="AN1679.2c" reversible="true">
        <listOfReactants>
          <speciesReference species="M_E_c" stoichiometry="1"/>
          <speciesReference species="M_NADPH_c" stoichiometry="1"/>
        </listOfReactants>
        <listOfProducts>
          <speciesReference species="M_EOL_c" stoichiometry="1"/>
          <speciesReference species="M_NADP_c" stoichiometry="1"/>
        </listOfProducts>
        <kineticLaw>
          <math xmlns="http://www.w3.org/1998/Math/MathML">
            <ci> FLUX_VALUE </ci>
          </math>
          <listOfParameters>
            <parameter id="LOWER_BOUND" value="-1000" units="mmol_per_gDW_per_hr"/>
            <parameter id="UPPER_BOUND" value="1000" units="mmol_per_gDW_per_hr"/>
            <parameter id="OBJECTIVE_COEFFICIENT" value="0" units="dimensionless"/>
            <parameter id="FLUX_VALUE" value="0" units="mmol_per_gDW_per_hr"/>
          </listOfParameters>
        </kineticLaw>
      </reaction>
      <reaction id="R_AN4829_2d" name="AN4829.2d" reversible="true">
        <listOfReactants>
          <speciesReference species="M_E_c" stoichiometry="1"/>
          <speciesReference species="M_NADPH_c" stoichiometry="1"/>
        </listOfReactants>
        <listOfProducts>
          <speciesReference species="M_EOL_c" stoichiometry="1"/>
          <speciesReference species="M_NADP_c" stoichiometry="1"/>
        </listOfProducts>
        <kineticLaw>
          <math xmlns="http://www.w3.org/1998/Math/MathML">
            <ci> FLUX_VALUE </ci>
          </math>
          <listOfParameters>
            <parameter id="LOWER_BOUND" value="-1000" units="mmol_per_gDW_per_hr"/>
            <parameter id="UPPER_BOUND" value="1000" units="mmol_per_gDW_per_hr"/>
            <parameter id="OBJECTIVE_COEFFICIENT" value="0" units="dimensionless"/>
            <parameter id="FLUX_VALUE" value="0" units="mmol_per_gDW_per_hr"/>
          </listOfParameters>
        </kineticLaw>
      </reaction>
      <reaction id="R_AN7193_2c" name="AN7193.2c" reversible="true">
        <listOfReactants>
          <speciesReference species="M_E_c" stoichiometry="1"/>
          <speciesReference species="M_NADPH_c" stoichiometry="1"/>
        </listOfReactants>
        <listOfProducts>
          <speciesReference species="M_EOL_c" stoichiometry="1"/>
          <speciesReference species="M_NADP_c" stoichiometry="1"/>
        </listOfProducts>
        <kineticLaw>
          <math xmlns="http://www.w3.org/1998/Math/MathML">
            <ci> FLUX_VALUE </ci>
          </math>
          <listOfParameters>
            <parameter id="LOWER_BOUND" value="-1000" units="mmol_per_gDW_per_hr"/>
            <parameter id="UPPER_BOUND" value="1000" units="mmol_per_gDW_per_hr"/>
            <parameter id="OBJECTIVE_COEFFICIENT" value="0" units="dimensionless"/>
            <parameter id="FLUX_VALUE" value="0" units="mmol_per_gDW_per_hr"/>
          </listOfParameters>
        </kineticLaw>
      </reaction>
      <reaction id="R_AN1679_2d" name="AN1679.2d" reversible="true">
        <listOfReactants>
          <speciesReference species="M_E_c" stoichiometry="1"/>
          <speciesReference species="M_NADPH_c" stoichiometry="1"/>
        </listOfReactants>
        <listOfProducts>
          <speciesReference species="M_EOL_c" stoichiometry="1"/>
          <speciesReference species="M_NADP_c" stoichiometry="1"/>
        </listOfProducts>
        <kineticLaw>
          <math xmlns="http://www.w3.org/1998/Math/MathML">
            <ci> FLUX_VALUE </ci>
          </math>
          <listOfParameters>
            <parameter id="LOWER_BOUND" value="-1000" units="mmol_per_gDW_per_hr"/>
            <parameter id="UPPER_BOUND" value="1000" units="mmol_per_gDW_per_hr"/>
            <parameter id="OBJECTIVE_COEFFICIENT" value="0" units="dimensionless"/>
            <parameter id="FLUX_VALUE" value="0" units="mmol_per_gDW_per_hr"/>
          </listOfParameters>
        </kineticLaw>
      </reaction>
      <reaction id="R_AN4829_2e" name="AN4829.2e" reversible="true">
        <listOfReactants>
          <speciesReference species="M_E_c" stoichiometry="1"/>
          <speciesReference species="M_NADPH_c" stoichiometry="1"/>
        </listOfReactants>
        <listOfProducts>
          <speciesReference species="M_EOL_c" stoichiometry="1"/>
          <speciesReference species="M_NADP_c" stoichiometry="1"/>
        </listOfProducts>
        <kineticLaw>
          <math xmlns="http://www.w3.org/1998/Math/MathML">
            <ci> FLUX_VALUE </ci>
          </math>
          <listOfParameters>
            <parameter id="LOWER_BOUND" value="-1000" units="mmol_per_gDW_per_hr"/>
            <parameter id="UPPER_BOUND" value="1000" units="mmol_per_gDW_per_hr"/>
            <parameter id="OBJECTIVE_COEFFICIENT" value="0" units="dimensionless"/>
            <parameter id="FLUX_VALUE" value="0" units="mmol_per_gDW_per_hr"/>
          </listOfParameters>
        </kineticLaw>
      </reaction>
      <reaction id="R_AN5986_2a" name="AN5986.2a" reversible="true">
        <listOfReactants>
          <speciesReference species="M_E_c" stoichiometry="1"/>
          <speciesReference species="M_NADPH_c" stoichiometry="1"/>
        </listOfReactants>
        <listOfProducts>
          <speciesReference species="M_EOL_c" stoichiometry="1"/>
          <speciesReference species="M_NADP_c" stoichiometry="1"/>
        </listOfProducts>
        <kineticLaw>
          <math xmlns="http://www.w3.org/1998/Math/MathML">
            <ci> FLUX_VALUE </ci>
          </math>
          <listOfParameters>
            <parameter id="LOWER_BOUND" value="-1000" units="mmol_per_gDW_per_hr"/>
            <parameter id="UPPER_BOUND" value="1000" units="mmol_per_gDW_per_hr"/>
            <parameter id="OBJECTIVE_COEFFICIENT" value="0" units="dimensionless"/>
            <parameter id="FLUX_VALUE" value="0" units="mmol_per_gDW_per_hr"/>
          </listOfParameters>
        </kineticLaw>
      </reaction>
      <reaction id="R_AN0423_2b" name="AN0423.2b" reversible="true">
        <listOfReactants>
          <speciesReference species="M_E_c" stoichiometry="1"/>
          <speciesReference species="M_NADPH_c" stoichiometry="1"/>
        </listOfReactants>
        <listOfProducts>
          <speciesReference species="M_EOL_c" stoichiometry="1"/>
          <speciesReference species="M_NADP_c" stoichiometry="1"/>
        </listOfProducts>
        <kineticLaw>
          <math xmlns="http://www.w3.org/1998/Math/MathML">
            <ci> FLUX_VALUE </ci>
          </math>
          <listOfParameters>
            <parameter id="LOWER_BOUND" value="-1000" units="mmol_per_gDW_per_hr"/>
            <parameter id="UPPER_BOUND" value="1000" units="mmol_per_gDW_per_hr"/>
            <parameter id="OBJECTIVE_COEFFICIENT" value="0" units="dimensionless"/>
            <parameter id="FLUX_VALUE" value="0" units="mmol_per_gDW_per_hr"/>
          </listOfParameters>
        </kineticLaw>
      </reaction>
      <reaction id="R_AN7193_2d" name="AN7193.2d" reversible="true">
        <listOfReactants>
          <speciesReference species="M_E_c" stoichiometry="1"/>
          <speciesReference species="M_NADPH_c" stoichiometry="1"/>
        </listOfReactants>
        <listOfProducts>
          <speciesReference species="M_EOL_c" stoichiometry="1"/>
          <speciesReference species="M_NADP_c" stoichiometry="1"/>
        </listOfProducts>
        <kineticLaw>
          <math xmlns="http://www.w3.org/1998/Math/MathML">
            <ci> FLUX_VALUE </ci>
          </math>
          <listOfParameters>
            <parameter id="LOWER_BOUND" value="-1000" units="mmol_per_gDW_per_hr"/>
            <parameter id="UPPER_BOUND" value="1000" units="mmol_per_gDW_per_hr"/>
            <parameter id="OBJECTIVE_COEFFICIENT" value="0" units="dimensionless"/>
            <parameter id="FLUX_VALUE" value="0" units="mmol_per_gDW_per_hr"/>
          </listOfParameters>
        </kineticLaw>
      </reaction>
      <reaction id="R_AN7590_2a" name="AN7590.2a" reversible="true">
        <listOfReactants>
          <speciesReference species="M_LXUL_c" stoichiometry="1"/>
          <speciesReference species="M_NADPH_c" stoichiometry="1"/>
        </listOfReactants>
        <listOfProducts>
          <speciesReference species="M_XOL_c" stoichiometry="1"/>
          <speciesReference species="M_NADP_c" stoichiometry="1"/>
        </listOfProducts>
        <kineticLaw>
          <math xmlns="http://www.w3.org/1998/Math/MathML">
            <ci> FLUX_VALUE </ci>
          </math>
          <listOfParameters>
            <parameter id="LOWER_BOUND" value="-1000" units="mmol_per_gDW_per_hr"/>
            <parameter id="UPPER_BOUND" value="1000" units="mmol_per_gDW_per_hr"/>
            <parameter id="OBJECTIVE_COEFFICIENT" value="0" units="dimensionless"/>
            <parameter id="FLUX_VALUE" value="0" units="mmol_per_gDW_per_hr"/>
          </listOfParameters>
        </kineticLaw>
      </reaction>
      <reaction id="R_AN8113_2a" name="AN8113.2a" reversible="true">
        <listOfReactants>
          <speciesReference species="M_LXUL_c" stoichiometry="1"/>
          <speciesReference species="M_NADPH_c" stoichiometry="1"/>
        </listOfReactants>
        <listOfProducts>
          <speciesReference species="M_XOL_c" stoichiometry="1"/>
          <speciesReference species="M_NADP_c" stoichiometry="1"/>
        </listOfProducts>
        <kineticLaw>
          <math xmlns="http://www.w3.org/1998/Math/MathML">
            <ci> FLUX_VALUE </ci>
          </math>
          <listOfParameters>
            <parameter id="LOWER_BOUND" value="-1000" units="mmol_per_gDW_per_hr"/>
            <parameter id="UPPER_BOUND" value="1000" units="mmol_per_gDW_per_hr"/>
            <parameter id="OBJECTIVE_COEFFICIENT" value="0" units="dimensionless"/>
            <parameter id="FLUX_VALUE" value="0" units="mmol_per_gDW_per_hr"/>
          </listOfParameters>
        </kineticLaw>
      </reaction>
      <reaction id="R_AN8819_2a" name="AN8819.2a" reversible="true">
        <listOfReactants>
          <speciesReference species="M_LXUL_c" stoichiometry="1"/>
          <speciesReference species="M_NADPH_c" stoichiometry="1"/>
        </listOfReactants>
        <listOfProducts>
          <speciesReference species="M_XOL_c" stoichiometry="1"/>
          <speciesReference species="M_NADP_c" stoichiometry="1"/>
        </listOfProducts>
        <kineticLaw>
          <math xmlns="http://www.w3.org/1998/Math/MathML">
            <ci> FLUX_VALUE </ci>
          </math>
          <listOfParameters>
            <parameter id="LOWER_BOUND" value="-1000" units="mmol_per_gDW_per_hr"/>
            <parameter id="UPPER_BOUND" value="1000" units="mmol_per_gDW_per_hr"/>
            <parameter id="OBJECTIVE_COEFFICIENT" value="0" units="dimensionless"/>
            <parameter id="FLUX_VALUE" value="0" units="mmol_per_gDW_per_hr"/>
          </listOfParameters>
        </kineticLaw>
      </reaction>
      <reaction id="R_AN9064_2a" name="AN9064.2a" reversible="true">
        <listOfReactants>
          <speciesReference species="M_XUL_c" stoichiometry="1"/>
          <speciesReference species="M_NADH_c" stoichiometry="1"/>
        </listOfReactants>
        <listOfProducts>
          <speciesReference species="M_XOL_c" stoichiometry="1"/>
          <speciesReference species="M_NAD_c" stoichiometry="1"/>
        </listOfProducts>
        <kineticLaw>
          <math xmlns="http://www.w3.org/1998/Math/MathML">
            <ci> FLUX_VALUE </ci>
          </math>
          <listOfParameters>
            <parameter id="LOWER_BOUND" value="-1000" units="mmol_per_gDW_per_hr"/>
            <parameter id="UPPER_BOUND" value="1000" units="mmol_per_gDW_per_hr"/>
            <parameter id="OBJECTIVE_COEFFICIENT" value="0" units="dimensionless"/>
            <parameter id="FLUX_VALUE" value="0" units="mmol_per_gDW_per_hr"/>
          </listOfParameters>
        </kineticLaw>
      </reaction>
      <reaction id="R_AN0423_2c" name="AN0423.2c" reversible="true">
        <listOfReactants>
          <speciesReference species="M_XUL_c" stoichiometry="1"/>
          <speciesReference species="M_NADH_c" stoichiometry="1"/>
        </listOfReactants>
        <listOfProducts>
          <speciesReference species="M_XOL_c" stoichiometry="1"/>
          <speciesReference species="M_NAD_c" stoichiometry="1"/>
        </listOfProducts>
        <kineticLaw>
          <math xmlns="http://www.w3.org/1998/Math/MathML">
            <ci> FLUX_VALUE </ci>
          </math>
          <listOfParameters>
            <parameter id="LOWER_BOUND" value="-1000" units="mmol_per_gDW_per_hr"/>
            <parameter id="UPPER_BOUND" value="1000" units="mmol_per_gDW_per_hr"/>
            <parameter id="OBJECTIVE_COEFFICIENT" value="0" units="dimensionless"/>
            <parameter id="FLUX_VALUE" value="0" units="mmol_per_gDW_per_hr"/>
          </listOfParameters>
        </kineticLaw>
      </reaction>
      <reaction id="R_AN2666_2a" name="AN2666.2a" reversible="true">
        <listOfReactants>
          <speciesReference species="M_XUL_c" stoichiometry="1"/>
          <speciesReference species="M_NADH_c" stoichiometry="1"/>
        </listOfReactants>
        <listOfProducts>
          <speciesReference species="M_XOL_c" stoichiometry="1"/>
          <speciesReference species="M_NAD_c" stoichiometry="1"/>
        </listOfProducts>
        <kineticLaw>
          <math xmlns="http://www.w3.org/1998/Math/MathML">
            <ci> FLUX_VALUE </ci>
          </math>
          <listOfParameters>
            <parameter id="LOWER_BOUND" value="-1000" units="mmol_per_gDW_per_hr"/>
            <parameter id="UPPER_BOUND" value="1000" units="mmol_per_gDW_per_hr"/>
            <parameter id="OBJECTIVE_COEFFICIENT" value="0" units="dimensionless"/>
            <parameter id="FLUX_VALUE" value="0" units="mmol_per_gDW_per_hr"/>
          </listOfParameters>
        </kineticLaw>
      </reaction>
      <reaction id="R_AN9064_2b" name="AN9064.2b" reversible="false">
        <listOfReactants>
          <speciesReference species="M_XUL_c" stoichiometry="1"/>
          <speciesReference species="M_NADPH_c" stoichiometry="1"/>
        </listOfReactants>
        <listOfProducts>
          <speciesReference species="M_XOL_c" stoichiometry="1"/>
          <speciesReference species="M_NADP_c" stoichiometry="1"/>
        </listOfProducts>
        <kineticLaw>
          <math xmlns="http://www.w3.org/1998/Math/MathML">
            <ci> FLUX_VALUE </ci>
          </math>
          <listOfParameters>
            <parameter id="LOWER_BOUND" value="0" units="mmol_per_gDW_per_hr"/>
            <parameter id="UPPER_BOUND" value="1000" units="mmol_per_gDW_per_hr"/>
            <parameter id="OBJECTIVE_COEFFICIENT" value="0" units="dimensionless"/>
            <parameter id="FLUX_VALUE" value="0" units="mmol_per_gDW_per_hr"/>
          </listOfParameters>
        </kineticLaw>
      </reaction>
      <reaction id="R_AN0423_2d" name="AN0423.2d" reversible="false">
        <listOfReactants>
          <speciesReference species="M_XUL_c" stoichiometry="1"/>
          <speciesReference species="M_NADPH_c" stoichiometry="1"/>
        </listOfReactants>
        <listOfProducts>
          <speciesReference species="M_XOL_c" stoichiometry="1"/>
          <speciesReference species="M_NADP_c" stoichiometry="1"/>
        </listOfProducts>
        <kineticLaw>
          <math xmlns="http://www.w3.org/1998/Math/MathML">
            <ci> FLUX_VALUE </ci>
          </math>
          <listOfParameters>
            <parameter id="LOWER_BOUND" value="0" units="mmol_per_gDW_per_hr"/>
            <parameter id="UPPER_BOUND" value="1000" units="mmol_per_gDW_per_hr"/>
            <parameter id="OBJECTIVE_COEFFICIENT" value="0" units="dimensionless"/>
            <parameter id="FLUX_VALUE" value="0" units="mmol_per_gDW_per_hr"/>
          </listOfParameters>
        </kineticLaw>
      </reaction>
      <reaction id="R_AN2666_2b" name="AN2666.2b" reversible="false">
        <listOfReactants>
          <speciesReference species="M_XUL_c" stoichiometry="1"/>
          <speciesReference species="M_NADPH_c" stoichiometry="1"/>
        </listOfReactants>
        <listOfProducts>
          <speciesReference species="M_XOL_c" stoichiometry="1"/>
          <speciesReference species="M_NADP_c" stoichiometry="1"/>
        </listOfProducts>
        <kineticLaw>
          <math xmlns="http://www.w3.org/1998/Math/MathML">
            <ci> FLUX_VALUE </ci>
          </math>
          <listOfParameters>
            <parameter id="LOWER_BOUND" value="0" units="mmol_per_gDW_per_hr"/>
            <parameter id="UPPER_BOUND" value="1000" units="mmol_per_gDW_per_hr"/>
            <parameter id="OBJECTIVE_COEFFICIENT" value="0" units="dimensionless"/>
            <parameter id="FLUX_VALUE" value="0" units="mmol_per_gDW_per_hr"/>
          </listOfParameters>
        </kineticLaw>
      </reaction>
      <reaction id="R_AN9064_2d" name="AN9064.2d" reversible="true">
        <listOfReactants>
          <speciesReference species="M_XUL_c" stoichiometry="1"/>
          <speciesReference species="M_NADPH_c" stoichiometry="1"/>
        </listOfReactants>
        <listOfProducts>
          <speciesReference species="M_AOL_c" stoichiometry="1"/>
          <speciesReference species="M_NADP_c" stoichiometry="1"/>
        </listOfProducts>
        <kineticLaw>
          <math xmlns="http://www.w3.org/1998/Math/MathML">
            <ci> FLUX_VALUE </ci>
          </math>
          <listOfParameters>
            <parameter id="LOWER_BOUND" value="-1000" units="mmol_per_gDW_per_hr"/>
            <parameter id="UPPER_BOUND" value="1000" units="mmol_per_gDW_per_hr"/>
            <parameter id="OBJECTIVE_COEFFICIENT" value="0" units="dimensionless"/>
            <parameter id="FLUX_VALUE" value="0" units="mmol_per_gDW_per_hr"/>
          </listOfParameters>
        </kineticLaw>
      </reaction>
      <reaction id="R_AN0423_2f" name="AN0423.2f" reversible="true">
        <listOfReactants>
          <speciesReference species="M_XUL_c" stoichiometry="1"/>
          <speciesReference species="M_NADPH_c" stoichiometry="1"/>
        </listOfReactants>
        <listOfProducts>
          <speciesReference species="M_AOL_c" stoichiometry="1"/>
          <speciesReference species="M_NADP_c" stoichiometry="1"/>
        </listOfProducts>
        <kineticLaw>
          <math xmlns="http://www.w3.org/1998/Math/MathML">
            <ci> FLUX_VALUE </ci>
          </math>
          <listOfParameters>
            <parameter id="LOWER_BOUND" value="-1000" units="mmol_per_gDW_per_hr"/>
            <parameter id="UPPER_BOUND" value="1000" units="mmol_per_gDW_per_hr"/>
            <parameter id="OBJECTIVE_COEFFICIENT" value="0" units="dimensionless"/>
            <parameter id="FLUX_VALUE" value="0" units="mmol_per_gDW_per_hr"/>
          </listOfParameters>
        </kineticLaw>
      </reaction>
      <reaction id="R_AN2666_2d" name="AN2666.2d" reversible="true">
        <listOfReactants>
          <speciesReference species="M_XUL_c" stoichiometry="1"/>
          <speciesReference species="M_NADPH_c" stoichiometry="1"/>
        </listOfReactants>
        <listOfProducts>
          <speciesReference species="M_AOL_c" stoichiometry="1"/>
          <speciesReference species="M_NADP_c" stoichiometry="1"/>
        </listOfProducts>
        <kineticLaw>
          <math xmlns="http://www.w3.org/1998/Math/MathML">
            <ci> FLUX_VALUE </ci>
          </math>
          <listOfParameters>
            <parameter id="LOWER_BOUND" value="-1000" units="mmol_per_gDW_per_hr"/>
            <parameter id="UPPER_BOUND" value="1000" units="mmol_per_gDW_per_hr"/>
            <parameter id="OBJECTIVE_COEFFICIENT" value="0" units="dimensionless"/>
            <parameter id="FLUX_VALUE" value="0" units="mmol_per_gDW_per_hr"/>
          </listOfParameters>
        </kineticLaw>
      </reaction>
      <reaction id="R_AN9064_2e" name="AN9064.2e" reversible="true">
        <listOfReactants>
          <speciesReference species="M_XYL_c" stoichiometry="1"/>
          <speciesReference species="M_NADPH_c" stoichiometry="1"/>
        </listOfReactants>
        <listOfProducts>
          <speciesReference species="M_XOL_c" stoichiometry="1"/>
          <speciesReference species="M_NADP_c" stoichiometry="1"/>
        </listOfProducts>
        <kineticLaw>
          <math xmlns="http://www.w3.org/1998/Math/MathML">
            <ci> FLUX_VALUE </ci>
          </math>
          <listOfParameters>
            <parameter id="LOWER_BOUND" value="-1000" units="mmol_per_gDW_per_hr"/>
            <parameter id="UPPER_BOUND" value="1000" units="mmol_per_gDW_per_hr"/>
            <parameter id="OBJECTIVE_COEFFICIENT" value="0" units="dimensionless"/>
            <parameter id="FLUX_VALUE" value="0" units="mmol_per_gDW_per_hr"/>
          </listOfParameters>
        </kineticLaw>
      </reaction>
      <reaction id="R_AN0423_2g" name="AN0423.2g" reversible="true">
        <listOfReactants>
          <speciesReference species="M_XYL_c" stoichiometry="1"/>
          <speciesReference species="M_NADPH_c" stoichiometry="1"/>
        </listOfReactants>
        <listOfProducts>
          <speciesReference species="M_XOL_c" stoichiometry="1"/>
          <speciesReference species="M_NADP_c" stoichiometry="1"/>
        </listOfProducts>
        <kineticLaw>
          <math xmlns="http://www.w3.org/1998/Math/MathML">
            <ci> FLUX_VALUE </ci>
          </math>
          <listOfParameters>
            <parameter id="LOWER_BOUND" value="-1000" units="mmol_per_gDW_per_hr"/>
            <parameter id="UPPER_BOUND" value="1000" units="mmol_per_gDW_per_hr"/>
            <parameter id="OBJECTIVE_COEFFICIENT" value="0" units="dimensionless"/>
            <parameter id="FLUX_VALUE" value="0" units="mmol_per_gDW_per_hr"/>
          </listOfParameters>
        </kineticLaw>
      </reaction>
      <reaction id="R_AN2666_2e" name="AN2666.2e" reversible="true">
        <listOfReactants>
          <speciesReference species="M_XYL_c" stoichiometry="1"/>
          <speciesReference species="M_NADPH_c" stoichiometry="1"/>
        </listOfReactants>
        <listOfProducts>
          <speciesReference species="M_XOL_c" stoichiometry="1"/>
          <speciesReference species="M_NADP_c" stoichiometry="1"/>
        </listOfProducts>
        <kineticLaw>
          <math xmlns="http://www.w3.org/1998/Math/MathML">
            <ci> FLUX_VALUE </ci>
          </math>
          <listOfParameters>
            <parameter id="LOWER_BOUND" value="-1000" units="mmol_per_gDW_per_hr"/>
            <parameter id="UPPER_BOUND" value="1000" units="mmol_per_gDW_per_hr"/>
            <parameter id="OBJECTIVE_COEFFICIENT" value="0" units="dimensionless"/>
            <parameter id="FLUX_VALUE" value="0" units="mmol_per_gDW_per_hr"/>
          </listOfParameters>
        </kineticLaw>
      </reaction>
      <reaction id="R_AN7590_2b" name="AN7590.2b" reversible="true">
        <listOfReactants>
          <speciesReference species="M_AOL_c" stoichiometry="1"/>
          <speciesReference species="M_NADP_c" stoichiometry="1"/>
        </listOfReactants>
        <listOfProducts>
          <speciesReference species="M_XUL_c" stoichiometry="1"/>
          <speciesReference species="M_NADPH_c" stoichiometry="1"/>
        </listOfProducts>
        <kineticLaw>
          <math xmlns="http://www.w3.org/1998/Math/MathML">
            <ci> FLUX_VALUE </ci>
          </math>
          <listOfParameters>
            <parameter id="LOWER_BOUND" value="-1000" units="mmol_per_gDW_per_hr"/>
            <parameter id="UPPER_BOUND" value="1000" units="mmol_per_gDW_per_hr"/>
            <parameter id="OBJECTIVE_COEFFICIENT" value="0" units="dimensionless"/>
            <parameter id="FLUX_VALUE" value="0" units="mmol_per_gDW_per_hr"/>
          </listOfParameters>
        </kineticLaw>
      </reaction>
      <reaction id="R_AN8113_2b" name="AN8113.2b" reversible="true">
        <listOfReactants>
          <speciesReference species="M_AOL_c" stoichiometry="1"/>
          <speciesReference species="M_NADP_c" stoichiometry="1"/>
        </listOfReactants>
        <listOfProducts>
          <speciesReference species="M_XUL_c" stoichiometry="1"/>
          <speciesReference species="M_NADPH_c" stoichiometry="1"/>
        </listOfProducts>
        <kineticLaw>
          <math xmlns="http://www.w3.org/1998/Math/MathML">
            <ci> FLUX_VALUE </ci>
          </math>
          <listOfParameters>
            <parameter id="LOWER_BOUND" value="-1000" units="mmol_per_gDW_per_hr"/>
            <parameter id="UPPER_BOUND" value="1000" units="mmol_per_gDW_per_hr"/>
            <parameter id="OBJECTIVE_COEFFICIENT" value="0" units="dimensionless"/>
            <parameter id="FLUX_VALUE" value="0" units="mmol_per_gDW_per_hr"/>
          </listOfParameters>
        </kineticLaw>
      </reaction>
      <reaction id="R_AN8819_2b" name="AN8819.2b" reversible="true">
        <listOfReactants>
          <speciesReference species="M_AOL_c" stoichiometry="1"/>
          <speciesReference species="M_NADP_c" stoichiometry="1"/>
        </listOfReactants>
        <listOfProducts>
          <speciesReference species="M_XUL_c" stoichiometry="1"/>
          <speciesReference species="M_NADPH_c" stoichiometry="1"/>
        </listOfProducts>
        <kineticLaw>
          <math xmlns="http://www.w3.org/1998/Math/MathML">
            <ci> FLUX_VALUE </ci>
          </math>
          <listOfParameters>
            <parameter id="LOWER_BOUND" value="-1000" units="mmol_per_gDW_per_hr"/>
            <parameter id="UPPER_BOUND" value="1000" units="mmol_per_gDW_per_hr"/>
            <parameter id="OBJECTIVE_COEFFICIENT" value="0" units="dimensionless"/>
            <parameter id="FLUX_VALUE" value="0" units="mmol_per_gDW_per_hr"/>
          </listOfParameters>
        </kineticLaw>
      </reaction>
      <reaction id="R_AN5563_2d" name="AN5563.2d" reversible="false">
        <listOfReactants>
          <speciesReference species="M_ARAB_c" stoichiometry="1"/>
          <speciesReference species="M_NAD_c" stoichiometry="1"/>
        </listOfReactants>
        <listOfProducts>
          <speciesReference species="M_ARABLAC_c" stoichiometry="1"/>
          <speciesReference species="M_NADH_c" stoichiometry="1"/>
          <speciesReference species="M_H_b" stoichiometry="1"/>
        </listOfProducts>
        <kineticLaw>
          <math xmlns="http://www.w3.org/1998/Math/MathML">
            <ci> FLUX_VALUE </ci>
          </math>
          <listOfParameters>
            <parameter id="LOWER_BOUND" value="0" units="mmol_per_gDW_per_hr"/>
            <parameter id="UPPER_BOUND" value="1000" units="mmol_per_gDW_per_hr"/>
            <parameter id="OBJECTIVE_COEFFICIENT" value="0" units="dimensionless"/>
            <parameter id="FLUX_VALUE" value="0" units="mmol_per_gDW_per_hr"/>
          </listOfParameters>
        </kineticLaw>
      </reaction>
      <reaction id="R_AN5986_2b" name="AN5986.2b" reversible="false">
        <listOfReactants>
          <speciesReference species="M_ARAB_c" stoichiometry="1"/>
          <speciesReference species="M_NAD_c" stoichiometry="1"/>
        </listOfReactants>
        <listOfProducts>
          <speciesReference species="M_ARABLAC_c" stoichiometry="1"/>
          <speciesReference species="M_NADH_c" stoichiometry="1"/>
          <speciesReference species="M_H_b" stoichiometry="1"/>
        </listOfProducts>
        <kineticLaw>
          <math xmlns="http://www.w3.org/1998/Math/MathML">
            <ci> FLUX_VALUE </ci>
          </math>
          <listOfParameters>
            <parameter id="LOWER_BOUND" value="0" units="mmol_per_gDW_per_hr"/>
            <parameter id="UPPER_BOUND" value="1000" units="mmol_per_gDW_per_hr"/>
            <parameter id="OBJECTIVE_COEFFICIENT" value="0" units="dimensionless"/>
            <parameter id="FLUX_VALUE" value="0" units="mmol_per_gDW_per_hr"/>
          </listOfParameters>
        </kineticLaw>
      </reaction>
      <reaction id="R_AN5563_2e" name="AN5563.2e" reversible="false">
        <listOfReactants>
          <speciesReference species="M_ARAB_c" stoichiometry="1"/>
          <speciesReference species="M_NADP_c" stoichiometry="1"/>
        </listOfReactants>
        <listOfProducts>
          <speciesReference species="M_ARABLAC_c" stoichiometry="1"/>
          <speciesReference species="M_NADPH_c" stoichiometry="1"/>
          <speciesReference species="M_H_b" stoichiometry="1"/>
        </listOfProducts>
        <kineticLaw>
          <math xmlns="http://www.w3.org/1998/Math/MathML">
            <ci> FLUX_VALUE </ci>
          </math>
          <listOfParameters>
            <parameter id="LOWER_BOUND" value="0" units="mmol_per_gDW_per_hr"/>
            <parameter id="UPPER_BOUND" value="1000" units="mmol_per_gDW_per_hr"/>
            <parameter id="OBJECTIVE_COEFFICIENT" value="0" units="dimensionless"/>
            <parameter id="FLUX_VALUE" value="0" units="mmol_per_gDW_per_hr"/>
          </listOfParameters>
        </kineticLaw>
      </reaction>
      <reaction id="R_AN5986_2c" name="AN5986.2c" reversible="false">
        <listOfReactants>
          <speciesReference species="M_ARAB_c" stoichiometry="1"/>
          <speciesReference species="M_NADP_c" stoichiometry="1"/>
        </listOfReactants>
        <listOfProducts>
          <speciesReference species="M_ARABLAC_c" stoichiometry="1"/>
          <speciesReference species="M_NADPH_c" stoichiometry="1"/>
          <speciesReference species="M_H_b" stoichiometry="1"/>
        </listOfProducts>
        <kineticLaw>
          <math xmlns="http://www.w3.org/1998/Math/MathML">
            <ci> FLUX_VALUE </ci>
          </math>
          <listOfParameters>
            <parameter id="LOWER_BOUND" value="0" units="mmol_per_gDW_per_hr"/>
            <parameter id="UPPER_BOUND" value="1000" units="mmol_per_gDW_per_hr"/>
            <parameter id="OBJECTIVE_COEFFICIENT" value="0" units="dimensionless"/>
            <parameter id="FLUX_VALUE" value="0" units="mmol_per_gDW_per_hr"/>
          </listOfParameters>
        </kineticLaw>
      </reaction>
      <reaction id="R_AN0942_2" name="AN0942.2" reversible="true">
        <listOfReactants>
          <speciesReference species="M_LAOL_c" stoichiometry="1"/>
          <speciesReference species="M_NAD_c" stoichiometry="1"/>
        </listOfReactants>
        <listOfProducts>
          <speciesReference species="M_LXUL_c" stoichiometry="1"/>
          <speciesReference species="M_NADH_c" stoichiometry="1"/>
        </listOfProducts>
        <kineticLaw>
          <math xmlns="http://www.w3.org/1998/Math/MathML">
            <ci> FLUX_VALUE </ci>
          </math>
          <listOfParameters>
            <parameter id="LOWER_BOUND" value="-1000" units="mmol_per_gDW_per_hr"/>
            <parameter id="UPPER_BOUND" value="1000" units="mmol_per_gDW_per_hr"/>
            <parameter id="OBJECTIVE_COEFFICIENT" value="0" units="dimensionless"/>
            <parameter id="FLUX_VALUE" value="0" units="mmol_per_gDW_per_hr"/>
          </listOfParameters>
        </kineticLaw>
      </reaction>
      <reaction id="R_AN4336_2" name="AN4336.2" reversible="true">
        <listOfReactants>
          <speciesReference species="M_LAOL_c" stoichiometry="1"/>
          <speciesReference species="M_NAD_c" stoichiometry="1"/>
        </listOfReactants>
        <listOfProducts>
          <speciesReference species="M_LXUL_c" stoichiometry="1"/>
          <speciesReference species="M_NADH_c" stoichiometry="1"/>
        </listOfProducts>
        <kineticLaw>
          <math xmlns="http://www.w3.org/1998/Math/MathML">
            <ci> FLUX_VALUE </ci>
          </math>
          <listOfParameters>
            <parameter id="LOWER_BOUND" value="-1000" units="mmol_per_gDW_per_hr"/>
            <parameter id="UPPER_BOUND" value="1000" units="mmol_per_gDW_per_hr"/>
            <parameter id="OBJECTIVE_COEFFICIENT" value="0" units="dimensionless"/>
            <parameter id="FLUX_VALUE" value="0" units="mmol_per_gDW_per_hr"/>
          </listOfParameters>
        </kineticLaw>
      </reaction>
      <reaction id="R_AN8552_2" name="AN8552.2" reversible="true">
        <listOfReactants>
          <speciesReference species="M_LAOL_c" stoichiometry="1"/>
          <speciesReference species="M_NAD_c" stoichiometry="1"/>
        </listOfReactants>
        <listOfProducts>
          <speciesReference species="M_LXUL_c" stoichiometry="1"/>
          <speciesReference species="M_NADH_c" stoichiometry="1"/>
        </listOfProducts>
        <kineticLaw>
          <math xmlns="http://www.w3.org/1998/Math/MathML">
            <ci> FLUX_VALUE </ci>
          </math>
          <listOfParameters>
            <parameter id="LOWER_BOUND" value="-1000" units="mmol_per_gDW_per_hr"/>
            <parameter id="UPPER_BOUND" value="1000" units="mmol_per_gDW_per_hr"/>
            <parameter id="OBJECTIVE_COEFFICIENT" value="0" units="dimensionless"/>
            <parameter id="FLUX_VALUE" value="0" units="mmol_per_gDW_per_hr"/>
          </listOfParameters>
        </kineticLaw>
      </reaction>
      <reaction id="R_AN8790_2" name="AN8790.2" reversible="false">
        <listOfReactants>
          <speciesReference species="M_ATP_c" stoichiometry="1"/>
          <speciesReference species="M_XUL_c" stoichiometry="1"/>
        </listOfReactants>
        <listOfProducts>
          <speciesReference species="M_ADP_c" stoichiometry="1"/>
          <speciesReference species="M_XUL5P_c" stoichiometry="1"/>
        </listOfProducts>
        <kineticLaw>
          <math xmlns="http://www.w3.org/1998/Math/MathML">
            <ci> FLUX_VALUE </ci>
          </math>
          <listOfParameters>
            <parameter id="LOWER_BOUND" value="0" units="mmol_per_gDW_per_hr"/>
            <parameter id="UPPER_BOUND" value="1000" units="mmol_per_gDW_per_hr"/>
            <parameter id="OBJECTIVE_COEFFICIENT" value="0" units="dimensionless"/>
            <parameter id="FLUX_VALUE" value="0" units="mmol_per_gDW_per_hr"/>
          </listOfParameters>
        </kineticLaw>
      </reaction>
      <reaction id="R_AN8551_2c" name="AN8551.2c" reversible="true">
        <listOfReactants>
          <speciesReference species="M_XUL5P_c" stoichiometry="1"/>
          <speciesReference species="M_FALD_c" stoichiometry="1"/>
        </listOfReactants>
        <listOfProducts>
          <speciesReference species="M_T3P1_c" stoichiometry="1"/>
          <speciesReference species="M_GLYN_c" stoichiometry="1"/>
        </listOfProducts>
        <kineticLaw>
          <math xmlns="http://www.w3.org/1998/Math/MathML">
            <ci> FLUX_VALUE </ci>
          </math>
          <listOfParameters>
            <parameter id="LOWER_BOUND" value="-1000" units="mmol_per_gDW_per_hr"/>
            <parameter id="UPPER_BOUND" value="1000" units="mmol_per_gDW_per_hr"/>
            <parameter id="OBJECTIVE_COEFFICIENT" value="0" units="dimensionless"/>
            <parameter id="FLUX_VALUE" value="0" units="mmol_per_gDW_per_hr"/>
          </listOfParameters>
        </kineticLaw>
      </reaction>
      <reaction id="R_AN8935_2c" name="AN8935.2c" reversible="true">
        <listOfReactants>
          <speciesReference species="M_XUL5P_c" stoichiometry="1"/>
          <speciesReference species="M_FALD_c" stoichiometry="1"/>
        </listOfReactants>
        <listOfProducts>
          <speciesReference species="M_T3P1_c" stoichiometry="1"/>
          <speciesReference species="M_GLYN_c" stoichiometry="1"/>
        </listOfProducts>
        <kineticLaw>
          <math xmlns="http://www.w3.org/1998/Math/MathML">
            <ci> FLUX_VALUE </ci>
          </math>
          <listOfParameters>
            <parameter id="LOWER_BOUND" value="-1000" units="mmol_per_gDW_per_hr"/>
            <parameter id="UPPER_BOUND" value="1000" units="mmol_per_gDW_per_hr"/>
            <parameter id="OBJECTIVE_COEFFICIENT" value="0" units="dimensionless"/>
            <parameter id="FLUX_VALUE" value="0" units="mmol_per_gDW_per_hr"/>
          </listOfParameters>
        </kineticLaw>
      </reaction>
      <reaction id="R_AN0688_2c" name="AN0688.2c" reversible="true">
        <listOfReactants>
          <speciesReference species="M_XUL5P_c" stoichiometry="1"/>
          <speciesReference species="M_FALD_c" stoichiometry="1"/>
        </listOfReactants>
        <listOfProducts>
          <speciesReference species="M_T3P1_c" stoichiometry="1"/>
          <speciesReference species="M_GLYN_c" stoichiometry="1"/>
        </listOfProducts>
        <kineticLaw>
          <math xmlns="http://www.w3.org/1998/Math/MathML">
            <ci> FLUX_VALUE </ci>
          </math>
          <listOfParameters>
            <parameter id="LOWER_BOUND" value="-1000" units="mmol_per_gDW_per_hr"/>
            <parameter id="UPPER_BOUND" value="1000" units="mmol_per_gDW_per_hr"/>
            <parameter id="OBJECTIVE_COEFFICIENT" value="0" units="dimensionless"/>
            <parameter id="FLUX_VALUE" value="0" units="mmol_per_gDW_per_hr"/>
          </listOfParameters>
        </kineticLaw>
      </reaction>
      <reaction id="R_AN9114_2" name="AN9114.2" reversible="true">
        <listOfReactants>
          <speciesReference species="M_FALD_c" stoichiometry="1"/>
          <speciesReference species="M_NAD_c" stoichiometry="1"/>
          <speciesReference species="M_H2O_b" stoichiometry="1"/>
        </listOfReactants>
        <listOfProducts>
          <speciesReference species="M_FOR_c" stoichiometry="1"/>
          <speciesReference species="M_NADH_c" stoichiometry="1"/>
        </listOfProducts>
        <kineticLaw>
          <math xmlns="http://www.w3.org/1998/Math/MathML">
            <ci> FLUX_VALUE </ci>
          </math>
          <listOfParameters>
            <parameter id="LOWER_BOUND" value="-1000" units="mmol_per_gDW_per_hr"/>
            <parameter id="UPPER_BOUND" value="1000" units="mmol_per_gDW_per_hr"/>
            <parameter id="OBJECTIVE_COEFFICIENT" value="0" units="dimensionless"/>
            <parameter id="FLUX_VALUE" value="0" units="mmol_per_gDW_per_hr"/>
          </listOfParameters>
        </kineticLaw>
      </reaction>
      <reaction id="R_AN7995_2" name="AN7995.2" reversible="false">
        <listOfReactants>
          <speciesReference species="M_ATP_c" stoichiometry="1"/>
          <speciesReference species="M_RIB_c" stoichiometry="1"/>
        </listOfReactants>
        <listOfProducts>
          <speciesReference species="M_ADP_c" stoichiometry="1"/>
          <speciesReference species="M_R5P_c" stoichiometry="1"/>
        </listOfProducts>
        <kineticLaw>
          <math xmlns="http://www.w3.org/1998/Math/MathML">
            <ci> FLUX_VALUE </ci>
          </math>
          <listOfParameters>
            <parameter id="LOWER_BOUND" value="0" units="mmol_per_gDW_per_hr"/>
            <parameter id="UPPER_BOUND" value="1000" units="mmol_per_gDW_per_hr"/>
            <parameter id="OBJECTIVE_COEFFICIENT" value="0" units="dimensionless"/>
            <parameter id="FLUX_VALUE" value="0" units="mmol_per_gDW_per_hr"/>
          </listOfParameters>
        </kineticLaw>
      </reaction>
      <reaction id="R_AN2272_2a" name="AN2272.2a" reversible="false">
        <listOfReactants>
          <speciesReference species="M_ATP_c" stoichiometry="1"/>
          <speciesReference species="M_RIB_c" stoichiometry="1"/>
        </listOfReactants>
        <listOfProducts>
          <speciesReference species="M_ADP_c" stoichiometry="1"/>
          <speciesReference species="M_R5P_c" stoichiometry="1"/>
        </listOfProducts>
        <kineticLaw>
          <math xmlns="http://www.w3.org/1998/Math/MathML">
            <ci> FLUX_VALUE </ci>
          </math>
          <listOfParameters>
            <parameter id="LOWER_BOUND" value="0" units="mmol_per_gDW_per_hr"/>
            <parameter id="UPPER_BOUND" value="1000" units="mmol_per_gDW_per_hr"/>
            <parameter id="OBJECTIVE_COEFFICIENT" value="0" units="dimensionless"/>
            <parameter id="FLUX_VALUE" value="0" units="mmol_per_gDW_per_hr"/>
          </listOfParameters>
        </kineticLaw>
      </reaction>
      <reaction id="R_AN2867_2a" name="AN2867.2a" reversible="true">
        <listOfReactants>
          <speciesReference species="M_R5P_c" stoichiometry="1"/>
        </listOfReactants>
        <listOfProducts>
          <speciesReference species="M_R1P_c" stoichiometry="1"/>
        </listOfProducts>
        <kineticLaw>
          <math xmlns="http://www.w3.org/1998/Math/MathML">
            <ci> FLUX_VALUE </ci>
          </math>
          <listOfParameters>
            <parameter id="LOWER_BOUND" value="-1000" units="mmol_per_gDW_per_hr"/>
            <parameter id="UPPER_BOUND" value="1000" units="mmol_per_gDW_per_hr"/>
            <parameter id="OBJECTIVE_COEFFICIENT" value="0" units="dimensionless"/>
            <parameter id="FLUX_VALUE" value="0" units="mmol_per_gDW_per_hr"/>
          </listOfParameters>
        </kineticLaw>
      </reaction>
      <reaction id="R_AN6985_2" name="AN6985.2" reversible="false">
        <listOfReactants>
          <speciesReference species="M_ATP_c" stoichiometry="1"/>
          <speciesReference species="M_RL_c" stoichiometry="1"/>
        </listOfReactants>
        <listOfProducts>
          <speciesReference species="M_ADP_c" stoichiometry="1"/>
          <speciesReference species="M_RL5P_c" stoichiometry="1"/>
        </listOfProducts>
        <kineticLaw>
          <math xmlns="http://www.w3.org/1998/Math/MathML">
            <ci> FLUX_VALUE </ci>
          </math>
          <listOfParameters>
            <parameter id="LOWER_BOUND" value="0" units="mmol_per_gDW_per_hr"/>
            <parameter id="UPPER_BOUND" value="1000" units="mmol_per_gDW_per_hr"/>
            <parameter id="OBJECTIVE_COEFFICIENT" value="0" units="dimensionless"/>
            <parameter id="FLUX_VALUE" value="0" units="mmol_per_gDW_per_hr"/>
          </listOfParameters>
        </kineticLaw>
      </reaction>
      <reaction id="R_AN1568_2" name="AN1568.2" reversible="false">
        <listOfReactants>
          <speciesReference species="M_ATP_c" stoichiometry="1"/>
          <speciesReference species="M_RL_c" stoichiometry="1"/>
        </listOfReactants>
        <listOfProducts>
          <speciesReference species="M_ADP_c" stoichiometry="1"/>
          <speciesReference species="M_RL5P_c" stoichiometry="1"/>
        </listOfProducts>
        <kineticLaw>
          <math xmlns="http://www.w3.org/1998/Math/MathML">
            <ci> FLUX_VALUE </ci>
          </math>
          <listOfParameters>
            <parameter id="LOWER_BOUND" value="0" units="mmol_per_gDW_per_hr"/>
            <parameter id="UPPER_BOUND" value="1000" units="mmol_per_gDW_per_hr"/>
            <parameter id="OBJECTIVE_COEFFICIENT" value="0" units="dimensionless"/>
            <parameter id="FLUX_VALUE" value="0" units="mmol_per_gDW_per_hr"/>
          </listOfParameters>
        </kineticLaw>
      </reaction>
      <reaction id="R_AN7890_2" name="AN7890.2" reversible="true">
        <listOfReactants>
          <speciesReference species="M_bDGLCe_c" stoichiometry="1"/>
          <speciesReference species="M_O2e_c" stoichiometry="1"/>
        </listOfReactants>
        <listOfProducts>
          <speciesReference species="M_GLCN15LACe_c" stoichiometry="1"/>
          <speciesReference species="M_H2O2e_c" stoichiometry="1"/>
        </listOfProducts>
        <kineticLaw>
          <math xmlns="http://www.w3.org/1998/Math/MathML">
            <ci> FLUX_VALUE </ci>
          </math>
          <listOfParameters>
            <parameter id="LOWER_BOUND" value="-1000" units="mmol_per_gDW_per_hr"/>
            <parameter id="UPPER_BOUND" value="1000" units="mmol_per_gDW_per_hr"/>
            <parameter id="OBJECTIVE_COEFFICIENT" value="0" units="dimensionless"/>
            <parameter id="FLUX_VALUE" value="0" units="mmol_per_gDW_per_hr"/>
          </listOfParameters>
        </kineticLaw>
      </reaction>
      <reaction id="R_AN4006_2" name="AN4006.2" reversible="true">
        <listOfReactants>
          <speciesReference species="M_bDGLCe_c" stoichiometry="1"/>
          <speciesReference species="M_O2e_c" stoichiometry="1"/>
        </listOfReactants>
        <listOfProducts>
          <speciesReference species="M_GLCN15LACe_c" stoichiometry="1"/>
          <speciesReference species="M_H2O2e_c" stoichiometry="1"/>
        </listOfProducts>
        <kineticLaw>
          <math xmlns="http://www.w3.org/1998/Math/MathML">
            <ci> FLUX_VALUE </ci>
          </math>
          <listOfParameters>
            <parameter id="LOWER_BOUND" value="-1000" units="mmol_per_gDW_per_hr"/>
            <parameter id="UPPER_BOUND" value="1000" units="mmol_per_gDW_per_hr"/>
            <parameter id="OBJECTIVE_COEFFICIENT" value="0" units="dimensionless"/>
            <parameter id="FLUX_VALUE" value="0" units="mmol_per_gDW_per_hr"/>
          </listOfParameters>
        </kineticLaw>
      </reaction>
      <reaction id="R_AN8977_2a" name="AN8977.2a" reversible="false">
        <listOfReactants>
          <speciesReference species="M_GLCN15LACe_c" stoichiometry="1"/>
          <speciesReference species="M_H2Oe_b" stoichiometry="1"/>
        </listOfReactants>
        <listOfProducts>
          <speciesReference species="M_GLCNTe_c" stoichiometry="1"/>
        </listOfProducts>
        <kineticLaw>
          <math xmlns="http://www.w3.org/1998/Math/MathML">
            <ci> FLUX_VALUE </ci>
          </math>
          <listOfParameters>
            <parameter id="LOWER_BOUND" value="0" units="mmol_per_gDW_per_hr"/>
            <parameter id="UPPER_BOUND" value="1000" units="mmol_per_gDW_per_hr"/>
            <parameter id="OBJECTIVE_COEFFICIENT" value="0" units="dimensionless"/>
            <parameter id="FLUX_VALUE" value="0" units="mmol_per_gDW_per_hr"/>
          </listOfParameters>
        </kineticLaw>
      </reaction>
      <reaction id="R_AN8977_2b" name="AN8977.2b" reversible="false">
        <listOfReactants>
[truncated: 1,066,448 more chars]
