# Supplementary material for: Do genome-scale models need exact solvers or clearer standards?
Source: Mol Syst Biol. 2015 Oct 14;11(10):831. doi: 10.15252/msb.20156157 (PMC4631202; doi:10.15252/msb.20156157)
Supplement: Supplementary file 2 — Dataset EV1 [file msb0011-0831-sd2.zip › m_model_collection-master/sbml/iIB711.xml]

<?xml version="1.0" encoding="UTF-8"?><sbml xmlns="http://www.sbml.org/sbml/level2" level="2" version="1" xmlns:html="http://www.w3.org/1999/xhtml"><model id="iIB711" name="Streptomyces coelicolor genome-scale model"><notes><body xmlns="http://www.w3.org/1999/xhtml"><p>This is a reconstruction of the biochemical network of <i>Streptomyces coelicolor</i>.</p><p>Technical notes:<ul><li>The compartments included here have no volume defined; there are no reliable estimates available for those volumes yet.</li><li>There are no kinetic functions defined for the reactions because this model only represents the chemical structure of the network (stoichiometry).</li><li>Reactions for uptake and excretion are defined for some of the metabolites. All uptake reactions are constrained to zero flux and all excretion reactions are unconstrained.</li><li>All genes are assigned to the cytosol. This has no physiological meaning, but it is necessary for the structure of the model.</li></ul></p><p>This SBML representation of the Streptomyces coelicolor metabolic network is made available under the Creative Commons Attribution-Share Alike 3.0 Unported Licence (see <a href="http://www.creativecommons.org">www.creativecommons.org</a>).</p></body></notes>
<listOfUnitDefinitions><unitDefinition id="mmol_per_gDW_per_hr"><listOfUnits><unit kind="mole" scale="-3"/><unit kind="second" multiplier="0.00027778" exponent="-1"/></listOfUnits></unitDefinition></listOfUnitDefinitions>
<listOfCompartments><compartment id="C_c" name="Cytosol" outside="C_b" spatialDimensions="3"></compartment><compartment id="C_b" name="Boundary" spatialDimensions="3"></compartment></listOfCompartments>
<listOfSpecies><species id="M_13PDG" name="13PDG_" compartment="C_c" boundaryCondition="false"></species>
<species id="M_2A3KB" name="2A3KB_" compartment="C_c" boundaryCondition="false"></species>
<species id="M_2MBECOA" name="2MBECOA_" compartment="C_c" boundaryCondition="false"></species>
<species id="M_2MBUTCOA" name="2MBUTCOA_" compartment="C_c" boundaryCondition="false"></species>
<species id="M_2MBUTLIPO" name="2MBUTLIPO_" compartment="C_c" boundaryCondition="false"></species>
<species id="M_2PCDPMDE" name="2PCDPMDE_" compartment="C_c" boundaryCondition="false"></species>
<species id="M_2PG" name="2PG_" compartment="C_c" boundaryCondition="false"></species>
<species id="M_3DDAH7P" name="3DDAH7P_" compartment="C_c" boundaryCondition="false"></species>
<species id="M_3MBECOA" name="3MBECOA_" compartment="C_c" boundaryCondition="false"></species>
<species id="M_3MBUTCOA" name="3MBUTCOA_" compartment="C_c" boundaryCondition="false"></species>
<species id="M_3MBUTLIPO" name="3MBUTLIPO_" compartment="C_c" boundaryCondition="false"></species>
<species id="M_3PG" name="3PG_" compartment="C_c" boundaryCondition="false"></species>
<species id="M_3PSER" name="3PSER_" compartment="C_c" boundaryCondition="false"></species>
<species id="M_3PSME" name="3PSME_" compartment="C_c" boundaryCondition="false"></species>
<species id="M_4HPP" name="4HPP_" compartment="C_c" boundaryCondition="false"></species>
<species id="M_4PPNCYS" name="4PPNCYS_" compartment="C_c" boundaryCondition="false"></species>
<species id="M_4PPNTE" name="4PPNTE_" compartment="C_c" boundaryCondition="false"></species>
<species id="M_4PPNTO" name="4PPNTO_" compartment="C_c" boundaryCondition="false"></species>
<species id="M_5MTA" name="5MTA_" compartment="C_c" boundaryCondition="false"></species>
<species id="M_A6RP" name="A6RP_" compartment="C_c" boundaryCondition="false"></species>
<species id="M_A6RP5P" name="A6RP5P_" compartment="C_c" boundaryCondition="false"></species>
<species id="M_A6RP5P2" name="A6RP5P2_" compartment="C_c" boundaryCondition="false"></species>
<species id="M_AACCOA" name="AACCOA_" compartment="C_c" boundaryCondition="false"></species>
<species id="M_ABUT" name="ABUT_" compartment="C_c" boundaryCondition="false"></species>
<species id="M_AC" name="AC_" compartment="C_c" boundaryCondition="false"></species>
<species id="M_ACACP" name="ACACP_" compartment="C_c" boundaryCondition="false"></species>
<species id="M_ACAL" name="ACAL_" compartment="C_c" boundaryCondition="false"></species>
<species id="M_ACALxt" name="ACALxt_" compartment="C_b" boundaryCondition="true"></species>
<species id="M_ACCOA" name="ACCOA_" compartment="C_c" boundaryCondition="false"></species>
<species id="M_ACETYLP" name="ACETYLP_" compartment="C_c" boundaryCondition="false"></species>
<species id="M_ACLAC" name="ACLAC_" compartment="C_c" boundaryCondition="false"></species>
<species id="M_ACP" name="ACP_" compartment="C_c" boundaryCondition="false"></species>
<species id="M_ACRCOA" name="ACRCOA_" compartment="C_c" boundaryCondition="false"></species>
<species id="M_ACT" name="ACT_" compartment="C_c" boundaryCondition="false"></species>
<species id="M_ACTAC" name="ACTAC_" compartment="C_c" boundaryCondition="false"></species>
<species id="M_ACTxt" name="ACTxt_" compartment="C_b" boundaryCondition="true"></species>
<species id="M_ACxt" name="ACxt_" compartment="C_b" boundaryCondition="true"></species>
<species id="M_AD" name="AD_" compartment="C_c" boundaryCondition="false"></species>
<species id="M_ADCHOR" name="ADCHOR_" compartment="C_c" boundaryCondition="false"></species>
<species id="M_ADHAP" name="ADHAP_" compartment="C_c" boundaryCondition="false"></species>
<species id="M_ADLIPO" name="ADLIPO_" compartment="C_c" boundaryCondition="false"></species>
<species id="M_ADN" name="ADN_" compartment="C_c" boundaryCondition="false"></species>
<species id="M_ADNxt" name="ADNxt_" compartment="C_b" boundaryCondition="true"></species>
<species id="M_ADP" name="ADP_" compartment="C_c" boundaryCondition="false"></species>
<species id="M_ADxt" name="ADxt_" compartment="C_b" boundaryCondition="true"></species>
<species id="M_AGL3P" name="AGL3P_" compartment="C_c" boundaryCondition="false"></species>
<species id="M_AHHMD" name="AHHMD_" compartment="C_c" boundaryCondition="false"></species>
<species id="M_AHHMP" name="AHHMP_" compartment="C_c" boundaryCondition="false"></species>
<species id="M_AHTD" name="AHTD_" compartment="C_c" boundaryCondition="false"></species>
<species id="M_AICAR" name="AICAR_" compartment="C_c" boundaryCondition="false"></species>
<species id="M_AIR" name="AIR_" compartment="C_c" boundaryCondition="false"></species>
<species id="M_AKG" name="AKG_" compartment="C_c" boundaryCondition="false"></species>
<species id="M_AKGxt" name="AKGxt_" compartment="C_b" boundaryCondition="true"></species>
<species id="M_AKP" name="AKP_" compartment="C_c" boundaryCondition="false"></species>
<species id="M_ALA" name="ALA_" compartment="C_c" boundaryCondition="false"></species>
<species id="M_ALAALA" name="ALAALA_" compartment="C_c" boundaryCondition="false"></species>
<species id="M_ALALAC" name="ALALAC_" compartment="C_c" boundaryCondition="false"></species>
<species id="M_ALAxt" name="ALAxt_" compartment="C_b" boundaryCondition="true"></species>
<species id="M_AMINOACETONE" name="AMINOACETONE_" compartment="C_c" boundaryCondition="false"></species>
<species id="M_AMINOVAL" name="AMINOVAL_" compartment="C_c" boundaryCondition="false"></species>
<species id="M_AMP" name="AMP_" compartment="C_c" boundaryCondition="false"></species>
<species id="M_AN" name="AN_" compartment="C_c" boundaryCondition="false"></species>
<species id="M_ANxt" name="ANxt_" compartment="C_b" boundaryCondition="true"></species>
<species id="M_APS" name="APS_" compartment="C_c" boundaryCondition="false"></species>
<species id="M_ARABITOL" name="ARABITOL_" compartment="C_c" boundaryCondition="false"></species>
<species id="M_ARG" name="ARG_" compartment="C_c" boundaryCondition="false"></species>
<species id="M_ARGSUCC" name="ARGSUCC_" compartment="C_c" boundaryCondition="false"></species>
<species id="M_ARGxt" name="ARGxt_" compartment="C_b" boundaryCondition="true"></species>
<species id="M_ASER" name="ASER_" compartment="C_c" boundaryCondition="false"></species>
<species id="M_ASN" name="ASN_" compartment="C_c" boundaryCondition="false"></species>
<species id="M_ASNxt" name="ASNxt_" compartment="C_b" boundaryCondition="true"></species>
<species id="M_ASP" name="ASP_" compartment="C_c" boundaryCondition="false"></species>
<species id="M_ASPSA" name="ASPSA_" compartment="C_c" boundaryCondition="false"></species>
<species id="M_ASPxt" name="ASPxt_" compartment="C_b" boundaryCondition="true"></species>
<species id="M_ASUC" name="ASUC_" compartment="C_c" boundaryCondition="false"></species>
<species id="M_ATN" name="ATN_" compartment="C_c" boundaryCondition="false"></species>
<species id="M_ATP" name="ATP_" compartment="C_c" boundaryCondition="false"></species>
<species id="M_ATT" name="ATT_" compartment="C_c" boundaryCondition="false"></species>
<species id="M_bALA" name="bALA_" compartment="C_c" boundaryCondition="false"></species>
<species id="M_BASP" name="BASP_" compartment="C_c" boundaryCondition="false"></species>
<species id="M_bDG6P" name="bDG6P_" compartment="C_c" boundaryCondition="false"></species>
<species id="M_bDGLC" name="bDGLC_" compartment="C_c" boundaryCondition="false"></species>
<species id="M_BIOMASS" name="BIOMASS_" compartment="C_b" boundaryCondition="true"></species>
<species id="M_C040COA" name="C040COA_" compartment="C_c" boundaryCondition="false"></species>
<species id="M_C060ACP" name="C060ACP_" compartment="C_c" boundaryCondition="false"></species>
<species id="M_C060COA" name="C060COA_" compartment="C_c" boundaryCondition="false"></species>
<species id="M_C080COA" name="C080COA_" compartment="C_c" boundaryCondition="false"></species>
<species id="M_C100ACP" name="C100ACP_" compartment="C_c" boundaryCondition="false"></species>
<species id="M_C120ACP" name="C120ACP_" compartment="C_c" boundaryCondition="false"></species>
<species id="M_C140ACP" name="C140ACP_" compartment="C_c" boundaryCondition="false"></species>
<species id="M_C141ACP" name="C141ACP_" compartment="C_c" boundaryCondition="false"></species>
<species id="M_C150ACP" name="C150ACP_" compartment="C_c" boundaryCondition="false"></species>
<species id="M_C160ACP" name="C160ACP_" compartment="C_c" boundaryCondition="false"></species>
<species id="M_C161ACP" name="C161ACP_" compartment="C_c" boundaryCondition="false"></species>
<species id="M_C16H14O6_1" name="C16H14O6_1_" compartment="C_c" boundaryCondition="false"></species>
<species id="M_C16H14O6_2" name="C16H14O6_2_" compartment="C_c" boundaryCondition="false"></species>
<species id="M_C16H16O5" name="C16H16O5_" compartment="C_c" boundaryCondition="false"></species>
<species id="M_C16H16O7" name="C16H16O7_" compartment="C_c" boundaryCondition="false"></species>
<species id="M_C16H17O8" name="C16H17O8_" compartment="C_c" boundaryCondition="false"></species>
<species id="M_C16H20O9" name="C16H20O9_" compartment="C_c" boundaryCondition="false"></species>
<species id="M_C170ACP" name="C170ACP_" compartment="C_c" boundaryCondition="false"></species>
<species id="M_C180ACP" name="C180ACP_" compartment="C_c" boundaryCondition="false"></species>
<species id="M_C181ACP" name="C181ACP_" compartment="C_c" boundaryCondition="false"></species>
<species id="M_C182ACP" name="C182ACP_" compartment="C_c" boundaryCondition="false"></species>
<species id="M_C32H26O12" name="C32H26O12_" compartment="C_c" boundaryCondition="false"></species>
<species id="M_CAASP" name="CAASP_" compartment="C_c" boundaryCondition="false"></species>
<species id="M_CADA" name="CADA_" compartment="C_c" boundaryCondition="false"></species>
<species id="M_CADAxt" name="CADAxt_" compartment="C_b" boundaryCondition="true"></species>
<species id="M_CAGLU" name="CAGLU_" compartment="C_c" boundaryCondition="false"></species>
<species id="M_CAIR" name="CAIR_" compartment="C_c" boundaryCondition="false"></species>
<species id="M_cAMP" name="cAMP_" compartment="C_c" boundaryCondition="false"></species>
<species id="M_CAP" name="CAP_" compartment="C_c" boundaryCondition="false"></species>
<species id="M_CARBOHYDRATE" name="CARBOHYDRATE_" compartment="C_c" boundaryCondition="false"></species>
<species id="M_CBHCAP" name="CBHCAP_" compartment="C_c" boundaryCondition="false"></species>
<species id="M_CDA" name="CDA_" compartment="C_c" boundaryCondition="false"></species>
<species id="M_CDA_int1" name="CDA_int1_" compartment="C_c" boundaryCondition="false"></species>
<species id="M_CDA_int2" name="CDA_int2_" compartment="C_c" boundaryCondition="false"></species>
<species id="M_CDA_int3" name="CDA_int3_" compartment="C_c" boundaryCondition="false"></species>
<species id="M_CDAxt" name="CDAxt_" compartment="C_b" boundaryCondition="true"></species>
<species id="M_CDP" name="CDP_" compartment="C_c" boundaryCondition="false"></species>
<species id="M_CDPDG" name="CDPDG_" compartment="C_c" boundaryCondition="false"></species>
<species id="M_CDPGL" name="CDPGL_" compartment="C_c" boundaryCondition="false"></species>
<species id="M_CDPMDE" name="CDPMDE_" compartment="C_c" boundaryCondition="false"></species>
<species id="M_CELB" name="CELB_" compartment="C_c" boundaryCondition="false"></species>
<species id="M_CELBxt" name="CELBxt_" compartment="C_b" boundaryCondition="true"></species>
<species id="M_cGMP" name="cGMP_" compartment="C_c" boundaryCondition="false"></species>
<species id="M_CHOR" name="CHOR_" compartment="C_c" boundaryCondition="false"></species>
<species id="M_CIT" name="CIT_" compartment="C_c" boundaryCondition="false"></species>
<species id="M_CITR" name="CITR_" compartment="C_c" boundaryCondition="false"></species>
<species id="M_CITRxt" name="CITRxt_" compartment="C_b" boundaryCondition="true"></species>
<species id="M_CITxt" name="CITxt_" compartment="C_b" boundaryCondition="true"></species>
<species id="M_CL" name="CL_" compartment="C_c" boundaryCondition="false"></species>
<species id="M_CMP" name="CMP_" compartment="C_c" boundaryCondition="false"></species>
<species id="M_CO2" name="CO2_" compartment="C_c" boundaryCondition="false"></species>
<species id="M_CO2xt" name="CO2xt_" compartment="C_b" boundaryCondition="true"></species>
<species id="M_COA" name="COA_" compartment="C_c" boundaryCondition="false"></species>
<species id="M_CPAD5P" name="CPAD5P_" compartment="C_c" boundaryCondition="false"></species>
<species id="M_CROTONOYLCOA" name="CROTONOYLCOA_" compartment="C_c" boundaryCondition="false"></species>
<species id="M_CTP" name="CTP_" compartment="C_c" boundaryCondition="false"></species>
<species id="M_CYS" name="CYS_" compartment="C_c" boundaryCondition="false"></species>
<species id="M_CYSxt" name="CYSxt_" compartment="C_b" boundaryCondition="true"></species>
<species id="M_CYTD" name="CYTD_" compartment="C_c" boundaryCondition="false"></species>
<species id="M_CYTDxt" name="CYTDxt_" compartment="C_b" boundaryCondition="true"></species>
<species id="M_CYTS" name="CYTS_" compartment="C_c" boundaryCondition="false"></species>
<species id="M_CYTSxt" name="CYTSxt_" compartment="C_b" boundaryCondition="true"></species>
<species id="M_D6PGC" name="D6PGC_" compartment="C_c" boundaryCondition="false"></species>
<species id="M_D6PGL" name="D6PGL_" compartment="C_c" boundaryCondition="false"></species>
<species id="M_D6RP5P" name="D6RP5P_" compartment="C_c" boundaryCondition="false"></species>
<species id="M_D8RL" name="D8RL_" compartment="C_c" boundaryCondition="false"></species>
<species id="M_DA" name="DA_" compartment="C_c" boundaryCondition="false"></species>
<species id="M_DADP" name="DADP_" compartment="C_c" boundaryCondition="false"></species>
<species id="M_DALA" name="DALA_" compartment="C_c" boundaryCondition="false"></species>
<species id="M_DALAxt" name="DALAxt_" compartment="C_b" boundaryCondition="true"></species>
<species id="M_DAPIM" name="DAPIM_" compartment="C_c" boundaryCondition="false"></species>
<species id="M_DAPIMxt" name="DAPIMxt_" compartment="C_b" boundaryCondition="true"></species>
<species id="M_DARABINOSE" name="DARABINOSE_" compartment="C_c" boundaryCondition="false"></species>
<species id="M_DARABINOSExt" name="DARABINOSExt_" compartment="C_b" boundaryCondition="true"></species>
<species id="M_DARABITOL" name="DARABITOL_" compartment="C_c" boundaryCondition="false"></species>
<species id="M_DARABITOLxt" name="DARABITOLxt_" compartment="C_b" boundaryCondition="true"></species>
<species id="M_DATP" name="DATP_" compartment="C_c" boundaryCondition="false"></species>
<species id="M_DAxt" name="DAxt_" compartment="C_b" boundaryCondition="true"></species>
<species id="M_DB4P" name="DB4P_" compartment="C_c" boundaryCondition="false"></species>
<species id="M_DC" name="DC_" compartment="C_c" boundaryCondition="false"></species>
<species id="M_DCDP" name="DCDP_" compartment="C_c" boundaryCondition="false"></species>
<species id="M_DCMP" name="DCMP_" compartment="C_c" boundaryCondition="false"></species>
<species id="M_DCTP" name="DCTP_" compartment="C_c" boundaryCondition="false"></species>
<species id="M_DCxt" name="DCxt_" compartment="C_b" boundaryCondition="true"></species>
<species id="M_DG" name="DG_" compartment="C_c" boundaryCondition="false"></species>
<species id="M_DGDP" name="DGDP_" compartment="C_c" boundaryCondition="false"></species>
<species id="M_DGLUTAMATE" name="DGLUTAMATE_" compartment="C_c" boundaryCondition="false"></species>
<species id="M_DGLUTAMATExt" name="DGLUTAMATExt_" compartment="C_b" boundaryCondition="true"></species>
<species id="M_DGLYCERATE" name="DGLYCERATE_" compartment="C_c" boundaryCondition="false"></species>
<species id="M_DGLYCERATExt" name="DGLYCERATExt_" compartment="C_b" boundaryCondition="true"></species>
<species id="M_DGMP" name="DGMP_" compartment="C_c" boundaryCondition="false"></species>
<species id="M_DGTP" name="DGTP_" compartment="C_c" boundaryCondition="false"></species>
<species id="M_DGxt" name="DGxt_" compartment="C_b" boundaryCondition="true"></species>
<species id="M_DHAP" name="DHAP_" compartment="C_c" boundaryCondition="false"></species>
<species id="M_DHF" name="DHF_" compartment="C_c" boundaryCondition="false"></species>
<species id="M_DHLIPOYLPROTEIN" name="DHLIPOYLPROTEIN_" compartment="C_c" boundaryCondition="false"></species>
<species id="M_DHMVA" name="DHMVA_" compartment="C_c" boundaryCondition="false"></species>
<species id="M_DHN" name="DHN_" compartment="C_c" boundaryCondition="false"></species>
<species id="M_DHP" name="DHP_" compartment="C_c" boundaryCondition="false"></species>
<species id="M_DHPT" name="DHPT_" compartment="C_c" boundaryCondition="false"></species>
<species id="M_DHSK" name="DHSK_" compartment="C_c" boundaryCondition="false"></species>
<species id="M_DIHYDRODIPICOLINATE" name="DIHYDRODIPICOLINATE_" compartment="C_c" boundaryCondition="false"></species>
<species id="M_DIHYDROXYMETHYLPENTANOATE" name="DIHYDROXYMETHYLPENTANOATE_" compartment="C_c" boundaryCondition="false"></species>
<species id="M_DIMGP" name="DIMGP_" compartment="C_c" boundaryCondition="false"></species>
<species id="M_DIN" name="DIN_" compartment="C_c" boundaryCondition="false"></species>
<species id="M_DINxt" name="DINxt_" compartment="C_b" boundaryCondition="true"></species>
<species id="M_DLIPO" name="DLIPO_" compartment="C_c" boundaryCondition="false"></species>
<species id="M_DLYXOSE" name="DLYXOSE_" compartment="C_c" boundaryCondition="false"></species>
<species id="M_DLYXOSExt" name="DLYXOSExt_" compartment="C_b" boundaryCondition="true"></species>
<species id="M_DMK" name="DMK_" compartment="C_c" boundaryCondition="false"></species>
<species id="M_DMPP" name="DMPP_" compartment="C_c" boundaryCondition="false"></species>
<species id="M_DNA" name="DNA_" compartment="C_c" boundaryCondition="false"></species>
<species id="M_DOROA" name="DOROA_" compartment="C_c" boundaryCondition="false"></species>
<species id="M_DPCOA" name="DPCOA_" compartment="C_c" boundaryCondition="false"></species>
<species id="M_DQT" name="DQT_" compartment="C_c" boundaryCondition="false"></species>
<species id="M_DR1P" name="DR1P_" compartment="C_c" boundaryCondition="false"></species>
<species id="M_DR5P" name="DR5P_" compartment="C_c" boundaryCondition="false"></species>
<species id="M_DRIB" name="DRIB_" compartment="C_c" boundaryCondition="false"></species>
<species id="M_DSER" name="DSER_" compartment="C_c" boundaryCondition="false"></species>
<species id="M_DSERxt" name="DSERxt_" compartment="C_b" boundaryCondition="true"></species>
<species id="M_DT" name="DT_" compartment="C_c" boundaryCondition="false"></species>
<species id="M_DTDP" name="DTDP_" compartment="C_c" boundaryCondition="false"></species>
<species id="M_DTMP" name="DTMP_" compartment="C_c" boundaryCondition="false"></species>
<species id="M_DTTP" name="DTTP_" compartment="C_c" boundaryCondition="false"></species>
<species id="M_DTxt" name="DTxt_" compartment="C_b" boundaryCondition="true"></species>
<species id="M_DU" name="DU_" compartment="C_c" boundaryCondition="false"></species>
<species id="M_DUDP" name="DUDP_" compartment="C_c" boundaryCondition="false"></species>
<species id="M_DUMP" name="DUMP_" compartment="C_c" boundaryCondition="false"></species>
<species id="M_DUTP" name="DUTP_" compartment="C_c" boundaryCondition="false"></species>
<species id="M_DUxt" name="DUxt_" compartment="C_b" boundaryCondition="true"></species>
<species id="M_DX5P" name="DX5P_" compartment="C_c" boundaryCondition="false"></species>
<species id="M_DXYLULOSE" name="DXYLULOSE_" compartment="C_c" boundaryCondition="false"></species>
<species id="M_E4P" name="E4P_" compartment="C_c" boundaryCondition="false"></species>
<species id="M_EPM" name="EPM_" compartment="C_c" boundaryCondition="false"></species>
<species id="M_EPOXY" name="EPOXY_" compartment="C_c" boundaryCondition="false"></species>
<species id="M_ETH" name="ETH_" compartment="C_c" boundaryCondition="false"></species>
<species id="M_ETHxt" name="ETHxt_" compartment="C_b" boundaryCondition="true"></species>
<species id="M_F1P" name="F1P_" compartment="C_c" boundaryCondition="false"></species>
<species id="M_F6P" name="F6P_" compartment="C_c" boundaryCondition="false"></species>
<species id="M_FAD" name="FAD_" compartment="C_c" boundaryCondition="false"></species>
<species id="M_FADH2" name="FADH2_" compartment="C_c" boundaryCondition="false"></species>
<species id="M_FALD" name="FALD_" compartment="C_c" boundaryCondition="false"></species>
<species id="M_FAN" name="FAN_" compartment="C_c" boundaryCondition="false"></species>
<species id="M_FANxt" name="FANxt_" compartment="C_b" boundaryCondition="true"></species>
<species id="M_FDP" name="FDP_" compartment="C_c" boundaryCondition="false"></species>
<species id="M_FERI" name="FERI_" compartment="C_c" boundaryCondition="false"></species>
<species id="M_FERO" name="FERO_" compartment="C_c" boundaryCondition="false"></species>
<species id="M_FGAM" name="FGAM_" compartment="C_c" boundaryCondition="false"></species>
<species id="M_FGAR" name="FGAR_" compartment="C_c" boundaryCondition="false"></species>
<species id="M_FKYN" name="FKYN_" compartment="C_c" boundaryCondition="false"></species>
<species id="M_FMN" name="FMN_" compartment="C_c" boundaryCondition="false"></species>
<species id="M_FOR" name="FOR_" compartment="C_c" boundaryCondition="false"></species>
<species id="M_FORGLU" name="FORGLU_" compartment="C_c" boundaryCondition="false"></species>
<species id="M_FORMAMIDE" name="FORMAMIDE_" compartment="C_c" boundaryCondition="false"></species>
<species id="M_FORxt" name="FORxt_" compartment="C_b" boundaryCondition="true"></species>
<species id="M_FPP" name="FPP_" compartment="C_c" boundaryCondition="false"></species>
<species id="M_FRU" name="FRU_" compartment="C_c" boundaryCondition="false"></species>
<species id="M_FRUxt" name="FRUxt_" compartment="C_b" boundaryCondition="true"></species>
<species id="M_FTHF" name="FTHF_" compartment="C_c" boundaryCondition="false"></species>
<species id="M_FUACAC" name="FUACAC_" compartment="C_c" boundaryCondition="false"></species>
<species id="M_FUM" name="FUM_" compartment="C_c" boundaryCondition="false"></species>
<species id="M_FUMxt" name="FUMxt_" compartment="C_b" boundaryCondition="true"></species>
<species id="M_G15L" name="G15L_" compartment="C_c" boundaryCondition="false"></species>
<species id="M_G1P" name="G1P_" compartment="C_c" boundaryCondition="false"></species>
<species id="M_G3P" name="G3P_" compartment="C_c" boundaryCondition="false"></species>
<species id="M_G6P" name="G6P_" compartment="C_c" boundaryCondition="false"></species>
<species id="M_GA1P" name="GA1P_" compartment="C_c" boundaryCondition="false"></species>
<species id="M_GA6P" name="GA6P_" compartment="C_c" boundaryCondition="false"></species>
<species id="M_GABA" name="GABA_" compartment="C_c" boundaryCondition="false"></species>
<species id="M_GABAxt" name="GABAxt_" compartment="C_b" boundaryCondition="true"></species>
<species id="M_GAL1P" name="GAL1P_" compartment="C_c" boundaryCondition="false"></species>
<species id="M_GALACTINOL" name="GALACTINOL_" compartment="C_c" boundaryCondition="false"></species>
<species id="M_GAR" name="GAR_" compartment="C_c" boundaryCondition="false"></species>
<species id="M_GDP" name="GDP_" compartment="C_c" boundaryCondition="false"></species>
<species id="M_GDPMAN" name="GDPMAN_" compartment="C_c" boundaryCondition="false"></species>
<species id="M_GGL" name="GGL_" compartment="C_c" boundaryCondition="false"></species>
<species id="M_GGPP" name="GGPP_" compartment="C_c" boundaryCondition="false"></species>
<species id="M_GL" name="GL_" compartment="C_c" boundaryCondition="false"></species>
<species id="M_GL3P" name="GL3P_" compartment="C_c" boundaryCondition="false"></species>
<species id="M_GL3Pxt" name="GL3Pxt_" compartment="C_b" boundaryCondition="true"></species>
<species id="M_GLAC" name="GLAC_" compartment="C_c" boundaryCondition="false"></species>
<species id="M_GLACxt" name="GLACxt_" compartment="C_b" boundaryCondition="true"></species>
<species id="M_GLAL" name="GLAL_" compartment="C_c" boundaryCondition="false"></species>
<species id="M_GLAMxt" name="GLAMxt_" compartment="C_b" boundaryCondition="true"></species>
<species id="M_GLC" name="GLC_" compartment="C_c" boundaryCondition="false"></species>
<species id="M_GLCxt" name="GLCxt_" compartment="C_b" boundaryCondition="true"></species>
<species id="M_GLN" name="GLN_" compartment="C_c" boundaryCondition="false"></species>
<species id="M_GLNxt" name="GLNxt_" compartment="C_b" boundaryCondition="true"></species>
<species id="M_GLU" name="GLU_" compartment="C_c" boundaryCondition="false"></species>
<species id="M_GLUC" name="GLUC_" compartment="C_c" boundaryCondition="false"></species>
<species id="M_GLUCxt" name="GLUCxt_" compartment="C_b" boundaryCondition="true"></species>
<species id="M_GLUGSAL" name="GLUGSAL_" compartment="C_c" boundaryCondition="false"></species>
<species id="M_GLUP" name="GLUP_" compartment="C_c" boundaryCondition="false"></species>
<species id="M_GLUT" name="GLUT_" compartment="C_c" boundaryCondition="false"></species>
<species id="M_GLUTCOA" name="GLUTCOA_" compartment="C_c" boundaryCondition="false"></species>
<species id="M_GLUTSEMI" name="GLUTSEMI_" compartment="C_c" boundaryCondition="false"></species>
<species id="M_GLUxt" name="GLUxt_" compartment="C_b" boundaryCondition="true"></species>
<species id="M_GLX" name="GLX_" compartment="C_c" boundaryCondition="false"></species>
<species id="M_GLxt" name="GLxt_" compartment="C_b" boundaryCondition="true"></species>
<species id="M_GLY" name="GLY_" compartment="C_c" boundaryCondition="false"></species>
<species id="M_GLYCOLATE" name="GLYCOLATE_" compartment="C_c" boundaryCondition="false"></species>
<species id="M_GLYCOLATExt" name="GLYCOLATExt_" compartment="C_b" boundaryCondition="true"></species>
<species id="M_GLYN" name="GLYN_" compartment="C_c" boundaryCondition="false"></species>
<species id="M_GLYNxt" name="GLYNxt_" compartment="C_b" boundaryCondition="true"></species>
<species id="M_GLYxt" name="GLYxt_" compartment="C_b" boundaryCondition="true"></species>
<species id="M_GMP" name="GMP_" compartment="C_c" boundaryCondition="false"></species>
<species id="M_GN" name="GN_" compartment="C_c" boundaryCondition="false"></species>
<species id="M_GNxt" name="GNxt_" compartment="C_b" boundaryCondition="true"></species>
<species id="M_GPP" name="GPP_" compartment="C_c" boundaryCondition="false"></species>
<species id="M_GSN" name="GSN_" compartment="C_c" boundaryCondition="false"></species>
<species id="M_GSNxt" name="GSNxt_" compartment="C_b" boundaryCondition="true"></species>
<species id="M_GTP" name="GTP_" compartment="C_c" boundaryCondition="false"></species>
<species id="M_H" name="H_" compartment="C_c" boundaryCondition="false"></species>
<species id="M_H2O2" name="H2O2_" compartment="C_c" boundaryCondition="false"></species>
<species id="M_H2S" name="H2S_" compartment="C_c" boundaryCondition="false"></species>
<species id="M_H2SO3" name="H2SO3_" compartment="C_c" boundaryCondition="false"></species>
<species id="M_H5P3O10" name="H5P3O10_" compartment="C_c" boundaryCondition="false"></species>
<species id="M_HCYS" name="HCYS_" compartment="C_c" boundaryCondition="false"></species>
<species id="M_HEPPP" name="HEPPP_" compartment="C_c" boundaryCondition="false"></species>
<species id="M_HIBUT" name="HIBUT_" compartment="C_c" boundaryCondition="false"></species>
<species id="M_HIBUTCOA" name="HIBUTCOA_" compartment="C_c" boundaryCondition="false"></species>
<species id="M_HIS" name="HIS_" compartment="C_c" boundaryCondition="false"></species>
<species id="M_HISOL" name="HISOL_" compartment="C_c" boundaryCondition="false"></species>
<species id="M_HISOLP" name="HISOLP_" compartment="C_c" boundaryCondition="false"></species>
<species id="M_HISxt" name="HISxt_" compartment="C_b" boundaryCondition="true"></species>
<species id="M_HMB4PP" name="HMB4PP_" compartment="C_c" boundaryCondition="false"></species>
<species id="M_HMBUTCOA" name="HMBUTCOA_" compartment="C_c" boundaryCondition="false"></species>
<species id="M_HMGLUTCOA" name="HMGLUTCOA_" compartment="C_c" boundaryCondition="false"></species>
<species id="M_HMP" name="HMP_" compartment="C_c" boundaryCondition="false"></species>
<species id="M_HMPxt" name="HMPxt_" compartment="C_b" boundaryCondition="true"></species>
<species id="M_HOMOGEN" name="HOMOGEN_" compartment="C_c" boundaryCondition="false"></species>
<species id="M_HPCOA" name="HPCOA_" compartment="C_c" boundaryCondition="false"></species>
<species id="M_HPPP" name="HPPP_" compartment="C_c" boundaryCondition="false"></species>
<species id="M_HSER" name="HSER_" compartment="C_c" boundaryCondition="false"></species>
<species id="M_HYDANTPR" name="HYDANTPR_" compartment="C_c" boundaryCondition="false"></species>
<species id="M_HYDROXYAKG" name="HYDROXYAKG_" compartment="C_c" boundaryCondition="false"></species>
<species id="M_HYDROXYASN" name="HYDROXYASN_" compartment="C_c" boundaryCondition="false"></species>
<species id="M_HYDROXYPYRUVATE" name="HYDROXYPYRUVATE_" compartment="C_c" boundaryCondition="false"></species>
<species id="M_HYXN" name="HYXN_" compartment="C_c" boundaryCondition="false"></species>
<species id="M_HYXNxt" name="HYXNxt_" compartment="C_b" boundaryCondition="true"></species>
<species id="M_IBUTCOA" name="IBUTCOA_" compartment="C_c" boundaryCondition="false"></species>
<species id="M_IBUTLIPO" name="IBUTLIPO_" compartment="C_c" boundaryCondition="false"></species>
<species id="M_ICHOR" name="ICHOR_" compartment="C_c" boundaryCondition="false"></species>
<species id="M_ICIT" name="ICIT_" compartment="C_c" boundaryCondition="false"></species>
<species id="M_IDP" name="IDP_" compartment="C_c" boundaryCondition="false"></species>
<species id="M_IGP" name="IGP_" compartment="C_c" boundaryCondition="false"></species>
<species id="M_ILE" name="ILE_" compartment="C_c" boundaryCondition="false"></species>
<species id="M_ILExt" name="ILExt_" compartment="C_b" boundaryCondition="true"></species>
<species id="M_IMACP" name="IMACP_" compartment="C_c" boundaryCondition="false"></species>
<species id="M_IMP" name="IMP_" compartment="C_c" boundaryCondition="false"></species>
<species id="M_INS" name="INS_" compartment="C_c" boundaryCondition="false"></species>
<species id="M_INSxt" name="INSxt_" compartment="C_b" boundaryCondition="true"></species>
<species id="M_IPP" name="IPP_" compartment="C_c" boundaryCondition="false"></species>
<species id="M_IPPMAL" name="IPPMAL_" compartment="C_c" boundaryCondition="false"></species>
<species id="M_ISUCC" name="ISUCC_" compartment="C_c" boundaryCondition="false"></species>
<species id="M_ITP" name="ITP_" compartment="C_c" boundaryCondition="false"></species>
<species id="M_KDG" name="KDG_" compartment="C_c" boundaryCondition="false"></species>
<species id="M_KDGxt" name="KDGxt_" compartment="C_b" boundaryCondition="true"></species>
<species id="M_KDPG" name="KDPG_" compartment="C_c" boundaryCondition="false"></species>
<species id="M_KYN" name="KYN_" compartment="C_c" boundaryCondition="false"></species>
<species id="M_LAC" name="LAC_" compartment="C_c" boundaryCondition="false"></species>
<species id="M_LACTAL" name="LACTAL_" compartment="C_c" boundaryCondition="false"></species>
<species id="M_LACTOSE" name="LACTOSE_" compartment="C_c" boundaryCondition="false"></species>
<species id="M_LACTOSExt" name="LACTOSExt_" compartment="C_b" boundaryCondition="true"></species>
<species id="M_LACxt" name="LACxt_" compartment="C_b" boundaryCondition="true"></species>
<species id="M_LARABINOSE" name="LARABINOSE_" compartment="C_c" boundaryCondition="false"></species>
<species id="M_LARABINOSExt" name="LARABINOSExt_" compartment="C_b" boundaryCondition="true"></species>
<species id="M_LEU" name="LEU_" compartment="C_c" boundaryCondition="false"></species>
<species id="M_LEUxt" name="LEUxt_" compartment="C_b" boundaryCondition="true"></species>
<species id="M_LIPO" name="LIPO_" compartment="C_c" boundaryCondition="false"></species>
<species id="M_LIPOYLPROTEIN" name="LIPOYLPROTEIN_" compartment="C_c" boundaryCondition="false"></species>
<species id="M_LLAC" name="LLAC_" compartment="C_c" boundaryCondition="false"></species>
<species id="M_LLACxt" name="LLACxt_" compartment="C_b" boundaryCondition="true"></species>
<species id="M_LLCT" name="LLCT_" compartment="C_c" boundaryCondition="false"></species>
<species id="M_LLYXOSE" name="LLYXOSE_" compartment="C_c" boundaryCondition="false"></species>
<species id="M_LLYXOSExt" name="LLYXOSExt_" compartment="C_b" boundaryCondition="true"></species>
<species id="M_LRIBULOSE" name="LRIBULOSE_" compartment="C_c" boundaryCondition="false"></species>
<species id="M_LRIBULOSE5P" name="LRIBULOSE5P_" compartment="C_c" boundaryCondition="false"></species>
<species id="M_LXYLULOSE" name="LXYLULOSE_" compartment="C_c" boundaryCondition="false"></species>
<species id="M_LXYLULOSE1P" name="LXYLULOSE1P_" compartment="C_c" boundaryCondition="false"></species>
<species id="M_LXYLULOSE5P" name="LXYLULOSE5P_" compartment="C_c" boundaryCondition="false"></species>
<species id="M_LYS" name="LYS_" compartment="C_c" boundaryCondition="false"></species>
<species id="M_LYSxt" name="LYSxt_" compartment="C_b" boundaryCondition="true"></species>
<species id="M_MAACCOA" name="MAACCOA_" compartment="C_c" boundaryCondition="false"></species>
<species id="M_MACAC" name="MACAC_" compartment="C_c" boundaryCondition="false"></species>
<species id="M_MACRCOA" name="MACRCOA_" compartment="C_c" boundaryCondition="false"></species>
<species id="M_MAL" name="MAL_" compartment="C_c" boundaryCondition="false"></species>
<species id="M_MALACP" name="MALACP_" compartment="C_c" boundaryCondition="false"></species>
<species id="M_MALCOA" name="MALCOA_" compartment="C_c" boundaryCondition="false"></species>
<species id="M_MALONATES" name="MALONATES_" compartment="C_c" boundaryCondition="false"></species>
<species id="M_MALxt" name="MALxt_" compartment="C_b" boundaryCondition="true"></species>
<species id="M_MAN" name="MAN_" compartment="C_c" boundaryCondition="false"></species>
<species id="M_MAN1P" name="MAN1P_" compartment="C_c" boundaryCondition="false"></species>
<species id="M_MAN6P" name="MAN6P_" compartment="C_c" boundaryCondition="false"></species>
<species id="M_MANxt" name="MANxt_" compartment="C_b" boundaryCondition="true"></species>
<species id="M_MDAPIM" name="MDAPIM_" compartment="C_c" boundaryCondition="false"></species>
<species id="M_MDE4P" name="MDE4P_" compartment="C_c" boundaryCondition="false"></species>
<species id="M_MDECPP" name="MDECPP_" compartment="C_c" boundaryCondition="false"></species>
<species id="M_MELI" name="MELI_" compartment="C_c" boundaryCondition="false"></species>
<species id="M_MELIxt" name="MELIxt_" compartment="C_b" boundaryCondition="true"></species>
<species id="M_MELT" name="MELT_" compartment="C_c" boundaryCondition="false"></species>
<species id="M_MET" name="MET_" compartment="C_c" boundaryCondition="false"></species>
<species id="M_METHANOL" name="METHANOL_" compartment="C_c" boundaryCondition="false"></species>
<species id="M_METHF" name="METHF_" compartment="C_c" boundaryCondition="false"></species>
<species id="M_METHYLMALONATE" name="METHYLMALONATE_" compartment="C_c" boundaryCondition="false"></species>
<species id="M_METHYLMALONATES" name="METHYLMALONATES_" compartment="C_c" boundaryCondition="false"></species>
<species id="M_METTHF" name="METTHF_" compartment="C_c" boundaryCondition="false"></species>
<species id="M_METxt" name="METxt_" compartment="C_b" boundaryCondition="true"></species>
<species id="M_MGLUTCOA" name="MGLUTCOA_" compartment="C_c" boundaryCondition="false"></species>
<species id="M_MI" name="MI_" compartment="C_c" boundaryCondition="false"></species>
<species id="M_MK" name="MK_" compartment="C_c" boundaryCondition="false"></species>
<species id="M_MKH2" name="MKH2_" compartment="C_c" boundaryCondition="false"></species>
<species id="M_MLT" name="MLT_" compartment="C_c" boundaryCondition="false"></species>
<species id="M_MLTxt" name="MLTxt_" compartment="C_b" boundaryCondition="true"></species>
<species id="M_MNT1P" name="MNT1P_" compartment="C_c" boundaryCondition="false"></species>
<species id="M_MNTxt" name="MNTxt_" compartment="C_b" boundaryCondition="true"></species>
<species id="M_MOP" name="MOP_" compartment="C_c" boundaryCondition="false"></species>
<species id="M_MTHF" name="MTHF_" compartment="C_c" boundaryCondition="false"></species>
<species id="M_MTHPTGLU" name="MTHPTGLU_" compartment="C_c" boundaryCondition="false"></species>
<species id="M_n_1POLYP" name="(n-1)POLYP_" compartment="C_c" boundaryCondition="false"></species>
<species id="M_Na" name="Na_" compartment="C_c" boundaryCondition="false"></species>
<species id="M_NAAD" name="NAAD_" compartment="C_c" boundaryCondition="false"></species>
<species id="M_NAC" name="NAC_" compartment="C_c" boundaryCondition="false"></species>
<species id="M_NACD" name="NACD_" compartment="C_c" boundaryCondition="false"></species>
<species id="M_NACN" name="NACN_" compartment="C_c" boundaryCondition="false"></species>
<species id="M_NACxt" name="NACxt_" compartment="C_b" boundaryCondition="true"></species>
<species id="M_NAD" name="NAD_" compartment="C_c" boundaryCondition="false"></species>
<species id="M_NADH" name="NADH_" compartment="C_c" boundaryCondition="false"></species>
<species id="M_NADP" name="NADP_" compartment="C_c" boundaryCondition="false"></species>
<species id="M_NADPH" name="NADPH_" compartment="C_c" boundaryCondition="false"></species>
<species id="M_NAGA1P" name="NAGA1P_" compartment="C_c" boundaryCondition="false"></species>
<species id="M_NAGLU" name="NAGLU_" compartment="C_c" boundaryCondition="false"></species>
<species id="M_NAGLUP" name="NAGLUP_" compartment="C_c" boundaryCondition="false"></species>
<species id="M_NAGLUS" name="NAGLUS_" compartment="C_c" boundaryCondition="false"></species>
<species id="M_NAM" name="NAM_" compartment="C_c" boundaryCondition="false"></species>
<species id="M_NAMD" name="NAMD_" compartment="C_c" boundaryCondition="false"></species>
<species id="M_NAMN" name="NAMN_" compartment="C_c" boundaryCondition="false"></species>
<species id="M_NAORN" name="NAORN_" compartment="C_c" boundaryCondition="false"></species>
<species id="M_Naxt" name="Naxt_" compartment="C_b" boundaryCondition="true"></species>
<species id="M_NH3" name="NH3_" compartment="C_c" boundaryCondition="false"></species>
<species id="M_NH3xt" name="NH3xt_" compartment="C_b" boundaryCondition="true"></species>
<species id="M_NO2" name="NO2_" compartment="C_c" boundaryCondition="false"></species>
<species id="M_NO3" name="NO3_" compartment="C_c" boundaryCondition="false"></species>
<species id="M_NO3xt" name="NO3xt_" compartment="C_b" boundaryCondition="true"></species>
<species id="M_nPOLYP" name="(n)POLYP_" compartment="C_c" boundaryCondition="false"></species>
<species id="M_NPP" name="NPP_" compartment="C_c" boundaryCondition="false"></species>
<species id="M_NPRAN" name="NPRAN_" compartment="C_c" boundaryCondition="false"></species>
<species id="M_NRP1" name="NRP1_" compartment="C_c" boundaryCondition="false"></species>
<species id="M_NRP2" name="NRP2_" compartment="C_c" boundaryCondition="false"></species>
<species id="M_NRP3" name="NRP3_" compartment="C_c" boundaryCondition="false"></species>
<species id="M_O2" name="O2_" compartment="C_c" boundaryCondition="false"></species>
<species id="M_O2xt" name="O2xt_" compartment="C_b" boundaryCondition="true"></species>
<species id="M_OA" name="OA_" compartment="C_c" boundaryCondition="false"></species>
<species id="M_OAHSER" name="OAHSER_" compartment="C_c" boundaryCondition="false"></species>
<species id="M_OBUT" name="OBUT_" compartment="C_c" boundaryCondition="false"></species>
<species id="M_ODHIMP" name="ODHIMP_" compartment="C_c" boundaryCondition="false"></species>
<species id="M_OICAP" name="OICAP_" compartment="C_c" boundaryCondition="false"></species>
<species id="M_OIVAL" name="OIVAL_" compartment="C_c" boundaryCondition="false"></species>
<species id="M_OMP" name="OMP_" compartment="C_c" boundaryCondition="false"></species>
<species id="M_OMVAL" name="OMVAL_" compartment="C_c" boundaryCondition="false"></species>
<species id="M_OPCOA" name="OPCOA_" compartment="C_c" boundaryCondition="false"></species>
<species id="M_OPP" name="OPP_" compartment="C_c" boundaryCondition="false"></species>
<species id="M_ORN" name="ORN_" compartment="C_c" boundaryCondition="false"></species>
<species id="M_ORNxt" name="ORNxt_" compartment="C_b" boundaryCondition="true"></species>
<species id="M_OROA" name="OROA_" compartment="C_c" boundaryCondition="false"></species>
<species id="M_OSB" name="OSB_" compartment="C_c" boundaryCondition="false"></species>
<species id="M_OSBCOA" name="OSBCOA_" compartment="C_c" boundaryCondition="false"></species>
<species id="M_OSLHSER" name="OSLHSER_" compartment="C_c" boundaryCondition="false"></species>
<species id="M_OTHIO" name="OTHIO_" compartment="C_c" boundaryCondition="false"></species>
<species id="M_OXOMETHYLPENTANOATE" name="OXOMETHYLPENTANOATE_" compartment="C_c" boundaryCondition="false"></species>
<species id="M_P5C" name="P5C_" compartment="C_c" boundaryCondition="false"></species>
<species id="M_PA" name="PA_" compartment="C_c" boundaryCondition="false"></species>
<species id="M_PABA" name="PABA_" compartment="C_c" boundaryCondition="false"></species>
<species id="M_PAC" name="PAC_" compartment="C_c" boundaryCondition="false"></species>
<species id="M_PACxt" name="PACxt_" compartment="C_b" boundaryCondition="true"></species>
<species id="M_PANT" name="PANT_" compartment="C_c" boundaryCondition="false"></species>
<species id="M_PAP" name="PAP_" compartment="C_c" boundaryCondition="false"></species>
<species id="M_PAPS" name="PAPS_" compartment="C_c" boundaryCondition="false"></species>
<species id="M_PE" name="PE_" compartment="C_c" boundaryCondition="false"></species>
<species id="M_PEP" name="PEP_" compartment="C_c" boundaryCondition="false"></species>
<species id="M_PEPTIDOGLYCAN" name="PEPTIDOGLYCAN_" compartment="C_c" boundaryCondition="false"></species>
<species id="M_PG" name="PG_" compartment="C_c" boundaryCondition="false"></species>
<species id="M_PGP" name="PGP_" compartment="C_c" boundaryCondition="false"></species>
<species id="M_PHAC" name="PHAC_" compartment="C_c" boundaryCondition="false"></species>
<species id="M_PHE" name="PHE_" compartment="C_c" boundaryCondition="false"></species>
<species id="M_PHEN" name="PHEN_" compartment="C_c" boundaryCondition="false"></species>
<species id="M_PHExt" name="PHExt_" compartment="C_b" boundaryCondition="true"></species>
<species id="M_PHOSPHOLIPID" name="PHOSPHOLIPID_" compartment="C_c" boundaryCondition="false"></species>
<species id="M_PHP" name="PHP_" compartment="C_c" boundaryCondition="false"></species>
<species id="M_PHPYR" name="PHPYR_" compartment="C_c" boundaryCondition="false"></species>
<species id="M_PHSER" name="PHSER_" compartment="C_c" boundaryCondition="false"></species>
<species id="M_PI" name="PI_" compartment="C_c" boundaryCondition="false"></species>
<species id="M_PIPER" name="PIPER_" compartment="C_c" boundaryCondition="false"></species>
<species id="M_PIxt" name="PIxt_" compartment="C_b" boundaryCondition="true"></species>
<species id="M_PNTO" name="PNTO_" compartment="C_c" boundaryCondition="false"></species>
<species id="M_POLYGP" name="POLYGP_" compartment="C_c" boundaryCondition="false"></species>
<species id="M_ppGpp" name="ppGpp_" compartment="C_c" boundaryCondition="false"></species>
<species id="M_PPI" name="PPI_" compartment="C_c" boundaryCondition="false"></species>
<species id="M_PPPP" name="PPPP_" compartment="C_c" boundaryCondition="false"></species>
<species id="M_PRAM" name="PRAM_" compartment="C_c" boundaryCondition="false"></species>
<species id="M_PRBAMP" name="PRBAMP_" compartment="C_c" boundaryCondition="false"></species>
<species id="M_PRBATP" name="PRBATP_" compartment="C_c" boundaryCondition="false"></species>
<species id="M_PRFICA" name="PRFICA_" compartment="C_c" boundaryCondition="false"></species>
<species id="M_PRFP" name="PRFP_" compartment="C_c" boundaryCondition="false"></species>
<species id="M_PRLP" name="PRLP_" compartment="C_c" boundaryCondition="false"></species>
<species id="M_PRO" name="PRO_" compartment="C_c" boundaryCondition="false"></species>
<species id="M_PRO_AMP" name="PRO-AMP_" compartment="C_c" boundaryCondition="false"></species>
<species id="M_PRO_PCP" name="PRO-PCP_" compartment="C_c" boundaryCondition="false"></species>
<species id="M_PROPANOATE" name="PROPANOATE_" compartment="C_c" boundaryCondition="false"></species>
<species id="M_PROPANOATExt" name="PROPANOATExt_" compartment="C_b" boundaryCondition="true"></species>
<species id="M_PROPIONYLACP" name="PROPIONYLACP_" compartment="C_c" boundaryCondition="false"></species>
<species id="M_PROPIONYLCOA" name="PROPIONYLCOA_" compartment="C_c" boundaryCondition="false"></species>
<species id="M_PROPIONYLP" name="PROPIONYLP_" compartment="C_c" boundaryCondition="false"></species>
<species id="M_PROTEIN" name="PROTEIN_" compartment="C_c" boundaryCondition="false"></species>
<species id="M_PROxt" name="PROxt_" compartment="C_b" boundaryCondition="true"></species>
<species id="M_PRPP" name="PRPP_" compartment="C_c" boundaryCondition="false"></species>
<species id="M_PS" name="PS_" compartment="C_c" boundaryCondition="false"></species>
<species id="M_PTRSC" name="PTRSC_" compartment="C_c" boundaryCondition="false"></species>
<species id="M_PURI5P" name="PURI5P_" compartment="C_c" boundaryCondition="false"></species>
<species id="M_PYR" name="PYR_" compartment="C_c" boundaryCondition="false"></species>
<species id="M_PYRA_PCP" name="PYRA-PCP_" compartment="C_c" boundaryCondition="false"></species>
<species id="M_PYRxt" name="PYRxt_" compartment="C_b" boundaryCondition="true"></species>
<species id="M_QA" name="QA_" compartment="C_c" boundaryCondition="false"></species>
<species id="M_R1P" name="R1P_" compartment="C_c" boundaryCondition="false"></species>
<species id="M_R5P" name="R5P_" compartment="C_c" boundaryCondition="false"></species>
<species id="M_RAF" name="RAF_" compartment="C_c" boundaryCondition="false"></species>
<species id="M_RHAMN" name="RHAMN_" compartment="C_c" boundaryCondition="false"></species>
<species id="M_RHAMN1P" name="RHAMN1P_" compartment="C_c" boundaryCondition="false"></species>
<species id="M_RHYDROXYBUTANOATE" name="RHYDROXYBUTANOATE_" compartment="C_c" boundaryCondition="false"></species>
<species id="M_RHYDROXYBUTANOYL" name="RHYDROXYBUTANOYL_" compartment="C_c" boundaryCondition="false"></species>
<species id="M_RIB" name="RIB_" compartment="C_c" boundaryCondition="false"></species>
<species id="M_RIBFLAV" name="RIBFLAV_" compartment="C_c" boundaryCondition="false"></species>
<species id="M_RIBxt" name="RIBxt_" compartment="C_b" boundaryCondition="true"></species>
<species id="M_RL5P" name="RL5P_" compartment="C_c" boundaryCondition="false"></species>
<species id="M_RMMALONYLCOA" name="RMMALONYLCOA_" compartment="C_c" boundaryCondition="false"></species>
<species id="M_RMN" name="RMN_" compartment="C_c" boundaryCondition="false"></species>
<species id="M_RMNxt" name="RMNxt_" compartment="C_b" boundaryCondition="true"></species>
<species id="M_RNA" name="RNA_" compartment="C_c" boundaryCondition="false"></species>
<species id="M_RTHIO" name="RTHIO_" compartment="C_c" boundaryCondition="false"></species>
<species id="M_S7P" name="S7P_" compartment="C_c" boundaryCondition="false"></species>
<species id="M_SAH" name="SAH_" compartment="C_c" boundaryCondition="false"></species>
<species id="M_SAICAR" name="SAICAR_" compartment="C_c" boundaryCondition="false"></species>
<species id="M_SAL6P" name="SAL6P_" compartment="C_c" boundaryCondition="false"></species>
<species id="M_SALICINxt" name="SALICINxt_" compartment="C_b" boundaryCondition="true"></species>
<species id="M_SAM" name="SAM_" compartment="C_c" boundaryCondition="false"></species>
<species id="M_SAOPIM" name="SAOPIM_" compartment="C_c" boundaryCondition="false"></species>
<species id="M_SAP" name="SAP_" compartment="C_c" boundaryCondition="false"></species>
<species id="M_SDAPIM" name="SDAPIM_" compartment="C_c" boundaryCondition="false"></species>
<species id="M_SDLIPO" name="SDLIPO_" compartment="C_c" boundaryCondition="false"></species>
<species id="M_SER" name="SER_" compartment="C_c" boundaryCondition="false"></species>
<species id="M_SERxt" name="SERxt_" compartment="C_b" boundaryCondition="true"></species>
<species id="M_SHCHC" name="SHCHC_" compartment="C_c" boundaryCondition="false"></species>
<species id="M_SHYDROXYBUTANOYL" name="SHYDROXYBUTANOYL_" compartment="C_c" boundaryCondition="false"></species>
<species id="M_SLF" name="SLF_" compartment="C_c" boundaryCondition="false"></species>
<species id="M_SLFxt" name="SLFxt_" compartment="C_b" boundaryCondition="true"></species>
<species id="M_SMALL_MOLECULES" name="SMALL MOLECULES_" compartment="C_c" boundaryCondition="false"></species>
<species id="M_SME" name="SME_" compartment="C_c" boundaryCondition="false"></species>
<species id="M_SME3P" name="SME3P_" compartment="C_c" boundaryCondition="false"></species>
<species id="M_SMMALONYLCOA" name="SMMALONYLCOA_" compartment="C_c" boundaryCondition="false"></species>
<species id="M_SOT" name="SOT_" compartment="C_c" boundaryCondition="false"></species>
<species id="M_SOTxt" name="SOTxt_" compartment="C_b" boundaryCondition="true"></species>
<species id="M_SPRMD" name="SPRMD_" compartment="C_c" boundaryCondition="false"></species>
<species id="M_STACHYOSE" name="STACHYOSE_" compartment="C_c" boundaryCondition="false"></species>
<species id="M_SUC" name="SUC_" compartment="C_c" boundaryCondition="false"></species>
<species id="M_SUCC" name="SUCC_" compartment="C_c" boundaryCondition="false"></species>
<species id="M_SUCCOA" name="SUCCOA_" compartment="C_c" boundaryCondition="false"></species>
<species id="M_SUCCSAL" name="SUCCSAL_" compartment="C_c" boundaryCondition="false"></species>
<species id="M_SUCCxt" name="SUCCxt_" compartment="C_b" boundaryCondition="true"></species>
<species id="M_T3" name="T3_" compartment="C_c" boundaryCondition="false"></species>
<species id="M_T3xt" name="T3xt_" compartment="C_b" boundaryCondition="true"></species>
<species id="M_TAG" name="TAG_" compartment="C_c" boundaryCondition="false"></species>
<species id="M_TARTRATE" name="TARTRATE_" compartment="C_c" boundaryCondition="false"></species>
<species id="M_TARTRATExt" name="TARTRATExt_" compartment="C_b" boundaryCondition="true"></species>
<species id="M_TARTRONATE" name="TARTRONATE_" compartment="C_c" boundaryCondition="false"></species>
<species id="M_TEICH" name="TEICH_" compartment="C_c" boundaryCondition="false"></species>
<species id="M_TETRAHYDRODIPICOLINATE" name="TETRAHYDRODIPICOLINATE_" compartment="C_c" boundaryCondition="false"></species>
<species id="M_THF" name="THF_" compartment="C_c" boundaryCondition="false"></species>
<species id="M_THFG" name="THFG_" compartment="C_c" boundaryCondition="false"></species>
<species id="M_THPTGLU" name="THPTGLU_" compartment="C_c" boundaryCondition="false"></species>
<species id="M_THR" name="THR_" compartment="C_c" boundaryCondition="false"></species>
<species id="M_THRxt" name="THRxt_" compartment="C_b" boundaryCondition="true"></species>
<species id="M_THY" name="THY_" compartment="C_c" boundaryCondition="false"></species>
<species id="M_TRE" name="TRE_" compartment="C_c" boundaryCondition="false"></species>
<species id="M_TRE6P" name="TRE6P_" compartment="C_c" boundaryCondition="false"></species>
<species id="M_TRExt" name="TRExt_" compartment="C_b" boundaryCondition="true"></species>
<species id="M_TRP" name="TRP_" compartment="C_c" boundaryCondition="false"></species>
<species id="M_TRPxt" name="TRPxt_" compartment="C_b" boundaryCondition="true"></species>
<species id="M_TYR" name="TYR_" compartment="C_c" boundaryCondition="false"></species>
<species id="M_TYRxt" name="TYRxt_" compartment="C_b" boundaryCondition="true"></species>
<species id="M_UDP" name="UDP_" compartment="C_c" boundaryCondition="false"></species>
<species id="M_UDPDGLUC" name="UDPDGLUC_" compartment="C_c" boundaryCondition="false"></species>
<species id="M_UDPG" name="UDPG_" compartment="C_c" boundaryCondition="false"></species>
<species id="M_UDPGAL" name="UDPGAL_" compartment="C_c" boundaryCondition="false"></species>
<species id="M_UDPNACVG" name="UDPNACVG_" compartment="C_c" boundaryCondition="false"></species>
<species id="M_UDPNAG" name="UDPNAG_" compartment="C_c" boundaryCondition="false"></species>
<species id="M_UDPNAM" name="UDPNAM_" compartment="C_c" boundaryCondition="false"></species>
<species id="M_UGC" name="UGC_" compartment="C_c" boundaryCondition="false"></species>
<species id="M_UMP" name="UMP_" compartment="C_c" boundaryCondition="false"></species>
<species id="M_URA" name="URA_" compartment="C_c" boundaryCondition="false"></species>
<species id="M_URATE" name="URATE_" compartment="C_c" boundaryCondition="false"></species>
<species id="M_URAxt" name="URAxt_" compartment="C_b" boundaryCondition="true"></species>
<species id="M_UREA" name="UREA_" compartment="C_c" boundaryCondition="false"></species>
<species id="M_UREAxt" name="UREAxt_" compartment="C_b" boundaryCondition="true"></species>
<species id="M_URI" name="URI_" compartment="C_c" boundaryCondition="false"></species>
<species id="M_URIxt" name="URIxt_" compartment="C_b" boundaryCondition="true"></species>
<species id="M_UROCANATE" name="UROCANATE_" compartment="C_c" boundaryCondition="false"></species>
<species id="M_UTP" name="UTP_" compartment="C_c" boundaryCondition="false"></species>
<species id="M_VAL" name="VAL_" compartment="C_c" boundaryCondition="false"></species>
<species id="M_VALxt" name="VALxt_" compartment="C_b" boundaryCondition="true"></species>
<species id="M_X5P" name="X5P_" compartment="C_c" boundaryCondition="false"></species>
<species id="M_XAN" name="XAN_" compartment="C_c" boundaryCondition="false"></species>
<species id="M_XANxt" name="XANxt_" compartment="C_b" boundaryCondition="true"></species>
<species id="M_XMP" name="XMP_" compartment="C_c" boundaryCondition="false"></species>
<species id="M_XTSINE" name="XTSINE_" compartment="C_c" boundaryCondition="false"></species>
<species id="M_XYL" name="XYL_" compartment="C_c" boundaryCondition="false"></species>
<species id="M_XYLITOL" name="XYLITOL_" compartment="C_c" boundaryCondition="false"></species>
<species id="M_XYLITOLxt" name="XYLITOLxt_" compartment="C_b" boundaryCondition="true"></species>
<species id="M_XYLxt" name="XYLxt_" compartment="C_b" boundaryCondition="true"></species>
</listOfSpecies><listOfReactions><reaction id="R_r0001" name="glycerol kinase " reversible="false"><notes><html:p>GENE_ASSOCIATION: SCO1660</html:p><html:p>PROTEIN_CLASS: 2.7.1.30</html:p></notes><listOfReactants><speciesReference species="M_ATP" stoichiometry="1"/><speciesReference species="M_GL" stoichiometry="1"/></listOfReactants><listOfProducts><speciesReference species="M_ADP" stoichiometry="1"></speciesReference><speciesReference species="M_GL3P" stoichiometry="1"></speciesReference></listOfProducts><kineticLaw><math xmlns="http://www.w3.org/1998/Math/MathML"><apply><ci> LOWER_BOUND </ci><ci> UPPER_BOUND </ci><ci> OBJECTIVE_COEFFICIENT </ci></apply></math><listOfParameters><parameter id="LOWER_BOUND" value="     0.00000000"/><parameter id="UPPER_BOUND" value="  1000.00000000"/><parameter id="OBJECTIVE_COEFFICIENT" value="     0.00000000"/></listOfParameters></kineticLaw></reaction>
<reaction id="R_r0002" name="glycerol kinase   " reversible="false"><notes><html:p>GENE_ASSOCIATION: SCO0509</html:p><html:p>PROTEIN_CLASS: 2.7.1.30</html:p></notes><listOfReactants><speciesReference species="M_ATP" stoichiometry="1"/><speciesReference species="M_GL" stoichiometry="1"/></listOfReactants><listOfProducts><speciesReference species="M_ADP" stoichiometry="1"></speciesReference><speciesReference species="M_GL3P" stoichiometry="1"></speciesReference></listOfProducts><kineticLaw><math xmlns="http://www.w3.org/1998/Math/MathML"><apply><ci> LOWER_BOUND </ci><ci> UPPER_BOUND </ci><ci> OBJECTIVE_COEFFICIENT </ci></apply></math><listOfParameters><parameter id="LOWER_BOUND" value="     0.00000000"/><parameter id="UPPER_BOUND" value="  1000.00000000"/><parameter id="OBJECTIVE_COEFFICIENT" value="     0.00000000"/></listOfParameters></kineticLaw></reaction>
<reaction id="R_r0003" name="glycerol kinase " reversible="false"><notes><html:p>GENE_ASSOCIATION: SCO7004</html:p><html:p>PROTEIN_CLASS: 2.7.1.30</html:p></notes><listOfReactants><speciesReference species="M_ATP" stoichiometry="1"/><speciesReference species="M_GL" stoichiometry="1"/></listOfReactants><listOfProducts><speciesReference species="M_ADP" stoichiometry="1"></speciesReference><speciesReference species="M_GL3P" stoichiometry="1"></speciesReference></listOfProducts><kineticLaw><math xmlns="http://www.w3.org/1998/Math/MathML"><apply><ci> LOWER_BOUND </ci><ci> UPPER_BOUND </ci><ci> OBJECTIVE_COEFFICIENT </ci></apply></math><listOfParameters><parameter id="LOWER_BOUND" value="     0.00000000"/><parameter id="UPPER_BOUND" value="  1000.00000000"/><parameter id="OBJECTIVE_COEFFICIENT" value="     0.00000000"/></listOfParameters></kineticLaw></reaction>
<reaction id="R_r0004" name="glycerol-3-phosphate dehydrogenase  " reversible="false"><notes><html:p>GENE_ASSOCIATION: SCO1661</html:p><html:p>PROTEIN_CLASS: 1.1.99.5</html:p></notes><listOfReactants><speciesReference species="M_GL3P" stoichiometry="1"/><speciesReference species="M_MK" stoichiometry="1"/></listOfReactants><listOfProducts><speciesReference species="M_DHAP" stoichiometry="1"></speciesReference><speciesReference species="M_MKH2" stoichiometry="1"></speciesReference></listOfProducts><kineticLaw><math xmlns="http://www.w3.org/1998/Math/MathML"><apply><ci> LOWER_BOUND </ci><ci> UPPER_BOUND </ci><ci> OBJECTIVE_COEFFICIENT </ci></apply></math><listOfParameters><parameter id="LOWER_BOUND" value="     0.00000000"/><parameter id="UPPER_BOUND" value="  1000.00000000"/><parameter id="OBJECTIVE_COEFFICIENT" value="     0.00000000"/></listOfParameters></kineticLaw></reaction>
<reaction id="R_r0005" name="glycerol-3-phosphate dehydrogenase  " reversible="false"><notes><html:p>GENE_ASSOCIATION: ( SCO7005 and SCO7006 )</html:p><html:p>PROTEIN_CLASS: 1.1.99.5</html:p></notes><listOfReactants><speciesReference species="M_GL3P" stoichiometry="1"/><speciesReference species="M_MK" stoichiometry="1"/></listOfReactants><listOfProducts><speciesReference species="M_DHAP" stoichiometry="1"></speciesReference><speciesReference species="M_MKH2" stoichiometry="1"></speciesReference></listOfProducts><kineticLaw><math xmlns="http://www.w3.org/1998/Math/MathML"><apply><ci> LOWER_BOUND </ci><ci> UPPER_BOUND </ci><ci> OBJECTIVE_COEFFICIENT </ci></apply></math><listOfParameters><parameter id="LOWER_BOUND" value="     0.00000000"/><parameter id="UPPER_BOUND" value="  1000.00000000"/><parameter id="OBJECTIVE_COEFFICIENT" value="     0.00000000"/></listOfParameters></kineticLaw></reaction>
<reaction id="R_r0006" name="glycerol-3-phosphate dehydrogenase  " reversible="false"><notes><html:p>GENE_ASSOCIATION: SCO0670</html:p><html:p>PROTEIN_CLASS: 1.1.99.5</html:p></notes><listOfReactants><speciesReference species="M_GL3P" stoichiometry="1"/><speciesReference species="M_MK" stoichiometry="1"/></listOfReactants><listOfProducts><speciesReference species="M_DHAP" stoichiometry="1"></speciesReference><speciesReference species="M_MKH2" stoichiometry="1"></speciesReference></listOfProducts><kineticLaw><math xmlns="http://www.w3.org/1998/Math/MathML"><apply><ci> LOWER_BOUND </ci><ci> UPPER_BOUND </ci><ci> OBJECTIVE_COEFFICIENT </ci></apply></math><listOfParameters><parameter id="LOWER_BOUND" value="     0.00000000"/><parameter id="UPPER_BOUND" value="  1000.00000000"/><parameter id="OBJECTIVE_COEFFICIENT" value="     0.00000000"/></listOfParameters></kineticLaw></reaction>
<reaction id="R_r0007" name="glycerol-3-phosphate dehydrogenase " reversible="false"><notes><html:p>GENE_ASSOCIATION: SCO4774</html:p><html:p>PROTEIN_CLASS: 1.1.99.5</html:p></notes><listOfReactants><speciesReference species="M_GL3P" stoichiometry="1"/><speciesReference species="M_MK" stoichiometry="1"/></listOfReactants><listOfProducts><speciesReference species="M_DHAP" stoichiometry="1"></speciesReference><speciesReference species="M_MKH2" stoichiometry="1"></speciesReference></listOfProducts><kineticLaw><math xmlns="http://www.w3.org/1998/Math/MathML"><apply><ci> LOWER_BOUND </ci><ci> UPPER_BOUND </ci><ci> OBJECTIVE_COEFFICIENT </ci></apply></math><listOfParameters><parameter id="LOWER_BOUND" value="     0.00000000"/><parameter id="UPPER_BOUND" value="  1000.00000000"/><parameter id="OBJECTIVE_COEFFICIENT" value="     0.00000000"/></listOfParameters></kineticLaw></reaction>
<reaction id="R_r0008" name="glyceraldehyde dehydrogenase  " reversible="false"><notes><html:p>GENE_ASSOCIATION: SCO1174</html:p><html:p>PROTEIN_CLASS: 1.2.1.3</html:p></notes><listOfReactants><speciesReference species="M_NAD" stoichiometry="1"/><speciesReference species="M_T3" stoichiometry="1"/></listOfReactants><listOfProducts><speciesReference species="M_DGLYCERATE" stoichiometry="1"></speciesReference><speciesReference species="M_NADH" stoichiometry="1"></speciesReference></listOfProducts><kineticLaw><math xmlns="http://www.w3.org/1998/Math/MathML"><apply><ci> LOWER_BOUND </ci><ci> UPPER_BOUND </ci><ci> OBJECTIVE_COEFFICIENT </ci></apply></math><listOfParameters><parameter id="LOWER_BOUND" value="     0.00000000"/><parameter id="UPPER_BOUND" value="  1000.00000000"/><parameter id="OBJECTIVE_COEFFICIENT" value="     0.00000000"/></listOfParameters></kineticLaw></reaction>
<reaction id="R_r0009" name="glyceraldehyde dehydrogenase  " reversible="false"><notes><html:p>GENE_ASSOCIATION: SCO1706</html:p><html:p>PROTEIN_CLASS: 1.2.1.3</html:p></notes><listOfReactants><speciesReference species="M_NAD" stoichiometry="1"/><speciesReference species="M_T3" stoichiometry="1"/></listOfReactants><listOfProducts><speciesReference species="M_DGLYCERATE" stoichiometry="1"></speciesReference><speciesReference species="M_NADH" stoichiometry="1"></speciesReference></listOfProducts><kineticLaw><math xmlns="http://www.w3.org/1998/Math/MathML"><apply><ci> LOWER_BOUND </ci><ci> UPPER_BOUND </ci><ci> OBJECTIVE_COEFFICIENT </ci></apply></math><listOfParameters><parameter id="LOWER_BOUND" value="     0.00000000"/><parameter id="UPPER_BOUND" value="  1000.00000000"/><parameter id="OBJECTIVE_COEFFICIENT" value="     0.00000000"/></listOfParameters></kineticLaw></reaction>
<reaction id="R_r0010" name="glyceraldehyde dehydrogenase  " reversible="false"><notes><html:p>GENE_ASSOCIATION: SCO3420</html:p><html:p>PROTEIN_CLASS: 1.2.1.3</html:p></notes><listOfReactants><speciesReference species="M_NAD" stoichiometry="1"/><speciesReference species="M_T3" stoichiometry="1"/></listOfReactants><listOfProducts><speciesReference species="M_DGLYCERATE" stoichiometry="1"></speciesReference><speciesReference species="M_NADH" stoichiometry="1"></speciesReference></listOfProducts><kineticLaw><math xmlns="http://www.w3.org/1998/Math/MathML"><apply><ci> LOWER_BOUND </ci><ci> UPPER_BOUND </ci><ci> OBJECTIVE_COEFFICIENT </ci></apply></math><listOfParameters><parameter id="LOWER_BOUND" value="     0.00000000"/><parameter id="UPPER_BOUND" value="  1000.00000000"/><parameter id="OBJECTIVE_COEFFICIENT" value="     0.00000000"/></listOfParameters></kineticLaw></reaction>
<reaction id="R_r0011" name="glyceraldehyde dehydrogenase  " reversible="false"><notes><html:p>GENE_ASSOCIATION: SCO4913</html:p><html:p>PROTEIN_CLASS: 1.2.1.3</html:p></notes><listOfReactants><speciesReference species="M_NAD" stoichiometry="1"/><speciesReference species="M_T3" stoichiometry="1"/></listOfReactants><listOfProducts><speciesReference species="M_DGLYCERATE" stoichiometry="1"></speciesReference><speciesReference species="M_NADH" stoichiometry="1"></speciesReference></listOfProducts><kineticLaw><math xmlns="http://www.w3.org/1998/Math/MathML"><apply><ci> LOWER_BOUND </ci><ci> UPPER_BOUND </ci><ci> OBJECTIVE_COEFFICIENT </ci></apply></math><listOfParameters><parameter id="LOWER_BOUND" value="     0.00000000"/><parameter id="UPPER_BOUND" value="  1000.00000000"/><parameter id="OBJECTIVE_COEFFICIENT" value="     0.00000000"/></listOfParameters></kineticLaw></reaction>
<reaction id="R_r0012" name="glycerate kinase" reversible="false"><notes><html:p>GENE_ASSOCIATION: SCO2145</html:p><html:p>PROTEIN_CLASS: 2.7.1.31</html:p></notes><listOfReactants><speciesReference species="M_ATP" stoichiometry="1"/><speciesReference species="M_DGLYCERATE" stoichiometry="1"/></listOfReactants><listOfProducts><speciesReference species="M_3PG" stoichiometry="1"></speciesReference><speciesReference species="M_ADP" stoichiometry="1"></speciesReference></listOfProducts><kineticLaw><math xmlns="http://www.w3.org/1998/Math/MathML"><apply><ci> LOWER_BOUND </ci><ci> UPPER_BOUND </ci><ci> OBJECTIVE_COEFFICIENT </ci></apply></math><listOfParameters><parameter id="LOWER_BOUND" value="     0.00000000"/><parameter id="UPPER_BOUND" value="  1000.00000000"/><parameter id="OBJECTIVE_COEFFICIENT" value="     0.00000000"/></listOfParameters></kineticLaw></reaction>
<reaction id="R_r0013" name="glycerate kinase" reversible="false"><notes><html:p>GENE_ASSOCIATION: SCO6466</html:p><html:p>PROTEIN_CLASS: 2.7.1.31</html:p></notes><listOfReactants><speciesReference species="M_ATP" stoichiometry="1"/><speciesReference species="M_DGLYCERATE" stoichiometry="1"/></listOfReactants><listOfProducts><speciesReference species="M_3PG" stoichiometry="1"></speciesReference><speciesReference species="M_ADP" stoichiometry="1"></speciesReference></listOfProducts><kineticLaw><math xmlns="http://www.w3.org/1998/Math/MathML"><apply><ci> LOWER_BOUND </ci><ci> UPPER_BOUND </ci><ci> OBJECTIVE_COEFFICIENT </ci></apply></math><listOfParameters><parameter id="LOWER_BOUND" value="     0.00000000"/><parameter id="UPPER_BOUND" value="  1000.00000000"/><parameter id="OBJECTIVE_COEFFICIENT" value="     0.00000000"/></listOfParameters></kineticLaw></reaction>
<reaction id="R_r0014" name="ribokinase" reversible="false"><notes><html:p>GENE_ASSOCIATION: SCO2748</html:p><html:p>PROTEIN_CLASS: 2.7.1.15</html:p></notes><listOfReactants><speciesReference species="M_ATP" stoichiometry="1"/><speciesReference species="M_RIB" stoichiometry="1"/></listOfReactants><listOfProducts><speciesReference species="M_ADP" stoichiometry="1"></speciesReference><speciesReference species="M_R5P" stoichiometry="1"></speciesReference></listOfProducts><kineticLaw><math xmlns="http://www.w3.org/1998/Math/MathML"><apply><ci> LOWER_BOUND </ci><ci> UPPER_BOUND </ci><ci> OBJECTIVE_COEFFICIENT </ci></apply></math><listOfParameters><parameter id="LOWER_BOUND" value="     0.00000000"/><parameter id="UPPER_BOUND" value="  1000.00000000"/><parameter id="OBJECTIVE_COEFFICIENT" value="     0.00000000"/></listOfParameters></kineticLaw></reaction>
<reaction id="R_r0015" name="aldehyde reductase" reversible="true"><notes><html:p>PROTEIN_CLASS: 1.1.1.21</html:p></notes><listOfReactants><speciesReference species="M_ARABITOL" stoichiometry="1"/><speciesReference species="M_NAD" stoichiometry="1"/></listOfReactants><listOfProducts><speciesReference species="M_LARABINOSE" stoichiometry="1"></speciesReference><speciesReference species="M_NADH" stoichiometry="1"></speciesReference></listOfProducts><kineticLaw><math xmlns="http://www.w3.org/1998/Math/MathML"><apply><ci> LOWER_BOUND </ci><ci> UPPER_BOUND </ci><ci> OBJECTIVE_COEFFICIENT </ci></apply></math><listOfParameters><parameter id="LOWER_BOUND" value=" -1000.00000000"/><parameter id="UPPER_BOUND" value="  1000.00000000"/><parameter id="OBJECTIVE_COEFFICIENT" value="     0.00000000"/></listOfParameters></kineticLaw></reaction>
<reaction id="R_r0016" name="L-arabinitol 4-dehydrogenase" reversible="true"><notes><html:p>PROTEIN_CLASS: 1.1.1.12</html:p></notes><listOfReactants><speciesReference species="M_ARABITOL" stoichiometry="1"/><speciesReference species="M_NAD" stoichiometry="1"/></listOfReactants><listOfProducts><speciesReference species="M_LXYLULOSE" stoichiometry="1"></speciesReference><speciesReference species="M_NADH" stoichiometry="1"></speciesReference></listOfProducts><kineticLaw><math xmlns="http://www.w3.org/1998/Math/MathML"><apply><ci> LOWER_BOUND </ci><ci> UPPER_BOUND </ci><ci> OBJECTIVE_COEFFICIENT </ci></apply></math><listOfParameters><parameter id="LOWER_BOUND" value=" -1000.00000000"/><parameter id="UPPER_BOUND" value="  1000.00000000"/><parameter id="OBJECTIVE_COEFFICIENT" value="     0.00000000"/></listOfParameters></kineticLaw></reaction>
<reaction id="R_r0017" name="L-arabinose isomerase" reversible="true"><notes><html:p>PROTEIN_CLASS: 5.3.1.4</html:p></notes><listOfReactants><speciesReference species="M_LARABINOSE" stoichiometry="1"/></listOfReactants><listOfProducts><speciesReference species="M_LRIBULOSE" stoichiometry="1"></speciesReference></listOfProducts><kineticLaw><math xmlns="http://www.w3.org/1998/Math/MathML"><apply><ci> LOWER_BOUND </ci><ci> UPPER_BOUND </ci><ci> OBJECTIVE_COEFFICIENT </ci></apply></math><listOfParameters><parameter id="LOWER_BOUND" value=" -1000.00000000"/><parameter id="UPPER_BOUND" value="  1000.00000000"/><parameter id="OBJECTIVE_COEFFICIENT" value="     0.00000000"/></listOfParameters></kineticLaw></reaction>
<reaction id="R_r0018" name="L-arabinitol 2-dehydrogenase" reversible="true"><notes><html:p>PROTEIN_CLASS: 1.1.1.13</html:p></notes><listOfReactants><speciesReference species="M_ARABITOL" stoichiometry="1"/><speciesReference species="M_NAD" stoichiometry="1"/></listOfReactants><listOfProducts><speciesReference species="M_LRIBULOSE" stoichiometry="1"></speciesReference><speciesReference species="M_NADH" stoichiometry="1"></speciesReference></listOfProducts><kineticLaw><math xmlns="http://www.w3.org/1998/Math/MathML"><apply><ci> LOWER_BOUND </ci><ci> UPPER_BOUND </ci><ci> OBJECTIVE_COEFFICIENT </ci></apply></math><listOfParameters><parameter id="LOWER_BOUND" value=" -1000.00000000"/><parameter id="UPPER_BOUND" value="  1000.00000000"/><parameter id="OBJECTIVE_COEFFICIENT" value="     0.00000000"/></listOfParameters></kineticLaw></reaction>
<reaction id="R_r0019" name="ribulokinase" reversible="false"><notes><html:p>PROTEIN_CLASS: 2.7.1.16</html:p></notes><listOfReactants><speciesReference species="M_ATP" stoichiometry="1"/><speciesReference species="M_LRIBULOSE" stoichiometry="1"/></listOfReactants><listOfProducts><speciesReference species="M_ADP" stoichiometry="1"></speciesReference><speciesReference species="M_LRIBULOSE5P" stoichiometry="1"></speciesReference></listOfProducts><kineticLaw><math xmlns="http://www.w3.org/1998/Math/MathML"><apply><ci> LOWER_BOUND </ci><ci> UPPER_BOUND </ci><ci> OBJECTIVE_COEFFICIENT </ci></apply></math><listOfParameters><parameter id="LOWER_BOUND" value="     0.00000000"/><parameter id="UPPER_BOUND" value="  1000.00000000"/><parameter id="OBJECTIVE_COEFFICIENT" value="     0.00000000"/></listOfParameters></kineticLaw></reaction>
<reaction id="R_r0020" name="L-xylulokinase" reversible="false"><notes><html:p>PROTEIN_CLASS: 2.7.1.53</html:p></notes><listOfReactants><speciesReference species="M_ATP" stoichiometry="1"/><speciesReference species="M_LXYLULOSE" stoichiometry="1"/></listOfReactants><listOfProducts><speciesReference species="M_ADP" stoichiometry="1"></speciesReference><speciesReference species="M_LXYLULOSE5P" stoichiometry="1"></speciesReference></listOfProducts><kineticLaw><math xmlns="http://www.w3.org/1998/Math/MathML"><apply><ci> LOWER_BOUND </ci><ci> UPPER_BOUND </ci><ci> OBJECTIVE_COEFFICIENT </ci></apply></math><listOfParameters><parameter id="LOWER_BOUND" value="     0.00000000"/><parameter id="UPPER_BOUND" value="  1000.00000000"/><parameter id="OBJECTIVE_COEFFICIENT" value="     0.00000000"/></listOfParameters></kineticLaw></reaction>
<reaction id="R_r0021" name="rhamnulokinase" reversible="false"><notes><html:p>GENE_ASSOCIATION: SCO0814</html:p><html:p>PROTEIN_CLASS: 2.7.1.5</html:p></notes><listOfReactants><speciesReference species="M_ATP" stoichiometry="1"/><speciesReference species="M_LXYLULOSE" stoichiometry="1"/></listOfReactants><listOfProducts><speciesReference species="M_ADP" stoichiometry="1"></speciesReference><speciesReference species="M_LXYLULOSE1P" stoichiometry="1"></speciesReference></listOfProducts><kineticLaw><math xmlns="http://www.w3.org/1998/Math/MathML"><apply><ci> LOWER_BOUND </ci><ci> UPPER_BOUND </ci><ci> OBJECTIVE_COEFFICIENT </ci></apply></math><listOfParameters><parameter id="LOWER_BOUND" value="     0.00000000"/><parameter id="UPPER_BOUND" value="  1000.00000000"/><parameter id="OBJECTIVE_COEFFICIENT" value="     0.00000000"/></listOfParameters></kineticLaw></reaction>
<reaction id="R_r0022" name="isomerase" reversible="true"><notes><html:p>PROTEIN_CLASS: 5.-.-.-</html:p></notes><listOfReactants><speciesReference species="M_LXYLULOSE5P" stoichiometry="1"/></listOfReactants><listOfProducts><speciesReference species="M_LRIBULOSE5P" stoichiometry="1"></speciesReference></listOfProducts><kineticLaw><math xmlns="http://www.w3.org/1998/Math/MathML"><apply><ci> LOWER_BOUND </ci><ci> UPPER_BOUND </ci><ci> OBJECTIVE_COEFFICIENT </ci></apply></math><listOfParameters><parameter id="LOWER_BOUND" value=" -1000.00000000"/><parameter id="UPPER_BOUND" value="  1000.00000000"/><parameter id="OBJECTIVE_COEFFICIENT" value="     0.00000000"/></listOfParameters></kineticLaw></reaction>
<reaction id="R_r0023" name="L-ribulose-phosphate 4-epimerase" reversible="true"><notes><html:p>PROTEIN_CLASS: 5.1.3.4</html:p></notes><listOfReactants><speciesReference species="M_LRIBULOSE5P" stoichiometry="1"/></listOfReactants><listOfProducts><speciesReference species="M_X5P" stoichiometry="1"></speciesReference></listOfProducts><kineticLaw><math xmlns="http://www.w3.org/1998/Math/MathML"><apply><ci> LOWER_BOUND </ci><ci> UPPER_BOUND </ci><ci> OBJECTIVE_COEFFICIENT </ci></apply></math><listOfParameters><parameter id="LOWER_BOUND" value=" -1000.00000000"/><parameter id="UPPER_BOUND" value="  1000.00000000"/><parameter id="OBJECTIVE_COEFFICIENT" value="     0.00000000"/></listOfParameters></kineticLaw></reaction>
<reaction id="R_r0024" name="D-iditol 2-dehydrogenase" reversible="true"><notes><html:p>PROTEIN_CLASS: 1.1.1.15</html:p></notes><listOfReactants><speciesReference species="M_NAD" stoichiometry="1"/><speciesReference species="M_XYLITOL" stoichiometry="1"/></listOfReactants><listOfProducts><speciesReference species="M_LXYLULOSE" stoichiometry="1"></speciesReference><speciesReference species="M_NADH" stoichiometry="1"></speciesReference></listOfProducts><kineticLaw><math xmlns="http://www.w3.org/1998/Math/MathML"><apply><ci> LOWER_BOUND </ci><ci> UPPER_BOUND </ci><ci> OBJECTIVE_COEFFICIENT </ci></apply></math><listOfParameters><parameter id="LOWER_BOUND" value=" -1000.00000000"/><parameter id="UPPER_BOUND" value="  1000.00000000"/><parameter id="OBJECTIVE_COEFFICIENT" value="     0.00000000"/></listOfParameters></kineticLaw></reaction>
<reaction id="R_r0025" name="aldehyde reductase" reversible="true"><notes><html:p>PROTEIN_CLASS: 1.1.1.21</html:p></notes><listOfReactants><speciesReference species="M_NADH" stoichiometry="1"/><speciesReference species="M_XYL" stoichiometry="1"/></listOfReactants><listOfProducts><speciesReference species="M_NAD" stoichiometry="1"></speciesReference><speciesReference species="M_XYLITOL" stoichiometry="1"></speciesReference></listOfProducts><kineticLaw><math xmlns="http://www.w3.org/1998/Math/MathML"><apply><ci> LOWER_BOUND </ci><ci> UPPER_BOUND </ci><ci> OBJECTIVE_COEFFICIENT </ci></apply></math><listOfParameters><parameter id="LOWER_BOUND" value=" -1000.00000000"/><parameter id="UPPER_BOUND" value="  1000.00000000"/><parameter id="OBJECTIVE_COEFFICIENT" value="     0.00000000"/></listOfParameters></kineticLaw></reaction>
<reaction id="R_r0026" name="D-xylulose reductase" reversible="false"><notes><html:p>PROTEIN_CLASS: 1.1.1.9</html:p></notes><listOfReactants><speciesReference species="M_NAD" stoichiometry="1"/><speciesReference species="M_XYLITOL" stoichiometry="1"/></listOfReactants><listOfProducts><speciesReference species="M_DXYLULOSE" stoichiometry="1"></speciesReference><speciesReference species="M_NADH" stoichiometry="1"></speciesReference></listOfProducts><kineticLaw><math xmlns="http://www.w3.org/1998/Math/MathML"><apply><ci> LOWER_BOUND </ci><ci> UPPER_BOUND </ci><ci> OBJECTIVE_COEFFICIENT </ci></apply></math><listOfParameters><parameter id="LOWER_BOUND" value="     0.00000000"/><parameter id="UPPER_BOUND" value="  1000.00000000"/><parameter id="OBJECTIVE_COEFFICIENT" value="     0.00000000"/></listOfParameters></kineticLaw></reaction>
<reaction id="R_r0027" name="xylose isomerase" reversible="true"><notes><html:p>GENE_ASSOCIATION: SCO1169</html:p><html:p>PROTEIN_CLASS: 5.3.1.5</html:p></notes><listOfReactants><speciesReference species="M_XYL" stoichiometry="1"/></listOfReactants><listOfProducts><speciesReference species="M_DXYLULOSE" stoichiometry="1"></speciesReference></listOfProducts><kineticLaw><math xmlns="http://www.w3.org/1998/Math/MathML"><apply><ci> LOWER_BOUND </ci><ci> UPPER_BOUND </ci><ci> OBJECTIVE_COEFFICIENT </ci></apply></math><listOfParameters><parameter id="LOWER_BOUND" value=" -1000.00000000"/><parameter id="UPPER_BOUND" value="  1000.00000000"/><parameter id="OBJECTIVE_COEFFICIENT" value="     0.00000000"/></listOfParameters></kineticLaw></reaction>
<reaction id="R_r0028" name="D-arabinitol 4-dehydrogenase" reversible="false"><notes><html:p>PROTEIN_CLASS: 1.1.1.11</html:p></notes><listOfReactants><speciesReference species="M_DARABITOL" stoichiometry="1"/><speciesReference species="M_NAD" stoichiometry="1"/></listOfReactants><listOfProducts><speciesReference species="M_DXYLULOSE" stoichiometry="1"></speciesReference><speciesReference species="M_NADH" stoichiometry="1"></speciesReference></listOfProducts><kineticLaw><math xmlns="http://www.w3.org/1998/Math/MathML"><apply><ci> LOWER_BOUND </ci><ci> UPPER_BOUND </ci><ci> OBJECTIVE_COEFFICIENT </ci></apply></math><listOfParameters><parameter id="LOWER_BOUND" value="     0.00000000"/><parameter id="UPPER_BOUND" value="  1000.00000000"/><parameter id="OBJECTIVE_COEFFICIENT" value="     0.00000000"/></listOfParameters></kineticLaw></reaction>
<reaction id="R_r0029" name="D-lyxose ketol-isomerase" reversible="true"><notes><html:p>PROTEIN_CLASS: 5.3.1.15</html:p></notes><listOfReactants><speciesReference species="M_DLYXOSE" stoichiometry="1"/></listOfReactants><listOfProducts><speciesReference species="M_DXYLULOSE" stoichiometry="1"></speciesReference></listOfProducts><kineticLaw><math xmlns="http://www.w3.org/1998/Math/MathML"><apply><ci> LOWER_BOUND </ci><ci> UPPER_BOUND </ci><ci> OBJECTIVE_COEFFICIENT </ci></apply></math><listOfParameters><parameter id="LOWER_BOUND" value=" -1000.00000000"/><parameter id="UPPER_BOUND" value="  1000.00000000"/><parameter id="OBJECTIVE_COEFFICIENT" value="     0.00000000"/></listOfParameters></kineticLaw></reaction>
<reaction id="R_r0030" name="xylulokinase" reversible="false"><notes><html:p>GENE_ASSOCIATION: SCO1170</html:p><html:p>PROTEIN_CLASS: 2.7.1.17</html:p></notes><listOfReactants><speciesReference species="M_ATP" stoichiometry="1"/><speciesReference species="M_DXYLULOSE" stoichiometry="1"/></listOfReactants><listOfProducts><speciesReference species="M_ADP" stoichiometry="1"></speciesReference><speciesReference species="M_X5P" stoichiometry="1"></speciesReference></listOfProducts><kineticLaw><math xmlns="http://www.w3.org/1998/Math/MathML"><apply><ci> LOWER_BOUND </ci><ci> UPPER_BOUND </ci><ci> OBJECTIVE_COEFFICIENT </ci></apply></math><listOfParameters><parameter id="LOWER_BOUND" value="     0.00000000"/><parameter id="UPPER_BOUND" value="  1000.00000000"/><parameter id="OBJECTIVE_COEFFICIENT" value="     0.00000000"/></listOfParameters></kineticLaw></reaction>
<reaction id="R_r0031" name="sugar isomerase" reversible="true"><notes><html:p>GENE_ASSOCIATION: SCO0812</html:p><html:p>PROTEIN_CLASS: 5.3.1.-</html:p></notes><listOfReactants><speciesReference species="M_LLYXOSE" stoichiometry="1"/></listOfReactants><listOfProducts><speciesReference species="M_LXYLULOSE" stoichiometry="1"></speciesReference></listOfProducts><kineticLaw><math xmlns="http://www.w3.org/1998/Math/MathML"><apply><ci> LOWER_BOUND </ci><ci> UPPER_BOUND </ci><ci> OBJECTIVE_COEFFICIENT </ci></apply></math><listOfParameters><parameter id="LOWER_BOUND" value=" -1000.00000000"/><parameter id="UPPER_BOUND" value="  1000.00000000"/><parameter id="OBJECTIVE_COEFFICIENT" value="     0.00000000"/></listOfParameters></kineticLaw></reaction>
<reaction id="R_r0032" name="1-phosphofructokinase" reversible="false"><notes><html:p>GENE_ASSOCIATION: SCO3197</html:p><html:p>PROTEIN_CLASS: 2.7.1.56</html:p></notes><listOfReactants><speciesReference species="M_ATP" stoichiometry="1"/><speciesReference species="M_F1P" stoichiometry="1"/></listOfReactants><listOfProducts><speciesReference species="M_ADP" stoichiometry="1"></speciesReference><speciesReference species="M_FDP" stoichiometry="1"></speciesReference></listOfProducts><kineticLaw><math xmlns="http://www.w3.org/1998/Math/MathML"><apply><ci> LOWER_BOUND </ci><ci> UPPER_BOUND </ci><ci> OBJECTIVE_COEFFICIENT </ci></apply></math><listOfParameters><parameter id="LOWER_BOUND" value="     0.00000000"/><parameter id="UPPER_BOUND" value="  1000.00000000"/><parameter id="OBJECTIVE_COEFFICIENT" value="     0.00000000"/></listOfParameters></kineticLaw></reaction>
<reaction id="R_r0033" name="fructose-bisphosphate aldolase" reversible="false"><notes><html:p>GENE_ASSOCIATION: SCO3649</html:p><html:p>PROTEIN_CLASS: 4.1.2.13</html:p></notes><listOfReactants><speciesReference species="M_F1P" stoichiometry="1"/></listOfReactants><listOfProducts><speciesReference species="M_DHAP" stoichiometry="1"></speciesReference><speciesReference species="M_T3" stoichiometry="1"></speciesReference></listOfProducts><kineticLaw><math xmlns="http://www.w3.org/1998/Math/MathML"><apply><ci> LOWER_BOUND </ci><ci> UPPER_BOUND </ci><ci> OBJECTIVE_COEFFICIENT </ci></apply></math><listOfParameters><parameter id="LOWER_BOUND" value="     0.00000000"/><parameter id="UPPER_BOUND" value="  1000.00000000"/><parameter id="OBJECTIVE_COEFFICIENT" value="     0.00000000"/></listOfParameters></kineticLaw></reaction>
<reaction id="R_r0034" name="fructokinase" reversible="false"><notes><html:p>GENE_ASSOCIATION: SCO1957</html:p><html:p>PROTEIN_CLASS: 2.7.1.4</html:p></notes><listOfReactants><speciesReference species="M_ATP" stoichiometry="1"/><speciesReference species="M_FRU" stoichiometry="1"/></listOfReactants><listOfProducts><speciesReference species="M_ADP" stoichiometry="1"></speciesReference><speciesReference species="M_F6P" stoichiometry="1"></speciesReference></listOfProducts><kineticLaw><math xmlns="http://www.w3.org/1998/Math/MathML"><apply><ci> LOWER_BOUND </ci><ci> UPPER_BOUND </ci><ci> OBJECTIVE_COEFFICIENT </ci></apply></math><listOfParameters><parameter id="LOWER_BOUND" value="     0.00000000"/><parameter id="UPPER_BOUND" value="  1000.00000000"/><parameter id="OBJECTIVE_COEFFICIENT" value="     0.00000000"/></listOfParameters></kineticLaw></reaction>
<reaction id="R_r0035" name="xylose isomerase" reversible="true"><notes><html:p>GENE_ASSOCIATION: SCO1169</html:p><html:p>PROTEIN_CLASS: 5.3.1.5</html:p></notes><listOfReactants><speciesReference species="M_FRU" stoichiometry="1"/></listOfReactants><listOfProducts><speciesReference species="M_GLC" stoichiometry="1"></speciesReference></listOfProducts><kineticLaw><math xmlns="http://www.w3.org/1998/Math/MathML"><apply><ci> LOWER_BOUND </ci><ci> UPPER_BOUND </ci><ci> OBJECTIVE_COEFFICIENT </ci></apply></math><listOfParameters><parameter id="LOWER_BOUND" value=" -1000.00000000"/><parameter id="UPPER_BOUND" value="  1000.00000000"/><parameter id="OBJECTIVE_COEFFICIENT" value="     0.00000000"/></listOfParameters></kineticLaw></reaction>
<reaction id="R_r0036" name="mannose-6-phosphate isomerase" reversible="true"><notes><html:p>GENE_ASSOCIATION: SCO3025</html:p><html:p>PROTEIN_CLASS: 5.3.1.8</html:p></notes><listOfReactants><speciesReference species="M_MAN6P" stoichiometry="1"/></listOfReactants><listOfProducts><speciesReference species="M_F6P" stoichiometry="1"></speciesReference></listOfProducts><kineticLaw><math xmlns="http://www.w3.org/1998/Math/MathML"><apply><ci> LOWER_BOUND </ci><ci> UPPER_BOUND </ci><ci> OBJECTIVE_COEFFICIENT </ci></apply></math><listOfParameters><parameter id="LOWER_BOUND" value=" -1000.00000000"/><parameter id="UPPER_BOUND" value="  1000.00000000"/><parameter id="OBJECTIVE_COEFFICIENT" value="     0.00000000"/></listOfParameters></kineticLaw></reaction>
<reaction id="R_r0037" name="phosphomannomutase" reversible="true"><notes><html:p>GENE_ASSOCIATION: SCO3028</html:p><html:p>PROTEIN_CLASS: 5.4.2.8</html:p></notes><listOfReactants><speciesReference species="M_MAN6P" stoichiometry="1"/></listOfReactants><listOfProducts><speciesReference species="M_MAN1P" stoichiometry="1"></speciesReference></listOfProducts><kineticLaw><math xmlns="http://www.w3.org/1998/Math/MathML"><apply><ci> LOWER_BOUND </ci><ci> UPPER_BOUND </ci><ci> OBJECTIVE_COEFFICIENT </ci></apply></math><listOfParameters><parameter id="LOWER_BOUND" value=" -1000.00000000"/><parameter id="UPPER_BOUND" value="  1000.00000000"/><parameter id="OBJECTIVE_COEFFICIENT" value="     0.00000000"/></listOfParameters></kineticLaw></reaction>
<reaction id="R_r0038" name="phosphomannomutase" reversible="true"><notes><html:p>GENE_ASSOCIATION: SCO4736</html:p><html:p>PROTEIN_CLASS: 5.4.2.8</html:p></notes><listOfReactants><speciesReference species="M_MAN6P" stoichiometry="1"/></listOfReactants><listOfProducts><speciesReference species="M_MAN1P" stoichiometry="1"></speciesReference></listOfProducts><kineticLaw><math xmlns="http://www.w3.org/1998/Math/MathML"><apply><ci> LOWER_BOUND </ci><ci> UPPER_BOUND </ci><ci> OBJECTIVE_COEFFICIENT </ci></apply></math><listOfParameters><parameter id="LOWER_BOUND" value=" -1000.00000000"/><parameter id="UPPER_BOUND" value="  1000.00000000"/><parameter id="OBJECTIVE_COEFFICIENT" value="     0.00000000"/></listOfParameters></kineticLaw></reaction>
<reaction id="R_r0039" name="phosphomannomutase" reversible="true"><notes><html:p>GENE_ASSOCIATION: SCO4916</html:p><html:p>PROTEIN_CLASS: 5.4.2.8</html:p></notes><listOfReactants><speciesReference species="M_MAN6P" stoichiometry="1"/></listOfReactants><listOfProducts><speciesReference species="M_MAN1P" stoichiometry="1"></speciesReference></listOfProducts><kineticLaw><math xmlns="http://www.w3.org/1998/Math/MathML"><apply><ci> LOWER_BOUND </ci><ci> UPPER_BOUND </ci><ci> OBJECTIVE_COEFFICIENT </ci></apply></math><listOfParameters><parameter id="LOWER_BOUND" value=" -1000.00000000"/><parameter id="UPPER_BOUND" value="  1000.00000000"/><parameter id="OBJECTIVE_COEFFICIENT" value="     0.00000000"/></listOfParameters></kineticLaw></reaction>
<reaction id="R_r0040" name="phosphomannomutase" reversible="true"><notes><html:p>GENE_ASSOCIATION: SCO1388</html:p><html:p>PROTEIN_CLASS: 5.4.2.8</html:p></notes><listOfReactants><speciesReference species="M_MAN6P" stoichiometry="1"/></listOfReactants><listOfProducts><speciesReference species="M_MAN1P" stoichiometry="1"></speciesReference></listOfProducts><kineticLaw><math xmlns="http://www.w3.org/1998/Math/MathML"><apply><ci> LOWER_BOUND </ci><ci> UPPER_BOUND </ci><ci> OBJECTIVE_COEFFICIENT </ci></apply></math><listOfParameters><parameter id="LOWER_BOUND" value=" -1000.00000000"/><parameter id="UPPER_BOUND" value="  1000.00000000"/><parameter id="OBJECTIVE_COEFFICIENT" value="     0.00000000"/></listOfParameters></kineticLaw></reaction>
<reaction id="R_r0041" name="mannose-1-phosphate guanylyltransferase" reversible="false"><notes><html:p>GENE_ASSOCIATION: SCO1388</html:p><html:p>PROTEIN_CLASS: 2.7.7.13</html:p></notes><listOfReactants><speciesReference species="M_GTP" stoichiometry="1"/><speciesReference species="M_MAN1P" stoichiometry="1"/></listOfReactants><listOfProducts><speciesReference species="M_GDPMAN" stoichiometry="1"></speciesReference><speciesReference species="M_PPI" stoichiometry="1"></speciesReference></listOfProducts><kineticLaw><math xmlns="http://www.w3.org/1998/Math/MathML"><apply><ci> LOWER_BOUND </ci><ci> UPPER_BOUND </ci><ci> OBJECTIVE_COEFFICIENT </ci></apply></math><listOfParameters><parameter id="LOWER_BOUND" value="     0.00000000"/><parameter id="UPPER_BOUND" value="  1000.00000000"/><parameter id="OBJECTIVE_COEFFICIENT" value="     0.00000000"/></listOfParameters></kineticLaw></reaction>
<reaction id="R_r0042" name="mannose-1-phosphate guanylyltransferase" reversible="false"><notes><html:p>GENE_ASSOCIATION: SCO3039</html:p><html:p>PROTEIN_CLASS: 2.7.7.13</html:p></notes><listOfReactants><speciesReference species="M_GTP" stoichiometry="1"/><speciesReference species="M_MAN1P" stoichiometry="1"/></listOfReactants><listOfProducts><speciesReference species="M_GDPMAN" stoichiometry="1"></speciesReference><speciesReference species="M_PPI" stoichiometry="1"></speciesReference></listOfProducts><kineticLaw><math xmlns="http://www.w3.org/1998/Math/MathML"><apply><ci> LOWER_BOUND </ci><ci> UPPER_BOUND </ci><ci> OBJECTIVE_COEFFICIENT </ci></apply></math><listOfParameters><parameter id="LOWER_BOUND" value="     0.00000000"/><parameter id="UPPER_BOUND" value="  1000.00000000"/><parameter id="OBJECTIVE_COEFFICIENT" value="     0.00000000"/></listOfParameters></kineticLaw></reaction>
<reaction id="R_r0043" name="galactokinase" reversible="false"><notes><html:p>GENE_ASSOCIATION: SCO3136</html:p><html:p>PROTEIN_CLASS: 2.7.1.6</html:p></notes><listOfReactants><speciesReference species="M_ATP" stoichiometry="1"/><speciesReference species="M_GLAC" stoichiometry="1"/></listOfReactants><listOfProducts><speciesReference species="M_ADP" stoichiometry="1"></speciesReference><speciesReference species="M_GAL1P" stoichiometry="1"></speciesReference></listOfProducts><kineticLaw><math xmlns="http://www.w3.org/1998/Math/MathML"><apply><ci> LOWER_BOUND </ci><ci> UPPER_BOUND </ci><ci> OBJECTIVE_COEFFICIENT </ci></apply></math><listOfParameters><parameter id="LOWER_BOUND" value="     0.00000000"/><parameter id="UPPER_BOUND" value="  1000.00000000"/><parameter id="OBJECTIVE_COEFFICIENT" value="     0.00000000"/></listOfParameters></kineticLaw></reaction>
<reaction id="R_r0044" name="UDP-glucose 4-epimerase" reversible="true"><notes><html:p>GENE_ASSOCIATION: SCO3137</html:p><html:p>PROTEIN_CLASS: 5.1.3.2</html:p></notes><listOfReactants><speciesReference species="M_UDPG" stoichiometry="1"/></listOfReactants><listOfProducts><speciesReference species="M_UDPGAL" stoichiometry="1"></speciesReference></listOfProducts><kineticLaw><math xmlns="http://www.w3.org/1998/Math/MathML"><apply><ci> LOWER_BOUND </ci><ci> UPPER_BOUND </ci><ci> OBJECTIVE_COEFFICIENT </ci></apply></math><listOfParameters><parameter id="LOWER_BOUND" value=" -1000.00000000"/><parameter id="UPPER_BOUND" value="  1000.00000000"/><parameter id="OBJECTIVE_COEFFICIENT" value="     0.00000000"/></listOfParameters></kineticLaw></reaction>
<reaction id="R_r0045" name="UTP-hexose-1-phosphate uridylyltransferase" reversible="true"><notes><html:p>GENE_ASSOCIATION: SCO3138</html:p><html:p>PROTEIN_CLASS: 2.7.7.10</html:p></notes><listOfReactants><speciesReference species="M_GAL1P" stoichiometry="1"/><speciesReference species="M_UTP" stoichiometry="1"/></listOfReactants><listOfProducts><speciesReference species="M_PPI" stoichiometry="1"></speciesReference><speciesReference species="M_UDPGAL" stoichiometry="1"></speciesReference></listOfProducts><kineticLaw><math xmlns="http://www.w3.org/1998/Math/MathML"><apply><ci> LOWER_BOUND </ci><ci> UPPER_BOUND </ci><ci> OBJECTIVE_COEFFICIENT </ci></apply></math><listOfParameters><parameter id="LOWER_BOUND" value=" -1000.00000000"/><parameter id="UPPER_BOUND" value="  1000.00000000"/><parameter id="OBJECTIVE_COEFFICIENT" value="     0.00000000"/></listOfParameters></kineticLaw></reaction>
<reaction id="R_r0046" name="UDP-glucose 4-epimerase" reversible="true"><notes><html:p>GENE_ASSOCIATION: SCO2988</html:p><html:p>PROTEIN_CLASS: 5.1.3.2</html:p></notes><listOfReactants><speciesReference species="M_UDPG" stoichiometry="1"/></listOfReactants><listOfProducts><speciesReference species="M_UDPGAL" stoichiometry="1"></speciesReference></listOfProducts><kineticLaw><math xmlns="http://www.w3.org/1998/Math/MathML"><apply><ci> LOWER_BOUND </ci><ci> UPPER_BOUND </ci><ci> OBJECTIVE_COEFFICIENT </ci></apply></math><listOfParameters><parameter id="LOWER_BOUND" value=" -1000.00000000"/><parameter id="UPPER_BOUND" value="  1000.00000000"/><parameter id="OBJECTIVE_COEFFICIENT" value="     0.00000000"/></listOfParameters></kineticLaw></reaction>
<reaction id="R_r0047" name="UDP-glucose 4-epimerase" reversible="true"><notes><html:p>GENE_ASSOCIATION: SCO3326</html:p><html:p>PROTEIN_CLASS: 5.1.3.2</html:p></notes><listOfReactants><speciesReference species="M_UDPG" stoichiometry="1"/></listOfReactants><listOfProducts><speciesReference species="M_UDPGAL" stoichiometry="1"></speciesReference></listOfProducts><kineticLaw><math xmlns="http://www.w3.org/1998/Math/MathML"><apply><ci> LOWER_BOUND </ci><ci> UPPER_BOUND </ci><ci> OBJECTIVE_COEFFICIENT </ci></apply></math><listOfParameters><parameter id="LOWER_BOUND" value=" -1000.00000000"/><parameter id="UPPER_BOUND" value="  1000.00000000"/><parameter id="OBJECTIVE_COEFFICIENT" value="     0.00000000"/></listOfParameters></kineticLaw></reaction>
<reaction id="R_r0048" name="UTP-glucose-1-phosphate uridylyltransferase" reversible="true"><notes><html:p>GENE_ASSOCIATION: SCO3182</html:p><html:p>PROTEIN_CLASS: 2.7.7.9</html:p></notes><listOfReactants><speciesReference species="M_G1P" stoichiometry="1"/><speciesReference species="M_UTP" stoichiometry="1"/></listOfReactants><listOfProducts><speciesReference species="M_PPI" stoichiometry="1"></speciesReference><speciesReference species="M_UDPG" stoichiometry="1"></speciesReference></listOfProducts><kineticLaw><math xmlns="http://www.w3.org/1998/Math/MathML"><apply><ci> LOWER_BOUND </ci><ci> UPPER_BOUND </ci><ci> OBJECTIVE_COEFFICIENT </ci></apply></math><listOfParameters><parameter id="LOWER_BOUND" value=" -1000.00000000"/><parameter id="UPPER_BOUND" value="  1000.00000000"/><parameter id="OBJECTIVE_COEFFICIENT" value="     0.00000000"/></listOfParameters></kineticLaw></reaction>
<reaction id="R_r0049" name="alpha-galactosidase" reversible="false"><notes><html:p>GENE_ASSOCIATION: SCO0541</html:p><html:p>PROTEIN_CLASS: 3.2.1.22</html:p></notes><listOfReactants><speciesReference species="M_RAF" stoichiometry="1"/></listOfReactants><listOfProducts><speciesReference species="M_GLAC" stoichiometry="1"></speciesReference><speciesReference species="M_SUC" stoichiometry="1"></speciesReference></listOfProducts><kineticLaw><math xmlns="http://www.w3.org/1998/Math/MathML"><apply><ci> LOWER_BOUND </ci><ci> UPPER_BOUND </ci><ci> OBJECTIVE_COEFFICIENT </ci></apply></math><listOfParameters><parameter id="LOWER_BOUND" value="     0.00000000"/><parameter id="UPPER_BOUND" value="  1000.00000000"/><parameter id="OBJECTIVE_COEFFICIENT" value="     0.00000000"/></listOfParameters></kineticLaw></reaction>
<reaction id="R_r0050" name="alpha-galactosidase" reversible="false"><notes><html:p>GENE_ASSOCIATION: SCO0541</html:p><html:p>PROTEIN_CLASS: 3.2.1.22</html:p></notes><listOfReactants><speciesReference species="M_STACHYOSE" stoichiometry="1"/></listOfReactants><listOfProducts><speciesReference species="M_GLAC" stoichiometry="1"></speciesReference><speciesReference species="M_RAF" stoichiometry="1"></speciesReference></listOfProducts><kineticLaw><math xmlns="http://www.w3.org/1998/Math/MathML"><apply><ci> LOWER_BOUND </ci><ci> UPPER_BOUND </ci><ci> OBJECTIVE_COEFFICIENT </ci></apply></math><listOfParameters><parameter id="LOWER_BOUND" value="     0.00000000"/><parameter id="UPPER_BOUND" value="  1000.00000000"/><parameter id="OBJECTIVE_COEFFICIENT" value="     0.00000000"/></listOfParameters></kineticLaw></reaction>
<reaction id="R_r0051" name="alpha-galactosidase" reversible="true"><notes><html:p>GENE_ASSOCIATION: SCO0541</html:p><html:p>PROTEIN_CLASS: 3.2.1.22</html:p></notes><listOfReactants><speciesReference species="M_EPM" stoichiometry="1"/></listOfReactants><listOfProducts><speciesReference species="M_GLAC" stoichiometry="1"></speciesReference><speciesReference species="M_MAN" stoichiometry="1"></speciesReference></listOfProducts><kineticLaw><math xmlns="http://www.w3.org/1998/Math/MathML"><apply><ci> LOWER_BOUND </ci><ci> UPPER_BOUND </ci><ci> OBJECTIVE_COEFFICIENT </ci></apply></math><listOfParameters><parameter id="LOWER_BOUND" value=" -1000.00000000"/><parameter id="UPPER_BOUND" value="  1000.00000000"/><parameter id="OBJECTIVE_COEFFICIENT" value="     0.00000000"/></listOfParameters></kineticLaw></reaction>
<reaction id="R_r0052" name="alpha-galactosidase" reversible="true"><notes><html:p>GENE_ASSOCIATION: SCO0541</html:p><html:p>PROTEIN_CLASS: 3.2.1.22</html:p></notes><listOfReactants><speciesReference species="M_GGL" stoichiometry="1"/></listOfReactants><listOfProducts><speciesReference species="M_GL" stoichiometry="1"></speciesReference><speciesReference species="M_GLAC" stoichiometry="1"></speciesReference></listOfProducts><kineticLaw><math xmlns="http://www.w3.org/1998/Math/MathML"><apply><ci> LOWER_BOUND </ci><ci> UPPER_BOUND </ci><ci> OBJECTIVE_COEFFICIENT </ci></apply></math><listOfParameters><parameter id="LOWER_BOUND" value=" -1000.00000000"/><parameter id="UPPER_BOUND" value="  1000.00000000"/><parameter id="OBJECTIVE_COEFFICIENT" value="     0.00000000"/></listOfParameters></kineticLaw></reaction>
<reaction id="R_r0053" name="alpha-galactosidase" reversible="true"><notes><html:p>GENE_ASSOCIATION: SCO0541</html:p><html:p>PROTEIN_CLASS: 3.2.1.22</html:p></notes><listOfReactants><speciesReference species="M_MELT" stoichiometry="1"/></listOfReactants><listOfProducts><speciesReference species="M_GLAC" stoichiometry="1"></speciesReference><speciesReference species="M_SOT" stoichiometry="1"></speciesReference></listOfProducts><kineticLaw><math xmlns="http://www.w3.org/1998/Math/MathML"><apply><ci> LOWER_BOUND </ci><ci> UPPER_BOUND </ci><ci> OBJECTIVE_COEFFICIENT </ci></apply></math><listOfParameters><parameter id="LOWER_BOUND" value=" -1000.00000000"/><parameter id="UPPER_BOUND" value="  1000.00000000"/><parameter id="OBJECTIVE_COEFFICIENT" value="     0.00000000"/></listOfParameters></kineticLaw></reaction>
<reaction id="R_r0054" name="alpha-galactosidase" reversible="false"><notes><html:p>GENE_ASSOCIATION: SCO0541</html:p><html:p>PROTEIN_CLASS: 3.2.1.22</html:p></notes><listOfReactants><speciesReference species="M_GALACTINOL" stoichiometry="1"/></listOfReactants><listOfProducts><speciesReference species="M_GLAC" stoichiometry="1"></speciesReference><speciesReference species="M_MI" stoichiometry="1"></speciesReference></listOfProducts><kineticLaw><math xmlns="http://www.w3.org/1998/Math/MathML"><apply><ci> LOWER_BOUND </ci><ci> UPPER_BOUND </ci><ci> OBJECTIVE_COEFFICIENT </ci></apply></math><listOfParameters><parameter id="LOWER_BOUND" value="     0.00000000"/><parameter id="UPPER_BOUND" value="  1000.00000000"/><parameter id="OBJECTIVE_COEFFICIENT" value="     0.00000000"/></listOfParameters></kineticLaw></reaction>
<reaction id="R_r0055" name="gluconokinase" reversible="false"><notes><html:p>GENE_ASSOCIATION: SCO1679</html:p><html:p>PROTEIN_CLASS: 2.7.1.12</html:p></notes><listOfReactants><speciesReference species="M_ATP" stoichiometry="1"/><speciesReference species="M_GLUC" stoichiometry="1"/></listOfReactants><listOfProducts><speciesReference species="M_ADP" stoichiometry="1"></speciesReference><speciesReference species="M_D6PGC" stoichiometry="1"></speciesReference></listOfProducts><kineticLaw><math xmlns="http://www.w3.org/1998/Math/MathML"><apply><ci> LOWER_BOUND </ci><ci> UPPER_BOUND </ci><ci> OBJECTIVE_COEFFICIENT </ci></apply></math><listOfParameters><parameter id="LOWER_BOUND" value="     0.00000000"/><parameter id="UPPER_BOUND" value="  1000.00000000"/><parameter id="OBJECTIVE_COEFFICIENT" value="     0.00000000"/></listOfParameters></kineticLaw></reaction>
<reaction id="R_r0056" name="mannitol-1-phosphate 5-dehydrogenase" reversible="false"><notes><html:p>PROTEIN_CLASS: 1.1.1.17</html:p></notes><listOfReactants><speciesReference species="M_MNT1P" stoichiometry="1"/><speciesReference species="M_NAD" stoichiometry="1"/></listOfReactants><listOfProducts><speciesReference species="M_F6P" stoichiometry="1"></speciesReference><speciesReference species="M_NADH" stoichiometry="1"></speciesReference></listOfProducts><kineticLaw><math xmlns="http://www.w3.org/1998/Math/MathML"><apply><ci> LOWER_BOUND </ci><ci> UPPER_BOUND </ci><ci> OBJECTIVE_COEFFICIENT </ci></apply></math><listOfParameters><parameter id="LOWER_BOUND" value="     0.00000000"/><parameter id="UPPER_BOUND" value="  1000.00000000"/><parameter id="OBJECTIVE_COEFFICIENT" value="     0.00000000"/></listOfParameters></kineticLaw></reaction>
<reaction id="R_r0057" name="L-rhamnose isomerase" reversible="true"><notes><html:p>PROTEIN_CLASS: 5.3.1.14</html:p></notes><listOfReactants><speciesReference species="M_RMN" stoichiometry="1"/></listOfReactants><listOfProducts><speciesReference species="M_RHAMN" stoichiometry="1"></speciesReference></listOfProducts><kineticLaw><math xmlns="http://www.w3.org/1998/Math/MathML"><apply><ci> LOWER_BOUND </ci><ci> UPPER_BOUND </ci><ci> OBJECTIVE_COEFFICIENT </ci></apply></math><listOfParameters><parameter id="LOWER_BOUND" value=" -1000.00000000"/><parameter id="UPPER_BOUND" value="  1000.00000000"/><parameter id="OBJECTIVE_COEFFICIENT" value="     0.00000000"/></listOfParameters></kineticLaw></reaction>
<reaction id="R_r0058" name="rhamnulokinase" reversible="false"><notes><html:p>GENE_ASSOCIATION: SCO0814</html:p><html:p>PROTEIN_CLASS: 2.7.1.5</html:p></notes><listOfReactants><speciesReference species="M_ATP" stoichiometry="1"/><speciesReference species="M_RHAMN" stoichiometry="1"/></listOfReactants><listOfProducts><speciesReference species="M_ADP" stoichiometry="1"></speciesReference><speciesReference species="M_RHAMN1P" stoichiometry="1"></speciesReference></listOfProducts><kineticLaw><math xmlns="http://www.w3.org/1998/Math/MathML"><apply><ci> LOWER_BOUND </ci><ci> UPPER_BOUND </ci><ci> OBJECTIVE_COEFFICIENT </ci></apply></math><listOfParameters><parameter id="LOWER_BOUND" value="     0.00000000"/><parameter id="UPPER_BOUND" value="  1000.00000000"/><parameter id="OBJECTIVE_COEFFICIENT" value="     0.00000000"/></listOfParameters></kineticLaw></reaction>
<reaction id="R_r0059" name="rhamnulose-1-phosphate aldolase" reversible="false"><notes><html:p>PROTEIN_CLASS: 4.1.2.19</html:p></notes><listOfReactants><speciesReference species="M_RHAMN" stoichiometry="1"/></listOfReactants><listOfProducts><speciesReference species="M_DHAP" stoichiometry="1"></speciesReference><speciesReference species="M_LACTAL" stoichiometry="1"></speciesReference></listOfProducts><kineticLaw><math xmlns="http://www.w3.org/1998/Math/MathML"><apply><ci> LOWER_BOUND </ci><ci> UPPER_BOUND </ci><ci> OBJECTIVE_COEFFICIENT </ci></apply></math><listOfParameters><parameter id="LOWER_BOUND" value="     0.00000000"/><parameter id="UPPER_BOUND" value="  1000.00000000"/><parameter id="OBJECTIVE_COEFFICIENT" value="     0.00000000"/></listOfParameters></kineticLaw></reaction>
<reaction id="R_r0060" name="lactaldehyde dehydrogenase" reversible="false"><notes><html:p>GENE_ASSOCIATION: SCO3486</html:p><html:p>PROTEIN_CLASS: 1.2.1.22</html:p></notes><listOfReactants><speciesReference species="M_LACTAL" stoichiometry="1"/><speciesReference species="M_NAD" stoichiometry="1"/></listOfReactants><listOfProducts><speciesReference species="M_LLAC" stoichiometry="1"></speciesReference><speciesReference species="M_NADH" stoichiometry="1"></speciesReference></listOfProducts><kineticLaw><math xmlns="http://www.w3.org/1998/Math/MathML"><apply><ci> LOWER_BOUND </ci><ci> UPPER_BOUND </ci><ci> OBJECTIVE_COEFFICIENT </ci></apply></math><listOfParameters><parameter id="LOWER_BOUND" value="     0.00000000"/><parameter id="UPPER_BOUND" value="  1000.00000000"/><parameter id="OBJECTIVE_COEFFICIENT" value="     0.00000000"/></listOfParameters></kineticLaw></reaction>
<reaction id="R_r0061" name="6-phospho-beta-glucosidase" reversible="false"><notes><html:p>GENE_ASSOCIATION: SCO2661</html:p><html:p>PROTEIN_CLASS: 3.2.1.86</html:p></notes><listOfReactants><speciesReference species="M_SAL6P" stoichiometry="1"/></listOfReactants><listOfProducts><speciesReference species="M_bDG6P" stoichiometry="1"></speciesReference><speciesReference species="M_HMP" stoichiometry="1"></speciesReference></listOfProducts><kineticLaw><math xmlns="http://www.w3.org/1998/Math/MathML"><apply><ci> LOWER_BOUND </ci><ci> UPPER_BOUND </ci><ci> OBJECTIVE_COEFFICIENT </ci></apply></math><listOfParameters><parameter id="LOWER_BOUND" value="     0.00000000"/><parameter id="UPPER_BOUND" value="  1000.00000000"/><parameter id="OBJECTIVE_COEFFICIENT" value="     0.00000000"/></listOfParameters></kineticLaw></reaction>
<reaction id="R_r0062" name="6-phospho-beta-glucosidase" reversible="false"><notes><html:p>GENE_ASSOCIATION: SCO6670</html:p><html:p>PROTEIN_CLASS: 3.2.1.86</html:p></notes><listOfReactants><speciesReference species="M_SAL6P" stoichiometry="1"/></listOfReactants><listOfProducts><speciesReference species="M_bDG6P" stoichiometry="1"></speciesReference><speciesReference species="M_HMP" stoichiometry="1"></speciesReference></listOfProducts><kineticLaw><math xmlns="http://www.w3.org/1998/Math/MathML"><apply><ci> LOWER_BOUND </ci><ci> UPPER_BOUND </ci><ci> OBJECTIVE_COEFFICIENT </ci></apply></math><listOfParameters><parameter id="LOWER_BOUND" value="     0.00000000"/><parameter id="UPPER_BOUND" value="  1000.00000000"/><parameter id="OBJECTIVE_COEFFICIENT" value="     0.00000000"/></listOfParameters></kineticLaw></reaction>
<reaction id="R_r0063" name="alpha-glucosidase " reversible="false"><notes><html:p>GENE_ASSOCIATION: SCO1394</html:p><html:p>PROTEIN_CLASS: 3.2.1.20</html:p></notes><listOfReactants><speciesReference species="M_MLT" stoichiometry="1"/></listOfReactants><listOfProducts><speciesReference species="M_GLC" stoichiometry="2"></speciesReference></listOfProducts><kineticLaw><math xmlns="http://www.w3.org/1998/Math/MathML"><apply><ci> LOWER_BOUND </ci><ci> UPPER_BOUND </ci><ci> OBJECTIVE_COEFFICIENT </ci></apply></math><listOfParameters><parameter id="LOWER_BOUND" value="     0.00000000"/><parameter id="UPPER_BOUND" value="  1000.00000000"/><parameter id="OBJECTIVE_COEFFICIENT" value="     0.00000000"/></listOfParameters></kineticLaw></reaction>
<reaction id="R_r0064" name="alpha-glucosidase " reversible="false"><notes><html:p>GENE_ASSOCIATION: SCO2228</html:p><html:p>PROTEIN_CLASS: 3.2.1.20</html:p></notes><listOfReactants><speciesReference species="M_MLT" stoichiometry="1"/></listOfReactants><listOfProducts><speciesReference species="M_GLC" stoichiometry="2"></speciesReference></listOfProducts><kineticLaw><math xmlns="http://www.w3.org/1998/Math/MathML"><apply><ci> LOWER_BOUND </ci><ci> UPPER_BOUND </ci><ci> OBJECTIVE_COEFFICIENT </ci></apply></math><listOfParameters><parameter id="LOWER_BOUND" value="     0.00000000"/><parameter id="UPPER_BOUND" value="  1000.00000000"/><parameter id="OBJECTIVE_COEFFICIENT" value="     0.00000000"/></listOfParameters></kineticLaw></reaction>
<reaction id="R_r0065" name="alpha-glucosidase " reversible="false"><notes><html:p>GENE_ASSOCIATION: SCO3780</html:p><html:p>PROTEIN_CLASS: 3.2.1.20</html:p></notes><listOfReactants><speciesReference species="M_MLT" stoichiometry="1"/></listOfReactants><listOfProducts><speciesReference species="M_GLC" stoichiometry="2"></speciesReference></listOfProducts><kineticLaw><math xmlns="http://www.w3.org/1998/Math/MathML"><apply><ci> LOWER_BOUND </ci><ci> UPPER_BOUND </ci><ci> OBJECTIVE_COEFFICIENT </ci></apply></math><listOfParameters><parameter id="LOWER_BOUND" value="     0.00000000"/><parameter id="UPPER_BOUND" value="  1000.00000000"/><parameter id="OBJECTIVE_COEFFICIENT" value="     0.00000000"/></listOfParameters></kineticLaw></reaction>
<reaction id="R_r0066" name="alpha-glucosidase " reversible="false"><notes><html:p>GENE_ASSOCIATION: SCO7010</html:p><html:p>PROTEIN_CLASS: 3.2.1.20</html:p></notes><listOfReactants><speciesReference species="M_MLT" stoichiometry="1"/></listOfReactants><listOfProducts><speciesReference species="M_GLC" stoichiometry="2"></speciesReference></listOfProducts><kineticLaw><math xmlns="http://www.w3.org/1998/Math/MathML"><apply><ci> LOWER_BOUND </ci><ci> UPPER_BOUND </ci><ci> OBJECTIVE_COEFFICIENT </ci></apply></math><listOfParameters><parameter id="LOWER_BOUND" value="     0.00000000"/><parameter id="UPPER_BOUND" value="  1000.00000000"/><parameter id="OBJECTIVE_COEFFICIENT" value="     0.00000000"/></listOfParameters></kineticLaw></reaction>
<reaction id="R_r0067" name="alpha-glucosidase " reversible="false"><notes><html:p>GENE_ASSOCIATION: SCO1394</html:p><html:p>PROTEIN_CLASS: 3.2.1.20</html:p></notes><listOfReactants><speciesReference species="M_SUC" stoichiometry="1"/></listOfReactants><listOfProducts><speciesReference species="M_FRU" stoichiometry="1"></speciesReference><speciesReference species="M_GLC" stoichiometry="1"></speciesReference></listOfProducts><kineticLaw><math xmlns="http://www.w3.org/1998/Math/MathML"><apply><ci> LOWER_BOUND </ci><ci> UPPER_BOUND </ci><ci> OBJECTIVE_COEFFICIENT </ci></apply></math><listOfParameters><parameter id="LOWER_BOUND" value="     0.00000000"/><parameter id="UPPER_BOUND" value="  1000.00000000"/><parameter id="OBJECTIVE_COEFFICIENT" value="     0.00000000"/></listOfParameters></kineticLaw></reaction>
<reaction id="R_r0068" name="alpha-glucosidase " reversible="false"><notes><html:p>GENE_ASSOCIATION: SCO2228</html:p><html:p>PROTEIN_CLASS: 3.2.1.20</html:p></notes><listOfReactants><speciesReference species="M_SUC" stoichiometry="1"/></listOfReactants><listOfProducts><speciesReference species="M_FRU" stoichiometry="1"></speciesReference><speciesReference species="M_GLC" stoichiometry="1"></speciesReference></listOfProducts><kineticLaw><math xmlns="http://www.w3.org/1998/Math/MathML"><apply><ci> LOWER_BOUND </ci><ci> UPPER_BOUND </ci><ci> OBJECTIVE_COEFFICIENT </ci></apply></math><listOfParameters><parameter id="LOWER_BOUND" value="     0.00000000"/><parameter id="UPPER_BOUND" value="  1000.00000000"/><parameter id="OBJECTIVE_COEFFICIENT" value="     0.00000000"/></listOfParameters></kineticLaw></reaction>
<reaction id="R_r0069" name="alpha-glucosidase " reversible="false"><notes><html:p>GENE_ASSOCIATION: SCO3780</html:p><html:p>PROTEIN_CLASS: 3.2.1.20</html:p></notes><listOfReactants><speciesReference species="M_SUC" stoichiometry="1"/></listOfReactants><listOfProducts><speciesReference species="M_FRU" stoichiometry="1"></speciesReference><speciesReference species="M_GLC" stoichiometry="1"></speciesReference></listOfProducts><kineticLaw><math xmlns="http://www.w3.org/1998/Math/MathML"><apply><ci> LOWER_BOUND </ci><ci> UPPER_BOUND </ci><ci> OBJECTIVE_COEFFICIENT </ci></apply></math><listOfParameters><parameter id="LOWER_BOUND" value="     0.00000000"/><parameter id="UPPER_BOUND" value="  1000.00000000"/><parameter id="OBJECTIVE_COEFFICIENT" value="     0.00000000"/></listOfParameters></kineticLaw></reaction>
<reaction id="R_r0070" name="alpha-glucosidase " reversible="false"><notes><html:p>GENE_ASSOCIATION: SCO7010</html:p><html:p>PROTEIN_CLASS: 3.2.1.20</html:p></notes><listOfReactants><speciesReference species="M_SUC" stoichiometry="1"/></listOfReactants><listOfProducts><speciesReference species="M_FRU" stoichiometry="1"></speciesReference><speciesReference species="M_GLC" stoichiometry="1"></speciesReference></listOfProducts><kineticLaw><math xmlns="http://www.w3.org/1998/Math/MathML"><apply><ci> LOWER_BOUND </ci><ci> UPPER_BOUND </ci><ci> OBJECTIVE_COEFFICIENT </ci></apply></math><listOfParameters><parameter id="LOWER_BOUND" value="     0.00000000"/><parameter id="UPPER_BOUND" value="  1000.00000000"/><parameter id="OBJECTIVE_COEFFICIENT" value="     0.00000000"/></listOfParameters></kineticLaw></reaction>
<reaction id="R_r0071" name="beta-galatosidase" reversible="false"><notes><html:p>GENE_ASSOCIATION: SCO3479</html:p><html:p>PROTEIN_CLASS: 3.2.1.23</html:p></notes><listOfReactants><speciesReference species="M_LACTOSE" stoichiometry="1"/></listOfReactants><listOfProducts><speciesReference species="M_GLAC" stoichiometry="1"></speciesReference><speciesReference species="M_GLC" stoichiometry="1"></speciesReference></listOfProducts><kineticLaw><math xmlns="http://www.w3.org/1998/Math/MathML"><apply><ci> LOWER_BOUND </ci><ci> UPPER_BOUND </ci><ci> OBJECTIVE_COEFFICIENT </ci></apply></math><listOfParameters><parameter id="LOWER_BOUND" value="     0.00000000"/><parameter id="UPPER_BOUND" value="  1000.00000000"/><parameter id="OBJECTIVE_COEFFICIENT" value="     0.00000000"/></listOfParameters></kineticLaw></reaction>
<reaction id="R_r0072" name="beta-galatosidase" reversible="false"><notes><html:p>GENE_ASSOCIATION: SCO5689</html:p><html:p>PROTEIN_CLASS: 3.2.1.23</html:p></notes><listOfReactants><speciesReference species="M_LACTOSE" stoichiometry="1"/></listOfReactants><listOfProducts><speciesReference species="M_GLAC" stoichiometry="1"></speciesReference><speciesReference species="M_GLC" stoichiometry="1"></speciesReference></listOfProducts><kineticLaw><math xmlns="http://www.w3.org/1998/Math/MathML"><apply><ci> LOWER_BOUND </ci><ci> UPPER_BOUND </ci><ci> OBJECTIVE_COEFFICIENT </ci></apply></math><listOfParameters><parameter id="LOWER_BOUND" value="     0.00000000"/><parameter id="UPPER_BOUND" value="  1000.00000000"/><parameter id="OBJECTIVE_COEFFICIENT" value="     0.00000000"/></listOfParameters></kineticLaw></reaction>
<reaction id="R_r0073" name="beta-galatosidase" reversible="false"><notes><html:p>GENE_ASSOCIATION: SCO6347</html:p><html:p>PROTEIN_CLASS: 3.2.1.23</html:p></notes><listOfReactants><speciesReference species="M_LACTOSE" stoichiometry="1"/></listOfReactants><listOfProducts><speciesReference species="M_GLAC" stoichiometry="1"></speciesReference><speciesReference species="M_GLC" stoichiometry="1"></speciesReference></listOfProducts><kineticLaw><math xmlns="http://www.w3.org/1998/Math/MathML"><apply><ci> LOWER_BOUND </ci><ci> UPPER_BOUND </ci><ci> OBJECTIVE_COEFFICIENT </ci></apply></math><listOfParameters><parameter id="LOWER_BOUND" value="     0.00000000"/><parameter id="UPPER_BOUND" value="  1000.00000000"/><parameter id="OBJECTIVE_COEFFICIENT" value="     0.00000000"/></listOfParameters></kineticLaw></reaction>
<reaction id="R_r0074" name="beta-galatosidase" reversible="false"><notes><html:p>GENE_ASSOCIATION: SCO6457</html:p><html:p>PROTEIN_CLASS: 3.2.1.23</html:p></notes><listOfReactants><speciesReference species="M_LACTOSE" stoichiometry="1"/></listOfReactants><listOfProducts><speciesReference species="M_GLAC" stoichiometry="1"></speciesReference><speciesReference species="M_GLC" stoichiometry="1"></speciesReference></listOfProducts><kineticLaw><math xmlns="http://www.w3.org/1998/Math/MathML"><apply><ci> LOWER_BOUND </ci><ci> UPPER_BOUND </ci><ci> OBJECTIVE_COEFFICIENT </ci></apply></math><listOfParameters><parameter id="LOWER_BOUND" value="     0.00000000"/><parameter id="UPPER_BOUND" value="  1000.00000000"/><parameter id="OBJECTIVE_COEFFICIENT" value="     0.00000000"/></listOfParameters></kineticLaw></reaction>
<reaction id="R_r0075" name="beta-galatosidase" reversible="false"><notes><html:p>GENE_ASSOCIATION: SCO7407</html:p><html:p>PROTEIN_CLASS: 3.2.1.23</html:p></notes><listOfReactants><speciesReference species="M_LACTOSE" stoichiometry="1"/></listOfReactants><listOfProducts><speciesReference species="M_GLAC" stoichiometry="1"></speciesReference><speciesReference species="M_GLC" stoichiometry="1"></speciesReference></listOfProducts><kineticLaw><math xmlns="http://www.w3.org/1998/Math/MathML"><apply><ci> LOWER_BOUND </ci><ci> UPPER_BOUND </ci><ci> OBJECTIVE_COEFFICIENT </ci></apply></math><listOfParameters><parameter id="LOWER_BOUND" value="     0.00000000"/><parameter id="UPPER_BOUND" value="  1000.00000000"/><parameter id="OBJECTIVE_COEFFICIENT" value="     0.00000000"/></listOfParameters></kineticLaw></reaction>
<reaction id="R_r0076" name="beta-glucosidase " reversible="false"><notes><html:p>GENE_ASSOCIATION: SCO0293</html:p><html:p>PROTEIN_CLASS: 3.2.1.21</html:p></notes><listOfReactants><speciesReference species="M_CELB" stoichiometry="1"/></listOfReactants><listOfProducts><speciesReference species="M_bDGLC" stoichiometry="2"></speciesReference></listOfProducts><kineticLaw><math xmlns="http://www.w3.org/1998/Math/MathML"><apply><ci> LOWER_BOUND </ci><ci> UPPER_BOUND </ci><ci> OBJECTIVE_COEFFICIENT </ci></apply></math><listOfParameters><parameter id="LOWER_BOUND" value="     0.00000000"/><parameter id="UPPER_BOUND" value="  1000.00000000"/><parameter id="OBJECTIVE_COEFFICIENT" value="     0.00000000"/></listOfParameters></kineticLaw></reaction>
<reaction id="R_r0077" name="beta-glucosidase " reversible="false"><notes><html:p>GENE_ASSOCIATION: SCO0458</html:p><html:p>PROTEIN_CLASS: 3.2.1.21</html:p></notes><listOfReactants><speciesReference species="M_CELB" stoichiometry="1"/></listOfReactants><listOfProducts><speciesReference species="M_bDGLC" stoichiometry="2"></speciesReference></listOfProducts><kineticLaw><math xmlns="http://www.w3.org/1998/Math/MathML"><apply><ci> LOWER_BOUND </ci><ci> UPPER_BOUND </ci><ci> OBJECTIVE_COEFFICIENT </ci></apply></math><listOfParameters><parameter id="LOWER_BOUND" value="     0.00000000"/><parameter id="UPPER_BOUND" value="  1000.00000000"/><parameter id="OBJECTIVE_COEFFICIENT" value="     0.00000000"/></listOfParameters></kineticLaw></reaction>
<reaction id="R_r0078" name="beta-glucosidase " reversible="false"><notes><html:p>GENE_ASSOCIATION: SCO1059</html:p><html:p>PROTEIN_CLASS: 3.2.1.21</html:p></notes><listOfReactants><speciesReference species="M_CELB" stoichiometry="1"/></listOfReactants><listOfProducts><speciesReference species="M_bDGLC" stoichiometry="2"></speciesReference></listOfProducts><kineticLaw><math xmlns="http://www.w3.org/1998/Math/MathML"><apply><ci> LOWER_BOUND </ci><ci> UPPER_BOUND </ci><ci> OBJECTIVE_COEFFICIENT </ci></apply></math><listOfParameters><parameter id="LOWER_BOUND" value="     0.00000000"/><parameter id="UPPER_BOUND" value="  1000.00000000"/><parameter id="OBJECTIVE_COEFFICIENT" value="     0.00000000"/></listOfParameters></kineticLaw></reaction>
<reaction id="R_r0079" name="beta-glucosidase " reversible="false"><notes><html:p>GENE_ASSOCIATION: SCO2531</html:p><html:p>PROTEIN_CLASS: 3.2.1.21</html:p></notes><listOfReactants><speciesReference species="M_CELB" stoichiometry="1"/></listOfReactants><listOfProducts><speciesReference species="M_bDGLC" stoichiometry="2"></speciesReference></listOfProducts><kineticLaw><math xmlns="http://www.w3.org/1998/Math/MathML"><apply><ci> LOWER_BOUND </ci><ci> UPPER_BOUND </ci><ci> OBJECTIVE_COEFFICIENT </ci></apply></math><listOfParameters><parameter id="LOWER_BOUND" value="     0.00000000"/><parameter id="UPPER_BOUND" value="  1000.00000000"/><parameter id="OBJECTIVE_COEFFICIENT" value="     0.00000000"/></listOfParameters></kineticLaw></reaction>
<reaction id="R_r0080" name="beta-glucosidase " reversible="false"><notes><html:p>GENE_ASSOCIATION: SCO2798</html:p><html:p>PROTEIN_CLASS: 3.2.1.21</html:p></notes><listOfReactants><speciesReference species="M_CELB" stoichiometry="1"/></listOfReactants><listOfProducts><speciesReference species="M_bDGLC" stoichiometry="2"></speciesReference></listOfProducts><kineticLaw><math xmlns="http://www.w3.org/1998/Math/MathML"><apply><ci> LOWER_BOUND </ci><ci> UPPER_BOUND </ci><ci> OBJECTIVE_COEFFICIENT </ci></apply></math><listOfParameters><parameter id="LOWER_BOUND" value="     0.00000000"/><parameter id="UPPER_BOUND" value="  1000.00000000"/><parameter id="OBJECTIVE_COEFFICIENT" value="     0.00000000"/></listOfParameters></kineticLaw></reaction>
<reaction id="R_r0081" name="beta-glucosidase " reversible="false"><notes><html:p>GENE_ASSOCIATION: SCO5685</html:p><html:p>PROTEIN_CLASS: 3.2.1.21</html:p></notes><listOfReactants><speciesReference species="M_CELB" stoichiometry="1"/></listOfReactants><listOfProducts><speciesReference species="M_bDGLC" stoichiometry="2"></speciesReference></listOfProducts><kineticLaw><math xmlns="http://www.w3.org/1998/Math/MathML"><apply><ci> LOWER_BOUND </ci><ci> UPPER_BOUND </ci><ci> OBJECTIVE_COEFFICIENT </ci></apply></math><listOfParameters><parameter id="LOWER_BOUND" value="     0.00000000"/><parameter id="UPPER_BOUND" value="  1000.00000000"/><parameter id="OBJECTIVE_COEFFICIENT" value="     0.00000000"/></listOfParameters></kineticLaw></reaction>
<reaction id="R_r0082" name="beta-glucosidase " reversible="false"><notes><html:p>GENE_ASSOCIATION: SCO7031</html:p><html:p>PROTEIN_CLASS: 3.2.1.21</html:p></notes><listOfReactants><speciesReference species="M_CELB" stoichiometry="1"/></listOfReactants><listOfProducts><speciesReference species="M_bDGLC" stoichiometry="2"></speciesReference></listOfProducts><kineticLaw><math xmlns="http://www.w3.org/1998/Math/MathML"><apply><ci> LOWER_BOUND </ci><ci> UPPER_BOUND </ci><ci> OBJECTIVE_COEFFICIENT </ci></apply></math><listOfParameters><parameter id="LOWER_BOUND" value="     0.00000000"/><parameter id="UPPER_BOUND" value="  1000.00000000"/><parameter id="OBJECTIVE_COEFFICIENT" value="     0.00000000"/></listOfParameters></kineticLaw></reaction>
<reaction id="R_r0083" name="beta-glucosidase " reversible="false"><notes><html:p>GENE_ASSOCIATION: SCO7558</html:p><html:p>PROTEIN_CLASS: 3.2.1.21</html:p></notes><listOfReactants><speciesReference species="M_CELB" stoichiometry="1"/></listOfReactants><listOfProducts><speciesReference species="M_bDGLC" stoichiometry="2"></speciesReference></listOfProducts><kineticLaw><math xmlns="http://www.w3.org/1998/Math/MathML"><apply><ci> LOWER_BOUND </ci><ci> UPPER_BOUND </ci><ci> OBJECTIVE_COEFFICIENT </ci></apply></math><listOfParameters><parameter id="LOWER_BOUND" value="     0.00000000"/><parameter id="UPPER_BOUND" value="  1000.00000000"/><parameter id="OBJECTIVE_COEFFICIENT" value="     0.00000000"/></listOfParameters></kineticLaw></reaction>
<reaction id="R_r0084" name="alpha-galactosidase" reversible="false"><notes><html:p>GENE_ASSOCIATION: SCO0541</html:p><html:p>PROTEIN_CLASS: 3.2.1.22</html:p></notes><listOfReactants><speciesReference species="M_MELI" stoichiometry="1"/></listOfReactants><listOfProducts><speciesReference species="M_GLAC" stoichiometry="1"></speciesReference><speciesReference species="M_GLC" stoichiometry="1"></speciesReference></listOfProducts><kineticLaw><math xmlns="http://www.w3.org/1998/Math/MathML"><apply><ci> LOWER_BOUND </ci><ci> UPPER_BOUND </ci><ci> OBJECTIVE_COEFFICIENT </ci></apply></math><listOfParameters><parameter id="LOWER_BOUND" value="     0.00000000"/><parameter id="UPPER_BOUND" value="  1000.00000000"/><parameter id="OBJECTIVE_COEFFICIENT" value="     0.00000000"/></listOfParameters></kineticLaw></reaction>
<reaction id="R_r0085" name="trehalose-phosphatase" reversible="false"><notes><html:p>GENE_ASSOCIATION: SCO4288</html:p><html:p>PROTEIN_CLASS: 3.1.3.12</html:p></notes><listOfReactants><speciesReference species="M_TRE6P" stoichiometry="1"/></listOfReactants><listOfProducts><speciesReference species="M_PI" stoichiometry="1"></speciesReference><speciesReference species="M_TRE" stoichiometry="1"></speciesReference></listOfProducts><kineticLaw><math xmlns="http://www.w3.org/1998/Math/MathML"><apply><ci> LOWER_BOUND </ci><ci> UPPER_BOUND </ci><ci> OBJECTIVE_COEFFICIENT </ci></apply></math><listOfParameters><parameter id="LOWER_BOUND" value="     0.00000000"/><parameter id="UPPER_BOUND" value="  1000.00000000"/><parameter id="OBJECTIVE_COEFFICIENT" value="     0.00000000"/></listOfParameters></kineticLaw></reaction>
<reaction id="R_r0086" name="alpha,alpha-trehalase" reversible="false"><notes><html:p>PROTEIN_CLASS: 3.2.1.28</html:p></notes><listOfReactants><speciesReference species="M_TRE" stoichiometry="1"/></listOfReactants><listOfProducts><speciesReference species="M_GLC" stoichiometry="2"></speciesReference></listOfProducts><kineticLaw><math xmlns="http://www.w3.org/1998/Math/MathML"><apply><ci> LOWER_BOUND </ci><ci> UPPER_BOUND </ci><ci> OBJECTIVE_COEFFICIENT </ci></apply></math><listOfParameters><parameter id="LOWER_BOUND" value="     0.00000000"/><parameter id="UPPER_BOUND" value="  1000.00000000"/><parameter id="OBJECTIVE_COEFFICIENT" value="     0.00000000"/></listOfParameters></kineticLaw></reaction>
<reaction id="R_r0087" name="L(+)-tartrate dehydratase" reversible="false"><notes><html:p>PROTEIN_CLASS: 4.2.1.32</html:p></notes><listOfReactants><speciesReference species="M_TARTRATE" stoichiometry="1"/></listOfReactants><listOfProducts><speciesReference species="M_OA" stoichiometry="1"></speciesReference></listOfProducts><kineticLaw><math xmlns="http://www.w3.org/1998/Math/MathML"><apply><ci> LOWER_BOUND </ci><ci> UPPER_BOUND </ci><ci> OBJECTIVE_COEFFICIENT </ci></apply></math><listOfParameters><parameter id="LOWER_BOUND" value="     0.00000000"/><parameter id="UPPER_BOUND" value="  1000.00000000"/><parameter id="OBJECTIVE_COEFFICIENT" value="     0.00000000"/></listOfParameters></kineticLaw></reaction>
<reaction id="R_r0088" name="formate dehydrogenase" reversible="false"><notes><html:p>GENE_ASSOCIATION: SCO6561</html:p><html:p>PROTEIN_CLASS: 1.2.1.2</html:p></notes><listOfReactants><speciesReference species="M_FOR" stoichiometry="1"/><speciesReference species="M_NAD" stoichiometry="1"/></listOfReactants><listOfProducts><speciesReference species="M_CO2" stoichiometry="1"></speciesReference><speciesReference species="M_NADH" stoichiometry="1"></speciesReference></listOfProducts><kineticLaw><math xmlns="http://www.w3.org/1998/Math/MathML"><apply><ci> LOWER_BOUND </ci><ci> UPPER_BOUND </ci><ci> OBJECTIVE_COEFFICIENT </ci></apply></math><listOfParameters><parameter id="LOWER_BOUND" value="     0.00000000"/><parameter id="UPPER_BOUND" value="  1000.00000000"/><parameter id="OBJECTIVE_COEFFICIENT" value="     0.00000000"/></listOfParameters></kineticLaw></reaction>
<reaction id="R_r0089" name="glutamate decarboxylase" reversible="false"><notes><html:p>GENE_ASSOCIATION: SCO3416</html:p><html:p>PROTEIN_CLASS: 4.1.1.15</html:p></notes><listOfReactants><speciesReference species="M_GLU" stoichiometry="1"/></listOfReactants><listOfProducts><speciesReference species="M_CO2" stoichiometry="1"></speciesReference><speciesReference species="M_GABA" stoichiometry="1"></speciesReference></listOfProducts><kineticLaw><math xmlns="http://www.w3.org/1998/Math/MathML"><apply><ci> LOWER_BOUND </ci><ci> UPPER_BOUND </ci><ci> OBJECTIVE_COEFFICIENT </ci></apply></math><listOfParameters><parameter id="LOWER_BOUND" value="     0.00000000"/><parameter id="UPPER_BOUND" value="  1000.00000000"/><parameter id="OBJECTIVE_COEFFICIENT" value="     0.00000000"/></listOfParameters></kineticLaw></reaction>
<reaction id="R_r0090" name="4-aminobutyrate transaminase" reversible="false"><notes><html:p>GENE_ASSOCIATION: SCO5676</html:p><html:p>PROTEIN_CLASS: 2.6.1.19</html:p></notes><listOfReactants><speciesReference species="M_AKG" stoichiometry="1"/><speciesReference species="M_GABA" stoichiometry="1"/></listOfReactants><listOfProducts><speciesReference species="M_GLU" stoichiometry="1"></speciesReference><speciesReference species="M_SUCCSAL" stoichiometry="1"></speciesReference></listOfProducts><kineticLaw><math xmlns="http://www.w3.org/1998/Math/MathML"><apply><ci> LOWER_BOUND </ci><ci> UPPER_BOUND </ci><ci> OBJECTIVE_COEFFICIENT </ci></apply></math><listOfParameters><parameter id="LOWER_BOUND" value="     0.00000000"/><parameter id="UPPER_BOUND" value="  1000.00000000"/><parameter id="OBJECTIVE_COEFFICIENT" value="     0.00000000"/></listOfParameters></kineticLaw></reaction>
<reaction id="R_r0091" name="succinate-semialdehyde dehydrogenase" reversible="false"><notes><html:p>GENE_ASSOCIATION: SCO1204</html:p><html:p>PROTEIN_CLASS: 1.2.1.16</html:p></notes><listOfReactants><speciesReference species="M_NADP" stoichiometry="1"/><speciesReference species="M_SUCCSAL" stoichiometry="1"/></listOfReactants><listOfProducts><speciesReference species="M_NADPH" stoichiometry="1"></speciesReference><speciesReference species="M_SUCC" stoichiometry="1"></speciesReference></listOfProducts><kineticLaw><math xmlns="http://www.w3.org/1998/Math/MathML"><apply><ci> LOWER_BOUND </ci><ci> UPPER_BOUND </ci><ci> OBJECTIVE_COEFFICIENT </ci></apply></math><listOfParameters><parameter id="LOWER_BOUND" value="     0.00000000"/><parameter id="UPPER_BOUND" value="  1000.00000000"/><parameter id="OBJECTIVE_COEFFICIENT" value="     0.00000000"/></listOfParameters></kineticLaw></reaction>
<reaction id="R_r0092" name="succinate-semialdehyde dehydrogenase" reversible="false"><notes><html:p>GENE_ASSOCIATION: SCO4780</html:p><html:p>PROTEIN_CLASS: 1.2.1.16</html:p></notes><listOfReactants><speciesReference species="M_NADP" stoichiometry="1"/><speciesReference species="M_SUCCSAL" stoichiometry="1"/></listOfReactants><listOfProducts><speciesReference species="M_NADPH" stoichiometry="1"></speciesReference><speciesReference species="M_SUCC" stoichiometry="1"></speciesReference></listOfProducts><kineticLaw><math xmlns="http://www.w3.org/1998/Math/MathML"><apply><ci> LOWER_BOUND </ci><ci> UPPER_BOUND </ci><ci> OBJECTIVE_COEFFICIENT </ci></apply></math><listOfParameters><parameter id="LOWER_BOUND" value="     0.00000000"/><parameter id="UPPER_BOUND" value="  1000.00000000"/><parameter id="OBJECTIVE_COEFFICIENT" value="     0.00000000"/></listOfParameters></kineticLaw></reaction>
<reaction id="R_r0093" name="glutaminase" reversible="false"><notes><html:p>GENE_ASSOCIATION: SCO7049</html:p><html:p>PROTEIN_CLASS: 3.5.1.2</html:p></notes><listOfReactants><speciesReference species="M_GLN" stoichiometry="1"/></listOfReactants><listOfProducts><speciesReference species="M_GLU" stoichiometry="1"></speciesReference><speciesReference species="M_NH3" stoichiometry="1"></speciesReference></listOfProducts><kineticLaw><math xmlns="http://www.w3.org/1998/Math/MathML"><apply><ci> LOWER_BOUND </ci><ci> UPPER_BOUND </ci><ci> OBJECTIVE_COEFFICIENT </ci></apply></math><listOfParameters><parameter id="LOWER_BOUND" value="     0.00000000"/><parameter id="UPPER_BOUND" value="  1000.00000000"/><parameter id="OBJECTIVE_COEFFICIENT" value="     0.00000000"/></listOfParameters></kineticLaw></reaction>
<reaction id="R_r0094" name="1-pyrroline-5-carboxylate dehydrogenase" reversible="false"><notes><html:p>GENE_ASSOCIATION: SCO5520</html:p><html:p>PROTEIN_CLASS: 1.5.1.12</html:p></notes><listOfReactants><speciesReference species="M_NAD" stoichiometry="1"/><speciesReference species="M_P5C" stoichiometry="1"/></listOfReactants><listOfProducts><speciesReference species="M_GLU" stoichiometry="1"></speciesReference><speciesReference species="M_NADH" stoichiometry="1"></speciesReference></listOfProducts><kineticLaw><math xmlns="http://www.w3.org/1998/Math/MathML"><apply><ci> LOWER_BOUND </ci><ci> UPPER_BOUND </ci><ci> OBJECTIVE_COEFFICIENT </ci></apply></math><listOfParameters><parameter id="LOWER_BOUND" value="     0.00000000"/><parameter id="UPPER_BOUND" value="  1000.00000000"/><parameter id="OBJECTIVE_COEFFICIENT" value="     0.00000000"/></listOfParameters></kineticLaw></reaction>
<reaction id="R_r0095" name="1-pyrroline-5-carboxylate dehydrogenase" reversible="false"><notes><html:p>GENE_ASSOCIATION: SCO5520</html:p><html:p>PROTEIN_CLASS: 1.5.1.12</html:p></notes><listOfReactants><speciesReference species="M_GLUGSAL" stoichiometry="1"/><speciesReference species="M_NAD" stoichiometry="1"/></listOfReactants><listOfProducts><speciesReference species="M_GLU" stoichiometry="1"></speciesReference><speciesReference species="M_NADH" stoichiometry="1"></speciesReference></listOfProducts><kineticLaw><math xmlns="http://www.w3.org/1998/Math/MathML"><apply><ci> LOWER_BOUND </ci><ci> UPPER_BOUND </ci><ci> OBJECTIVE_COEFFICIENT </ci></apply></math><listOfParameters><parameter id="LOWER_BOUND" value="     0.00000000"/><parameter id="UPPER_BOUND" value="  1000.00000000"/><parameter id="OBJECTIVE_COEFFICIENT" value="     0.00000000"/></listOfParameters></kineticLaw></reaction>
<reaction id="R_r0096" name="arginine deiminase" reversible="false"><notes><html:p>GENE_ASSOCIATION: SCO0613</html:p><html:p>PROTEIN_CLASS: 3.5.3.6</html:p></notes><listOfReactants><speciesReference species="M_ARG" stoichiometry="1"/></listOfReactants><listOfProducts><speciesReference species="M_CITR" stoichiometry="1"></speciesReference><speciesReference species="M_NH3" stoichiometry="1"></speciesReference></listOfProducts><kineticLaw><math xmlns="http://www.w3.org/1998/Math/MathML"><apply><ci> LOWER_BOUND </ci><ci> UPPER_BOUND </ci><ci> OBJECTIVE_COEFFICIENT </ci></apply></math><listOfParameters><parameter id="LOWER_BOUND" value="     0.00000000"/><parameter id="UPPER_BOUND" value="  1000.00000000"/><parameter id="OBJECTIVE_COEFFICIENT" value="     0.00000000"/></listOfParameters></kineticLaw></reaction>
<reaction id="R_r0097" name="arginine deiminase" reversible="false"><notes><html:p>GENE_ASSOCIATION: SCO5975</html:p><html:p>PROTEIN_CLASS: 3.5.3.6</html:p></notes><listOfReactants><speciesReference species="M_ARG" stoichiometry="1"/></listOfReactants><listOfProducts><speciesReference species="M_CITR" stoichiometry="1"></speciesReference><speciesReference species="M_NH3" stoichiometry="1"></speciesReference></listOfProducts><kineticLaw><math xmlns="http://www.w3.org/1998/Math/MathML"><apply><ci> LOWER_BOUND </ci><ci> UPPER_BOUND </ci><ci> OBJECTIVE_COEFFICIENT </ci></apply></math><listOfParameters><parameter id="LOWER_BOUND" value="     0.00000000"/><parameter id="UPPER_BOUND" value="  1000.00000000"/><parameter id="OBJECTIVE_COEFFICIENT" value="     0.00000000"/></listOfParameters></kineticLaw></reaction>
<reaction id="R_r0098" name="ornithine-oxo-acid transaminase" reversible="false"><notes><html:p>GENE_ASSOCIATION: SCO1223</html:p><html:p>PROTEIN_CLASS: 2.6.1.13</html:p></notes><listOfReactants><speciesReference species="M_AKG" stoichiometry="1"/><speciesReference species="M_ORN" stoichiometry="1"/></listOfReactants><listOfProducts><speciesReference species="M_GLU" stoichiometry="1"></speciesReference><speciesReference species="M_GLUGSAL" stoichiometry="1"></speciesReference></listOfProducts><kineticLaw><math xmlns="http://www.w3.org/1998/Math/MathML"><apply><ci> LOWER_BOUND </ci><ci> UPPER_BOUND </ci><ci> OBJECTIVE_COEFFICIENT </ci></apply></math><listOfParameters><parameter id="LOWER_BOUND" value="     0.00000000"/><parameter id="UPPER_BOUND" value="  1000.00000000"/><parameter id="OBJECTIVE_COEFFICIENT" value="     0.00000000"/></listOfParameters></kineticLaw></reaction>
<reaction id="R_r0099" name="ornithine-oxo-acid transaminase" reversible="false"><notes><html:p>GENE_ASSOCIATION: SCO1284</html:p><html:p>PROTEIN_CLASS: 2.6.1.13</html:p></notes><listOfReactants><speciesReference species="M_AKG" stoichiometry="1"/><speciesReference species="M_ORN" stoichiometry="1"/></listOfReactants><listOfProducts><speciesReference species="M_GLU" stoichiometry="1"></speciesReference><speciesReference species="M_GLUGSAL" stoichiometry="1"></speciesReference></listOfProducts><kineticLaw><math xmlns="http://www.w3.org/1998/Math/MathML"><apply><ci> LOWER_BOUND </ci><ci> UPPER_BOUND </ci><ci> OBJECTIVE_COEFFICIENT </ci></apply></math><listOfParameters><parameter id="LOWER_BOUND" value="     0.00000000"/><parameter id="UPPER_BOUND" value="  1000.00000000"/><parameter id="OBJECTIVE_COEFFICIENT" value="     0.00000000"/></listOfParameters></kineticLaw></reaction>
<reaction id="R_r0100" name="ornithine carbamoyltransferase" reversible="true"><notes><html:p>GENE_ASSOCIATION: SCO5976</html:p><html:p>PROTEIN_CLASS: 2.1.3.3</html:p></notes><listOfReactants><speciesReference species="M_CAP" stoichiometry="1"/><speciesReference species="M_ORN" stoichiometry="1"/></listOfReactants><listOfProducts><speciesReference species="M_CITR" stoichiometry="1"></speciesReference><speciesReference species="M_PI" stoichiometry="1"></speciesReference></listOfProducts><kineticLaw><math xmlns="http://www.w3.org/1998/Math/MathML"><apply><ci> LOWER_BOUND </ci><ci> UPPER_BOUND </ci><ci> OBJECTIVE_COEFFICIENT </ci></apply></math><listOfParameters><parameter id="LOWER_BOUND" value=" -1000.00000000"/><parameter id="UPPER_BOUND" value="  1000.00000000"/><parameter id="OBJECTIVE_COEFFICIENT" value="     0.00000000"/></listOfParameters></kineticLaw></reaction>
<reaction id="R_r0101" name="ornithine decarboxylase" reversible="false"><notes><html:p>GENE_ASSOCIATION: SCO6035</html:p><html:p>PROTEIN_CLASS: 4.1.1.17</html:p></notes><listOfReactants><speciesReference species="M_ORN" stoichiometry="1"/></listOfReactants><listOfProducts><speciesReference species="M_CO2" stoichiometry="1"></speciesReference><speciesReference species="M_PTRSC" stoichiometry="1"></speciesReference></listOfProducts><kineticLaw><math xmlns="http://www.w3.org/1998/Math/MathML"><apply><ci> LOWER_BOUND </ci><ci> UPPER_BOUND </ci><ci> OBJECTIVE_COEFFICIENT </ci></apply></math><listOfParameters><parameter id="LOWER_BOUND" value="     0.00000000"/><parameter id="UPPER_BOUND" value="  1000.00000000"/><parameter id="OBJECTIVE_COEFFICIENT" value="     0.00000000"/></listOfParameters></kineticLaw></reaction>
<reaction id="R_r0102" name="spermidine synthase" reversible="false"><notes><html:p>GENE_ASSOCIATION: SCO2455</html:p><html:p>PROTEIN_CLASS: 2.5.1.16</html:p></notes><listOfReactants><speciesReference species="M_PTRSC" stoichiometry="1"/><speciesReference species="M_SAM" stoichiometry="1"/></listOfReactants><listOfProducts><speciesReference species="M_5MTA" stoichiometry="1"></speciesReference><speciesReference species="M_SPRMD" stoichiometry="1"></speciesReference></listOfProducts><kineticLaw><math xmlns="http://www.w3.org/1998/Math/MathML"><apply><ci> LOWER_BOUND </ci><ci> UPPER_BOUND </ci><ci> OBJECTIVE_COEFFICIENT </ci></apply></math><listOfParameters><parameter id="LOWER_BOUND" value="     0.00000000"/><parameter id="UPPER_BOUND" value="  1000.00000000"/><parameter id="OBJECTIVE_COEFFICIENT" value="     0.00000000"/></listOfParameters></kineticLaw></reaction>
<reaction id="R_r0103" name="urease" reversible="false"><notes><html:p>GENE_ASSOCIATION: ( SCO1234 and SCO1235 and SCO1236 and SCO1231 and SCO1232 and SCO1233 )</html:p><html:p>PROTEIN_CLASS: 3.5.1.5</html:p></notes><listOfReactants><speciesReference species="M_UREA" stoichiometry="1"/></listOfReactants><listOfProducts><speciesReference species="M_CO2" stoichiometry="1"></speciesReference><speciesReference species="M_NH3" stoichiometry="2"></speciesReference></listOfProducts><kineticLaw><math xmlns="http://www.w3.org/1998/Math/MathML"><apply><ci> LOWER_BOUND </ci><ci> UPPER_BOUND </ci><ci> OBJECTIVE_COEFFICIENT </ci></apply></math><listOfParameters><parameter id="LOWER_BOUND" value="     0.00000000"/><parameter id="UPPER_BOUND" value="  1000.00000000"/><parameter id="OBJECTIVE_COEFFICIENT" value="     0.00000000"/></listOfParameters></kineticLaw></reaction>
<reaction id="R_r0104" name="urease" reversible="false"><notes><html:p>GENE_ASSOCIATION: ( SCO5526 and SCO5525 and SCO1231 and SCO1232 and SCO1233 )</html:p><html:p>PROTEIN_CLASS: 3.5.1.5</html:p></notes><listOfReactants><speciesReference species="M_UREA" stoichiometry="1"/></listOfReactants><listOfProducts><speciesReference species="M_CO2" stoichiometry="1"></speciesReference><speciesReference species="M_NH3" stoichiometry="2"></speciesReference></listOfProducts><kineticLaw><math xmlns="http://www.w3.org/1998/Math/MathML"><apply><ci> LOWER_BOUND </ci><ci> UPPER_BOUND </ci><ci> OBJECTIVE_COEFFICIENT </ci></apply></math><listOfParameters><parameter id="LOWER_BOUND" value="     0.00000000"/><parameter id="UPPER_BOUND" value="  1000.00000000"/><parameter id="OBJECTIVE_COEFFICIENT" value="     0.00000000"/></listOfParameters></kineticLaw></reaction>
<reaction id="R_r0105" name="valine dehydrogenase" reversible="false"><notes><html:p>GENE_ASSOCIATION: SCO4089</html:p><html:p>PROTEIN_CLASS: 1.4.1.8</html:p></notes><listOfReactants><speciesReference species="M_ILE" stoichiometry="1"/><speciesReference species="M_NAD" stoichiometry="1"/></listOfReactants><listOfProducts><speciesReference species="M_NADH" stoichiometry="1"></speciesReference><speciesReference species="M_NH3" stoichiometry="1"></speciesReference><speciesReference species="M_OXOMETHYLPENTANOATE" stoichiometry="1"></speciesReference></listOfProducts><kineticLaw><math xmlns="http://www.w3.org/1998/Math/MathML"><apply><ci> LOWER_BOUND </ci><ci> UPPER_BOUND </ci><ci> OBJECTIVE_COEFFICIENT </ci></apply></math><listOfParameters><parameter id="LOWER_BOUND" value="     0.00000000"/><parameter id="UPPER_BOUND" value="  1000.00000000"/><parameter id="OBJECTIVE_COEFFICIENT" value="     0.00000000"/></listOfParameters></kineticLaw></reaction>
<reaction id="R_r0106" name="3-methyl-2-oxobutanoate dehydrogenase" reversible="false"><notes><html:p>GENE_ASSOCIATION: ( SCO3817 and SCO3816 )</html:p><html:p>PROTEIN_CLASS: 1.2.4.4</html:p></notes><listOfReactants><speciesReference species="M_LIPO" stoichiometry="1"/><speciesReference species="M_OXOMETHYLPENTANOATE" stoichiometry="1"/></listOfReactants><listOfProducts><speciesReference species="M_2MBUTLIPO" stoichiometry="1"></speciesReference><speciesReference species="M_CO2" stoichiometry="1"></speciesReference></listOfProducts><kineticLaw><math xmlns="http://www.w3.org/1998/Math/MathML"><apply><ci> LOWER_BOUND </ci><ci> UPPER_BOUND </ci><ci> OBJECTIVE_COEFFICIENT </ci></apply></math><listOfParameters><parameter id="LOWER_BOUND" value="     0.00000000"/><parameter id="UPPER_BOUND" value="  1000.00000000"/><parameter id="OBJECTIVE_COEFFICIENT" value="     0.00000000"/></listOfParameters></kineticLaw></reaction>
<reaction id="R_r0107" name="3-methyl-2-oxobutanoate dehydrogenase" reversible="false"><notes><html:p>GENE_ASSOCIATION: ( SCO3831 and SCO3830 )</html:p><html:p>PROTEIN_CLASS: 1.2.4.4</html:p></notes><listOfReactants><speciesReference species="M_LIPO" stoichiometry="1"/><speciesReference species="M_OXOMETHYLPENTANOATE" stoichiometry="1"/></listOfReactants><listOfProducts><speciesReference species="M_2MBUTLIPO" stoichiometry="1"></speciesReference><speciesReference species="M_CO2" stoichiometry="1"></speciesReference></listOfProducts><kineticLaw><math xmlns="http://www.w3.org/1998/Math/MathML"><apply><ci> LOWER_BOUND </ci><ci> UPPER_BOUND </ci><ci> OBJECTIVE_COEFFICIENT </ci></apply></math><listOfParameters><parameter id="LOWER_BOUND" value="     0.00000000"/><parameter id="UPPER_BOUND" value="  1000.00000000"/><parameter id="OBJECTIVE_COEFFICIENT" value="     0.00000000"/></listOfParameters></kineticLaw></reaction>
<reaction id="R_r0108" name="dihydrolipoyllysine-residue acetyltransferase" reversible="false"><notes><html:p>GENE_ASSOCIATION: ( SCO3815 and SCO3829 )</html:p><html:p>PROTEIN_CLASS: 2.3.1.12</html:p></notes><listOfReactants><speciesReference species="M_2MBUTLIPO" stoichiometry="1"/><speciesReference species="M_COA" stoichiometry="1"/></listOfReactants><listOfProducts><speciesReference species="M_2MBUTCOA" stoichiometry="1"></speciesReference><speciesReference species="M_DLIPO" stoichiometry="1"></speciesReference></listOfProducts><kineticLaw><math xmlns="http://www.w3.org/1998/Math/MathML"><apply><ci> LOWER_BOUND </ci><ci> UPPER_BOUND </ci><ci> OBJECTIVE_COEFFICIENT </ci></apply></math><listOfParameters><parameter id="LOWER_BOUND" value="     0.00000000"/><parameter id="UPPER_BOUND" value="  1000.00000000"/><parameter id="OBJECTIVE_COEFFICIENT" value="     0.00000000"/></listOfParameters></kineticLaw></reaction>
<reaction id="R_r0109" name="acyl-CoA dehydrogenase" reversible="false"><notes><html:p>GENE_ASSOCIATION: SCO1690</html:p><html:p>PROTEIN_CLASS: 1.3.99.3</html:p></notes><listOfReactants><speciesReference species="M_2MBUTCOA" stoichiometry="1"/><speciesReference species="M_MK" stoichiometry="1"/></listOfReactants><listOfProducts><speciesReference species="M_2MBECOA" stoichiometry="1"></speciesReference><speciesReference species="M_MKH2" stoichiometry="1"></speciesReference></listOfProducts><kineticLaw><math xmlns="http://www.w3.org/1998/Math/MathML"><apply><ci> LOWER_BOUND </ci><ci> UPPER_BOUND </ci><ci> OBJECTIVE_COEFFICIENT </ci></apply></math><listOfParameters><parameter id="LOWER_BOUND" value="     0.00000000"/><parameter id="UPPER_BOUND" value="  1000.00000000"/><parameter id="OBJECTIVE_COEFFICIENT" value="     0.00000000"/></listOfParameters></kineticLaw></reaction>
<reaction id="R_r0110" name="acyl-CoA dehydrogenase" reversible="false"><notes><html:p>GENE_ASSOCIATION: SCO2774</html:p><html:p>PROTEIN_CLASS: 1.3.99.3</html:p></notes><listOfReactants><speciesReference species="M_2MBUTCOA" stoichiometry="1"/><speciesReference species="M_MK" stoichiometry="1"/></listOfReactants><listOfProducts><speciesReference species="M_2MBECOA" stoichiometry="1"></speciesReference><speciesReference species="M_MKH2" stoichiometry="1"></speciesReference></listOfProducts><kineticLaw><math xmlns="http://www.w3.org/1998/Math/MathML"><apply><ci> LOWER_BOUND </ci><ci> UPPER_BOUND </ci><ci> OBJECTIVE_COEFFICIENT </ci></apply></math><listOfParameters><parameter id="LOWER_BOUND" value="     0.00000000"/><parameter id="UPPER_BOUND" value="  1000.00000000"/><parameter id="OBJECTIVE_COEFFICIENT" value="     0.00000000"/></listOfParameters></kineticLaw></reaction>
<reaction id="R_r0111" name="acyl-CoA dehydrogenase" reversible="false"><notes><html:p>GENE_ASSOCIATION: SCO6787</html:p><html:p>PROTEIN_CLASS: 1.3.99.3</html:p></notes><listOfReactants><speciesReference species="M_2MBUTCOA" stoichiometry="1"/><speciesReference species="M_MK" stoichiometry="1"/></listOfReactants><listOfProducts><speciesReference species="M_2MBECOA" stoichiometry="1"></speciesReference><speciesReference species="M_MKH2" stoichiometry="1"></speciesReference></listOfProducts><kineticLaw><math xmlns="http://www.w3.org/1998/Math/MathML"><apply><ci> LOWER_BOUND </ci><ci> UPPER_BOUND </ci><ci> OBJECTIVE_COEFFICIENT </ci></apply></math><listOfParameters><parameter id="LOWER_BOUND" value="     0.00000000"/><parameter id="UPPER_BOUND" value="  1000.00000000"/><parameter id="OBJECTIVE_COEFFICIENT" value="     0.00000000"/></listOfParameters></kineticLaw></reaction>
<reaction id="R_r0112" name="enoyl-CoA hydratase" reversible="false"><notes><html:p>GENE_ASSOCIATION: SCO0364</html:p><html:p>PROTEIN_CLASS: 4.2.1.17</html:p></notes><listOfReactants><speciesReference species="M_2MBECOA" stoichiometry="1"/></listOfReactants><listOfProducts><speciesReference species="M_HMBUTCOA" stoichiometry="1"></speciesReference></listOfProducts><kineticLaw><math xmlns="http://www.w3.org/1998/Math/MathML"><apply><ci> LOWER_BOUND </ci><ci> UPPER_BOUND </ci><ci> OBJECTIVE_COEFFICIENT </ci></apply></math><listOfParameters><parameter id="LOWER_BOUND" value="     0.00000000"/><parameter id="UPPER_BOUND" value="  1000.00000000"/><parameter id="OBJECTIVE_COEFFICIENT" value="     0.00000000"/></listOfParameters></kineticLaw></reaction>
<reaction id="R_r0113" name="enoyl-CoA hydratase" reversible="false"><notes><html:p>GENE_ASSOCIATION: SCO4930</html:p><html:p>PROTEIN_CLASS: 4.2.1.17</html:p></notes><listOfReactants><speciesReference species="M_2MBECOA" stoichiometry="1"/></listOfReactants><listOfProducts><speciesReference species="M_HMBUTCOA" stoichiometry="1"></speciesReference></listOfProducts><kineticLaw><math xmlns="http://www.w3.org/1998/Math/MathML"><apply><ci> LOWER_BOUND </ci><ci> UPPER_BOUND </ci><ci> OBJECTIVE_COEFFICIENT </ci></apply></math><listOfParameters><parameter id="LOWER_BOUND" value="     0.00000000"/><parameter id="UPPER_BOUND" value="  1000.00000000"/><parameter id="OBJECTIVE_COEFFICIENT" value="     0.00000000"/></listOfParameters></kineticLaw></reaction>
<reaction id="R_r0114" name="enoyl-CoA hydratase" reversible="false"><notes><html:p>GENE_ASSOCIATION: SCO5144</html:p><html:p>PROTEIN_CLASS: 4.2.1.17</html:p></notes><listOfReactants><speciesReference species="M_2MBECOA" stoichiometry="1"/></listOfReactants><listOfProducts><speciesReference species="M_HMBUTCOA" stoichiometry="1"></speciesReference></listOfProducts><kineticLaw><math xmlns="http://www.w3.org/1998/Math/MathML"><apply><ci> LOWER_BOUND </ci><ci> UPPER_BOUND </ci><ci> OBJECTIVE_COEFFICIENT </ci></apply></math><listOfParameters><parameter id="LOWER_BOUND" value="     0.00000000"/><parameter id="UPPER_BOUND" value="  1000.00000000"/><parameter id="OBJECTIVE_COEFFICIENT" value="     0.00000000"/></listOfParameters></kineticLaw></reaction>
<reaction id="R_r0115" name="enoyl-CoA hydratase" reversible="false"><notes><html:p>GENE_ASSOCIATION: SCO6732</html:p><html:p>PROTEIN_CLASS: 4.2.1.17</html:p></notes><listOfReactants><speciesReference species="M_2MBECOA" stoichiometry="1"/></listOfReactants><listOfProducts><speciesReference species="M_HMBUTCOA" stoichiometry="1"></speciesReference></listOfProducts><kineticLaw><math xmlns="http://www.w3.org/1998/Math/MathML"><apply><ci> LOWER_BOUND </ci><ci> UPPER_BOUND </ci><ci> OBJECTIVE_COEFFICIENT </ci></apply></math><listOfParameters><parameter id="LOWER_BOUND" value="     0.00000000"/><parameter id="UPPER_BOUND" value="  1000.00000000"/><parameter id="OBJECTIVE_COEFFICIENT" value="     0.00000000"/></listOfParameters></kineticLaw></reaction>
<reaction id="R_r0116" name="enoyl-CoA hydratase" reversible="false"><notes><html:p>GENE_ASSOCIATION: SCO6789</html:p><html:p>PROTEIN_CLASS: 4.2.1.17</html:p></notes><listOfReactants><speciesReference species="M_2MBECOA" stoichiometry="1"/></listOfReactants><listOfProducts><speciesReference species="M_HMBUTCOA" stoichiometry="1"></speciesReference></listOfProducts><kineticLaw><math xmlns="http://www.w3.org/1998/Math/MathML"><apply><ci> LOWER_BOUND </ci><ci> UPPER_BOUND </ci><ci> OBJECTIVE_COEFFICIENT </ci></apply></math><listOfParameters><parameter id="LOWER_BOUND" value="     0.00000000"/><parameter id="UPPER_BOUND" value="  1000.00000000"/><parameter id="OBJECTIVE_COEFFICIENT" value="     0.00000000"/></listOfParameters></kineticLaw></reaction>
<reaction id="R_r0117" name="3-hydroxyacyl-CoA dehydrogenase" reversible="false"><notes><html:p>GENE_ASSOCIATION: SCO6789</html:p><html:p>PROTEIN_CLASS: 1.1.1.35</html:p></notes><listOfReactants><speciesReference species="M_HMBUTCOA" stoichiometry="1"/><speciesReference species="M_NAD" stoichiometry="1"/></listOfReactants><listOfProducts><speciesReference species="M_MAACCOA" stoichiometry="1"></speciesReference><speciesReference species="M_NADH" stoichiometry="1"></speciesReference></listOfProducts><kineticLaw><math xmlns="http://www.w3.org/1998/Math/MathML"><apply><ci> LOWER_BOUND </ci><ci> UPPER_BOUND </ci><ci> OBJECTIVE_COEFFICIENT </ci></apply></math><listOfParameters><parameter id="LOWER_BOUND" value="     0.00000000"/><parameter id="UPPER_BOUND" value="  1000.00000000"/><parameter id="OBJECTIVE_COEFFICIENT" value="     0.00000000"/></listOfParameters></kineticLaw></reaction>
<reaction id="R_r0118" name="3-hydroxyacyl-CoA dehydrogenase" reversible="false"><notes><html:p>GENE_ASSOCIATION: SCO0984</html:p><html:p>PROTEIN_CLASS: 1.1.1.35</html:p></notes><listOfReactants><speciesReference species="M_HMBUTCOA" stoichiometry="1"/><speciesReference species="M_NAD" stoichiometry="1"/></listOfReactants><listOfProducts><speciesReference species="M_MAACCOA" stoichiometry="1"></speciesReference><speciesReference species="M_NADH" stoichiometry="1"></speciesReference></listOfProducts><kineticLaw><math xmlns="http://www.w3.org/1998/Math/MathML"><apply><ci> LOWER_BOUND </ci><ci> UPPER_BOUND </ci><ci> OBJECTIVE_COEFFICIENT </ci></apply></math><listOfParameters><parameter id="LOWER_BOUND" value="     0.00000000"/><parameter id="UPPER_BOUND" value="  1000.00000000"/><parameter id="OBJECTIVE_COEFFICIENT" value="     0.00000000"/></listOfParameters></kineticLaw></reaction>
<reaction id="R_r0119" name="3-hydroxyacyl-CoA dehydrogenase" reversible="false"><notes><html:p>GENE_ASSOCIATION: SCO1591</html:p><html:p>PROTEIN_CLASS: 1.1.1.35</html:p></notes><listOfReactants><speciesReference species="M_HMBUTCOA" stoichiometry="1"/><speciesReference species="M_NAD" stoichiometry="1"/></listOfReactants><listOfProducts><speciesReference species="M_MAACCOA" stoichiometry="1"></speciesReference><speciesReference species="M_NADH" stoichiometry="1"></speciesReference></listOfProducts><kineticLaw><math xmlns="http://www.w3.org/1998/Math/MathML"><apply><ci> LOWER_BOUND </ci><ci> UPPER_BOUND </ci><ci> OBJECTIVE_COEFFICIENT </ci></apply></math><listOfParameters><parameter id="LOWER_BOUND" value="     0.00000000"/><parameter id="UPPER_BOUND" value="  1000.00000000"/><parameter id="OBJECTIVE_COEFFICIENT" value="     0.00000000"/></listOfParameters></kineticLaw></reaction>
<reaction id="R_r0120" name="3-hydroxyacyl-CoA dehydrogenase" reversible="false"><notes><html:p>GENE_ASSOCIATION: SCO6297</html:p><html:p>PROTEIN_CLASS: 1.1.1.35</html:p></notes><listOfReactants><speciesReference species="M_HMBUTCOA" stoichiometry="1"/><speciesReference species="M_NAD" stoichiometry="1"/></listOfReactants><listOfProducts><speciesReference species="M_MAACCOA" stoichiometry="1"></speciesReference><speciesReference species="M_NADH" stoichiometry="1"></speciesReference></listOfProducts><kineticLaw><math xmlns="http://www.w3.org/1998/Math/MathML"><apply><ci> LOWER_BOUND </ci><ci> UPPER_BOUND </ci><ci> OBJECTIVE_COEFFICIENT </ci></apply></math><listOfParameters><parameter id="LOWER_BOUND" value="     0.00000000"/><parameter id="UPPER_BOUND" value="  1000.00000000"/><parameter id="OBJECTIVE_COEFFICIENT" value="     0.00000000"/></listOfParameters></kineticLaw></reaction>
<reaction id="R_r0121" name="acetyl-CoA acetyltransferase " reversible="false"><notes><html:p>GENE_ASSOCIATION: SCO1324</html:p><html:p>PROTEIN_CLASS: 2.3.1.16</html:p></notes><listOfReactants><speciesReference species="M_COA" stoichiometry="1"/><speciesReference species="M_MAACCOA" stoichiometry="1"/></listOfReactants><listOfProducts><speciesReference species="M_ACCOA" stoichiometry="1"></speciesReference><speciesReference species="M_PROPIONYLCOA" stoichiometry="1"></speciesReference></listOfProducts><kineticLaw><math xmlns="http://www.w3.org/1998/Math/MathML"><apply><ci> LOWER_BOUND </ci><ci> UPPER_BOUND </ci><ci> OBJECTIVE_COEFFICIENT </ci></apply></math><listOfParameters><parameter id="LOWER_BOUND" value="     0.00000000"/><parameter id="UPPER_BOUND" value="  1000.00000000"/><parameter id="OBJECTIVE_COEFFICIENT" value="     0.00000000"/></listOfParameters></kineticLaw></reaction>
<reaction id="R_r0122" name="acetyl-CoA acetyltransferase " reversible="false"><notes><html:p>GENE_ASSOCIATION: SCO3079</html:p><html:p>PROTEIN_CLASS: 2.3.1.16</html:p></notes><listOfReactants><speciesReference species="M_COA" stoichiometry="1"/><speciesReference species="M_MAACCOA" stoichiometry="1"/></listOfReactants><listOfProducts><speciesReference species="M_ACCOA" stoichiometry="1"></speciesReference><speciesReference species="M_PROPIONYLCOA" stoichiometry="1"></speciesReference></listOfProducts><kineticLaw><math xmlns="http://www.w3.org/1998/Math/MathML"><apply><ci> LOWER_BOUND </ci><ci> UPPER_BOUND </ci><ci> OBJECTIVE_COEFFICIENT </ci></apply></math><listOfParameters><parameter id="LOWER_BOUND" value="     0.00000000"/><parameter id="UPPER_BOUND" value="  1000.00000000"/><parameter id="OBJECTIVE_COEFFICIENT" value="     0.00000000"/></listOfParameters></kineticLaw></reaction>
<reaction id="R_r0123" name="acetyl-CoA acetyltransferase " reversible="false"><notes><html:p>GENE_ASSOCIATION: SCO4502</html:p><html:p>PROTEIN_CLASS: 2.3.1.16</html:p></notes><listOfReactants><speciesReference species="M_COA" stoichiometry="1"/><speciesReference species="M_MAACCOA" stoichiometry="1"/></listOfReactants><listOfProducts><speciesReference species="M_ACCOA" stoichiometry="1"></speciesReference><speciesReference species="M_PROPIONYLCOA" stoichiometry="1"></speciesReference></listOfProducts><kineticLaw><math xmlns="http://www.w3.org/1998/Math/MathML"><apply><ci> LOWER_BOUND </ci><ci> UPPER_BOUND </ci><ci> OBJECTIVE_COEFFICIENT </ci></apply></math><listOfParameters><parameter id="LOWER_BOUND" value="     0.00000000"/><parameter id="UPPER_BOUND" value="  1000.00000000"/><parameter id="OBJECTIVE_COEFFICIENT" value="     0.00000000"/></listOfParameters></kineticLaw></reaction>
<reaction id="R_r0124" name="acetyl-CoA acetyltransferase " reversible="false"><notes><html:p>GENE_ASSOCIATION: SCO6701</html:p><html:p>PROTEIN_CLASS: 2.3.1.16</html:p></notes><listOfReactants><speciesReference species="M_COA" stoichiometry="1"/><speciesReference species="M_MAACCOA" stoichiometry="1"/></listOfReactants><listOfProducts><speciesReference species="M_ACCOA" stoichiometry="1"></speciesReference><speciesReference species="M_PROPIONYLCOA" stoichiometry="1"></speciesReference></listOfProducts><kineticLaw><math xmlns="http://www.w3.org/1998/Math/MathML"><apply><ci> LOWER_BOUND </ci><ci> UPPER_BOUND </ci><ci> OBJECTIVE_COEFFICIENT </ci></apply></math><listOfParameters><parameter id="LOWER_BOUND" value="     0.00000000"/><parameter id="UPPER_BOUND" value="  1000.00000000"/><parameter id="OBJECTIVE_COEFFICIENT" value="     0.00000000"/></listOfParameters></kineticLaw></reaction>
<reaction id="R_r0125" name="acetyl-CoA acetyltransferase " reversible="false"><notes><html:p>GENE_ASSOCIATION: SCO6731</html:p><html:p>PROTEIN_CLASS: 2.3.1.16</html:p></notes><listOfReactants><speciesReference species="M_COA" stoichiometry="1"/><speciesReference species="M_MAACCOA" stoichiometry="1"/></listOfReactants><listOfProducts><speciesReference species="M_ACCOA" stoichiometry="1"></speciesReference><speciesReference species="M_PROPIONYLCOA" stoichiometry="1"></speciesReference></listOfProducts><kineticLaw><math xmlns="http://www.w3.org/1998/Math/MathML"><apply><ci> LOWER_BOUND </ci><ci> UPPER_BOUND </ci><ci> OBJECTIVE_COEFFICIENT </ci></apply></math><listOfParameters><parameter id="LOWER_BOUND" value="     0.00000000"/><parameter id="UPPER_BOUND" value="  1000.00000000"/><parameter id="OBJECTIVE_COEFFICIENT" value="     0.00000000"/></listOfParameters></kineticLaw></reaction>
<reaction id="R_r0126" name="acetyl-CoA acetyltransferase " reversible="false"><notes><html:p>GENE_ASSOCIATION: SCO6788</html:p><html:p>PROTEIN_CLASS: 2.3.1.16</html:p></notes><listOfReactants><speciesReference species="M_COA" stoichiometry="1"/><speciesReference species="M_MAACCOA" stoichiometry="1"/></listOfReactants><listOfProducts><speciesReference species="M_ACCOA" stoichiometry="1"></speciesReference><speciesReference species="M_PROPIONYLCOA" stoichiometry="1"></speciesReference></listOfProducts><kineticLaw><math xmlns="http://www.w3.org/1998/Math/MathML"><apply><ci> LOWER_BOUND </ci><ci> UPPER_BOUND </ci><ci> OBJECTIVE_COEFFICIENT </ci></apply></math><listOfParameters><parameter id="LOWER_BOUND" value="     0.00000000"/><parameter id="UPPER_BOUND" value="  1000.00000000"/><parameter id="OBJECTIVE_COEFFICIENT" value="     0.00000000"/></listOfParameters></kineticLaw></reaction>
<reaction id="R_r0127" name="acetyl-CoA acetyltransferase " reversible="false"><notes><html:p>GENE_ASSOCIATION: SCO6967</html:p><html:p>PROTEIN_CLASS: 2.3.1.16</html:p></notes><listOfReactants><speciesReference species="M_COA" stoichiometry="1"/><speciesReference species="M_MAACCOA" stoichiometry="1"/></listOfReactants><listOfProducts><speciesReference species="M_ACCOA" stoichiometry="1"></speciesReference><speciesReference species="M_PROPIONYLCOA" stoichiometry="1"></speciesReference></listOfProducts><kineticLaw><math xmlns="http://www.w3.org/1998/Math/MathML"><apply><ci> LOWER_BOUND </ci><ci> UPPER_BOUND </ci><ci> OBJECTIVE_COEFFICIENT </ci></apply></math><listOfParameters><parameter id="LOWER_BOUND" value="     0.00000000"/><parameter id="UPPER_BOUND" value="  1000.00000000"/><parameter id="OBJECTIVE_COEFFICIENT" value="     0.00000000"/></listOfParameters></kineticLaw></reaction>
<reaction id="R_r0128" name="propionyl-CoA carboxylase" reversible="false"><notes><html:p>GENE_ASSOCIATION: ( SCO4381 and SCO4380 )</html:p><html:p>PROTEIN_CLASS: 6.4.1.3</html:p></notes><listOfReactants><speciesReference species="M_ATP" stoichiometry="1"/><speciesReference species="M_CO2" stoichiometry="1"/><speciesReference species="M_PROPIONYLCOA" stoichiometry="1"/></listOfReactants><listOfProducts><speciesReference species="M_ADP" stoichiometry="1"></speciesReference><speciesReference species="M_PI" stoichiometry="1"></speciesReference><speciesReference species="M_SMMALONYLCOA" stoichiometry="1"></speciesReference></listOfProducts><kineticLaw><math xmlns="http://www.w3.org/1998/Math/MathML"><apply><ci> LOWER_BOUND </ci><ci> UPPER_BOUND </ci><ci> OBJECTIVE_COEFFICIENT </ci></apply></math><listOfParameters><parameter id="LOWER_BOUND" value="     0.00000000"/><parameter id="UPPER_BOUND" value="  1000.00000000"/><parameter id="OBJECTIVE_COEFFICIENT" value="     0.00000000"/></listOfParameters></kineticLaw></reaction>
<reaction id="R_r0129" name="propionyl-CoA carboxylase" reversible="false"><notes><html:p>GENE_ASSOCIATION: ( SCO2777 and SCO2776 )</html:p><html:p>PROTEIN_CLASS: 6.4.1.3</html:p></notes><listOfReactants><speciesReference species="M_ATP" stoichiometry="1"/><speciesReference species="M_CO2" stoichiometry="1"/><speciesReference species="M_PROPIONYLCOA" stoichiometry="1"/></listOfReactants><listOfProducts><speciesReference species="M_ADP" stoichiometry="1"></speciesReference><speciesReference species="M_PI" stoichiometry="1"></speciesReference><speciesReference species="M_SMMALONYLCOA" stoichiometry="1"></speciesReference></listOfProducts><kineticLaw><math xmlns="http://www.w3.org/1998/Math/MathML"><apply><ci> LOWER_BOUND </ci><ci> UPPER_BOUND </ci><ci> OBJECTIVE_COEFFICIENT </ci></apply></math><listOfParameters><parameter id="LOWER_BOUND" value="     0.00000000"/><parameter id="UPPER_BOUND" value="  1000.00000000"/><parameter id="OBJECTIVE_COEFFICIENT" value="     0.00000000"/></listOfParameters></kineticLaw></reaction>
<reaction id="R_r0130" name="propionyl-CoA carboxylase" reversible="false"><notes><html:p>GENE_ASSOCIATION: ( SCO4921 and SCO4926 )</html:p><html:p>PROTEIN_CLASS: 6.4.1.3</html:p></notes><listOfReactants><speciesReference species="M_ATP" stoichiometry="1"/><speciesReference species="M_CO2" stoichiometry="1"/><speciesReference species="M_PROPIONYLCOA" stoichiometry="1"/></listOfReactants><listOfProducts><speciesReference species="M_ADP" stoichiometry="1"></speciesReference><speciesReference species="M_PI" stoichiometry="1"></speciesReference><speciesReference species="M_SMMALONYLCOA" stoichiometry="1"></speciesReference></listOfProducts><kineticLaw><math xmlns="http://www.w3.org/1998/Math/MathML"><apply><ci> LOWER_BOUND </ci><ci> UPPER_BOUND </ci><ci> OBJECTIVE_COEFFICIENT </ci></apply></math><listOfParameters><parameter id="LOWER_BOUND" value="     0.00000000"/><parameter id="UPPER_BOUND" value="  1000.00000000"/><parameter id="OBJECTIVE_COEFFICIENT" value="     0.00000000"/></listOfParameters></kineticLaw></reaction>
<reaction id="R_r0131" name="methylmalonyl-CoA epimerase" reversible="true"><notes><html:p>PROTEIN_CLASS: 5.1.99.1</html:p></notes><listOfReactants><speciesReference species="M_RMMALONYLCOA" stoichiometry="1"/></listOfReactants><listOfProducts><speciesReference species="M_SMMALONYLCOA" stoichiometry="1"></speciesReference></listOfProducts><kineticLaw><math xmlns="http://www.w3.org/1998/Math/MathML"><apply><ci> LOWER_BOUND </ci><ci> UPPER_BOUND </ci><ci> OBJECTIVE_COEFFICIENT </ci></apply></math><listOfParameters><parameter id="LOWER_BOUND" value=" -1000.00000000"/><parameter id="UPPER_BOUND" value="  1000.00000000"/><parameter id="OBJECTIVE_COEFFICIENT" value="     0.00000000"/></listOfParameters></kineticLaw></reaction>
<reaction id="R_r0132" name="methylmalonyl-CoA mutase" reversible="true"><notes><html:p>GENE_ASSOCIATION: SCO6833</html:p><html:p>PROTEIN_CLASS: 5.4.99.2</html:p></notes><listOfReactants><speciesReference species="M_RMMALONYLCOA" stoichiometry="1"/></listOfReactants><listOfProducts><speciesReference species="M_SUCCOA" stoichiometry="1"></speciesReference></listOfProducts><kineticLaw><math xmlns="http://www.w3.org/1998/Math/MathML"><apply><ci> LOWER_BOUND </ci><ci> UPPER_BOUND </ci><ci> OBJECTIVE_COEFFICIENT </ci></apply></math><listOfParameters><parameter id="LOWER_BOUND" value=" -1000.00000000"/><parameter id="UPPER_BOUND" value="  1000.00000000"/><parameter id="OBJECTIVE_COEFFICIENT" value="     0.00000000"/></listOfParameters></kineticLaw></reaction>
<reaction id="R_r0133" name="methylmalonyl-CoA mutase" reversible="true"><notes><html:p>GENE_ASSOCIATION: SCO4800</html:p><html:p>PROTEIN_CLASS: 5.4.99.2</html:p></notes><listOfReactants><speciesReference species="M_RMMALONYLCOA" stoichiometry="1"/></listOfReactants><listOfProducts><speciesReference species="M_SUCCOA" stoichiometry="1"></speciesReference></listOfProducts><kineticLaw><math xmlns="http://www.w3.org/1998/Math/MathML"><apply><ci> LOWER_BOUND </ci><ci> UPPER_BOUND </ci><ci> OBJECTIVE_COEFFICIENT </ci></apply></math><listOfParameters><parameter id="LOWER_BOUND" value=" -1000.00000000"/><parameter id="UPPER_BOUND" value="  1000.00000000"/><parameter id="OBJECTIVE_COEFFICIENT" value="     0.00000000"/></listOfParameters></kineticLaw></reaction>
<reaction id="R_r0134" name="methylmalonyl-CoA mutase" reversible="true"><notes><html:p>GENE_ASSOCIATION: SCO6472</html:p><html:p>PROTEIN_CLASS: 5.4.99.2</html:p></notes><listOfReactants><speciesReference species="M_RMMALONYLCOA" stoichiometry="1"/></listOfReactants><listOfProducts><speciesReference species="M_SUCCOA" stoichiometry="1"></speciesReference></listOfProducts><kineticLaw><math xmlns="http://www.w3.org/1998/Math/MathML"><apply><ci> LOWER_BOUND </ci><ci> UPPER_BOUND </ci><ci> OBJECTIVE_COEFFICIENT </ci></apply></math><listOfParameters><parameter id="LOWER_BOUND" value=" -1000.00000000"/><parameter id="UPPER_BOUND" value="  1000.00000000"/><parameter id="OBJECTIVE_COEFFICIENT" value="     0.00000000"/></listOfParameters></kineticLaw></reaction>
<reaction id="R_r0135" name="methylmalonyl-CoA mutase" reversible="true"><notes><html:p>GENE_ASSOCIATION: SCO4869</html:p><html:p>PROTEIN_CLASS: 5.4.99.2</html:p></notes><listOfReactants><speciesReference species="M_RMMALONYLCOA" stoichiometry="1"/></listOfReactants><listOfProducts><speciesReference species="M_SUCCOA" stoichiometry="1"></speciesReference></listOfProducts><kineticLaw><math xmlns="http://www.w3.org/1998/Math/MathML"><apply><ci> LOWER_BOUND </ci><ci> UPPER_BOUND </ci><ci> OBJECTIVE_COEFFICIENT </ci></apply></math><listOfParameters><parameter id="LOWER_BOUND" value=" -1000.00000000"/><parameter id="UPPER_BOUND" value="  1000.00000000"/><parameter id="OBJECTIVE_COEFFICIENT" value="     0.00000000"/></listOfParameters></kineticLaw></reaction>
<reaction id="R_r0136" name="methylmalonyl-CoA mutase" reversible="true"><notes><html:p>GENE_ASSOCIATION: SCO5415</html:p><html:p>PROTEIN_CLASS: 5.4.99.2</html:p></notes><listOfReactants><speciesReference species="M_RMMALONYLCOA" stoichiometry="1"/></listOfReactants><listOfProducts><speciesReference species="M_SUCCOA" stoichiometry="1"></speciesReference></listOfProducts><kineticLaw><math xmlns="http://www.w3.org/1998/Math/MathML"><apply><ci> LOWER_BOUND </ci><ci> UPPER_BOUND </ci><ci> OBJECTIVE_COEFFICIENT </ci></apply></math><listOfParameters><parameter id="LOWER_BOUND" value=" -1000.00000000"/><parameter id="UPPER_BOUND" value="  1000.00000000"/><parameter id="OBJECTIVE_COEFFICIENT" value="     0.00000000"/></listOfParameters></kineticLaw></reaction>
<reaction id="R_r0137" name="methylmalonyl-CoA mutase" reversible="true"><notes><html:p>GENE_ASSOCIATION: SCO6832</html:p><html:p>PROTEIN_CLASS: 5.4.99.2</html:p></notes><listOfReactants><speciesReference species="M_RMMALONYLCOA" stoichiometry="1"/></listOfReactants><listOfProducts><speciesReference species="M_SUCCOA" stoichiometry="1"></speciesReference></listOfProducts><kineticLaw><math xmlns="http://www.w3.org/1998/Math/MathML"><apply><ci> LOWER_BOUND </ci><ci> UPPER_BOUND </ci><ci> OBJECTIVE_COEFFICIENT </ci></apply></math><listOfParameters><parameter id="LOWER_BOUND" value=" -1000.00000000"/><parameter id="UPPER_BOUND" value="  1000.00000000"/><parameter id="OBJECTIVE_COEFFICIENT" value="     0.00000000"/></listOfParameters></kineticLaw></reaction>
<reaction id="R_r0138" name="valine dehydrogenase" reversible="false"><notes><html:p>GENE_ASSOCIATION: SCO4089</html:p><html:p>PROTEIN_CLASS: 1.4.1.8</html:p></notes><listOfReactants><speciesReference species="M_LEU" stoichiometry="1"/><speciesReference species="M_NAD" stoichiometry="1"/></listOfReactants><listOfProducts><speciesReference species="M_MOP" stoichiometry="1"></speciesReference><speciesReference species="M_NADH" stoichiometry="1"></speciesReference><speciesReference species="M_NH3" stoichiometry="1"></speciesReference></listOfProducts><kineticLaw><math xmlns="http://www.w3.org/1998/Math/MathML"><apply><ci> LOWER_BOUND </ci><ci> UPPER_BOUND </ci><ci> OBJECTIVE_COEFFICIENT </ci></apply></math><listOfParameters><parameter id="LOWER_BOUND" value="     0.00000000"/><parameter id="UPPER_BOUND" value="  1000.00000000"/><parameter id="OBJECTIVE_COEFFICIENT" value="     0.00000000"/></listOfParameters></kineticLaw></reaction>
<reaction id="R_r0139" name="3-methyl-2-oxobutanoate dehydrogenase" reversible="false"><notes><html:p>GENE_ASSOCIATION: ( SCO3817 and SCO3816 )</html:p><html:p>PROTEIN_CLASS: 1.2.4.4</html:p></notes><listOfReactants><speciesReference species="M_LIPO" stoichiometry="1"/><speciesReference species="M_MOP" stoichiometry="1"/></listOfReactants><listOfProducts><speciesReference species="M_3MBUTLIPO" stoichiometry="1"></speciesReference><speciesReference species="M_CO2" stoichiometry="1"></speciesReference></listOfProducts><kineticLaw><math xmlns="http://www.w3.org/1998/Math/MathML"><apply><ci> LOWER_BOUND </ci><ci> UPPER_BOUND </ci><ci> OBJECTIVE_COEFFICIENT </ci></apply></math><listOfParameters><parameter id="LOWER_BOUND" value="     0.00000000"/><parameter id="UPPER_BOUND" value="  1000.00000000"/><parameter id="OBJECTIVE_COEFFICIENT" value="     0.00000000"/></listOfParameters></kineticLaw></reaction>
<reaction id="R_r0140" name="3-methyl-2-oxobutanoate dehydrogenase" reversible="false"><notes><html:p>GENE_ASSOCIATION: ( SCO3831 and SCO3830 )</html:p><html:p>PROTEIN_CLASS: 1.2.4.4</html:p></notes><listOfReactants><speciesReference species="M_LIPO" stoichiometry="1"/><speciesReference species="M_MOP" stoichiometry="1"/></listOfReactants><listOfProducts><speciesReference species="M_3MBUTLIPO" stoichiometry="1"></speciesReference><speciesReference species="M_CO2" stoichiometry="1"></speciesReference></listOfProducts><kineticLaw><math xmlns="http://www.w3.org/1998/Math/MathML"><apply><ci> LOWER_BOUND </ci><ci> UPPER_BOUND </ci><ci> OBJECTIVE_COEFFICIENT </ci></apply></math><listOfParameters><parameter id="LOWER_BOUND" value="     0.00000000"/><parameter id="UPPER_BOUND" value="  1000.00000000"/><parameter id="OBJECTIVE_COEFFICIENT" value="     0.00000000"/></listOfParameters></kineticLaw></reaction>
<reaction id="R_r0141" name="dihydrolipoyllysine-residue acetyltransferase" reversible="false"><notes><html:p>GENE_ASSOCIATION: ( SCO3815 and SCO3829 )</html:p><html:p>PROTEIN_CLASS: 2.3.1.12</html:p></notes><listOfReactants><speciesReference species="M_3MBUTLIPO" stoichiometry="1"/><speciesReference species="M_COA" stoichiometry="1"/></listOfReactants><listOfProducts><speciesReference species="M_3MBUTCOA" stoichiometry="1"></speciesReference><speciesReference species="M_DLIPO" stoichiometry="1"></speciesReference></listOfProducts><kineticLaw><math xmlns="http://www.w3.org/1998/Math/MathML"><apply><ci> LOWER_BOUND </ci><ci> UPPER_BOUND </ci><ci> OBJECTIVE_COEFFICIENT </ci></apply></math><listOfParameters><parameter id="LOWER_BOUND" value="     0.00000000"/><parameter id="UPPER_BOUND" value="  1000.00000000"/><parameter id="OBJECTIVE_COEFFICIENT" value="     0.00000000"/></listOfParameters></kineticLaw></reaction>
<reaction id="R_r0142" name="acyl-CoA dehydrogenase" reversible="false"><notes><html:p>GENE_ASSOCIATION: SCO1690</html:p><html:p>PROTEIN_CLASS: 1.3.99.3</html:p></notes><listOfReactants><speciesReference species="M_3MBUTCOA" stoichiometry="1"/><speciesReference species="M_MK" stoichiometry="1"/></listOfReactants><listOfProducts><speciesReference species="M_3MBECOA" stoichiometry="1"></speciesReference><speciesReference species="M_MKH2" stoichiometry="1"></speciesReference></listOfProducts><kineticLaw><math xmlns="http://www.w3.org/1998/Math/MathML"><apply><ci> LOWER_BOUND </ci><ci> UPPER_BOUND </ci><ci> OBJECTIVE_COEFFICIENT </ci></apply></math><listOfParameters><parameter id="LOWER_BOUND" value="     0.00000000"/><parameter id="UPPER_BOUND" value="  1000.00000000"/><parameter id="OBJECTIVE_COEFFICIENT" value="     0.00000000"/></listOfParameters></kineticLaw></reaction>
<reaction id="R_r0143" name="acyl-CoA dehydrogenase" reversible="false"><notes><html:p>GENE_ASSOCIATION: SCO2774</html:p><html:p>PROTEIN_CLASS: 1.3.99.3</html:p></notes><listOfReactants><speciesReference species="M_3MBUTCOA" stoichiometry="1"/><speciesReference species="M_MK" stoichiometry="1"/></listOfReactants><listOfProducts><speciesReference species="M_3MBECOA" stoichiometry="1"></speciesReference><speciesReference species="M_MKH2" stoichiometry="1"></speciesReference></listOfProducts><kineticLaw><math xmlns="http://www.w3.org/1998/Math/MathML"><apply><ci> LOWER_BOUND </ci><ci> UPPER_BOUND </ci><ci> OBJECTIVE_COEFFICIENT </ci></apply></math><listOfParameters><parameter id="LOWER_BOUND" value="     0.00000000"/><parameter id="UPPER_BOUND" value="  1000.00000000"/><parameter id="OBJECTIVE_COEFFICIENT" value="     0.00000000"/></listOfParameters></kineticLaw></reaction>
<reaction id="R_r0144" name="acyl-CoA dehydrogenase" reversible="false"><notes><html:p>GENE_ASSOCIATION: SCO2779</html:p><html:p>PROTEIN_CLASS: 1.3.99.3</html:p></notes><listOfReactants><speciesReference species="M_3MBUTCOA" stoichiometry="1"/><speciesReference species="M_MK" stoichiometry="1"/></listOfReactants><listOfProducts><speciesReference species="M_3MBECOA" stoichiometry="1"></speciesReference><speciesReference species="M_MKH2" stoichiometry="1"></speciesReference></listOfProducts><kineticLaw><math xmlns="http://www.w3.org/1998/Math/MathML"><apply><ci> LOWER_BOUND </ci><ci> UPPER_BOUND </ci><ci> OBJECTIVE_COEFFICIENT </ci></apply></math><listOfParameters><parameter id="LOWER_BOUND" value="     0.00000000"/><parameter id="UPPER_BOUND" value="  1000.00000000"/><parameter id="OBJECTIVE_COEFFICIENT" value="     0.00000000"/></listOfParameters></kineticLaw></reaction>
<reaction id="R_r0145" name="acyl-CoA dehydrogenase" reversible="false"><notes><html:p>GENE_ASSOCIATION: SCO6787</html:p><html:p>PROTEIN_CLASS: 1.3.99.3</html:p></notes><listOfReactants><speciesReference species="M_3MBUTCOA" stoichiometry="1"/><speciesReference species="M_MK" stoichiometry="1"/></listOfReactants><listOfProducts><speciesReference species="M_3MBECOA" stoichiometry="1"></speciesReference><speciesReference species="M_MKH2" stoichiometry="1"></speciesReference></listOfProducts><kineticLaw><math xmlns="http://www.w3.org/1998/Math/MathML"><apply><ci> LOWER_BOUND </ci><ci> UPPER_BOUND </ci><ci> OBJECTIVE_COEFFICIENT </ci></apply></math><listOfParameters><parameter id="LOWER_BOUND" value="     0.00000000"/><parameter id="UPPER_BOUND" value="  1000.00000000"/><parameter id="OBJECTIVE_COEFFICIENT" value="     0.00000000"/></listOfParameters></kineticLaw></reaction>
<reaction id="R_r0146" name="methylcrotonoyl-CoA carboxylase" reversible="false"><notes><html:p>GENE_ASSOCIATION: ( SCO2777 and SCO2776 )</html:p><html:p>PROTEIN_CLASS: 6.4.1.4</html:p></notes><listOfReactants><speciesReference species="M_3MBECOA" stoichiometry="1"/><speciesReference species="M_ATP" stoichiometry="1"/><speciesReference species="M_CO2" stoichiometry="1"/></listOfReactants><listOfProducts><speciesReference species="M_ADP" stoichiometry="1"></speciesReference><speciesReference species="M_MGLUTCOA" stoichiometry="1"></speciesReference><speciesReference species="M_PI" stoichiometry="1"></speciesReference></listOfProducts><kineticLaw><math xmlns="http://www.w3.org/1998/Math/MathML"><apply><ci> LOWER_BOUND </ci><ci> UPPER_BOUND </ci><ci> OBJECTIVE_COEFFICIENT </ci></apply></math><listOfParameters><parameter id="LOWER_BOUND" value="     0.00000000"/><parameter id="UPPER_BOUND" value="  1000.00000000"/><parameter id="OBJECTIVE_COEFFICIENT" value="     0.00000000"/></listOfParameters></kineticLaw></reaction>
<reaction id="R_r0147" name="methylglutaconyl-CoA hydratase" reversible="false"><notes><html:p>PROTEIN_CLASS: 4.2.1.18</html:p></notes><listOfReactants><speciesReference species="M_MGLUTCOA" stoichiometry="1"/></listOfReactants><listOfProducts><speciesReference species="M_HMGLUTCOA" stoichiometry="1"></speciesReference></listOfProducts><kineticLaw><math xmlns="http://www.w3.org/1998/Math/MathML"><apply><ci> LOWER_BOUND </ci><ci> UPPER_BOUND </ci><ci> OBJECTIVE_COEFFICIENT </ci></apply></math><listOfParameters><parameter id="LOWER_BOUND" value="     0.00000000"/><parameter id="UPPER_BOUND" value="  1000.00000000"/><parameter id="OBJECTIVE_COEFFICIENT" value="     0.00000000"/></listOfParameters></kineticLaw></reaction>
<reaction id="R_r0148" name="hydroxymethylglutaryl-CoA lyase" reversible="false"><notes><html:p>GENE_ASSOCIATION: SCO2778</html:p><html:p>PROTEIN_CLASS: 4.1.3.4</html:p></notes><listOfReactants><speciesReference species="M_HMGLUTCOA" stoichiometry="1"/></listOfReactants><listOfProducts><speciesReference species="M_ACCOA" stoichiometry="1"></speciesReference><speciesReference species="M_ACTAC" stoichiometry="1"></speciesReference></listOfProducts><kineticLaw><math xmlns="http://www.w3.org/1998/Math/MathML"><apply><ci> LOWER_BOUND </ci><ci> UPPER_BOUND </ci><ci> OBJECTIVE_COEFFICIENT </ci></apply></math><listOfParameters><parameter id="LOWER_BOUND" value="     0.00000000"/><parameter id="UPPER_BOUND" value="  1000.00000000"/><parameter id="OBJECTIVE_COEFFICIENT" value="     0.00000000"/></listOfParameters></kineticLaw></reaction>
<reaction id="R_r0149" name="acetoacetate-CoA ligase" reversible="false"><notes><html:p>GENE_ASSOCIATION: SCO1393</html:p><html:p>PROTEIN_CLASS: 6.2.1.16</html:p></notes><listOfReactants><speciesReference species="M_ACTAC" stoichiometry="1"/><speciesReference species="M_ATP" stoichiometry="1"/><speciesReference species="M_COA" stoichiometry="1"/></listOfReactants><listOfProducts><speciesReference species="M_AACCOA" stoichiometry="1"></speciesReference><speciesReference species="M_AMP" stoichiometry="1"></speciesReference><speciesReference species="M_PPI" stoichiometry="1"></speciesReference></listOfProducts><kineticLaw><math xmlns="http://www.w3.org/1998/Math/MathML"><apply><ci> LOWER_BOUND </ci><ci> UPPER_BOUND </ci><ci> OBJECTIVE_COEFFICIENT </ci></apply></math><listOfParameters><parameter id="LOWER_BOUND" value="     0.00000000"/><parameter id="UPPER_BOUND" value="  1000.00000000"/><parameter id="OBJECTIVE_COEFFICIENT" value="     0.00000000"/></listOfParameters></kineticLaw></reaction>
<reaction id="R_r0150" name="3-oxoacid CoA-transferase" reversible="true"><notes><html:p>GENE_ASSOCIATION: ( SCO6703 and SCO6702 )</html:p><html:p>PROTEIN_CLASS: 2.8.3.5</html:p></notes><listOfReactants><speciesReference species="M_ACTAC" stoichiometry="1"/><speciesReference species="M_SUCCOA" stoichiometry="1"/></listOfReactants><listOfProducts><speciesReference species="M_AACCOA" stoichiometry="1"></speciesReference><speciesReference species="M_SUCC" stoichiometry="1"></speciesReference></listOfProducts><kineticLaw><math xmlns="http://www.w3.org/1998/Math/MathML"><apply><ci> LOWER_BOUND </ci><ci> UPPER_BOUND </ci><ci> OBJECTIVE_COEFFICIENT </ci></apply></math><listOfParameters><parameter id="LOWER_BOUND" value=" -1000.00000000"/><parameter id="UPPER_BOUND" value="  1000.00000000"/><parameter id="OBJECTIVE_COEFFICIENT" value="     0.00000000"/></listOfParameters></kineticLaw></reaction>
<reaction id="R_r0151" name="valine dehydrogenase" reversible="false"><notes><html:p>GENE_ASSOCIATION: SCO4089</html:p><html:p>PROTEIN_CLASS: 1.4.1.8</html:p></notes><listOfReactants><speciesReference species="M_NAD" stoichiometry="1"/><speciesReference species="M_VAL" stoichiometry="1"/></listOfReactants><listOfProducts><speciesReference species="M_NADH" stoichiometry="1"></speciesReference><speciesReference species="M_NH3" stoichiometry="1"></speciesReference><speciesReference species="M_OMVAL" stoichiometry="1"></speciesReference></listOfProducts><kineticLaw><math xmlns="http://www.w3.org/1998/Math/MathML"><apply><ci> LOWER_BOUND </ci><ci> UPPER_BOUND </ci><ci> OBJECTIVE_COEFFICIENT </ci></apply></math><listOfParameters><parameter id="LOWER_BOUND" value="     0.00000000"/><parameter id="UPPER_BOUND" value="  1000.00000000"/><parameter id="OBJECTIVE_COEFFICIENT" value="     0.00000000"/></listOfParameters></kineticLaw></reaction>
<reaction id="R_r0152" name="3-methyl-2-oxobutanoate dehydrogenase" reversible="false"><notes><html:p>GENE_ASSOCIATION: ( SCO3817 and SCO3816 )</html:p><html:p>PROTEIN_CLASS: 1.2.4.4</html:p></notes><listOfReactants><speciesReference species="M_LIPO" stoichiometry="1"/><speciesReference species="M_OMVAL" stoichiometry="1"/></listOfReactants><listOfProducts><speciesReference species="M_CO2" stoichiometry="1"></speciesReference><speciesReference species="M_IBUTLIPO" stoichiometry="1"></speciesReference></listOfProducts><kineticLaw><math xmlns="http://www.w3.org/1998/Math/MathML"><apply><ci> LOWER_BOUND </ci><ci> UPPER_BOUND </ci><ci> OBJECTIVE_COEFFICIENT </ci></apply></math><listOfParameters><parameter id="LOWER_BOUND" value="     0.00000000"/><parameter id="UPPER_BOUND" value="  1000.00000000"/><parameter id="OBJECTIVE_COEFFICIENT" value="     0.00000000"/></listOfParameters></kineticLaw></reaction>
<reaction id="R_r0153" name="3-methyl-2-oxobutanoate dehydrogenase" reversible="false"><notes><html:p>GENE_ASSOCIATION: ( SCO3831 and SCO3830 )</html:p><html:p>PROTEIN_CLASS: 1.2.4.4</html:p></notes><listOfReactants><speciesReference species="M_LIPO" stoichiometry="1"/><speciesReference species="M_OMVAL" stoichiometry="1"/></listOfReactants><listOfProducts><speciesReference species="M_CO2" stoichiometry="1"></speciesReference><speciesReference species="M_IBUTLIPO" stoichiometry="1"></speciesReference></listOfProducts><kineticLaw><math xmlns="http://www.w3.org/1998/Math/MathML"><apply><ci> LOWER_BOUND </ci><ci> UPPER_BOUND </ci><ci> OBJECTIVE_COEFFICIENT </ci></apply></math><listOfParameters><parameter id="LOWER_BOUND" value="     0.00000000"/><parameter id="UPPER_BOUND" value="  1000.00000000"/><parameter id="OBJECTIVE_COEFFICIENT" value="     0.00000000"/></listOfParameters></kineticLaw></reaction>
<reaction id="R_r0154" name="dihydrolipoyllysine-residue acetyltransferase" reversible="false"><notes><html:p>GENE_ASSOCIATION: ( SCO3815 and SCO3829 )</html:p><html:p>PROTEIN_CLASS: 2.3.1.12</html:p></notes><listOfReactants><speciesReference species="M_COA" stoichiometry="1"/><speciesReference species="M_IBUTLIPO" stoichiometry="1"/></listOfReactants><listOfProducts><speciesReference species="M_DLIPO" stoichiometry="1"></speciesReference><speciesReference species="M_IBUTCOA" stoichiometry="1"></speciesReference></listOfProducts><kineticLaw><math xmlns="http://www.w3.org/1998/Math/MathML"><apply><ci> LOWER_BOUND </ci><ci> UPPER_BOUND </ci><ci> OBJECTIVE_COEFFICIENT </ci></apply></math><listOfParameters><parameter id="LOWER_BOUND" value="     0.00000000"/><parameter id="UPPER_BOUND" value="  1000.00000000"/><parameter id="OBJECTIVE_COEFFICIENT" value="     0.00000000"/></listOfParameters></kineticLaw></reaction>
<reaction id="R_r0155" name="acyl-CoA dehydrogenase" reversible="false"><notes><html:p>GENE_ASSOCIATION: SCO1690</html:p><html:p>PROTEIN_CLASS: 1.3.99.3</html:p></notes><listOfReactants><speciesReference species="M_IBUTCOA" stoichiometry="1"/><speciesReference species="M_MK" stoichiometry="1"/></listOfReactants><listOfProducts><speciesReference species="M_MACRCOA" stoichiometry="1"></speciesReference><speciesReference species="M_MKH2" stoichiometry="1"></speciesReference></listOfProducts><kineticLaw><math xmlns="http://www.w3.org/1998/Math/MathML"><apply><ci> LOWER_BOUND </ci><ci> UPPER_BOUND </ci><ci> OBJECTIVE_COEFFICIENT </ci></apply></math><listOfParameters><parameter id="LOWER_BOUND" value="     0.00000000"/><parameter id="UPPER_BOUND" value="  1000.00000000"/><parameter id="OBJECTIVE_COEFFICIENT" value="     0.00000000"/></listOfParameters></kineticLaw></reaction>
<reaction id="R_r0156" name="acyl-CoA dehydrogenase" reversible="false"><notes><html:p>GENE_ASSOCIATION: SCO2774</html:p><html:p>PROTEIN_CLASS: 1.3.99.3</html:p></notes><listOfReactants><speciesReference species="M_IBUTCOA" stoichiometry="1"/><speciesReference species="M_MK" stoichiometry="1"/></listOfReactants><listOfProducts><speciesReference species="M_MACRCOA" stoichiometry="1"></speciesReference><speciesReference species="M_MKH2" stoichiometry="1"></speciesReference></listOfProducts><kineticLaw><math xmlns="http://www.w3.org/1998/Math/MathML"><apply><ci> LOWER_BOUND </ci><ci> UPPER_BOUND </ci><ci> OBJECTIVE_COEFFICIENT </ci></apply></math><listOfParameters><parameter id="LOWER_BOUND" value="     0.00000000"/><parameter id="UPPER_BOUND" value="  1000.00000000"/><parameter id="OBJECTIVE_COEFFICIENT" value="     0.00000000"/></listOfParameters></kineticLaw></reaction>
<reaction id="R_r0157" name="acyl-CoA dehydrogenase" reversible="false"><notes><html:p>GENE_ASSOCIATION: SCO2779</html:p><html:p>PROTEIN_CLASS: 1.3.99.3</html:p></notes><listOfReactants><speciesReference species="M_IBUTCOA" stoichiometry="1"/><speciesReference species="M_MK" stoichiometry="1"/></listOfReactants><listOfProducts><speciesReference species="M_MACRCOA" stoichiometry="1"></speciesReference><speciesReference species="M_MKH2" stoichiometry="1"></speciesReference></listOfProducts><kineticLaw><math xmlns="http://www.w3.org/1998/Math/MathML"><apply><ci> LOWER_BOUND </ci><ci> UPPER_BOUND </ci><ci> OBJECTIVE_COEFFICIENT </ci></apply></math><listOfParameters><parameter id="LOWER_BOUND" value="     0.00000000"/><parameter id="UPPER_BOUND" value="  1000.00000000"/><parameter id="OBJECTIVE_COEFFICIENT" value="     0.00000000"/></listOfParameters></kineticLaw></reaction>
<reaction id="R_r0158" name="acyl-CoA dehydrogenase" reversible="false"><notes><html:p>GENE_ASSOCIATION: SCO6787</html:p><html:p>PROTEIN_CLASS: 1.3.99.3</html:p></notes><listOfReactants><speciesReference species="M_IBUTCOA" stoichiometry="1"/><speciesReference species="M_MK" stoichiometry="1"/></listOfReactants><listOfProducts><speciesReference species="M_MACRCOA" stoichiometry="1"></speciesReference><speciesReference species="M_MKH2" stoichiometry="1"></speciesReference></listOfProducts><kineticLaw><math xmlns="http://www.w3.org/1998/Math/MathML"><apply><ci> LOWER_BOUND </ci><ci> UPPER_BOUND </ci><ci> OBJECTIVE_COEFFICIENT </ci></apply></math><listOfParameters><parameter id="LOWER_BOUND" value="     0.00000000"/><parameter id="UPPER_BOUND" value="  1000.00000000"/><parameter id="OBJECTIVE_COEFFICIENT" value="     0.00000000"/></listOfParameters></kineticLaw></reaction>
<reaction id="R_r0159" name="enoyl-CoA hydratase" reversible="false"><notes><html:p>GENE_ASSOCIATION: SCO0364</html:p><html:p>PROTEIN_CLASS: 4.2.1.17</html:p></notes><listOfReactants><speciesReference species="M_MACRCOA" stoichiometry="1"/></listOfReactants><listOfProducts><speciesReference species="M_HIBUTCOA" stoichiometry="1"></speciesReference></listOfProducts><kineticLaw><math xmlns="http://www.w3.org/1998/Math/MathML"><apply><ci> LOWER_BOUND </ci><ci> UPPER_BOUND </ci><ci> OBJECTIVE_COEFFICIENT </ci></apply></math><listOfParameters><parameter id="LOWER_BOUND" value="     0.00000000"/><parameter id="UPPER_BOUND" value="  1000.00000000"/><parameter id="OBJECTIVE_COEFFICIENT" value="     0.00000000"/></listOfParameters></kineticLaw></reaction>
<reaction id="R_r0160" name="enoyl-CoA hydratase" reversible="false"><notes><html:p>GENE_ASSOCIATION: SCO4930</html:p><html:p>PROTEIN_CLASS: 4.2.1.17</html:p></notes><listOfReactants><speciesReference species="M_MACRCOA" stoichiometry="1"/></listOfReactants><listOfProducts><speciesReference species="M_HIBUTCOA" stoichiometry="1"></speciesReference></listOfProducts><kineticLaw><math xmlns="http://www.w3.org/1998/Math/MathML"><apply><ci> LOWER_BOUND </ci><ci> UPPER_BOUND </ci><ci> OBJECTIVE_COEFFICIENT </ci></apply></math><listOfParameters><parameter id="LOWER_BOUND" value="     0.00000000"/><parameter id="UPPER_BOUND" value="  1000.00000000"/><parameter id="OBJECTIVE_COEFFICIENT" value="     0.00000000"/></listOfParameters></kineticLaw></reaction>
<reaction id="R_r0161" name="enoyl-CoA hydratase" reversible="false"><notes><html:p>GENE_ASSOCIATION: SCO5144</html:p><html:p>PROTEIN_CLASS: 4.2.1.17</html:p></notes><listOfReactants><speciesReference species="M_MACRCOA" stoichiometry="1"/></listOfReactants><listOfProducts><speciesReference species="M_HIBUTCOA" stoichiometry="1"></speciesReference></listOfProducts><kineticLaw><math xmlns="http://www.w3.org/1998/Math/MathML"><apply><ci> LOWER_BOUND </ci><ci> UPPER_BOUND </ci><ci> OBJECTIVE_COEFFICIENT </ci></apply></math><listOfParameters><parameter id="LOWER_BOUND" value="     0.00000000"/><parameter id="UPPER_BOUND" value="  1000.00000000"/><parameter id="OBJECTIVE_COEFFICIENT" value="     0.00000000"/></listOfParameters></kineticLaw></reaction>
<reaction id="R_r0162" name="enoyl-CoA hydratase" reversible="false"><notes><html:p>GENE_ASSOCIATION: SCO6732</html:p><html:p>PROTEIN_CLASS: 4.2.1.17</html:p></notes><listOfReactants><speciesReference species="M_MACRCOA" stoichiometry="1"/></listOfReactants><listOfProducts><speciesReference species="M_HIBUTCOA" stoichiometry="1"></speciesReference></listOfProducts><kineticLaw><math xmlns="http://www.w3.org/1998/Math/MathML"><apply><ci> LOWER_BOUND </ci><ci> UPPER_BOUND </ci><ci> OBJECTIVE_COEFFICIENT </ci></apply></math><listOfParameters><parameter id="LOWER_BOUND" value="     0.00000000"/><parameter id="UPPER_BOUND" value="  1000.00000000"/><parameter id="OBJECTIVE_COEFFICIENT" value="     0.00000000"/></listOfParameters></kineticLaw></reaction>
<reaction id="R_r0163" name="enoyl-CoA hydratase" reversible="false"><notes><html:p>GENE_ASSOCIATION: SCO6789</html:p><html:p>PROTEIN_CLASS: 4.2.1.17</html:p></notes><listOfReactants><speciesReference species="M_MACRCOA" stoichiometry="1"/></listOfReactants><listOfProducts><speciesReference species="M_HIBUTCOA" stoichiometry="1"></speciesReference></listOfProducts><kineticLaw><math xmlns="http://www.w3.org/1998/Math/MathML"><apply><ci> LOWER_BOUND </ci><ci> UPPER_BOUND </ci><ci> OBJECTIVE_COEFFICIENT </ci></apply></math><listOfParameters><parameter id="LOWER_BOUND" value="     0.00000000"/><parameter id="UPPER_BOUND" value="  1000.00000000"/><parameter id="OBJECTIVE_COEFFICIENT" value="     0.00000000"/></listOfParameters></kineticLaw></reaction>
<reaction id="R_r0164" name="3-hydroxyisobutyryl-CoA hydrolase" reversible="false"><notes><html:p>PROTEIN_CLASS: 3.1.2.4</html:p></notes><listOfReactants><speciesReference species="M_HIBUTCOA" stoichiometry="1"/></listOfReactants><listOfProducts><speciesReference species="M_COA" stoichiometry="1"></speciesReference><speciesReference species="M_HIBUT" stoichiometry="1"></speciesReference></listOfProducts><kineticLaw><math xmlns="http://www.w3.org/1998/Math/MathML"><apply><ci> LOWER_BOUND </ci><ci> UPPER_BOUND </ci><ci> OBJECTIVE_COEFFICIENT </ci></apply></math><listOfParameters><parameter id="LOWER_BOUND" value="     0.00000000"/><parameter id="UPPER_BOUND" value="  1000.00000000"/><parameter id="OBJECTIVE_COEFFICIENT" value="     0.00000000"/></listOfParameters></kineticLaw></reaction>
<reaction id="R_r0165" name="3-hydroxyacyl-CoA dehydrogenase" reversible="false"><notes><html:p>GENE_ASSOCIATION: SCO0984</html:p><html:p>PROTEIN_CLASS: 1.1.1.35</html:p></notes><listOfReactants><speciesReference species="M_HIBUT" stoichiometry="1"/><speciesReference species="M_NAD" stoichiometry="1"/></listOfReactants><listOfProducts><speciesReference species="M_METHYLMALONATES" stoichiometry="1"></speciesReference><speciesReference species="M_NADH" stoichiometry="1"></speciesReference></listOfProducts><kineticLaw><math xmlns="http://www.w3.org/1998/Math/MathML"><apply><ci> LOWER_BOUND </ci><ci> UPPER_BOUND </ci><ci> OBJECTIVE_COEFFICIENT </ci></apply></math><listOfParameters><parameter id="LOWER_BOUND" value="     0.00000000"/><parameter id="UPPER_BOUND" value="  1000.00000000"/><parameter id="OBJECTIVE_COEFFICIENT" value="     0.00000000"/></listOfParameters></kineticLaw></reaction>
<reaction id="R_r0166" name="3-hydroxyacyl-CoA dehydrogenase" reversible="false"><notes><html:p>GENE_ASSOCIATION: SCO1591</html:p><html:p>PROTEIN_CLASS: 1.1.1.35</html:p></notes><listOfReactants><speciesReference species="M_HIBUT" stoichiometry="1"/><speciesReference species="M_NAD" stoichiometry="1"/></listOfReactants><listOfProducts><speciesReference species="M_METHYLMALONATES" stoichiometry="1"></speciesReference><speciesReference species="M_NADH" stoichiometry="1"></speciesReference></listOfProducts><kineticLaw><math xmlns="http://www.w3.org/1998/Math/MathML"><apply><ci> LOWER_BOUND </ci><ci> UPPER_BOUND </ci><ci> OBJECTIVE_COEFFICIENT </ci></apply></math><listOfParameters><parameter id="LOWER_BOUND" value="     0.00000000"/><parameter id="UPPER_BOUND" value="  1000.00000000"/><parameter id="OBJECTIVE_COEFFICIENT" value="     0.00000000"/></listOfParameters></kineticLaw></reaction>
<reaction id="R_r0167" name="3-hydroxyacyl-CoA dehydrogenase" reversible="false"><notes><html:p>GENE_ASSOCIATION: SCO6297</html:p><html:p>PROTEIN_CLASS: 1.1.1.35</html:p></notes><listOfReactants><speciesReference species="M_HIBUT" stoichiometry="1"/><speciesReference species="M_NAD" stoichiometry="1"/></listOfReactants><listOfProducts><speciesReference species="M_METHYLMALONATES" stoichiometry="1"></speciesReference><speciesReference species="M_NADH" stoichiometry="1"></speciesReference></listOfProducts><kineticLaw><math xmlns="http://www.w3.org/1998/Math/MathML"><apply><ci> LOWER_BOUND </ci><ci> UPPER_BOUND </ci><ci> OBJECTIVE_COEFFICIENT </ci></apply></math><listOfParameters><parameter id="LOWER_BOUND" value="     0.00000000"/><parameter id="UPPER_BOUND" value="  1000.00000000"/><parameter id="OBJECTIVE_COEFFICIENT" value="     0.00000000"/></listOfParameters></kineticLaw></reaction>
<reaction id="R_r0168" name="3-hydroxyisobutyrate dehydrogenase" reversible="false"><notes><html:p>GENE_ASSOCIATION: SCO0907</html:p><html:p>PROTEIN_CLASS: 1.1.1.31</html:p></notes><listOfReactants><speciesReference species="M_HIBUT" stoichiometry="1"/><speciesReference species="M_NAD" stoichiometry="1"/></listOfReactants><listOfProducts><speciesReference species="M_METHYLMALONATES" stoichiometry="1"></speciesReference><speciesReference species="M_NADH" stoichiometry="1"></speciesReference></listOfProducts><kineticLaw><math xmlns="http://www.w3.org/1998/Math/MathML"><apply><ci> LOWER_BOUND </ci><ci> UPPER_BOUND </ci><ci> OBJECTIVE_COEFFICIENT </ci></apply></math><listOfParameters><parameter id="LOWER_BOUND" value="     0.00000000"/><parameter id="UPPER_BOUND" value="  1000.00000000"/><parameter id="OBJECTIVE_COEFFICIENT" value="     0.00000000"/></listOfParameters></kineticLaw></reaction>
<reaction id="R_r0169" name="unclear reaction" reversible="false"><notes></notes><listOfReactants><speciesReference species="M_COA" stoichiometry="1"/><speciesReference species="M_METHYLMALONATE" stoichiometry="1"/></listOfReactants><listOfProducts><speciesReference species="M_RMMALONYLCOA" stoichiometry="1"></speciesReference></listOfProducts><kineticLaw><math xmlns="http://www.w3.org/1998/Math/MathML"><apply><ci> LOWER_BOUND </ci><ci> UPPER_BOUND </ci><ci> OBJECTIVE_COEFFICIENT </ci></apply></math><listOfParameters><parameter id="LOWER_BOUND" value="     0.00000000"/><parameter id="UPPER_BOUND" value="  1000.00000000"/><parameter id="OBJECTIVE_COEFFICIENT" value="     0.00000000"/></listOfParameters></kineticLaw></reaction>
<reaction id="R_r0170" name="methylmalonate-semialdehyde dehydrogenase (acylating)" reversible="false"><notes><html:p>GENE_ASSOCIATION: SCO2726</html:p><html:p>PROTEIN_CLASS: 1.2.1.27</html:p></notes><listOfReactants><speciesReference species="M_COA" stoichiometry="1"/><speciesReference species="M_METHYLMALONATES" stoichiometry="1"/><speciesReference species="M_NAD" stoichiometry="1"/></listOfReactants><listOfProducts><speciesReference species="M_CO2" stoichiometry="1"></speciesReference><speciesReference species="M_NADH" stoichiometry="1"></speciesReference><speciesReference species="M_PROPIONYLCOA" stoichiometry="1"></speciesReference></listOfProducts><kineticLaw><math xmlns="http://www.w3.org/1998/Math/MathML"><apply><ci> LOWER_BOUND </ci><ci> UPPER_BOUND </ci><ci> OBJECTIVE_COEFFICIENT </ci></apply></math><listOfParameters><parameter id="LOWER_BOUND" value="     0.00000000"/><parameter id="UPPER_BOUND" value="  1000.00000000"/><parameter id="OBJECTIVE_COEFFICIENT" value="     0.00000000"/></listOfParameters></kineticLaw></reaction>
<reaction id="R_r0171" name="spontaneous iminosuccinate deamination" reversible="false"><notes></notes><listOfReactants><speciesReference species="M_ISUCC" stoichiometry="1"/></listOfReactants><listOfProducts><speciesReference species="M_NH3" stoichiometry="1"></speciesReference><speciesReference species="M_OA" stoichiometry="1"></speciesReference></listOfProducts><kineticLaw><math xmlns="http://www.w3.org/1998/Math/MathML"><apply><ci> LOWER_BOUND </ci><ci> UPPER_BOUND </ci><ci> OBJECTIVE_COEFFICIENT </ci></apply></math><listOfParameters><parameter id="LOWER_BOUND" value="     0.00000000"/><parameter id="UPPER_BOUND" value="  1000.00000000"/><parameter id="OBJECTIVE_COEFFICIENT" value="     0.00000000"/></listOfParameters></kineticLaw></reaction>
<reaction id="R_r0172" name="glutamate decarboxylase" reversible="false"><notes><html:p>GENE_ASSOCIATION: SCO3416</html:p><html:p>PROTEIN_CLASS: 4.1.1.15</html:p></notes><listOfReactants><speciesReference species="M_ASP" stoichiometry="1"/></listOfReactants><listOfProducts><speciesReference species="M_bALA" stoichiometry="1"></speciesReference><speciesReference species="M_CO2" stoichiometry="1"></speciesReference></listOfProducts><kineticLaw><math xmlns="http://www.w3.org/1998/Math/MathML"><apply><ci> LOWER_BOUND </ci><ci> UPPER_BOUND </ci><ci> OBJECTIVE_COEFFICIENT </ci></apply></math><listOfParameters><parameter id="LOWER_BOUND" value="     0.00000000"/><parameter id="UPPER_BOUND" value="  1000.00000000"/><parameter id="OBJECTIVE_COEFFICIENT" value="     0.00000000"/></listOfParameters></kineticLaw></reaction>
<reaction id="R_r0173" name="4-aminobutyrate transaminase" reversible="true"><notes><html:p>GENE_ASSOCIATION: SCO5676</html:p><html:p>PROTEIN_CLASS: 2.6.1.19</html:p></notes><listOfReactants><speciesReference species="M_AKG" stoichiometry="1"/><speciesReference species="M_bALA" stoichiometry="1"/></listOfReactants><listOfProducts><speciesReference species="M_GLU" stoichiometry="1"></speciesReference><speciesReference species="M_MALONATES" stoichiometry="1"></speciesReference></listOfProducts><kineticLaw><math xmlns="http://www.w3.org/1998/Math/MathML"><apply><ci> LOWER_BOUND </ci><ci> UPPER_BOUND </ci><ci> OBJECTIVE_COEFFICIENT </ci></apply></math><listOfParameters><parameter id="LOWER_BOUND" value=" -1000.00000000"/><parameter id="UPPER_BOUND" value="  1000.00000000"/><parameter id="OBJECTIVE_COEFFICIENT" value="     0.00000000"/></listOfParameters></kineticLaw></reaction>
<reaction id="R_r0174" name="malonate-semialdehyde dehydrogenase (acetylating)" reversible="false"><notes><html:p>PROTEIN_CLASS: 1.2.1.18</html:p></notes><listOfReactants><speciesReference species="M_COA" stoichiometry="1"/><speciesReference species="M_MALONATES" stoichiometry="1"/><speciesReference species="M_NAD" stoichiometry="1"/></listOfReactants><listOfProducts><speciesReference species="M_ACCOA" stoichiometry="1"></speciesReference><speciesReference species="M_CO2" stoichiometry="1"></speciesReference><speciesReference species="M_NADH" stoichiometry="1"></speciesReference></listOfProducts><kineticLaw><math xmlns="http://www.w3.org/1998/Math/MathML"><apply><ci> LOWER_BOUND </ci><ci> UPPER_BOUND </ci><ci> OBJECTIVE_COEFFICIENT </ci></apply></math><listOfParameters><parameter id="LOWER_BOUND" value="     0.00000000"/><parameter id="UPPER_BOUND" value="  1000.00000000"/><parameter id="OBJECTIVE_COEFFICIENT" value="     0.00000000"/></listOfParameters></kineticLaw></reaction>
<reaction id="R_r0175" name="asparaginase" reversible="false"><notes><html:p>PROTEIN_CLASS: 3.5.1.1</html:p></notes><listOfReactants><speciesReference species="M_ASN" stoichiometry="1"/></listOfReactants><listOfProducts><speciesReference species="M_ASP" stoichiometry="1"></speciesReference><speciesReference species="M_NH3" stoichiometry="1"></speciesReference></listOfProducts><kineticLaw><math xmlns="http://www.w3.org/1998/Math/MathML"><apply><ci> LOWER_BOUND </ci><ci> UPPER_BOUND </ci><ci> OBJECTIVE_COEFFICIENT </ci></apply></math><listOfParameters><parameter id="LOWER_BOUND" value="     0.00000000"/><parameter id="UPPER_BOUND" value="  1000.00000000"/><parameter id="OBJECTIVE_COEFFICIENT" value="     0.00000000"/></listOfParameters></kineticLaw></reaction>
<reaction id="R_r0176" name="threonine aldolase" reversible="false"><notes><html:p>GENE_ASSOCIATION: SCO1087</html:p><html:p>PROTEIN_CLASS: 4.1.2.5</html:p></notes><listOfReactants><speciesReference species="M_THR" stoichiometry="1"/></listOfReactants><listOfProducts><speciesReference species="M_ACAL" stoichiometry="1"></speciesReference><speciesReference species="M_GLY" stoichiometry="1"></speciesReference></listOfProducts><kineticLaw><math xmlns="http://www.w3.org/1998/Math/MathML"><apply><ci> LOWER_BOUND </ci><ci> UPPER_BOUND </ci><ci> OBJECTIVE_COEFFICIENT </ci></apply></math><listOfParameters><parameter id="LOWER_BOUND" value="     0.00000000"/><parameter id="UPPER_BOUND" value="  1000.00000000"/><parameter id="OBJECTIVE_COEFFICIENT" value="     0.00000000"/></listOfParameters></kineticLaw></reaction>
<reaction id="R_r0177" name="L-threonine 3-dehydrogenase" reversible="false"><notes><html:p>GENE_ASSOCIATION: SCO6799</html:p><html:p>PROTEIN_CLASS: 1.1.1.103</html:p></notes><listOfReactants><speciesReference species="M_NAD" stoichiometry="1"/><speciesReference species="M_THR" stoichiometry="1"/></listOfReactants><listOfProducts><speciesReference species="M_2A3KB" stoichiometry="1"></speciesReference><speciesReference species="M_NADH" stoichiometry="1"></speciesReference></listOfProducts><kineticLaw><math xmlns="http://www.w3.org/1998/Math/MathML"><apply><ci> LOWER_BOUND </ci><ci> UPPER_BOUND </ci><ci> OBJECTIVE_COEFFICIENT </ci></apply></math><listOfParameters><parameter id="LOWER_BOUND" value="     0.00000000"/><parameter id="UPPER_BOUND" value="  1000.00000000"/><parameter id="OBJECTIVE_COEFFICIENT" value="     0.00000000"/></listOfParameters></kineticLaw></reaction>
<reaction id="R_r0178" name="spontaneous decarboxylation" reversible="false"><notes></notes><listOfReactants><speciesReference species="M_2A3KB" stoichiometry="1"/></listOfReactants><listOfProducts><speciesReference species="M_AMINOACETONE" stoichiometry="1"></speciesReference><speciesReference species="M_CO2" stoichiometry="1"></speciesReference></listOfProducts><kineticLaw><math xmlns="http://www.w3.org/1998/Math/MathML"><apply><ci> LOWER_BOUND </ci><ci> UPPER_BOUND </ci><ci> OBJECTIVE_COEFFICIENT </ci></apply></math><listOfParameters><parameter id="LOWER_BOUND" value="     0.00000000"/><parameter id="UPPER_BOUND" value="  1000.00000000"/><parameter id="OBJECTIVE_COEFFICIENT" value="     0.00000000"/></listOfParameters></kineticLaw></reaction>
<reaction id="R_r0179" name="glycine C-acetyltransferase" reversible="true"><notes><html:p>GENE_ASSOCIATION: SCO6800</html:p><html:p>PROTEIN_CLASS: 2.3.1.29</html:p></notes><listOfReactants><speciesReference species="M_2A3KB" stoichiometry="1"/><speciesReference species="M_COA" stoichiometry="1"/></listOfReactants><listOfProducts><speciesReference species="M_ACCOA" stoichiometry="1"></speciesReference><speciesReference species="M_GLY" stoichiometry="1"></speciesReference></listOfProducts><kineticLaw><math xmlns="http://www.w3.org/1998/Math/MathML"><apply><ci> LOWER_BOUND </ci><ci> UPPER_BOUND </ci><ci> OBJECTIVE_COEFFICIENT </ci></apply></math><listOfParameters><parameter id="LOWER_BOUND" value=" -1000.00000000"/><parameter id="UPPER_BOUND" value="  1000.00000000"/><parameter id="OBJECTIVE_COEFFICIENT" value="     0.00000000"/></listOfParameters></kineticLaw></reaction>
<reaction id="R_r0180" name="lysine decarboxylase" reversible="false"><notes><html:p>GENE_ASSOCIATION: SCO7311</html:p><html:p>PROTEIN_CLASS: 4.1.1.18</html:p></notes><listOfReactants><speciesReference species="M_LYS" stoichiometry="1"/></listOfReactants><listOfProducts><speciesReference species="M_CADA" stoichiometry="1"></speciesReference><speciesReference species="M_CO2" stoichiometry="1"></speciesReference></listOfProducts><kineticLaw><math xmlns="http://www.w3.org/1998/Math/MathML"><apply><ci> LOWER_BOUND </ci><ci> UPPER_BOUND </ci><ci> OBJECTIVE_COEFFICIENT </ci></apply></math><listOfParameters><parameter id="LOWER_BOUND" value="     0.00000000"/><parameter id="UPPER_BOUND" value="  1000.00000000"/><parameter id="OBJECTIVE_COEFFICIENT" value="     0.00000000"/></listOfParameters></kineticLaw></reaction>
<reaction id="R_r0181" name="cadaverine aminotransferase" reversible="false"><notes></notes><listOfReactants><speciesReference species="M_AKG" stoichiometry="1"/><speciesReference species="M_CADA" stoichiometry="1"/></listOfReactants><listOfProducts><speciesReference species="M_GLU" stoichiometry="1"></speciesReference><speciesReference species="M_PIPER" stoichiometry="1"></speciesReference></listOfProducts><kineticLaw><math xmlns="http://www.w3.org/1998/Math/MathML"><apply><ci> LOWER_BOUND </ci><ci> UPPER_BOUND </ci><ci> OBJECTIVE_COEFFICIENT </ci></apply></math><listOfParameters><parameter id="LOWER_BOUND" value="     0.00000000"/><parameter id="UPPER_BOUND" value="  1000.00000000"/><parameter id="OBJECTIVE_COEFFICIENT" value="     0.00000000"/></listOfParameters></kineticLaw></reaction>
<reaction id="R_r0182" name="piperideine dehydrogenase" reversible="false"><notes></notes><listOfReactants><speciesReference species="M_NAD" stoichiometry="1"/><speciesReference species="M_PIPER" stoichiometry="1"/></listOfReactants><listOfProducts><speciesReference species="M_AMINOVAL" stoichiometry="1"></speciesReference><speciesReference species="M_NADH" stoichiometry="1"></speciesReference></listOfProducts><kineticLaw><math xmlns="http://www.w3.org/1998/Math/MathML"><apply><ci> LOWER_BOUND </ci><ci> UPPER_BOUND </ci><ci> OBJECTIVE_COEFFICIENT </ci></apply></math><listOfParameters><parameter id="LOWER_BOUND" value="     0.00000000"/><parameter id="UPPER_BOUND" value="  1000.00000000"/><parameter id="OBJECTIVE_COEFFICIENT" value="     0.00000000"/></listOfParameters></kineticLaw></reaction>
<reaction id="R_r0183" name="5-aminovalerate transaminase" reversible="false"><notes><html:p>PROTEIN_CLASS: 2.6.1.48</html:p></notes><listOfReactants><speciesReference species="M_AKG" stoichiometry="1"/><speciesReference species="M_AMINOVAL" stoichiometry="1"/></listOfReactants><listOfProducts><speciesReference species="M_GLU" stoichiometry="1"></speciesReference><speciesReference species="M_GLUTSEMI" stoichiometry="1"></speciesReference></listOfProducts><kineticLaw><math xmlns="http://www.w3.org/1998/Math/MathML"><apply><ci> LOWER_BOUND </ci><ci> UPPER_BOUND </ci><ci> OBJECTIVE_COEFFICIENT </ci></apply></math><listOfParameters><parameter id="LOWER_BOUND" value="     0.00000000"/><parameter id="UPPER_BOUND" value="  1000.00000000"/><parameter id="OBJECTIVE_COEFFICIENT" value="     0.00000000"/></listOfParameters></kineticLaw></reaction>
<reaction id="R_r0184" name="glutarate-semialdehyde dehydrogenase" reversible="false"><notes><html:p>PROTEIN_CLASS: 1.2.1.20</html:p></notes><listOfReactants><speciesReference species="M_GLUTSEMI" stoichiometry="1"/><speciesReference species="M_NAD" stoichiometry="1"/></listOfReactants><listOfProducts><speciesReference species="M_GLUT" stoichiometry="1"></speciesReference><speciesReference species="M_NADH" stoichiometry="1"></speciesReference></listOfProducts><kineticLaw><math xmlns="http://www.w3.org/1998/Math/MathML"><apply><ci> LOWER_BOUND </ci><ci> UPPER_BOUND </ci><ci> OBJECTIVE_COEFFICIENT </ci></apply></math><listOfParameters><parameter id="LOWER_BOUND" value="     0.00000000"/><parameter id="UPPER_BOUND" value="  1000.00000000"/><parameter id="OBJECTIVE_COEFFICIENT" value="     0.00000000"/></listOfParameters></kineticLaw></reaction>
<reaction id="R_r0185" name="glutarate-CoA ligase" reversible="false"><notes><html:p>PROTEIN_CLASS: 6.2.1.6</html:p></notes><listOfReactants><speciesReference species="M_ATP" stoichiometry="1"/><speciesReference species="M_COA" stoichiometry="1"/><speciesReference species="M_GLUT" stoichiometry="1"/></listOfReactants><listOfProducts><speciesReference species="M_ADP" stoichiometry="1"></speciesReference><speciesReference species="M_GLUTCOA" stoichiometry="1"></speciesReference><speciesReference species="M_PI" stoichiometry="1"></speciesReference></listOfProducts><kineticLaw><math xmlns="http://www.w3.org/1998/Math/MathML"><apply><ci> LOWER_BOUND </ci><ci> UPPER_BOUND </ci><ci> OBJECTIVE_COEFFICIENT </ci></apply></math><listOfParameters><parameter id="LOWER_BOUND" value="     0.00000000"/><parameter id="UPPER_BOUND" value="  1000.00000000"/><parameter id="OBJECTIVE_COEFFICIENT" value="     0.00000000"/></listOfParameters></kineticLaw></reaction>
<reaction id="R_r0186" name="glutaryl-CoA dehydrogenase" reversible="false"><notes><html:p>PROTEIN_CLASS: 1.3.99.7</html:p></notes><listOfReactants><speciesReference species="M_GLUTCOA" stoichiometry="1"/><speciesReference species="M_NAD" stoichiometry="2"/></listOfReactants><listOfProducts><speciesReference species="M_AACCOA" stoichiometry="1"></speciesReference><speciesReference species="M_NADH" stoichiometry="2"></speciesReference></listOfProducts><kineticLaw><math xmlns="http://www.w3.org/1998/Math/MathML"><apply><ci> LOWER_BOUND </ci><ci> UPPER_BOUND </ci><ci> OBJECTIVE_COEFFICIENT </ci></apply></math><listOfParameters><parameter id="LOWER_BOUND" value="     0.00000000"/><parameter id="UPPER_BOUND" value="  1000.00000000"/><parameter id="OBJECTIVE_COEFFICIENT" value="     0.00000000"/></listOfParameters></kineticLaw></reaction>
<reaction id="R_r0187" name="spontaneous" reversible="false"><notes></notes><listOfReactants><speciesReference species="M_O2" stoichiometry="1"/><speciesReference species="M_OBUT" stoichiometry="1"/><speciesReference species="M_PI" stoichiometry="1"/></listOfReactants><listOfProducts><speciesReference species="M_CO2" stoichiometry="1"></speciesReference><speciesReference species="M_PROPIONYLP" stoichiometry="1"></speciesReference></listOfProducts><kineticLaw><math xmlns="http://www.w3.org/1998/Math/MathML"><apply><ci> LOWER_BOUND </ci><ci> UPPER_BOUND </ci><ci> OBJECTIVE_COEFFICIENT </ci></apply></math><listOfParameters><parameter id="LOWER_BOUND" value="     0.00000000"/><parameter id="UPPER_BOUND" value="  1000.00000000"/><parameter id="OBJECTIVE_COEFFICIENT" value="     0.00000000"/></listOfParameters></kineticLaw></reaction>
<reaction id="R_r0188" name="aminomethyltransferase" reversible="false"><notes><html:p>GENE_ASSOCIATION: SCO5472</html:p><html:p>PROTEIN_CLASS: 2.1.2.10</html:p></notes><listOfReactants><speciesReference species="M_SAP" stoichiometry="1"/><speciesReference species="M_THF" stoichiometry="1"/></listOfReactants><listOfProducts><speciesReference species="M_DHLIPOYLPROTEIN" stoichiometry="1"></speciesReference><speciesReference species="M_METTHF" stoichiometry="1"></speciesReference><speciesReference species="M_NH3" stoichiometry="1"></speciesReference></listOfProducts><kineticLaw><math xmlns="http://www.w3.org/1998/Math/MathML"><apply><ci> LOWER_BOUND </ci><ci> UPPER_BOUND </ci><ci> OBJECTIVE_COEFFICIENT </ci></apply></math><listOfParameters><parameter id="LOWER_BOUND" value="     0.00000000"/><parameter id="UPPER_BOUND" value="  1000.00000000"/><parameter id="OBJECTIVE_COEFFICIENT" value="     0.00000000"/></listOfParameters></kineticLaw></reaction>
<reaction id="R_r0189" name="glycine hydroxymethyltransferase" reversible="true"><notes><html:p>GENE_ASSOCIATION: SCO5470</html:p><html:p>PROTEIN_CLASS: 2.1.2.1</html:p></notes><listOfReactants><speciesReference species="M_SER" stoichiometry="1"/><speciesReference species="M_THF" stoichiometry="1"/></listOfReactants><listOfProducts><speciesReference species="M_GLY" stoichiometry="1"></speciesReference><speciesReference species="M_METTHF" stoichiometry="1"></speciesReference></listOfProducts><kineticLaw><math xmlns="http://www.w3.org/1998/Math/MathML"><apply><ci> LOWER_BOUND </ci><ci> UPPER_BOUND </ci><ci> OBJECTIVE_COEFFICIENT </ci></apply></math><listOfParameters><parameter id="LOWER_BOUND" value=" -1000.00000000"/><parameter id="UPPER_BOUND" value="  1000.00000000"/><parameter id="OBJECTIVE_COEFFICIENT" value="     0.00000000"/></listOfParameters></kineticLaw></reaction>
<reaction id="R_r0190" name="glycine dehydrogenase" reversible="false"><notes><html:p>GENE_ASSOCIATION: SCO1378</html:p><html:p>PROTEIN_CLASS: 1.4.4.2</html:p></notes><listOfReactants><speciesReference species="M_GLY" stoichiometry="1"/><speciesReference species="M_LIPOYLPROTEIN" stoichiometry="1"/></listOfReactants><listOfProducts><speciesReference species="M_CO2" stoichiometry="1"></speciesReference><speciesReference species="M_SAP" stoichiometry="1"></speciesReference></listOfProducts><kineticLaw><math xmlns="http://www.w3.org/1998/Math/MathML"><apply><ci> LOWER_BOUND </ci><ci> UPPER_BOUND </ci><ci> OBJECTIVE_COEFFICIENT </ci></apply></math><listOfParameters><parameter id="LOWER_BOUND" value="     0.00000000"/><parameter id="UPPER_BOUND" value="  1000.00000000"/><parameter id="OBJECTIVE_COEFFICIENT" value="     0.00000000"/></listOfParameters></kineticLaw></reaction>
<reaction id="R_r0191" name="dihydrolipoyl dehydrogenase" reversible="false"><notes><html:p>GENE_ASSOCIATION: SCO0884</html:p><html:p>PROTEIN_CLASS: 1.8.1.4</html:p></notes><listOfReactants><speciesReference species="M_DHLIPOYLPROTEIN" stoichiometry="1"/><speciesReference species="M_NAD" stoichiometry="1"/></listOfReactants><listOfProducts><speciesReference species="M_LIPOYLPROTEIN" stoichiometry="1"></speciesReference><speciesReference species="M_NADH" stoichiometry="1"></speciesReference></listOfProducts><kineticLaw><math xmlns="http://www.w3.org/1998/Math/MathML"><apply><ci> LOWER_BOUND </ci><ci> UPPER_BOUND </ci><ci> OBJECTIVE_COEFFICIENT </ci></apply></math><listOfParameters><parameter id="LOWER_BOUND" value="     0.00000000"/><parameter id="UPPER_BOUND" value="  1000.00000000"/><parameter id="OBJECTIVE_COEFFICIENT" value="     0.00000000"/></listOfParameters></kineticLaw></reaction>
<reaction id="R_r0192" name="dihydrolipoyl dehydrogenase" reversible="false"><notes><html:p>GENE_ASSOCIATION: SCO2180</html:p><html:p>PROTEIN_CLASS: 1.8.1.4</html:p></notes><listOfReactants><speciesReference species="M_DHLIPOYLPROTEIN" stoichiometry="1"/><speciesReference species="M_NAD" stoichiometry="1"/></listOfReactants><listOfProducts><speciesReference species="M_LIPOYLPROTEIN" stoichiometry="1"></speciesReference><speciesReference species="M_NADH" stoichiometry="1"></speciesReference></listOfProducts><kineticLaw><math xmlns="http://www.w3.org/1998/Math/MathML"><apply><ci> LOWER_BOUND </ci><ci> UPPER_BOUND </ci><ci> OBJECTIVE_COEFFICIENT </ci></apply></math><listOfParameters><parameter id="LOWER_BOUND" value="     0.00000000"/><parameter id="UPPER_BOUND" value="  1000.00000000"/><parameter id="OBJECTIVE_COEFFICIENT" value="     0.00000000"/></listOfParameters></kineticLaw></reaction>
<reaction id="R_r0193" name="dihydrolipoyl dehydrogenase" reversible="false"><notes><html:p>GENE_ASSOCIATION: SCO4919</html:p><html:p>PROTEIN_CLASS: 1.8.1.4</html:p></notes><listOfReactants><speciesReference species="M_DHLIPOYLPROTEIN" stoichiometry="1"/><speciesReference species="M_NAD" stoichiometry="1"/></listOfReactants><listOfProducts><speciesReference species="M_LIPOYLPROTEIN" stoichiometry="1"></speciesReference><speciesReference species="M_NADH" stoichiometry="1"></speciesReference></listOfProducts><kineticLaw><math xmlns="http://www.w3.org/1998/Math/MathML"><apply><ci> LOWER_BOUND </ci><ci> UPPER_BOUND </ci><ci> OBJECTIVE_COEFFICIENT </ci></apply></math><listOfParameters><parameter id="LOWER_BOUND" value="     0.00000000"/><parameter id="UPPER_BOUND" value="  1000.00000000"/><parameter id="OBJECTIVE_COEFFICIENT" value="     0.00000000"/></listOfParameters></kineticLaw></reaction>
<reaction id="R_r0194" name="L-serine ammonia-lyase" reversible="false"><notes><html:p>GENE_ASSOCIATION: SCO5469</html:p><html:p>PROTEIN_CLASS: 4.3.1.17</html:p></notes><listOfReactants><speciesReference species="M_SER" stoichiometry="1"/></listOfReactants><listOfProducts><speciesReference species="M_NH3" stoichiometry="1"></speciesReference><speciesReference species="M_PYR" stoichiometry="1"></speciesReference></listOfProducts><kineticLaw><math xmlns="http://www.w3.org/1998/Math/MathML"><apply><ci> LOWER_BOUND </ci><ci> UPPER_BOUND </ci><ci> OBJECTIVE_COEFFICIENT </ci></apply></math><listOfParameters><parameter id="LOWER_BOUND" value="     0.00000000"/><parameter id="UPPER_BOUND" value="  1000.00000000"/><parameter id="OBJECTIVE_COEFFICIENT" value="     0.00000000"/></listOfParameters></kineticLaw></reaction>
<reaction id="R_r0195" name="L-serine ammonia-lyase" reversible="false"><notes><html:p>GENE_ASSOCIATION: SCO4962</html:p><html:p>PROTEIN_CLASS: 4.3.1.19</html:p></notes><listOfReactants><speciesReference species="M_SER" stoichiometry="1"/></listOfReactants><listOfProducts><speciesReference species="M_NH3" stoichiometry="1"></speciesReference><speciesReference species="M_PYR" stoichiometry="1"></speciesReference></listOfProducts><kineticLaw><math xmlns="http://www.w3.org/1998/Math/MathML"><apply><ci> LOWER_BOUND </ci><ci> UPPER_BOUND </ci><ci> OBJECTIVE_COEFFICIENT </ci></apply></math><listOfParameters><parameter id="LOWER_BOUND" value="     0.00000000"/><parameter id="UPPER_BOUND" value="  1000.00000000"/><parameter id="OBJECTIVE_COEFFICIENT" value="     0.00000000"/></listOfParameters></kineticLaw></reaction>
<reaction id="R_r0196" name="cystathionine gamma-lyase" reversible="false"><notes><html:p>GENE_ASSOCIATION: SCO3920</html:p><html:p>PROTEIN_CLASS: 4.4.1.1</html:p></notes><listOfReactants><speciesReference species="M_CYS" stoichiometry="1"/></listOfReactants><listOfProducts><speciesReference species="M_H2S" stoichiometry="1"></speciesReference><speciesReference species="M_NH3" stoichiometry="1"></speciesReference><speciesReference species="M_PYR" stoichiometry="1"></speciesReference></listOfProducts><kineticLaw><math xmlns="http://www.w3.org/1998/Math/MathML"><apply><ci> LOWER_BOUND </ci><ci> UPPER_BOUND </ci><ci> OBJECTIVE_COEFFICIENT </ci></apply></math><listOfParameters><parameter id="LOWER_BOUND" value="     0.00000000"/><parameter id="UPPER_BOUND" value="  1000.00000000"/><parameter id="OBJECTIVE_COEFFICIENT" value="     0.00000000"/></listOfParameters></kineticLaw></reaction>
<reaction id="R_r0197" name="histidine ammonia-lyase" reversible="false"><notes><html:p>GENE_ASSOCIATION: SCO4932</html:p><html:p>PROTEIN_CLASS: 4.3.1.3</html:p></notes><listOfReactants><speciesReference species="M_HIS" stoichiometry="1"/></listOfReactants><listOfProducts><speciesReference species="M_NH3" stoichiometry="1"></speciesReference><speciesReference species="M_UROCANATE" stoichiometry="1"></speciesReference></listOfProducts><kineticLaw><math xmlns="http://www.w3.org/1998/Math/MathML"><apply><ci> LOWER_BOUND </ci><ci> UPPER_BOUND </ci><ci> OBJECTIVE_COEFFICIENT </ci></apply></math><listOfParameters><parameter id="LOWER_BOUND" value="     0.00000000"/><parameter id="UPPER_BOUND" value="  1000.00000000"/><parameter id="OBJECTIVE_COEFFICIENT" value="     0.00000000"/></listOfParameters></kineticLaw></reaction>
<reaction id="R_r0198" name="urocanate hydratase" reversible="false"><notes><html:p>GENE_ASSOCIATION: SCO3073</html:p><html:p>PROTEIN_CLASS: 4.2.1.49</html:p></notes><listOfReactants><speciesReference species="M_UROCANATE" stoichiometry="1"/></listOfReactants><listOfProducts><speciesReference species="M_ODHIMP" stoichiometry="1"></speciesReference></listOfProducts><kineticLaw><math xmlns="http://www.w3.org/1998/Math/MathML"><apply><ci> LOWER_BOUND </ci><ci> UPPER_BOUND </ci><ci> OBJECTIVE_COEFFICIENT </ci></apply></math><listOfParameters><parameter id="LOWER_BOUND" value="     0.00000000"/><parameter id="UPPER_BOUND" value="  1000.00000000"/><parameter id="OBJECTIVE_COEFFICIENT" value="     0.00000000"/></listOfParameters></kineticLaw></reaction>
<reaction id="R_r0199" name="polyketide hydroxylase" reversible="false"><notes><html:p>GENE_ASSOCIATION: SCO5321</html:p><html:p>PROTEIN_CLASS: 1.14.13.-</html:p></notes><listOfReactants><speciesReference species="M_NADH" stoichiometry="1"/><speciesReference species="M_O2" stoichiometry="1"/><speciesReference species="M_ODHIMP" stoichiometry="1"/></listOfReactants><listOfProducts><speciesReference species="M_HYDANTPR" stoichiometry="1"></speciesReference><speciesReference species="M_NAD" stoichiometry="1"></speciesReference></listOfProducts><kineticLaw><math xmlns="http://www.w3.org/1998/Math/MathML"><apply><ci> LOWER_BOUND </ci><ci> UPPER_BOUND </ci><ci> OBJECTIVE_COEFFICIENT </ci></apply></math><listOfParameters><parameter id="LOWER_BOUND" value="     0.00000000"/><parameter id="UPPER_BOUND" value="  1000.00000000"/><parameter id="OBJECTIVE_COEFFICIENT" value="     0.00000000"/></listOfParameters></kineticLaw></reaction>
<reaction id="R_r0200" name="hydantoin-5-propionate hydrolase" reversible="false"><notes><html:p>GENE_ASSOCIATION: SCO3071</html:p><html:p>PROTEIN_CLASS: 3.5.2.-</html:p></notes><listOfReactants><speciesReference species="M_HYDANTPR" stoichiometry="1"/></listOfReactants><listOfProducts><speciesReference species="M_CAGLU" stoichiometry="1"></speciesReference></listOfProducts><kineticLaw><math xmlns="http://www.w3.org/1998/Math/MathML"><apply><ci> LOWER_BOUND </ci><ci> UPPER_BOUND </ci><ci> OBJECTIVE_COEFFICIENT </ci></apply></math><listOfParameters><parameter id="LOWER_BOUND" value="     0.00000000"/><parameter id="UPPER_BOUND" value="  1000.00000000"/><parameter id="OBJECTIVE_COEFFICIENT" value="     0.00000000"/></listOfParameters></kineticLaw></reaction>
<reaction id="R_r0201" name="N-carbamoyl-L-amino-acid hydrolase " reversible="false"><notes><html:p>GENE_ASSOCIATION: SCO3072</html:p><html:p>PROTEIN_CLASS: 3.5.1.87</html:p></notes><listOfReactants><speciesReference species="M_CAGLU" stoichiometry="1"/></listOfReactants><listOfProducts><speciesReference species="M_CO2" stoichiometry="1"></speciesReference><speciesReference species="M_GLU" stoichiometry="1"></speciesReference><speciesReference species="M_NH3" stoichiometry="1"></speciesReference></listOfProducts><kineticLaw><math xmlns="http://www.w3.org/1998/Math/MathML"><apply><ci> LOWER_BOUND </ci><ci> UPPER_BOUND </ci><ci> OBJECTIVE_COEFFICIENT </ci></apply></math><listOfParameters><parameter id="LOWER_BOUND" value="     0.00000000"/><parameter id="UPPER_BOUND" value="  1000.00000000"/><parameter id="OBJECTIVE_COEFFICIENT" value="     0.00000000"/></listOfParameters></kineticLaw></reaction>
<reaction id="R_r0202" name="imidazolonepropionase" reversible="false"><notes><html:p>GENE_ASSOCIATION: SCO3070</html:p><html:p>PROTEIN_CLASS: 3.5.2.7</html:p></notes><listOfReactants><speciesReference species="M_ODHIMP" stoichiometry="1"/></listOfReactants><listOfProducts><speciesReference species="M_FORGLU" stoichiometry="1"></speciesReference></listOfProducts><kineticLaw><math xmlns="http://www.w3.org/1998/Math/MathML"><apply><ci> LOWER_BOUND </ci><ci> UPPER_BOUND </ci><ci> OBJECTIVE_COEFFICIENT </ci></apply></math><listOfParameters><parameter id="LOWER_BOUND" value="     0.00000000"/><parameter id="UPPER_BOUND" value="  1000.00000000"/><parameter id="OBJECTIVE_COEFFICIENT" value="     0.00000000"/></listOfParameters></kineticLaw></reaction>
<reaction id="R_r0203" name="formimidoylglutamase" reversible="false"><notes><html:p>PROTEIN_CLASS: 3.5.3.8</html:p></notes><listOfReactants><speciesReference species="M_FORGLU" stoichiometry="1"/></listOfReactants><listOfProducts><speciesReference species="M_FORMAMIDE" stoichiometry="1"></speciesReference><speciesReference species="M_GLU" stoichiometry="1"></speciesReference></listOfProducts><kineticLaw><math xmlns="http://www.w3.org/1998/Math/MathML"><apply><ci> LOWER_BOUND </ci><ci> UPPER_BOUND </ci><ci> OBJECTIVE_COEFFICIENT </ci></apply></math><listOfParameters><parameter id="LOWER_BOUND" value="     0.00000000"/><parameter id="UPPER_BOUND" value="  1000.00000000"/><parameter id="OBJECTIVE_COEFFICIENT" value="     0.00000000"/></listOfParameters></kineticLaw></reaction>
<reaction id="R_r0204" name="tryptophan 2,3-dioxygenase" reversible="false"><notes><html:p>PROTEIN_CLASS: 1.13.11.11</html:p></notes><listOfReactants><speciesReference species="M_O2" stoichiometry="1"/><speciesReference species="M_TRP" stoichiometry="1"/></listOfReactants><listOfProducts><speciesReference species="M_FKYN" stoichiometry="1"></speciesReference></listOfProducts><kineticLaw><math xmlns="http://www.w3.org/1998/Math/MathML"><apply><ci> LOWER_BOUND </ci><ci> UPPER_BOUND </ci><ci> OBJECTIVE_COEFFICIENT </ci></apply></math><listOfParameters><parameter id="LOWER_BOUND" value="     0.00000000"/><parameter id="UPPER_BOUND" value="  1000.00000000"/><parameter id="OBJECTIVE_COEFFICIENT" value="     0.00000000"/></listOfParameters></kineticLaw></reaction>
<reaction id="R_r0205" name="N-Formylkynurenine amidohydrolase" reversible="false"><notes><html:p>PROTEIN_CLASS: 3.5.1.9</html:p></notes><listOfReactants><speciesReference species="M_FKYN" stoichiometry="1"/></listOfReactants><listOfProducts><speciesReference species="M_FOR" stoichiometry="1"></speciesReference><speciesReference species="M_KYN" stoichiometry="1"></speciesReference></listOfProducts><kineticLaw><math xmlns="http://www.w3.org/1998/Math/MathML"><apply><ci> LOWER_BOUND </ci><ci> UPPER_BOUND </ci><ci> OBJECTIVE_COEFFICIENT </ci></apply></math><listOfParameters><parameter id="LOWER_BOUND" value="     0.00000000"/><parameter id="UPPER_BOUND" value="  1000.00000000"/><parameter id="OBJECTIVE_COEFFICIENT" value="     0.00000000"/></listOfParameters></kineticLaw></reaction>
<reaction id="R_r0206" name="L-Kynurenine hydrolase" reversible="false"><notes><html:p>PROTEIN_CLASS: 3.7.1.3</html:p></notes><listOfReactants><speciesReference species="M_KYN" stoichiometry="1"/></listOfReactants><listOfProducts><speciesReference species="M_ALA" stoichiometry="1"></speciesReference><speciesReference species="M_AN" stoichiometry="1"></speciesReference></listOfProducts><kineticLaw><math xmlns="http://www.w3.org/1998/Math/MathML"><apply><ci> LOWER_BOUND </ci><ci> UPPER_BOUND </ci><ci> OBJECTIVE_COEFFICIENT </ci></apply></math><listOfParameters><parameter id="LOWER_BOUND" value="     0.00000000"/><parameter id="UPPER_BOUND" value="  1000.00000000"/><parameter id="OBJECTIVE_COEFFICIENT" value="     0.00000000"/></listOfParameters></kineticLaw></reaction>
<reaction id="R_r0207" name="Formylkynurenine hydrolase" reversible="false"><notes><html:p>PROTEIN_CLASS: 3.7.1.3</html:p></notes><listOfReactants><speciesReference species="M_FKYN" stoichiometry="1"/></listOfReactants><listOfProducts><speciesReference species="M_ALA" stoichiometry="1"></speciesReference><speciesReference species="M_FAN" stoichiometry="1"></speciesReference></listOfProducts><kineticLaw><math xmlns="http://www.w3.org/1998/Math/MathML"><apply><ci> LOWER_BOUND </ci><ci> UPPER_BOUND </ci><ci> OBJECTIVE_COEFFICIENT </ci></apply></math><listOfParameters><parameter id="LOWER_BOUND" value="     0.00000000"/><parameter id="UPPER_BOUND" value="  1000.00000000"/><parameter id="OBJECTIVE_COEFFICIENT" value="     0.00000000"/></listOfParameters></kineticLaw></reaction>
<reaction id="R_r0208" name="N-Formylanthranilate amidohydrolase" reversible="false"><notes><html:p>PROTEIN_CLASS: 3.5.1.9</html:p></notes><listOfReactants><speciesReference species="M_FAN" stoichiometry="1"/></listOfReactants><listOfProducts><speciesReference species="M_AN" stoichiometry="1"></speciesReference><speciesReference species="M_FOR" stoichiometry="1"></speciesReference></listOfProducts><kineticLaw><math xmlns="http://www.w3.org/1998/Math/MathML"><apply><ci> LOWER_BOUND </ci><ci> UPPER_BOUND </ci><ci> OBJECTIVE_COEFFICIENT </ci></apply></math><listOfParameters><parameter id="LOWER_BOUND" value="     0.00000000"/><parameter id="UPPER_BOUND" value="  1000.00000000"/><parameter id="OBJECTIVE_COEFFICIENT" value="     0.00000000"/></listOfParameters></kineticLaw></reaction>
<reaction id="R_r0209" name="aspartate transaminase" reversible="true"><notes><html:p>GENE_ASSOCIATION: SCO4645</html:p><html:p>PROTEIN_CLASS: 2.6.1.1</html:p></notes><listOfReactants><speciesReference species="M_AKG" stoichiometry="1"/><speciesReference species="M_TYR" stoichiometry="1"/></listOfReactants><listOfProducts><speciesReference species="M_4HPP" stoichiometry="1"></speciesReference><speciesReference species="M_GLU" stoichiometry="1"></speciesReference></listOfProducts><kineticLaw><math xmlns="http://www.w3.org/1998/Math/MathML"><apply><ci> LOWER_BOUND </ci><ci> UPPER_BOUND </ci><ci> OBJECTIVE_COEFFICIENT </ci></apply></math><listOfParameters><parameter id="LOWER_BOUND" value=" -1000.00000000"/><parameter id="UPPER_BOUND" value="  1000.00000000"/><parameter id="OBJECTIVE_COEFFICIENT" value="     0.00000000"/></listOfParameters></kineticLaw></reaction>
<reaction id="R_r0210" name="aspartate transaminase" reversible="true"><notes><html:p>GENE_ASSOCIATION: SCO4984</html:p><html:p>PROTEIN_CLASS: 2.6.1.1</html:p></notes><listOfReactants><speciesReference species="M_AKG" stoichiometry="1"/><speciesReference species="M_TYR" stoichiometry="1"/></listOfReactants><listOfProducts><speciesReference species="M_4HPP" stoichiometry="1"></speciesReference><speciesReference species="M_GLU" stoichiometry="1"></speciesReference></listOfProducts><kineticLaw><math xmlns="http://www.w3.org/1998/Math/MathML"><apply><ci> LOWER_BOUND </ci><ci> UPPER_BOUND </ci><ci> OBJECTIVE_COEFFICIENT </ci></apply></math><listOfParameters><parameter id="LOWER_BOUND" value=" -1000.00000000"/><parameter id="UPPER_BOUND" value="  1000.00000000"/><parameter id="OBJECTIVE_COEFFICIENT" value="     0.00000000"/></listOfParameters></kineticLaw></reaction>
<reaction id="R_r0211" name="aspartate transaminase" reversible="true"><notes><html:p>GENE_ASSOCIATION: SCO5136</html:p><html:p>PROTEIN_CLASS: 2.6.1.1</html:p></notes><listOfReactants><speciesReference species="M_AKG" stoichiometry="1"/><speciesReference species="M_TYR" stoichiometry="1"/></listOfReactants><listOfProducts><speciesReference species="M_4HPP" stoichiometry="1"></speciesReference><speciesReference species="M_GLU" stoichiometry="1"></speciesReference></listOfProducts><kineticLaw><math xmlns="http://www.w3.org/1998/Math/MathML"><apply><ci> LOWER_BOUND </ci><ci> UPPER_BOUND </ci><ci> OBJECTIVE_COEFFICIENT </ci></apply></math><listOfParameters><parameter id="LOWER_BOUND" value=" -1000.00000000"/><parameter id="UPPER_BOUND" value="  1000.00000000"/><parameter id="OBJECTIVE_COEFFICIENT" value="     0.00000000"/></listOfParameters></kineticLaw></reaction>
<reaction id="R_r0212" name="aspartate transaminase" reversible="true"><notes><html:p>GENE_ASSOCIATION: SCO6222</html:p><html:p>PROTEIN_CLASS: 2.6.1.1</html:p></notes><listOfReactants><speciesReference species="M_AKG" stoichiometry="1"/><speciesReference species="M_TYR" stoichiometry="1"/></listOfReactants><listOfProducts><speciesReference species="M_4HPP" stoichiometry="1"></speciesReference><speciesReference species="M_GLU" stoichiometry="1"></speciesReference></listOfProducts><kineticLaw><math xmlns="http://www.w3.org/1998/Math/MathML"><apply><ci> LOWER_BOUND </ci><ci> UPPER_BOUND </ci><ci> OBJECTIVE_COEFFICIENT </ci></apply></math><listOfParameters><parameter id="LOWER_BOUND" value=" -1000.00000000"/><parameter id="UPPER_BOUND" value="  1000.00000000"/><parameter id="OBJECTIVE_COEFFICIENT" value="     0.00000000"/></listOfParameters></kineticLaw></reaction>
<reaction id="R_r0213" name="histidinol-phosphate transaminase" reversible="true"><notes><html:p>GENE_ASSOCIATION: SCO1859</html:p><html:p>PROTEIN_CLASS: 2.6.1.9</html:p></notes><listOfReactants><speciesReference species="M_AKG" stoichiometry="1"/><speciesReference species="M_TYR" stoichiometry="1"/></listOfReactants><listOfProducts><speciesReference species="M_4HPP" stoichiometry="1"></speciesReference><speciesReference species="M_GLU" stoichiometry="1"></speciesReference></listOfProducts><kineticLaw><math xmlns="http://www.w3.org/1998/Math/MathML"><apply><ci> LOWER_BOUND </ci><ci> UPPER_BOUND </ci><ci> OBJECTIVE_COEFFICIENT </ci></apply></math><listOfParameters><parameter id="LOWER_BOUND" value=" -1000.00000000"/><parameter id="UPPER_BOUND" value="  1000.00000000"/><parameter id="OBJECTIVE_COEFFICIENT" value="     0.00000000"/></listOfParameters></kineticLaw></reaction>
<reaction id="R_r0214" name="histidinol-phosphate transaminase" reversible="true"><notes><html:p>GENE_ASSOCIATION: SCO2053</html:p><html:p>PROTEIN_CLASS: 2.6.1.9</html:p></notes><listOfReactants><speciesReference species="M_AKG" stoichiometry="1"/><speciesReference species="M_TYR" stoichiometry="1"/></listOfReactants><listOfProducts><speciesReference species="M_4HPP" stoichiometry="1"></speciesReference><speciesReference species="M_GLU" stoichiometry="1"></speciesReference></listOfProducts><kineticLaw><math xmlns="http://www.w3.org/1998/Math/MathML"><apply><ci> LOWER_BOUND </ci><ci> UPPER_BOUND </ci><ci> OBJECTIVE_COEFFICIENT </ci></apply></math><listOfParameters><parameter id="LOWER_BOUND" value=" -1000.00000000"/><parameter id="UPPER_BOUND" value="  1000.00000000"/><parameter id="OBJECTIVE_COEFFICIENT" value="     0.00000000"/></listOfParameters></kineticLaw></reaction>
<reaction id="R_r0215" name="4-hydroxyphenylpyruvate dioxygenase" reversible="false"><notes><html:p>GENE_ASSOCIATION: SCO2927</html:p><html:p>PROTEIN_CLASS: 1.13.11.27</html:p></notes><listOfReactants><speciesReference species="M_4HPP" stoichiometry="1"/><speciesReference species="M_O2" stoichiometry="1"/></listOfReactants><listOfProducts><speciesReference species="M_CO2" stoichiometry="1"></speciesReference><speciesReference species="M_HOMOGEN" stoichiometry="1"></speciesReference></listOfProducts><kineticLaw><math xmlns="http://www.w3.org/1998/Math/MathML"><apply><ci> LOWER_BOUND </ci><ci> UPPER_BOUND </ci><ci> OBJECTIVE_COEFFICIENT </ci></apply></math><listOfParameters><parameter id="LOWER_BOUND" value="     0.00000000"/><parameter id="UPPER_BOUND" value="  1000.00000000"/><parameter id="OBJECTIVE_COEFFICIENT" value="     0.00000000"/></listOfParameters></kineticLaw></reaction>
<reaction id="R_r0216" name="homogentisate 1,2-dioxygenase" reversible="false"><notes><html:p>GENE_ASSOCIATION: SCO1715</html:p><html:p>PROTEIN_CLASS: 1.13.11.5</html:p></notes><listOfReactants><speciesReference species="M_HOMOGEN" stoichiometry="1"/><speciesReference species="M_O2" stoichiometry="1"/></listOfReactants><listOfProducts><speciesReference species="M_MACAC" stoichiometry="1"></speciesReference></listOfProducts><kineticLaw><math xmlns="http://www.w3.org/1998/Math/MathML"><apply><ci> LOWER_BOUND </ci><ci> UPPER_BOUND </ci><ci> OBJECTIVE_COEFFICIENT </ci></apply></math><listOfParameters><parameter id="LOWER_BOUND" value="     0.00000000"/><parameter id="UPPER_BOUND" value="  1000.00000000"/><parameter id="OBJECTIVE_COEFFICIENT" value="     0.00000000"/></listOfParameters></kineticLaw></reaction>
<reaction id="R_r0217" name="maleylacetoacetate isomerase" reversible="true"><notes><html:p>PROTEIN_CLASS: 5.2.1.2</html:p></notes><listOfReactants><speciesReference species="M_MACAC" stoichiometry="1"/></listOfReactants><listOfProducts><speciesReference species="M_FUACAC" stoichiometry="1"></speciesReference></listOfProducts><kineticLaw><math xmlns="http://www.w3.org/1998/Math/MathML"><apply><ci> LOWER_BOUND </ci><ci> UPPER_BOUND </ci><ci> OBJECTIVE_COEFFICIENT </ci></apply></math><listOfParameters><parameter id="LOWER_BOUND" value=" -1000.00000000"/><parameter id="UPPER_BOUND" value="  1000.00000000"/><parameter id="OBJECTIVE_COEFFICIENT" value="     0.00000000"/></listOfParameters></kineticLaw></reaction>
<reaction id="R_r0218" name="fumarylacetoacetase" reversible="false"><notes><html:p>GENE_ASSOCIATION: SCO4580</html:p><html:p>PROTEIN_CLASS: 3.7.1.2</html:p></notes><listOfReactants><speciesReference species="M_FUACAC" stoichiometry="1"/></listOfReactants><listOfProducts><speciesReference species="M_ACTAC" stoichiometry="1"></speciesReference><speciesReference species="M_FUM" stoichiometry="1"></speciesReference></listOfProducts><kineticLaw><math xmlns="http://www.w3.org/1998/Math/MathML"><apply><ci> LOWER_BOUND </ci><ci> UPPER_BOUND </ci><ci> OBJECTIVE_COEFFICIENT </ci></apply></math><listOfParameters><parameter id="LOWER_BOUND" value="     0.00000000"/><parameter id="UPPER_BOUND" value="  1000.00000000"/><parameter id="OBJECTIVE_COEFFICIENT" value="     0.00000000"/></listOfParameters></kineticLaw></reaction>
<reaction id="R_r0219" name="aspartate transaminase" reversible="true"><notes><html:p>GENE_ASSOCIATION: SCO4645</html:p><html:p>PROTEIN_CLASS: 2.6.1.1</html:p></notes><listOfReactants><speciesReference species="M_AKG" stoichiometry="1"/><speciesReference species="M_PHE" stoichiometry="1"/></listOfReactants><listOfProducts><speciesReference species="M_GLU" stoichiometry="1"></speciesReference><speciesReference species="M_PHPYR" stoichiometry="1"></speciesReference></listOfProducts><kineticLaw><math xmlns="http://www.w3.org/1998/Math/MathML"><apply><ci> LOWER_BOUND </ci><ci> UPPER_BOUND </ci><ci> OBJECTIVE_COEFFICIENT </ci></apply></math><listOfParameters><parameter id="LOWER_BOUND" value=" -1000.00000000"/><parameter id="UPPER_BOUND" value="  1000.00000000"/><parameter id="OBJECTIVE_COEFFICIENT" value="     0.00000000"/></listOfParameters></kineticLaw></reaction>
<reaction id="R_r0220" name="aspartate transaminase" reversible="true"><notes><html:p>GENE_ASSOCIATION: SCO4984</html:p><html:p>PROTEIN_CLASS: 2.6.1.1</html:p></notes><listOfReactants><speciesReference species="M_AKG" stoichiometry="1"/><speciesReference species="M_PHE" stoichiometry="1"/></listOfReactants><listOfProducts><speciesReference species="M_GLU" stoichiometry="1"></speciesReference><speciesReference species="M_PHPYR" stoichiometry="1"></speciesReference></listOfProducts><kineticLaw><math xmlns="http://www.w3.org/1998/Math/MathML"><apply><ci> LOWER_BOUND </ci><ci> UPPER_BOUND </ci><ci> OBJECTIVE_COEFFICIENT </ci></apply></math><listOfParameters><parameter id="LOWER_BOUND" value=" -1000.00000000"/><parameter id="UPPER_BOUND" value="  1000.00000000"/><parameter id="OBJECTIVE_COEFFICIENT" value="     0.00000000"/></listOfParameters></kineticLaw></reaction>
<reaction id="R_r0221" name="aspartate transaminase" reversible="true"><notes><html:p>GENE_ASSOCIATION: SCO5136</html:p><html:p>PROTEIN_CLASS: 2.6.1.1</html:p></notes><listOfReactants><speciesReference species="M_AKG" stoichiometry="1"/><speciesReference species="M_PHE" stoichiometry="1"/></listOfReactants><listOfProducts><speciesReference species="M_GLU" stoichiometry="1"></speciesReference><speciesReference species="M_PHPYR" stoichiometry="1"></speciesReference></listOfProducts><kineticLaw><math xmlns="http://www.w3.org/1998/Math/MathML"><apply><ci> LOWER_BOUND </ci><ci> UPPER_BOUND </ci><ci> OBJECTIVE_COEFFICIENT </ci></apply></math><listOfParameters><parameter id="LOWER_BOUND" value=" -1000.00000000"/><parameter id="UPPER_BOUND" value="  1000.00000000"/><parameter id="OBJECTIVE_COEFFICIENT" value="     0.00000000"/></listOfParameters></kineticLaw></reaction>
<reaction id="R_r0222" name="aspartate transaminase" reversible="true"><notes><html:p>GENE_ASSOCIATION: SCO6222</html:p><html:p>PROTEIN_CLASS: 2.6.1.1</html:p></notes><listOfReactants><speciesReference species="M_AKG" stoichiometry="1"/><speciesReference species="M_PHE" stoichiometry="1"/></listOfReactants><listOfProducts><speciesReference species="M_GLU" stoichiometry="1"></speciesReference><speciesReference species="M_PHPYR" stoichiometry="1"></speciesReference></listOfProducts><kineticLaw><math xmlns="http://www.w3.org/1998/Math/MathML"><apply><ci> LOWER_BOUND </ci><ci> UPPER_BOUND </ci><ci> OBJECTIVE_COEFFICIENT </ci></apply></math><listOfParameters><parameter id="LOWER_BOUND" value=" -1000.00000000"/><parameter id="UPPER_BOUND" value="  1000.00000000"/><parameter id="OBJECTIVE_COEFFICIENT" value="     0.00000000"/></listOfParameters></kineticLaw></reaction>
<reaction id="R_r0223" name="histidinol-phosphate transaminase" reversible="true"><notes><html:p>GENE_ASSOCIATION: SCO1859</html:p><html:p>PROTEIN_CLASS: 2.6.1.9</html:p></notes><listOfReactants><speciesReference species="M_AKG" stoichiometry="1"/><speciesReference species="M_PHE" stoichiometry="1"/></listOfReactants><listOfProducts><speciesReference species="M_GLU" stoichiometry="1"></speciesReference><speciesReference species="M_PHPYR" stoichiometry="1"></speciesReference></listOfProducts><kineticLaw><math xmlns="http://www.w3.org/1998/Math/MathML"><apply><ci> LOWER_BOUND </ci><ci> UPPER_BOUND </ci><ci> OBJECTIVE_COEFFICIENT </ci></apply></math><listOfParameters><parameter id="LOWER_BOUND" value=" -1000.00000000"/><parameter id="UPPER_BOUND" value="  1000.00000000"/><parameter id="OBJECTIVE_COEFFICIENT" value="     0.00000000"/></listOfParameters></kineticLaw></reaction>
<reaction id="R_r0224" name="histidinol-phosphate transaminase" reversible="true"><notes><html:p>GENE_ASSOCIATION: SCO2053</html:p><html:p>PROTEIN_CLASS: 2.6.1.9</html:p></notes><listOfReactants><speciesReference species="M_AKG" stoichiometry="1"/><speciesReference species="M_PHE" stoichiometry="1"/></listOfReactants><listOfProducts><speciesReference species="M_GLU" stoichiometry="1"></speciesReference><speciesReference species="M_PHPYR" stoichiometry="1"></speciesReference></listOfProducts><kineticLaw><math xmlns="http://www.w3.org/1998/Math/MathML"><apply><ci> LOWER_BOUND </ci><ci> UPPER_BOUND </ci><ci> OBJECTIVE_COEFFICIENT </ci></apply></math><listOfParameters><parameter id="LOWER_BOUND" value=" -1000.00000000"/><parameter id="UPPER_BOUND" value="  1000.00000000"/><parameter id="OBJECTIVE_COEFFICIENT" value="     0.00000000"/></listOfParameters></kineticLaw></reaction>
<reaction id="R_r0225" name="histidinol-phosphate transaminase" reversible="true"><notes><html:p>GENE_ASSOCIATION: SCO3944</html:p><html:p>PROTEIN_CLASS: 2.6.1.9</html:p></notes><listOfReactants><speciesReference species="M_AKG" stoichiometry="1"/><speciesReference species="M_PHE" stoichiometry="1"/></listOfReactants><listOfProducts><speciesReference species="M_GLU" stoichiometry="1"></speciesReference><speciesReference species="M_PHPYR" stoichiometry="1"></speciesReference></listOfProducts><kineticLaw><math xmlns="http://www.w3.org/1998/Math/MathML"><apply><ci> LOWER_BOUND </ci><ci> UPPER_BOUND </ci><ci> OBJECTIVE_COEFFICIENT </ci></apply></math><listOfParameters><parameter id="LOWER_BOUND" value=" -1000.00000000"/><parameter id="UPPER_BOUND" value="  1000.00000000"/><parameter id="OBJECTIVE_COEFFICIENT" value="     0.00000000"/></listOfParameters></kineticLaw></reaction>
<reaction id="R_r0226" name="phenylpyruvate decarboxylase" reversible="false"><notes><html:p>PROTEIN_CLASS: 4.1.1.43</html:p></notes><listOfReactants><speciesReference species="M_PHPYR" stoichiometry="1"/></listOfReactants><listOfProducts><speciesReference species="M_CO2" stoichiometry="1"></speciesReference><speciesReference species="M_PHAC" stoichiometry="1"></speciesReference></listOfProducts><kineticLaw><math xmlns="http://www.w3.org/1998/Math/MathML"><apply><ci> LOWER_BOUND </ci><ci> UPPER_BOUND </ci><ci> OBJECTIVE_COEFFICIENT </ci></apply></math><listOfParameters><parameter id="LOWER_BOUND" value="     0.00000000"/><parameter id="UPPER_BOUND" value="  1000.00000000"/><parameter id="OBJECTIVE_COEFFICIENT" value="     0.00000000"/></listOfParameters></kineticLaw></reaction>
<reaction id="R_r0227" name="phenylacetaldehyde dehydrogenase" reversible="false"><notes><html:p>GENE_ASSOCIATION: SCO1612</html:p><html:p>PROTEIN_CLASS: 1.2.1.39</html:p></notes><listOfReactants><speciesReference species="M_NAD" stoichiometry="1"/><speciesReference species="M_PHAC" stoichiometry="1"/></listOfReactants><listOfProducts><speciesReference species="M_NADH" stoichiometry="1"></speciesReference><speciesReference species="M_PAC" stoichiometry="1"></speciesReference></listOfProducts><kineticLaw><math xmlns="http://www.w3.org/1998/Math/MathML"><apply><ci> LOWER_BOUND </ci><ci> UPPER_BOUND </ci><ci> OBJECTIVE_COEFFICIENT </ci></apply></math><listOfParameters><parameter id="LOWER_BOUND" value="     0.00000000"/><parameter id="UPPER_BOUND" value="  1000.00000000"/><parameter id="OBJECTIVE_COEFFICIENT" value="     0.00000000"/></listOfParameters></kineticLaw></reaction>
<reaction id="R_r0228" name="sulfate adenylyltransferase" reversible="false"><notes><html:p>GENE_ASSOCIATION: ( SCO6097 and SCO6098 )</html:p><html:p>PROTEIN_CLASS: 2.7.7.4</html:p></notes><listOfReactants><speciesReference species="M_ATP" stoichiometry="1"/><speciesReference species="M_SLF" stoichiometry="1"/></listOfReactants><listOfProducts><speciesReference species="M_APS" stoichiometry="1"></speciesReference><speciesReference species="M_PPI" stoichiometry="1"></speciesReference></listOfProducts><kineticLaw><math xmlns="http://www.w3.org/1998/Math/MathML"><apply><ci> LOWER_BOUND </ci><ci> UPPER_BOUND </ci><ci> OBJECTIVE_COEFFICIENT </ci></apply></math><listOfParameters><parameter id="LOWER_BOUND" value="     0.00000000"/><parameter id="UPPER_BOUND" value="  1000.00000000"/><parameter id="OBJECTIVE_COEFFICIENT" value="     0.00000000"/></listOfParameters></kineticLaw></reaction>
<reaction id="R_r0229" name="adenylyl-sulfate kinase" reversible="false"><notes><html:p>GENE_ASSOCIATION: SCO6099</html:p><html:p>PROTEIN_CLASS: 2.7.1.25</html:p></notes><listOfReactants><speciesReference species="M_APS" stoichiometry="1"/><speciesReference species="M_ATP" stoichiometry="1"/></listOfReactants><listOfProducts><speciesReference species="M_ADP" stoichiometry="1"></speciesReference><speciesReference species="M_PAPS" stoichiometry="1"></speciesReference></listOfProducts><kineticLaw><math xmlns="http://www.w3.org/1998/Math/MathML"><apply><ci> LOWER_BOUND </ci><ci> UPPER_BOUND </ci><ci> OBJECTIVE_COEFFICIENT </ci></apply></math><listOfParameters><parameter id="LOWER_BOUND" value="     0.00000000"/><parameter id="UPPER_BOUND" value="  1000.00000000"/><parameter id="OBJECTIVE_COEFFICIENT" value="     0.00000000"/></listOfParameters></kineticLaw></reaction>
<reaction id="R_r0230" name="phosphoadenylyl-sulfate reductase (thioredoxin)" reversible="false"><notes><html:p>GENE_ASSOCIATION: SCO6100</html:p><html:p>PROTEIN_CLASS: 1.8.4.8</html:p></notes><listOfReactants><speciesReference species="M_APS" stoichiometry="1"/><speciesReference species="M_RTHIO" stoichiometry="1"/></listOfReactants><listOfProducts><speciesReference species="M_AMP" stoichiometry="1"></speciesReference><speciesReference species="M_H2SO3" stoichiometry="1"></speciesReference><speciesReference species="M_OTHIO" stoichiometry="1"></speciesReference></listOfProducts><kineticLaw><math xmlns="http://www.w3.org/1998/Math/MathML"><apply><ci> LOWER_BOUND </ci><ci> UPPER_BOUND </ci><ci> OBJECTIVE_COEFFICIENT </ci></apply></math><listOfParameters><parameter id="LOWER_BOUND" value="     0.00000000"/><parameter id="UPPER_BOUND" value="  1000.00000000"/><parameter id="OBJECTIVE_COEFFICIENT" value="     0.00000000"/></listOfParameters></kineticLaw></reaction>
<reaction id="R_r0231" name="ferredoxin-nitrite reductase" reversible="false"><notes><html:p>GENE_ASSOCIATION: SCO6102</html:p><html:p>PROTEIN_CLASS: 1.7.7.1</html:p></notes><listOfReactants><speciesReference species="M_FERO" stoichiometry="6"/><speciesReference species="M_H2SO3" stoichiometry="1"/></listOfReactants><listOfProducts><speciesReference species="M_FERI" stoichiometry="6"></speciesReference><speciesReference species="M_H2S" stoichiometry="1"></speciesReference></listOfProducts><kineticLaw><math xmlns="http://www.w3.org/1998/Math/MathML"><apply><ci> LOWER_BOUND </ci><ci> UPPER_BOUND </ci><ci> OBJECTIVE_COEFFICIENT </ci></apply></math><listOfParameters><parameter id="LOWER_BOUND" value="     0.00000000"/><parameter id="UPPER_BOUND" value="  1000.00000000"/><parameter id="OBJECTIVE_COEFFICIENT" value="     0.00000000"/></listOfParameters></kineticLaw></reaction>
<reaction id="R_r0232" name="3',5'-bisphosphate nucleotidase" reversible="false"><notes><html:p>PROTEIN_CLASS: 3.1.3.7</html:p></notes><listOfReactants><speciesReference species="M_PAP" stoichiometry="1"/></listOfReactants><listOfProducts><speciesReference species="M_AMP" stoichiometry="1"></speciesReference><speciesReference species="M_PI" stoichiometry="1"></speciesReference></listOfProducts><kineticLaw><math xmlns="http://www.w3.org/1998/Math/MathML"><apply><ci> LOWER_BOUND </ci><ci> UPPER_BOUND </ci><ci> OBJECTIVE_COEFFICIENT </ci></apply></math><listOfParameters><parameter id="LOWER_BOUND" value="     0.00000000"/><parameter id="UPPER_BOUND" value="  1000.00000000"/><parameter id="OBJECTIVE_COEFFICIENT" value="     0.00000000"/></listOfParameters></kineticLaw></reaction>
<reaction id="R_r0233" name="nitrate reductase" reversible="false"><notes><html:p>GENE_ASSOCIATION: ( SCO0216 and SCO0217 and SCO0218 and SCO0219 )</html:p><html:p>PROTEIN_CLASS: 1.7.99.4</html:p></notes><listOfReactants><speciesReference species="M_MKH2" stoichiometry="1"/><speciesReference species="M_NO3" stoichiometry="1"/></listOfReactants><listOfProducts><speciesReference species="M_H" stoichiometry="2"></speciesReference><speciesReference species="M_MK" stoichiometry="1"></speciesReference><speciesReference species="M_NO2" stoichiometry="1"></speciesReference></listOfProducts><kineticLaw><math xmlns="http://www.w3.org/1998/Math/MathML"><apply><ci> LOWER_BOUND </ci><ci> UPPER_BOUND </ci><ci> OBJECTIVE_COEFFICIENT </ci></apply></math><listOfParameters><parameter id="LOWER_BOUND" value="     0.00000000"/><parameter id="UPPER_BOUND" value="  1000.00000000"/><parameter id="OBJECTIVE_COEFFICIENT" value="     0.00000000"/></listOfParameters></kineticLaw></reaction>
<reaction id="R_r0234" name="nitrate reductase" reversible="false"><notes><html:p>GENE_ASSOCIATION: ( SCO4947 and SCO4948 and SCO4949 and SCO4950 )</html:p><html:p>PROTEIN_CLASS: 1.7.99.4</html:p></notes><listOfReactants><speciesReference species="M_MKH2" stoichiometry="1"/><speciesReference species="M_NO3" stoichiometry="1"/></listOfReactants><listOfProducts><speciesReference species="M_H" stoichiometry="2"></speciesReference><speciesReference species="M_MK" stoichiometry="1"></speciesReference><speciesReference species="M_NO2" stoichiometry="1"></speciesReference></listOfProducts><kineticLaw><math xmlns="http://www.w3.org/1998/Math/MathML"><apply><ci> LOWER_BOUND </ci><ci> UPPER_BOUND </ci><ci> OBJECTIVE_COEFFICIENT </ci></apply></math><listOfParameters><parameter id="LOWER_BOUND" value="     0.00000000"/><parameter id="UPPER_BOUND" value="  1000.00000000"/><parameter id="OBJECTIVE_COEFFICIENT" value="     0.00000000"/></listOfParameters></kineticLaw></reaction>
<reaction id="R_r0235" name="nitrate reductase" reversible="false"><notes><html:p>GENE_ASSOCIATION: ( SCO6535 and SCO6534 and SCO6533 and SCO6532 )</html:p><html:p>PROTEIN_CLASS: 1.7.99.4</html:p></notes><listOfReactants><speciesReference species="M_MKH2" stoichiometry="1"/><speciesReference species="M_NO3" stoichiometry="1"/></listOfReactants><listOfProducts><speciesReference species="M_H" stoichiometry="2"></speciesReference><speciesReference species="M_MK" stoichiometry="1"></speciesReference><speciesReference species="M_NO2" stoichiometry="1"></speciesReference></listOfProducts><kineticLaw><math xmlns="http://www.w3.org/1998/Math/MathML"><apply><ci> LOWER_BOUND </ci><ci> UPPER_BOUND </ci><ci> OBJECTIVE_COEFFICIENT </ci></apply></math><listOfParameters><parameter id="LOWER_BOUND" value="     0.00000000"/><parameter id="UPPER_BOUND" value="  1000.00000000"/><parameter id="OBJECTIVE_COEFFICIENT" value="     0.00000000"/></listOfParameters></kineticLaw></reaction>
<reaction id="R_r0236" name="nitrate reductase" reversible="false"><notes><html:p>GENE_ASSOCIATION: SCO2473</html:p><html:p>PROTEIN_CLASS: 1.7.99.4</html:p></notes><listOfReactants><speciesReference species="M_MKH2" stoichiometry="1"/><speciesReference species="M_NO3" stoichiometry="1"/></listOfReactants><listOfProducts><speciesReference species="M_H" stoichiometry="2"></speciesReference><speciesReference species="M_MK" stoichiometry="1"></speciesReference><speciesReference species="M_NO2" stoichiometry="1"></speciesReference></listOfProducts><kineticLaw><math xmlns="http://www.w3.org/1998/Math/MathML"><apply><ci> LOWER_BOUND </ci><ci> UPPER_BOUND </ci><ci> OBJECTIVE_COEFFICIENT </ci></apply></math><listOfParameters><parameter id="LOWER_BOUND" value="     0.00000000"/><parameter id="UPPER_BOUND" value="  1000.00000000"/><parameter id="OBJECTIVE_COEFFICIENT" value="     0.00000000"/></listOfParameters></kineticLaw></reaction>
<reaction id="R_r0237" name="nitrite reductase" reversible="false"><notes><html:p>GENE_ASSOCIATION: ( SCO2486 and SCO2487 and SCO2488 )</html:p><html:p>PROTEIN_CLASS: 1.7.1.4</html:p></notes><listOfReactants><speciesReference species="M_NADH" stoichiometry="3"/><speciesReference species="M_NO2" stoichiometry="1"/></listOfReactants><listOfProducts><speciesReference species="M_NAD" stoichiometry="3"></speciesReference><speciesReference species="M_NH3" stoichiometry="1"></speciesReference></listOfProducts><kineticLaw><math xmlns="http://www.w3.org/1998/Math/MathML"><apply><ci> LOWER_BOUND </ci><ci> UPPER_BOUND </ci><ci> OBJECTIVE_COEFFICIENT </ci></apply></math><listOfParameters><parameter id="LOWER_BOUND" value="     0.00000000"/><parameter id="UPPER_BOUND" value="  1000.00000000"/><parameter id="OBJECTIVE_COEFFICIENT" value="     0.00000000"/></listOfParameters></kineticLaw></reaction>
<reaction id="R_r0238" name="ferredoxin-nitrite reductase" reversible="false"><notes><html:p>GENE_ASSOCIATION: SCO6102</html:p><html:p>PROTEIN_CLASS: 1.7.7.1</html:p></notes><listOfReactants><speciesReference species="M_FERO" stoichiometry="6"/><speciesReference species="M_NO2" stoichiometry="1"/></listOfReactants><listOfProducts><speciesReference species="M_FERI" stoichiometry="6"></speciesReference><speciesReference species="M_NH3" stoichiometry="1"></speciesReference></listOfProducts><kineticLaw><math xmlns="http://www.w3.org/1998/Math/MathML"><apply><ci> LOWER_BOUND </ci><ci> UPPER_BOUND </ci><ci> OBJECTIVE_COEFFICIENT </ci></apply></math><listOfParameters><parameter id="LOWER_BOUND" value="     0.00000000"/><parameter id="UPPER_BOUND" value="  1000.00000000"/><parameter id="OBJECTIVE_COEFFICIENT" value="     0.00000000"/></listOfParameters></kineticLaw></reaction>
<reaction id="R_r0239" name="glucokinase" reversible="false"><notes><html:p>GENE_ASSOCIATION: SCO2126</html:p><html:p>PROTEIN_CLASS: 2.7.1.2</html:p></notes><listOfReactants><speciesReference species="M_ATP" stoichiometry="1"/><speciesReference species="M_GLC" stoichiometry="1"/></listOfReactants><listOfProducts><speciesReference species="M_ADP" stoichiometry="1"></speciesReference><speciesReference species="M_G6P" stoichiometry="1"></speciesReference></listOfProducts><kineticLaw><math xmlns="http://www.w3.org/1998/Math/MathML"><apply><ci> LOWER_BOUND </ci><ci> UPPER_BOUND </ci><ci> OBJECTIVE_COEFFICIENT </ci></apply></math><listOfParameters><parameter id="LOWER_BOUND" value="     0.00000000"/><parameter id="UPPER_BOUND" value="  1000.00000000"/><parameter id="OBJECTIVE_COEFFICIENT" value="     0.00000000"/></listOfParameters></kineticLaw></reaction>
<reaction id="R_r0240" name="glucokinase" reversible="false"><notes><html:p>GENE_ASSOCIATION: SCO2126</html:p><html:p>PROTEIN_CLASS: 2.7.1.2</html:p></notes><listOfReactants><speciesReference species="M_ATP" stoichiometry="1"/><speciesReference species="M_bDGLC" stoichiometry="1"/></listOfReactants><listOfProducts><speciesReference species="M_ADP" stoichiometry="1"></speciesReference><speciesReference species="M_bDG6P" stoichiometry="1"></speciesReference></listOfProducts><kineticLaw><math xmlns="http://www.w3.org/1998/Math/MathML"><apply><ci> LOWER_BOUND </ci><ci> UPPER_BOUND </ci><ci> OBJECTIVE_COEFFICIENT </ci></apply></math><listOfParameters><parameter id="LOWER_BOUND" value="     0.00000000"/><parameter id="UPPER_BOUND" value="  1000.00000000"/><parameter id="OBJECTIVE_COEFFICIENT" value="     0.00000000"/></listOfParameters></kineticLaw></reaction>
<reaction id="R_r0241" name="glucokinase" reversible="false"><notes><html:p>GENE_ASSOCIATION: SCO6260</html:p><html:p>PROTEIN_CLASS: 2.7.1.2</html:p></notes><listOfReactants><speciesReference species="M_ATP" stoichiometry="1"/><speciesReference species="M_GLC" stoichiometry="1"/></listOfReactants><listOfProducts><speciesReference species="M_ADP" stoichiometry="1"></speciesReference><speciesReference species="M_G6P" stoichiometry="1"></speciesReference></listOfProducts><kineticLaw><math xmlns="http://www.w3.org/1998/Math/MathML"><apply><ci> LOWER_BOUND </ci><ci> UPPER_BOUND </ci><ci> OBJECTIVE_COEFFICIENT </ci></apply></math><listOfParameters><parameter id="LOWER_BOUND" value="     0.00000000"/><parameter id="UPPER_BOUND" value="  1000.00000000"/><parameter id="OBJECTIVE_COEFFICIENT" value="     0.00000000"/></listOfParameters></kineticLaw></reaction>
<reaction id="R_r0242" name="glucokinase" reversible="false"><notes><html:p>GENE_ASSOCIATION: SCO6260</html:p><html:p>PROTEIN_CLASS: 2.7.1.2</html:p></notes><listOfReactants><speciesReference species="M_ATP" stoichiometry="1"/><speciesReference species="M_bDGLC" stoichiometry="1"/></listOfReactants><listOfProducts><speciesReference species="M_ADP" stoichiometry="1"></speciesReference><speciesReference species="M_bDG6P" stoichiometry="1"></speciesReference></listOfProducts><kineticLaw><math xmlns="http://www.w3.org/1998/Math/MathML"><apply><ci> LOWER_BOUND </ci><ci> UPPER_BOUND </ci><ci> OBJECTIVE_COEFFICIENT </ci></apply></math><listOfParameters><parameter id="LOWER_BOUND" value="     0.00000000"/><parameter id="UPPER_BOUND" value="  1000.00000000"/><parameter id="OBJECTIVE_COEFFICIENT" value="     0.00000000"/></listOfParameters></kineticLaw></reaction>
<reaction id="R_r0243" name="glucokinase" reversible="false"><notes><html:p>GENE_ASSOCIATION: SCO1077</html:p><html:p>PROTEIN_CLASS: 2.7.1.2</html:p></notes><listOfReactants><speciesReference species="M_ATP" stoichiometry="1"/><speciesReference species="M_GLC" stoichiometry="1"/></listOfReactants><listOfProducts><speciesReference species="M_ADP" stoichiometry="1"></speciesReference><speciesReference species="M_G6P" stoichiometry="1"></speciesReference></listOfProducts><kineticLaw><math xmlns="http://www.w3.org/1998/Math/MathML"><apply><ci> LOWER_BOUND </ci><ci> UPPER_BOUND </ci><ci> OBJECTIVE_COEFFICIENT </ci></apply></math><listOfParameters><parameter id="LOWER_BOUND" value="     0.00000000"/><parameter id="UPPER_BOUND" value="  1000.00000000"/><parameter id="OBJECTIVE_COEFFICIENT" value="     0.00000000"/></listOfParameters></kineticLaw></reaction>
<reaction id="R_r0244" name="glucokinase" reversible="false"><notes><html:p>GENE_ASSOCIATION: SCO1077</html:p><html:p>PROTEIN_CLASS: 2.7.1.2</html:p></notes><listOfReactants><speciesReference species="M_ATP" stoichiometry="1"/><speciesReference species="M_bDGLC" stoichiometry="1"/></listOfReactants><listOfProducts><speciesReference species="M_ADP" stoichiometry="1"></speciesReference><speciesReference species="M_bDG6P" stoichiometry="1"></speciesReference></listOfProducts><kineticLaw><math xmlns="http://www.w3.org/1998/Math/MathML"><apply><ci> LOWER_BOUND </ci><ci> UPPER_BOUND </ci><ci> OBJECTIVE_COEFFICIENT </ci></apply></math><listOfParameters><parameter id="LOWER_BOUND" value="     0.00000000"/><parameter id="UPPER_BOUND" value="  1000.00000000"/><parameter id="OBJECTIVE_COEFFICIENT" value="     0.00000000"/></listOfParameters></kineticLaw></reaction>
<reaction id="R_r0245" name="polyphosphate-glucose phosphotransferase" reversible="false"><notes><html:p>GENE_ASSOCIATION: SCO5059</html:p><html:p>PROTEIN_CLASS: 2.7.1.63</html:p></notes><listOfReactants><speciesReference species="M_GLC" stoichiometry="1"/><speciesReference species="M_nPOLYP" stoichiometry="1"/></listOfReactants><listOfProducts><speciesReference species="M_G6P" stoichiometry="1"></speciesReference><speciesReference species="M_n_1POLYP" stoichiometry="1"></speciesReference></listOfProducts><kineticLaw><math xmlns="http://www.w3.org/1998/Math/MathML"><apply><ci> LOWER_BOUND </ci><ci> UPPER_BOUND </ci><ci> OBJECTIVE_COEFFICIENT </ci></apply></math><listOfParameters><parameter id="LOWER_BOUND" value="     0.00000000"/><parameter id="UPPER_BOUND" value="  1000.00000000"/><parameter id="OBJECTIVE_COEFFICIENT" value="     0.00000000"/></listOfParameters></kineticLaw></reaction>
<reaction id="R_r0246" name="polyphosphate-glucose phosphotransferase" reversible="false"><notes><html:p>GENE_ASSOCIATION: SCO5059</html:p><html:p>PROTEIN_CLASS: 2.7.1.63</html:p></notes><listOfReactants><speciesReference species="M_bDGLC" stoichiometry="1"/><speciesReference species="M_nPOLYP" stoichiometry="1"/></listOfReactants><listOfProducts><speciesReference species="M_bDG6P" stoichiometry="1"></speciesReference><speciesReference species="M_n_1POLYP" stoichiometry="1"></speciesReference></listOfProducts><kineticLaw><math xmlns="http://www.w3.org/1998/Math/MathML"><apply><ci> LOWER_BOUND </ci><ci> UPPER_BOUND </ci><ci> OBJECTIVE_COEFFICIENT </ci></apply></math><listOfParameters><parameter id="LOWER_BOUND" value="     0.00000000"/><parameter id="UPPER_BOUND" value="  1000.00000000"/><parameter id="OBJECTIVE_COEFFICIENT" value="     0.00000000"/></listOfParameters></kineticLaw></reaction>
<reaction id="R_r0247" name="aldose 1-epimerase" reversible="true"><notes><html:p>GENE_ASSOCIATION: SCO2393</html:p><html:p>PROTEIN_CLASS: 5.1.3.3</html:p></notes><listOfReactants><speciesReference species="M_GLC" stoichiometry="1"/></listOfReactants><listOfProducts><speciesReference species="M_bDGLC" stoichiometry="1"></speciesReference></listOfProducts><kineticLaw><math xmlns="http://www.w3.org/1998/Math/MathML"><apply><ci> LOWER_BOUND </ci><ci> UPPER_BOUND </ci><ci> OBJECTIVE_COEFFICIENT </ci></apply></math><listOfParameters><parameter id="LOWER_BOUND" value=" -1000.00000000"/><parameter id="UPPER_BOUND" value="  1000.00000000"/><parameter id="OBJECTIVE_COEFFICIENT" value="     0.00000000"/></listOfParameters></kineticLaw></reaction>
<reaction id="R_r0248" name="aldose 1-epimerase" reversible="true"><notes><html:p>GENE_ASSOCIATION: SCO2407</html:p><html:p>PROTEIN_CLASS: 5.1.3.3</html:p></notes><listOfReactants><speciesReference species="M_GLC" stoichiometry="1"/></listOfReactants><listOfProducts><speciesReference species="M_bDGLC" stoichiometry="1"></speciesReference></listOfProducts><kineticLaw><math xmlns="http://www.w3.org/1998/Math/MathML"><apply><ci> LOWER_BOUND </ci><ci> UPPER_BOUND </ci><ci> OBJECTIVE_COEFFICIENT </ci></apply></math><listOfParameters><parameter id="LOWER_BOUND" value=" -1000.00000000"/><parameter id="UPPER_BOUND" value="  1000.00000000"/><parameter id="OBJECTIVE_COEFFICIENT" value="     0.00000000"/></listOfParameters></kineticLaw></reaction>
<reaction id="R_r0249" name="glucose-6-phosphate isomerase" reversible="true"><notes><html:p>GENE_ASSOCIATION: SCO1942</html:p><html:p>PROTEIN_CLASS: 5.3.1.9</html:p></notes><listOfReactants><speciesReference species="M_G6P" stoichiometry="1"/></listOfReactants><listOfProducts><speciesReference species="M_bDG6P" stoichiometry="1"></speciesReference></listOfProducts><kineticLaw><math xmlns="http://www.w3.org/1998/Math/MathML"><apply><ci> LOWER_BOUND </ci><ci> UPPER_BOUND </ci><ci> OBJECTIVE_COEFFICIENT </ci></apply></math><listOfParameters><parameter id="LOWER_BOUND" value=" -1000.00000000"/><parameter id="UPPER_BOUND" value="  1000.00000000"/><parameter id="OBJECTIVE_COEFFICIENT" value="     0.00000000"/></listOfParameters></kineticLaw></reaction>
<reaction id="R_r0250" name="glucose-6-phosphate isomerase" reversible="true"><notes><html:p>GENE_ASSOCIATION: SCO1942</html:p><html:p>PROTEIN_CLASS: 5.3.1.9</html:p></notes><listOfReactants><speciesReference species="M_G6P" stoichiometry="1"/></listOfReactants><listOfProducts><speciesReference species="M_F6P" stoichiometry="1"></speciesReference></listOfProducts><kineticLaw><math xmlns="http://www.w3.org/1998/Math/MathML"><apply><ci> LOWER_BOUND </ci><ci> UPPER_BOUND </ci><ci> OBJECTIVE_COEFFICIENT </ci></apply></math><listOfParameters><parameter id="LOWER_BOUND" value=" -1000.00000000"/><parameter id="UPPER_BOUND" value="  1000.00000000"/><parameter id="OBJECTIVE_COEFFICIENT" value="     0.00000000"/></listOfParameters></kineticLaw></reaction>
<reaction id="R_r0251" name="glucose-6-phosphate isomerase" reversible="true"><notes><html:p>GENE_ASSOCIATION: SCO1942</html:p><html:p>PROTEIN_CLASS: 5.3.1.9</html:p></notes><listOfReactants><speciesReference species="M_bDG6P" stoichiometry="1"/></listOfReactants><listOfProducts><speciesReference species="M_F6P" stoichiometry="1"></speciesReference></listOfProducts><kineticLaw><math xmlns="http://www.w3.org/1998/Math/MathML"><apply><ci> LOWER_BOUND </ci><ci> UPPER_BOUND </ci><ci> OBJECTIVE_COEFFICIENT </ci></apply></math><listOfParameters><parameter id="LOWER_BOUND" value=" -1000.00000000"/><parameter id="UPPER_BOUND" value="  1000.00000000"/><parameter id="OBJECTIVE_COEFFICIENT" value="     0.00000000"/></listOfParameters></kineticLaw></reaction>
<reaction id="R_r0252" name="glucose-6-phosphate isomerase" reversible="true"><notes><html:p>GENE_ASSOCIATION: SCO6659</html:p><html:p>PROTEIN_CLASS: 5.3.1.9</html:p></notes><listOfReactants><speciesReference species="M_G6P" stoichiometry="1"/></listOfReactants><listOfProducts><speciesReference species="M_bDG6P" stoichiometry="1"></speciesReference></listOfProducts><kineticLaw><math xmlns="http://www.w3.org/1998/Math/MathML"><apply><ci> LOWER_BOUND </ci><ci> UPPER_BOUND </ci><ci> OBJECTIVE_COEFFICIENT </ci></apply></math><listOfParameters><parameter id="LOWER_BOUND" value=" -1000.00000000"/><parameter id="UPPER_BOUND" value="  1000.00000000"/><parameter id="OBJECTIVE_COEFFICIENT" value="     0.00000000"/></listOfParameters></kineticLaw></reaction>
<reaction id="R_r0253" name="glucose-6-phosphate isomerase" reversible="true"><notes><html:p>GENE_ASSOCIATION: SCO6659</html:p><html:p>PROTEIN_CLASS: 5.3.1.9</html:p></notes><listOfReactants><speciesReference species="M_G6P" stoichiometry="1"/></listOfReactants><listOfProducts><speciesReference species="M_F6P" stoichiometry="1"></speciesReference></listOfProducts><kineticLaw><math xmlns="http://www.w3.org/1998/Math/MathML"><apply><ci> LOWER_BOUND </ci><ci> UPPER_BOUND </ci><ci> OBJECTIVE_COEFFICIENT </ci></apply></math><listOfParameters><parameter id="LOWER_BOUND" value=" -1000.00000000"/><parameter id="UPPER_BOUND" value="  1000.00000000"/><parameter id="OBJECTIVE_COEFFICIENT" value="     0.00000000"/></listOfParameters></kineticLaw></reaction>
<reaction id="R_r0254" name="glucose-6-phosphate isomerase" reversible="true"><notes><html:p>GENE_ASSOCIATION: SCO6659</html:p><html:p>PROTEIN_CLASS: 5.3.1.9</html:p></notes><listOfReactants><speciesReference species="M_bDG6P" stoichiometry="1"/></listOfReactants><listOfProducts><speciesReference species="M_F6P" stoichiometry="1"></speciesReference></listOfProducts><kineticLaw><math xmlns="http://www.w3.org/1998/Math/MathML"><apply><ci> LOWER_BOUND </ci><ci> UPPER_BOUND </ci><ci> OBJECTIVE_COEFFICIENT </ci></apply></math><listOfParameters><parameter id="LOWER_BOUND" value=" -1000.00000000"/><parameter id="UPPER_BOUND" value="  1000.00000000"/><parameter id="OBJECTIVE_COEFFICIENT" value="     0.00000000"/></listOfParameters></kineticLaw></reaction>
<reaction id="R_r0255" name="phosphoglucomutase" reversible="true"><notes><html:p>GENE_ASSOCIATION: SCO7443</html:p><html:p>PROTEIN_CLASS: 5.4.2.2</html:p></notes><listOfReactants><speciesReference species="M_G6P" stoichiometry="1"/></listOfReactants><listOfProducts><speciesReference species="M_G1P" stoichiometry="1"></speciesReference></listOfProducts><kineticLaw><math xmlns="http://www.w3.org/1998/Math/MathML"><apply><ci> LOWER_BOUND </ci><ci> UPPER_BOUND </ci><ci> OBJECTIVE_COEFFICIENT </ci></apply></math><listOfParameters><parameter id="LOWER_BOUND" value=" -1000.00000000"/><parameter id="UPPER_BOUND" value="  1000.00000000"/><parameter id="OBJECTIVE_COEFFICIENT" value="     0.00000000"/></listOfParameters></kineticLaw></reaction>
<reaction id="R_r0256" name="6-phosphofructokinase" reversible="false"><notes><html:p>GENE_ASSOCIATION: SCO2119</html:p><html:p>PROTEIN_CLASS: 2.7.1.11</html:p></notes><listOfReactants><speciesReference species="M_ATP" stoichiometry="1"/><speciesReference species="M_F6P" stoichiometry="1"/></listOfReactants><listOfProducts><speciesReference species="M_ADP" stoichiometry="1"></speciesReference><speciesReference species="M_FDP" stoichiometry="1"></speciesReference></listOfProducts><kineticLaw><math xmlns="http://www.w3.org/1998/Math/MathML"><apply><ci> LOWER_BOUND </ci><ci> UPPER_BOUND </ci><ci> OBJECTIVE_COEFFICIENT </ci></apply></math><listOfParameters><parameter id="LOWER_BOUND" value="     0.00000000"/><parameter id="UPPER_BOUND" value="  1000.00000000"/><parameter id="OBJECTIVE_COEFFICIENT" value="     0.00000000"/></listOfParameters></kineticLaw></reaction>
<reaction id="R_r0257" name="6-phosphofructokinase" reversible="false"><notes><html:p>GENE_ASSOCIATION: SCO5426</html:p><html:p>PROTEIN_CLASS: 2.7.1.11</html:p></notes><listOfReactants><speciesReference species="M_ATP" stoichiometry="1"/><speciesReference species="M_F6P" stoichiometry="1"/></listOfReactants><listOfProducts><speciesReference species="M_ADP" stoichiometry="1"></speciesReference><speciesReference species="M_FDP" stoichiometry="1"></speciesReference></listOfProducts><kineticLaw><math xmlns="http://www.w3.org/1998/Math/MathML"><apply><ci> LOWER_BOUND </ci><ci> UPPER_BOUND </ci><ci> OBJECTIVE_COEFFICIENT </ci></apply></math><listOfParameters><parameter id="LOWER_BOUND" value="     0.00000000"/><parameter id="UPPER_BOUND" value="  1000.00000000"/><parameter id="OBJECTIVE_COEFFICIENT" value="     0.00000000"/></listOfParameters></kineticLaw></reaction>
<reaction id="R_r0258" name="6-phosphofructokinase" reversible="false"><notes><html:p>GENE_ASSOCIATION: SCO1214</html:p><html:p>PROTEIN_CLASS: 2.7.1.11</html:p></notes><listOfReactants><speciesReference species="M_ATP" stoichiometry="1"/><speciesReference species="M_F6P" stoichiometry="1"/></listOfReactants><listOfProducts><speciesReference species="M_ADP" stoichiometry="1"></speciesReference><speciesReference species="M_FDP" stoichiometry="1"></speciesReference></listOfProducts><kineticLaw><math xmlns="http://www.w3.org/1998/Math/MathML"><apply><ci> LOWER_BOUND </ci><ci> UPPER_BOUND </ci><ci> OBJECTIVE_COEFFICIENT </ci></apply></math><listOfParameters><parameter id="LOWER_BOUND" value="     0.00000000"/><parameter id="UPPER_BOUND" value="  1000.00000000"/><parameter id="OBJECTIVE_COEFFICIENT" value="     0.00000000"/></listOfParameters></kineticLaw></reaction>
<reaction id="R_r0259" name="fructose-bisphosphatase" reversible="false"><notes><html:p>GENE_ASSOCIATION: SCO5047</html:p><html:p>PROTEIN_CLASS: 3.1.3.11</html:p></notes><listOfReactants><speciesReference species="M_FDP" stoichiometry="1"/></listOfReactants><listOfProducts><speciesReference species="M_F6P" stoichiometry="1"></speciesReference><speciesReference species="M_PI" stoichiometry="1"></speciesReference></listOfProducts><kineticLaw><math xmlns="http://www.w3.org/1998/Math/MathML"><apply><ci> LOWER_BOUND </ci><ci> UPPER_BOUND </ci><ci> OBJECTIVE_COEFFICIENT </ci></apply></math><listOfParameters><parameter id="LOWER_BOUND" value="     0.00000000"/><parameter id="UPPER_BOUND" value="  1000.00000000"/><parameter id="OBJECTIVE_COEFFICIENT" value="     0.00000000"/></listOfParameters></kineticLaw></reaction>
<reaction id="R_r0260" name="fructose-bisphosphate aldolase" reversible="true"><notes><html:p>GENE_ASSOCIATION: SCO3649</html:p><html:p>PROTEIN_CLASS: 4.1.2.13</html:p></notes><listOfReactants><speciesReference species="M_FDP" stoichiometry="1"/></listOfReactants><listOfProducts><speciesReference species="M_DHAP" stoichiometry="1"></speciesReference><speciesReference species="M_G3P" stoichiometry="1"></speciesReference></listOfProducts><kineticLaw><math xmlns="http://www.w3.org/1998/Math/MathML"><apply><ci> LOWER_BOUND </ci><ci> UPPER_BOUND </ci><ci> OBJECTIVE_COEFFICIENT </ci></apply></math><listOfParameters><parameter id="LOWER_BOUND" value=" -1000.00000000"/><parameter id="UPPER_BOUND" value="  1000.00000000"/><parameter id="OBJECTIVE_COEFFICIENT" value="     0.00000000"/></listOfParameters></kineticLaw></reaction>
<reaction id="R_r0261" name="triose-phosphate isomerase" reversible="true"><notes><html:p>GENE_ASSOCIATION: SCO1945</html:p><html:p>PROTEIN_CLASS: 5.3.1.1</html:p></notes><listOfReactants><speciesReference species="M_DHAP" stoichiometry="1"/></listOfReactants><listOfProducts><speciesReference species="M_G3P" stoichiometry="1"></speciesReference></listOfProducts><kineticLaw><math xmlns="http://www.w3.org/1998/Math/MathML"><apply><ci> LOWER_BOUND </ci><ci> UPPER_BOUND </ci><ci> OBJECTIVE_COEFFICIENT </ci></apply></math><listOfParameters><parameter id="LOWER_BOUND" value=" -1000.00000000"/><parameter id="UPPER_BOUND" value="  1000.00000000"/><parameter id="OBJECTIVE_COEFFICIENT" value="     0.00000000"/></listOfParameters></kineticLaw></reaction>
<reaction id="R_r0262" name="glyceraldehyde-3-phosphate dehydrogenase" reversible="true"><notes><html:p>GENE_ASSOCIATION: SCO1947</html:p><html:p>PROTEIN_CLASS: 1.2.1.12</html:p></notes><listOfReactants><speciesReference species="M_G3P" stoichiometry="1"/><speciesReference species="M_NAD" stoichiometry="1"/><speciesReference species="M_PI" stoichiometry="1"/></listOfReactants><listOfProducts><speciesReference species="M_13PDG" stoichiometry="1"></speciesReference><speciesReference species="M_NADH" stoichiometry="1"></speciesReference></listOfProducts><kineticLaw><math xmlns="http://www.w3.org/1998/Math/MathML"><apply><ci> LOWER_BOUND </ci><ci> UPPER_BOUND </ci><ci> OBJECTIVE_COEFFICIENT </ci></apply></math><listOfParameters><parameter id="LOWER_BOUND" value=" -1000.00000000"/><parameter id="UPPER_BOUND" value="  1000.00000000"/><parameter id="OBJECTIVE_COEFFICIENT" value="     0.00000000"/></listOfParameters></kineticLaw></reaction>
<reaction id="R_r0263" name="glyceraldehyde-3-phosphate dehydrogenase" reversible="true"><notes><html:p>GENE_ASSOCIATION: SCO7511</html:p><html:p>PROTEIN_CLASS: 1.2.1.12</html:p></notes><listOfReactants><speciesReference species="M_G3P" stoichiometry="1"/><speciesReference species="M_NAD" stoichiometry="1"/><speciesReference species="M_PI" stoichiometry="1"/></listOfReactants><listOfProducts><speciesReference species="M_13PDG" stoichiometry="1"></speciesReference><speciesReference species="M_NADH" stoichiometry="1"></speciesReference></listOfProducts><kineticLaw><math xmlns="http://www.w3.org/1998/Math/MathML"><apply><ci> LOWER_BOUND </ci><ci> UPPER_BOUND </ci><ci> OBJECTIVE_COEFFICIENT </ci></apply></math><listOfParameters><parameter id="LOWER_BOUND" value=" -1000.00000000"/><parameter id="UPPER_BOUND" value="  1000.00000000"/><parameter id="OBJECTIVE_COEFFICIENT" value="     0.00000000"/></listOfParameters></kineticLaw></reaction>
<reaction id="R_r0264" name="glyceraldehyde-3-phosphate dehydrogenase" reversible="true"><notes><html:p>GENE_ASSOCIATION: SCO7040</html:p><html:p>PROTEIN_CLASS: 1.2.1.12</html:p></notes><listOfReactants><speciesReference species="M_G3P" stoichiometry="1"/><speciesReference species="M_NAD" stoichiometry="1"/><speciesReference species="M_PI" stoichiometry="1"/></listOfReactants><listOfProducts><speciesReference species="M_13PDG" stoichiometry="1"></speciesReference><speciesReference species="M_NADH" stoichiometry="1"></speciesReference></listOfProducts><kineticLaw><math xmlns="http://www.w3.org/1998/Math/MathML"><apply><ci> LOWER_BOUND </ci><ci> UPPER_BOUND </ci><ci> OBJECTIVE_COEFFICIENT </ci></apply></math><listOfParameters><parameter id="LOWER_BOUND" value=" -1000.00000000"/><parameter id="UPPER_BOUND" value="  1000.00000000"/><parameter id="OBJECTIVE_COEFFICIENT" value="     0.00000000"/></listOfParameters></kineticLaw></reaction>
<reaction id="R_r0265" name="glyceraldehyde-3-phosphate dehydrogenase (NADP)" reversible="false"><notes><html:p>GENE_ASSOCIATION: SCO5679</html:p><html:p>PROTEIN_CLASS: 1.2.1.9</html:p></notes><listOfReactants><speciesReference species="M_G3P" stoichiometry="1"/><speciesReference species="M_NADP" stoichiometry="1"/></listOfReactants><listOfProducts><speciesReference species="M_3PG" stoichiometry="1"></speciesReference><speciesReference species="M_NADPH" stoichiometry="1"></speciesReference></listOfProducts><kineticLaw><math xmlns="http://www.w3.org/1998/Math/MathML"><apply><ci> LOWER_BOUND </ci><ci> UPPER_BOUND </ci><ci> OBJECTIVE_COEFFICIENT </ci></apply></math><listOfParameters><parameter id="LOWER_BOUND" value="     0.00000000"/><parameter id="UPPER_BOUND" value="  1000.00000000"/><parameter id="OBJECTIVE_COEFFICIENT" value="     0.00000000"/></listOfParameters></kineticLaw></reaction>
<reaction id="R_r0266" name="phosphoglycerate kinase" reversible="true"><notes><html:p>GENE_ASSOCIATION: SCO1946</html:p><html:p>PROTEIN_CLASS: 2.7.2.3</html:p></notes><listOfReactants><speciesReference species="M_13PDG" stoichiometry="1"/><speciesReference species="M_ADP" stoichiometry="1"/></listOfReactants><listOfProducts><speciesReference species="M_3PG" stoichiometry="1"></speciesReference><speciesReference species="M_ATP" stoichiometry="1"></speciesReference></listOfProducts><kineticLaw><math xmlns="http://www.w3.org/1998/Math/MathML"><apply><ci> LOWER_BOUND </ci><ci> UPPER_BOUND </ci><ci> OBJECTIVE_COEFFICIENT </ci></apply></math><listOfParameters><parameter id="LOWER_BOUND" value=" -1000.00000000"/><parameter id="UPPER_BOUND" value="  1000.00000000"/><parameter id="OBJECTIVE_COEFFICIENT" value="     0.00000000"/></listOfParameters></kineticLaw></reaction>
<reaction id="R_r0267" name="acylphosphatase" reversible="false"><notes><html:p>GENE_ASSOCIATION: SCO5576</html:p><html:p>PROTEIN_CLASS: 3.6.1.7</html:p></notes><listOfReactants><speciesReference species="M_13PDG" stoichiometry="1"/><speciesReference species="M_ADP" stoichiometry="1"/></listOfReactants><listOfProducts><speciesReference species="M_3PG" stoichiometry="1"></speciesReference><speciesReference species="M_ATP" stoichiometry="1"></speciesReference></listOfProducts><kineticLaw><math xmlns="http://www.w3.org/1998/Math/MathML"><apply><ci> LOWER_BOUND </ci><ci> UPPER_BOUND </ci><ci> OBJECTIVE_COEFFICIENT </ci></apply></math><listOfParameters><parameter id="LOWER_BOUND" value="     0.00000000"/><parameter id="UPPER_BOUND" value="  1000.00000000"/><parameter id="OBJECTIVE_COEFFICIENT" value="     0.00000000"/></listOfParameters></kineticLaw></reaction>
<reaction id="R_r0268" name="phosphoglycerate mutase" reversible="true"><notes><html:p>GENE_ASSOCIATION: SCO4209</html:p><html:p>PROTEIN_CLASS: 5.4.2.1</html:p></notes><listOfReactants><speciesReference species="M_3PG" stoichiometry="1"/></listOfReactants><listOfProducts><speciesReference species="M_2PG" stoichiometry="1"></speciesReference></listOfProducts><kineticLaw><math xmlns="http://www.w3.org/1998/Math/MathML"><apply><ci> LOWER_BOUND </ci><ci> UPPER_BOUND </ci><ci> OBJECTIVE_COEFFICIENT </ci></apply></math><listOfParameters><parameter id="LOWER_BOUND" value=" -1000.00000000"/><parameter id="UPPER_BOUND" value="  1000.00000000"/><parameter id="OBJECTIVE_COEFFICIENT" value="     0.00000000"/></listOfParameters></kineticLaw></reaction>
<reaction id="R_r0269" name="phosphoglycerate mutase" reversible="true"><notes><html:p>GENE_ASSOCIATION: SCO2576</html:p><html:p>PROTEIN_CLASS: 5.4.2.1</html:p></notes><listOfReactants><speciesReference species="M_3PG" stoichiometry="1"/></listOfReactants><listOfProducts><speciesReference species="M_2PG" stoichiometry="1"></speciesReference></listOfProducts><kineticLaw><math xmlns="http://www.w3.org/1998/Math/MathML"><apply><ci> LOWER_BOUND </ci><ci> UPPER_BOUND </ci><ci> OBJECTIVE_COEFFICIENT </ci></apply></math><listOfParameters><parameter id="LOWER_BOUND" value=" -1000.00000000"/><parameter id="UPPER_BOUND" value="  1000.00000000"/><parameter id="OBJECTIVE_COEFFICIENT" value="     0.00000000"/></listOfParameters></kineticLaw></reaction>
<reaction id="R_r0270" name="phosphoglycerate mutase" reversible="true"><notes><html:p>GENE_ASSOCIATION: SCO6818</html:p><html:p>PROTEIN_CLASS: 5.4.2.1</html:p></notes><listOfReactants><speciesReference species="M_3PG" stoichiometry="1"/></listOfReactants><listOfProducts><speciesReference species="M_2PG" stoichiometry="1"></speciesReference></listOfProducts><kineticLaw><math xmlns="http://www.w3.org/1998/Math/MathML"><apply><ci> LOWER_BOUND </ci><ci> UPPER_BOUND </ci><ci> OBJECTIVE_COEFFICIENT </ci></apply></math><listOfParameters><parameter id="LOWER_BOUND" value=" -1000.00000000"/><parameter id="UPPER_BOUND" value="  1000.00000000"/><parameter id="OBJECTIVE_COEFFICIENT" value="     0.00000000"/></listOfParameters></kineticLaw></reaction>
<reaction id="R_r0271" name="phosphopyruvate hydratase" reversible="true"><notes><html:p>GENE_ASSOCIATION: SCO3096</html:p><html:p>PROTEIN_CLASS: 4.2.1.11</html:p></notes><listOfReactants><speciesReference species="M_2PG" stoichiometry="1"/></listOfReactants><listOfProducts><speciesReference species="M_PEP" stoichiometry="1"></speciesReference></listOfProducts><kineticLaw><math xmlns="http://www.w3.org/1998/Math/MathML"><apply><ci> LOWER_BOUND </ci><ci> UPPER_BOUND </ci><ci> OBJECTIVE_COEFFICIENT </ci></apply></math><listOfParameters><parameter id="LOWER_BOUND" value=" -1000.00000000"/><parameter id="UPPER_BOUND" value="  1000.00000000"/><parameter id="OBJECTIVE_COEFFICIENT" value="     0.00000000"/></listOfParameters></kineticLaw></reaction>
<reaction id="R_r0272" name="phosphopyruvate hydratase" reversible="true"><notes><html:p>GENE_ASSOCIATION: SCO7638</html:p><html:p>PROTEIN_CLASS: 4.2.1.11</html:p></notes><listOfReactants><speciesReference species="M_2PG" stoichiometry="1"/></listOfReactants><listOfProducts><speciesReference species="M_PEP" stoichiometry="1"></speciesReference></listOfProducts><kineticLaw><math xmlns="http://www.w3.org/1998/Math/MathML"><apply><ci> LOWER_BOUND </ci><ci> UPPER_BOUND </ci><ci> OBJECTIVE_COEFFICIENT </ci></apply></math><listOfParameters><parameter id="LOWER_BOUND" value=" -1000.00000000"/><parameter id="UPPER_BOUND" value="  1000.00000000"/><parameter id="OBJECTIVE_COEFFICIENT" value="     0.00000000"/></listOfParameters></kineticLaw></reaction>
<reaction id="R_r0273" name="pyruvate kinase" reversible="false"><notes><html:p>GENE_ASSOCIATION: SCO2014</html:p><html:p>PROTEIN_CLASS: 2.7.1.40</html:p></notes><listOfReactants><speciesReference species="M_ADP" stoichiometry="1"/><speciesReference species="M_PEP" stoichiometry="1"/></listOfReactants><listOfProducts><speciesReference species="M_ATP" stoichiometry="1"></speciesReference><speciesReference species="M_PYR" stoichiometry="1"></speciesReference></listOfProducts><kineticLaw><math xmlns="http://www.w3.org/1998/Math/MathML"><apply><ci> LOWER_BOUND </ci><ci> UPPER_BOUND </ci><ci> OBJECTIVE_COEFFICIENT </ci></apply></math><listOfParameters><parameter id="LOWER_BOUND" value="     0.00000000"/><parameter id="UPPER_BOUND" value="  1000.00000000"/><parameter id="OBJECTIVE_COEFFICIENT" value="     0.00000000"/></listOfParameters></kineticLaw></reaction>
<reaction id="R_r0274" name="pyruvate kinase" reversible="false"><notes><html:p>GENE_ASSOCIATION: SCO5423</html:p><html:p>PROTEIN_CLASS: 2.7.1.40</html:p></notes><listOfReactants><speciesReference species="M_ADP" stoichiometry="1"/><speciesReference species="M_PEP" stoichiometry="1"/></listOfReactants><listOfProducts><speciesReference species="M_ATP" stoichiometry="1"></speciesReference><speciesReference species="M_PYR" stoichiometry="1"></speciesReference></listOfProducts><kineticLaw><math xmlns="http://www.w3.org/1998/Math/MathML"><apply><ci> LOWER_BOUND </ci><ci> UPPER_BOUND </ci><ci> OBJECTIVE_COEFFICIENT </ci></apply></math><listOfParameters><parameter id="LOWER_BOUND" value="     0.00000000"/><parameter id="UPPER_BOUND" value="  1000.00000000"/><parameter id="OBJECTIVE_COEFFICIENT" value="     0.00000000"/></listOfParameters></kineticLaw></reaction>
<reaction id="R_r0275" name="pyruvate dehydrogenase (acetyl-transferring)" reversible="false"><notes><html:p>GENE_ASSOCIATION: SCO2183</html:p><html:p>PROTEIN_CLASS: 1.2.4.1</html:p></notes><listOfReactants><speciesReference species="M_LIPO" stoichiometry="1"/><speciesReference species="M_PYR" stoichiometry="1"/></listOfReactants><listOfProducts><speciesReference species="M_ADLIPO" stoichiometry="1"></speciesReference><speciesReference species="M_CO2" stoichiometry="1"></speciesReference></listOfProducts><kineticLaw><math xmlns="http://www.w3.org/1998/Math/MathML"><apply><ci> LOWER_BOUND </ci><ci> UPPER_BOUND </ci><ci> OBJECTIVE_COEFFICIENT </ci></apply></math><listOfParameters><parameter id="LOWER_BOUND" value="     0.00000000"/><parameter id="UPPER_BOUND" value="  1000.00000000"/><parameter id="OBJECTIVE_COEFFICIENT" value="     0.00000000"/></listOfParameters></kineticLaw></reaction>
<reaction id="R_r0276" name="pyruvate dehydrogenase (acetyl-transferring)" reversible="false"><notes><html:p>GENE_ASSOCIATION: SCO2371</html:p><html:p>PROTEIN_CLASS: 1.2.4.1</html:p></notes><listOfReactants><speciesReference species="M_LIPO" stoichiometry="1"/><speciesReference species="M_PYR" stoichiometry="1"/></listOfReactants><listOfProducts><speciesReference species="M_ADLIPO" stoichiometry="1"></speciesReference><speciesReference species="M_CO2" stoichiometry="1"></speciesReference></listOfProducts><kineticLaw><math xmlns="http://www.w3.org/1998/Math/MathML"><apply><ci> LOWER_BOUND </ci><ci> UPPER_BOUND </ci><ci> OBJECTIVE_COEFFICIENT </ci></apply></math><listOfParameters><parameter id="LOWER_BOUND" value="     0.00000000"/><parameter id="UPPER_BOUND" value="  1000.00000000"/><parameter id="OBJECTIVE_COEFFICIENT" value="     0.00000000"/></listOfParameters></kineticLaw></reaction>
<reaction id="R_r0277" name="pyruvate dehydrogenase (acetyl-transferring)" reversible="false"><notes><html:p>GENE_ASSOCIATION: SCO7124</html:p><html:p>PROTEIN_CLASS: 1.2.4.1</html:p></notes><listOfReactants><speciesReference species="M_LIPO" stoichiometry="1"/><speciesReference species="M_PYR" stoichiometry="1"/></listOfReactants><listOfProducts><speciesReference species="M_ADLIPO" stoichiometry="1"></speciesReference><speciesReference species="M_CO2" stoichiometry="1"></speciesReference></listOfProducts><kineticLaw><math xmlns="http://www.w3.org/1998/Math/MathML"><apply><ci> LOWER_BOUND </ci><ci> UPPER_BOUND </ci><ci> OBJECTIVE_COEFFICIENT </ci></apply></math><listOfParameters><parameter id="LOWER_BOUND" value="     0.00000000"/><parameter id="UPPER_BOUND" value="  1000.00000000"/><parameter id="OBJECTIVE_COEFFICIENT" value="     0.00000000"/></listOfParameters></kineticLaw></reaction>
<reaction id="R_r0278" name="pyruvate dehydrogenase (acetyl-transferring)" reversible="false"><notes><html:p>GENE_ASSOCIATION: ( SCO1270 and SCO1269 )</html:p><html:p>PROTEIN_CLASS: 1.2.4.1</html:p></notes><listOfReactants><speciesReference species="M_LIPO" stoichiometry="1"/><speciesReference species="M_PYR" stoichiometry="1"/></listOfReactants><listOfProducts><speciesReference species="M_ADLIPO" stoichiometry="1"></speciesReference><speciesReference species="M_CO2" stoichiometry="1"></speciesReference></listOfProducts><kineticLaw><math xmlns="http://www.w3.org/1998/Math/MathML"><apply><ci> LOWER_BOUND </ci><ci> UPPER_BOUND </ci><ci> OBJECTIVE_COEFFICIENT </ci></apply></math><listOfParameters><parameter id="LOWER_BOUND" value="     0.00000000"/><parameter id="UPPER_BOUND" value="  1000.00000000"/><parameter id="OBJECTIVE_COEFFICIENT" value="     0.00000000"/></listOfParameters></kineticLaw></reaction>
<reaction id="R_r0279" name="dihydrolipoyllysine-residue acetyltransferase" reversible="false"><notes><html:p>GENE_ASSOCIATION: ( SCO3815 and SCO3829 )</html:p><html:p>PROTEIN_CLASS: 2.3.1.12</html:p></notes><listOfReactants><speciesReference species="M_ADLIPO" stoichiometry="1"/><speciesReference species="M_COA" stoichiometry="1"/></listOfReactants><listOfProducts><speciesReference species="M_ACCOA" stoichiometry="1"></speciesReference><speciesReference species="M_DLIPO" stoichiometry="1"></speciesReference></listOfProducts><kineticLaw><math xmlns="http://www.w3.org/1998/Math/MathML"><apply><ci> LOWER_BOUND </ci><ci> UPPER_BOUND </ci><ci> OBJECTIVE_COEFFICIENT </ci></apply></math><listOfParameters><parameter id="LOWER_BOUND" value="     0.00000000"/><parameter id="UPPER_BOUND" value="  1000.00000000"/><parameter id="OBJECTIVE_COEFFICIENT" value="     0.00000000"/></listOfParameters></kineticLaw></reaction>
<reaction id="R_r0280" name="dihydrolipoyl dehydrogenase" reversible="false"><notes><html:p>GENE_ASSOCIATION: SCO0884</html:p><html:p>PROTEIN_CLASS: 1.8.1.4</html:p></notes><listOfReactants><speciesReference species="M_DLIPO" stoichiometry="1"/><speciesReference species="M_NAD" stoichiometry="1"/></listOfReactants><listOfProducts><speciesReference species="M_LIPO" stoichiometry="1"></speciesReference><speciesReference species="M_NADH" stoichiometry="1"></speciesReference></listOfProducts><kineticLaw><math xmlns="http://www.w3.org/1998/Math/MathML"><apply><ci> LOWER_BOUND </ci><ci> UPPER_BOUND </ci><ci> OBJECTIVE_COEFFICIENT </ci></apply></math><listOfParameters><parameter id="LOWER_BOUND" value="     0.00000000"/><parameter id="UPPER_BOUND" value="  1000.00000000"/><parameter id="OBJECTIVE_COEFFICIENT" value="     0.00000000"/></listOfParameters></kineticLaw></reaction>
<reaction id="R_r0281" name="dihydrolipoyl dehydrogenase" reversible="false"><notes><html:p>GENE_ASSOCIATION: SCO2180</html:p><html:p>PROTEIN_CLASS: 1.8.1.4</html:p></notes><listOfReactants><speciesReference species="M_DLIPO" stoichiometry="1"/><speciesReference species="M_NAD" stoichiometry="1"/></listOfReactants><listOfProducts><speciesReference species="M_LIPO" stoichiometry="1"></speciesReference><speciesReference species="M_NADH" stoichiometry="1"></speciesReference></listOfProducts><kineticLaw><math xmlns="http://www.w3.org/1998/Math/MathML"><apply><ci> LOWER_BOUND </ci><ci> UPPER_BOUND </ci><ci> OBJECTIVE_COEFFICIENT </ci></apply></math><listOfParameters><parameter id="LOWER_BOUND" value="     0.00000000"/><parameter id="UPPER_BOUND" value="  1000.00000000"/><parameter id="OBJECTIVE_COEFFICIENT" value="     0.00000000"/></listOfParameters></kineticLaw></reaction>
<reaction id="R_r0282" name="dihydrolipoyl dehydrogenase" reversible="false"><notes><html:p>GENE_ASSOCIATION: SCO4919</html:p><html:p>PROTEIN_CLASS: 1.8.1.4</html:p></notes><listOfReactants><speciesReference species="M_DLIPO" stoichiometry="1"/><speciesReference species="M_NAD" stoichiometry="1"/></listOfReactants><listOfProducts><speciesReference species="M_LIPO" stoichiometry="1"></speciesReference><speciesReference species="M_NADH" stoichiometry="1"></speciesReference></listOfProducts><kineticLaw><math xmlns="http://www.w3.org/1998/Math/MathML"><apply><ci> LOWER_BOUND </ci><ci> UPPER_BOUND </ci><ci> OBJECTIVE_COEFFICIENT </ci></apply></math><listOfParameters><parameter id="LOWER_BOUND" value="     0.00000000"/><parameter id="UPPER_BOUND" value="  1000.00000000"/><parameter id="OBJECTIVE_COEFFICIENT" value="     0.00000000"/></listOfParameters></kineticLaw></reaction>
<reaction id="R_r0283" name="citrate synthase" reversible="false"><notes><html:p>GENE_ASSOCIATION: SCO2736</html:p><html:p>PROTEIN_CLASS: 2.3.3.1</html:p></notes><listOfReactants><speciesReference species="M_ACCOA" stoichiometry="1"/><speciesReference species="M_OA" stoichiometry="1"/></listOfReactants><listOfProducts><speciesReference species="M_CIT" stoichiometry="1"></speciesReference><speciesReference species="M_COA" stoichiometry="1"></speciesReference></listOfProducts><kineticLaw><math xmlns="http://www.w3.org/1998/Math/MathML"><apply><ci> LOWER_BOUND </ci><ci> UPPER_BOUND </ci><ci> OBJECTIVE_COEFFICIENT </ci></apply></math><listOfParameters><parameter id="LOWER_BOUND" value="     0.00000000"/><parameter id="UPPER_BOUND" value="  1000.00000000"/><parameter id="OBJECTIVE_COEFFICIENT" value="     0.00000000"/></listOfParameters></kineticLaw></reaction>
<reaction id="R_r0284" name="citrate synthase" reversible="false"><notes><html:p>GENE_ASSOCIATION: SCO4388</html:p><html:p>PROTEIN_CLASS: 2.3.3.1</html:p></notes><listOfReactants><speciesReference species="M_ACCOA" stoichiometry="1"/><speciesReference species="M_OA" stoichiometry="1"/></listOfReactants><listOfProducts><speciesReference species="M_CIT" stoichiometry="1"></speciesReference><speciesReference species="M_COA" stoichiometry="1"></speciesReference></listOfProducts><kineticLaw><math xmlns="http://www.w3.org/1998/Math/MathML"><apply><ci> LOWER_BOUND </ci><ci> UPPER_BOUND </ci><ci> OBJECTIVE_COEFFICIENT </ci></apply></math><listOfParameters><parameter id="LOWER_BOUND" value="     0.00000000"/><parameter id="UPPER_BOUND" value="  1000.00000000"/><parameter id="OBJECTIVE_COEFFICIENT" value="     0.00000000"/></listOfParameters></kineticLaw></reaction>
<reaction id="R_r0285" name="citrate synthase" reversible="false"><notes><html:p>GENE_ASSOCIATION: SCO5832</html:p><html:p>PROTEIN_CLASS: 2.3.3.1</html:p></notes><listOfReactants><speciesReference species="M_ACCOA" stoichiometry="1"/><speciesReference species="M_OA" stoichiometry="1"/></listOfReactants><listOfProducts><speciesReference species="M_CIT" stoichiometry="1"></speciesReference><speciesReference species="M_COA" stoichiometry="1"></speciesReference></listOfProducts><kineticLaw><math xmlns="http://www.w3.org/1998/Math/MathML"><apply><ci> LOWER_BOUND </ci><ci> UPPER_BOUND </ci><ci> OBJECTIVE_COEFFICIENT </ci></apply></math><listOfParameters><parameter id="LOWER_BOUND" value="     0.00000000"/><parameter id="UPPER_BOUND" value="  1000.00000000"/><parameter id="OBJECTIVE_COEFFICIENT" value="     0.00000000"/></listOfParameters></kineticLaw></reaction>
<reaction id="R_r0286" name="aconitate hydratase" reversible="true"><notes><html:p>GENE_ASSOCIATION: SCO5999</html:p><html:p>PROTEIN_CLASS: 4.2.1.3</html:p></notes><listOfReactants><speciesReference species="M_CIT" stoichiometry="1"/></listOfReactants><listOfProducts><speciesReference species="M_ICIT" stoichiometry="1"></speciesReference></listOfProducts><kineticLaw><math xmlns="http://www.w3.org/1998/Math/MathML"><apply><ci> LOWER_BOUND </ci><ci> UPPER_BOUND </ci><ci> OBJECTIVE_COEFFICIENT </ci></apply></math><listOfParameters><parameter id="LOWER_BOUND" value=" -1000.00000000"/><parameter id="UPPER_BOUND" value="  1000.00000000"/><parameter id="OBJECTIVE_COEFFICIENT" value="     0.00000000"/></listOfParameters></kineticLaw></reaction>
<reaction id="R_r0287" name="isocitrate dehydrogenase (NADP)" reversible="false"><notes><html:p>GENE_ASSOCIATION: SCO7000</html:p><html:p>PROTEIN_CLASS: 1.1.1.42</html:p></notes><listOfReactants><speciesReference species="M_ICIT" stoichiometry="1"/><speciesReference species="M_NADP" stoichiometry="1"/></listOfReactants><listOfProducts><speciesReference species="M_AKG" stoichiometry="1"></speciesReference><speciesReference species="M_CO2" stoichiometry="1"></speciesReference><speciesReference species="M_NADPH" stoichiometry="1"></speciesReference></listOfProducts><kineticLaw><math xmlns="http://www.w3.org/1998/Math/MathML"><apply><ci> LOWER_BOUND </ci><ci> UPPER_BOUND </ci><ci> OBJECTIVE_COEFFICIENT </ci></apply></math><listOfParameters><parameter id="LOWER_BOUND" value="     0.00000000"/><parameter id="UPPER_BOUND" value="  1000.00000000"/><parameter id="OBJECTIVE_COEFFICIENT" value="     0.00000000"/></listOfParameters></kineticLaw></reaction>
<reaction id="R_r0288" name="oxoglutarate dehydrogenase" reversible="false"><notes><html:p>GENE_ASSOCIATION: SCO5281</html:p><html:p>PROTEIN_CLASS: 1.2.4.2</html:p></notes><listOfReactants><speciesReference species="M_AKG" stoichiometry="1"/><speciesReference species="M_LIPO" stoichiometry="1"/></listOfReactants><listOfProducts><speciesReference species="M_CO2" stoichiometry="1"></speciesReference><speciesReference species="M_SDLIPO" stoichiometry="1"></speciesReference></listOfProducts><kineticLaw><math xmlns="http://www.w3.org/1998/Math/MathML"><apply><ci> LOWER_BOUND </ci><ci> UPPER_BOUND </ci><ci> OBJECTIVE_COEFFICIENT </ci></apply></math><listOfParameters><parameter id="LOWER_BOUND" value="     0.00000000"/><parameter id="UPPER_BOUND" value="  1000.00000000"/><parameter id="OBJECTIVE_COEFFICIENT" value="     0.00000000"/></listOfParameters></kineticLaw></reaction>
<reaction id="R_r0289" name="dihydrolipoyllysine-residue succinyltransferase" reversible="false"><notes><html:p>GENE_ASSOCIATION: SCO2181</html:p><html:p>PROTEIN_CLASS: 2.3.1.61</html:p></notes><listOfReactants><speciesReference species="M_COA" stoichiometry="1"/><speciesReference species="M_SDLIPO" stoichiometry="1"/></listOfReactants><listOfProducts><speciesReference species="M_DLIPO" stoichiometry="1"></speciesReference><speciesReference species="M_SUCCOA" stoichiometry="1"></speciesReference></listOfProducts><kineticLaw><math xmlns="http://www.w3.org/1998/Math/MathML"><apply><ci> LOWER_BOUND </ci><ci> UPPER_BOUND </ci><ci> OBJECTIVE_COEFFICIENT </ci></apply></math><listOfParameters><parameter id="LOWER_BOUND" value="     0.00000000"/><parameter id="UPPER_BOUND" value="  1000.00000000"/><parameter id="OBJECTIVE_COEFFICIENT" value="     0.00000000"/></listOfParameters></kineticLaw></reaction>
<reaction id="R_r0290" name="dihydrolipoyllysine-residue succinyltransferase" reversible="false"><notes><html:p>GENE_ASSOCIATION: SCO7123</html:p><html:p>PROTEIN_CLASS: 2.3.1.61</html:p></notes><listOfReactants><speciesReference species="M_COA" stoichiometry="1"/><speciesReference species="M_SDLIPO" stoichiometry="1"/></listOfReactants><listOfProducts><speciesReference species="M_DLIPO" stoichiometry="1"></speciesReference><speciesReference species="M_SUCCOA" stoichiometry="1"></speciesReference></listOfProducts><kineticLaw><math xmlns="http://www.w3.org/1998/Math/MathML"><apply><ci> LOWER_BOUND </ci><ci> UPPER_BOUND </ci><ci> OBJECTIVE_COEFFICIENT </ci></apply></math><listOfParameters><parameter id="LOWER_BOUND" value="     0.00000000"/><parameter id="UPPER_BOUND" value="  1000.00000000"/><parameter id="OBJECTIVE_COEFFICIENT" value="     0.00000000"/></listOfParameters></kineticLaw></reaction>
<reaction id="R_r0291" name="2-oxoglutarate synthase" reversible="true"><notes><html:p>GENE_ASSOCIATION: ( SCO6270 and SCO6269 )</html:p><html:p>PROTEIN_CLASS: 1.2.7.3</html:p></notes><listOfReactants><speciesReference species="M_AKG" stoichiometry="1"/><speciesReference species="M_COA" stoichiometry="1"/><speciesReference species="M_FERI" stoichiometry="2"/></listOfReactants><listOfProducts><speciesReference species="M_CO2" stoichiometry="1"></speciesReference><speciesReference species="M_FERO" stoichiometry="2"></speciesReference><speciesReference species="M_SUCCOA" stoichiometry="1"></speciesReference></listOfProducts><kineticLaw><math xmlns="http://www.w3.org/1998/Math/MathML"><apply><ci> LOWER_BOUND </ci><ci> UPPER_BOUND </ci><ci> OBJECTIVE_COEFFICIENT </ci></apply></math><listOfParameters><parameter id="LOWER_BOUND" value=" -1000.00000000"/><parameter id="UPPER_BOUND" value="  1000.00000000"/><parameter id="OBJECTIVE_COEFFICIENT" value="     0.00000000"/></listOfParameters></kineticLaw></reaction>
<reaction id="R_r0292" name="2-oxoglutarate synthase" reversible="true"><notes><html:p>GENE_ASSOCIATION: ( SCO4594 and SCO4595 )</html:p><html:p>PROTEIN_CLASS: 1.2.7.3</html:p></notes><listOfReactants><speciesReference species="M_AKG" stoichiometry="1"/><speciesReference species="M_COA" stoichiometry="1"/><speciesReference species="M_FERI" stoichiometry="2"/></listOfReactants><listOfProducts><speciesReference species="M_CO2" stoichiometry="1"></speciesReference><speciesReference species="M_FERO" stoichiometry="2"></speciesReference><speciesReference species="M_SUCCOA" stoichiometry="1"></speciesReference></listOfProducts><kineticLaw><math xmlns="http://www.w3.org/1998/Math/MathML"><apply><ci> LOWER_BOUND </ci><ci> UPPER_BOUND </ci><ci> OBJECTIVE_COEFFICIENT </ci></apply></math><listOfParameters><parameter id="LOWER_BOUND" value=" -1000.00000000"/><parameter id="UPPER_BOUND" value="  1000.00000000"/><parameter id="OBJECTIVE_COEFFICIENT" value="     0.00000000"/></listOfParameters></kineticLaw></reaction>
<reaction id="R_r0293" name="succinate-CoA ligase" reversible="true"><notes><html:p>GENE_ASSOCIATION: ( SCO4809 and SCO4808 )</html:p><html:p>PROTEIN_CLASS: 6.2.1.5</html:p></notes><listOfReactants><speciesReference species="M_ADP" stoichiometry="1"/><speciesReference species="M_PI" stoichiometry="1"/><speciesReference species="M_SUCCOA" stoichiometry="1"/></listOfReactants><listOfProducts><speciesReference species="M_ATP" stoichiometry="1"></speciesReference><speciesReference species="M_COA" stoichiometry="1"></speciesReference><speciesReference species="M_SUCC" stoichiometry="1"></speciesReference></listOfProducts><kineticLaw><math xmlns="http://www.w3.org/1998/Math/MathML"><apply><ci> LOWER_BOUND </ci><ci> UPPER_BOUND </ci><ci> OBJECTIVE_COEFFICIENT </ci></apply></math><listOfParameters><parameter id="LOWER_BOUND" value=" -1000.00000000"/><parameter id="UPPER_BOUND" value="  1000.00000000"/><parameter id="OBJECTIVE_COEFFICIENT" value="     0.00000000"/></listOfParameters></kineticLaw></reaction>
<reaction id="R_r0294" name="succinate-CoA ligase" reversible="true"><notes><html:p>GENE_ASSOCIATION: ( SCO6586 and SCO6585 )</html:p><html:p>PROTEIN_CLASS: 6.2.1.5</html:p></notes><listOfReactants><speciesReference species="M_ADP" stoichiometry="1"/><speciesReference species="M_PI" stoichiometry="1"/><speciesReference species="M_SUCCOA" stoichiometry="1"/></listOfReactants><listOfProducts><speciesReference species="M_ATP" stoichiometry="1"></speciesReference><speciesReference species="M_COA" stoichiometry="1"></speciesReference><speciesReference species="M_SUCC" stoichiometry="1"></speciesReference></listOfProducts><kineticLaw><math xmlns="http://www.w3.org/1998/Math/MathML"><apply><ci> LOWER_BOUND </ci><ci> UPPER_BOUND </ci><ci> OBJECTIVE_COEFFICIENT </ci></apply></math><listOfParameters><parameter id="LOWER_BOUND" value=" -1000.00000000"/><parameter id="UPPER_BOUND" value="  1000.00000000"/><parameter id="OBJECTIVE_COEFFICIENT" value="     0.00000000"/></listOfParameters></kineticLaw></reaction>
<reaction id="R_r0295" name="fumarate hydratase" reversible="true"><notes><html:p>GENE_ASSOCIATION: SCO5044</html:p><html:p>PROTEIN_CLASS: 4.2.1.2</html:p></notes><listOfReactants><speciesReference species="M_FUM" stoichiometry="1"/></listOfReactants><listOfProducts><speciesReference species="M_MAL" stoichiometry="1"></speciesReference></listOfProducts><kineticLaw><math xmlns="http://www.w3.org/1998/Math/MathML"><apply><ci> LOWER_BOUND </ci><ci> UPPER_BOUND </ci><ci> OBJECTIVE_COEFFICIENT </ci></apply></math><listOfParameters><parameter id="LOWER_BOUND" value=" -1000.00000000"/><parameter id="UPPER_BOUND" value="  1000.00000000"/><parameter id="OBJECTIVE_COEFFICIENT" value="     0.00000000"/></listOfParameters></kineticLaw></reaction>
<reaction id="R_r0296" name="fumarate hydratase" reversible="true"><notes><html:p>GENE_ASSOCIATION: SCO5042</html:p><html:p>PROTEIN_CLASS: 4.2.1.2</html:p></notes><listOfReactants><speciesReference species="M_FUM" stoichiometry="1"/></listOfReactants><listOfProducts><speciesReference species="M_MAL" stoichiometry="1"></speciesReference></listOfProducts><kineticLaw><math xmlns="http://www.w3.org/1998/Math/MathML"><apply><ci> LOWER_BOUND </ci><ci> UPPER_BOUND </ci><ci> OBJECTIVE_COEFFICIENT </ci></apply></math><listOfParameters><parameter id="LOWER_BOUND" value=" -1000.00000000"/><parameter id="UPPER_BOUND" value="  1000.00000000"/><parameter id="OBJECTIVE_COEFFICIENT" value="     0.00000000"/></listOfParameters></kineticLaw></reaction>
<reaction id="R_r0297" name="malate dehydrogenase" reversible="true"><notes><html:p>GENE_ASSOCIATION: SCO4827</html:p><html:p>PROTEIN_CLASS: 1.1.1.37</html:p></notes><listOfReactants><speciesReference species="M_MAL" stoichiometry="1"/><speciesReference species="M_NAD" stoichiometry="1"/></listOfReactants><listOfProducts><speciesReference species="M_NADH" stoichiometry="1"></speciesReference><speciesReference species="M_OA" stoichiometry="1"></speciesReference></listOfProducts><kineticLaw><math xmlns="http://www.w3.org/1998/Math/MathML"><apply><ci> LOWER_BOUND </ci><ci> UPPER_BOUND </ci><ci> OBJECTIVE_COEFFICIENT </ci></apply></math><listOfParameters><parameter id="LOWER_BOUND" value=" -1000.00000000"/><parameter id="UPPER_BOUND" value="  1000.00000000"/><parameter id="OBJECTIVE_COEFFICIENT" value="     0.00000000"/></listOfParameters></kineticLaw></reaction>
<reaction id="R_r0298" name="citrate lyase" reversible="false"><notes><html:p>GENE_ASSOCIATION: SCO2033</html:p><html:p>PROTEIN_CLASS: 4.1.3.6</html:p></notes><listOfReactants><speciesReference species="M_CIT" stoichiometry="1"/></listOfReactants><listOfProducts><speciesReference species="M_AC" stoichiometry="1"></speciesReference><speciesReference species="M_OA" stoichiometry="1"></speciesReference></listOfProducts><kineticLaw><math xmlns="http://www.w3.org/1998/Math/MathML"><apply><ci> LOWER_BOUND </ci><ci> UPPER_BOUND </ci><ci> OBJECTIVE_COEFFICIENT </ci></apply></math><listOfParameters><parameter id="LOWER_BOUND" value="     0.00000000"/><parameter id="UPPER_BOUND" value="  1000.00000000"/><parameter id="OBJECTIVE_COEFFICIENT" value="     0.00000000"/></listOfParameters></kineticLaw></reaction>
<reaction id="R_r0299" name="citrate lyase" reversible="false"><notes><html:p>GENE_ASSOCIATION: SCO6471</html:p><html:p>PROTEIN_CLASS: 4.1.3.6</html:p></notes><listOfReactants><speciesReference species="M_CIT" stoichiometry="1"/></listOfReactants><listOfProducts><speciesReference species="M_AC" stoichiometry="1"></speciesReference><speciesReference species="M_OA" stoichiometry="1"></speciesReference></listOfProducts><kineticLaw><math xmlns="http://www.w3.org/1998/Math/MathML"><apply><ci> LOWER_BOUND </ci><ci> UPPER_BOUND </ci><ci> OBJECTIVE_COEFFICIENT </ci></apply></math><listOfParameters><parameter id="LOWER_BOUND" value="     0.00000000"/><parameter id="UPPER_BOUND" value="  1000.00000000"/><parameter id="OBJECTIVE_COEFFICIENT" value="     0.00000000"/></listOfParameters></kineticLaw></reaction>
<reaction id="R_r0300" name="acetyl-CoA synthetase" reversible="false"><notes><html:p>GENE_ASSOCIATION: SCO3563</html:p><html:p>PROTEIN_CLASS: 6.2.1.1</html:p></notes><listOfReactants><speciesReference species="M_AC" stoichiometry="1"/><speciesReference species="M_ATP" stoichiometry="1"/><speciesReference species="M_COA" stoichiometry="1"/></listOfReactants><listOfProducts><speciesReference species="M_ACCOA" stoichiometry="1"></speciesReference><speciesReference species="M_AMP" stoichiometry="1"></speciesReference><speciesReference species="M_PPI" stoichiometry="1"></speciesReference></listOfProducts><kineticLaw><math xmlns="http://www.w3.org/1998/Math/MathML"><apply><ci> LOWER_BOUND </ci><ci> UPPER_BOUND </ci><ci> OBJECTIVE_COEFFICIENT </ci></apply></math><listOfParameters><parameter id="LOWER_BOUND" value="     0.00000000"/><parameter id="UPPER_BOUND" value="  1000.00000000"/><parameter id="OBJECTIVE_COEFFICIENT" value="     0.00000000"/></listOfParameters></kineticLaw></reaction>
<reaction id="R_r0301" name="acetyl-CoA synthetase" reversible="false"><notes><html:p>GENE_ASSOCIATION: SCO5983</html:p><html:p>PROTEIN_CLASS: 6.2.1.1</html:p></notes><listOfReactants><speciesReference species="M_AC" stoichiometry="1"/><speciesReference species="M_ATP" stoichiometry="1"/><speciesReference species="M_COA" stoichiometry="1"/></listOfReactants><listOfProducts><speciesReference species="M_ACCOA" stoichiometry="1"></speciesReference><speciesReference species="M_AMP" stoichiometry="1"></speciesReference><speciesReference species="M_PPI" stoichiometry="1"></speciesReference></listOfProducts><kineticLaw><math xmlns="http://www.w3.org/1998/Math/MathML"><apply><ci> LOWER_BOUND </ci><ci> UPPER_BOUND </ci><ci> OBJECTIVE_COEFFICIENT </ci></apply></math><listOfParameters><parameter id="LOWER_BOUND" value="     0.00000000"/><parameter id="UPPER_BOUND" value="  1000.00000000"/><parameter id="OBJECTIVE_COEFFICIENT" value="     0.00000000"/></listOfParameters></kineticLaw></reaction>
<reaction id="R_r0302" name="acetyl-CoA synthetase" reversible="false"><notes><html:p>GENE_ASSOCIATION: SCO6195</html:p><html:p>PROTEIN_CLASS: 6.2.1.1</html:p></notes><listOfReactants><speciesReference species="M_AC" stoichiometry="1"/><speciesReference species="M_ATP" stoichiometry="1"/><speciesReference species="M_COA" stoichiometry="1"/></listOfReactants><listOfProducts><speciesReference species="M_ACCOA" stoichiometry="1"></speciesReference><speciesReference species="M_AMP" stoichiometry="1"></speciesReference><speciesReference species="M_PPI" stoichiometry="1"></speciesReference></listOfProducts><kineticLaw><math xmlns="http://www.w3.org/1998/Math/MathML"><apply><ci> LOWER_BOUND </ci><ci> UPPER_BOUND </ci><ci> OBJECTIVE_COEFFICIENT </ci></apply></math><listOfParameters><parameter id="LOWER_BOUND" value="     0.00000000"/><parameter id="UPPER_BOUND" value="  1000.00000000"/><parameter id="OBJECTIVE_COEFFICIENT" value="     0.00000000"/></listOfParameters></kineticLaw></reaction>
<reaction id="R_r0303" name="aldehyde dehydrogenase (NAD)" reversible="false"><notes><html:p>GENE_ASSOCIATION: SCO1174</html:p><html:p>PROTEIN_CLASS: 1.2.1.3</html:p></notes><listOfReactants><speciesReference species="M_ACAL" stoichiometry="1"/><speciesReference species="M_NAD" stoichiometry="1"/></listOfReactants><listOfProducts><speciesReference species="M_AC" stoichiometry="1"></speciesReference><speciesReference species="M_NADH" stoichiometry="1"></speciesReference></listOfProducts><kineticLaw><math xmlns="http://www.w3.org/1998/Math/MathML"><apply><ci> LOWER_BOUND </ci><ci> UPPER_BOUND </ci><ci> OBJECTIVE_COEFFICIENT </ci></apply></math><listOfParameters><parameter id="LOWER_BOUND" value="     0.00000000"/><parameter id="UPPER_BOUND" value="  1000.00000000"/><parameter id="OBJECTIVE_COEFFICIENT" value="     0.00000000"/></listOfParameters></kineticLaw></reaction>
<reaction id="R_r0304" name="aldehyde dehydrogenase (NAD)" reversible="false"><notes><html:p>GENE_ASSOCIATION: SCO1706</html:p><html:p>PROTEIN_CLASS: 1.2.1.3</html:p></notes><listOfReactants><speciesReference species="M_ACAL" stoichiometry="1"/><speciesReference species="M_NAD" stoichiometry="1"/></listOfReactants><listOfProducts><speciesReference species="M_AC" stoichiometry="1"></speciesReference><speciesReference species="M_NADH" stoichiometry="1"></speciesReference></listOfProducts><kineticLaw><math xmlns="http://www.w3.org/1998/Math/MathML"><apply><ci> LOWER_BOUND </ci><ci> UPPER_BOUND </ci><ci> OBJECTIVE_COEFFICIENT </ci></apply></math><listOfParameters><parameter id="LOWER_BOUND" value="     0.00000000"/><parameter id="UPPER_BOUND" value="  1000.00000000"/><parameter id="OBJECTIVE_COEFFICIENT" value="     0.00000000"/></listOfParameters></kineticLaw></reaction>
<reaction id="R_r0305" name="aldehyde dehydrogenase (NAD)" reversible="false"><notes><html:p>GENE_ASSOCIATION: SCO3420</html:p><html:p>PROTEIN_CLASS: 1.2.1.3</html:p></notes><listOfReactants><speciesReference species="M_ACAL" stoichiometry="1"/><speciesReference species="M_NAD" stoichiometry="1"/></listOfReactants><listOfProducts><speciesReference species="M_AC" stoichiometry="1"></speciesReference><speciesReference species="M_NADH" stoichiometry="1"></speciesReference></listOfProducts><kineticLaw><math xmlns="http://www.w3.org/1998/Math/MathML"><apply><ci> LOWER_BOUND </ci><ci> UPPER_BOUND </ci><ci> OBJECTIVE_COEFFICIENT </ci></apply></math><listOfParameters><parameter id="LOWER_BOUND" value="     0.00000000"/><parameter id="UPPER_BOUND" value="  1000.00000000"/><parameter id="OBJECTIVE_COEFFICIENT" value="     0.00000000"/></listOfParameters></kineticLaw></reaction>
<reaction id="R_r0306" name="aldehyde dehydrogenase (NAD)" reversible="false"><notes><html:p>GENE_ASSOCIATION: SCO4913</html:p><html:p>PROTEIN_CLASS: 1.2.1.3</html:p></notes><listOfReactants><speciesReference species="M_ACAL" stoichiometry="1"/><speciesReference species="M_NAD" stoichiometry="1"/></listOfReactants><listOfProducts><speciesReference species="M_AC" stoichiometry="1"></speciesReference><speciesReference species="M_NADH" stoichiometry="1"></speciesReference></listOfProducts><kineticLaw><math xmlns="http://www.w3.org/1998/Math/MathML"><apply><ci> LOWER_BOUND </ci><ci> UPPER_BOUND </ci><ci> OBJECTIVE_COEFFICIENT </ci></apply></math><listOfParameters><parameter id="LOWER_BOUND" value="     0.00000000"/><parameter id="UPPER_BOUND" value="  1000.00000000"/><parameter id="OBJECTIVE_COEFFICIENT" value="     0.00000000"/></listOfParameters></kineticLaw></reaction>
<reaction id="R_r0307" name="pyruvate phosphate dikinase" reversible="false"><notes><html:p>GENE_ASSOCIATION: SCO0208</html:p><html:p>PROTEIN_CLASS: 2.7.9.1</html:p></notes><listOfReactants><speciesReference species="M_ATP" stoichiometry="1"/><speciesReference species="M_PI" stoichiometry="1"/><speciesReference species="M_PYR" stoichiometry="1"/></listOfReactants><listOfProducts><speciesReference species="M_AMP" stoichiometry="1"></speciesReference><speciesReference species="M_PEP" stoichiometry="1"></speciesReference><speciesReference species="M_PPI" stoichiometry="1"></speciesReference></listOfProducts><kineticLaw><math xmlns="http://www.w3.org/1998/Math/MathML"><apply><ci> LOWER_BOUND </ci><ci> UPPER_BOUND </ci><ci> OBJECTIVE_COEFFICIENT </ci></apply></math><listOfParameters><parameter id="LOWER_BOUND" value="     0.00000000"/><parameter id="UPPER_BOUND" value="  1000.00000000"/><parameter id="OBJECTIVE_COEFFICIENT" value="     0.00000000"/></listOfParameters></kineticLaw></reaction>
<reaction id="R_r0308" name="pyruvate phosphate dikinase" reversible="false"><notes><html:p>GENE_ASSOCIATION: SCO2494</html:p><html:p>PROTEIN_CLASS: 2.7.9.1</html:p></notes><listOfReactants><speciesReference species="M_ATP" stoichiometry="1"/><speciesReference species="M_PI" stoichiometry="1"/><speciesReference species="M_PYR" stoichiometry="1"/></listOfReactants><listOfProducts><speciesReference species="M_AMP" stoichiometry="1"></speciesReference><speciesReference species="M_PEP" stoichiometry="1"></speciesReference><speciesReference species="M_PPI" stoichiometry="1"></speciesReference></listOfProducts><kineticLaw><math xmlns="http://www.w3.org/1998/Math/MathML"><apply><ci> LOWER_BOUND </ci><ci> UPPER_BOUND </ci><ci> OBJECTIVE_COEFFICIENT </ci></apply></math><listOfParameters><parameter id="LOWER_BOUND" value="     0.00000000"/><parameter id="UPPER_BOUND" value="  1000.00000000"/><parameter id="OBJECTIVE_COEFFICIENT" value="     0.00000000"/></listOfParameters></kineticLaw></reaction>
<reaction id="R_r0309" name="D-lactate dehydrogenase" reversible="true"><notes><html:p>GENE_ASSOCIATION: SCO2118</html:p><html:p>PROTEIN_CLASS: 1.1.1.28</html:p></notes><listOfReactants><speciesReference species="M_LAC" stoichiometry="1"/><speciesReference species="M_NAD" stoichiometry="1"/></listOfReactants><listOfProducts><speciesReference species="M_NADH" stoichiometry="1"></speciesReference><speciesReference species="M_PYR" stoichiometry="1"></speciesReference></listOfProducts><kineticLaw><math xmlns="http://www.w3.org/1998/Math/MathML"><apply><ci> LOWER_BOUND </ci><ci> UPPER_BOUND </ci><ci> OBJECTIVE_COEFFICIENT </ci></apply></math><listOfParameters><parameter id="LOWER_BOUND" value=" -1000.00000000"/><parameter id="UPPER_BOUND" value="  1000.00000000"/><parameter id="OBJECTIVE_COEFFICIENT" value="     0.00000000"/></listOfParameters></kineticLaw></reaction>
<reaction id="R_r0310" name="L-lactate dehydrogenase" reversible="true"><notes><html:p>PROTEIN_CLASS: 1.1.1.27</html:p></notes><listOfReactants><speciesReference species="M_LLAC" stoichiometry="1"/><speciesReference species="M_NAD" stoichiometry="1"/></listOfReactants><listOfProducts><speciesReference species="M_NADH" stoichiometry="1"></speciesReference><speciesReference species="M_PYR" stoichiometry="1"></speciesReference></listOfProducts><kineticLaw><math xmlns="http://www.w3.org/1998/Math/MathML"><apply><ci> LOWER_BOUND </ci><ci> UPPER_BOUND </ci><ci> OBJECTIVE_COEFFICIENT </ci></apply></math><listOfParameters><parameter id="LOWER_BOUND" value=" -1000.00000000"/><parameter id="UPPER_BOUND" value="  1000.00000000"/><parameter id="OBJECTIVE_COEFFICIENT" value="     0.00000000"/></listOfParameters></kineticLaw></reaction>
<reaction id="R_r0311" name="malate dehydrogenase" reversible="false"><notes><html:p>GENE_ASSOCIATION: SCO2951</html:p><html:p>PROTEIN_CLASS: 1.1.1.38</html:p></notes><listOfReactants><speciesReference species="M_MAL" stoichiometry="1"/><speciesReference species="M_NAD" stoichiometry="1"/></listOfReactants><listOfProducts><speciesReference species="M_CO2" stoichiometry="1"></speciesReference><speciesReference species="M_NADH" stoichiometry="1"></speciesReference><speciesReference species="M_PYR" stoichiometry="1"></speciesReference></listOfProducts><kineticLaw><math xmlns="http://www.w3.org/1998/Math/MathML"><apply><ci> LOWER_BOUND </ci><ci> UPPER_BOUND </ci><ci> OBJECTIVE_COEFFICIENT </ci></apply></math><listOfParameters><parameter id="LOWER_BOUND" value="     0.00000000"/><parameter id="UPPER_BOUND" value="  1000.00000000"/><parameter id="OBJECTIVE_COEFFICIENT" value="     0.00000000"/></listOfParameters></kineticLaw></reaction>
<reaction id="R_r0312" name="malate dehydrogenase" reversible="false"><notes><html:p>GENE_ASSOCIATION: SCO5261</html:p><html:p>PROTEIN_CLASS: 1.1.1.38</html:p></notes><listOfReactants><speciesReference species="M_MAL" stoichiometry="1"/><speciesReference species="M_NAD" stoichiometry="1"/></listOfReactants><listOfProducts><speciesReference species="M_CO2" stoichiometry="1"></speciesReference><speciesReference species="M_NADH" stoichiometry="1"></speciesReference><speciesReference species="M_PYR" stoichiometry="1"></speciesReference></listOfProducts><kineticLaw><math xmlns="http://www.w3.org/1998/Math/MathML"><apply><ci> LOWER_BOUND </ci><ci> UPPER_BOUND </ci><ci> OBJECTIVE_COEFFICIENT </ci></apply></math><listOfParameters><parameter id="LOWER_BOUND" value="     0.00000000"/><parameter id="UPPER_BOUND" value="  1000.00000000"/><parameter id="OBJECTIVE_COEFFICIENT" value="     0.00000000"/></listOfParameters></kineticLaw></reaction>
<reaction id="R_r0313" name="acetyl-CoA carboxylase" reversible="true"><notes><html:p>GENE_ASSOCIATION: SCO2445</html:p><html:p>PROTEIN_CLASS: 6.4.1.2</html:p></notes><listOfReactants><speciesReference species="M_ACCOA" stoichiometry="1"/><speciesReference species="M_ATP" stoichiometry="1"/><speciesReference species="M_CO2" stoichiometry="1"/></listOfReactants><listOfProducts><speciesReference species="M_ADP" stoichiometry="1"></speciesReference><speciesReference species="M_MALCOA" stoichiometry="1"></speciesReference><speciesReference species="M_PI" stoichiometry="1"></speciesReference></listOfProducts><kineticLaw><math xmlns="http://www.w3.org/1998/Math/MathML"><apply><ci> LOWER_BOUND </ci><ci> UPPER_BOUND </ci><ci> OBJECTIVE_COEFFICIENT </ci></apply></math><listOfParameters><parameter id="LOWER_BOUND" value=" -1000.00000000"/><parameter id="UPPER_BOUND" value="  1000.00000000"/><parameter id="OBJECTIVE_COEFFICIENT" value="     0.00000000"/></listOfParameters></kineticLaw></reaction>
<reaction id="R_r0314" name="pyruvate dehydrogenase (cytochrome)" reversible="false"><notes><html:p>GENE_ASSOCIATION: SCO6155</html:p><html:p>PROTEIN_CLASS: 1.2.2.2</html:p></notes><listOfReactants><speciesReference species="M_MK" stoichiometry="1"/><speciesReference species="M_PYR" stoichiometry="1"/></listOfReactants><listOfProducts><speciesReference species="M_AC" stoichiometry="1"></speciesReference><speciesReference species="M_CO2" stoichiometry="1"></speciesReference><speciesReference species="M_MKH2" stoichiometry="1"></speciesReference></listOfProducts><kineticLaw><math xmlns="http://www.w3.org/1998/Math/MathML"><apply><ci> LOWER_BOUND </ci><ci> UPPER_BOUND </ci><ci> OBJECTIVE_COEFFICIENT </ci></apply></math><listOfParameters><parameter id="LOWER_BOUND" value="     0.00000000"/><parameter id="UPPER_BOUND" value="  1000.00000000"/><parameter id="OBJECTIVE_COEFFICIENT" value="     0.00000000"/></listOfParameters></kineticLaw></reaction>
<reaction id="R_r0315" name="alcohol dehydrogenase" reversible="true"><notes><html:p>GENE_ASSOCIATION: SCO0199</html:p><html:p>PROTEIN_CLASS: 1.1.1.1</html:p></notes><listOfReactants><speciesReference species="M_ACAL" stoichiometry="1"/><speciesReference species="M_NADH" stoichiometry="1"/></listOfReactants><listOfProducts><speciesReference species="M_ETH" stoichiometry="1"></speciesReference><speciesReference species="M_NAD" stoichiometry="1"></speciesReference></listOfProducts><kineticLaw><math xmlns="http://www.w3.org/1998/Math/MathML"><apply><ci> LOWER_BOUND </ci><ci> UPPER_BOUND </ci><ci> OBJECTIVE_COEFFICIENT </ci></apply></math><listOfParameters><parameter id="LOWER_BOUND" value=" -1000.00000000"/><parameter id="UPPER_BOUND" value="  1000.00000000"/><parameter id="OBJECTIVE_COEFFICIENT" value="     0.00000000"/></listOfParameters></kineticLaw></reaction>
<reaction id="R_r0316" name="alcohol dehydrogenase" reversible="true"><notes><html:p>GENE_ASSOCIATION: SCO5262</html:p><html:p>PROTEIN_CLASS: 1.1.1.1</html:p></notes><listOfReactants><speciesReference species="M_ACAL" stoichiometry="1"/><speciesReference species="M_NADH" stoichiometry="1"/></listOfReactants><listOfProducts><speciesReference species="M_ETH" stoichiometry="1"></speciesReference><speciesReference species="M_NAD" stoichiometry="1"></speciesReference></listOfProducts><kineticLaw><math xmlns="http://www.w3.org/1998/Math/MathML"><apply><ci> LOWER_BOUND </ci><ci> UPPER_BOUND </ci><ci> OBJECTIVE_COEFFICIENT </ci></apply></math><listOfParameters><parameter id="LOWER_BOUND" value=" -1000.00000000"/><parameter id="UPPER_BOUND" value="  1000.00000000"/><parameter id="OBJECTIVE_COEFFICIENT" value="     0.00000000"/></listOfParameters></kineticLaw></reaction>
<reaction id="R_r0317" name="alcohol dehydrogenase" reversible="true"><notes><html:p>GENE_ASSOCIATION: SCO4945</html:p><html:p>PROTEIN_CLASS: 1.1.1.1</html:p></notes><listOfReactants><speciesReference species="M_ACAL" stoichiometry="1"/><speciesReference species="M_NADH" stoichiometry="1"/></listOfReactants><listOfProducts><speciesReference species="M_ETH" stoichiometry="1"></speciesReference><speciesReference species="M_NAD" stoichiometry="1"></speciesReference></listOfProducts><kineticLaw><math xmlns="http://www.w3.org/1998/Math/MathML"><apply><ci> LOWER_BOUND </ci><ci> UPPER_BOUND </ci><ci> OBJECTIVE_COEFFICIENT </ci></apply></math><listOfParameters><parameter id="LOWER_BOUND" value=" -1000.00000000"/><parameter id="UPPER_BOUND" value="  1000.00000000"/><parameter id="OBJECTIVE_COEFFICIENT" value="     0.00000000"/></listOfParameters></kineticLaw></reaction>
<reaction id="R_r0318" name="acetate kinase" reversible="false"><notes><html:p>GENE_ASSOCIATION: SCO5424</html:p><html:p>PROTEIN_CLASS: 2.7.2.1</html:p></notes><listOfReactants><speciesReference species="M_AC" stoichiometry="1"/><speciesReference species="M_ATP" stoichiometry="1"/></listOfReactants><listOfProducts><speciesReference species="M_ACETYLP" stoichiometry="1"></speciesReference><speciesReference species="M_ADP" stoichiometry="1"></speciesReference></listOfProducts><kineticLaw><math xmlns="http://www.w3.org/1998/Math/MathML"><apply><ci> LOWER_BOUND </ci><ci> UPPER_BOUND </ci><ci> OBJECTIVE_COEFFICIENT </ci></apply></math><listOfParameters><parameter id="LOWER_BOUND" value="     0.00000000"/><parameter id="UPPER_BOUND" value="  1000.00000000"/><parameter id="OBJECTIVE_COEFFICIENT" value="     0.00000000"/></listOfParameters></kineticLaw></reaction>
<reaction id="R_r0319" name="phosphate acetyltransferase" reversible="false"><notes><html:p>GENE_ASSOCIATION: SCO5425</html:p><html:p>PROTEIN_CLASS: 2.3.1.8</html:p></notes><listOfReactants><speciesReference species="M_ACETYLP" stoichiometry="1"/><speciesReference species="M_COA" stoichiometry="1"/></listOfReactants><listOfProducts><speciesReference species="M_ACCOA" stoichiometry="1"></speciesReference><speciesReference species="M_PI" stoichiometry="1"></speciesReference></listOfProducts><kineticLaw><math xmlns="http://www.w3.org/1998/Math/MathML"><apply><ci> LOWER_BOUND </ci><ci> UPPER_BOUND </ci><ci> OBJECTIVE_COEFFICIENT </ci></apply></math><listOfParameters><parameter id="LOWER_BOUND" value="     0.00000000"/><parameter id="UPPER_BOUND" value="  1000.00000000"/><parameter id="OBJECTIVE_COEFFICIENT" value="     0.00000000"/></listOfParameters></kineticLaw></reaction>
<reaction id="R_r0320" name="acylphosphatase" reversible="false"><notes><html:p>GENE_ASSOCIATION: SCO5576</html:p><html:p>PROTEIN_CLASS: 3.6.1.7</html:p></notes><listOfReactants><speciesReference species="M_ACETYLP" stoichiometry="1"/></listOfReactants><listOfProducts><speciesReference species="M_AC" stoichiometry="1"></speciesReference><speciesReference species="M_PI" stoichiometry="1"></speciesReference></listOfProducts><kineticLaw><math xmlns="http://www.w3.org/1998/Math/MathML"><apply><ci> LOWER_BOUND </ci><ci> UPPER_BOUND </ci><ci> OBJECTIVE_COEFFICIENT </ci></apply></math><listOfParameters><parameter id="LOWER_BOUND" value="     0.00000000"/><parameter id="UPPER_BOUND" value="  1000.00000000"/><parameter id="OBJECTIVE_COEFFICIENT" value="     0.00000000"/></listOfParameters></kineticLaw></reaction>
<reaction id="R_r0321" name="phosphate acetyltransferase" reversible="false"><notes><html:p>GENE_ASSOCIATION: SCO5425</html:p><html:p>PROTEIN_CLASS: 2.3.1.8</html:p></notes><listOfReactants><speciesReference species="M_COA" stoichiometry="1"/><speciesReference species="M_PROPIONYLP" stoichiometry="1"/></listOfReactants><listOfProducts><speciesReference species="M_PI" stoichiometry="1"></speciesReference><speciesReference species="M_PROPIONYLCOA" stoichiometry="1"></speciesReference></listOfProducts><kineticLaw><math xmlns="http://www.w3.org/1998/Math/MathML"><apply><ci> LOWER_BOUND </ci><ci> UPPER_BOUND </ci><ci> OBJECTIVE_COEFFICIENT </ci></apply></math><listOfParameters><parameter id="LOWER_BOUND" value="     0.00000000"/><parameter id="UPPER_BOUND" value="  1000.00000000"/><parameter id="OBJECTIVE_COEFFICIENT" value="     0.00000000"/></listOfParameters></kineticLaw></reaction>
<reaction id="R_r0322" name="acetate kinase" reversible="false"><notes><html:p>GENE_ASSOCIATION: SCO5424</html:p><html:p>PROTEIN_CLASS: 2.7.2.1</html:p></notes><listOfReactants><speciesReference species="M_ATP" stoichiometry="1"/><speciesReference species="M_PROPANOATE" stoichiometry="1"/></listOfReactants><listOfProducts><speciesReference species="M_ADP" stoichiometry="1"></speciesReference><speciesReference species="M_PROPIONYLP" stoichiometry="1"></speciesReference></listOfProducts><kineticLaw><math xmlns="http://www.w3.org/1998/Math/MathML"><apply><ci> LOWER_BOUND </ci><ci> UPPER_BOUND </ci><ci> OBJECTIVE_COEFFICIENT </ci></apply></math><listOfParameters><parameter id="LOWER_BOUND" value="     0.00000000"/><parameter id="UPPER_BOUND" value="  1000.00000000"/><parameter id="OBJECTIVE_COEFFICIENT" value="     0.00000000"/></listOfParameters></kineticLaw></reaction>
<reaction id="R_r0323" name="methylmalonyl-CoA decarboxylase" reversible="false"><notes><html:p>GENE_ASSOCIATION: SCO5535</html:p><html:p>PROTEIN_CLASS: 4.1.1.41</html:p></notes><listOfReactants><speciesReference species="M_SMMALONYLCOA" stoichiometry="1"/></listOfReactants><listOfProducts><speciesReference species="M_CO2" stoichiometry="1"></speciesReference><speciesReference species="M_PROPIONYLCOA" stoichiometry="1"></speciesReference></listOfProducts><kineticLaw><math xmlns="http://www.w3.org/1998/Math/MathML"><apply><ci> LOWER_BOUND </ci><ci> UPPER_BOUND </ci><ci> OBJECTIVE_COEFFICIENT </ci></apply></math><listOfParameters><parameter id="LOWER_BOUND" value="     0.00000000"/><parameter id="UPPER_BOUND" value="  1000.00000000"/><parameter id="OBJECTIVE_COEFFICIENT" value="     0.00000000"/></listOfParameters></kineticLaw></reaction>
<reaction id="R_r0324" name="methylmalonyl-CoA decarboxylase" reversible="false"><notes><html:p>GENE_ASSOCIATION: SCO6284</html:p><html:p>PROTEIN_CLASS: 4.1.1.41</html:p></notes><listOfReactants><speciesReference species="M_SMMALONYLCOA" stoichiometry="1"/></listOfReactants><listOfProducts><speciesReference species="M_CO2" stoichiometry="1"></speciesReference><speciesReference species="M_PROPIONYLCOA" stoichiometry="1"></speciesReference></listOfProducts><kineticLaw><math xmlns="http://www.w3.org/1998/Math/MathML"><apply><ci> LOWER_BOUND </ci><ci> UPPER_BOUND </ci><ci> OBJECTIVE_COEFFICIENT </ci></apply></math><listOfParameters><parameter id="LOWER_BOUND" value="     0.00000000"/><parameter id="UPPER_BOUND" value="  1000.00000000"/><parameter id="OBJECTIVE_COEFFICIENT" value="     0.00000000"/></listOfParameters></kineticLaw></reaction>
<reaction id="R_r0325" name="acetyl-CoA synthetase" reversible="false"><notes><html:p>GENE_ASSOCIATION: SCO3563</html:p><html:p>PROTEIN_CLASS: 6.2.1.1</html:p></notes><listOfReactants><speciesReference species="M_ATP" stoichiometry="1"/><speciesReference species="M_COA" stoichiometry="1"/><speciesReference species="M_PROPANOATE" stoichiometry="1"/></listOfReactants><listOfProducts><speciesReference species="M_AMP" stoichiometry="1"></speciesReference><speciesReference species="M_PPI" stoichiometry="1"></speciesReference><speciesReference species="M_PROPIONYLCOA" stoichiometry="1"></speciesReference></listOfProducts><kineticLaw><math xmlns="http://www.w3.org/1998/Math/MathML"><apply><ci> LOWER_BOUND </ci><ci> UPPER_BOUND </ci><ci> OBJECTIVE_COEFFICIENT </ci></apply></math><listOfParameters><parameter id="LOWER_BOUND" value="     0.00000000"/><parameter id="UPPER_BOUND" value="  1000.00000000"/><parameter id="OBJECTIVE_COEFFICIENT" value="     0.00000000"/></listOfParameters></kineticLaw></reaction>
<reaction id="R_r0326" name="acetyl-CoA synthetase" reversible="false"><notes><html:p>GENE_ASSOCIATION: SCO5983</html:p><html:p>PROTEIN_CLASS: 6.2.1.1</html:p></notes><listOfReactants><speciesReference species="M_ATP" stoichiometry="1"/><speciesReference species="M_COA" stoichiometry="1"/><speciesReference species="M_PROPANOATE" stoichiometry="1"/></listOfReactants><listOfProducts><speciesReference species="M_AMP" stoichiometry="1"></speciesReference><speciesReference species="M_PPI" stoichiometry="1"></speciesReference><speciesReference species="M_PROPIONYLCOA" stoichiometry="1"></speciesReference></listOfProducts><kineticLaw><math xmlns="http://www.w3.org/1998/Math/MathML"><apply><ci> LOWER_BOUND </ci><ci> UPPER_BOUND </ci><ci> OBJECTIVE_COEFFICIENT </ci></apply></math><listOfParameters><parameter id="LOWER_BOUND" value="     0.00000000"/><parameter id="UPPER_BOUND" value="  1000.00000000"/><parameter id="OBJECTIVE_COEFFICIENT" value="     0.00000000"/></listOfParameters></kineticLaw></reaction>
<reaction id="R_r0327" name="acetyl-CoA synthetase" reversible="false"><notes><html:p>GENE_ASSOCIATION: SCO6195</html:p><html:p>PROTEIN_CLASS: 6.2.1.1</html:p></notes><listOfReactants><speciesReference species="M_ATP" stoichiometry="1"/><speciesReference species="M_COA" stoichiometry="1"/><speciesReference species="M_PROPANOATE" stoichiometry="1"/></listOfReactants><listOfProducts><speciesReference species="M_AMP" stoichiometry="1"></speciesReference><speciesReference species="M_PPI" stoichiometry="1"></speciesReference><speciesReference species="M_PROPIONYLCOA" stoichiometry="1"></speciesReference></listOfProducts><kineticLaw><math xmlns="http://www.w3.org/1998/Math/MathML"><apply><ci> LOWER_BOUND </ci><ci> UPPER_BOUND </ci><ci> OBJECTIVE_COEFFICIENT </ci></apply></math><listOfParameters><parameter id="LOWER_BOUND" value="     0.00000000"/><parameter id="UPPER_BOUND" value="  1000.00000000"/><parameter id="OBJECTIVE_COEFFICIENT" value="     0.00000000"/></listOfParameters></kineticLaw></reaction>
<reaction id="R_r0328" name="acyl-CoA dehydrogenase" reversible="false"><notes><html:p>GENE_ASSOCIATION: SCO1690</html:p><html:p>PROTEIN_CLASS: 1.3.99.3</html:p></notes><listOfReactants><speciesReference species="M_MK" stoichiometry="1"/><speciesReference species="M_PROPIONYLCOA" stoichiometry="1"/></listOfReactants><listOfProducts><speciesReference species="M_ACRCOA" stoichiometry="1"></speciesReference><speciesReference species="M_MKH2" stoichiometry="1"></speciesReference></listOfProducts><kineticLaw><math xmlns="http://www.w3.org/1998/Math/MathML"><apply><ci> LOWER_BOUND </ci><ci> UPPER_BOUND </ci><ci> OBJECTIVE_COEFFICIENT </ci></apply></math><listOfParameters><parameter id="LOWER_BOUND" value="     0.00000000"/><parameter id="UPPER_BOUND" value="  1000.00000000"/><parameter id="OBJECTIVE_COEFFICIENT" value="     0.00000000"/></listOfParameters></kineticLaw></reaction>
<reaction id="R_r0329" name="acyl-CoA dehydrogenase" reversible="false"><notes><html:p>GENE_ASSOCIATION: SCO2774</html:p><html:p>PROTEIN_CLASS: 1.3.99.3</html:p></notes><listOfReactants><speciesReference species="M_MK" stoichiometry="1"/><speciesReference species="M_PROPIONYLCOA" stoichiometry="1"/></listOfReactants><listOfProducts><speciesReference species="M_ACRCOA" stoichiometry="1"></speciesReference><speciesReference species="M_MKH2" stoichiometry="1"></speciesReference></listOfProducts><kineticLaw><math xmlns="http://www.w3.org/1998/Math/MathML"><apply><ci> LOWER_BOUND </ci><ci> UPPER_BOUND </ci><ci> OBJECTIVE_COEFFICIENT </ci></apply></math><listOfParameters><parameter id="LOWER_BOUND" value="     0.00000000"/><parameter id="UPPER_BOUND" value="  1000.00000000"/><parameter id="OBJECTIVE_COEFFICIENT" value="     0.00000000"/></listOfParameters></kineticLaw></reaction>
<reaction id="R_r0330" name="acyl-CoA dehydrogenase" reversible="false"><notes><html:p>GENE_ASSOCIATION: SCO6787</html:p><html:p>PROTEIN_CLASS: 1.3.99.3</html:p></notes><listOfReactants><speciesReference species="M_MK" stoichiometry="1"/><speciesReference species="M_PROPIONYLCOA" stoichiometry="1"/></listOfReactants><listOfProducts><speciesReference species="M_ACRCOA" stoichiometry="1"></speciesReference><speciesReference species="M_MKH2" stoichiometry="1"></speciesReference></listOfProducts><kineticLaw><math xmlns="http://www.w3.org/1998/Math/MathML"><apply><ci> LOWER_BOUND </ci><ci> UPPER_BOUND </ci><ci> OBJECTIVE_COEFFICIENT </ci></apply></math><listOfParameters><parameter id="LOWER_BOUND" value="     0.00000000"/><parameter id="UPPER_BOUND" value="  1000.00000000"/><parameter id="OBJECTIVE_COEFFICIENT" value="     0.00000000"/></listOfParameters></kineticLaw></reaction>
<reaction id="R_r0331" name="enoyl-CoA hydratase" reversible="true"><notes><html:p>GENE_ASSOCIATION: SCO0364</html:p><html:p>PROTEIN_CLASS: 4.2.1.17</html:p></notes><listOfReactants><speciesReference species="M_ACRCOA" stoichiometry="1"/></listOfReactants><listOfProducts><speciesReference species="M_HPCOA" stoichiometry="1"></speciesReference></listOfProducts><kineticLaw><math xmlns="http://www.w3.org/1998/Math/MathML"><apply><ci> LOWER_BOUND </ci><ci> UPPER_BOUND </ci><ci> OBJECTIVE_COEFFICIENT </ci></apply></math><listOfParameters><parameter id="LOWER_BOUND" value=" -1000.00000000"/><parameter id="UPPER_BOUND" value="  1000.00000000"/><parameter id="OBJECTIVE_COEFFICIENT" value="     0.00000000"/></listOfParameters></kineticLaw></reaction>
<reaction id="R_r0332" name="enoyl-CoA hydratase" reversible="true"><notes><html:p>GENE_ASSOCIATION: SCO4930</html:p><html:p>PROTEIN_CLASS: 4.2.1.17</html:p></notes><listOfReactants><speciesReference species="M_ACRCOA" stoichiometry="1"/></listOfReactants><listOfProducts><speciesReference species="M_HPCOA" stoichiometry="1"></speciesReference></listOfProducts><kineticLaw><math xmlns="http://www.w3.org/1998/Math/MathML"><apply><ci> LOWER_BOUND </ci><ci> UPPER_BOUND </ci><ci> OBJECTIVE_COEFFICIENT </ci></apply></math><listOfParameters><parameter id="LOWER_BOUND" value=" -1000.00000000"/><parameter id="UPPER_BOUND" value="  1000.00000000"/><parameter id="OBJECTIVE_COEFFICIENT" value="     0.00000000"/></listOfParameters></kineticLaw></reaction>
<reaction id="R_r0333" name="enoyl-CoA hydratase" reversible="true"><notes><html:p>GENE_ASSOCIATION: SCO5144</html:p><html:p>PROTEIN_CLASS: 4.2.1.17</html:p></notes><listOfReactants><speciesReference species="M_ACRCOA" stoichiometry="1"/></listOfReactants><listOfProducts><speciesReference species="M_HPCOA" stoichiometry="1"></speciesReference></listOfProducts><kineticLaw><math xmlns="http://www.w3.org/1998/Math/MathML"><apply><ci> LOWER_BOUND </ci><ci> UPPER_BOUND </ci><ci> OBJECTIVE_COEFFICIENT </ci></apply></math><listOfParameters><parameter id="LOWER_BOUND" value=" -1000.00000000"/><parameter id="UPPER_BOUND" value="  1000.00000000"/><parameter id="OBJECTIVE_COEFFICIENT" value="     0.00000000"/></listOfParameters></kineticLaw></reaction>
<reaction id="R_r0334" name="unknown enzyme" reversible="true"><notes></notes><listOfReactants><speciesReference species="M_HPCOA" stoichiometry="1"/><speciesReference species="M_NADP" stoichiometry="1"/></listOfReactants><listOfProducts><speciesReference species="M_NADPH" stoichiometry="1"></speciesReference><speciesReference species="M_OPCOA" stoichiometry="1"></speciesReference></listOfProducts><kineticLaw><math xmlns="http://www.w3.org/1998/Math/MathML"><apply><ci> LOWER_BOUND </ci><ci> UPPER_BOUND </ci><ci> OBJECTIVE_COEFFICIENT </ci></apply></math><listOfParameters><parameter id="LOWER_BOUND" value=" -1000.00000000"/><parameter id="UPPER_BOUND" value="  1000.00000000"/><parameter id="OBJECTIVE_COEFFICIENT" value="     0.00000000"/></listOfParameters></kineticLaw></reaction>
<reaction id="R_r0335" name="unknown enzyme" reversible="true"><notes></notes><listOfReactants><speciesReference species="M_NADPH" stoichiometry="1"/><speciesReference species="M_O2" stoichiometry="1"/><speciesReference species="M_OPCOA" stoichiometry="1"/></listOfReactants><listOfProducts><speciesReference species="M_MALCOA" stoichiometry="1"></speciesReference><speciesReference species="M_NADP" stoichiometry="1"></speciesReference></listOfProducts><kineticLaw><math xmlns="http://www.w3.org/1998/Math/MathML"><apply><ci> LOWER_BOUND </ci><ci> UPPER_BOUND </ci><ci> OBJECTIVE_COEFFICIENT </ci></apply></math><listOfParameters><parameter id="LOWER_BOUND" value=" -1000.00000000"/><parameter id="UPPER_BOUND" value="  1000.00000000"/><parameter id="OBJECTIVE_COEFFICIENT" value="     0.00000000"/></listOfParameters></kineticLaw></reaction>
<reaction id="R_r0336" name="3-hydroxybutyryl-CoA dehydrogenase" reversible="true"><notes><html:p>GENE_ASSOCIATION: SCO3834</html:p><html:p>PROTEIN_CLASS: 1.1.1.157</html:p></notes><listOfReactants><speciesReference species="M_AACCOA" stoichiometry="1"/><speciesReference species="M_NADPH" stoichiometry="1"/></listOfReactants><listOfProducts><speciesReference species="M_NADP" stoichiometry="1"></speciesReference><speciesReference species="M_SHYDROXYBUTANOYL" stoichiometry="1"></speciesReference></listOfProducts><kineticLaw><math xmlns="http://www.w3.org/1998/Math/MathML"><apply><ci> LOWER_BOUND </ci><ci> UPPER_BOUND </ci><ci> OBJECTIVE_COEFFICIENT </ci></apply></math><listOfParameters><parameter id="LOWER_BOUND" value=" -1000.00000000"/><parameter id="UPPER_BOUND" value="  1000.00000000"/><parameter id="OBJECTIVE_COEFFICIENT" value="     0.00000000"/></listOfParameters></kineticLaw></reaction>
<reaction id="R_r0337" name="3-hydroxybutyryl-CoA dehydrogenase" reversible="true"><notes><html:p>GENE_ASSOCIATION: SCO5385</html:p><html:p>PROTEIN_CLASS: 1.1.1.157</html:p></notes><listOfReactants><speciesReference species="M_AACCOA" stoichiometry="1"/><speciesReference species="M_NADPH" stoichiometry="1"/></listOfReactants><listOfProducts><speciesReference species="M_NADP" stoichiometry="1"></speciesReference><speciesReference species="M_SHYDROXYBUTANOYL" stoichiometry="1"></speciesReference></listOfProducts><kineticLaw><math xmlns="http://www.w3.org/1998/Math/MathML"><apply><ci> LOWER_BOUND </ci><ci> UPPER_BOUND </ci><ci> OBJECTIVE_COEFFICIENT </ci></apply></math><listOfParameters><parameter id="LOWER_BOUND" value=" -1000.00000000"/><parameter id="UPPER_BOUND" value="  1000.00000000"/><parameter id="OBJECTIVE_COEFFICIENT" value="     0.00000000"/></listOfParameters></kineticLaw></reaction>
<reaction id="R_r0338" name="3-hydroxyacyl-CoA dehydrogenase" reversible="true"><notes><html:p>GENE_ASSOCIATION: SCO0984</html:p><html:p>PROTEIN_CLASS: 1.1.1.35</html:p></notes><listOfReactants><speciesReference species="M_AACCOA" stoichiometry="1"/><speciesReference species="M_NADPH" stoichiometry="1"/></listOfReactants><listOfProducts><speciesReference species="M_NADP" stoichiometry="1"></speciesReference><speciesReference species="M_SHYDROXYBUTANOYL" stoichiometry="1"></speciesReference></listOfProducts><kineticLaw><math xmlns="http://www.w3.org/1998/Math/MathML"><apply><ci> LOWER_BOUND </ci><ci> UPPER_BOUND </ci><ci> OBJECTIVE_COEFFICIENT </ci></apply></math><listOfParameters><parameter id="LOWER_BOUND" value=" -1000.00000000"/><parameter id="UPPER_BOUND" value="  1000.00000000"/><parameter id="OBJECTIVE_COEFFICIENT" value="     0.00000000"/></listOfParameters></kineticLaw></reaction>
<reaction id="R_r0339" name="3-hydroxyacyl-CoA dehydrogenase" reversible="true"><notes><html:p>GENE_ASSOCIATION: SCO1591</html:p><html:p>PROTEIN_CLASS: 1.1.1.35</html:p></notes><listOfReactants><speciesReference species="M_AACCOA" stoichiometry="1"/><speciesReference species="M_NADPH" stoichiometry="1"/></listOfReactants><listOfProducts><speciesReference species="M_NADP" stoichiometry="1"></speciesReference><speciesReference species="M_SHYDROXYBUTANOYL" stoichiometry="1"></speciesReference></listOfProducts><kineticLaw><math xmlns="http://www.w3.org/1998/Math/MathML"><apply><ci> LOWER_BOUND </ci><ci> UPPER_BOUND </ci><ci> OBJECTIVE_COEFFICIENT </ci></apply></math><listOfParameters><parameter id="LOWER_BOUND" value=" -1000.00000000"/><parameter id="UPPER_BOUND" value="  1000.00000000"/><parameter id="OBJECTIVE_COEFFICIENT" value="     0.00000000"/></listOfParameters></kineticLaw></reaction>
<reaction id="R_r0340" name="3-hydroxyacyl-CoA dehydrogenase" reversible="true"><notes><html:p>GENE_ASSOCIATION: SCO6297</html:p><html:p>PROTEIN_CLASS: 1.1.1.35</html:p></notes><listOfReactants><speciesReference species="M_AACCOA" stoichiometry="1"/><speciesReference species="M_NADPH" stoichiometry="1"/></listOfReactants><listOfProducts><speciesReference species="M_NADP" stoichiometry="1"></speciesReference><speciesReference species="M_SHYDROXYBUTANOYL" stoichiometry="1"></speciesReference></listOfProducts><kineticLaw><math xmlns="http://www.w3.org/1998/Math/MathML"><apply><ci> LOWER_BOUND </ci><ci> UPPER_BOUND </ci><ci> OBJECTIVE_COEFFICIENT </ci></apply></math><listOfParameters><parameter id="LOWER_BOUND" value=" -1000.00000000"/><parameter id="UPPER_BOUND" value="  1000.00000000"/><parameter id="OBJECTIVE_COEFFICIENT" value="     0.00000000"/></listOfParameters></kineticLaw></reaction>
<reaction id="R_r0341" name="3-hydroxyacyl-CoA dehydrogenase" reversible="true"><notes><html:p>GENE_ASSOCIATION: SCO6732</html:p><html:p>PROTEIN_CLASS: 1.1.1.35</html:p></notes><listOfReactants><speciesReference species="M_AACCOA" stoichiometry="1"/><speciesReference species="M_NADPH" stoichiometry="1"/></listOfReactants><listOfProducts><speciesReference species="M_NADP" stoichiometry="1"></speciesReference><speciesReference species="M_SHYDROXYBUTANOYL" stoichiometry="1"></speciesReference></listOfProducts><kineticLaw><math xmlns="http://www.w3.org/1998/Math/MathML"><apply><ci> LOWER_BOUND </ci><ci> UPPER_BOUND </ci><ci> OBJECTIVE_COEFFICIENT </ci></apply></math><listOfParameters><parameter id="LOWER_BOUND" value=" -1000.00000000"/><parameter id="UPPER_BOUND" value="  1000.00000000"/><parameter id="OBJECTIVE_COEFFICIENT" value="     0.00000000"/></listOfParameters></kineticLaw></reaction>
<reaction id="R_r0342" name="3-hydroxyacyl-CoA dehydrogenase" reversible="true"><notes><html:p>GENE_ASSOCIATION: SCO6789</html:p><html:p>PROTEIN_CLASS: 1.1.1.35</html:p></notes><listOfReactants><speciesReference species="M_AACCOA" stoichiometry="1"/><speciesReference species="M_NADPH" stoichiometry="1"/></listOfReactants><listOfProducts><speciesReference species="M_NADP" stoichiometry="1"></speciesReference><speciesReference species="M_SHYDROXYBUTANOYL" stoichiometry="1"></speciesReference></listOfProducts><kineticLaw><math xmlns="http://www.w3.org/1998/Math/MathML"><apply><ci> LOWER_BOUND </ci><ci> UPPER_BOUND </ci><ci> OBJECTIVE_COEFFICIENT </ci></apply></math><listOfParameters><parameter id="LOWER_BOUND" value=" -1000.00000000"/><parameter id="UPPER_BOUND" value="  1000.00000000"/><parameter id="OBJECTIVE_COEFFICIENT" value="     0.00000000"/></listOfParameters></kineticLaw></reaction>
<reaction id="R_r0343" name="enoyl-CoA hydratase" reversible="true"><notes><html:p>GENE_ASSOCIATION: SCO6732</html:p><html:p>PROTEIN_CLASS: 4.2.1.17</html:p></notes><listOfReactants><speciesReference species="M_CROTONOYLCOA" stoichiometry="1"/></listOfReactants><listOfProducts><speciesReference species="M_SHYDROXYBUTANOYL" stoichiometry="1"></speciesReference></listOfProducts><kineticLaw><math xmlns="http://www.w3.org/1998/Math/MathML"><apply><ci> LOWER_BOUND </ci><ci> UPPER_BOUND </ci><ci> OBJECTIVE_COEFFICIENT </ci></apply></math><listOfParameters><parameter id="LOWER_BOUND" value=" -1000.00000000"/><parameter id="UPPER_BOUND" value="  1000.00000000"/><parameter id="OBJECTIVE_COEFFICIENT" value="     0.00000000"/></listOfParameters></kineticLaw></reaction>
<reaction id="R_r0344" name="enoyl-CoA hydratase" reversible="true"><notes><html:p>GENE_ASSOCIATION: SCO6789</html:p><html:p>PROTEIN_CLASS: 4.2.1.17</html:p></notes><listOfReactants><speciesReference species="M_CROTONOYLCOA" stoichiometry="1"/></listOfReactants><listOfProducts><speciesReference species="M_SHYDROXYBUTANOYL" stoichiometry="1"></speciesReference></listOfProducts><kineticLaw><math xmlns="http://www.w3.org/1998/Math/MathML"><apply><ci> LOWER_BOUND </ci><ci> UPPER_BOUND </ci><ci> OBJECTIVE_COEFFICIENT </ci></apply></math><listOfParameters><parameter id="LOWER_BOUND" value=" -1000.00000000"/><parameter id="UPPER_BOUND" value="  1000.00000000"/><parameter id="OBJECTIVE_COEFFICIENT" value="     0.00000000"/></listOfParameters></kineticLaw></reaction>
<reaction id="R_r0345" name="enoyl-CoA hydratase" reversible="true"><notes><html:p>GENE_ASSOCIATION: SCO0364</html:p><html:p>PROTEIN_CLASS: 4.2.1.17</html:p></notes><listOfReactants><speciesReference species="M_CROTONOYLCOA" stoichiometry="1"/></listOfReactants><listOfProducts><speciesReference species="M_SHYDROXYBUTANOYL" stoichiometry="1"></speciesReference></listOfProducts><kineticLaw><math xmlns="http://www.w3.org/1998/Math/MathML"><apply><ci> LOWER_BOUND </ci><ci> UPPER_BOUND </ci><ci> OBJECTIVE_COEFFICIENT </ci></apply></math><listOfParameters><parameter id="LOWER_BOUND" value=" -1000.00000000"/><parameter id="UPPER_BOUND" value="  1000.00000000"/><parameter id="OBJECTIVE_COEFFICIENT" value="     0.00000000"/></listOfParameters></kineticLaw></reaction>
<reaction id="R_r0346" name="enoyl-CoA hydratase" reversible="true"><notes><html:p>GENE_ASSOCIATION: SCO4930</html:p><html:p>PROTEIN_CLASS: 4.2.1.17</html:p></notes><listOfReactants><speciesReference species="M_CROTONOYLCOA" stoichiometry="1"/></listOfReactants><listOfProducts><speciesReference species="M_SHYDROXYBUTANOYL" stoichiometry="1"></speciesReference></listOfProducts><kineticLaw><math xmlns="http://www.w3.org/1998/Math/MathML"><apply><ci> LOWER_BOUND </ci><ci> UPPER_BOUND </ci><ci> OBJECTIVE_COEFFICIENT </ci></apply></math><listOfParameters><parameter id="LOWER_BOUND" value=" -1000.00000000"/><parameter id="UPPER_BOUND" value="  1000.00000000"/><parameter id="OBJECTIVE_COEFFICIENT" value="     0.00000000"/></listOfParameters></kineticLaw></reaction>
<reaction id="R_r0347" name="enoyl-CoA hydratase" reversible="true"><notes><html:p>GENE_ASSOCIATION: SCO5144</html:p><html:p>PROTEIN_CLASS: 4.2.1.17</html:p></notes><listOfReactants><speciesReference species="M_CROTONOYLCOA" stoichiometry="1"/></listOfReactants><listOfProducts><speciesReference species="M_SHYDROXYBUTANOYL" stoichiometry="1"></speciesReference></listOfProducts><kineticLaw><math xmlns="http://www.w3.org/1998/Math/MathML"><apply><ci> LOWER_BOUND </ci><ci> UPPER_BOUND </ci><ci> OBJECTIVE_COEFFICIENT </ci></apply></math><listOfParameters><parameter id="LOWER_BOUND" value=" -1000.00000000"/><parameter id="UPPER_BOUND" value="  1000.00000000"/><parameter id="OBJECTIVE_COEFFICIENT" value="     0.00000000"/></listOfParameters></kineticLaw></reaction>
<reaction id="R_r0348" name="3-hydroxybutyryl-CoA epimerase" reversible="true"><notes><html:p>GENE_ASSOCIATION: SCO6732</html:p><html:p>PROTEIN_CLASS: 5.1.2.3</html:p></notes><listOfReactants><speciesReference species="M_RHYDROXYBUTANOYL" stoichiometry="1"/></listOfReactants><listOfProducts><speciesReference species="M_SHYDROXYBUTANOYL" stoichiometry="1"></speciesReference></listOfProducts><kineticLaw><math xmlns="http://www.w3.org/1998/Math/MathML"><apply><ci> LOWER_BOUND </ci><ci> UPPER_BOUND </ci><ci> OBJECTIVE_COEFFICIENT </ci></apply></math><listOfParameters><parameter id="LOWER_BOUND" value=" -1000.00000000"/><parameter id="UPPER_BOUND" value="  1000.00000000"/><parameter id="OBJECTIVE_COEFFICIENT" value="     0.00000000"/></listOfParameters></kineticLaw></reaction>
<reaction id="R_r0349" name="3-hydroxybutyryl-CoA epimerase" reversible="true"><notes><html:p>GENE_ASSOCIATION: SCO6789</html:p><html:p>PROTEIN_CLASS: 5.1.2.3</html:p></notes><listOfReactants><speciesReference species="M_RHYDROXYBUTANOYL" stoichiometry="1"/></listOfReactants><listOfProducts><speciesReference species="M_SHYDROXYBUTANOYL" stoichiometry="1"></speciesReference></listOfProducts><kineticLaw><math xmlns="http://www.w3.org/1998/Math/MathML"><apply><ci> LOWER_BOUND </ci><ci> UPPER_BOUND </ci><ci> OBJECTIVE_COEFFICIENT </ci></apply></math><listOfParameters><parameter id="LOWER_BOUND" value=" -1000.00000000"/><parameter id="UPPER_BOUND" value="  1000.00000000"/><parameter id="OBJECTIVE_COEFFICIENT" value="     0.00000000"/></listOfParameters></kineticLaw></reaction>
<reaction id="R_r0350" name="3-hydroxybutyrate dehydrogenase" reversible="false"><notes><html:p>GENE_ASSOCIATION: SCO1012</html:p><html:p>PROTEIN_CLASS: 1.1.1.30</html:p></notes><listOfReactants><speciesReference species="M_NAD" stoichiometry="1"/><speciesReference species="M_RHYDROXYBUTANOATE" stoichiometry="1"/></listOfReactants><listOfProducts><speciesReference species="M_ACTAC" stoichiometry="1"></speciesReference><speciesReference species="M_NADH" stoichiometry="1"></speciesReference></listOfProducts><kineticLaw><math xmlns="http://www.w3.org/1998/Math/MathML"><apply><ci> LOWER_BOUND </ci><ci> UPPER_BOUND </ci><ci> OBJECTIVE_COEFFICIENT </ci></apply></math><listOfParameters><parameter id="LOWER_BOUND" value="     0.00000000"/><parameter id="UPPER_BOUND" value="  1000.00000000"/><parameter id="OBJECTIVE_COEFFICIENT" value="     0.00000000"/></listOfParameters></kineticLaw></reaction>
<reaction id="R_r0351" name="glucose-6-phosphate 1-dehydrogenase" reversible="false"><notes><html:p>GENE_ASSOCIATION: SCO6661</html:p><html:p>PROTEIN_CLASS: 1.1.1.49</html:p></notes><listOfReactants><speciesReference species="M_G6P" stoichiometry="1"/><speciesReference species="M_NADP" stoichiometry="1"/></listOfReactants><listOfProducts><speciesReference species="M_D6PGL" stoichiometry="1"></speciesReference><speciesReference species="M_NADPH" stoichiometry="1"></speciesReference></listOfProducts><kineticLaw><math xmlns="http://www.w3.org/1998/Math/MathML"><apply><ci> LOWER_BOUND </ci><ci> UPPER_BOUND </ci><ci> OBJECTIVE_COEFFICIENT </ci></apply></math><listOfParameters><parameter id="LOWER_BOUND" value="     0.00000000"/><parameter id="UPPER_BOUND" value="  1000.00000000"/><parameter id="OBJECTIVE_COEFFICIENT" value="     0.00000000"/></listOfParameters></kineticLaw></reaction>
<reaction id="R_r0352" name="glucose-6-phosphate 1-dehydrogenase" reversible="false"><notes><html:p>GENE_ASSOCIATION: SCO6661</html:p><html:p>PROTEIN_CLASS: 1.1.1.49</html:p></notes><listOfReactants><speciesReference species="M_G6P" stoichiometry="1"/><speciesReference species="M_NAD" stoichiometry="1"/></listOfReactants><listOfProducts><speciesReference species="M_D6PGL" stoichiometry="1"></speciesReference><speciesReference species="M_NADH" stoichiometry="1"></speciesReference></listOfProducts><kineticLaw><math xmlns="http://www.w3.org/1998/Math/MathML"><apply><ci> LOWER_BOUND </ci><ci> UPPER_BOUND </ci><ci> OBJECTIVE_COEFFICIENT </ci></apply></math><listOfParameters><parameter id="LOWER_BOUND" value="     0.00000000"/><parameter id="UPPER_BOUND" value="  1000.00000000"/><parameter id="OBJECTIVE_COEFFICIENT" value="     0.00000000"/></listOfParameters></kineticLaw></reaction>
<reaction id="R_r0353" name="glucose-6-phosphate 1-dehydrogenase" reversible="false"><notes><html:p>GENE_ASSOCIATION: SCO1937</html:p><html:p>PROTEIN_CLASS: 1.1.1.49</html:p></notes><listOfReactants><speciesReference species="M_G6P" stoichiometry="1"/><speciesReference species="M_NADP" stoichiometry="1"/></listOfReactants><listOfProducts><speciesReference species="M_D6PGL" stoichiometry="1"></speciesReference><speciesReference species="M_NADPH" stoichiometry="1"></speciesReference></listOfProducts><kineticLaw><math xmlns="http://www.w3.org/1998/Math/MathML"><apply><ci> LOWER_BOUND </ci><ci> UPPER_BOUND </ci><ci> OBJECTIVE_COEFFICIENT </ci></apply></math><listOfParameters><parameter id="LOWER_BOUND" value="     0.00000000"/><parameter id="UPPER_BOUND" value="  1000.00000000"/><parameter id="OBJECTIVE_COEFFICIENT" value="     0.00000000"/></listOfParameters></kineticLaw></reaction>
<reaction id="R_r0354" name="glucose-6-phosphate 1-dehydrogenase" reversible="false"><notes><html:p>GENE_ASSOCIATION: SCO1937</html:p><html:p>PROTEIN_CLASS: 1.1.1.49</html:p></notes><listOfReactants><speciesReference species="M_G6P" stoichiometry="1"/><speciesReference species="M_NAD" stoichiometry="1"/></listOfReactants><listOfProducts><speciesReference species="M_D6PGL" stoichiometry="1"></speciesReference><speciesReference species="M_NADH" stoichiometry="1"></speciesReference></listOfProducts><kineticLaw><math xmlns="http://www.w3.org/1998/Math/MathML"><apply><ci> LOWER_BOUND </ci><ci> UPPER_BOUND </ci><ci> OBJECTIVE_COEFFICIENT </ci></apply></math><listOfParameters><parameter id="LOWER_BOUND" value="     0.00000000"/><parameter id="UPPER_BOUND" value="  1000.00000000"/><parameter id="OBJECTIVE_COEFFICIENT" value="     0.00000000"/></listOfParameters></kineticLaw></reaction>
<reaction id="R_r0355" name="6-phosphogluconolactonase" reversible="false"><notes><html:p>GENE_ASSOCIATION: SCO1939</html:p><html:p>PROTEIN_CLASS: 3.1.1.31</html:p></notes><listOfReactants><speciesReference species="M_D6PGL" stoichiometry="1"/></listOfReactants><listOfProducts><speciesReference species="M_D6PGC" stoichiometry="1"></speciesReference></listOfProducts><kineticLaw><math xmlns="http://www.w3.org/1998/Math/MathML"><apply><ci> LOWER_BOUND </ci><ci> UPPER_BOUND </ci><ci> OBJECTIVE_COEFFICIENT </ci></apply></math><listOfParameters><parameter id="LOWER_BOUND" value="     0.00000000"/><parameter id="UPPER_BOUND" value="  1000.00000000"/><parameter id="OBJECTIVE_COEFFICIENT" value="     0.00000000"/></listOfParameters></kineticLaw></reaction>
<reaction id="R_r0356" name="phosphogluconate dehydrogenase" reversible="false"><notes><html:p>GENE_ASSOCIATION: SCO0975</html:p><html:p>PROTEIN_CLASS: 1.1.1.44</html:p></notes><listOfReactants><speciesReference species="M_D6PGC" stoichiometry="1"/><speciesReference species="M_NADP" stoichiometry="1"/></listOfReactants><listOfProducts><speciesReference species="M_CO2" stoichiometry="1"></speciesReference><speciesReference species="M_NADPH" stoichiometry="1"></speciesReference><speciesReference species="M_RL5P" stoichiometry="1"></speciesReference></listOfProducts><kineticLaw><math xmlns="http://www.w3.org/1998/Math/MathML"><apply><ci> LOWER_BOUND </ci><ci> UPPER_BOUND </ci><ci> OBJECTIVE_COEFFICIENT </ci></apply></math><listOfParameters><parameter id="LOWER_BOUND" value="     0.00000000"/><parameter id="UPPER_BOUND" value="  1000.00000000"/><parameter id="OBJECTIVE_COEFFICIENT" value="     0.00000000"/></listOfParameters></kineticLaw></reaction>
<reaction id="R_r0357" name="phosphogluconate dehydrogenase" reversible="false"><notes><html:p>GENE_ASSOCIATION: SCO3877</html:p><html:p>PROTEIN_CLASS: 1.1.1.44</html:p></notes><listOfReactants><speciesReference species="M_D6PGC" stoichiometry="1"/><speciesReference species="M_NADP" stoichiometry="1"/></listOfReactants><listOfProducts><speciesReference species="M_CO2" stoichiometry="1"></speciesReference><speciesReference species="M_NADPH" stoichiometry="1"></speciesReference><speciesReference species="M_RL5P" stoichiometry="1"></speciesReference></listOfProducts><kineticLaw><math xmlns="http://www.w3.org/1998/Math/MathML"><apply><ci> LOWER_BOUND </ci><ci> UPPER_BOUND </ci><ci> OBJECTIVE_COEFFICIENT </ci></apply></math><listOfParameters><parameter id="LOWER_BOUND" value="     0.00000000"/><parameter id="UPPER_BOUND" value="  1000.00000000"/><parameter id="OBJECTIVE_COEFFICIENT" value="     0.00000000"/></listOfParameters></kineticLaw></reaction>
<reaction id="R_r0358" name="phosphogluconate dehydrogenase" reversible="false"><notes><html:p>GENE_ASSOCIATION: SCO6658</html:p><html:p>PROTEIN_CLASS: 1.1.1.44</html:p></notes><listOfReactants><speciesReference species="M_D6PGC" stoichiometry="1"/><speciesReference species="M_NADP" stoichiometry="1"/></listOfReactants><listOfProducts><speciesReference species="M_CO2" stoichiometry="1"></speciesReference><speciesReference species="M_NADPH" stoichiometry="1"></speciesReference><speciesReference species="M_RL5P" stoichiometry="1"></speciesReference></listOfProducts><kineticLaw><math xmlns="http://www.w3.org/1998/Math/MathML"><apply><ci> LOWER_BOUND </ci><ci> UPPER_BOUND </ci><ci> OBJECTIVE_COEFFICIENT </ci></apply></math><listOfParameters><parameter id="LOWER_BOUND" value="     0.00000000"/><parameter id="UPPER_BOUND" value="  1000.00000000"/><parameter id="OBJECTIVE_COEFFICIENT" value="     0.00000000"/></listOfParameters></kineticLaw></reaction>
<reaction id="R_r0359" name="ribulose-phosphate 3-epimerase" reversible="true"><notes><html:p>GENE_ASSOCIATION: SCO1464</html:p><html:p>PROTEIN_CLASS: 5.1.3.1</html:p></notes><listOfReactants><speciesReference species="M_RL5P" stoichiometry="1"/></listOfReactants><listOfProducts><speciesReference species="M_X5P" stoichiometry="1"></speciesReference></listOfProducts><kineticLaw><math xmlns="http://www.w3.org/1998/Math/MathML"><apply><ci> LOWER_BOUND </ci><ci> UPPER_BOUND </ci><ci> OBJECTIVE_COEFFICIENT </ci></apply></math><listOfParameters><parameter id="LOWER_BOUND" value=" -1000.00000000"/><parameter id="UPPER_BOUND" value="  1000.00000000"/><parameter id="OBJECTIVE_COEFFICIENT" value="     0.00000000"/></listOfParameters></kineticLaw></reaction>
<reaction id="R_r0360" name="ribose-5-phosphate isomerase" reversible="true"><notes><html:p>GENE_ASSOCIATION: SCO0579</html:p><html:p>PROTEIN_CLASS: 5.3.1.6</html:p></notes><listOfReactants><speciesReference species="M_RL5P" stoichiometry="1"/></listOfReactants><listOfProducts><speciesReference species="M_R5P" stoichiometry="1"></speciesReference></listOfProducts><kineticLaw><math xmlns="http://www.w3.org/1998/Math/MathML"><apply><ci> LOWER_BOUND </ci><ci> UPPER_BOUND </ci><ci> OBJECTIVE_COEFFICIENT </ci></apply></math><listOfParameters><parameter id="LOWER_BOUND" value=" -1000.00000000"/><parameter id="UPPER_BOUND" value="  1000.00000000"/><parameter id="OBJECTIVE_COEFFICIENT" value="     0.00000000"/></listOfParameters></kineticLaw></reaction>
<reaction id="R_r0361" name="ribose-5-phosphate isomerase" reversible="true"><notes><html:p>GENE_ASSOCIATION: SCO1224</html:p><html:p>PROTEIN_CLASS: 5.3.1.6</html:p></notes><listOfReactants><speciesReference species="M_RL5P" stoichiometry="1"/></listOfReactants><listOfProducts><speciesReference species="M_R5P" stoichiometry="1"></speciesReference></listOfProducts><kineticLaw><math xmlns="http://www.w3.org/1998/Math/MathML"><apply><ci> LOWER_BOUND </ci><ci> UPPER_BOUND </ci><ci> OBJECTIVE_COEFFICIENT </ci></apply></math><listOfParameters><parameter id="LOWER_BOUND" value=" -1000.00000000"/><parameter id="UPPER_BOUND" value="  1000.00000000"/><parameter id="OBJECTIVE_COEFFICIENT" value="     0.00000000"/></listOfParameters></kineticLaw></reaction>
<reaction id="R_r0362" name="ribose-5-phosphate isomerase" reversible="true"><notes><html:p>GENE_ASSOCIATION: SCO2627</html:p><html:p>PROTEIN_CLASS: 5.3.1.6</html:p></notes><listOfReactants><speciesReference species="M_RL5P" stoichiometry="1"/></listOfReactants><listOfProducts><speciesReference species="M_R5P" stoichiometry="1"></speciesReference></listOfProducts><kineticLaw><math xmlns="http://www.w3.org/1998/Math/MathML"><apply><ci> LOWER_BOUND </ci><ci> UPPER_BOUND </ci><ci> OBJECTIVE_COEFFICIENT </ci></apply></math><listOfParameters><parameter id="LOWER_BOUND" value=" -1000.00000000"/><parameter id="UPPER_BOUND" value="  1000.00000000"/><parameter id="OBJECTIVE_COEFFICIENT" value="     0.00000000"/></listOfParameters></kineticLaw></reaction>
<reaction id="R_r0363" name="phosphoglucomutase" reversible="true"><notes><html:p>GENE_ASSOCIATION: SCO7443</html:p><html:p>PROTEIN_CLASS: 5.4.2.2</html:p></notes><listOfReactants><speciesReference species="M_R1P" stoichiometry="1"/></listOfReactants><listOfProducts><speciesReference species="M_R5P" stoichiometry="1"></speciesReference></listOfProducts><kineticLaw><math xmlns="http://www.w3.org/1998/Math/MathML"><apply><ci> LOWER_BOUND </ci><ci> UPPER_BOUND </ci><ci> OBJECTIVE_COEFFICIENT </ci></apply></math><listOfParameters><parameter id="LOWER_BOUND" value=" -1000.00000000"/><parameter id="UPPER_BOUND" value="  1000.00000000"/><parameter id="OBJECTIVE_COEFFICIENT" value="     0.00000000"/></listOfParameters></kineticLaw></reaction>
<reaction id="R_r0364" name="transketolase" reversible="true"><notes><html:p>GENE_ASSOCIATION: SCO1935</html:p><html:p>PROTEIN_CLASS: 2.2.1.1</html:p></notes><listOfReactants><speciesReference species="M_R5P" stoichiometry="1"/><speciesReference species="M_X5P" stoichiometry="1"/></listOfReactants><listOfProducts><speciesReference species="M_G3P" stoichiometry="1"></speciesReference><speciesReference species="M_S7P" stoichiometry="1"></speciesReference></listOfProducts><kineticLaw><math xmlns="http://www.w3.org/1998/Math/MathML"><apply><ci> LOWER_BOUND </ci><ci> UPPER_BOUND </ci><ci> OBJECTIVE_COEFFICIENT </ci></apply></math><listOfParameters><parameter id="LOWER_BOUND" value=" -1000.00000000"/><parameter id="UPPER_BOUND" value="  1000.00000000"/><parameter id="OBJECTIVE_COEFFICIENT" value="     0.00000000"/></listOfParameters></kineticLaw></reaction>
<reaction id="R_r0365" name="transketolase" reversible="true"><notes><html:p>GENE_ASSOCIATION: SCO1935</html:p><html:p>PROTEIN_CLASS: 2.2.1.1</html:p></notes><listOfReactants><speciesReference species="M_E4P" stoichiometry="1"/><speciesReference species="M_X5P" stoichiometry="1"/></listOfReactants><listOfProducts><speciesReference species="M_F6P" stoichiometry="1"></speciesReference><speciesReference species="M_G3P" stoichiometry="1"></speciesReference></listOfProducts><kineticLaw><math xmlns="http://www.w3.org/1998/Math/MathML"><apply><ci> LOWER_BOUND </ci><ci> UPPER_BOUND </ci><ci> OBJECTIVE_COEFFICIENT </ci></apply></math><listOfParameters><parameter id="LOWER_BOUND" value=" -1000.00000000"/><parameter id="UPPER_BOUND" value="  1000.00000000"/><parameter id="OBJECTIVE_COEFFICIENT" value="     0.00000000"/></listOfParameters></kineticLaw></reaction>
<reaction id="R_r0366" name="transketolase" reversible="true"><notes><html:p>GENE_ASSOCIATION: SCO6497</html:p><html:p>PROTEIN_CLASS: 2.2.1.1</html:p></notes><listOfReactants><speciesReference species="M_R5P" stoichiometry="1"/><speciesReference species="M_X5P" stoichiometry="1"/></listOfReactants><listOfProducts><speciesReference species="M_G3P" stoichiometry="1"></speciesReference><speciesReference species="M_S7P" stoichiometry="1"></speciesReference></listOfProducts><kineticLaw><math xmlns="http://www.w3.org/1998/Math/MathML"><apply><ci> LOWER_BOUND </ci><ci> UPPER_BOUND </ci><ci> OBJECTIVE_COEFFICIENT </ci></apply></math><listOfParameters><parameter id="LOWER_BOUND" value=" -1000.00000000"/><parameter id="UPPER_BOUND" value="  1000.00000000"/><parameter id="OBJECTIVE_COEFFICIENT" value="     0.00000000"/></listOfParameters></kineticLaw></reaction>
<reaction id="R_r0367" name="transketolase" reversible="true"><notes><html:p>GENE_ASSOCIATION: SCO6497</html:p><html:p>PROTEIN_CLASS: 2.2.1.1</html:p></notes><listOfReactants><speciesReference species="M_E4P" stoichiometry="1"/><speciesReference species="M_X5P" stoichiometry="1"/></listOfReactants><listOfProducts><speciesReference species="M_F6P" stoichiometry="1"></speciesReference><speciesReference species="M_G3P" stoichiometry="1"></speciesReference></listOfProducts><kineticLaw><math xmlns="http://www.w3.org/1998/Math/MathML"><apply><ci> LOWER_BOUND </ci><ci> UPPER_BOUND </ci><ci> OBJECTIVE_COEFFICIENT </ci></apply></math><listOfParameters><parameter id="LOWER_BOUND" value=" -1000.00000000"/><parameter id="UPPER_BOUND" value="  1000.00000000"/><parameter id="OBJECTIVE_COEFFICIENT" value="     0.00000000"/></listOfParameters></kineticLaw></reaction>
<reaction id="R_r0368" name="transketolase" reversible="true"><notes><html:p>GENE_ASSOCIATION: SCO6663</html:p><html:p>PROTEIN_CLASS: 2.2.1.1</html:p></notes><listOfReactants><speciesReference species="M_R5P" stoichiometry="1"/><speciesReference species="M_X5P" stoichiometry="1"/></listOfReactants><listOfProducts><speciesReference species="M_G3P" stoichiometry="1"></speciesReference><speciesReference species="M_S7P" stoichiometry="1"></speciesReference></listOfProducts><kineticLaw><math xmlns="http://www.w3.org/1998/Math/MathML"><apply><ci> LOWER_BOUND </ci><ci> UPPER_BOUND </ci><ci> OBJECTIVE_COEFFICIENT </ci></apply></math><listOfParameters><parameter id="LOWER_BOUND" value=" -1000.00000000"/><parameter id="UPPER_BOUND" value="  1000.00000000"/><parameter id="OBJECTIVE_COEFFICIENT" value="     0.00000000"/></listOfParameters></kineticLaw></reaction>
<reaction id="R_r0369" name="transketolase" reversible="true"><notes><html:p>GENE_ASSOCIATION: SCO6663</html:p><html:p>PROTEIN_CLASS: 2.2.1.1</html:p></notes><listOfReactants><speciesReference species="M_E4P" stoichiometry="1"/><speciesReference species="M_X5P" stoichiometry="1"/></listOfReactants><listOfProducts><speciesReference species="M_F6P" stoichiometry="1"></speciesReference><speciesReference species="M_G3P" stoichiometry="1"></speciesReference></listOfProducts><kineticLaw><math xmlns="http://www.w3.org/1998/Math/MathML"><apply><ci> LOWER_BOUND </ci><ci> UPPER_BOUND </ci><ci> OBJECTIVE_COEFFICIENT </ci></apply></math><listOfParameters><parameter id="LOWER_BOUND" value=" -1000.00000000"/><parameter id="UPPER_BOUND" value="  1000.00000000"/><parameter id="OBJECTIVE_COEFFICIENT" value="     0.00000000"/></listOfParameters></kineticLaw></reaction>
<reaction id="R_r0370" name="transaldolase" reversible="true"><notes><html:p>GENE_ASSOCIATION: SCO6662</html:p><html:p>PROTEIN_CLASS: 2.2.1.2</html:p></notes><listOfReactants><speciesReference species="M_G3P" stoichiometry="1"/><speciesReference species="M_S7P" stoichiometry="1"/></listOfReactants><listOfProducts><speciesReference species="M_E4P" stoichiometry="1"></speciesReference><speciesReference species="M_F6P" stoichiometry="1"></speciesReference></listOfProducts><kineticLaw><math xmlns="http://www.w3.org/1998/Math/MathML"><apply><ci> LOWER_BOUND </ci><ci> UPPER_BOUND </ci><ci> OBJECTIVE_COEFFICIENT </ci></apply></math><listOfParameters><parameter id="LOWER_BOUND" value=" -1000.00000000"/><parameter id="UPPER_BOUND" value="  1000.00000000"/><parameter id="OBJECTIVE_COEFFICIENT" value="     0.00000000"/></listOfParameters></kineticLaw></reaction>
<reaction id="R_r0371" name="transaldolase" reversible="true"><notes><html:p>GENE_ASSOCIATION: SCO1936</html:p><html:p>PROTEIN_CLASS: 2.2.1.2</html:p></notes><listOfReactants><speciesReference species="M_G3P" stoichiometry="1"/><speciesReference species="M_S7P" stoichiometry="1"/></listOfReactants><listOfProducts><speciesReference species="M_E4P" stoichiometry="1"></speciesReference><speciesReference species="M_F6P" stoichiometry="1"></speciesReference></listOfProducts><kineticLaw><math xmlns="http://www.w3.org/1998/Math/MathML"><apply><ci> LOWER_BOUND </ci><ci> UPPER_BOUND </ci><ci> OBJECTIVE_COEFFICIENT </ci></apply></math><listOfParameters><parameter id="LOWER_BOUND" value=" -1000.00000000"/><parameter id="UPPER_BOUND" value="  1000.00000000"/><parameter id="OBJECTIVE_COEFFICIENT" value="     0.00000000"/></listOfParameters></kineticLaw></reaction>
<reaction id="R_r0372" name="ribokinase" reversible="false"><notes><html:p>GENE_ASSOCIATION: SCO2748</html:p><html:p>PROTEIN_CLASS: 2.7.1.15</html:p></notes><listOfReactants><speciesReference species="M_ATP" stoichiometry="1"/><speciesReference species="M_DRIB" stoichiometry="1"/></listOfReactants><listOfProducts><speciesReference species="M_ADP" stoichiometry="1"></speciesReference><speciesReference species="M_DR5P" stoichiometry="1"></speciesReference></listOfProducts><kineticLaw><math xmlns="http://www.w3.org/1998/Math/MathML"><apply><ci> LOWER_BOUND </ci><ci> UPPER_BOUND </ci><ci> OBJECTIVE_COEFFICIENT </ci></apply></math><listOfParameters><parameter id="LOWER_BOUND" value="     0.00000000"/><parameter id="UPPER_BOUND" value="  1000.00000000"/><parameter id="OBJECTIVE_COEFFICIENT" value="     0.00000000"/></listOfParameters></kineticLaw></reaction>
<reaction id="R_r0373" name="deoxyribose-phosphate aldolase" reversible="false"><notes><html:p>GENE_ASSOCIATION: SCO4914</html:p><html:p>PROTEIN_CLASS: 4.1.2.4</html:p></notes><listOfReactants><speciesReference species="M_DR5P" stoichiometry="1"/></listOfReactants><listOfProducts><speciesReference species="M_ACAL" stoichiometry="1"></speciesReference><speciesReference species="M_G3P" stoichiometry="1"></speciesReference></listOfProducts><kineticLaw><math xmlns="http://www.w3.org/1998/Math/MathML"><apply><ci> LOWER_BOUND </ci><ci> UPPER_BOUND </ci><ci> OBJECTIVE_COEFFICIENT </ci></apply></math><listOfParameters><parameter id="LOWER_BOUND" value="     0.00000000"/><parameter id="UPPER_BOUND" value="  1000.00000000"/><parameter id="OBJECTIVE_COEFFICIENT" value="     0.00000000"/></listOfParameters></kineticLaw></reaction>
<reaction id="R_r0374" name="gluconolactonase" reversible="false"><notes><html:p>GENE_ASSOCIATION: SCO0524</html:p><html:p>PROTEIN_CLASS: 3.1.1.17</html:p></notes><listOfReactants><speciesReference species="M_G15L" stoichiometry="1"/></listOfReactants><listOfProducts><speciesReference species="M_GLUC" stoichiometry="1"></speciesReference></listOfProducts><kineticLaw><math xmlns="http://www.w3.org/1998/Math/MathML"><apply><ci> LOWER_BOUND </ci><ci> UPPER_BOUND </ci><ci> OBJECTIVE_COEFFICIENT </ci></apply></math><listOfParameters><parameter id="LOWER_BOUND" value="     0.00000000"/><parameter id="UPPER_BOUND" value="  1000.00000000"/><parameter id="OBJECTIVE_COEFFICIENT" value="     0.00000000"/></listOfParameters></kineticLaw></reaction>
<reaction id="R_r0375" name="2-dehydro-3-deoxy-phosphogluconate aldolase" reversible="false"><notes><html:p>GENE_ASSOCIATION: SCO0852</html:p><html:p>PROTEIN_CLASS: 4.1.2.14</html:p></notes><listOfReactants><speciesReference species="M_KDPG" stoichiometry="1"/></listOfReactants><listOfProducts><speciesReference species="M_G3P" stoichiometry="1"></speciesReference><speciesReference species="M_PYR" stoichiometry="1"></speciesReference></listOfProducts><kineticLaw><math xmlns="http://www.w3.org/1998/Math/MathML"><apply><ci> LOWER_BOUND </ci><ci> UPPER_BOUND </ci><ci> OBJECTIVE_COEFFICIENT </ci></apply></math><listOfParameters><parameter id="LOWER_BOUND" value="     0.00000000"/><parameter id="UPPER_BOUND" value="  1000.00000000"/><parameter id="OBJECTIVE_COEFFICIENT" value="     0.00000000"/></listOfParameters></kineticLaw></reaction>
<reaction id="R_r0376" name="2-dehydro-3-deoxy-phosphogluconate aldolase" reversible="false"><notes><html:p>GENE_ASSOCIATION: SCO2298</html:p><html:p>PROTEIN_CLASS: 4.1.2.14</html:p></notes><listOfReactants><speciesReference species="M_KDPG" stoichiometry="1"/></listOfReactants><listOfProducts><speciesReference species="M_G3P" stoichiometry="1"></speciesReference><speciesReference species="M_PYR" stoichiometry="1"></speciesReference></listOfProducts><kineticLaw><math xmlns="http://www.w3.org/1998/Math/MathML"><apply><ci> LOWER_BOUND </ci><ci> UPPER_BOUND </ci><ci> OBJECTIVE_COEFFICIENT </ci></apply></math><listOfParameters><parameter id="LOWER_BOUND" value="     0.00000000"/><parameter id="UPPER_BOUND" value="  1000.00000000"/><parameter id="OBJECTIVE_COEFFICIENT" value="     0.00000000"/></listOfParameters></kineticLaw></reaction>
<reaction id="R_r0377" name="2-dehydro-3-deoxy-phosphogluconate aldolase" reversible="false"><notes><html:p>GENE_ASSOCIATION: SCO3473</html:p><html:p>PROTEIN_CLASS: 4.1.2.14</html:p></notes><listOfReactants><speciesReference species="M_KDPG" stoichiometry="1"/></listOfReactants><listOfProducts><speciesReference species="M_G3P" stoichiometry="1"></speciesReference><speciesReference species="M_PYR" stoichiometry="1"></speciesReference></listOfProducts><kineticLaw><math xmlns="http://www.w3.org/1998/Math/MathML"><apply><ci> LOWER_BOUND </ci><ci> UPPER_BOUND </ci><ci> OBJECTIVE_COEFFICIENT </ci></apply></math><listOfParameters><parameter id="LOWER_BOUND" value="     0.00000000"/><parameter id="UPPER_BOUND" value="  1000.00000000"/><parameter id="OBJECTIVE_COEFFICIENT" value="     0.00000000"/></listOfParameters></kineticLaw></reaction>
<reaction id="R_r0378" name="2-dehydro-3-deoxy-phosphogluconate aldolase" reversible="false"><notes><html:p>GENE_ASSOCIATION: SCO3495</html:p><html:p>PROTEIN_CLASS: 4.1.2.14</html:p></notes><listOfReactants><speciesReference species="M_KDPG" stoichiometry="1"/></listOfReactants><listOfProducts><speciesReference species="M_G3P" stoichiometry="1"></speciesReference><speciesReference species="M_PYR" stoichiometry="1"></speciesReference></listOfProducts><kineticLaw><math xmlns="http://www.w3.org/1998/Math/MathML"><apply><ci> LOWER_BOUND </ci><ci> UPPER_BOUND </ci><ci> OBJECTIVE_COEFFICIENT </ci></apply></math><listOfParameters><parameter id="LOWER_BOUND" value="     0.00000000"/><parameter id="UPPER_BOUND" value="  1000.00000000"/><parameter id="OBJECTIVE_COEFFICIENT" value="     0.00000000"/></listOfParameters></kineticLaw></reaction>
<reaction id="R_r0379" name="2-dehydro-3-deoxygluconokinase" reversible="false"><notes><html:p>GENE_ASSOCIATION: SCO3494</html:p><html:p>PROTEIN_CLASS: 2.7.1.45</html:p></notes><listOfReactants><speciesReference species="M_ATP" stoichiometry="1"/><speciesReference species="M_KDG" stoichiometry="1"/></listOfReactants><listOfProducts><speciesReference species="M_ADP" stoichiometry="1"></speciesReference><speciesReference species="M_KDPG" stoichiometry="1"></speciesReference></listOfProducts><kineticLaw><math xmlns="http://www.w3.org/1998/Math/MathML"><apply><ci> LOWER_BOUND </ci><ci> UPPER_BOUND </ci><ci> OBJECTIVE_COEFFICIENT </ci></apply></math><listOfParameters><parameter id="LOWER_BOUND" value="     0.00000000"/><parameter id="UPPER_BOUND" value="  1000.00000000"/><parameter id="OBJECTIVE_COEFFICIENT" value="     0.00000000"/></listOfParameters></kineticLaw></reaction>
<reaction id="R_r0380" name="2-dehydro-3-deoxygluconokinase" reversible="false"><notes><html:p>GENE_ASSOCIATION: SCO0851</html:p><html:p>PROTEIN_CLASS: 2.7.1.45</html:p></notes><listOfReactants><speciesReference species="M_ATP" stoichiometry="1"/><speciesReference species="M_KDG" stoichiometry="1"/></listOfReactants><listOfProducts><speciesReference species="M_ADP" stoichiometry="1"></speciesReference><speciesReference species="M_KDPG" stoichiometry="1"></speciesReference></listOfProducts><kineticLaw><math xmlns="http://www.w3.org/1998/Math/MathML"><apply><ci> LOWER_BOUND </ci><ci> UPPER_BOUND </ci><ci> OBJECTIVE_COEFFICIENT </ci></apply></math><listOfParameters><parameter id="LOWER_BOUND" value="     0.00000000"/><parameter id="UPPER_BOUND" value="  1000.00000000"/><parameter id="OBJECTIVE_COEFFICIENT" value="     0.00000000"/></listOfParameters></kineticLaw></reaction>
<reaction id="R_r0381" name="2-dehydro-3-deoxygluconokinase" reversible="false"><notes><html:p>GENE_ASSOCIATION: SCO3474</html:p><html:p>PROTEIN_CLASS: 2.7.1.45</html:p></notes><listOfReactants><speciesReference species="M_ATP" stoichiometry="1"/><speciesReference species="M_KDG" stoichiometry="1"/></listOfReactants><listOfProducts><speciesReference species="M_ADP" stoichiometry="1"></speciesReference><speciesReference species="M_KDPG" stoichiometry="1"></speciesReference></listOfProducts><kineticLaw><math xmlns="http://www.w3.org/1998/Math/MathML"><apply><ci> LOWER_BOUND </ci><ci> UPPER_BOUND </ci><ci> OBJECTIVE_COEFFICIENT </ci></apply></math><listOfParameters><parameter id="LOWER_BOUND" value="     0.00000000"/><parameter id="UPPER_BOUND" value="  1000.00000000"/><parameter id="OBJECTIVE_COEFFICIENT" value="     0.00000000"/></listOfParameters></kineticLaw></reaction>
<reaction id="R_r0382" name="UDP-glucose 6-dehydrogenase" reversible="false"><notes><html:p>GENE_ASSOCIATION: SCO3052</html:p><html:p>PROTEIN_CLASS: 1.1.1.22</html:p></notes><listOfReactants><speciesReference species="M_NAD" stoichiometry="2"/><speciesReference species="M_UDPG" stoichiometry="1"/></listOfReactants><listOfProducts><speciesReference species="M_NADH" stoichiometry="2"></speciesReference><speciesReference species="M_UDPDGLUC" stoichiometry="1"></speciesReference></listOfProducts><kineticLaw><math xmlns="http://www.w3.org/1998/Math/MathML"><apply><ci> LOWER_BOUND </ci><ci> UPPER_BOUND </ci><ci> OBJECTIVE_COEFFICIENT </ci></apply></math><listOfParameters><parameter id="LOWER_BOUND" value="     0.00000000"/><parameter id="UPPER_BOUND" value="  1000.00000000"/><parameter id="OBJECTIVE_COEFFICIENT" value="     0.00000000"/></listOfParameters></kineticLaw></reaction>
<reaction id="R_r0383" name="pyruvate carboxylase" reversible="false"><notes><html:p>GENE_ASSOCIATION: SCO0546</html:p><html:p>PROTEIN_CLASS: 6.4.1.1</html:p></notes><listOfReactants><speciesReference species="M_ATP" stoichiometry="1"/><speciesReference species="M_CO2" stoichiometry="1"/><speciesReference species="M_PYR" stoichiometry="1"/></listOfReactants><listOfProducts><speciesReference species="M_ADP" stoichiometry="1"></speciesReference><speciesReference species="M_OA" stoichiometry="1"></speciesReference><speciesReference species="M_PI" stoichiometry="1"></speciesReference></listOfProducts><kineticLaw><math xmlns="http://www.w3.org/1998/Math/MathML"><apply><ci> LOWER_BOUND </ci><ci> UPPER_BOUND </ci><ci> OBJECTIVE_COEFFICIENT </ci></apply></math><listOfParameters><parameter id="LOWER_BOUND" value="     0.00000000"/><parameter id="UPPER_BOUND" value="  1000.00000000"/><parameter id="OBJECTIVE_COEFFICIENT" value="     0.00000000"/></listOfParameters></kineticLaw></reaction>
<reaction id="R_r0384" name="phosphoenolpyruvate carboxykinase (GTP)" reversible="false"><notes><html:p>GENE_ASSOCIATION: SCO4979</html:p><html:p>PROTEIN_CLASS: 4.1.1.32</html:p></notes><listOfReactants><speciesReference species="M_CO2" stoichiometry="1"/><speciesReference species="M_GDP" stoichiometry="1"/><speciesReference species="M_PEP" stoichiometry="1"/></listOfReactants><listOfProducts><speciesReference species="M_GTP" stoichiometry="1"></speciesReference><speciesReference species="M_OA" stoichiometry="1"></speciesReference></listOfProducts><kineticLaw><math xmlns="http://www.w3.org/1998/Math/MathML"><apply><ci> LOWER_BOUND </ci><ci> UPPER_BOUND </ci><ci> OBJECTIVE_COEFFICIENT </ci></apply></math><listOfParameters><parameter id="LOWER_BOUND" value="     0.00000000"/><parameter id="UPPER_BOUND" value="  1000.00000000"/><parameter id="OBJECTIVE_COEFFICIENT" value="     0.00000000"/></listOfParameters></kineticLaw></reaction>
<reaction id="R_r0385" name="phosphoenolpyruvate carboxylase" reversible="false"><notes><html:p>GENE_ASSOCIATION: SCO3127</html:p><html:p>PROTEIN_CLASS: 4.1.1.31</html:p></notes><listOfReactants><speciesReference species="M_CO2" stoichiometry="1"/><speciesReference species="M_PEP" stoichiometry="1"/></listOfReactants><listOfProducts><speciesReference species="M_OA" stoichiometry="1"></speciesReference><speciesReference species="M_PI" stoichiometry="1"></speciesReference></listOfProducts><kineticLaw><math xmlns="http://www.w3.org/1998/Math/MathML"><apply><ci> LOWER_BOUND </ci><ci> UPPER_BOUND </ci><ci> OBJECTIVE_COEFFICIENT </ci></apply></math><listOfParameters><parameter id="LOWER_BOUND" value="     0.00000000"/><parameter id="UPPER_BOUND" value="  1000.00000000"/><parameter id="OBJECTIVE_COEFFICIENT" value="     0.00000000"/></listOfParameters></kineticLaw></reaction>
<reaction id="R_r0386" name="isocitrate lyase" reversible="false"><notes><html:p>GENE_ASSOCIATION: SCO0982</html:p><html:p>PROTEIN_CLASS: 4.1.3.1</html:p></notes><listOfReactants><speciesReference species="M_ICIT" stoichiometry="1"/></listOfReactants><listOfProducts><speciesReference species="M_GLX" stoichiometry="1"></speciesReference><speciesReference species="M_SUCC" stoichiometry="1"></speciesReference></listOfProducts><kineticLaw><math xmlns="http://www.w3.org/1998/Math/MathML"><apply><ci> LOWER_BOUND </ci><ci> UPPER_BOUND </ci><ci> OBJECTIVE_COEFFICIENT </ci></apply></math><listOfParameters><parameter id="LOWER_BOUND" value="     0.00000000"/><parameter id="UPPER_BOUND" value="  1000.00000000"/><parameter id="OBJECTIVE_COEFFICIENT" value="     0.00000000"/></listOfParameters></kineticLaw></reaction>
<reaction id="R_r0387" name="malate synthase" reversible="false"><notes><html:p>GENE_ASSOCIATION: SCO6243</html:p><html:p>PROTEIN_CLASS: 2.3.3.9</html:p></notes><listOfReactants><speciesReference species="M_ACCOA" stoichiometry="1"/><speciesReference species="M_GLX" stoichiometry="1"/></listOfReactants><listOfProducts><speciesReference species="M_COA" stoichiometry="1"></speciesReference><speciesReference species="M_MAL" stoichiometry="1"></speciesReference></listOfProducts><kineticLaw><math xmlns="http://www.w3.org/1998/Math/MathML"><apply><ci> LOWER_BOUND </ci><ci> UPPER_BOUND </ci><ci> OBJECTIVE_COEFFICIENT </ci></apply></math><listOfParameters><parameter id="LOWER_BOUND" value="     0.00000000"/><parameter id="UPPER_BOUND" value="  1000.00000000"/><parameter id="OBJECTIVE_COEFFICIENT" value="     0.00000000"/></listOfParameters></kineticLaw></reaction>
<reaction id="R_r0388" name="malate synthase" reversible="false"><notes><html:p>GENE_ASSOCIATION: SCO0983</html:p><html:p>PROTEIN_CLASS: 2.3.3.9</html:p></notes><listOfReactants><speciesReference species="M_ACCOA" stoichiometry="1"/><speciesReference species="M_GLX" stoichiometry="1"/></listOfReactants><listOfProducts><speciesReference species="M_COA" stoichiometry="1"></speciesReference><speciesReference species="M_MAL" stoichiometry="1"></speciesReference></listOfProducts><kineticLaw><math xmlns="http://www.w3.org/1998/Math/MathML"><apply><ci> LOWER_BOUND </ci><ci> UPPER_BOUND </ci><ci> OBJECTIVE_COEFFICIENT </ci></apply></math><listOfParameters><parameter id="LOWER_BOUND" value="     0.00000000"/><parameter id="UPPER_BOUND" value="  1000.00000000"/><parameter id="OBJECTIVE_COEFFICIENT" value="     0.00000000"/></listOfParameters></kineticLaw></reaction>
<reaction id="R_r0389" name="2-hydroxy-3-oxopropionate reductase" reversible="true"><notes><html:p>GENE_ASSOCIATION: SCO6205</html:p><html:p>PROTEIN_CLASS: 1.1.1.60</html:p></notes><listOfReactants><speciesReference species="M_DGLYCERATE" stoichiometry="1"/><speciesReference species="M_NAD" stoichiometry="1"/></listOfReactants><listOfProducts><speciesReference species="M_NADH" stoichiometry="1"></speciesReference><speciesReference species="M_TARTRONATE" stoichiometry="1"></speciesReference></listOfProducts><kineticLaw><math xmlns="http://www.w3.org/1998/Math/MathML"><apply><ci> LOWER_BOUND </ci><ci> UPPER_BOUND </ci><ci> OBJECTIVE_COEFFICIENT </ci></apply></math><listOfParameters><parameter id="LOWER_BOUND" value=" -1000.00000000"/><parameter id="UPPER_BOUND" value="  1000.00000000"/><parameter id="OBJECTIVE_COEFFICIENT" value="     0.00000000"/></listOfParameters></kineticLaw></reaction>
<reaction id="R_r0390" name="hydroxypyruvate isomerase" reversible="true"><notes><html:p>GENE_ASSOCIATION: SCO6206</html:p><html:p>PROTEIN_CLASS: 5.3.1.22</html:p></notes><listOfReactants><speciesReference species="M_HYDROXYPYRUVATE" stoichiometry="1"/></listOfReactants><listOfProducts><speciesReference species="M_TARTRONATE" stoichiometry="1"></speciesReference></listOfProducts><kineticLaw><math xmlns="http://www.w3.org/1998/Math/MathML"><apply><ci> LOWER_BOUND </ci><ci> UPPER_BOUND </ci><ci> OBJECTIVE_COEFFICIENT </ci></apply></math><listOfParameters><parameter id="LOWER_BOUND" value=" -1000.00000000"/><parameter id="UPPER_BOUND" value="  1000.00000000"/><parameter id="OBJECTIVE_COEFFICIENT" value="     0.00000000"/></listOfParameters></kineticLaw></reaction>
<reaction id="R_r0391" name="tartronate-semialdehyde synthase" reversible="false"><notes><html:p>GENE_ASSOCIATION: SCO6201</html:p><html:p>PROTEIN_CLASS: 4.1.1.47</html:p></notes><listOfReactants><speciesReference species="M_GLX" stoichiometry="2"/></listOfReactants><listOfProducts><speciesReference species="M_CO2" stoichiometry="1"></speciesReference><speciesReference species="M_TARTRONATE" stoichiometry="1"></speciesReference></listOfProducts><kineticLaw><math xmlns="http://www.w3.org/1998/Math/MathML"><apply><ci> LOWER_BOUND </ci><ci> UPPER_BOUND </ci><ci> OBJECTIVE_COEFFICIENT </ci></apply></math><listOfParameters><parameter id="LOWER_BOUND" value="     0.00000000"/><parameter id="UPPER_BOUND" value="  1000.00000000"/><parameter id="OBJECTIVE_COEFFICIENT" value="     0.00000000"/></listOfParameters></kineticLaw></reaction>
<reaction id="R_r0392" name="4-hydroxy-2-oxoglutarate aldolase" reversible="false"><notes><html:p>GENE_ASSOCIATION: SCO0852</html:p><html:p>PROTEIN_CLASS: 4.1.3.16</html:p></notes><listOfReactants><speciesReference species="M_HYDROXYAKG" stoichiometry="1"/></listOfReactants><listOfProducts><speciesReference species="M_GLX" stoichiometry="1"></speciesReference><speciesReference species="M_PYR" stoichiometry="1"></speciesReference></listOfProducts><kineticLaw><math xmlns="http://www.w3.org/1998/Math/MathML"><apply><ci> LOWER_BOUND </ci><ci> UPPER_BOUND </ci><ci> OBJECTIVE_COEFFICIENT </ci></apply></math><listOfParameters><parameter id="LOWER_BOUND" value="     0.00000000"/><parameter id="UPPER_BOUND" value="  1000.00000000"/><parameter id="OBJECTIVE_COEFFICIENT" value="     0.00000000"/></listOfParameters></kineticLaw></reaction>
<reaction id="R_r0393" name="4-hydroxy-2-oxoglutarate aldolase" reversible="false"><notes><html:p>GENE_ASSOCIATION: SCO2298</html:p><html:p>PROTEIN_CLASS: 4.1.3.16</html:p></notes><listOfReactants><speciesReference species="M_HYDROXYAKG" stoichiometry="1"/></listOfReactants><listOfProducts><speciesReference species="M_GLX" stoichiometry="1"></speciesReference><speciesReference species="M_PYR" stoichiometry="1"></speciesReference></listOfProducts><kineticLaw><math xmlns="http://www.w3.org/1998/Math/MathML"><apply><ci> LOWER_BOUND </ci><ci> UPPER_BOUND </ci><ci> OBJECTIVE_COEFFICIENT </ci></apply></math><listOfParameters><parameter id="LOWER_BOUND" value="     0.00000000"/><parameter id="UPPER_BOUND" value="  1000.00000000"/><parameter id="OBJECTIVE_COEFFICIENT" value="     0.00000000"/></listOfParameters></kineticLaw></reaction>
<reaction id="R_r0394" name="4-hydroxy-2-oxoglutarate aldolase" reversible="false"><notes><html:p>GENE_ASSOCIATION: SCO3473</html:p><html:p>PROTEIN_CLASS: 4.1.3.16</html:p></notes><listOfReactants><speciesReference species="M_HYDROXYAKG" stoichiometry="1"/></listOfReactants><listOfProducts><speciesReference species="M_GLX" stoichiometry="1"></speciesReference><speciesReference species="M_PYR" stoichiometry="1"></speciesReference></listOfProducts><kineticLaw><math xmlns="http://www.w3.org/1998/Math/MathML"><apply><ci> LOWER_BOUND </ci><ci> UPPER_BOUND </ci><ci> OBJECTIVE_COEFFICIENT </ci></apply></math><listOfParameters><parameter id="LOWER_BOUND" value="     0.00000000"/><parameter id="UPPER_BOUND" value="  1000.00000000"/><parameter id="OBJECTIVE_COEFFICIENT" value="     0.00000000"/></listOfParameters></kineticLaw></reaction>
<reaction id="R_r0395" name="4-hydroxy-2-oxoglutarate aldolase" reversible="false"><notes><html:p>GENE_ASSOCIATION: SCO3495</html:p><html:p>PROTEIN_CLASS: 4.1.3.16</html:p></notes><listOfReactants><speciesReference species="M_HYDROXYAKG" stoichiometry="1"/></listOfReactants><listOfProducts><speciesReference species="M_GLX" stoichiometry="1"></speciesReference><speciesReference species="M_PYR" stoichiometry="1"></speciesReference></listOfProducts><kineticLaw><math xmlns="http://www.w3.org/1998/Math/MathML"><apply><ci> LOWER_BOUND </ci><ci> UPPER_BOUND </ci><ci> OBJECTIVE_COEFFICIENT </ci></apply></math><listOfParameters><parameter id="LOWER_BOUND" value="     0.00000000"/><parameter id="UPPER_BOUND" value="  1000.00000000"/><parameter id="OBJECTIVE_COEFFICIENT" value="     0.00000000"/></listOfParameters></kineticLaw></reaction>
<reaction id="R_r0396" name="glycolaldehyde dehydrogenase" reversible="false"><notes><html:p>PROTEIN_CLASS: 1.2.1.21</html:p></notes><listOfReactants><speciesReference species="M_GLAL" stoichiometry="1"/><speciesReference species="M_NAD" stoichiometry="1"/></listOfReactants><listOfProducts><speciesReference species="M_GLYCOLATE" stoichiometry="1"></speciesReference><speciesReference species="M_NADH" stoichiometry="1"></speciesReference></listOfProducts><kineticLaw><math xmlns="http://www.w3.org/1998/Math/MathML"><apply><ci> LOWER_BOUND </ci><ci> UPPER_BOUND </ci><ci> OBJECTIVE_COEFFICIENT </ci></apply></math><listOfParameters><parameter id="LOWER_BOUND" value="     0.00000000"/><parameter id="UPPER_BOUND" value="  1000.00000000"/><parameter id="OBJECTIVE_COEFFICIENT" value="     0.00000000"/></listOfParameters></kineticLaw></reaction>
<reaction id="R_r0397" name="(S)-2-hydroxy-acid oxidase" reversible="false"><notes><html:p>GENE_ASSOCIATION: SCO3228</html:p><html:p>PROTEIN_CLASS: 1.1.3.15</html:p></notes><listOfReactants><speciesReference species="M_GLYCOLATE" stoichiometry="1"/><speciesReference species="M_O2" stoichiometry="1"/></listOfReactants><listOfProducts><speciesReference species="M_GLX" stoichiometry="1"></speciesReference><speciesReference species="M_H2O2" stoichiometry="1"></speciesReference></listOfProducts><kineticLaw><math xmlns="http://www.w3.org/1998/Math/MathML"><apply><ci> LOWER_BOUND </ci><ci> UPPER_BOUND </ci><ci> OBJECTIVE_COEFFICIENT </ci></apply></math><listOfParameters><parameter id="LOWER_BOUND" value="     0.00000000"/><parameter id="UPPER_BOUND" value="  1000.00000000"/><parameter id="OBJECTIVE_COEFFICIENT" value="     0.00000000"/></listOfParameters></kineticLaw></reaction>
<reaction id="R_r0398" name="(S)-2-hydroxy-acid oxidase" reversible="false"><notes><html:p>GENE_ASSOCIATION: SCO2925</html:p><html:p>PROTEIN_CLASS: 1.1.3.15</html:p></notes><listOfReactants><speciesReference species="M_GLYCOLATE" stoichiometry="1"/><speciesReference species="M_O2" stoichiometry="1"/></listOfReactants><listOfProducts><speciesReference species="M_GLX" stoichiometry="1"></speciesReference><speciesReference species="M_H2O2" stoichiometry="1"></speciesReference></listOfProducts><kineticLaw><math xmlns="http://www.w3.org/1998/Math/MathML"><apply><ci> LOWER_BOUND </ci><ci> UPPER_BOUND </ci><ci> OBJECTIVE_COEFFICIENT </ci></apply></math><listOfParameters><parameter id="LOWER_BOUND" value="     0.00000000"/><parameter id="UPPER_BOUND" value="  1000.00000000"/><parameter id="OBJECTIVE_COEFFICIENT" value="     0.00000000"/></listOfParameters></kineticLaw></reaction>
<reaction id="R_r0399" name="catalase" reversible="false"><notes><html:p>GENE_ASSOCIATION: SCO0379</html:p><html:p>PROTEIN_CLASS: 1.11.1.6</html:p></notes><listOfReactants><speciesReference species="M_H2O2" stoichiometry="2"/></listOfReactants><listOfProducts><speciesReference species="M_O2" stoichiometry="1"></speciesReference></listOfProducts><kineticLaw><math xmlns="http://www.w3.org/1998/Math/MathML"><apply><ci> LOWER_BOUND </ci><ci> UPPER_BOUND </ci><ci> OBJECTIVE_COEFFICIENT </ci></apply></math><listOfParameters><parameter id="LOWER_BOUND" value="     0.00000000"/><parameter id="UPPER_BOUND" value="  1000.00000000"/><parameter id="OBJECTIVE_COEFFICIENT" value="     0.00000000"/></listOfParameters></kineticLaw></reaction>
<reaction id="R_r0400" name="catalase" reversible="false"><notes><html:p>GENE_ASSOCIATION: SCO6204</html:p><html:p>PROTEIN_CLASS: 1.11.1.6</html:p></notes><listOfReactants><speciesReference species="M_H2O2" stoichiometry="2"/></listOfReactants><listOfProducts><speciesReference species="M_O2" stoichiometry="1"></speciesReference></listOfProducts><kineticLaw><math xmlns="http://www.w3.org/1998/Math/MathML"><apply><ci> LOWER_BOUND </ci><ci> UPPER_BOUND </ci><ci> OBJECTIVE_COEFFICIENT </ci></apply></math><listOfParameters><parameter id="LOWER_BOUND" value="     0.00000000"/><parameter id="UPPER_BOUND" value="  1000.00000000"/><parameter id="OBJECTIVE_COEFFICIENT" value="     0.00000000"/></listOfParameters></kineticLaw></reaction>
<reaction id="R_r0401" name="catalase" reversible="false"><notes><html:p>GENE_ASSOCIATION: SCO7590</html:p><html:p>PROTEIN_CLASS: 1.11.1.6</html:p></notes><listOfReactants><speciesReference species="M_H2O2" stoichiometry="2"/></listOfReactants><listOfProducts><speciesReference species="M_O2" stoichiometry="1"></speciesReference></listOfProducts><kineticLaw><math xmlns="http://www.w3.org/1998/Math/MathML"><apply><ci> LOWER_BOUND </ci><ci> UPPER_BOUND </ci><ci> OBJECTIVE_COEFFICIENT </ci></apply></math><listOfParameters><parameter id="LOWER_BOUND" value="     0.00000000"/><parameter id="UPPER_BOUND" value="  1000.00000000"/><parameter id="OBJECTIVE_COEFFICIENT" value="     0.00000000"/></listOfParameters></kineticLaw></reaction>
<reaction id="R_r0402" name="catalase" reversible="false"><notes><html:p>GENE_ASSOCIATION: SCO0666</html:p><html:p>PROTEIN_CLASS: 1.11.1.6</html:p></notes><listOfReactants><speciesReference species="M_H2O2" stoichiometry="2"/></listOfReactants><listOfProducts><speciesReference species="M_O2" stoichiometry="1"></speciesReference></listOfProducts><kineticLaw><math xmlns="http://www.w3.org/1998/Math/MathML"><apply><ci> LOWER_BOUND </ci><ci> UPPER_BOUND </ci><ci> OBJECTIVE_COEFFICIENT </ci></apply></math><listOfParameters><parameter id="LOWER_BOUND" value="     0.00000000"/><parameter id="UPPER_BOUND" value="  1000.00000000"/><parameter id="OBJECTIVE_COEFFICIENT" value="     0.00000000"/></listOfParameters></kineticLaw></reaction>
<reaction id="R_r0403" name="catalase" reversible="false"><notes><html:p>GENE_ASSOCIATION: SCO0560</html:p><html:p>PROTEIN_CLASS: 1.11.1.6</html:p></notes><listOfReactants><speciesReference species="M_H2O2" stoichiometry="2"/></listOfReactants><listOfProducts><speciesReference species="M_O2" stoichiometry="1"></speciesReference></listOfProducts><kineticLaw><math xmlns="http://www.w3.org/1998/Math/MathML"><apply><ci> LOWER_BOUND </ci><ci> UPPER_BOUND </ci><ci> OBJECTIVE_COEFFICIENT </ci></apply></math><listOfParameters><parameter id="LOWER_BOUND" value="     0.00000000"/><parameter id="UPPER_BOUND" value="  1000.00000000"/><parameter id="OBJECTIVE_COEFFICIENT" value="     0.00000000"/></listOfParameters></kineticLaw></reaction>
[truncated: 496,955 more chars]
