# Supplementary material for: Do genome-scale models need exact solvers or clearer standards?
Source: Mol Syst Biol. 2015 Oct 14;11(10):831. doi: 10.15252/msb.20156157 (PMC4631202; doi:10.15252/msb.20156157)
Supplement: Supplementary file 2 — Dataset EV1 [file msb0011-0831-sd2.zip › m_model_collection-master/sbml/iIT341.xml]

<?xml version="1.0" encoding="UTF-8"?>
<sbml xmlns="http://www.sbml.org/sbml/level2" level="2" version="1" xmlns:html="http://www.w3.org/1999/xhtml">
<model id="MODELID_3277493" name="H. pylori iIT341">
<listOfUnitDefinitions>
<unitDefinition id="mmol_per_gDW_per_hr">
<listOfUnits>
<unit kind="mole" scale="-3" multiplier="1" offset="0" />
<unit kind="gram" exponent="-1" multiplier="1" offset="0" />
<unit kind="second" exponent="-1" multiplier="0.00027777" offset="0" />
</listOfUnits>
</unitDefinition>
</listOfUnitDefinitions>
<listOfCompartments>
<compartment id="C_e" name="Extraorganism"/>
<compartment id="C_c" name="Cytosol"/>
</listOfCompartments>
<listOfSpecies>
<species id="M_10fthf_c" name="_10-Formyltetrahydrofolate" compartment="C_c" charge="-2" boundaryCondition="false">
<notes><html xmlns="http://www.w3.org/1999/xhtml">
<html:p>FORMULA: C20H21N7O7</html:p>
</html>
</notes>
</species>

<species id="M_12dgr_HP_c" name="_1,2-Diacylglycerol Hp specific" compartment="C_c" charge="0" boundaryCondition="false">
<notes><html xmlns="http://www.w3.org/1999/xhtml">
<html:p>FORMULA: C36H68O5</html:p>
</html>
</notes>
</species>

<species id="M_13dpg_c" name="_3-Phospho-D-glyceroyl phosphate" compartment="C_c" charge="-4" boundaryCondition="false">
<notes><html xmlns="http://www.w3.org/1999/xhtml">
<html:p>FORMULA: C3H4O10P2</html:p>
</html>
</notes>
</species>

<species id="M_1p3h5c_c" name="L-1-Pyrroline-3-hydroxy-5-carboxylate" compartment="C_c" charge="-1" boundaryCondition="false">
<notes><html xmlns="http://www.w3.org/1999/xhtml">
<html:p>FORMULA: C5H6NO3</html:p>
</html>
</notes>
</species>

<species id="M_1pyr5c_c" name="_1-Pyrroline-5-carboxylate" compartment="C_c" charge="-1" boundaryCondition="false">
<notes><html xmlns="http://www.w3.org/1999/xhtml">
<html:p>FORMULA: C5H6NO2</html:p>
</html>
</notes>
</species>

<species id="M_23dhdp_c" name="_2,3-Dihydrodipicolinate" compartment="C_c" charge="-2" boundaryCondition="false">
<notes><html xmlns="http://www.w3.org/1999/xhtml">
<html:p>FORMULA: C7H5NO4</html:p>
</html>
</notes>
</species>

<species id="M_23dhmb_c" name="(R)-2,3-Dihydroxy-3-methylbutanoate" compartment="C_c" charge="-1" boundaryCondition="false">
<notes><html xmlns="http://www.w3.org/1999/xhtml">
<html:p>FORMULA: C5H9O4</html:p>
</html>
</notes>
</species>

<species id="M_23dhmp_c" name="(R)-2,3-Dihydroxy-3-methylpentanoate" compartment="C_c" charge="-1" boundaryCondition="false">
<notes><html xmlns="http://www.w3.org/1999/xhtml">
<html:p>FORMULA: C6H11O4</html:p>
</html>
</notes>
</species>

<species id="M_25aics_c" name="(S)-2-[5-Amino-1-(5-phospho-D-ribosyl)imidazole-4-carboxamido]succinate" compartment="C_c" charge="-4" boundaryCondition="false">
<notes><html xmlns="http://www.w3.org/1999/xhtml">
<html:p>FORMULA: C13H15N4O12P</html:p>
</html>
</notes>
</species>

<species id="M_25dhpp_c" name="_2,5-Diamino-6-hydroxy-4-(5&apos;-phosphoribosylamino)-pyrimidine" compartment="C_c" charge="-2" boundaryCondition="false">
<notes><html xmlns="http://www.w3.org/1999/xhtml">
<html:p>FORMULA: C9H14N5O8P</html:p>
</html>
</notes>
</species>

<species id="M_26dap_DASH_LL_c" name="LL-2,6-Diaminoheptanedioate" compartment="C_c" charge="0" boundaryCondition="false">
<notes><html xmlns="http://www.w3.org/1999/xhtml">
<html:p>FORMULA: C7H14N2O4</html:p>
</html>
</notes>
</species>

<species id="M_26dap_DASH_M_c" name="meso-2,6-Diaminoheptanedioate" compartment="C_c" charge="0" boundaryCondition="false">
<notes><html xmlns="http://www.w3.org/1999/xhtml">
<html:p>FORMULA: C7H14N2O4</html:p>
</html>
</notes>
</species>

<species id="M_2ahbut_c" name="(S)-2-Aceto-2-hydroxybutanoate" compartment="C_c" charge="-1" boundaryCondition="false">
<notes><html xmlns="http://www.w3.org/1999/xhtml">
<html:p>FORMULA: C6H9O4</html:p>
</html>
</notes>
</species>

<species id="M_2ahhmd_c" name="_2-Amino-4-hydroxy-6-hydroxymethyl-7,8-dihydropteridine diphosphate" compartment="C_c" charge="-3" boundaryCondition="false">
<notes><html xmlns="http://www.w3.org/1999/xhtml">
<html:p>FORMULA: C7H8N5O8P2</html:p>
</html>
</notes>
</species>

<species id="M_2ahhmp_c" name="_2-Amino-4-hydroxy-6-hydroxymethyl-7,8-dihydropteridine" compartment="C_c" charge="0" boundaryCondition="false">
<notes><html xmlns="http://www.w3.org/1999/xhtml">
<html:p>FORMULA: C7H9N5O2</html:p>
</html>
</notes>
</species>

<species id="M_2cpr5p_c" name="_1-(2-Carboxyphenylamino)-1-deoxy-D-ribulose 5-phosphate" compartment="C_c" charge="-3" boundaryCondition="false">
<notes><html xmlns="http://www.w3.org/1999/xhtml">
<html:p>FORMULA: C12H13NO9P</html:p>
</html>
</notes>
</species>

<species id="M_2dda7p_c" name="_2-Dehydro-3-deoxy-D-arabino-heptonate 7-phosphate" compartment="C_c" charge="-3" boundaryCondition="false">
<notes><html xmlns="http://www.w3.org/1999/xhtml">
<html:p>FORMULA: C7H10O10P</html:p>
</html>
</notes>
</species>

<species id="M_2ddg6p_c" name="_2-Dehydro-3-deoxy-D-gluconate 6-phosphate" compartment="C_c" charge="-3" boundaryCondition="false">
<notes><html xmlns="http://www.w3.org/1999/xhtml">
<html:p>FORMULA: C6H8O9P</html:p>
</html>
</notes>
</species>

<species id="M_2dhp_c" name="_2-Dehydropantoate" compartment="C_c" charge="-1" boundaryCondition="false">
<notes><html xmlns="http://www.w3.org/1999/xhtml">
<html:p>FORMULA: C6H9O4</html:p>
</html>
</notes>
</species>

<species id="M_2dmmq6_c" name="_2-Demethylmenaquinone 6" compartment="C_c" charge="0" boundaryCondition="false">
<notes><html xmlns="http://www.w3.org/1999/xhtml">
<html:p>FORMULA: C40H54O2</html:p>
</html>
</notes>
</species>

<species id="M_2dr1p_c" name="_2-Deoxy-D-ribose 1-phosphate" compartment="C_c" charge="-2" boundaryCondition="false">
<notes><html xmlns="http://www.w3.org/1999/xhtml">
<html:p>FORMULA: C5H9O7P</html:p>
</html>
</notes>
</species>

<species id="M_2dr5p_c" name="_2-Deoxy-D-ribose 5-phosphate" compartment="C_c" charge="-2" boundaryCondition="false">
<notes><html xmlns="http://www.w3.org/1999/xhtml">
<html:p>FORMULA: C5H9O7P</html:p>
</html>
</notes>
</species>

<species id="M_2kmb_c" name="_2-keto-4-methylthiobutyrate" compartment="C_c" charge="-1" boundaryCondition="false">
<notes><html xmlns="http://www.w3.org/1999/xhtml">
<html:p>FORMULA: C5H7O3S</html:p>
</html>
</notes>
</species>

<species id="M_2mahmp_c" name="_2-Methyl-4-amino-5-hydroxymethylpyrimidine diphosphate" compartment="C_c" charge="-3" boundaryCondition="false">
<notes><html xmlns="http://www.w3.org/1999/xhtml">
<html:p>FORMULA: C6H8N3O7P2</html:p>
</html>
</notes>
</species>

<species id="M_2me4p_c" name="_2-C-methyl-D-erythritol 4-phosphate" compartment="C_c" charge="-2" boundaryCondition="false">
<notes><html xmlns="http://www.w3.org/1999/xhtml">
<html:p>FORMULA: C5H11O7P</html:p>
</html>
</notes>
</species>

<species id="M_2mecdp_c" name="_2-C-methyl-D-erythritol 2,4-cyclodiphosphate" compartment="C_c" charge="-2" boundaryCondition="false">
<notes><html xmlns="http://www.w3.org/1999/xhtml">
<html:p>FORMULA: C5H10O9P2</html:p>
</html>
</notes>
</species>

<species id="M_2obut_c" name="_2-Oxobutanoate" compartment="C_c" charge="-1" boundaryCondition="false">
<notes><html xmlns="http://www.w3.org/1999/xhtml">
<html:p>FORMULA: C4H5O3</html:p>
</html>
</notes>
</species>

<species id="M_2ombzl_c" name="_2-Octaprenyl-6-methoxy-1,4-benzoquinol" compartment="C_c" charge="0" boundaryCondition="false">
<notes><html xmlns="http://www.w3.org/1999/xhtml">
<html:p>FORMULA: C47H72O3</html:p>
</html>
</notes>
</species>

<species id="M_2ommbl_c" name="_2-Octaprenyl-3-methyl-6-methoxy- 1,4-benzoquinol" compartment="C_c" charge="0" boundaryCondition="false">
<notes><html xmlns="http://www.w3.org/1999/xhtml">
<html:p>FORMULA: C48H74O3</html:p>
</html>
</notes>
</species>

<species id="M_2oph_c" name="_2-Octaprenylphenol" compartment="C_c" charge="0" boundaryCondition="false">
<notes><html xmlns="http://www.w3.org/1999/xhtml">
<html:p>FORMULA: C46H70O</html:p>
</html>
</notes>
</species>

<species id="M_2p4c2me_c" name="_2-phospho-4-(cytidine 5&apos;-diphospho)-2-C-methyl-D-erythritol" compartment="C_c" charge="-4" boundaryCondition="false">
<notes><html xmlns="http://www.w3.org/1999/xhtml">
<html:p>FORMULA: C14H22N3O17P3</html:p>
</html>
</notes>
</species>

<species id="M_2pg_c" name="D-Glycerate 2-phosphate" compartment="C_c" charge="-3" boundaryCondition="false">
<notes><html xmlns="http://www.w3.org/1999/xhtml">
<html:p>FORMULA: C3H4O7P</html:p>
</html>
</notes>
</species>

<species id="M_2shchc_c" name="_2-Succinyl-6-hydroxy-2,4-cyclohexadiene-1-carboxylate" compartment="C_c" charge="-2" boundaryCondition="false">
<notes><html xmlns="http://www.w3.org/1999/xhtml">
<html:p>FORMULA: C11H10O6</html:p>
</html>
</notes>
</species>

<species id="M_34hpp_c" name="_3-(4-Hydroxyphenyl)pyruvate" compartment="C_c" charge="-1" boundaryCondition="false">
<notes><html xmlns="http://www.w3.org/1999/xhtml">
<html:p>FORMULA: C9H7O4</html:p>
</html>
</notes>
</species>

<species id="M_3dhq_c" name="_3-Dehydroquinate" compartment="C_c" charge="-1" boundaryCondition="false">
<notes><html xmlns="http://www.w3.org/1999/xhtml">
<html:p>FORMULA: C7H9O6</html:p>
</html>
</notes>
</species>

<species id="M_3dhsk_c" name="_3-Dehydroshikimate" compartment="C_c" charge="-1" boundaryCondition="false">
<notes><html xmlns="http://www.w3.org/1999/xhtml">
<html:p>FORMULA: C7H7O5</html:p>
</html>
</notes>
</species>

<species id="M_3hoctaACP_c" name="(R)-3-Hydroxyoctadecanoyl-[acyl-carrier protein]" compartment="C_c" charge="-1" boundaryCondition="false">
<notes><html xmlns="http://www.w3.org/1999/xhtml">
<html:p>FORMULA: C29H55N2O9PRS</html:p>
</html>
</notes>
</species>

<species id="M_3hpalmACP_c" name="R-3-hydroxypalmitoyl-[acyl-carrier protein]" compartment="C_c" charge="-1" boundaryCondition="false">
<notes><html xmlns="http://www.w3.org/1999/xhtml">
<html:p>FORMULA: C27H51N2O9PRS</html:p>
</html>
</notes>
</species>

<species id="M_3ig3p_c" name="C&apos;-(3-Indolyl)-glycerol 3-phosphate" compartment="C_c" charge="-2" boundaryCondition="false">
<notes><html xmlns="http://www.w3.org/1999/xhtml">
<html:p>FORMULA: C11H12NO6P</html:p>
</html>
</notes>
</species>

<species id="M_3mob_c" name="_3-Methyl-2-oxobutanoate" compartment="C_c" charge="-1" boundaryCondition="false">
<notes><html xmlns="http://www.w3.org/1999/xhtml">
<html:p>FORMULA: C5H7O3</html:p>
</html>
</notes>
</species>

<species id="M_3mop_c" name="(S)-3-Methyl-2-oxopentanoate" compartment="C_c" charge="-1" boundaryCondition="false">
<notes><html xmlns="http://www.w3.org/1999/xhtml">
<html:p>FORMULA: C6H9O3</html:p>
</html>
</notes>
</species>

<species id="M_3ophb_c" name="_3-Octaprenyl-4-hydroxybenzoate" compartment="C_c" charge="-1" boundaryCondition="false">
<notes><html xmlns="http://www.w3.org/1999/xhtml">
<html:p>FORMULA: C47H69O3</html:p>
</html>
</notes>
</species>

<species id="M_3pg_c" name="_3-Phospho-D-glycerate" compartment="C_c" charge="-3" boundaryCondition="false">
<notes><html xmlns="http://www.w3.org/1999/xhtml">
<html:p>FORMULA: C3H4O7P</html:p>
</html>
</notes>
</species>

<species id="M_3php_c" name="_3-Phosphohydroxypyruvate" compartment="C_c" charge="-3" boundaryCondition="false">
<notes><html xmlns="http://www.w3.org/1999/xhtml">
<html:p>FORMULA: C3H2O7P</html:p>
</html>
</notes>
</species>

<species id="M_3psme_c" name="_5-O-(1-Carboxyvinyl)-3-phosphoshikimate" compartment="C_c" charge="-4" boundaryCondition="false">
<notes><html xmlns="http://www.w3.org/1999/xhtml">
<html:p>FORMULA: C10H9O10P</html:p>
</html>
</notes>
</species>

<species id="M_4abut_c" name="_4-Aminobutanoate" compartment="C_c" charge="0" boundaryCondition="false">
<notes><html xmlns="http://www.w3.org/1999/xhtml">
<html:p>FORMULA: C4H9NO2</html:p>
</html>
</notes>
</species>

<species id="M_4abz_c" name="_4-Aminobenzoate" compartment="C_c" charge="-1" boundaryCondition="false">
<notes><html xmlns="http://www.w3.org/1999/xhtml">
<html:p>FORMULA: C7H6NO2</html:p>
</html>
</notes>
</species>

<species id="M_4adcho_c" name="_4-amino-4-deoxychorismate" compartment="C_c" charge="-1" boundaryCondition="false">
<notes><html xmlns="http://www.w3.org/1999/xhtml">
<html:p>FORMULA: C10H10NO5</html:p>
</html>
</notes>
</species>

<species id="M_4ampm_c" name="_4-Amino-2-methyl-5-phosphomethylpyrimidine" compartment="C_c" charge="-2" boundaryCondition="false">
<notes><html xmlns="http://www.w3.org/1999/xhtml">
<html:p>FORMULA: C6H8N3O4P</html:p>
</html>
</notes>
</species>

<species id="M_4c2me_c" name="_4-(cytidine 5&apos;-diphospho)-2-C-methyl-D-erythritol" compartment="C_c" charge="-2" boundaryCondition="false">
<notes><html xmlns="http://www.w3.org/1999/xhtml">
<html:p>FORMULA: C14H23N3O14P2</html:p>
</html>
</notes>
</species>

<species id="M_4h2oglt_c" name="_4-Hydroxy-2-oxoglutarate" compartment="C_c" charge="-2" boundaryCondition="false">
<notes><html xmlns="http://www.w3.org/1999/xhtml">
<html:p>FORMULA: C5H4O6</html:p>
</html>
</notes>
</species>

<species id="M_4hba_c" name="_4-Hydroxy-benzyl alcohol" compartment="C_c" charge="0" boundaryCondition="false">
<notes><html xmlns="http://www.w3.org/1999/xhtml">
<html:p>FORMULA: C7H8O2</html:p>
</html>
</notes>
</species>

<species id="M_4hbz_c" name="_4-Hydroxybenzoate" compartment="C_c" charge="-1" boundaryCondition="false">
<notes><html xmlns="http://www.w3.org/1999/xhtml">
<html:p>FORMULA: C7H5O3</html:p>
</html>
</notes>
</species>

<species id="M_4hglusa_c" name="L-4-Hydroxyglutamate semialdehyde" compartment="C_c" charge="0" boundaryCondition="false">
<notes><html xmlns="http://www.w3.org/1999/xhtml">
<html:p>FORMULA: C5H9NO4</html:p>
</html>
</notes>
</species>

<species id="M_4hpro_DASH_LT_c" name="trans-4-Hydroxy-L-proline" compartment="C_c" charge="0" boundaryCondition="false">
<notes><html xmlns="http://www.w3.org/1999/xhtml">
<html:p>FORMULA: C5H9NO3</html:p>
</html>
</notes>
</species>

<species id="M_4mhetz_c" name="_4-Methyl-5-(2-hydroxyethyl)-thiazole" compartment="C_c" charge="0" boundaryCondition="false">
<notes><html xmlns="http://www.w3.org/1999/xhtml">
<html:p>FORMULA: C6H9NOS</html:p>
</html>
</notes>
</species>

<species id="M_4mop_c" name="_4-Methyl-2-oxopentanoate" compartment="C_c" charge="-1" boundaryCondition="false">
<notes><html xmlns="http://www.w3.org/1999/xhtml">
<html:p>FORMULA: C6H9O3</html:p>
</html>
</notes>
</species>

<species id="M_4mpetz_c" name="_4-Methyl-5-(2-phosphoethyl)-thiazole" compartment="C_c" charge="-2" boundaryCondition="false">
<notes><html xmlns="http://www.w3.org/1999/xhtml">
<html:p>FORMULA: C6H8NO4PS</html:p>
</html>
</notes>
</species>

<species id="M_4pasp_c" name="_4-Phospho-L-aspartate" compartment="C_c" charge="-2" boundaryCondition="false">
<notes><html xmlns="http://www.w3.org/1999/xhtml">
<html:p>FORMULA: C4H6NO7P</html:p>
</html>
</notes>
</species>

<species id="M_4ppan_c" name="D-4&apos;-Phosphopantothenate" compartment="C_c" charge="-3" boundaryCondition="false">
<notes><html xmlns="http://www.w3.org/1999/xhtml">
<html:p>FORMULA: C9H15NO8P</html:p>
</html>
</notes>
</species>

<species id="M_4ppcys_c" name="N-((R)-4-Phosphopantothenoyl)-L-cysteine" compartment="C_c" charge="-3" boundaryCondition="false">
<notes><html xmlns="http://www.w3.org/1999/xhtml">
<html:p>FORMULA: C12H20N2O9PS</html:p>
</html>
</notes>
</species>

<species id="M_4r5au_c" name="_4-(1-D-Ribitylamino)-5-aminouracil" compartment="C_c" charge="0" boundaryCondition="false">
<notes><html xmlns="http://www.w3.org/1999/xhtml">
<html:p>FORMULA: C9H16N4O6</html:p>
</html>
</notes>
</species>

<species id="M_5aizc_c" name="_5-amino-1-(5-phospho-D-ribosyl)imidazole-4-carboxylate" compartment="C_c" charge="-3" boundaryCondition="false">
<notes><html xmlns="http://www.w3.org/1999/xhtml">
<html:p>FORMULA: C9H11N3O9P</html:p>
</html>
</notes>
</species>

<species id="M_5aop_c" name="_5-Amino-4-oxopentanoate" compartment="C_c" charge="0" boundaryCondition="false">
<notes><html xmlns="http://www.w3.org/1999/xhtml">
<html:p>FORMULA: C5H9NO3</html:p>
</html>
</notes>
</species>

<species id="M_5aprbu_c" name="_5-Amino-6-(5&apos;-phosphoribitylamino)uracil" compartment="C_c" charge="-2" boundaryCondition="false">
<notes><html xmlns="http://www.w3.org/1999/xhtml">
<html:p>FORMULA: C9H15N4O9P</html:p>
</html>
</notes>
</species>

<species id="M_5apru_c" name="_5-Amino-6-(5&apos;-phosphoribosylamino)uracil" compartment="C_c" charge="-2" boundaryCondition="false">
<notes><html xmlns="http://www.w3.org/1999/xhtml">
<html:p>FORMULA: C9H13N4O9P</html:p>
</html>
</notes>
</species>

<species id="M_5caiz_c" name="_5-phosphoribosyl-5-carboxyaminoimidazole" compartment="C_c" charge="-3" boundaryCondition="false">
<notes><html xmlns="http://www.w3.org/1999/xhtml">
<html:p>FORMULA: C9H11N3O9P</html:p>
</html>
</notes>
</species>

<species id="M_5mdr1p_c" name="_5-Methylthio-5-deoxy-D-ribose 1-phosphate" compartment="C_c" charge="-2" boundaryCondition="false">
<notes><html xmlns="http://www.w3.org/1999/xhtml">
<html:p>FORMULA: C6H11O7PS</html:p>
</html>
</notes>
</species>

<species id="M_5mdru1p_c" name="_5-Methylthio-5-deoxy-D-ribulose 1-phosphate" compartment="C_c" charge="-2" boundaryCondition="false">
<notes><html xmlns="http://www.w3.org/1999/xhtml">
<html:p>FORMULA: C6H11O7PS</html:p>
</html>
</notes>
</species>

<species id="M_5mta_c" name="_5-Methylthioadenosine" compartment="C_c" charge="0" boundaryCondition="false">
<notes><html xmlns="http://www.w3.org/1999/xhtml">
<html:p>FORMULA: C11H15N5O3S</html:p>
</html>
</notes>
</species>

<species id="M_5mthf_c" name="_5-Methyltetrahydrofolate" compartment="C_c" charge="-1" boundaryCondition="false">
<notes><html xmlns="http://www.w3.org/1999/xhtml">
<html:p>FORMULA: C20H24N7O6</html:p>
</html>
</notes>
</species>

<species id="M_5mtr_c" name="_5-Methylthio-D-ribose" compartment="C_c" charge="0" boundaryCondition="false">
<notes><html xmlns="http://www.w3.org/1999/xhtml">
<html:p>FORMULA: C6H12O4S</html:p>
</html>
</notes>
</species>

<species id="M_6pgc_c" name="_6-Phospho-D-gluconate" compartment="C_c" charge="-3" boundaryCondition="false">
<notes><html xmlns="http://www.w3.org/1999/xhtml">
<html:p>FORMULA: C6H10O10P</html:p>
</html>
</notes>
</species>

<species id="M_6pgl_c" name="_6-phospho-D-glucono-1,5-lactone" compartment="C_c" charge="-2" boundaryCondition="false">
<notes><html xmlns="http://www.w3.org/1999/xhtml">
<html:p>FORMULA: C6H9O9P</html:p>
</html>
</notes>
</species>

<species id="M_8aonn_c" name="_8-Amino-7-oxononanoate" compartment="C_c" charge="0" boundaryCondition="false">
<notes><html xmlns="http://www.w3.org/1999/xhtml">
<html:p>FORMULA: C9H17NO3</html:p>
</html>
</notes>
</species>

<species id="M_ACP_c" name="acyl carrier protein" compartment="C_c" charge="-1" boundaryCondition="false">
<notes><html xmlns="http://www.w3.org/1999/xhtml">
<html:p>FORMULA: C11H21N2O7PRS</html:p>
</html>
</notes>
</species>

<species id="M_aa_c" name="acrylamide" compartment="C_c" charge="0" boundaryCondition="false">
<notes><html xmlns="http://www.w3.org/1999/xhtml">
<html:p>FORMULA: C3H5NO</html:p>
</html>
</notes>
</species>

<species id="M_aa_e" name="acrylamide" compartment="C_e" charge="0" boundaryCondition="false">
<notes><html xmlns="http://www.w3.org/1999/xhtml">
<html:p>FORMULA: C3H5NO</html:p>
</html>
</notes>
</species>

<species id="M_aacoa_c" name="Acetoacetyl-CoA" compartment="C_c" charge="-4" boundaryCondition="false">
<notes><html xmlns="http://www.w3.org/1999/xhtml">
<html:p>FORMULA: C25H36N7O18P3S</html:p>
</html>
</notes>
</species>

<species id="M_acACP_c" name="Acetyl-ACP" compartment="C_c" charge="-1" boundaryCondition="false">
<notes><html xmlns="http://www.w3.org/1999/xhtml">
<html:p>FORMULA: C13H23N2O8PRS</html:p>
</html>
</notes>
</species>

<species id="M_ac_c" name="Acetate" compartment="C_c" charge="-1" boundaryCondition="false">
<notes><html xmlns="http://www.w3.org/1999/xhtml">
<html:p>FORMULA: C2H3O2</html:p>
</html>
</notes>
</species>

<species id="M_ac_e" name="Acetate" compartment="C_e" charge="-1" boundaryCondition="false">
<notes><html xmlns="http://www.w3.org/1999/xhtml">
<html:p>FORMULA: C2H3O2</html:p>
</html>
</notes>
</species>

<species id="M_acac_c" name="Acetoacetate" compartment="C_c" charge="-1" boundaryCondition="false">
<notes><html xmlns="http://www.w3.org/1999/xhtml">
<html:p>FORMULA: C4H5O3</html:p>
</html>
</notes>
</species>

<species id="M_acac_e" name="Acetoacetate" compartment="C_e" charge="-1" boundaryCondition="false">
<notes><html xmlns="http://www.w3.org/1999/xhtml">
<html:p>FORMULA: C4H5O3</html:p>
</html>
</notes>
</species>

<species id="M_acald_c" name="Acetaldehyde" compartment="C_c" charge="0" boundaryCondition="false">
<notes><html xmlns="http://www.w3.org/1999/xhtml">
<html:p>FORMULA: C2H4O</html:p>
</html>
</notes>
</species>

<species id="M_acald_e" name="Acetaldehyde" compartment="C_e" charge="0" boundaryCondition="false">
<notes><html xmlns="http://www.w3.org/1999/xhtml">
<html:p>FORMULA: C2H4O</html:p>
</html>
</notes>
</species>

<species id="M_accoa_c" name="Acetyl-CoA" compartment="C_c" charge="-4" boundaryCondition="false">
<notes><html xmlns="http://www.w3.org/1999/xhtml">
<html:p>FORMULA: C23H34N7O17P3S</html:p>
</html>
</notes>
</species>

<species id="M_acgam1p_c" name="N-Acetyl-D-glucosamine 1-phosphate" compartment="C_c" charge="-2" boundaryCondition="false">
<notes><html xmlns="http://www.w3.org/1999/xhtml">
<html:p>FORMULA: C8H14NO9P</html:p>
</html>
</notes>
</species>

<species id="M_achms_c" name="O-Acetyl-L-homoserine" compartment="C_c" charge="0" boundaryCondition="false">
<notes><html xmlns="http://www.w3.org/1999/xhtml">
<html:p>FORMULA: C6H11NO4</html:p>
</html>
</notes>
</species>

<species id="M_acmam_c" name="N-Acetyl-D-muramoate" compartment="C_c" charge="-1" boundaryCondition="false">
<notes><html xmlns="http://www.w3.org/1999/xhtml">
<html:p>FORMULA: C11H18NO8</html:p>
</html>
</notes>
</species>

<species id="M_acmama_c" name="N-Acetyl-D-muramoyl-L-alanine" compartment="C_c" charge="-1" boundaryCondition="false">
<notes><html xmlns="http://www.w3.org/1999/xhtml">
<html:p>FORMULA: C14H23N2O9</html:p>
</html>
</notes>
</species>

<species id="M_acryl_c" name="Acrylate" compartment="C_c" charge="0" boundaryCondition="false">
<notes><html xmlns="http://www.w3.org/1999/xhtml">
<html:p>FORMULA: C3H4O2</html:p>
</html>
</notes>
</species>

<species id="M_acser_c" name="O-Acetyl-L-serine" compartment="C_c" charge="0" boundaryCondition="false">
<notes><html xmlns="http://www.w3.org/1999/xhtml">
<html:p>FORMULA: C5H9NO4</html:p>
</html>
</notes>
</species>

<species id="M_actACP_c" name="Acetoacetyl-ACP" compartment="C_c" charge="-1" boundaryCondition="false">
<notes><html xmlns="http://www.w3.org/1999/xhtml">
<html:p>FORMULA: C15H25N2O9PRS</html:p>
</html>
</notes>
</species>

<species id="M_actp_c" name="Acetyl phosphate" compartment="C_c" charge="-2" boundaryCondition="false">
<notes><html xmlns="http://www.w3.org/1999/xhtml">
<html:p>FORMULA: C2H3O5P</html:p>
</html>
</notes>
</species>

<species id="M_ad_c" name="acetamide" compartment="C_c" charge="0" boundaryCondition="false">
<notes><html xmlns="http://www.w3.org/1999/xhtml">
<html:p>FORMULA: C2H5NO</html:p>
</html>
</notes>
</species>

<species id="M_ad_e" name="acetamide" compartment="C_e" charge="0" boundaryCondition="false">
<notes><html xmlns="http://www.w3.org/1999/xhtml">
<html:p>FORMULA: C2H5NO</html:p>
</html>
</notes>
</species>

<species id="M_ade_c" name="Adenine" compartment="C_c" charge="0" boundaryCondition="false">
<notes><html xmlns="http://www.w3.org/1999/xhtml">
<html:p>FORMULA: C5H5N5</html:p>
</html>
</notes>
</species>

<species id="M_ade_e" name="Adenine" compartment="C_e" charge="0" boundaryCondition="false">
<notes><html xmlns="http://www.w3.org/1999/xhtml">
<html:p>FORMULA: C5H5N5</html:p>
</html>
</notes>
</species>

<species id="M_adn_c" name="Adenosine" compartment="C_c" charge="0" boundaryCondition="false">
<notes><html xmlns="http://www.w3.org/1999/xhtml">
<html:p>FORMULA: C10H13N5O4</html:p>
</html>
</notes>
</species>

<species id="M_adn_e" name="Adenosine" compartment="C_e" charge="0" boundaryCondition="false">
<notes><html xmlns="http://www.w3.org/1999/xhtml">
<html:p>FORMULA: C10H13N5O4</html:p>
</html>
</notes>
</species>

<species id="M_adp_c" name="ADP" compartment="C_c" charge="-3" boundaryCondition="false">
<notes><html xmlns="http://www.w3.org/1999/xhtml">
<html:p>FORMULA: C10H12N5O10P2</html:p>
</html>
</notes>
</species>

<species id="M_adphep7p_DASH_LD_c" name="ADP-L-glycero-D-manno-heptose-7-phosphate" compartment="C_c" charge="-4" boundaryCondition="false">
<notes><html xmlns="http://www.w3.org/1999/xhtml">
<html:p>FORMULA: C17H24N5O19P3</html:p>
</html>
</notes>
</species>

<species id="M_adphep_DASH_DD_c" name="ADP-D-glycero-D-manno-heptose" compartment="C_c" charge="-2" boundaryCondition="false">
<notes><html xmlns="http://www.w3.org/1999/xhtml">
<html:p>FORMULA: C17H25N5O16P2</html:p>
</html>
</notes>
</species>

<species id="M_adphep_DASH_LD_c" name="ADP-L-glycero-D-manno-heptose" compartment="C_c" charge="-2" boundaryCondition="false">
<notes><html xmlns="http://www.w3.org/1999/xhtml">
<html:p>FORMULA: C17H25N5O16P2</html:p>
</html>
</notes>
</species>

<species id="M_agm_c" name="Agmatine" compartment="C_c" charge="2" boundaryCondition="false">
<notes><html xmlns="http://www.w3.org/1999/xhtml">
<html:p>FORMULA: C5H16N4</html:p>
</html>
</notes>
</species>

<species id="M_ahcys_c" name="S-Adenosyl-L-homocysteine" compartment="C_c" charge="0" boundaryCondition="false">
<notes><html xmlns="http://www.w3.org/1999/xhtml">
<html:p>FORMULA: C14H20N6O5S</html:p>
</html>
</notes>
</species>

<species id="M_ahdt_c" name="_2-Amino-4-hydroxy-6-(erythro-1,2,3-trihydroxypropyl)dihydropteridine triphosphate" compartment="C_c" charge="-4" boundaryCondition="false">
<notes><html xmlns="http://www.w3.org/1999/xhtml">
<html:p>FORMULA: C9H12N5O13P3</html:p>
</html>
</notes>
</species>

<species id="M_aicar_c" name="_5-Amino-1-(5-Phospho-D-ribosyl)imidazole-4-carboxamide" compartment="C_c" charge="-2" boundaryCondition="false">
<notes><html xmlns="http://www.w3.org/1999/xhtml">
<html:p>FORMULA: C9H13N4O8P</html:p>
</html>
</notes>
</species>

<species id="M_air_c" name="_5-amino-1-(5-phospho-D-ribosyl)imidazole" compartment="C_c" charge="-2" boundaryCondition="false">
<notes><html xmlns="http://www.w3.org/1999/xhtml">
<html:p>FORMULA: C8H12N3O7P</html:p>
</html>
</notes>
</species>

<species id="M_akg_c" name="_2-Oxoglutarate" compartment="C_c" charge="-2" boundaryCondition="false">
<notes><html xmlns="http://www.w3.org/1999/xhtml">
<html:p>FORMULA: C5H4O5</html:p>
</html>
</notes>
</species>

<species id="M_akg_e" name="_2-Oxoglutarate" compartment="C_e" charge="-2" boundaryCondition="false">
<notes><html xmlns="http://www.w3.org/1999/xhtml">
<html:p>FORMULA: C5H4O5</html:p>
</html>
</notes>
</species>

<species id="M_ala_DASH_B_c" name="beta-Alanine" compartment="C_c" charge="0" boundaryCondition="false">
<notes><html xmlns="http://www.w3.org/1999/xhtml">
<html:p>FORMULA: C3H7NO2</html:p>
</html>
</notes>
</species>

<species id="M_ala_DASH_D_c" name="D-Alanine" compartment="C_c" charge="0" boundaryCondition="false">
<notes><html xmlns="http://www.w3.org/1999/xhtml">
<html:p>FORMULA: C3H7NO2</html:p>
</html>
</notes>
</species>

<species id="M_ala_DASH_D_e" name="D-Alanine" compartment="C_e" charge="0" boundaryCondition="false">
<notes><html xmlns="http://www.w3.org/1999/xhtml">
<html:p>FORMULA: C3H7NO2</html:p>
</html>
</notes>
</species>

<species id="M_ala_DASH_L_c" name="L-Alanine" compartment="C_c" charge="0" boundaryCondition="false">
<notes><html xmlns="http://www.w3.org/1999/xhtml">
<html:p>FORMULA: C3H7NO2</html:p>
</html>
</notes>
</species>

<species id="M_ala_DASH_L_e" name="L-Alanine" compartment="C_e" charge="0" boundaryCondition="false">
<notes><html xmlns="http://www.w3.org/1999/xhtml">
<html:p>FORMULA: C3H7NO2</html:p>
</html>
</notes>
</species>

<species id="M_alaala_c" name="D-Alanyl-D-alanine" compartment="C_c" charge="0" boundaryCondition="false">
<notes><html xmlns="http://www.w3.org/1999/xhtml">
<html:p>FORMULA: C6H12N2O3</html:p>
</html>
</notes>
</species>

<species id="M_alac_DASH_S_c" name="(S)-2-Acetolactate" compartment="C_c" charge="-1" boundaryCondition="false">
<notes><html xmlns="http://www.w3.org/1999/xhtml">
<html:p>FORMULA: C5H7O4</html:p>
</html>
</notes>
</species>

<species id="M_amet_c" name="S-Adenosyl-L-methionine" compartment="C_c" charge="1" boundaryCondition="false">
<notes><html xmlns="http://www.w3.org/1999/xhtml">
<html:p>FORMULA: C15H23N6O5S</html:p>
</html>
</notes>
</species>

<species id="M_ametam_c" name="S-Adenosylmethioninamine" compartment="C_c" charge="2" boundaryCondition="false">
<notes><html xmlns="http://www.w3.org/1999/xhtml">
<html:p>FORMULA: C14H24N6O3S</html:p>
</html>
</notes>
</species>

<species id="M_amob_c" name="S-Adenosyl-4-methylthio-2-oxobutanoate" compartment="C_c" charge="0" boundaryCondition="false">
<notes><html xmlns="http://www.w3.org/1999/xhtml">
<html:p>FORMULA: C15H19N5O6S</html:p>
</html>
</notes>
</species>

<species id="M_amp_c" name="AMP" compartment="C_c" charge="-2" boundaryCondition="false">
<notes><html xmlns="http://www.w3.org/1999/xhtml">
<html:p>FORMULA: C10H12N5O7P</html:p>
</html>
</notes>
</species>

<species id="M_anth_c" name="Anthranilate" compartment="C_c" charge="-1" boundaryCondition="false">
<notes><html xmlns="http://www.w3.org/1999/xhtml">
<html:p>FORMULA: C7H6NO2</html:p>
</html>
</notes>
</species>

<species id="M_aps_c" name="Adenosine 5&apos;-phosphosulfate" compartment="C_c" charge="-2" boundaryCondition="false">
<notes><html xmlns="http://www.w3.org/1999/xhtml">
<html:p>FORMULA: C10H12N5O10PS</html:p>
</html>
</notes>
</species>

<species id="M_ara5p_c" name="D-Arabinose 5-phosphate" compartment="C_c" charge="-2" boundaryCondition="false">
<notes><html xmlns="http://www.w3.org/1999/xhtml">
<html:p>FORMULA: C5H9O8P</html:p>
</html>
</notes>
</species>

<species id="M_arg_DASH_L_c" name="L-Arginine" compartment="C_c" charge="1" boundaryCondition="false">
<notes><html xmlns="http://www.w3.org/1999/xhtml">
<html:p>FORMULA: C6H15N4O2</html:p>
</html>
</notes>
</species>

<species id="M_arg_DASH_L_e" name="L-Arginine" compartment="C_e" charge="1" boundaryCondition="false">
<notes><html xmlns="http://www.w3.org/1999/xhtml">
<html:p>FORMULA: C6H15N4O2</html:p>
</html>
</notes>
</species>

<species id="M_argsuc_c" name="N(omega)-(L-Arginino)succinate" compartment="C_c" charge="-1" boundaryCondition="false">
<notes><html xmlns="http://www.w3.org/1999/xhtml">
<html:p>FORMULA: C10H17N4O6</html:p>
</html>
</notes>
</species>

<species id="M_asn_DASH_L_c" name="L-Asparagine" compartment="C_c" charge="0" boundaryCondition="false">
<notes><html xmlns="http://www.w3.org/1999/xhtml">
<html:p>FORMULA: C4H8N2O3</html:p>
</html>
</notes>
</species>

<species id="M_asn_DASH_L_e" name="L-Asparagine" compartment="C_e" charge="0" boundaryCondition="false">
<notes><html xmlns="http://www.w3.org/1999/xhtml">
<html:p>FORMULA: C4H8N2O3</html:p>
</html>
</notes>
</species>

<species id="M_asp_DASH_L_c" name="L-Aspartate" compartment="C_c" charge="-1" boundaryCondition="false">
<notes><html xmlns="http://www.w3.org/1999/xhtml">
<html:p>FORMULA: C4H6NO4</html:p>
</html>
</notes>
</species>

<species id="M_asp_DASH_L_e" name="L-Aspartate" compartment="C_e" charge="-1" boundaryCondition="false">
<notes><html xmlns="http://www.w3.org/1999/xhtml">
<html:p>FORMULA: C4H6NO4</html:p>
</html>
</notes>
</species>

<species id="M_aspsa_c" name="L-Aspartate 4-semialdehyde" compartment="C_c" charge="0" boundaryCondition="false">
<notes><html xmlns="http://www.w3.org/1999/xhtml">
<html:p>FORMULA: C4H7NO3</html:p>
</html>
</notes>
</species>

<species id="M_atp_c" name="ATP" compartment="C_c" charge="-4" boundaryCondition="false">
<notes><html xmlns="http://www.w3.org/1999/xhtml">
<html:p>FORMULA: C10H12N5O13P3</html:p>
</html>
</notes>
</species>

<species id="M_btamp_c" name="Biotinyl-5&apos;-AMP" compartment="C_c" charge="-1" boundaryCondition="false">
<notes><html xmlns="http://www.w3.org/1999/xhtml">
<html:p>FORMULA: C20H27N7O9PS</html:p>
</html>
</notes>
</species>

<species id="M_btn_c" name="Biotin" compartment="C_c" charge="-1" boundaryCondition="false">
<notes><html xmlns="http://www.w3.org/1999/xhtml">
<html:p>FORMULA: C10H15N2O3S</html:p>
</html>
</notes>
</species>

<species id="M_c190cACP_c" name="_19 carbon cyclopropane-ACP" compartment="C_c" charge="-1" boundaryCondition="false">
<notes><html xmlns="http://www.w3.org/1999/xhtml">
<html:p>FORMULA: C30H55N2O8PRS</html:p>
</html>
</notes>
</species>

<species id="M_cbasp_c" name="N-Carbamoyl-L-aspartate" compartment="C_c" charge="-2" boundaryCondition="false">
<notes><html xmlns="http://www.w3.org/1999/xhtml">
<html:p>FORMULA: C5H6N2O5</html:p>
</html>
</notes>
</species>

<species id="M_cbp_c" name="Carbamoyl phosphate" compartment="C_c" charge="-2" boundaryCondition="false">
<notes><html xmlns="http://www.w3.org/1999/xhtml">
<html:p>FORMULA: CH2NO5P</html:p>
</html>
</notes>
</species>

<species id="M_cdp_c" name="CDP" compartment="C_c" charge="-3" boundaryCondition="false">
<notes><html xmlns="http://www.w3.org/1999/xhtml">
<html:p>FORMULA: C9H12N3O11P2</html:p>
</html>
</notes>
</species>

<species id="M_cdpdag_HP_c" name="CDP-Diacylglycerol Hp specific" compartment="C_c" charge="-2" boundaryCondition="false">
<notes><html xmlns="http://www.w3.org/1999/xhtml">
<html:p>FORMULA: C45H79N3O15P2</html:p>
</html>
</notes>
</species>

<species id="M_cdpea_c" name="CDPethanolamine" compartment="C_c" charge="-1" boundaryCondition="false">
<notes><html xmlns="http://www.w3.org/1999/xhtml">
<html:p>FORMULA: C11H19N4O11P2</html:p>
</html>
</notes>
</species>

<species id="M_cgly_c" name="Cys-Gly" compartment="C_c" charge="0" boundaryCondition="false">
<notes><html xmlns="http://www.w3.org/1999/xhtml">
<html:p>FORMULA: C5H10N2O3S</html:p>
</html>
</notes>
</species>

<species id="M_chor_c" name="chorismate" compartment="C_c" charge="-2" boundaryCondition="false">
<notes><html xmlns="http://www.w3.org/1999/xhtml">
<html:p>FORMULA: C10H8O6</html:p>
</html>
</notes>
</species>

<species id="M_cit_c" name="Citrate" compartment="C_c" charge="-3" boundaryCondition="false">
<notes><html xmlns="http://www.w3.org/1999/xhtml">
<html:p>FORMULA: C6H5O7</html:p>
</html>
</notes>
</species>

<species id="M_cit_e" name="Citrate" compartment="C_e" charge="-3" boundaryCondition="false">
<notes><html xmlns="http://www.w3.org/1999/xhtml">
<html:p>FORMULA: C6H5O7</html:p>
</html>
</notes>
</species>

<species id="M_citr_DASH_L_c" name="L-Citrulline" compartment="C_c" charge="0" boundaryCondition="false">
<notes><html xmlns="http://www.w3.org/1999/xhtml">
<html:p>FORMULA: C6H13N3O3</html:p>
</html>
</notes>
</species>

<species id="M_clpn_HP_c" name="Cardiolipin (Hpylori)" compartment="C_c" charge="-2" boundaryCondition="false">
<notes><html xmlns="http://www.w3.org/1999/xhtml">
<html:p>FORMULA: C75H140O17P2</html:p>
</html>
</notes>
</species>

<species id="M_cmp_c" name="CMP" compartment="C_c" charge="-2" boundaryCondition="false">
<notes><html xmlns="http://www.w3.org/1999/xhtml">
<html:p>FORMULA: C9H12N3O8P</html:p>
</html>
</notes>
</species>

<species id="M_cmpkdo_c" name="CMP-3-deoxy-D-manno-octulosonate" compartment="C_c" charge="-2" boundaryCondition="false">
<notes><html xmlns="http://www.w3.org/1999/xhtml">
<html:p>FORMULA: C17H24N3O15P</html:p>
</html>
</notes>
</species>

<species id="M_co2_c" name="CO2" compartment="C_c" charge="0" boundaryCondition="false">
<notes><html xmlns="http://www.w3.org/1999/xhtml">
<html:p>FORMULA: CO2</html:p>
</html>
</notes>
</species>

<species id="M_co2_e" name="CO2" compartment="C_e" charge="0" boundaryCondition="false">
<notes><html xmlns="http://www.w3.org/1999/xhtml">
<html:p>FORMULA: CO2</html:p>
</html>
</notes>
</species>

<species id="M_coa_c" name="Coenzyme A" compartment="C_c" charge="-4" boundaryCondition="false">
<notes><html xmlns="http://www.w3.org/1999/xhtml">
<html:p>FORMULA: C21H32N7O16P3S</html:p>
</html>
</notes>
</species>

<species id="M_core_lps_hp_c" name="core_lps_hp" compartment="C_c" charge="1" boundaryCondition="false">
<notes><html xmlns="http://www.w3.org/1999/xhtml">
<html:p>FORMULA: C129H237N2O62P2</html:p>
</html>
</notes>
</species>

<species id="M_cpppg1_c" name="Coproporphyrinogen I" compartment="C_c" charge="-4" boundaryCondition="false">
<notes><html xmlns="http://www.w3.org/1999/xhtml">
<html:p>FORMULA: C36H40N4O8</html:p>
</html>
</notes>
</species>

<species id="M_cpppg3_c" name="Coproporphyrinogen III" compartment="C_c" charge="-4" boundaryCondition="false">
<notes><html xmlns="http://www.w3.org/1999/xhtml">
<html:p>FORMULA: C36H40N4O8</html:p>
</html>
</notes>
</species>

<species id="M_ctp_c" name="CTP" compartment="C_c" charge="-4" boundaryCondition="false">
<notes><html xmlns="http://www.w3.org/1999/xhtml">
<html:p>FORMULA: C9H12N3O14P3</html:p>
</html>
</notes>
</species>

<species id="M_cys_DASH_L_c" name="L-Cysteine" compartment="C_c" charge="0" boundaryCondition="false">
<notes><html xmlns="http://www.w3.org/1999/xhtml">
<html:p>FORMULA: C3H7NO2S</html:p>
</html>
</notes>
</species>

<species id="M_cys_DASH_L_e" name="L-Cysteine" compartment="C_e" charge="0" boundaryCondition="false">
<notes><html xmlns="http://www.w3.org/1999/xhtml">
<html:p>FORMULA: C3H7NO2S</html:p>
</html>
</notes>
</species>

<species id="M_cyst_DASH_L_c" name="L-Cystathionine" compartment="C_c" charge="0" boundaryCondition="false">
<notes><html xmlns="http://www.w3.org/1999/xhtml">
<html:p>FORMULA: C7H14N2O4S</html:p>
</html>
</notes>
</species>

<species id="M_cytd_c" name="Cytidine" compartment="C_c" charge="0" boundaryCondition="false">
<notes><html xmlns="http://www.w3.org/1999/xhtml">
<html:p>FORMULA: C9H13N3O5</html:p>
</html>
</notes>
</species>

<species id="M_cytd_e" name="Cytidine" compartment="C_e" charge="0" boundaryCondition="false">
<notes><html xmlns="http://www.w3.org/1999/xhtml">
<html:p>FORMULA: C9H13N3O5</html:p>
</html>
</notes>
</species>

<species id="M_dad_DASH_2_c" name="Deoxyadenosine" compartment="C_c" charge="0" boundaryCondition="false">
<notes><html xmlns="http://www.w3.org/1999/xhtml">
<html:p>FORMULA: C10H13N5O3</html:p>
</html>
</notes>
</species>

<species id="M_dad_DASH_2_e" name="Deoxyadenosine" compartment="C_e" charge="0" boundaryCondition="false">
<notes><html xmlns="http://www.w3.org/1999/xhtml">
<html:p>FORMULA: C10H13N5O3</html:p>
</html>
</notes>
</species>

<species id="M_dadp_c" name="dADP" compartment="C_c" charge="-3" boundaryCondition="false">
<notes><html xmlns="http://www.w3.org/1999/xhtml">
<html:p>FORMULA: C10H12N5O9P2</html:p>
</html>
</notes>
</species>

<species id="M_damp_c" name="dAMP" compartment="C_c" charge="-2" boundaryCondition="false">
<notes><html xmlns="http://www.w3.org/1999/xhtml">
<html:p>FORMULA: C10H12N5O6P</html:p>
</html>
</notes>
</species>

<species id="M_dann_c" name="_7,8-Diaminononanoate" compartment="C_c" charge="1" boundaryCondition="false">
<notes><html xmlns="http://www.w3.org/1999/xhtml">
<html:p>FORMULA: C9H21N2O2</html:p>
</html>
</notes>
</species>

<species id="M_datp_c" name="dATP" compartment="C_c" charge="-4" boundaryCondition="false">
<notes><html xmlns="http://www.w3.org/1999/xhtml">
<html:p>FORMULA: C10H12N5O12P3</html:p>
</html>
</notes>
</species>

<species id="M_db4p_c" name="_3,4-dihydroxy-2-butanone 4-phosphate" compartment="C_c" charge="-2" boundaryCondition="false">
<notes><html xmlns="http://www.w3.org/1999/xhtml">
<html:p>FORMULA: C4H7O6P</html:p>
</html>
</notes>
</species>

<species id="M_dcamp_c" name="N6-(1,2-Dicarboxyethyl)-AMP" compartment="C_c" charge="-4" boundaryCondition="false">
<notes><html xmlns="http://www.w3.org/1999/xhtml">
<html:p>FORMULA: C14H14N5O11P</html:p>
</html>
</notes>
</species>

<species id="M_dcdp_c" name="dCDP" compartment="C_c" charge="-3" boundaryCondition="false">
<notes><html xmlns="http://www.w3.org/1999/xhtml">
<html:p>FORMULA: C9H12N3O10P2</html:p>
</html>
</notes>
</species>

<species id="M_dctp_c" name="dCTP" compartment="C_c" charge="-4" boundaryCondition="false">
<notes><html xmlns="http://www.w3.org/1999/xhtml">
<html:p>FORMULA: C9H12N3O13P3</html:p>
</html>
</notes>
</species>

<species id="M_dcyt_c" name="Deoxycytidine" compartment="C_c" charge="0" boundaryCondition="false">
<notes><html xmlns="http://www.w3.org/1999/xhtml">
<html:p>FORMULA: C9H13N3O4</html:p>
</html>
</notes>
</species>

<species id="M_dcyt_e" name="Deoxycytidine" compartment="C_e" charge="0" boundaryCondition="false">
<notes><html xmlns="http://www.w3.org/1999/xhtml">
<html:p>FORMULA: C9H13N3O4</html:p>
</html>
</notes>
</species>

<species id="M_dgdp_c" name="dGDP" compartment="C_c" charge="-3" boundaryCondition="false">
<notes><html xmlns="http://www.w3.org/1999/xhtml">
<html:p>FORMULA: C10H12N5O10P2</html:p>
</html>
</notes>
</species>

<species id="M_dgmp_c" name="dGMP" compartment="C_c" charge="-2" boundaryCondition="false">
<notes><html xmlns="http://www.w3.org/1999/xhtml">
<html:p>FORMULA: C10H12N5O7P</html:p>
</html>
</notes>
</species>

<species id="M_dgsn_c" name="Deoxyguanosine" compartment="C_c" charge="0" boundaryCondition="false">
<notes><html xmlns="http://www.w3.org/1999/xhtml">
<html:p>FORMULA: C10H13N5O4</html:p>
</html>
</notes>
</species>

<species id="M_dgtp_c" name="dGTP" compartment="C_c" charge="-4" boundaryCondition="false">
<notes><html xmlns="http://www.w3.org/1999/xhtml">
<html:p>FORMULA: C10H12N5O13P3</html:p>
</html>
</notes>
</species>

<species id="M_dhap_c" name="Dihydroxyacetone phosphate" compartment="C_c" charge="-2" boundaryCondition="false">
<notes><html xmlns="http://www.w3.org/1999/xhtml">
<html:p>FORMULA: C3H5O6P</html:p>
</html>
</notes>
</species>

<species id="M_dhf_c" name="_7,8-Dihydrofolate" compartment="C_c" charge="-2" boundaryCondition="false">
<notes><html xmlns="http://www.w3.org/1999/xhtml">
<html:p>FORMULA: C19H19N7O6</html:p>
</html>
</notes>
</species>

<species id="M_dhna_c" name="_1,4-Dihydroxy-2-naphthoate" compartment="C_c" charge="-1" boundaryCondition="false">
<notes><html xmlns="http://www.w3.org/1999/xhtml">
<html:p>FORMULA: C11H7O4</html:p>
</html>
</notes>
</species>

<species id="M_dhnpt_c" name="Dihydroneopterin" compartment="C_c" charge="0" boundaryCondition="false">
<notes><html xmlns="http://www.w3.org/1999/xhtml">
<html:p>FORMULA: C9H13N5O4</html:p>
</html>
</notes>
</species>

<species id="M_dhor_DASH_S_c" name="(S)-Dihydroorotate" compartment="C_c" charge="-1" boundaryCondition="false">
<notes><html xmlns="http://www.w3.org/1999/xhtml">
<html:p>FORMULA: C5H5N2O4</html:p>
</html>
</notes>
</species>

<species id="M_dhpmp_c" name="Dihydroneopterin monophosphate" compartment="C_c" charge="-2" boundaryCondition="false">
<notes><html xmlns="http://www.w3.org/1999/xhtml">
<html:p>FORMULA: C9H12N5O7P</html:p>
</html>
</notes>
</species>

<species id="M_dhpt_c" name="Dihydropteroate" compartment="C_c" charge="-1" boundaryCondition="false">
<notes><html xmlns="http://www.w3.org/1999/xhtml">
<html:p>FORMULA: C14H13N6O3</html:p>
</html>
</notes>
</species>

<species id="M_dhptd_c" name="_4,5-dihydroxy-2,3-pentanedione" compartment="C_c" charge="0" boundaryCondition="false">
<notes><html xmlns="http://www.w3.org/1999/xhtml">
<html:p>FORMULA: C5H8O4</html:p>
</html>
</notes>
</species>

<species id="M_din_c" name="Deoxyinosine" compartment="C_c" charge="0" boundaryCondition="false">
<notes><html xmlns="http://www.w3.org/1999/xhtml">
<html:p>FORMULA: C10H12N4O4</html:p>
</html>
</notes>
</species>

<species id="M_dkmpp_c" name="_2,3-diketo-5-methylthio-1-phosphopentane" compartment="C_c" charge="-2" boundaryCondition="false">
<notes><html xmlns="http://www.w3.org/1999/xhtml">
<html:p>FORMULA: C6H9O6PS</html:p>
</html>
</notes>
</species>

<species id="M_dmlz_c" name="_6,7-Dimethyl-8-(1-D-ribityl)lumazine" compartment="C_c" charge="0" boundaryCondition="false">
<notes><html xmlns="http://www.w3.org/1999/xhtml">
<html:p>FORMULA: C13H18N4O6</html:p>
</html>
</notes>
</species>

<species id="M_dmpp_c" name="Dimethylallyl diphosphate" compartment="C_c" charge="-3" boundaryCondition="false">
<notes><html xmlns="http://www.w3.org/1999/xhtml">
<html:p>FORMULA: C5H9O7P2</html:p>
</html>
</notes>
</species>

<species id="M_dnad_c" name="Deamino-NAD+" compartment="C_c" charge="-2" boundaryCondition="false">
<notes><html xmlns="http://www.w3.org/1999/xhtml">
<html:p>FORMULA: C21H24N6O15P2</html:p>
</html>
</notes>
</species>

<species id="M_dpcoa_c" name="Dephospho-CoA" compartment="C_c" charge="-2" boundaryCondition="false">
<notes><html xmlns="http://www.w3.org/1999/xhtml">
<html:p>FORMULA: C21H33N7O13P2S</html:p>
</html>
</notes>
</species>

<species id="M_dtbt_c" name="Dethiobiotin" compartment="C_c" charge="-1" boundaryCondition="false">
<notes><html xmlns="http://www.w3.org/1999/xhtml">
<html:p>FORMULA: C10H17N2O3</html:p>
</html>
</notes>
</species>

<species id="M_dtdp_c" name="dTDP" compartment="C_c" charge="-3" boundaryCondition="false">
<notes><html xmlns="http://www.w3.org/1999/xhtml">
<html:p>FORMULA: C10H13N2O11P2</html:p>
</html>
</notes>
</species>

<species id="M_dtmp_c" name="dTMP" compartment="C_c" charge="-2" boundaryCondition="false">
<notes><html xmlns="http://www.w3.org/1999/xhtml">
<html:p>FORMULA: C10H13N2O8P</html:p>
</html>
</notes>
</species>

<species id="M_dttp_c" name="dTTP" compartment="C_c" charge="-4" boundaryCondition="false">
<notes><html xmlns="http://www.w3.org/1999/xhtml">
<html:p>FORMULA: C10H13N2O14P3</html:p>
</html>
</notes>
</species>

<species id="M_dudp_c" name="dUDP" compartment="C_c" charge="-3" boundaryCondition="false">
<notes><html xmlns="http://www.w3.org/1999/xhtml">
<html:p>FORMULA: C9H11N2O11P2</html:p>
</html>
</notes>
</species>

<species id="M_dump_c" name="dUMP" compartment="C_c" charge="-2" boundaryCondition="false">
<notes><html xmlns="http://www.w3.org/1999/xhtml">
<html:p>FORMULA: C9H11N2O8P</html:p>
</html>
</notes>
</species>

<species id="M_duri_c" name="Deoxyuridine" compartment="C_c" charge="0" boundaryCondition="false">
<notes><html xmlns="http://www.w3.org/1999/xhtml">
<html:p>FORMULA: C9H12N2O5</html:p>
</html>
</notes>
</species>

<species id="M_duri_e" name="Deoxyuridine" compartment="C_e" charge="0" boundaryCondition="false">
<notes><html xmlns="http://www.w3.org/1999/xhtml">
<html:p>FORMULA: C9H12N2O5</html:p>
</html>
</notes>
</species>

<species id="M_dutp_c" name="dUTP" compartment="C_c" charge="-4" boundaryCondition="false">
<notes><html xmlns="http://www.w3.org/1999/xhtml">
<html:p>FORMULA: C9H11N2O14P3</html:p>
</html>
</notes>
</species>

<species id="M_dxyl5p_c" name="_1-deoxy-D-xylulose 5-phosphate" compartment="C_c" charge="-2" boundaryCondition="false">
<notes><html xmlns="http://www.w3.org/1999/xhtml">
<html:p>FORMULA: C5H9O7P</html:p>
</html>
</notes>
</species>

<species id="M_dxyl_c" name="_1-deoxy-D-xylulose" compartment="C_c" charge="0" boundaryCondition="false">
<notes><html xmlns="http://www.w3.org/1999/xhtml">
<html:p>FORMULA: C5H10O4</html:p>
</html>
</notes>
</species>

<species id="M_e4hglu_c" name="L-erythro-4-Hydroxyglutamate" compartment="C_c" charge="-1" boundaryCondition="false">
<notes><html xmlns="http://www.w3.org/1999/xhtml">
<html:p>FORMULA: C5H8NO5</html:p>
</html>
</notes>
</species>

<species id="M_e4p_c" name="D-Erythrose 4-phosphate" compartment="C_c" charge="-2" boundaryCondition="false">
<notes><html xmlns="http://www.w3.org/1999/xhtml">
<html:p>FORMULA: C4H7O7P</html:p>
</html>
</notes>
</species>

<species id="M_etoh_c" name="Ethanol" compartment="C_c" charge="0" boundaryCondition="false">
<notes><html xmlns="http://www.w3.org/1999/xhtml">
<html:p>FORMULA: C2H6O</html:p>
</html>
</notes>
</species>

<species id="M_etoh_e" name="Ethanol" compartment="C_e" charge="0" boundaryCondition="false">
<notes><html xmlns="http://www.w3.org/1999/xhtml">
<html:p>FORMULA: C2H6O</html:p>
</html>
</notes>
</species>

<species id="M_f1p_c" name="D-Fructose 1-phosphate" compartment="C_c" charge="-2" boundaryCondition="false">
<notes><html xmlns="http://www.w3.org/1999/xhtml">
<html:p>FORMULA: C6H11O9P</html:p>
</html>
</notes>
</species>

<species id="M_f6p_c" name="D-Fructose 6-phosphate" compartment="C_c" charge="-2" boundaryCondition="false">
<notes><html xmlns="http://www.w3.org/1999/xhtml">
<html:p>FORMULA: C6H11O9P</html:p>
</html>
</notes>
</species>

<species id="M_fad_c" name="Flavin adenine dinucleotide oxidized" compartment="C_c" charge="-2" boundaryCondition="false">
<notes><html xmlns="http://www.w3.org/1999/xhtml">
<html:p>FORMULA: C27H31N9O15P2</html:p>
</html>
</notes>
</species>

<species id="M_fadh2_c" name="Flavin adenine dinucleotide reduced" compartment="C_c" charge="-2" boundaryCondition="false">
<notes><html xmlns="http://www.w3.org/1999/xhtml">
<html:p>FORMULA: C27H33N9O15P2</html:p>
</html>
</notes>
</species>

<species id="M_fc1p_c" name="L-Fuculose 1-phosphate" compartment="C_c" charge="-2" boundaryCondition="false">
<notes><html xmlns="http://www.w3.org/1999/xhtml">
<html:p>FORMULA: C6H11O8P</html:p>
</html>
</notes>
</species>

<species id="M_fdp_c" name="D-Fructose 1,6-bisphosphate" compartment="C_c" charge="-4" boundaryCondition="false">
<notes><html xmlns="http://www.w3.org/1999/xhtml">
<html:p>FORMULA: C6H10O12P2</html:p>
</html>
</notes>
</species>

<species id="M_fdxox_c" name="Oxidized ferredoxin" compartment="C_c" charge="0" boundaryCondition="false">
<notes><html xmlns="http://www.w3.org/1999/xhtml">
<html:p>FORMULA: X</html:p>
</html>
</notes>
</species>

<species id="M_fdxrd_c" name="Reduced ferredoxin" compartment="C_c" charge="0" boundaryCondition="false">
<notes><html xmlns="http://www.w3.org/1999/xhtml">
<html:p>FORMULA: XH2</html:p>
</html>
</notes>
</species>

<species id="M_fe2_c" name="Fe2+" compartment="C_c" charge="2" boundaryCondition="false">
<notes><html xmlns="http://www.w3.org/1999/xhtml">
<html:p>FORMULA: Fe</html:p>
</html>
</notes>
</species>

<species id="M_fe2_e" name="Fe2+" compartment="C_e" charge="2" boundaryCondition="false">
<notes><html xmlns="http://www.w3.org/1999/xhtml">
<html:p>FORMULA: Fe</html:p>
</html>
</notes>
</species>

<species id="M_fe3_c" name="Fe3+" compartment="C_c" charge="3" boundaryCondition="false">
<notes><html xmlns="http://www.w3.org/1999/xhtml">
<html:p>FORMULA: Fe</html:p>
</html>
</notes>
</species>

<species id="M_fe3_e" name="Fe3+" compartment="C_e" charge="3" boundaryCondition="false">
<notes><html xmlns="http://www.w3.org/1999/xhtml">
<html:p>FORMULA: Fe</html:p>
</html>
</notes>
</species>

<species id="M_fgam_c" name="N2-Formyl-N1-(5-phospho-D-ribosyl)glycinamide" compartment="C_c" charge="-2" boundaryCondition="false">
<notes><html xmlns="http://www.w3.org/1999/xhtml">
<html:p>FORMULA: C8H13N2O9P</html:p>
</html>
</notes>
</species>

<species id="M_ficytcc553_c" name="Ferricytochrome c-553" compartment="C_c" charge="3" boundaryCondition="false">
<notes><html xmlns="http://www.w3.org/1999/xhtml">
<html:p>FORMULA: C42H54FeN8O6S2</html:p>
</html>
</notes>
</species>

<species id="M_fmn_c" name="FMN" compartment="C_c" charge="-2" boundaryCondition="false">
<notes><html xmlns="http://www.w3.org/1999/xhtml">
<html:p>FORMULA: C17H19N4O9P</html:p>
</html>
</notes>
</species>

<species id="M_fmnh2_c" name="Reduced FMN" compartment="C_c" charge="-2" boundaryCondition="false">
<notes><html xmlns="http://www.w3.org/1999/xhtml">
<html:p>FORMULA: C17H21N4O9P</html:p>
</html>
</notes>
</species>

<species id="M_focytcc553_c" name="Ferrocytochrome c-553" compartment="C_c" charge="2" boundaryCondition="false">
<notes><html xmlns="http://www.w3.org/1999/xhtml">
<html:p>FORMULA: C42H54FeN8O6S2</html:p>
</html>
</notes>
</species>

<species id="M_for_c" name="Formate" compartment="C_c" charge="-1" boundaryCondition="false">
<notes><html xmlns="http://www.w3.org/1999/xhtml">
<html:p>FORMULA: CH1O2</html:p>
</html>
</notes>
</species>

<species id="M_for_e" name="Formate" compartment="C_e" charge="-1" boundaryCondition="false">
<notes><html xmlns="http://www.w3.org/1999/xhtml">
<html:p>FORMULA: CH1O2</html:p>
</html>
</notes>
</species>

<species id="M_fpram_c" name="_2-(Formamido)-N1-(5-phospho-D-ribosyl)acetamidine" compartment="C_c" charge="-1" boundaryCondition="false">
<notes><html xmlns="http://www.w3.org/1999/xhtml">
<html:p>FORMULA: C8H15N3O8P</html:p>
</html>
</notes>
</species>

<species id="M_fprica_c" name="_5-Formamido-1-(5-phospho-D-ribosyl)imidazole-4-carboxamide" compartment="C_c" charge="-2" boundaryCondition="false">
<notes><html xmlns="http://www.w3.org/1999/xhtml">
<html:p>FORMULA: C10H13N4O9P</html:p>
</html>
</notes>
</species>

<species id="M_frdp_c" name="Farnesyl diphosphate" compartment="C_c" charge="-3" boundaryCondition="false">
<notes><html xmlns="http://www.w3.org/1999/xhtml">
<html:p>FORMULA: C15H25O7P2</html:p>
</html>
</notes>
</species>

<species id="M_frmd_c" name="Formamide" compartment="C_c" charge="0" boundaryCondition="false">
<notes><html xmlns="http://www.w3.org/1999/xhtml">
<html:p>FORMULA: CH3NO</html:p>
</html>
</notes>
</species>

<species id="M_fum_c" name="Fumarate" compartment="C_c" charge="-2" boundaryCondition="false">
<notes><html xmlns="http://www.w3.org/1999/xhtml">
<html:p>FORMULA: C4H2O4</html:p>
</html>
</notes>
</species>

<species id="M_fum_e" name="Fumarate" compartment="C_e" charge="-2" boundaryCondition="false">
<notes><html xmlns="http://www.w3.org/1999/xhtml">
<html:p>FORMULA: C4H2O4</html:p>
</html>
</notes>
</species>

<species id="M_g1p_c" name="D-Glucose 1-phosphate" compartment="C_c" charge="-2" boundaryCondition="false">
<notes><html xmlns="http://www.w3.org/1999/xhtml">
<html:p>FORMULA: C6H11O9P</html:p>
</html>
</notes>
</species>

<species id="M_g3p_c" name="Glyceraldehyde 3-phosphate" compartment="C_c" charge="-2" boundaryCondition="false">
<notes><html xmlns="http://www.w3.org/1999/xhtml">
<html:p>FORMULA: C3H5O6P</html:p>
</html>
</notes>
</species>

<species id="M_g6p_c" name="D-Glucose 6-phosphate" compartment="C_c" charge="-2" boundaryCondition="false">
<notes><html xmlns="http://www.w3.org/1999/xhtml">
<html:p>FORMULA: C6H11O9P</html:p>
</html>
</notes>
</species>

<species id="M_gal1p_c" name="alpha-D-Galactose 1-phosphate" compartment="C_c" charge="-2" boundaryCondition="false">
<notes><html xmlns="http://www.w3.org/1999/xhtml">
<html:p>FORMULA: C6H11O9P</html:p>
</html>
</notes>
</species>

<species id="M_gal_c" name="D-Galactose" compartment="C_c" charge="0" boundaryCondition="false">
<notes><html xmlns="http://www.w3.org/1999/xhtml">
<html:p>FORMULA: C6H12O6</html:p>
</html>
</notes>
</species>

<species id="M_gal_e" name="D-Galactose" compartment="C_e" charge="0" boundaryCondition="false">
<notes><html xmlns="http://www.w3.org/1999/xhtml">
<html:p>FORMULA: C6H12O6</html:p>
</html>
</notes>
</species>

<species id="M_gam1p_c" name="D-Glucosamine 1-phosphate" compartment="C_c" charge="-1" boundaryCondition="false">
<notes><html xmlns="http://www.w3.org/1999/xhtml">
<html:p>FORMULA: C6H13NO8P</html:p>
</html>
</notes>
</species>

<species id="M_gam6p_c" name="D-Glucosamine 6-phosphate" compartment="C_c" charge="-1" boundaryCondition="false">
<notes><html xmlns="http://www.w3.org/1999/xhtml">
<html:p>FORMULA: C6H13NO8P</html:p>
</html>
</notes>
</species>

<species id="M_gar_c" name="N1-(5-Phospho-D-ribosyl)glycinamide" compartment="C_c" charge="-1" boundaryCondition="false">
<notes><html xmlns="http://www.w3.org/1999/xhtml">
<html:p>FORMULA: C7H14N2O8P</html:p>
</html>
</notes>
</species>

<species id="M_gcald_c" name="Glycolaldehyde" compartment="C_c" charge="0" boundaryCondition="false">
<notes><html xmlns="http://www.w3.org/1999/xhtml">
<html:p>FORMULA: C2H4O2</html:p>
</html>
</notes>
</species>

<species id="M_gdp_c" name="GDP" compartment="C_c" charge="-3" boundaryCondition="false">
<notes><html xmlns="http://www.w3.org/1999/xhtml">
<html:p>FORMULA: C10H12N5O11P2</html:p>
</html>
</notes>
</species>

<species id="M_gdpddman_c" name="GDP-4-dehydro-6-deoxy-D-mannose" compartment="C_c" charge="-2" boundaryCondition="false">
<notes><html xmlns="http://www.w3.org/1999/xhtml">
<html:p>FORMULA: C16H21N5O15P2</html:p>
</html>
</notes>
</species>

<species id="M_gdpfuc_c" name="GDP-L-fucose" compartment="C_c" charge="-2" boundaryCondition="false">
<notes><html xmlns="http://www.w3.org/1999/xhtml">
<html:p>FORMULA: C16H23N5O15P2</html:p>
</html>
</notes>
</species>

<species id="M_gdpmann_c" name="GDP-D-mannose" compartment="C_c" charge="-2" boundaryCondition="false">
<notes><html xmlns="http://www.w3.org/1999/xhtml">
<html:p>FORMULA: C16H23N5O16P2</html:p>
</html>
</notes>
</species>

<species id="M_glc_DASH_D_c" name="D-Glucose" compartment="C_c" charge="0" boundaryCondition="false">
<notes><html xmlns="http://www.w3.org/1999/xhtml">
<html:p>FORMULA: C6H12O6</html:p>
</html>
</notes>
</species>

<species id="M_glc_DASH_D_e" name="D-Glucose" compartment="C_e" charge="0" boundaryCondition="false">
<notes><html xmlns="http://www.w3.org/1999/xhtml">
<html:p>FORMULA: C6H12O6</html:p>
</html>
</notes>
</species>

<species id="M_gln_DASH_L_c" name="L-Glutamine" compartment="C_c" charge="0" boundaryCondition="false">
<notes><html xmlns="http://www.w3.org/1999/xhtml">
<html:p>FORMULA: C5H10N2O3</html:p>
</html>
</notes>
</species>

<species id="M_gln_DASH_L_e" name="L-Glutamine" compartment="C_e" charge="0" boundaryCondition="false">
<notes><html xmlns="http://www.w3.org/1999/xhtml">
<html:p>FORMULA: C5H10N2O3</html:p>
</html>
</notes>
</species>

<species id="M_glu1sa_c" name="L-Glutamate 1-semialdehyde" compartment="C_c" charge="0" boundaryCondition="false">
<notes><html xmlns="http://www.w3.org/1999/xhtml">
<html:p>FORMULA: C5H9NO3</html:p>
</html>
</notes>
</species>

<species id="M_glu5sa_c" name="L-Glutamate 5-semialdehyde" compartment="C_c" charge="0" boundaryCondition="false">
<notes><html xmlns="http://www.w3.org/1999/xhtml">
<html:p>FORMULA: C5H9NO3</html:p>
</html>
</notes>
</species>

<species id="M_glu_DASH_D_c" name="D-Glutamate" compartment="C_c" charge="-1" boundaryCondition="false">
<notes><html xmlns="http://www.w3.org/1999/xhtml">
<html:p>FORMULA: C5H8NO4</html:p>
</html>
</notes>
</species>

<species id="M_glu_DASH_L_c" name="L-Glutamate" compartment="C_c" charge="-1" boundaryCondition="false">
<notes><html xmlns="http://www.w3.org/1999/xhtml">
<html:p>FORMULA: C5H8NO4</html:p>
</html>
</notes>
</species>

<species id="M_glu_DASH_L_e" name="L-Glutamate" compartment="C_e" charge="-1" boundaryCondition="false">
<notes><html xmlns="http://www.w3.org/1999/xhtml">
<html:p>FORMULA: C5H8NO4</html:p>
</html>
</notes>
</species>

<species id="M_gluala_c" name="_5-L-Glutamyl-L-alanine" compartment="C_c" charge="-1" boundaryCondition="false">
<notes><html xmlns="http://www.w3.org/1999/xhtml">
<html:p>FORMULA: C8H13N2O5</html:p>
</html>
</notes>
</species>

<species id="M_glutrna_c" name="L-Glutamyl-tRNA(Glu)" compartment="C_c" charge="0" boundaryCondition="false">
<notes><html xmlns="http://www.w3.org/1999/xhtml">
<html:p>FORMULA: C5H7NO3R</html:p>
</html>
</notes>
</species>

<species id="M_glx_c" name="Glyoxylate" compartment="C_c" charge="-1" boundaryCondition="false">
<notes><html xmlns="http://www.w3.org/1999/xhtml">
<html:p>FORMULA: C2H1O3</html:p>
</html>
</notes>
</species>

<species id="M_gly_c" name="Glycine" compartment="C_c" charge="0" boundaryCondition="false">
<notes><html xmlns="http://www.w3.org/1999/xhtml">
<html:p>FORMULA: C2H5NO2</html:p>
</html>
</notes>
</species>

<species id="M_gly_e" name="Glycine" compartment="C_e" charge="0" boundaryCondition="false">
<notes><html xmlns="http://www.w3.org/1999/xhtml">
<html:p>FORMULA: C2H5NO2</html:p>
</html>
</notes>
</species>

<species id="M_glyald_c" name="D-Glyceraldehyde" compartment="C_c" charge="0" boundaryCondition="false">
<notes><html xmlns="http://www.w3.org/1999/xhtml">
<html:p>FORMULA: C3H6O3</html:p>
</html>
</notes>
</species>

<species id="M_glyc3p_c" name="Glycerol 3-phosphate" compartment="C_c" charge="-2" boundaryCondition="false">
<notes><html xmlns="http://www.w3.org/1999/xhtml">
<html:p>FORMULA: C3H7O6P</html:p>
</html>
</notes>
</species>

<species id="M_glyc_c" name="Glycerol" compartment="C_c" charge="0" boundaryCondition="false">
<notes><html xmlns="http://www.w3.org/1999/xhtml">
<html:p>FORMULA: C3H8O3</html:p>
</html>
</notes>
</species>

<species id="M_glyclt_c" name="Glycolate" compartment="C_c" charge="-1" boundaryCondition="false">
<notes><html xmlns="http://www.w3.org/1999/xhtml">
<html:p>FORMULA: C2H3O3</html:p>
</html>
</notes>
</species>

<species id="M_gmhep17bp_c" name="D-Glycero-D-manno-heptose 1,7-bisphosphate" compartment="C_c" charge="-4" boundaryCondition="false">
<notes><html xmlns="http://www.w3.org/1999/xhtml">
<html:p>FORMULA: C7H12O13P2</html:p>
</html>
</notes>
</species>

<species id="M_gmhep1p_c" name="D-Glycero-D-manno-heptose 1-phosphate" compartment="C_c" charge="-2" boundaryCondition="false">
<notes><html xmlns="http://www.w3.org/1999/xhtml">
<html:p>FORMULA: C7H13O10P</html:p>
</html>
</notes>
</species>

<species id="M_gmhep7p_c" name="D-Glycero-D-manno-heptose 7-phosphate" compartment="C_c" charge="-2" boundaryCondition="false">
<notes><html xmlns="http://www.w3.org/1999/xhtml">
<html:p>FORMULA: C7H13O10P</html:p>
</html>
</notes>
</species>

<species id="M_gmp_c" name="GMP" compartment="C_c" charge="-2" boundaryCondition="false">
<notes><html xmlns="http://www.w3.org/1999/xhtml">
<html:p>FORMULA: C10H12N5O8P</html:p>
</html>
</notes>
</species>

<species id="M_grdp_c" name="Geranyl diphosphate" compartment="C_c" charge="-3" boundaryCondition="false">
<notes><html xmlns="http://www.w3.org/1999/xhtml">
<html:p>FORMULA: C10H17O7P2</html:p>
</html>
</notes>
</species>

<species id="M_gsn_c" name="Guanosine" compartment="C_c" charge="0" boundaryCondition="false">
<notes><html xmlns="http://www.w3.org/1999/xhtml">
<html:p>FORMULA: C10H13N5O5</html:p>
</html>
</notes>
</species>

<species id="M_gsn_e" name="Guanosine" compartment="C_e" charge="0" boundaryCondition="false">
<notes><html xmlns="http://www.w3.org/1999/xhtml">
<html:p>FORMULA: C10H13N5O5</html:p>
</html>
</notes>
</species>

<species id="M_gthrd_c" name="Reduced glutathione" compartment="C_c" charge="-1" boundaryCondition="false">
<notes><html xmlns="http://www.w3.org/1999/xhtml">
<html:p>FORMULA: C10H16N3O6S</html:p>
</html>
</notes>
</species>

<species id="M_gtp_c" name="GTP" compartment="C_c" charge="-4" boundaryCondition="false">
<notes><html xmlns="http://www.w3.org/1999/xhtml">
<html:p>FORMULA: C10H12N5O14P3</html:p>
</html>
</notes>
</species>

<species id="M_gua_c" name="Guanine" compartment="C_c" charge="0" boundaryCondition="false">
<notes><html xmlns="http://www.w3.org/1999/xhtml">
<html:p>FORMULA: C5H5N5O</html:p>
</html>
</notes>
</species>

<species id="M_gua_e" name="Guanine" compartment="C_e" charge="0" boundaryCondition="false">
<notes><html xmlns="http://www.w3.org/1999/xhtml">
<html:p>FORMULA: C5H5N5O</html:p>
</html>
</notes>
</species>

<species id="M_h2_e" name="H2" compartment="C_e" charge="0" boundaryCondition="false">
<notes><html xmlns="http://www.w3.org/1999/xhtml">
<html:p>FORMULA: H2</html:p>
</html>
</notes>
</species>

<species id="M_h2co3_c" name="carbonic acid" compartment="C_c" charge="0" boundaryCondition="false">
<notes><html xmlns="http://www.w3.org/1999/xhtml">
<html:p>FORMULA: H2CO3</html:p>
</html>
</notes>
</species>

<species id="M_h2co3_e" name="carbonic acid" compartment="C_e" charge="0" boundaryCondition="false">
<notes><html xmlns="http://www.w3.org/1999/xhtml">
<html:p>FORMULA: H2CO3</html:p>
</html>
</notes>
</species>

<species id="M_h2mb4p_c" name="_1-hydroxy-2-methyl-2-(E)-butenyl 4-diphosphate" compartment="C_c" charge="-3" boundaryCondition="false">
<notes><html xmlns="http://www.w3.org/1999/xhtml">
<html:p>FORMULA: C5H9O8P2</html:p>
</html>
</notes>
</species>

<species id="M_h2o2_c" name="Hydrogen peroxide" compartment="C_c" charge="0" boundaryCondition="false">
<notes><html xmlns="http://www.w3.org/1999/xhtml">
<html:p>FORMULA: H2O2</html:p>
</html>
</notes>
</species>

<species id="M_h2o_c" name="H2O" compartment="C_c" charge="0" boundaryCondition="false">
<notes><html xmlns="http://www.w3.org/1999/xhtml">
<html:p>FORMULA: H2O</html:p>
</html>
</notes>
</species>

<species id="M_h2o_e" name="H2O" compartment="C_e" charge="0" boundaryCondition="false">
<notes><html xmlns="http://www.w3.org/1999/xhtml">
<html:p>FORMULA: H2O</html:p>
</html>
</notes>
</species>

<species id="M_h2s_c" name="Hydrogen sulfide" compartment="C_c" charge="0" boundaryCondition="false">
<notes><html xmlns="http://www.w3.org/1999/xhtml">
<html:p>FORMULA: H2S</html:p>
</html>
</notes>
</species>

<species id="M_h_c" name="H+" compartment="C_c" charge="1" boundaryCondition="false">
<notes><html xmlns="http://www.w3.org/1999/xhtml">
<html:p>FORMULA: H</html:p>
</html>
</notes>
</species>

<species id="M_h_e" name="H+" compartment="C_e" charge="1" boundaryCondition="false">
<notes><html xmlns="http://www.w3.org/1999/xhtml">
<html:p>FORMULA: H</html:p>
</html>
</notes>
</species>

<species id="M_hco3_c" name="Bicarbonate" compartment="C_c" charge="-1" boundaryCondition="false">
<notes><html xmlns="http://www.w3.org/1999/xhtml">
<html:p>FORMULA: CHO3</html:p>
</html>
</notes>
</species>

<species id="M_hcys_DASH_L_c" name="L-Homocysteine" compartment="C_c" charge="0" boundaryCondition="false">
<notes><html xmlns="http://www.w3.org/1999/xhtml">
<html:p>FORMULA: C4H9NO2S</html:p>
</html>
</notes>
</species>

<species id="M_his_DASH_L_c" name="L-Histidine" compartment="C_c" charge="0" boundaryCondition="false">
<notes><html xmlns="http://www.w3.org/1999/xhtml">
<html:p>FORMULA: C6H9N3O2</html:p>
</html>
</notes>
</species>

<species id="M_his_DASH_L_e" name="L-Histidine" compartment="C_e" charge="0" boundaryCondition="false">
<notes><html xmlns="http://www.w3.org/1999/xhtml">
<html:p>FORMULA: C6H9N3O2</html:p>
</html>
</notes>
</species>

<species id="M_hmbil_c" name="Hydroxymethylbilane" compartment="C_c" charge="-8" boundaryCondition="false">
<notes><html xmlns="http://www.w3.org/1999/xhtml">
<html:p>FORMULA: C40H38N4O17</html:p>
</html>
</notes>
</species>

<species id="M_hmfurn_c" name="_4-hydroxy-5-methyl-3(2H)-furanone" compartment="C_c" charge="0" boundaryCondition="false">
<notes><html xmlns="http://www.w3.org/1999/xhtml">
<html:p>FORMULA: C5H6O3</html:p>
</html>
</notes>
</species>

<species id="M_hom_DASH_L_c" name="L-Homoserine" compartment="C_c" charge="0" boundaryCondition="false">
<notes><html xmlns="http://www.w3.org/1999/xhtml">
<html:p>FORMULA: C4H9NO3</html:p>
</html>
</notes>
</species>

<species id="M_hxan_c" name="Hypoxanthine" compartment="C_c" charge="0" boundaryCondition="false">
<notes><html xmlns="http://www.w3.org/1999/xhtml">
<html:p>FORMULA: C5H4N4O</html:p>
</html>
</notes>
</species>

<species id="M_hxan_e" name="Hypoxanthine" compartment="C_e" charge="0" boundaryCondition="false">
<notes><html xmlns="http://www.w3.org/1999/xhtml">
<html:p>FORMULA: C5H4N4O</html:p>
</html>
</notes>
</species>

<species id="M_iasp_c" name="Iminoaspartate" compartment="C_c" charge="-2" boundaryCondition="false">
<notes><html xmlns="http://www.w3.org/1999/xhtml">
<html:p>FORMULA: C4H3NO4</html:p>
</html>
</notes>
</species>

<species id="M_ichor_c" name="Isochorismate" compartment="C_c" charge="-2" boundaryCondition="false">
<notes><html xmlns="http://www.w3.org/1999/xhtml">
<html:p>FORMULA: C10H8O6</html:p>
</html>
</notes>
</species>

<species id="M_icit_c" name="Isocitrate" compartment="C_c" charge="-3" boundaryCondition="false">
<notes><html xmlns="http://www.w3.org/1999/xhtml">
<html:p>FORMULA: C6H5O7</html:p>
</html>
</notes>
</species>

<species id="M_ile_DASH_L_c" name="L-Isoleucine" compartment="C_c" charge="0" boundaryCondition="false">
<notes><html xmlns="http://www.w3.org/1999/xhtml">
<html:p>FORMULA: C6H13NO2</html:p>
</html>
</notes>
</species>

<species id="M_ile_DASH_L_e" name="L-Isoleucine" compartment="C_e" charge="0" boundaryCondition="false">
<notes><html xmlns="http://www.w3.org/1999/xhtml">
<html:p>FORMULA: C6H13NO2</html:p>
</html>
</notes>
</species>

<species id="M_imp_c" name="IMP" compartment="C_c" charge="-2" boundaryCondition="false">
<notes><html xmlns="http://www.w3.org/1999/xhtml">
<html:p>FORMULA: C10H11N4O8P</html:p>
</html>
</notes>
</species>

<species id="M_indole_c" name="Indole" compartment="C_c" charge="0" boundaryCondition="false">
<notes><html xmlns="http://www.w3.org/1999/xhtml">
<html:p>FORMULA: C8H7N</html:p>
</html>
</notes>
</species>

<species id="M_ins_c" name="Inosine" compartment="C_c" charge="0" boundaryCondition="false">
<notes><html xmlns="http://www.w3.org/1999/xhtml">
<html:p>FORMULA: C10H12N4O5</html:p>
</html>
</notes>
</species>

<species id="M_ipdp_c" name="Isopentenyl diphosphate" compartment="C_c" charge="-3" boundaryCondition="false">
<notes><html xmlns="http://www.w3.org/1999/xhtml">
<html:p>FORMULA: C5H9O7P2</html:p>
</html>
</notes>
</species>

<species id="M_kdo8p_c" name="_3-Deoxy-D-manno-octulosonate 8-phosphate" compartment="C_c" charge="-3" boundaryCondition="false">
<notes><html xmlns="http://www.w3.org/1999/xhtml">
<html:p>FORMULA: C8H12O11P</html:p>
</html>
</notes>
</species>

<species id="M_kdo_c" name="_3-Deoxy-D-manno-2-octulosonate" compartment="C_c" charge="-1" boundaryCondition="false">
<notes><html xmlns="http://www.w3.org/1999/xhtml">
<html:p>FORMULA: C8H13O8</html:p>
</html>
</notes>
</species>

<species id="M_kdolipid4_HP_c" name="KDO-lipid IV(A)_HP" compartment="C_c" charge="-3" boundaryCondition="false">
<notes><html xmlns="http://www.w3.org/1999/xhtml">
<html:p>FORMULA: C90H166N2O26P</html:p>
</html>
</notes>
</species>

<species id="M_lac_DASH_D_c" name="D-Lactate" compartment="C_c" charge="-1" boundaryCondition="false">
<notes><html xmlns="http://www.w3.org/1999/xhtml">
<html:p>FORMULA: C3H5O3</html:p>
</html>
</notes>
</species>

<species id="M_lac_DASH_L_c" name="L-Lactate" compartment="C_c" charge="-1" boundaryCondition="false">
<notes><html xmlns="http://www.w3.org/1999/xhtml">
<html:p>FORMULA: C3H5O3</html:p>
</html>
</notes>
</species>

<species id="M_lac_DASH_L_e" name="L-Lactate" compartment="C_e" charge="-1" boundaryCondition="false">
<notes><html xmlns="http://www.w3.org/1999/xhtml">
<html:p>FORMULA: C3H5O3</html:p>
</html>
</notes>
</species>

<species id="M_lald_DASH_L_c" name="L-Lactaldehyde" compartment="C_c" charge="0" boundaryCondition="false">
<notes><html xmlns="http://www.w3.org/1999/xhtml">
<html:p>FORMULA: C3H6O2</html:p>
</html>
</notes>
</species>

<species id="M_leu_DASH_L_c" name="L-Leucine" compartment="C_c" charge="0" boundaryCondition="false">
<notes><html xmlns="http://www.w3.org/1999/xhtml">
<html:p>FORMULA: C6H13NO2</html:p>
</html>
</notes>
</species>

<species id="M_leu_DASH_L_e" name="L-Leucine" compartment="C_e" charge="0" boundaryCondition="false">
<notes><html xmlns="http://www.w3.org/1999/xhtml">
<html:p>FORMULA: C6H13NO2</html:p>
</html>
</notes>
</species>

<species id="M_lipidA_HP_c" name="lipidA_HP" compartment="C_c" charge="-2" boundaryCondition="false">
<notes><html xmlns="http://www.w3.org/1999/xhtml">
<html:p>FORMULA: C82H155N2O19P</html:p>
</html>
</notes>
</species>

<species id="M_lipidX_HP_c" name="lipidX_HP" compartment="C_c" charge="-2" boundaryCondition="false">
<notes><html xmlns="http://www.w3.org/1999/xhtml">
<html:p>FORMULA: C40H76NO12P</html:p>
</html>
</notes>
</species>

<species id="M_lps_HP_c" name="Lipopolysacharide Hp specific" compartment="C_c" charge="10" boundaryCondition="false">
<notes><html xmlns="http://www.w3.org/1999/xhtml">
<html:p>FORMULA: C188H344N4O105P2</html:p>
</html>
</notes>
</species>

<species id="M_lys_DASH_L_c" name="L-Lysine" compartment="C_c" charge="1" boundaryCondition="false">
<notes><html xmlns="http://www.w3.org/1999/xhtml">
<html:p>FORMULA: C6H15N2O2</html:p>
</html>
</notes>
</species>

<species id="M_lys_DASH_L_e" name="L-Lysine" compartment="C_e" charge="1" boundaryCondition="false">
<notes><html xmlns="http://www.w3.org/1999/xhtml">
<html:p>FORMULA: C6H15N2O2</html:p>
</html>
</notes>
</species>

<species id="M_malACP_c" name="Malonyl-[acyl-carrier protein]" compartment="C_c" charge="-2" boundaryCondition="false">
<notes><html xmlns="http://www.w3.org/1999/xhtml">
<html:p>FORMULA: C14H22N2O10PRS</html:p>
</html>
</notes>
</species>

<species id="M_mal_DASH_L_c" name="L-Malate" compartment="C_c" charge="-2" boundaryCondition="false">
<notes><html xmlns="http://www.w3.org/1999/xhtml">
<html:p>FORMULA: C4H4O5</html:p>
</html>
</notes>
</species>

<species id="M_mal_DASH_L_e" name="L-Malate" compartment="C_e" charge="-2" boundaryCondition="false">
<notes><html xmlns="http://www.w3.org/1999/xhtml">
<html:p>FORMULA: C4H4O5</html:p>
</html>
</notes>
</species>

<species id="M_malcoa_c" name="Malonyl-CoA" compartment="C_c" charge="-5" boundaryCondition="false">
<notes><html xmlns="http://www.w3.org/1999/xhtml">
<html:p>FORMULA: C24H33N7O19P3S</html:p>
</html>
</notes>
</species>

<species id="M_man1p_c" name="D-Mannose 1-phosphate" compartment="C_c" charge="-2" boundaryCondition="false">
<notes><html xmlns="http://www.w3.org/1999/xhtml">
<html:p>FORMULA: C6H11O9P</html:p>
</html>
</notes>
</species>

<species id="M_man6p_c" name="D-Mannose 6-phosphate" compartment="C_c" charge="-2" boundaryCondition="false">
<notes><html xmlns="http://www.w3.org/1999/xhtml">
<html:p>FORMULA: C6H11O9P</html:p>
</html>
</notes>
</species>

<species id="M_met_DASH_L_c" name="L-Methionine" compartment="C_c" charge="0" boundaryCondition="false">
<notes><html xmlns="http://www.w3.org/1999/xhtml">
<html:p>FORMULA: C5H11NO2S</html:p>
</html>
</notes>
</species>

<species id="M_met_DASH_L_e" name="L-Methionine" compartment="C_e" charge="0" boundaryCondition="false">
<notes><html xmlns="http://www.w3.org/1999/xhtml">
<html:p>FORMULA: C5H11NO2S</html:p>
</html>
</notes>
</species>

<species id="M_methf_c" name="_5,10-Methenyltetrahydrofolate" compartment="C_c" charge="-1" boundaryCondition="false">
<notes><html xmlns="http://www.w3.org/1999/xhtml">
<html:p>FORMULA: C20H20N7O6</html:p>
</html>
</notes>
</species>

<species id="M_mlthf_c" name="_5,10-Methylenetetrahydrofolate" compartment="C_c" charge="-2" boundaryCondition="false">
<notes><html xmlns="http://www.w3.org/1999/xhtml">
<html:p>FORMULA: C20H21N7O6</html:p>
</html>
</notes>
</species>

<species id="M_mql6_c" name="Menaquinol 6" compartment="C_c" charge="0" boundaryCondition="false">
<notes><html xmlns="http://www.w3.org/1999/xhtml">
<html:p>FORMULA: C41H58O2</html:p>
</html>
</notes>
</species>

<species id="M_mqn6_c" name="Menaquinone 6" compartment="C_c" charge="0" boundaryCondition="false">
<notes><html xmlns="http://www.w3.org/1999/xhtml">
<html:p>FORMULA: C41H56O2</html:p>
</html>
</notes>
</species>

<species id="M_myrsACP_c" name="Myristoyl-ACP (n-C14:0ACP)" compartment="C_c" charge="-1" boundaryCondition="false">
<notes><html xmlns="http://www.w3.org/1999/xhtml">
<html:p>FORMULA: C25H47N2O8PRS</html:p>
</html>
</notes>
</species>

<species id="M_na1_c" name="Sodium" compartment="C_c" charge="1" boundaryCondition="false">
<notes><html xmlns="http://www.w3.org/1999/xhtml">
<html:p>FORMULA: Na</html:p>
</html>
</notes>
</species>

<species id="M_na1_e" name="Sodium" compartment="C_e" charge="1" boundaryCondition="false">
<notes><html xmlns="http://www.w3.org/1999/xhtml">
<html:p>FORMULA: Na</html:p>
</html>
</notes>
</species>

<species id="M_nad_c" name="Nicotinamide adenine dinucleotide" compartment="C_c" charge="-1" boundaryCondition="false">
<notes><html xmlns="http://www.w3.org/1999/xhtml">
<html:p>FORMULA: C21H26N7O14P2</html:p>
</html>
</notes>
</species>

<species id="M_nadh_c" name="Nicotinamide adenine dinucleotide - reduced" compartment="C_c" charge="-2" boundaryCondition="false">
<notes><html xmlns="http://www.w3.org/1999/xhtml">
<html:p>FORMULA: C21H27N7O14P2</html:p>
</html>
</notes>
</species>

<species id="M_nadp_c" name="Nicotinamide adenine dinucleotide phosphate" compartment="C_c" charge="-3" boundaryCondition="false">
<notes><html xmlns="http://www.w3.org/1999/xhtml">
<html:p>FORMULA: C21H25N7O17P3</html:p>
</html>
</notes>
</species>

<species id="M_nadph_c" name="Nicotinamide adenine dinucleotide phosphate - reduced" compartment="C_c" charge="-4" boundaryCondition="false">
<notes><html xmlns="http://www.w3.org/1999/xhtml">
<html:p>FORMULA: C21H26N7O17P3</html:p>
</html>
</notes>
</species>

<species id="M_nh4_c" name="Ammonium" compartment="C_c" charge="1" boundaryCondition="false">
<notes><html xmlns="http://www.w3.org/1999/xhtml">
<html:p>FORMULA: H4N</html:p>
</html>
</notes>
</species>

<species id="M_nh4_e" name="Ammonium" compartment="C_e" charge="1" boundaryCondition="false">
<notes><html xmlns="http://www.w3.org/1999/xhtml">
<html:p>FORMULA: H4N</html:p>
</html>
</notes>
</species>

<species id="M_ni2_c" name="nickel" compartment="C_c" charge="2" boundaryCondition="false">
<notes><html xmlns="http://www.w3.org/1999/xhtml">
<html:p>FORMULA: Ni</html:p>
</html>
</notes>
</species>

<species id="M_ni2_e" name="nickel" compartment="C_e" charge="2" boundaryCondition="false">
<notes><html xmlns="http://www.w3.org/1999/xhtml">
<html:p>FORMULA: Ni</html:p>
</html>
</notes>
</species>

<species id="M_nicrnt_c" name="Nicotinate D-ribonucleotide" compartment="C_c" charge="-2" boundaryCondition="false">
<notes><html xmlns="http://www.w3.org/1999/xhtml">
<html:p>FORMULA: C11H12NO9P</html:p>
</html>
</notes>
</species>

<species id="M_nmn_c" name="NMN" compartment="C_c" charge="-1" boundaryCondition="false">
<notes><html xmlns="http://www.w3.org/1999/xhtml">
<html:p>FORMULA: C11H14N2O8P</html:p>
</html>
</notes>
</species>

<species id="M_nmn_e" name="NMN" compartment="C_e" charge="-1" boundaryCondition="false">
<notes><html xmlns="http://www.w3.org/1999/xhtml">
<html:p>FORMULA: C11H14N2O8P</html:p>
</html>
</notes>
</species>

<species id="M_no2_c" name="Nitrite" compartment="C_c" charge="-1" boundaryCondition="false">
<notes><html xmlns="http://www.w3.org/1999/xhtml">
<html:p>FORMULA: NO2</html:p>
</html>
</notes>
</species>

<species id="M_no2_e" name="Nitrite" compartment="C_e" charge="-1" boundaryCondition="false">
<notes><html xmlns="http://www.w3.org/1999/xhtml">
<html:p>FORMULA: NO2</html:p>
</html>
</notes>
</species>

<species id="M_no3_c" name="Nitrate" compartment="C_c" charge="-1" boundaryCondition="false">
<notes><html xmlns="http://www.w3.org/1999/xhtml">
<html:p>FORMULA: NO3</html:p>
</html>
</notes>
</species>

<species id="M_no3_e" name="Nitrate" compartment="C_e" charge="-1" boundaryCondition="false">
<notes><html xmlns="http://www.w3.org/1999/xhtml">
<html:p>FORMULA: NO3</html:p>
</html>
</notes>
</species>

<species id="M_no_c" name="Nitric oxide" compartment="C_c" charge="0" boundaryCondition="false">
<notes><html xmlns="http://www.w3.org/1999/xhtml">
<html:p>FORMULA: NO</html:p>
</html>
</notes>
</species>

<species id="M_no_e" name="Nitric oxide" compartment="C_e" charge="0" boundaryCondition="false">
<notes><html xmlns="http://www.w3.org/1999/xhtml">
<html:p>FORMULA: NO</html:p>
</html>
</notes>
</species>

<species id="M_o2_c" name="O2" compartment="C_c" charge="0" boundaryCondition="false">
<notes><html xmlns="http://www.w3.org/1999/xhtml">
<html:p>FORMULA: O2</html:p>
</html>
</notes>
</species>

<species id="M_o2_e" name="O2" compartment="C_e" charge="0" boundaryCondition="false">
<notes><html xmlns="http://www.w3.org/1999/xhtml">
<html:p>FORMULA: O2</html:p>
</html>
</notes>
</species>

<species id="M_o2s_c" name="Superoxide anion" compartment="C_c" charge="-1" boundaryCondition="false">
<notes><html xmlns="http://www.w3.org/1999/xhtml">
<html:p>FORMULA: O2</html:p>
</html>
</notes>
</species>

<species id="M_oaa_c" name="Oxaloacetate" compartment="C_c" charge="-2" boundaryCondition="false">
<notes><html xmlns="http://www.w3.org/1999/xhtml">
<html:p>FORMULA: C4H2O5</html:p>
</html>
</notes>
</species>

<species id="M_ocdcaACP_c" name="Octadecanoyl-ACP (n-C18:0ACP)" compartment="C_c" charge="-1" boundaryCondition="false">
<notes><html xmlns="http://www.w3.org/1999/xhtml">
<html:p>FORMULA: C29H55N2O8PRS</html:p>
</html>
</notes>
</species>

<species id="M_octdp_c" name="all-trans-Octaprenyl diphosphate" compartment="C_c" charge="-3" boundaryCondition="false">
<notes><html xmlns="http://www.w3.org/1999/xhtml">
<html:p>FORMULA: C40H65O7P2</html:p>
</html>
</notes>
</species>

<species id="M_octeACP_c" name="cis-octadec-11-enoyl-[acyl-carrier protein] (n-C18:1)" compartment="C_c" charge="-1" boundaryCondition="false">
<notes><html xmlns="http://www.w3.org/1999/xhtml">
<html:p>FORMULA: C29H53N2O8PRS</html:p>
</html>
</notes>
</species>

<species id="M_orn_c" name="Ornithine" compartment="C_c" charge="1" boundaryCondition="false">
<notes><html xmlns="http://www.w3.org/1999/xhtml">
<html:p>FORMULA: C5H13N2O2</html:p>
</html>
</notes>
</species>

<species id="M_orn_e" name="Ornithine" compartment="C_e" charge="1" boundaryCondition="false">
<notes><html xmlns="http://www.w3.org/1999/xhtml">
<html:p>FORMULA: C5H13N2O2</html:p>
</html>
</notes>
</species>

<species id="M_orot5p_c" name="Orotidine 5&apos;-phosphate" compartment="C_c" charge="-3" boundaryCondition="false">
<notes><html xmlns="http://www.w3.org/1999/xhtml">
<html:p>FORMULA: C10H10N2O11P</html:p>
</html>
</notes>
</species>

<species id="M_orot_c" name="Orotate" compartment="C_c" charge="-1" boundaryCondition="false">
<notes><html xmlns="http://www.w3.org/1999/xhtml">
<html:p>FORMULA: C5H3N2O4</html:p>
</html>
</notes>
</species>

<species id="M_orot_e" name="Orotate" compartment="C_e" charge="-1" boundaryCondition="false">
<notes><html xmlns="http://www.w3.org/1999/xhtml">
<html:p>FORMULA: C5H3N2O4</html:p>
</html>
</notes>
</species>

<species id="M_pa_Hp_c" name="Phosphatidic acid Hp specific" compartment="C_c" charge="-2" boundaryCondition="false">
<notes><html xmlns="http://www.w3.org/1999/xhtml">
<html:p>FORMULA: C36H67O8P</html:p>
</html>
</notes>
</species>

<species id="M_pac_c" name="Phenylacetic acid" compartment="C_c" charge="-1" boundaryCondition="false">
<notes><html xmlns="http://www.w3.org/1999/xhtml">
<html:p>FORMULA: C8H7O2</html:p>
</html>
</notes>
</species>

<species id="M_pad_c" name="_2-Phenylacetamide" compartment="C_c" charge="0" boundaryCondition="false">
<notes><html xmlns="http://www.w3.org/1999/xhtml">
<html:p>FORMULA: C8H9NO</html:p>
</html>
</notes>
</species>

<species id="M_palmACP_c" name="Palmitoyl-ACP (n-C16:0ACP)" compartment="C_c" charge="-1" boundaryCondition="false">
<notes><html xmlns="http://www.w3.org/1999/xhtml">
<html:p>FORMULA: C27H51N2O8PRS</html:p>
</html>
</notes>
</species>

<species id="M_pan4p_c" name="Pantetheine 4&apos;-phosphate" compartment="C_c" charge="-2" boundaryCondition="false">
<notes><html xmlns="http://www.w3.org/1999/xhtml">
<html:p>FORMULA: C11H21N2O7PS</html:p>
</html>
</notes>
</species>

<species id="M_pant_DASH_R_c" name="(R)-Pantoate" compartment="C_c" charge="-1" boundaryCondition="false">
<notes><html xmlns="http://www.w3.org/1999/xhtml">
<html:p>FORMULA: C6H11O4</html:p>
</html>
</notes>
</species>

<species id="M_pap_c" name="Adenosine 3&apos;,5&apos;-bisphosphate" compartment="C_c" charge="-4" boundaryCondition="false">
<notes><html xmlns="http://www.w3.org/1999/xhtml">
<html:p>FORMULA: C10H11N5O10P2</html:p>
</html>
</notes>
</species>

<species id="M_paps_c" name="_3&apos;-Phosphoadenylyl sulfate" compartment="C_c" charge="-4" boundaryCondition="false">
<notes><html xmlns="http://www.w3.org/1999/xhtml">
<html:p>FORMULA: C10H11N5O13P2S</html:p>
</html>
</notes>
</species>

<species id="M_pe_HP_c" name="Phosphatidylethanolamine Hp specific" compartment="C_c" charge="0" boundaryCondition="false">
<notes><html xmlns="http://www.w3.org/1999/xhtml">
<html:p>FORMULA: C38H74NO8P</html:p>
</html>
</notes>
</species>

<species id="M_pep_c" name="Phosphoenolpyruvate" compartment="C_c" charge="-3" boundaryCondition="false">
<notes><html xmlns="http://www.w3.org/1999/xhtml">
<html:p>FORMULA: C3H2O6P</html:p>
</html>
</notes>
</species>

<species id="M_peptido_EC_c" name="Peptidoglycan subunit of Escherichia coli" compartment="C_c" charge="-2" boundaryCondition="false">
<notes><html xmlns="http://www.w3.org/1999/xhtml">
<html:p>FORMULA: C40H62N8O21</html:p>
</html>
</notes>
</species>

<species id="M_pg_HP_c" name="Phosphatidylglycerol Hp specific" compartment="C_c" charge="-1" boundaryCondition="false">
<notes><html xmlns="http://www.w3.org/1999/xhtml">
<html:p>FORMULA: C39H74O10P</html:p>
</html>
</notes>
</species>

<species id="M_pgp_HP_c" name="Phosphatidylglycerol phosphate Hp specific" compartment="C_c" charge="-3" boundaryCondition="false">
<notes><html xmlns="http://www.w3.org/1999/xhtml">
<html:p>FORMULA: C39H73O13P2</html:p>
</html>
</notes>
</species>

<species id="M_phe_DASH_L_c" name="L-Phenylalanine" compartment="C_c" charge="0" boundaryCondition="false">
<notes><html xmlns="http://www.w3.org/1999/xhtml">
<html:p>FORMULA: C9H11NO2</html:p>
</html>
</notes>
</species>

<species id="M_phe_DASH_L_e" name="L-Phenylalanine" compartment="C_e" charge="0" boundaryCondition="false">
<notes><html xmlns="http://www.w3.org/1999/xhtml">
<html:p>FORMULA: C9H11NO2</html:p>
</html>
</notes>
</species>

<species id="M_pheme_c" name="Protoheme" compartment="C_c" charge="-2" boundaryCondition="false">
<notes><html xmlns="http://www.w3.org/1999/xhtml">
<html:p>FORMULA: C34H30FeN4O4</html:p>
</html>
</notes>
</species>

<species id="M_pheme_e" name="Protoheme" compartment="C_e" charge="-2" boundaryCondition="false">
<notes><html xmlns="http://www.w3.org/1999/xhtml">
<html:p>FORMULA: C34H30FeN4O4</html:p>
</html>
</notes>
</species>

<species id="M_phom_c" name="O-Phospho-L-homoserine" compartment="C_c" charge="-2" boundaryCondition="false">
<notes><html xmlns="http://www.w3.org/1999/xhtml">
<html:p>FORMULA: C4H8NO6P</html:p>
</html>
</notes>
</species>

<species id="M_phpyr_c" name="Phenylpyruvate" compartment="C_c" charge="-1" boundaryCondition="false">
<notes><html xmlns="http://www.w3.org/1999/xhtml">
<html:p>FORMULA: C9H7O3</html:p>
</html>
</notes>
</species>

<species id="M_pi_c" name="Phosphate" compartment="C_c" charge="-2" boundaryCondition="false">
<notes><html xmlns="http://www.w3.org/1999/xhtml">
<html:p>FORMULA: HO4P</html:p>
</html>
</notes>
</species>

<species id="M_pi_e" name="Phosphate" compartment="C_e" charge="-2" boundaryCondition="false">
<notes><html xmlns="http://www.w3.org/1999/xhtml">
<html:p>FORMULA: HO4P</html:p>
</html>
</notes>
</species>

<species id="M_pime_c" name="Pimelate" compartment="C_c" charge="-2" boundaryCondition="false">
<notes><html xmlns="http://www.w3.org/1999/xhtml">
<html:p>FORMULA: C7H10O4</html:p>
</html>
</notes>
</species>

<species id="M_pime_e" name="Pimelate" compartment="C_e" charge="-2" boundaryCondition="false">
<notes><html xmlns="http://www.w3.org/1999/xhtml">
<html:p>FORMULA: C7H10O4</html:p>
</html>
</notes>
</species>

<species id="M_pmcoa_c" name="Pimeloyl-CoA" compartment="C_c" charge="-5" boundaryCondition="false">
<notes><html xmlns="http://www.w3.org/1999/xhtml">
<html:p>FORMULA: C28H41N7O19P3S</html:p>
</html>
</notes>
</species>

<species id="M_pnto_DASH_R_c" name="(R)-Pantothenate" compartment="C_c" charge="-1" boundaryCondition="false">
<notes><html xmlns="http://www.w3.org/1999/xhtml">
<html:p>FORMULA: C9H16NO5</html:p>
</html>
</notes>
</species>

<species id="M_ppbng_c" name="Porphobilinogen" compartment="C_c" charge="-1" boundaryCondition="false">
<notes><html xmlns="http://www.w3.org/1999/xhtml">
<html:p>FORMULA: C10H13N2O4</html:p>
</html>
</notes>
</species>

<species id="M_pphn_c" name="Prephenate" compartment="C_c" charge="-2" boundaryCondition="false">
<notes><html xmlns="http://www.w3.org/1999/xhtml">
<html:p>FORMULA: C10H8O6</html:p>
</html>
</notes>
</species>

<species id="M_ppi_c" name="Diphosphate" compartment="C_c" charge="-3" boundaryCondition="false">
<notes><html xmlns="http://www.w3.org/1999/xhtml">
<html:p>FORMULA: HO7P2</html:p>
</html>
</notes>
</species>

<species id="M_ppp9_c" name="Protoporphyrin" compartment="C_c" charge="-2" boundaryCondition="false">
<notes><html xmlns="http://www.w3.org/1999/xhtml">
<html:p>FORMULA: C34H32N4O4</html:p>
</html>
</notes>
</species>

<species id="M_pppg9_c" name="Protoporphyrinogen IX" compartment="C_c" charge="-2" boundaryCondition="false">
<notes><html xmlns="http://www.w3.org/1999/xhtml">
<html:p>FORMULA: C34H38N4O4</html:p>
</html>
</notes>
</species>

<species id="M_pram_c" name="_5-Phospho-beta-D-ribosylamine" compartment="C_c" charge="-1" boundaryCondition="false">
<notes><html xmlns="http://www.w3.org/1999/xhtml">
<html:p>FORMULA: C5H11NO7P</html:p>
</html>
</notes>
</species>

<species id="M_pran_c" name="N-(5-Phospho-D-ribosyl)anthranilate" compartment="C_c" charge="-3" boundaryCondition="false">
<notes><html xmlns="http://www.w3.org/1999/xhtml">
<html:p>FORMULA: C12H13NO9P</html:p>
</html>
</notes>
</species>

<species id="M_pro_DASH_L_c" name="L-Proline" compartment="C_c" charge="0" boundaryCondition="false">
<notes><html xmlns="http://www.w3.org/1999/xhtml">
<html:p>FORMULA: C5H9NO2</html:p>
</html>
</notes>
</species>

<species id="M_pro_DASH_L_e" name="L-Proline" compartment="C_e" charge="0" boundaryCondition="false">
<notes><html xmlns="http://www.w3.org/1999/xhtml">
<html:p>FORMULA: C5H9NO2</html:p>
</html>
</notes>
</species>

<species id="M_prpp_c" name="_5-Phospho-alpha-D-ribose 1-diphosphate" compartment="C_c" charge="-5" boundaryCondition="false">
<notes><html xmlns="http://www.w3.org/1999/xhtml">
<html:p>FORMULA: C5H8O14P3</html:p>
</html>
</notes>
</species>

<species id="M_ps_HP_c" name="Phosphatidylserine Hp specific" compartment="C_c" charge="-1" boundaryCondition="false">
<notes><html xmlns="http://www.w3.org/1999/xhtml">
<html:p>FORMULA: C39H73NO10P</html:p>
</html>
</notes>
</species>

<species id="M_pser_DASH_D_c" name="D-O-Phosphoserine" compartment="C_c" charge="-2" boundaryCondition="false">
<notes><html xmlns="http://www.w3.org/1999/xhtml">
<html:p>FORMULA: C3H6NO6P</html:p>
</html>
</notes>
</species>

<species id="M_pser_DASH_L_c" name="O-Phospho-L-serine" compartment="C_c" charge="-2" boundaryCondition="false">
<notes><html xmlns="http://www.w3.org/1999/xhtml">
<html:p>FORMULA: C3H6NO6P</html:p>
</html>
</notes>
</species>

<species id="M_ptrc_c" name="Putrescine" compartment="C_c" charge="2" boundaryCondition="false">
<notes><html xmlns="http://www.w3.org/1999/xhtml">
<html:p>FORMULA: C4H14N2</html:p>
</html>
</notes>
</species>

<species id="M_pyr_c" name="Pyruvate" compartment="C_c" charge="-1" boundaryCondition="false">
<notes><html xmlns="http://www.w3.org/1999/xhtml">
<html:p>FORMULA: C3H3O3</html:p>
</html>
</notes>
</species>

<species id="M_pyr_e" name="Pyruvate" compartment="C_e" charge="-1" boundaryCondition="false">
<notes><html xmlns="http://www.w3.org/1999/xhtml">
<html:p>FORMULA: C3H3O3</html:p>
</html>
</notes>
</species>

<species id="M_quln_c" name="Quinolinate" compartment="C_c" charge="-2" boundaryCondition="false">
<notes><html xmlns="http://www.w3.org/1999/xhtml">
<html:p>FORMULA: C7H3NO4</html:p>
</html>
</notes>
</species>

<species id="M_r1p_c" name="alpha-D-Ribose 1-phosphate" compartment="C_c" charge="-2" boundaryCondition="false">
<notes><html xmlns="http://www.w3.org/1999/xhtml">
<html:p>FORMULA: C5H9O8P</html:p>
</html>
</notes>
</species>

<species id="M_r5p_c" name="alpha-D-Ribose 5-phosphate" compartment="C_c" charge="-2" boundaryCondition="false">
<notes><html xmlns="http://www.w3.org/1999/xhtml">
<html:p>FORMULA: C5H9O8P</html:p>
</html>
</notes>
</species>

<species id="M_rhcys_c" name="S-Ribosyl-L-homocysteine" compartment="C_c" charge="0" boundaryCondition="false">
<notes><html xmlns="http://www.w3.org/1999/xhtml">
<html:p>FORMULA: C9H17NO6S</html:p>
</html>
</notes>
</species>

<species id="M_rib_DASH_D_c" name="D-Ribose" compartment="C_c" charge="0" boundaryCondition="false">
<notes><html xmlns="http://www.w3.org/1999/xhtml">
<html:p>FORMULA: C5H10O5</html:p>
</html>
</notes>
</species>

<species id="M_ribflv_c" name="Riboflavin" compartment="C_c" charge="0" boundaryCondition="false">
<notes><html xmlns="http://www.w3.org/1999/xhtml">
<html:p>FORMULA: C17H20N4O6</html:p>
</html>
</notes>
</species>

<species id="M_ru5p_DASH_D_c" name="D-Ribulose 5-phosphate" compartment="C_c" charge="-2" boundaryCondition="false">
<notes><html xmlns="http://www.w3.org/1999/xhtml">
<html:p>FORMULA: C5H9O8P</html:p>
</html>
</notes>
</species>

<species id="M_s7p_c" name="Sedoheptulose 7-phosphate" compartment="C_c" charge="-2" boundaryCondition="false">
<notes><html xmlns="http://www.w3.org/1999/xhtml">
<html:p>FORMULA: C7H13O10P</html:p>
</html>
</notes>
</species>

<species id="M_sbzcoa_c" name="O-Succinylbenzoyl-CoA" compartment="C_c" charge="-5" boundaryCondition="false">
<notes><html xmlns="http://www.w3.org/1999/xhtml">
<html:p>FORMULA: C32H39N7O20P3S</html:p>
</html>
</notes>
</species>

<species id="M_ser_DASH_D_c" name="D-Serine" compartment="C_c" charge="0" boundaryCondition="false">
<notes><html xmlns="http://www.w3.org/1999/xhtml">
<html:p>FORMULA: C3H7NO3</html:p>
</html>
</notes>
</species>

<species id="M_ser_DASH_D_e" name="D-Serine" compartment="C_e" charge="0" boundaryCondition="false">
<notes><html xmlns="http://www.w3.org/1999/xhtml">
<html:p>FORMULA: C3H7NO3</html:p>
</html>
</notes>
</species>

<species id="M_ser_DASH_L_c" name="L-Serine" compartment="C_c" charge="0" boundaryCondition="false">
<notes><html xmlns="http://www.w3.org/1999/xhtml">
<html:p>FORMULA: C3H7NO3</html:p>
</html>
</notes>
</species>

<species id="M_ser_DASH_L_e" name="L-Serine" compartment="C_e" charge="0" boundaryCondition="false">
<notes><html xmlns="http://www.w3.org/1999/xhtml">
<html:p>FORMULA: C3H7NO3</html:p>
</html>
</notes>
</species>

<species id="M_skm5p_c" name="Shikimate 5-phosphate" compartment="C_c" charge="-3" boundaryCondition="false">
<notes><html xmlns="http://www.w3.org/1999/xhtml">
<html:p>FORMULA: C7H8O8P</html:p>
</html>
</notes>
</species>

<species id="M_skm_c" name="Shikimate" compartment="C_c" charge="-1" boundaryCondition="false">
<notes><html xmlns="http://www.w3.org/1999/xhtml">
<html:p>FORMULA: C7H9O5</html:p>
</html>
</notes>
</species>

<species id="M_sl26da_c" name="N-Succinyl-LL-2,6-diaminoheptanedioate" compartment="C_c" charge="-2" boundaryCondition="false">
<notes><html xmlns="http://www.w3.org/1999/xhtml">
<html:p>FORMULA: C11H16N2O7</html:p>
</html>
</notes>
</species>

<species id="M_sl2a6o_c" name="N-Succinyl-2-L-amino-6-oxoheptanedioate" compartment="C_c" charge="-3" boundaryCondition="false">
<notes><html xmlns="http://www.w3.org/1999/xhtml">
<html:p>FORMULA: C11H12NO8</html:p>
</html>
</notes>
</species>

<species id="M_so3_c" name="Sulfite" compartment="C_c" charge="-2" boundaryCondition="false">
<notes><html xmlns="http://www.w3.org/1999/xhtml">
<html:p>FORMULA: O3S</html:p>
</html>
</notes>
</species>

<species id="M_so4_c" name="Sulfate" compartment="C_c" charge="-2" boundaryCondition="false">
<notes><html xmlns="http://www.w3.org/1999/xhtml">
<html:p>FORMULA: O4S</html:p>
</html>
</notes>
</species>

<species id="M_so4_e" name="Sulfate" compartment="C_e" charge="-2" boundaryCondition="false">
<notes><html xmlns="http://www.w3.org/1999/xhtml">
<html:p>FORMULA: O4S</html:p>
</html>
</notes>
</species>

<species id="M_spmd_c" name="Spermidine" compartment="C_c" charge="3" boundaryCondition="false">
<notes><html xmlns="http://www.w3.org/1999/xhtml">
<html:p>FORMULA: C7H22N3</html:p>
</html>
</notes>
</species>

<species id="M_sprm_c" name="Spermine" compartment="C_c" charge="4" boundaryCondition="false">
<notes><html xmlns="http://www.w3.org/1999/xhtml">
<html:p>FORMULA: C10H30N4</html:p>
</html>
</notes>
</species>

<species id="M_ssaltpp_c" name="Succinate semialdehyde-thiamin diphosphate anion" compartment="C_c" charge="-3" boundaryCondition="false">
<notes><html xmlns="http://www.w3.org/1999/xhtml">
<html:p>FORMULA: C16H21N4O10P2S</html:p>
</html>
</notes>
</species>

<species id="M_sucbz_c" name="o-Succinylbenzoate" compartment="C_c" charge="-2" boundaryCondition="false">
<notes><html xmlns="http://www.w3.org/1999/xhtml">
<html:p>FORMULA: C11H8O5</html:p>
</html>
</notes>
</species>

<species id="M_succ_c" name="Succinate" compartment="C_c" charge="-2" boundaryCondition="false">
<notes><html xmlns="http://www.w3.org/1999/xhtml">
<html:p>FORMULA: C4H4O4</html:p>
</html>
</notes>
</species>

<species id="M_succ_e" name="Succinate" compartment="C_e" charge="-2" boundaryCondition="false">
<notes><html xmlns="http://www.w3.org/1999/xhtml">
<html:p>FORMULA: C4H4O4</html:p>
</html>
</notes>
</species>

<species id="M_succoa_c" name="Succinyl-CoA" compartment="C_c" charge="-5" boundaryCondition="false">
<notes><html xmlns="http://www.w3.org/1999/xhtml">
<html:p>FORMULA: C25H35N7O19P3S</html:p>
</html>
</notes>
</species>

<species id="M_suchms_c" name="O-Succinyl-L-homoserine" compartment="C_c" charge="-1" boundaryCondition="false">
<notes><html xmlns="http://www.w3.org/1999/xhtml">
<html:p>FORMULA: C8H12NO6</html:p>
</html>
</notes>
</species>

<species id="M_thdp_c" name="_2,3,4,5-Tetrahydrodipicolinate" compartment="C_c" charge="-2" boundaryCondition="false">
<notes><html xmlns="http://www.w3.org/1999/xhtml">
<html:p>FORMULA: C7H7NO4</html:p>
</html>
</notes>
</species>

<species id="M_thf_c" name="_5,6,7,8-Tetrahydrofolate" compartment="C_c" charge="-2" boundaryCondition="false">
<notes><html xmlns="http://www.w3.org/1999/xhtml">
<html:p>FORMULA: C19H21N7O6</html:p>
</html>
</notes>
</species>

<species id="M_thm_c" name="Thiamin" compartment="C_c" charge="1" boundaryCondition="false">
<notes><html xmlns="http://www.w3.org/1999/xhtml">
<html:p>FORMULA: C12H17N4OS</html:p>
</html>
</notes>
</species>

<species id="M_thm_e" name="Thiamin" compartment="C_e" charge="1" boundaryCondition="false">
<notes><html xmlns="http://www.w3.org/1999/xhtml">
<html:p>FORMULA: C12H17N4OS</html:p>
</html>
</notes>
</species>

<species id="M_thmmp_c" name="Thiamin monophosphate" compartment="C_c" charge="-1" boundaryCondition="false">
<notes><html xmlns="http://www.w3.org/1999/xhtml">
<html:p>FORMULA: C12H16N4O4PS</html:p>
</html>
</notes>
</species>

<species id="M_thmpp_c" name="Thiamine diphosphate" compartment="C_c" charge="-2" boundaryCondition="false">
<notes><html xmlns="http://www.w3.org/1999/xhtml">
<html:p>FORMULA: C12H16N4O7P2S</html:p>
</html>
</notes>
</species>

<species id="M_thr_DASH_L_c" name="L-Threonine" compartment="C_c" charge="0" boundaryCondition="false">
<notes><html xmlns="http://www.w3.org/1999/xhtml">
<html:p>FORMULA: C4H9NO3</html:p>
</html>
</notes>
</species>

<species id="M_thr_DASH_L_e" name="L-Threonine" compartment="C_e" charge="0" boundaryCondition="false">
<notes><html xmlns="http://www.w3.org/1999/xhtml">
<html:p>FORMULA: C4H9NO3</html:p>
</html>
</notes>
</species>

<species id="M_thymd_c" name="Thymidine" compartment="C_c" charge="0" boundaryCondition="false">
<notes><html xmlns="http://www.w3.org/1999/xhtml">
<html:p>FORMULA: C10H14N2O5</html:p>
</html>
</notes>
</species>

<species id="M_thymd_e" name="Thymidine" compartment="C_e" charge="0" boundaryCondition="false">
<notes><html xmlns="http://www.w3.org/1999/xhtml">
<html:p>FORMULA: C10H14N2O5</html:p>
</html>
</notes>
</species>

<species id="M_trdox_c" name="Oxidized thioredoxin" compartment="C_c" charge="0" boundaryCondition="false">
<notes><html xmlns="http://www.w3.org/1999/xhtml">
<html:p>FORMULA: X</html:p>
</html>
</notes>
</species>

<species id="M_trdrd_c" name="Reduced thioredoxin" compartment="C_c" charge="0" boundaryCondition="false">
<notes><html xmlns="http://www.w3.org/1999/xhtml">
<html:p>FORMULA: XH2</html:p>
</html>
</notes>
</species>

<species id="M_trnaglu_c" name="tRNA (Glu)" compartment="C_c" charge="0" boundaryCondition="false">
<notes><html xmlns="http://www.w3.org/1999/xhtml">
<html:p>FORMULA: R</html:p>
</html>
</notes>
</species>

<species id="M_trp_DASH_L_c" name="L-Tryptophan" compartment="C_c" charge="0" boundaryCondition="false">
<notes><html xmlns="http://www.w3.org/1999/xhtml">
<html:p>FORMULA: C11H12N2O2</html:p>
</html>
</notes>
</species>

<species id="M_trp_DASH_L_e" name="L-Tryptophan" compartment="C_e" charge="0" boundaryCondition="false">
<notes><html xmlns="http://www.w3.org/1999/xhtml">
<html:p>FORMULA: C11H12N2O2</html:p>
</html>
</notes>
</species>

<species id="M_tyr_DASH_L_c" name="L-Tyrosine" compartment="C_c" charge="0" boundaryCondition="false">
<notes><html xmlns="http://www.w3.org/1999/xhtml">
<html:p>FORMULA: C9H11NO3</html:p>
</html>
</notes>
</species>

<species id="M_tyr_DASH_L_e" name="L-Tyrosine" compartment="C_e" charge="0" boundaryCondition="false">
<notes><html xmlns="http://www.w3.org/1999/xhtml">
<html:p>FORMULA: C9H11NO3</html:p>
</html>
</notes>
</species>

<species id="M_u23ga_HP_c" name="UDP-2(3-hydroxyoctadecanoyl)-3(3-hydroxypalmetoyl)glucosamine" compartment="C_c" charge="-2" boundaryCondition="false">
<notes><html xmlns="http://www.w3.org/1999/xhtml">
<html:p>FORMULA: C49H87N3O20P2</html:p>
</html>
</notes>
</species>

<species id="M_u2ga_HP_c" name="u2ga_HP" compartment="C_c" charge="-1" boundaryCondition="false">
<notes><html xmlns="http://www.w3.org/1999/xhtml">
<html:p>FORMULA: C51H92N3O19P2</html:p>
</html>
</notes>
</species>

<species id="M_u2hga_HP_c" name="UDP-2-hydroxyoctadecanoyl-D-glucosamine" compartment="C_c" charge="-1" boundaryCondition="false">
<notes><html xmlns="http://www.w3.org/1999/xhtml">
<html:p>FORMULA: C33H58N3O18P2</html:p>
</html>
</notes>
</species>

<species id="M_u3aga_HP_c" name="UDP-3-O-(3-hydroxypalmetoyl)-N-acetylglucosamine" compartment="C_c" charge="-2" boundaryCondition="false">
<notes><html xmlns="http://www.w3.org/1999/xhtml">
<html:p>FORMULA: C33H55N3O19P2</html:p>
</html>
</notes>
</species>

<species id="M_u3hga_HP_c" name="UDP-3-O(3-hydroxypalmetoyl)-D-glucosamine" compartment="C_c" charge="-1" boundaryCondition="false">
<notes><html xmlns="http://www.w3.org/1999/xhtml">
<html:p>FORMULA: C31H54N3O18P2</html:p>
</html>
</notes>
</species>

<species id="M_uaagmda_c" name="Undecaprenyl-diphospho-N-acetylmuramoyl-(N-acetylglucosamine)-L-ala-D-glu-meso-2,6-diaminopimeloyl-D-ala-D-ala" compartment="C_c" charge="-4" boundaryCondition="false">
<notes><html xmlns="http://www.w3.org/1999/xhtml">
<html:p>FORMULA: C95H152N8O28P2</html:p>
</html>
</notes>
</species>

<species id="M_uaccg_c" name="UDP-N-acetyl-3-O-(1-carboxyvinyl)-D-glucosamine" compartment="C_c" charge="-3" boundaryCondition="false">
<notes><html xmlns="http://www.w3.org/1999/xhtml">
<html:p>FORMULA: C20H26N3O19P2</html:p>
</html>
</notes>
</species>

<species id="M_uacgam_c" name="UDP-N-acetyl-D-glucosamine" compartment="C_c" charge="-2" boundaryCondition="false">
<notes><html xmlns="http://www.w3.org/1999/xhtml">
<html:p>FORMULA: C17H25N3O17P2</html:p>
</html>
</notes>
</species>

<species id="M_uagmda_c" name="Undecaprenyl-diphospho-N-acetylmuramoyl-L-alanyl-D-glutamyl-meso-2,6-diaminopimeloyl-D-alanyl-D-alanine" compartment="C_c" charge="-4" boundaryCondition="false">
<notes><html xmlns="http://www.w3.org/1999/xhtml">
<html:p>FORMULA: C87H139N7O23P2</html:p>
</html>
</notes>
</species>

<species id="M_uama_c" name="UDP-N-acetylmuramoyl-L-alanine" compartment="C_c" charge="-3" boundaryCondition="false">
<notes><html xmlns="http://www.w3.org/1999/xhtml">
<html:p>FORMULA: C23H33N4O20P2</html:p>
</html>
</notes>
</species>

<species id="M_uamag_c" name="UDP-N-acetylmuramoyl-L-alanyl-D-glutamate" compartment="C_c" charge="-4" boundaryCondition="false">
<notes><html xmlns="http://www.w3.org/1999/xhtml">
<html:p>FORMULA: C28H39N5O23P2</html:p>
</html>
</notes>
</species>

<species id="M_uamr_c" name="UDP-N-acetylmuramate" compartment="C_c" charge="-3" boundaryCondition="false">
<notes><html xmlns="http://www.w3.org/1999/xhtml">
<html:p>FORMULA: C20H28N3O19P2</html:p>
</html>
</notes>
</species>

<species id="M_udcpdp_c" name="Undecaprenyl diphosphate" compartment="C_c" charge="-3" boundaryCondition="false">
<notes><html xmlns="http://www.w3.org/1999/xhtml">
<html:p>FORMULA: C55H89O7P2</html:p>
</html>
</notes>
</species>

<species id="M_udcpp_c" name="Undecaprenyl phosphate" compartment="C_c" charge="-2" boundaryCondition="false">
<notes><html xmlns="http://www.w3.org/1999/xhtml">
<html:p>FORMULA: C55H89O4P</html:p>
</html>
</notes>
</species>

<species id="M_udp_c" name="UDP" compartment="C_c" charge="-3" boundaryCondition="false">
<notes><html xmlns="http://www.w3.org/1999/xhtml">
<html:p>FORMULA: C9H11N2O12P2</html:p>
</html>
</notes>
</species>

<species id="M_udpg_c" name="UDPglucose" compartment="C_c" charge="-2" boundaryCondition="false">
<notes><html xmlns="http://www.w3.org/1999/xhtml">
<html:p>FORMULA: C15H22N2O17P2</html:p>
</html>
</notes>
</species>

<species id="M_udpgal_c" name="UDPgalactose" compartment="C_c" charge="-2" boundaryCondition="false">
<notes><html xmlns="http://www.w3.org/1999/xhtml">
<html:p>FORMULA: C15H22N2O17P2</html:p>
</html>
</notes>
</species>

<species id="M_ugam_c" name="UDP-glucosamine" compartment="C_c" charge="-1" boundaryCondition="false">
<notes><html xmlns="http://www.w3.org/1999/xhtml">
<html:p>FORMULA: C15H24N3O16P2</html:p>
</html>
</notes>
</species>

<species id="M_ugmd_c" name="UDP-N-acetylmuramoyl-L-alanyl-D-gamma-glutamyl-meso-2,6-diaminopimelate" compartment="C_c" charge="-4" boundaryCondition="false">
<notes><html xmlns="http://www.w3.org/1999/xhtml">
<html:p>FORMULA: C35H51N7O26P2</html:p>
</html>
</notes>
</species>

<species id="M_ugmda_c" name="UDP-N-acetylmuramoyl-L-alanyl-D-glutamyl-meso-2,6-diaminopimeloyl-D-alanyl-D-alanine" compartment="C_c" charge="-4" boundaryCondition="false">
<notes><html xmlns="http://www.w3.org/1999/xhtml">
<html:p>FORMULA: C41H61N9O28P2</html:p>
</html>
</notes>
</species>

<species id="M_ump_c" name="UMP" compartment="C_c" charge="-2" boundaryCondition="false">
<notes><html xmlns="http://www.w3.org/1999/xhtml">
<html:p>FORMULA: C9H11N2O9P</html:p>
</html>
</notes>
</species>

<species id="M_uppg1_c" name="Uroporphyrinogen I" compartment="C_c" charge="-8" boundaryCondition="false">
<notes><html xmlns="http://www.w3.org/1999/xhtml">
<html:p>FORMULA: C40H36N4O16</html:p>
</html>
</notes>
</species>

<species id="M_uppg3_c" name="Uroporphyrinogen III" compartment="C_c" charge="-8" boundaryCondition="false">
<notes><html xmlns="http://www.w3.org/1999/xhtml">
<html:p>FORMULA: C40H36N4O16</html:p>
</html>
</notes>
</species>

<species id="M_ura_c" name="Uracil" compartment="C_c" charge="0" boundaryCondition="false">
<notes><html xmlns="http://www.w3.org/1999/xhtml">
<html:p>FORMULA: C4H4N2O2</html:p>
</html>
</notes>
</species>

<species id="M_ura_e" name="Uracil" compartment="C_e" charge="0" boundaryCondition="false">
<notes><html xmlns="http://www.w3.org/1999/xhtml">
<html:p>FORMULA: C4H4N2O2</html:p>
</html>
</notes>
</species>

<species id="M_urea_c" name="Urea" compartment="C_c" charge="0" boundaryCondition="false">
<notes><html xmlns="http://www.w3.org/1999/xhtml">
<html:p>FORMULA: CH4N2O</html:p>
</html>
</notes>
</species>

<species id="M_urea_e" name="Urea" compartment="C_e" charge="0" boundaryCondition="false">
<notes><html xmlns="http://www.w3.org/1999/xhtml">
<html:p>FORMULA: CH4N2O</html:p>
</html>
</notes>
</species>

<species id="M_uri_c" name="Uridine" compartment="C_c" charge="0" boundaryCondition="false">
<notes><html xmlns="http://www.w3.org/1999/xhtml">
<html:p>FORMULA: C9H12N2O6</html:p>
</html>
</notes>
</species>

<species id="M_uri_e" name="Uridine" compartment="C_e" charge="0" boundaryCondition="false">
<notes><html xmlns="http://www.w3.org/1999/xhtml">
<html:p>FORMULA: C9H12N2O6</html:p>
</html>
</notes>
</species>

<species id="M_utp_c" name="UTP" compartment="C_c" charge="-4" boundaryCondition="false">
<notes><html xmlns="http://www.w3.org/1999/xhtml">
<html:p>FORMULA: C9H11N2O15P3</html:p>
</html>
</notes>
</species>

<species id="M_val_DASH_L_c" name="L-Valine" compartment="C_c" charge="0" boundaryCondition="false">
<notes><html xmlns="http://www.w3.org/1999/xhtml">
<html:p>FORMULA: C5H11NO2</html:p>
</html>
</notes>
</species>

<species id="M_val_DASH_L_e" name="L-Valine" compartment="C_e" charge="0" boundaryCondition="false">
<notes><html xmlns="http://www.w3.org/1999/xhtml">
<html:p>FORMULA: C5H11NO2</html:p>
</html>
</notes>
</species>

<species id="M_xan_c" name="Xanthine" compartment="C_c" charge="0" boundaryCondition="false">
<notes><html xmlns="http://www.w3.org/1999/xhtml">
<html:p>FORMULA: C5H4N4O2</html:p>
</html>
</notes>
</species>

<species id="M_xan_e" name="Xanthine" compartment="C_e" charge="0" boundaryCondition="false">
<notes><html xmlns="http://www.w3.org/1999/xhtml">
<html:p>FORMULA: C5H4N4O2</html:p>
</html>
</notes>
</species>

<species id="M_xmp_c" name="Xanthosine 5&apos;-phosphate" compartment="C_c" charge="-2" boundaryCondition="false">
<notes><html xmlns="http://www.w3.org/1999/xhtml">
<html:p>FORMULA: C10H11N4O9P</html:p>
</html>
</notes>
</species>

<species id="M_xtsn_c" name="Xanthosine" compartment="C_c" charge="0" boundaryCondition="false">
<notes><html xmlns="http://www.w3.org/1999/xhtml">
<html:p>FORMULA: C10H12N4O6</html:p>
</html>
</notes>
</species>

<species id="M_xu5p_DASH_D_c" name="D-Xylulose 5-phosphate" compartment="C_c" charge="-2" boundaryCondition="false">
<notes><html xmlns="http://www.w3.org/1999/xhtml">
<html:p>FORMULA: C5H9O8P</html:p>
</html>
</notes>
</species>

<species id="M_aa_b" name="acrylamide" compartment="C_e" charge="0" boundaryCondition="true">
<notes><html xmlns="http://www.w3.org/1999/xhtml">
<html:p>FORMULA: C3H5NO</html:p>
</html>
</notes>
</species>


<species id="M_ac_b" name="Acetate" compartment="C_e" charge="-1" boundaryCondition="true">
<notes><html xmlns="http://www.w3.org/1999/xhtml">
<html:p>FORMULA: C2H3O2</html:p>
</html>
</notes>
</species>


<species id="M_acac_b" name="Acetoacetate" compartment="C_e" charge="-1" boundaryCondition="true">
<notes><html xmlns="http://www.w3.org/1999/xhtml">
<html:p>FORMULA: C4H5O3</html:p>
</html>
</notes>
</species>


<species id="M_acald_b" name="Acetaldehyde" compartment="C_e" charge="0" boundaryCondition="true">
<notes><html xmlns="http://www.w3.org/1999/xhtml">
<html:p>FORMULA: C2H4O</html:p>
</html>
</notes>
</species>


<species id="M_ad_b" name="acetamide" compartment="C_e" charge="0" boundaryCondition="true">
<notes><html xmlns="http://www.w3.org/1999/xhtml">
<html:p>FORMULA: C2H5NO</html:p>
</html>
</notes>
</species>


<species id="M_ade_b" name="Adenine" compartment="C_e" charge="0" boundaryCondition="true">
<notes><html xmlns="http://www.w3.org/1999/xhtml">
<html:p>FORMULA: C5H5N5</html:p>
</html>
</notes>
</species>


<species id="M_adn_b" name="Adenosine" compartment="C_e" charge="0" boundaryCondition="true">
<notes><html xmlns="http://www.w3.org/1999/xhtml">
<html:p>FORMULA: C10H13N5O4</html:p>
</html>
</notes>
</species>


<species id="M_ahcys_b" name="S-Adenosyl-L-homocysteine" compartment="C_c" charge="0" boundaryCondition="true">
<notes><html xmlns="http://www.w3.org/1999/xhtml">
<html:p>FORMULA: C14H20N6O5S</html:p>
</html>
</notes>
</species>


<species id="M_akg_b" name="_2-Oxoglutarate" compartment="C_e" charge="-2" boundaryCondition="true">
<notes><html xmlns="http://www.w3.org/1999/xhtml">
<html:p>FORMULA: C5H4O5</html:p>
</html>
</notes>
</species>


<species id="M_ala_DASH_D_b" name="D-Alanine" compartment="C_e" charge="0" boundaryCondition="true">
<notes><html xmlns="http://www.w3.org/1999/xhtml">
<html:p>FORMULA: C3H7NO2</html:p>
</html>
</notes>
</species>


<species id="M_ala_DASH_L_b" name="L-Alanine" compartment="C_e" charge="0" boundaryCondition="true">
<notes><html xmlns="http://www.w3.org/1999/xhtml">
<html:p>FORMULA: C3H7NO2</html:p>
</html>
</notes>
</species>


<species id="M_amob_b" name="S-Adenosyl-4-methylthio-2-oxobutanoate" compartment="C_c" charge="0" boundaryCondition="true">
<notes><html xmlns="http://www.w3.org/1999/xhtml">
<html:p>FORMULA: C15H19N5O6S</html:p>
</html>
</notes>
</species>


<species id="M_arg_DASH_L_b" name="L-Arginine" compartment="C_e" charge="1" boundaryCondition="true">
<notes><html xmlns="http://www.w3.org/1999/xhtml">
<html:p>FORMULA: C6H15N4O2</html:p>
</html>
</notes>
</species>


<species id="M_asn_DASH_L_b" name="L-Asparagine" compartment="C_e" charge="0" boundaryCondition="true">
<notes><html xmlns="http://www.w3.org/1999/xhtml">
<html:p>FORMULA: C4H8N2O3</html:p>
</html>
</notes>
</species>


<species id="M_asp_DASH_L_b" name="L-Aspartate" compartment="C_e" charge="-1" boundaryCondition="true">
<notes><html xmlns="http://www.w3.org/1999/xhtml">
<html:p>FORMULA: C4H6NO4</html:p>
</html>
</notes>
</species>


<species id="M_cit_b" name="Citrate" compartment="C_e" charge="-3" boundaryCondition="true">
<notes><html xmlns="http://www.w3.org/1999/xhtml">
<html:p>FORMULA: C6H5O7</html:p>
</html>
</notes>
</species>


<species id="M_co2_b" name="CO2" compartment="C_e" charge="0" boundaryCondition="true">
<notes><html xmlns="http://www.w3.org/1999/xhtml">
<html:p>FORMULA: CO2</html:p>
</html>
</notes>
</species>


<species id="M_cys_DASH_L_b" name="L-Cysteine" compartment="C_e" charge="0" boundaryCondition="true">
<notes><html xmlns="http://www.w3.org/1999/xhtml">
<html:p>FORMULA: C3H7NO2S</html:p>
</html>
</notes>
</species>


<species id="M_cytd_b" name="Cytidine" compartment="C_e" charge="0" boundaryCondition="true">
<notes><html xmlns="http://www.w3.org/1999/xhtml">
<html:p>FORMULA: C9H13N3O5</html:p>
</html>
</notes>
</species>


<species id="M_dad_DASH_2_b" name="Deoxyadenosine" compartment="C_e" charge="0" boundaryCondition="true">
<notes><html xmlns="http://www.w3.org/1999/xhtml">
<html:p>FORMULA: C10H13N5O3</html:p>
</html>
</notes>
</species>


<species id="M_dcyt_b" name="Deoxycytidine" compartment="C_e" charge="0" boundaryCondition="true">
<notes><html xmlns="http://www.w3.org/1999/xhtml">
<html:p>FORMULA: C9H13N3O4</html:p>
</html>
</notes>
</species>


<species id="M_duri_b" name="Deoxyuridine" compartment="C_e" charge="0" boundaryCondition="true">
<notes><html xmlns="http://www.w3.org/1999/xhtml">
<html:p>FORMULA: C9H12N2O5</html:p>
</html>
</notes>
</species>


<species id="M_etoh_b" name="Ethanol" compartment="C_e" charge="0" boundaryCondition="true">
<notes><html xmlns="http://www.w3.org/1999/xhtml">
<html:p>FORMULA: C2H6O</html:p>
</html>
</notes>
</species>


<species id="M_fe2_b" name="Fe2+" compartment="C_e" charge="2" boundaryCondition="true">
<notes><html xmlns="http://www.w3.org/1999/xhtml">
<html:p>FORMULA: Fe</html:p>
</html>
</notes>
</species>


<species id="M_fe3_b" name="Fe3+" compartment="C_e" charge="3" boundaryCondition="true">
<notes><html xmlns="http://www.w3.org/1999/xhtml">
<html:p>FORMULA: Fe</html:p>
</html>
</notes>
</species>


<species id="M_for_b" name="Formate" compartment="C_e" charge="-1" boundaryCondition="true">
<notes><html xmlns="http://www.w3.org/1999/xhtml">
<html:p>FORMULA: CH1O2</html:p>
</html>
</notes>
</species>


<species id="M_fum_b" name="Fumarate" compartment="C_e" charge="-2" boundaryCondition="true">
<notes><html xmlns="http://www.w3.org/1999/xhtml">
<html:p>FORMULA: C4H2O4</html:p>
</html>
</notes>
</species>


<species id="M_gal_b" name="D-Galactose" compartment="C_e" charge="0" boundaryCondition="true">
<notes><html xmlns="http://www.w3.org/1999/xhtml">
<html:p>FORMULA: C6H12O6</html:p>
</html>
</notes>
</species>


<species id="M_glc_DASH_D_b" name="D-Glucose" compartment="C_e" charge="0" boundaryCondition="true">
<notes><html xmlns="http://www.w3.org/1999/xhtml">
<html:p>FORMULA: C6H12O6</html:p>
</html>
</notes>
</species>


<species id="M_gln_DASH_L_b" name="L-Glutamine" compartment="C_e" charge="0" boundaryCondition="true">
<notes><html xmlns="http://www.w3.org/1999/xhtml">
<html:p>FORMULA: C5H10N2O3</html:p>
</html>
</notes>
</species>


<species id="M_glu_DASH_L_b" name="L-Glutamate" compartment="C_e" charge="-1" boundaryCondition="true">
<notes><html xmlns="http://www.w3.org/1999/xhtml">
<html:p>FORMULA: C5H8NO4</html:p>
</html>
</notes>
</species>


<species id="M_gly_b" name="Glycine" compartment="C_e" charge="0" boundaryCondition="true">
<notes><html xmlns="http://www.w3.org/1999/xhtml">
<html:p>FORMULA: C2H5NO2</html:p>
</html>
</notes>
</species>


<species id="M_gsn_b" name="Guanosine" compartment="C_e" charge="0" boundaryCondition="true">
<notes><html xmlns="http://www.w3.org/1999/xhtml">
<html:p>FORMULA: C10H13N5O5</html:p>
</html>
</notes>
</species>


<species id="M_gua_b" name="Guanine" compartment="C_e" charge="0" boundaryCondition="true">
<notes><html xmlns="http://www.w3.org/1999/xhtml">
<html:p>FORMULA: C5H5N5O</html:p>
</html>
</notes>
</species>


<species id="M_h2_b" name="H2" compartment="C_e" charge="0" boundaryCondition="true">
<notes><html xmlns="http://www.w3.org/1999/xhtml">
<html:p>FORMULA: H2</html:p>
</html>
</notes>
</species>


<species id="M_h2co3_b" name="carbonic acid" compartment="C_e" charge="0" boundaryCondition="true">
<notes><html xmlns="http://www.w3.org/1999/xhtml">
<html:p>FORMULA: H2CO3</html:p>
</html>
</notes>
</species>


<species id="M_h2o_b" name="H2O" compartment="C_e" charge="0" boundaryCondition="true">
<notes><html xmlns="http://www.w3.org/1999/xhtml">
<html:p>FORMULA: H2O</html:p>
</html>
</notes>
</species>


<species id="M_h_b" name="H+" compartment="C_e" charge="1" boundaryCondition="true">
<notes><html xmlns="http://www.w3.org/1999/xhtml">
<html:p>FORMULA: H</html:p>
</html>
</notes>
</species>


<species id="M_his_DASH_L_b" name="L-Histidine" compartment="C_e" charge="0" boundaryCondition="true">
<notes><html xmlns="http://www.w3.org/1999/xhtml">
<html:p>FORMULA: C6H9N3O2</html:p>
</html>
</notes>
</species>


<species id="M_hmfurn_b" name="_4-hydroxy-5-methyl-3(2H)-furanone" compartment="C_c" charge="0" boundaryCondition="true">
<notes><html xmlns="http://www.w3.org/1999/xhtml">
<html:p>FORMULA: C5H6O3</html:p>
</html>
</notes>
</species>


<species id="M_hxan_b" name="Hypoxanthine" compartment="C_e" charge="0" boundaryCondition="true">
<notes><html xmlns="http://www.w3.org/1999/xhtml">
<html:p>FORMULA: C5H4N4O</html:p>
</html>
</notes>
</species>


<species id="M_ile_DASH_L_b" name="L-Isoleucine" compartment="C_e" charge="0" boundaryCondition="true">
<notes><html xmlns="http://www.w3.org/1999/xhtml">
<html:p>FORMULA: C6H13NO2</html:p>
</html>
</notes>
</species>


<species id="M_lac_DASH_L_b" name="L-Lactate" compartment="C_e" charge="-1" boundaryCondition="true">
<notes><html xmlns="http://www.w3.org/1999/xhtml">
<html:p>FORMULA: C3H5O3</html:p>
</html>
</notes>
</species>


<species id="M_leu_DASH_L_b" name="L-Leucine" compartment="C_e" charge="0" boundaryCondition="true">
<notes><html xmlns="http://www.w3.org/1999/xhtml">
<html:p>FORMULA: C6H13NO2</html:p>
</html>
</notes>
</species>


<species id="M_lys_DASH_L_b" name="L-Lysine" compartment="C_e" charge="1" boundaryCondition="true">
<notes><html xmlns="http://www.w3.org/1999/xhtml">
<html:p>FORMULA: C6H15N2O2</html:p>
</html>
</notes>
</species>


<species id="M_mal_DASH_L_b" name="L-Malate" compartment="C_e" charge="-2" boundaryCondition="true">
<notes><html xmlns="http://www.w3.org/1999/xhtml">
<html:p>FORMULA: C4H4O5</html:p>
</html>
</notes>
</species>


<species id="M_met_DASH_L_b" name="L-Methionine" compartment="C_e" charge="0" boundaryCondition="true">
<notes><html xmlns="http://www.w3.org/1999/xhtml">
<html:p>FORMULA: C5H11NO2S</html:p>
</html>
</notes>
</species>


<species id="M_na1_b" name="Sodium" compartment="C_e" charge="1" boundaryCondition="true">
<notes><html xmlns="http://www.w3.org/1999/xhtml">
<html:p>FORMULA: Na</html:p>
</html>
</notes>
</species>


<species id="M_nh4_b" name="Ammonium" compartment="C_e" charge="1" boundaryCondition="true">
<notes><html xmlns="http://www.w3.org/1999/xhtml">
<html:p>FORMULA: H4N</html:p>
</html>
</notes>
</species>


<species id="M_ni2_b" name="nickel" compartment="C_e" charge="2" boundaryCondition="true">
<notes><html xmlns="http://www.w3.org/1999/xhtml">
<html:p>FORMULA: Ni</html:p>
</html>
</notes>
</species>


<species id="M_nmn_b" name="NMN" compartment="C_e" charge="-1" boundaryCondition="true">
<notes><html xmlns="http://www.w3.org/1999/xhtml">
<html:p>FORMULA: C11H14N2O8P</html:p>
</html>
</notes>
</species>


<species id="M_no2_b" name="Nitrite" compartment="C_e" charge="-1" boundaryCondition="true">
<notes><html xmlns="http://www.w3.org/1999/xhtml">
<html:p>FORMULA: NO2</html:p>
</html>
</notes>
</species>


<species id="M_no3_b" name="Nitrate" compartment="C_e" charge="-1" boundaryCondition="true">
<notes><html xmlns="http://www.w3.org/1999/xhtml">
<html:p>FORMULA: NO3</html:p>
</html>
</notes>
</species>


<species id="M_no_b" name="Nitric oxide" compartment="C_e" charge="0" boundaryCondition="true">
<notes><html xmlns="http://www.w3.org/1999/xhtml">
<html:p>FORMULA: NO</html:p>
</html>
</notes>
</species>


<species id="M_o2_b" name="O2" compartment="C_e" charge="0" boundaryCondition="true">
<notes><html xmlns="http://www.w3.org/1999/xhtml">
<html:p>FORMULA: O2</html:p>
</html>
</notes>
</species>


<species id="M_orn_b" name="Ornithine" compartment="C_e" charge="1" boundaryCondition="true">
<notes><html xmlns="http://www.w3.org/1999/xhtml">
<html:p>FORMULA: C5H13N2O2</html:p>
</html>
</notes>
</species>


<species id="M_orot_b" name="Orotate" compartment="C_e" charge="-1" boundaryCondition="true">
<notes><html xmlns="http://www.w3.org/1999/xhtml">
<html:p>FORMULA: C5H3N2O4</html:p>
</html>
</notes>
</species>


<species id="M_phe_DASH_L_b" name="L-Phenylalanine" compartment="C_e" charge="0" boundaryCondition="true">
<notes><html xmlns="http://www.w3.org/1999/xhtml">
<html:p>FORMULA: C9H11NO2</html:p>
</html>
</notes>
</species>


<species id="M_pheme_b" name="Protoheme" compartment="C_e" charge="-2" boundaryCondition="true">
<notes><html xmlns="http://www.w3.org/1999/xhtml">
<html:p>FORMULA: C34H30FeN4O4</html:p>
</html>
</notes>
</species>


<species id="M_pi_b" name="Phosphate" compartment="C_e" charge="-2" boundaryCondition="true">
<notes><html xmlns="http://www.w3.org/1999/xhtml">
<html:p>FORMULA: HO4P</html:p>
</html>
</notes>
</species>


<species id="M_pime_b" name="Pimelate" compartment="C_e" charge="-2" boundaryCondition="true">
<notes><html xmlns="http://www.w3.org/1999/xhtml">
<html:p>FORMULA: C7H10O4</html:p>
</html>
</notes>
</species>


<species id="M_pro_DASH_L_b" name="L-Proline" compartment="C_e" charge="0" boundaryCondition="true">
<notes><html xmlns="http://www.w3.org/1999/xhtml">
<html:p>FORMULA: C5H9NO2</html:p>
</html>
</notes>
</species>


<species id="M_pyr_b" name="Pyruvate" compartment="C_e" charge="-1" boundaryCondition="true">
<notes><html xmlns="http://www.w3.org/1999/xhtml">
<html:p>FORMULA: C3H3O3</html:p>
</html>
</notes>
</species>


<species id="M_ser_DASH_D_b" name="D-Serine" compartment="C_e" charge="0" boundaryCondition="true">
<notes><html xmlns="http://www.w3.org/1999/xhtml">
<html:p>FORMULA: C3H7NO3</html:p>
</html>
</notes>
</species>


<species id="M_ser_DASH_L_b" name="L-Serine" compartment="C_e" charge="0" boundaryCondition="true">
<notes><html xmlns="http://www.w3.org/1999/xhtml">
<html:p>FORMULA: C3H7NO3</html:p>
</html>
</notes>
</species>


<species id="M_so4_b" name="Sulfate" compartment="C_e" charge="-2" boundaryCondition="true">
<notes><html xmlns="http://www.w3.org/1999/xhtml">
<html:p>FORMULA: O4S</html:p>
</html>
</notes>
</species>


<species id="M_succ_b" name="Succinate" compartment="C_e" charge="-2" boundaryCondition="true">
<notes><html xmlns="http://www.w3.org/1999/xhtml">
<html:p>FORMULA: C4H4O4</html:p>
</html>
</notes>
</species>


<species id="M_thm_b" name="Thiamin" compartment="C_e" charge="1" boundaryCondition="true">
<notes><html xmlns="http://www.w3.org/1999/xhtml">
<html:p>FORMULA: C12H17N4OS</html:p>
</html>
</notes>
</species>


<species id="M_thr_DASH_L_b" name="L-Threonine" compartment="C_e" charge="0" boundaryCondition="true">
<notes><html xmlns="http://www.w3.org/1999/xhtml">
<html:p>FORMULA: C4H9NO3</html:p>
</html>
</notes>
</species>


<species id="M_thymd_b" name="Thymidine" compartment="C_e" charge="0" boundaryCondition="true">
<notes><html xmlns="http://www.w3.org/1999/xhtml">
<html:p>FORMULA: C10H14N2O5</html:p>
</html>
</notes>
</species>


<species id="M_trp_DASH_L_b" name="L-Tryptophan" compartment="C_e" charge="0" boundaryCondition="true">
<notes><html xmlns="http://www.w3.org/1999/xhtml">
<html:p>FORMULA: C11H12N2O2</html:p>
</html>
</notes>
</species>


<species id="M_tyr_DASH_L_b" name="L-Tyrosine" compartment="C_e" charge="0" boundaryCondition="true">
<notes><html xmlns="http://www.w3.org/1999/xhtml">
<html:p>FORMULA: C9H11NO3</html:p>
</html>
</notes>
</species>


<species id="M_ura_b" name="Uracil" compartment="C_e" charge="0" boundaryCondition="true">
<notes><html xmlns="http://www.w3.org/1999/xhtml">
<html:p>FORMULA: C4H4N2O2</html:p>
</html>
</notes>
</species>


<species id="M_urea_b" name="Urea" compartment="C_e" charge="0" boundaryCondition="true">
<notes><html xmlns="http://www.w3.org/1999/xhtml">
<html:p>FORMULA: CH4N2O</html:p>
</html>
</notes>
</species>


<species id="M_uri_b" name="Uridine" compartment="C_e" charge="0" boundaryCondition="true">
<notes><html xmlns="http://www.w3.org/1999/xhtml">
<html:p>FORMULA: C9H12N2O6</html:p>
</html>
</notes>
</species>


<species id="M_val_DASH_L_b" name="L-Valine" compartment="C_e" charge="0" boundaryCondition="true">
<notes><html xmlns="http://www.w3.org/1999/xhtml">
<html:p>FORMULA: C5H11NO2</html:p>
</html>
</notes>
</species>


<species id="M_xan_b" name="Xanthine" compartment="C_e" charge="0" boundaryCondition="true">
<notes><html xmlns="http://www.w3.org/1999/xhtml">
<html:p>FORMULA: C5H4N4O2</html:p>
</html>
</notes>
</species>


</listOfSpecies>
<listOfReactions>
<reaction id="R_4HGLSD" name="L-4-hydroxyglutamate semialdehyde dehydrogenase, mitochondrial" reversible="true">
<notes>
<html:p>Abbreviation: R_4HGLSD</html:p>
<html:p>Synonyms: _0</html:p>
<html:p>EC Number: 1.5.1.12</html:p>
<html:p>SUBSYSTEM: Glyoxylate Metabolism</html:p>
<html:p>Equation: [c] : 4hglusa + h2o + nad &lt;==&gt; e4hglu + (2) h + nadh</html:p>
<html:p>Confidence Level: 2</html:p>
<html:p>NCD
IT</html:p>
<html:p>GENE ASSOCIATION: (HP0056)</html:p>
</notes>
<listOfReactants>
<speciesReference species="M_4hglusa_c" stoichiometry="1"/>
<speciesReference species="M_h2o_c" stoichiometry="1"/>
<speciesReference species="M_nad_c" stoichiometry="1"/>
</listOfReactants>
<listOfProducts>
<speciesReference species="M_e4hglu_c" stoichiometry="1"/>
<speciesReference species="M_h_c" stoichiometry="2"/>
<speciesReference species="M_nadh_c" stoichiometry="1"/>
</listOfProducts>
<kineticLaw>
<math xmlns="http://www.w3.org/1998/Math/MathML">
<ci>FLUX_VALUE</ci>
</math>
<listOfParameters>
<parameter id="LOWER_BOUND" value="-999999" units="mmol_per_gDW_per_hr"/>
<parameter id="UPPER_BOUND" value="999999" units="mmol_per_gDW_per_hr"/>
<parameter id="OBJECTIVE_COEFFICIENT" value="0" />
<parameter id="FLUX_VALUE" value="0" units="mmol_per_gDW_per_hr"/>
</listOfParameters>
</kineticLaw>
</reaction>
<reaction id="R_A5PISO" name="arabinose-5-phosphate isomerase" reversible="true">
<notes>
<html:p>Abbreviation: R_A5PISO</html:p>
<html:p>Synonyms: _2</html:p>
<html:p>EC Number: 5.3.1.13</html:p>
<html:p>SUBSYSTEM: LPS Biosynthesis</html:p>
<html:p>Equation: [c] : ru5p-D &lt;==&gt; ara5p</html:p>
<html:p>Confidence Level: 1</html:p>
<html:p>tv</html:p>
<html:p>GENE ASSOCIATION: </html:p>
</notes>
<listOfReactants>
<speciesReference species="M_ru5p_DASH_D_c" stoichiometry="1"/>
</listOfReactants>
<listOfProducts>
<speciesReference species="M_ara5p_c" stoichiometry="1"/>
</listOfProducts>
<kineticLaw>
<math xmlns="http://www.w3.org/1998/Math/MathML">
<ci>FLUX_VALUE</ci>
</math>
<listOfParameters>
<parameter id="LOWER_BOUND" value="-999999" units="mmol_per_gDW_per_hr"/>
<parameter id="UPPER_BOUND" value="999999" units="mmol_per_gDW_per_hr"/>
<parameter id="OBJECTIVE_COEFFICIENT" value="0" />
<parameter id="FLUX_VALUE" value="0" units="mmol_per_gDW_per_hr"/>
</listOfParameters>
</kineticLaw>
</reaction>
<reaction id="R_AAtr" name="acrylamide transport via diffusion" reversible="true">
<notes>
<html:p>Abbreviation: R_AAtr</html:p>
<html:p>Synonyms: _0</html:p>
<html:p>SUBSYSTEM: Transport</html:p>
<html:p>Equation: aa[e] &lt;==&gt; aa[c]</html:p>
<html:p>Confidence Level: 4</html:p>
<html:p>_07-23-04 IT
</html:p>
<html:p>GENE ASSOCIATION: </html:p>
</notes>
<listOfReactants>
<speciesReference species="M_aa_e" stoichiometry="1"/>
</listOfReactants>
<listOfProducts>
<speciesReference species="M_aa_c" stoichiometry="1"/>
</listOfProducts>
<kineticLaw>
<math xmlns="http://www.w3.org/1998/Math/MathML">
<ci>FLUX_VALUE</ci>
</math>
<listOfParameters>
<parameter id="LOWER_BOUND" value="-999999" units="mmol_per_gDW_per_hr"/>
<parameter id="UPPER_BOUND" value="999999" units="mmol_per_gDW_per_hr"/>
<parameter id="OBJECTIVE_COEFFICIENT" value="0" />
<parameter id="FLUX_VALUE" value="0" units="mmol_per_gDW_per_hr"/>
</listOfParameters>
</kineticLaw>
</reaction>
<reaction id="R_ACACT1r" name="acetyl-CoA C-acetyltransferase" reversible="true">
<notes>
<html:p>Abbreviation: R_ACACT1r</html:p>
<html:p>Synonyms: _0</html:p>
<html:p>EC Number: 2.3.1.9</html:p>
<html:p>SUBSYSTEM: Others</html:p>
<html:p>Equation: [c] : (2) accoa &lt;==&gt; aacoa + coa</html:p>
<html:p>Confidence Level: 2</html:p>
<html:p>JLR- reversible form of ACACT1</html:p>
<html:p>GENE ASSOCIATION: (HP0690)</html:p>
</notes>
<listOfReactants>
<speciesReference species="M_accoa_c" stoichiometry="2"/>
</listOfReactants>
<listOfProducts>
<speciesReference species="M_aacoa_c" stoichiometry="1"/>
<speciesReference species="M_coa_c" stoichiometry="1"/>
</listOfProducts>
<kineticLaw>
<math xmlns="http://www.w3.org/1998/Math/MathML">
<ci>FLUX_VALUE</ci>
</math>
<listOfParameters>
<parameter id="LOWER_BOUND" value="-999999" units="mmol_per_gDW_per_hr"/>
<parameter id="UPPER_BOUND" value="999999" units="mmol_per_gDW_per_hr"/>
<parameter id="OBJECTIVE_COEFFICIENT" value="0" />
<parameter id="FLUX_VALUE" value="0" units="mmol_per_gDW_per_hr"/>
</listOfParameters>
</kineticLaw>
</reaction>
<reaction id="R_ACACt2" name="acetoacetate transport via proton symport" reversible="true">
<notes>
<html:p>Abbreviation: R_ACACt2</html:p>
<html:p>Synonyms: _0</html:p>
<html:p>SUBSYSTEM: Transport</html:p>
<html:p>Equation: acac[e] + h[e] &lt;==&gt; acac[c] + h[c]</html:p>
<html:p>Confidence Level: 0</html:p>
<html:p>originally named AACTP
NCD</html:p>
<html:p>GENE ASSOCIATION: </html:p>
</notes>
<listOfReactants>
<speciesReference species="M_acac_e" stoichiometry="1"/>
<speciesReference species="M_h_e" stoichiometry="1"/>
</listOfReactants>
<listOfProducts>
<speciesReference species="M_acac_c" stoichiometry="1"/>
<speciesReference species="M_h_c" stoichiometry="1"/>
</listOfProducts>
<kineticLaw>
<math xmlns="http://www.w3.org/1998/Math/MathML">
<ci>FLUX_VALUE</ci>
</math>
<listOfParameters>
<parameter id="LOWER_BOUND" value="-999999" units="mmol_per_gDW_per_hr"/>
<parameter id="UPPER_BOUND" value="999999" units="mmol_per_gDW_per_hr"/>
<parameter id="OBJECTIVE_COEFFICIENT" value="0" />
<parameter id="FLUX_VALUE" value="0" units="mmol_per_gDW_per_hr"/>
</listOfParameters>
</kineticLaw>
</reaction>
<reaction id="R_ACALDt" name="acetaldehyde reversible transport" reversible="true">
<notes>
<html:p>Abbreviation: R_ACALDt</html:p>
<html:p>Synonyms: _0</html:p>
<html:p>SUBSYSTEM: Transport</html:p>
<html:p>Equation: acald[e] &lt;==&gt; acald[c]</html:p>
<html:p>Confidence Level: 4</html:p>
<html:p>NCD</html:p>
<html:p>GENE ASSOCIATION: </html:p>
</notes>
<listOfReactants>
<speciesReference species="M_acald_e" stoichiometry="1"/>
</listOfReactants>
<listOfProducts>
<speciesReference species="M_acald_c" stoichiometry="1"/>
</listOfProducts>
<kineticLaw>
<math xmlns="http://www.w3.org/1998/Math/MathML">
<ci>FLUX_VALUE</ci>
</math>
<listOfParameters>
<parameter id="LOWER_BOUND" value="-999999" units="mmol_per_gDW_per_hr"/>
<parameter id="UPPER_BOUND" value="999999" units="mmol_per_gDW_per_hr"/>
<parameter id="OBJECTIVE_COEFFICIENT" value="0" />
<parameter id="FLUX_VALUE" value="0" units="mmol_per_gDW_per_hr"/>
</listOfParameters>
</kineticLaw>
</reaction>
<reaction id="R_ACCOACr" name="acetyl-CoA carboxylase, reversible reaction" reversible="true">
<notes>
<html:p>Abbreviation: R_ACCOACr</html:p>
<html:p>Synonyms: _0</html:p>
<html:p>EC Number: 6.4.1.2</html:p>
<html:p>SUBSYSTEM: Fatty Acid Synthesis</html:p>
<html:p>Equation: [c] : accoa + atp + hco3 &lt;==&gt; adp + h + malcoa + pi</html:p>
<html:p>Confidence Level: 4</html:p>
<html:p>NCD</html:p>
<html:p>GENE ASSOCIATION: (HP0370) and (HP0371) and (HP0950) and (HP0557)</html:p>
</notes>
<listOfReactants>
<speciesReference species="M_accoa_c" stoichiometry="1"/>
<speciesReference species="M_atp_c" stoichiometry="1"/>
<speciesReference species="M_hco3_c" stoichiometry="1"/>
</listOfReactants>
<listOfProducts>
<speciesReference species="M_adp_c" stoichiometry="1"/>
<speciesReference species="M_h_c" stoichiometry="1"/>
<speciesReference species="M_malcoa_c" stoichiometry="1"/>
<speciesReference species="M_pi_c" stoichiometry="1"/>
</listOfProducts>
<kineticLaw>
<math xmlns="http://www.w3.org/1998/Math/MathML">
<ci>FLUX_VALUE</ci>
</math>
<listOfParameters>
<parameter id="LOWER_BOUND" value="-999999" units="mmol_per_gDW_per_hr"/>
<parameter id="UPPER_BOUND" value="999999" units="mmol_per_gDW_per_hr"/>
<parameter id="OBJECTIVE_COEFFICIENT" value="0" />
<parameter id="FLUX_VALUE" value="0" units="mmol_per_gDW_per_hr"/>
</listOfParameters>
</kineticLaw>
</reaction>
<reaction id="R_ACKr" name="acetate kinase" reversible="true">
<notes>
<html:p>Abbreviation: R_ACKr</html:p>
<html:p>Synonyms: _0</html:p>
<html:p>EC Number: 2.7.2.1</html:p>
<html:p>SUBSYSTEM: Others</html:p>
<html:p>Equation: [c] : ac + atp &lt;==&gt; actp + adp</html:p>
<html:p>Confidence Level: 2</html:p>
<html:p>JLR- This is the reversible form of ACK.  The reaction already exists in the database, but it is listed as ACK_do not use.</html:p>
<html:p>GENE ASSOCIATION: (HP0903)</html:p>
</notes>
<listOfReactants>
<speciesReference species="M_ac_c" stoichiometry="1"/>
<speciesReference species="M_atp_c" stoichiometry="1"/>
</listOfReactants>
<listOfProducts>
<speciesReference species="M_actp_c" stoichiometry="1"/>
<speciesReference species="M_adp_c" stoichiometry="1"/>
</listOfProducts>
<kineticLaw>
<math xmlns="http://www.w3.org/1998/Math/MathML">
<ci>FLUX_VALUE</ci>
</math>
<listOfParameters>
<parameter id="LOWER_BOUND" value="-999999" units="mmol_per_gDW_per_hr"/>
<parameter id="UPPER_BOUND" value="999999" units="mmol_per_gDW_per_hr"/>
<parameter id="OBJECTIVE_COEFFICIENT" value="0" />
<parameter id="FLUX_VALUE" value="0" units="mmol_per_gDW_per_hr"/>
</listOfParameters>
</kineticLaw>
</reaction>
<reaction id="R_ACOATA" name="Acetyl-CoA ACP transacylase" reversible="true">
<notes>
<html:p>Abbreviation: R_ACOATA</html:p>
<html:p>Synonyms: _0</html:p>
<html:p>EC Number: 2.3.1.38</html:p>
<html:p>SUBSYSTEM: Fatty Acid Synthesis</html:p>
<html:p>Equation: [c] : ACP + accoa &lt;==&gt; acACP + coa</html:p>
<html:p>Confidence Level: 2</html:p>
<html:p>tv
rxn is now charge balanced; removed h - NCD</html:p>
<html:p>GENE ASSOCIATION: (HP0202)</html:p>
</notes>
<listOfReactants>
<speciesReference species="M_ACP_c" stoichiometry="1"/>
<speciesReference species="M_accoa_c" stoichiometry="1"/>
</listOfReactants>
<listOfProducts>
<speciesReference species="M_acACP_c" stoichiometry="1"/>
<speciesReference species="M_coa_c" stoichiometry="1"/>
</listOfProducts>
<kineticLaw>
<math xmlns="http://www.w3.org/1998/Math/MathML">
<ci>FLUX_VALUE</ci>
</math>
<listOfParameters>
<parameter id="LOWER_BOUND" value="-999999" units="mmol_per_gDW_per_hr"/>
<parameter id="UPPER_BOUND" value="999999" units="mmol_per_gDW_per_hr"/>
<parameter id="OBJECTIVE_COEFFICIENT" value="0" />
<parameter id="FLUX_VALUE" value="0" units="mmol_per_gDW_per_hr"/>
</listOfParameters>
</kineticLaw>
</reaction>
<reaction id="R_ACONT" name="aconitase" reversible="true">
<notes>
<html:p>Abbreviation: R_ACONT</html:p>
<html:p>Synonyms: _0</html:p>
<html:p>EC Number: 4.2.1.3</html:p>
<html:p>SUBSYSTEM: TCA cycle</html:p>
<html:p>Equation: [c] : cit &lt;==&gt; icit</html:p>
<html:p>Confidence Level: 4</html:p>
<html:p>SMP</html:p>
<html:p>GENE ASSOCIATION: (HP0779)</html:p>
</notes>
<listOfReactants>
<speciesReference species="M_cit_c" stoichiometry="1"/>
</listOfReactants>
<listOfProducts>
<speciesReference species="M_icit_c" stoichiometry="1"/>
</listOfProducts>
<kineticLaw>
<math xmlns="http://www.w3.org/1998/Math/MathML">
<ci>FLUX_VALUE</ci>
</math>
<listOfParameters>
<parameter id="LOWER_BOUND" value="-999999" units="mmol_per_gDW_per_hr"/>
<parameter id="UPPER_BOUND" value="999999" units="mmol_per_gDW_per_hr"/>
<parameter id="OBJECTIVE_COEFFICIENT" value="0" />
<parameter id="FLUX_VALUE" value="0" units="mmol_per_gDW_per_hr"/>
</listOfParameters>
</kineticLaw>
</reaction>
<reaction id="R_ACP1_FMN" name="acid phosphatase (FMN)" reversible="false">
<notes>
<html:p>Abbreviation: R_ACP1_FMN</html:p>
<html:p>Synonyms: _0</html:p>
<html:p>EC Number: 3.1.3.2</html:p>
<html:p>SUBSYSTEM: Riboflavin Metabolism</html:p>
<html:p>Equation: [c] : fmn + h2o --&gt; pi + ribflv</html:p>
<html:p>Confidence Level: 2</html:p>
<html:p>GENE ASSOCIATION: (HP0930)</html:p>
</notes>
<listOfReactants>
<speciesReference species="M_fmn_c" stoichiometry="1"/>
<speciesReference species="M_h2o_c" stoichiometry="1"/>
</listOfReactants>
<listOfProducts>
<speciesReference species="M_pi_c" stoichiometry="1"/>
<speciesReference species="M_ribflv_c" stoichiometry="1"/>
</listOfProducts>
<kineticLaw>
<math xmlns="http://www.w3.org/1998/Math/MathML">
<ci>FLUX_VALUE</ci>
</math>
<listOfParameters>
<parameter id="LOWER_BOUND" value="0" units="mmol_per_gDW_per_hr"/>
<parameter id="UPPER_BOUND" value="999999" units="mmol_per_gDW_per_hr"/>
<parameter id="OBJECTIVE_COEFFICIENT" value="0" />
<parameter id="FLUX_VALUE" value="0" units="mmol_per_gDW_per_hr"/>
</listOfParameters>
</kineticLaw>
</reaction>
<reaction id="R_ACPS" name="Acyl Carrier Protein Synthase" reversible="false">
<notes>
<html:p>Abbreviation: R_ACPS</html:p>
<html:p>Synonyms: _0</html:p>
<html:p>SUBSYSTEM: Pantothenate and CoA Biosynthesis</html:p>
<html:p>Equation: [c] : coa + h2o --&gt; (2) h + pan4p + pap</html:p>
<html:p>Confidence Level: 2</html:p>
<html:p>tv
Actual rxn: CoA + Apo-ACP  --&amp;gt; ACP-pant4p + pap
ACP-pan4p (holo-ACP) is the activated form of the protein necessary for fatty acid synthesis
2 coupled rxns: hydrolysis of CoA -&amp;gt; pant4p + pap
                             addition of pant4p into ACP</html:p>
<html:p>GENE ASSOCIATION: (HP0808)</html:p>
</notes>
<listOfReactants>
<speciesReference species="M_coa_c" stoichiometry="1"/>
<speciesReference species="M_h2o_c" stoichiometry="1"/>
</listOfReactants>
<listOfProducts>
<speciesReference species="M_h_c" stoichiometry="2"/>
<speciesReference species="M_pan4p_c" stoichiometry="1"/>
<speciesReference species="M_pap_c" stoichiometry="1"/>
</listOfProducts>
<kineticLaw>
<math xmlns="http://www.w3.org/1998/Math/MathML">
<ci>FLUX_VALUE</ci>
</math>
<listOfParameters>
<parameter id="LOWER_BOUND" value="0" units="mmol_per_gDW_per_hr"/>
<parameter id="UPPER_BOUND" value="999999" units="mmol_per_gDW_per_hr"/>
<parameter id="OBJECTIVE_COEFFICIENT" value="0" />
<parameter id="FLUX_VALUE" value="0" units="mmol_per_gDW_per_hr"/>
</listOfParameters>
</kineticLaw>
</reaction>
<reaction id="R_ACS" name="acetyl-CoA synthetase" reversible="false">
<notes>
<html:p>Abbreviation: R_ACS</html:p>
<html:p>Synonyms: _0</html:p>
<html:p>EC Number: 6.2.1.1</html:p>
<html:p>SUBSYSTEM: Others</html:p>
<html:p>Equation: [c] : ac + atp + coa --&gt; accoa + amp + ppi</html:p>
<html:p>Confidence Level: 2</html:p>
<html:p>GENE ASSOCIATION: (HP1045)</html:p>
</notes>
<listOfReactants>
<speciesReference species="M_ac_c" stoichiometry="1"/>
<speciesReference species="M_atp_c" stoichiometry="1"/>
<speciesReference species="M_coa_c" stoichiometry="1"/>
</listOfReactants>
<listOfProducts>
<speciesReference species="M_accoa_c" stoichiometry="1"/>
<speciesReference species="M_amp_c" stoichiometry="1"/>
<speciesReference species="M_ppi_c" stoichiometry="1"/>
</listOfProducts>
<kineticLaw>
<math xmlns="http://www.w3.org/1998/Math/MathML">
<ci>FLUX_VALUE</ci>
</math>
<listOfParameters>
<parameter id="LOWER_BOUND" value="0" units="mmol_per_gDW_per_hr"/>
<parameter id="UPPER_BOUND" value="999999" units="mmol_per_gDW_per_hr"/>
<parameter id="OBJECTIVE_COEFFICIENT" value="0" />
<parameter id="FLUX_VALUE" value="0" units="mmol_per_gDW_per_hr"/>
</listOfParameters>
</kineticLaw>
</reaction>
<reaction id="R_ACt2r" name="acetate reversible transport via proton symport" reversible="true">
<notes>
<html:p>Abbreviation: R_ACt2r</html:p>
<html:p>Synonyms: _0</html:p>
<html:p>SUBSYSTEM: Transport</html:p>
<html:p>Equation: ac[e] + h[e] &lt;==&gt; ac[c] + h[c]</html:p>
<html:p>Confidence Level: 0</html:p>
<html:p>NCD</html:p>
<html:p>GENE ASSOCIATION: </html:p>
</notes>
<listOfReactants>
<speciesReference species="M_ac_e" stoichiometry="1"/>
<speciesReference species="M_h_e" stoichiometry="1"/>
</listOfReactants>
<listOfProducts>
<speciesReference species="M_ac_c" stoichiometry="1"/>
<speciesReference species="M_h_c" stoichiometry="1"/>
</listOfProducts>
<kineticLaw>
<math xmlns="http://www.w3.org/1998/Math/MathML">
<ci>FLUX_VALUE</ci>
</math>
<listOfParameters>
<parameter id="LOWER_BOUND" value="-999999" units="mmol_per_gDW_per_hr"/>
<parameter id="UPPER_BOUND" value="999999" units="mmol_per_gDW_per_hr"/>
<parameter id="OBJECTIVE_COEFFICIENT" value="0" />
<parameter id="FLUX_VALUE" value="0" units="mmol_per_gDW_per_hr"/>
</listOfParameters>
</kineticLaw>
</reaction>
<reaction id="R_ADCL" name="_4-aminobenzoate synthase" reversible="false">
<notes>
<html:p>Abbreviation: R_ADCL</html:p>
<html:p>Synonyms: _1</html:p>
<html:p>SUBSYSTEM: Folate Biosynthesis</html:p>
<html:p>Equation: [c] : 4adcho --&gt; 4abz + h + pyr</html:p>
<html:p>Confidence Level: 2</html:p>
<html:p>Not in IUBMB. No EC
EC: 4.1.3.38 IT</html:p>
<html:p>GENE ASSOCIATION: (HP0587)</html:p>
</notes>
<listOfReactants>
<speciesReference species="M_4adcho_c" stoichiometry="1"/>
</listOfReactants>
<listOfProducts>
<speciesReference species="M_4abz_c" stoichiometry="1"/>
<speciesReference species="M_h_c" stoichiometry="1"/>
<speciesReference species="M_pyr_c" stoichiometry="1"/>
</listOfProducts>
<kineticLaw>
<math xmlns="http://www.w3.org/1998/Math/MathML">
<ci>FLUX_VALUE</ci>
</math>
<listOfParameters>
<parameter id="LOWER_BOUND" value="0" units="mmol_per_gDW_per_hr"/>
<parameter id="UPPER_BOUND" value="999999" units="mmol_per_gDW_per_hr"/>
<parameter id="OBJECTIVE_COEFFICIENT" value="0" />
<parameter id="FLUX_VALUE" value="0" units="mmol_per_gDW_per_hr"/>
</listOfParameters>
</kineticLaw>
</reaction>
<reaction id="R_ADD" name="adenine deaminase" reversible="false">
<notes>
<html:p>Abbreviation: R_ADD</html:p>
<html:p>Synonyms: _0</html:p>
<html:p>EC Number: 3.5.4.2</html:p>
<html:p>SUBSYSTEM: Purine metabolism </html:p>
<html:p>Equation: [c] : ade + h + h2o --&gt; hxan + nh4</html:p>
<html:p>Confidence Level: 4</html:p>
<html:p>note:  reaction also occures spontaneously - oxidative deaminination  (MKA)</html:p>
<html:p>GENE ASSOCIATION: </html:p>
</notes>
<listOfReactants>
<speciesReference species="M_ade_c" stoichiometry="1"/>
<speciesReference species="M_h_c" stoichiometry="1"/>
<speciesReference species="M_h2o_c" stoichiometry="1"/>
</listOfReactants>
<listOfProducts>
<speciesReference species="M_hxan_c" stoichiometry="1"/>
<speciesReference species="M_nh4_c" stoichiometry="1"/>
</listOfProducts>
<kineticLaw>
<math xmlns="http://www.w3.org/1998/Math/MathML">
<ci>FLUX_VALUE</ci>
</math>
<listOfParameters>
<parameter id="LOWER_BOUND" value="0" units="mmol_per_gDW_per_hr"/>
<parameter id="UPPER_BOUND" value="999999" units="mmol_per_gDW_per_hr"/>
<parameter id="OBJECTIVE_COEFFICIENT" value="0" />
<parameter id="FLUX_VALUE" value="0" units="mmol_per_gDW_per_hr"/>
</listOfParameters>
</kineticLaw>
</reaction>
<reaction id="R_ADEt2" name="adenine transport in via proton symport" reversible="false">
<notes>
<html:p>Abbreviation: R_ADEt2</html:p>
<html:p>Synonyms: _0</html:p>
<html:p>SUBSYSTEM: Transport</html:p>
<html:p>Equation: ade[e] + h[e] --&gt; ade[c] + h[c]</html:p>
<html:p>Confidence Level: 4</html:p>
<html:p>GENE ASSOCIATION: </html:p>
</notes>
<listOfReactants>
<speciesReference species="M_ade_e" stoichiometry="1"/>
<speciesReference species="M_h_e" stoichiometry="1"/>
</listOfReactants>
<listOfProducts>
<speciesReference species="M_ade_c" stoichiometry="1"/>
<speciesReference species="M_h_c" stoichiometry="1"/>
</listOfProducts>
<kineticLaw>
<math xmlns="http://www.w3.org/1998/Math/MathML">
<ci>FLUX_VALUE</ci>
</math>
<listOfParameters>
<parameter id="LOWER_BOUND" value="0" units="mmol_per_gDW_per_hr"/>
<parameter id="UPPER_BOUND" value="999999" units="mmol_per_gDW_per_hr"/>
<parameter id="OBJECTIVE_COEFFICIENT" value="0" />
<parameter id="FLUX_VALUE" value="0" units="mmol_per_gDW_per_hr"/>
</listOfParameters>
</kineticLaw>
</reaction>
<reaction id="R_ADK1" name="adenylate kinase" reversible="true">
<notes>
<html:p>Abbreviation: R_ADK1</html:p>
<html:p>Synonyms: _0</html:p>
<html:p>EC Number: 2.7.4.3</html:p>
<html:p>SUBSYSTEM: ATP de novo Synthesis</html:p>
<html:p>Equation: [c] : amp + atp &lt;==&gt; (2) adp</html:p>
<html:p>Confidence Level: 2</html:p>
<html:p>Inorganic triphosphate can also act as donor</html:p>
<html:p>GENE ASSOCIATION: (HP0618)</html:p>
</notes>
<listOfReactants>
<speciesReference species="M_amp_c" stoichiometry="1"/>
<speciesReference species="M_atp_c" stoichiometry="1"/>
</listOfReactants>
<listOfProducts>
<speciesReference species="M_adp_c" stoichiometry="2"/>
</listOfProducts>
<kineticLaw>
<math xmlns="http://www.w3.org/1998/Math/MathML">
<ci>FLUX_VALUE</ci>
</math>
<listOfParameters>
<parameter id="LOWER_BOUND" value="-999999" units="mmol_per_gDW_per_hr"/>
<parameter id="UPPER_BOUND" value="999999" units="mmol_per_gDW_per_hr"/>
<parameter id="OBJECTIVE_COEFFICIENT" value="0" />
<parameter id="FLUX_VALUE" value="0" units="mmol_per_gDW_per_hr"/>
</listOfParameters>
</kineticLaw>
</reaction>
<reaction id="R_ADMDCr" name="Adenosylmethionine decarboxylase" reversible="true">
<notes>
<html:p>Abbreviation: R_ADMDCr</html:p>
<html:p>Synonyms: _0</html:p>
<html:p>EC Number: 4.1.1.50</html:p>
<html:p>SUBSYSTEM: Spermidine Biosynthesis</html:p>
<html:p>Equation: [c] : amet + h &lt;==&gt; ametam + co2</html:p>
<html:p>Confidence Level: 1</html:p>
<html:p>JLR- added reversible form of ADMDC</html:p>
<html:p>GENE ASSOCIATION: </html:p>
</notes>
<listOfReactants>
<speciesReference species="M_amet_c" stoichiometry="1"/>
<speciesReference species="M_h_c" stoichiometry="1"/>
</listOfReactants>
<listOfProducts>
<speciesReference species="M_ametam_c" stoichiometry="1"/>
<speciesReference species="M_co2_c" stoichiometry="1"/>
</listOfProducts>
<kineticLaw>
<math xmlns="http://www.w3.org/1998/Math/MathML">
<ci>FLUX_VALUE</ci>
</math>
<listOfParameters>
<parameter id="LOWER_BOUND" value="-999999" units="mmol_per_gDW_per_hr"/>
<parameter id="UPPER_BOUND" value="999999" units="mmol_per_gDW_per_hr"/>
<parameter id="OBJECTIVE_COEFFICIENT" value="0" />
<parameter id="FLUX_VALUE" value="0" units="mmol_per_gDW_per_hr"/>
</listOfParameters>
</kineticLaw>
</reaction>
<reaction id="R_ADNUC" name="adenosine hydrolase" reversible="false">
<notes>
<html:p>Abbreviation: R_ADNUC</html:p>
<html:p>Synonyms: _0</html:p>
<html:p>EC Number: 3.2.2.8</html:p>
<html:p>SUBSYSTEM: Purine metabolism </html:p>
<html:p>Equation: [c] : adn + h2o --&gt; ade + rib-D</html:p>
<html:p>Confidence Level: 4</html:p>
<html:p>tv
D or L-ribose</html:p>
<html:p>GENE ASSOCIATION: </html:p>
</notes>
<listOfReactants>
<speciesReference species="M_adn_c" stoichiometry="1"/>
<speciesReference species="M_h2o_c" stoichiometry="1"/>
</listOfReactants>
<listOfProducts>
<speciesReference species="M_ade_c" stoichiometry="1"/>
<speciesReference species="M_rib_DASH_D_c" stoichiometry="1"/>
</listOfProducts>
<kineticLaw>
<math xmlns="http://www.w3.org/1998/Math/MathML">
<ci>FLUX_VALUE</ci>
</math>
<listOfParameters>
<parameter id="LOWER_BOUND" value="0" units="mmol_per_gDW_per_hr"/>
<parameter id="UPPER_BOUND" value="999999" units="mmol_per_gDW_per_hr"/>
<parameter id="OBJECTIVE_COEFFICIENT" value="0" />
<parameter id="FLUX_VALUE" value="0" units="mmol_per_gDW_per_hr"/>
</listOfParameters>
</kineticLaw>
</reaction>
<reaction id="R_ADNt2" name="adenosine transport in via proton symport" reversible="false">
<notes>
<html:p>Abbreviation: R_ADNt2</html:p>
<html:p>Synonyms: _0</html:p>
<html:p>SUBSYSTEM: Transport</html:p>
<html:p>Equation: adn[e] + h[e] --&gt; adn[c] + h[c]</html:p>
<html:p>Confidence Level: 2</html:p>
<html:p>GENE ASSOCIATION: (HP1180)</html:p>
</notes>
<listOfReactants>
<speciesReference species="M_adn_e" stoichiometry="1"/>
<speciesReference species="M_h_e" stoichiometry="1"/>
</listOfReactants>
<listOfProducts>
<speciesReference species="M_adn_c" stoichiometry="1"/>
<speciesReference species="M_h_c" stoichiometry="1"/>
</listOfProducts>
<kineticLaw>
<math xmlns="http://www.w3.org/1998/Math/MathML">
<ci>FLUX_VALUE</ci>
</math>
<listOfParameters>
<parameter id="LOWER_BOUND" value="0" units="mmol_per_gDW_per_hr"/>
<parameter id="UPPER_BOUND" value="999999" units="mmol_per_gDW_per_hr"/>
<parameter id="OBJECTIVE_COEFFICIENT" value="0" />
<parameter id="FLUX_VALUE" value="0" units="mmol_per_gDW_per_hr"/>
</listOfParameters>
</kineticLaw>
</reaction>
<reaction id="R_ADPT" name="adenine phosphoribosyltransferase" reversible="false">
<notes>
<html:p>Abbreviation: R_ADPT</html:p>
<html:p>Synonyms: _0</html:p>
<html:p>EC Number: 2.4.2.7</html:p>
<html:p>SUBSYSTEM: Salvage pathway of ATP</html:p>
<html:p>Equation: [c] : ade + prpp --&gt; amp + ppi</html:p>
<html:p>Confidence Level: 4</html:p>
<html:p>GENE ASSOCIATION: (HP0572)</html:p>
</notes>
<listOfReactants>
<speciesReference species="M_ade_c" stoichiometry="1"/>
<speciesReference species="M_prpp_c" stoichiometry="1"/>
</listOfReactants>
<listOfProducts>
<speciesReference species="M_amp_c" stoichiometry="1"/>
<speciesReference species="M_ppi_c" stoichiometry="1"/>
</listOfProducts>
<kineticLaw>
<math xmlns="http://www.w3.org/1998/Math/MathML">
<ci>FLUX_VALUE</ci>
</math>
<listOfParameters>
<parameter id="LOWER_BOUND" value="0" units="mmol_per_gDW_per_hr"/>
<parameter id="UPPER_BOUND" value="999999" units="mmol_per_gDW_per_hr"/>
<parameter id="OBJECTIVE_COEFFICIENT" value="0" />
<parameter id="FLUX_VALUE" value="0" units="mmol_per_gDW_per_hr"/>
</listOfParameters>
</kineticLaw>
</reaction>
<reaction id="R_ADSK" name="adenylyl-sulfate kinase" reversible="false">
<notes>
<html:p>Abbreviation: R_ADSK</html:p>
<html:p>Synonyms: _0</html:p>
<html:p>EC Number: 2.7.1.25</html:p>
<html:p>SUBSYSTEM: Others</html:p>
<html:p>Equation: [c] : aps + atp --&gt; adp + h + paps</html:p>
<html:p>Confidence Level: 0</html:p>
<html:p>GENE ASSOCIATION: </html:p>
</notes>
<listOfReactants>
<speciesReference species="M_aps_c" stoichiometry="1"/>
<speciesReference species="M_atp_c" stoichiometry="1"/>
</listOfReactants>
<listOfProducts>
<speciesReference species="M_adp_c" stoichiometry="1"/>
<speciesReference species="M_h_c" stoichiometry="1"/>
<speciesReference species="M_paps_c" stoichiometry="1"/>
</listOfProducts>
<kineticLaw>
<math xmlns="http://www.w3.org/1998/Math/MathML">
<ci>FLUX_VALUE</ci>
</math>
<listOfParameters>
<parameter id="LOWER_BOUND" value="0" units="mmol_per_gDW_per_hr"/>
<parameter id="UPPER_BOUND" value="999999" units="mmol_per_gDW_per_hr"/>
<parameter id="OBJECTIVE_COEFFICIENT" value="0" />
<parameter id="FLUX_VALUE" value="0" units="mmol_per_gDW_per_hr"/>
</listOfParameters>
</kineticLaw>
</reaction>
<reaction id="R_ADSL1r" name="adenylsuccinate lyase" reversible="true">
<notes>
<html:p>Abbreviation: R_ADSL1r</html:p>
<html:p>Synonyms: _0</html:p>
<html:p>EC Number: 4.3.2.2</html:p>
<html:p>SUBSYSTEM: ATP de novo Synthesis</html:p>
<html:p>Equation: [c] : dcamp &lt;==&gt; amp + fum</html:p>
<html:p>Confidence Level: 2</html:p>
<html:p>JLR- added reversible form of ADSL1</html:p>
<html:p>GENE ASSOCIATION: (HP1112)</html:p>
</notes>
<listOfReactants>
<speciesReference species="M_dcamp_c" stoichiometry="1"/>
</listOfReactants>
<listOfProducts>
<speciesReference species="M_amp_c" stoichiometry="1"/>
<speciesReference species="M_fum_c" stoichiometry="1"/>
</listOfProducts>
<kineticLaw>
<math xmlns="http://www.w3.org/1998/Math/MathML">
<ci>FLUX_VALUE</ci>
</math>
<listOfParameters>
<parameter id="LOWER_BOUND" value="-999999" units="mmol_per_gDW_per_hr"/>
<parameter id="UPPER_BOUND" value="999999" units="mmol_per_gDW_per_hr"/>
<parameter id="OBJECTIVE_COEFFICIENT" value="0" />
<parameter id="FLUX_VALUE" value="0" units="mmol_per_gDW_per_hr"/>
</listOfParameters>
</kineticLaw>
</reaction>
<reaction id="R_ADSL2r" name="adenylosuccinate lyase" reversible="true">
<notes>
<html:p>Abbreviation: R_ADSL2r</html:p>
<html:p>Synonyms: _0</html:p>
<html:p>EC Number: 4.3.2.2</html:p>
<html:p>SUBSYSTEM: IMP Synthesis</html:p>
<html:p>Equation: [c] : 25aics &lt;==&gt; aicar + fum</html:p>
<html:p>Confidence Level: 2</html:p>
<html:p>JLR- added reversible form of ADSL2</html:p>
<html:p>GENE ASSOCIATION: (HP1112)</html:p>
</notes>
<listOfReactants>
<speciesReference species="M_25aics_c" stoichiometry="1"/>
</listOfReactants>
<listOfProducts>
<speciesReference species="M_aicar_c" stoichiometry="1"/>
<speciesReference species="M_fum_c" stoichiometry="1"/>
</listOfProducts>
<kineticLaw>
<math xmlns="http://www.w3.org/1998/Math/MathML">
<ci>FLUX_VALUE</ci>
</math>
<listOfParameters>
<parameter id="LOWER_BOUND" value="-999999" units="mmol_per_gDW_per_hr"/>
<parameter id="UPPER_BOUND" value="999999" units="mmol_per_gDW_per_hr"/>
<parameter id="OBJECTIVE_COEFFICIENT" value="0" />
<parameter id="FLUX_VALUE" value="0" units="mmol_per_gDW_per_hr"/>
</listOfParameters>
</kineticLaw>
</reaction>
<reaction id="R_ADSS" name="adenylosuccinate synthase" reversible="false">
<notes>
<html:p>Abbreviation: R_ADSS</html:p>
<html:p>Synonyms: _0</html:p>
<html:p>EC Number: 6.3.4.4</html:p>
<html:p>SUBSYSTEM: ATP de novo Synthesis</html:p>
<html:p>Equation: [c] : asp-L + gtp + imp --&gt; dcamp + gdp + (2) h + pi</html:p>
<html:p>Confidence Level: 2</html:p>
<html:p>GENE ASSOCIATION: (HP0255)</html:p>
</notes>
<listOfReactants>
<speciesReference species="M_asp_DASH_L_c" stoichiometry="1"/>
<speciesReference species="M_gtp_c" stoichiometry="1"/>
<speciesReference species="M_imp_c" stoichiometry="1"/>
</listOfReactants>
<listOfProducts>
<speciesReference species="M_dcamp_c" stoichiometry="1"/>
<speciesReference species="M_gdp_c" stoichiometry="1"/>
<speciesReference species="M_h_c" stoichiometry="2"/>
<speciesReference species="M_pi_c" stoichiometry="1"/>
</listOfProducts>
<kineticLaw>
<math xmlns="http://www.w3.org/1998/Math/MathML">
<ci>FLUX_VALUE</ci>
</math>
<listOfParameters>
<parameter id="LOWER_BOUND" value="0" units="mmol_per_gDW_per_hr"/>
<parameter id="UPPER_BOUND" value="999999" units="mmol_per_gDW_per_hr"/>
<parameter id="OBJECTIVE_COEFFICIENT" value="0" />
<parameter id="FLUX_VALUE" value="0" units="mmol_per_gDW_per_hr"/>
</listOfParameters>
</kineticLaw>
</reaction>
<reaction id="R_ADtr" name="acetamide transport via diffusion" reversible="true">
<notes>
<html:p>Abbreviation: R_ADtr</html:p>
<html:p>Synonyms: _0</html:p>
<html:p>SUBSYSTEM: Transport</html:p>
<html:p>Equation: ad[e] &lt;==&gt; ad[c]</html:p>
<html:p>Confidence Level: 4</html:p>
<html:p>_07-23-04 IT
</html:p>
<html:p>GENE ASSOCIATION: </html:p>
</notes>
<listOfReactants>
<speciesReference species="M_ad_e" stoichiometry="1"/>
</listOfReactants>
<listOfProducts>
<speciesReference species="M_ad_c" stoichiometry="1"/>
</listOfProducts>
<kineticLaw>
<math xmlns="http://www.w3.org/1998/Math/MathML">
<ci>FLUX_VALUE</ci>
</math>
<listOfParameters>
<parameter id="LOWER_BOUND" value="-999999" units="mmol_per_gDW_per_hr"/>
<parameter id="UPPER_BOUND" value="999999" units="mmol_per_gDW_per_hr"/>
<parameter id="OBJECTIVE_COEFFICIENT" value="0" />
<parameter id="FLUX_VALUE" value="0" units="mmol_per_gDW_per_hr"/>
</listOfParameters>
</kineticLaw>
</reaction>
<reaction id="R_AGMHE" name="ADP-D-glycero-D-manno-heptose epimerase" reversible="false">
<notes>
<html:p>Abbreviation: R_AGMHE</html:p>
<html:p>Synonyms: _0</html:p>
<html:p>EC Number: 5.1.3.20</html:p>
<html:p>SUBSYSTEM: LPS Biosynthesis - adphep</html:p>
<html:p>Equation: [c] : adphep-DD --&gt; adphep-LD</html:p>
<html:p>Confidence Level: 2</html:p>
<html:p>JLR</html:p>
<html:p>GENE ASSOCIATION: (HP0859)</html:p>
</notes>
<listOfReactants>
<speciesReference species="M_adphep_DASH_DD_c" stoichiometry="1"/>
</listOfReactants>
<listOfProducts>
<speciesReference species="M_adphep_DASH_LD_c" stoichiometry="1"/>
</listOfProducts>
<kineticLaw>
<math xmlns="http://www.w3.org/1998/Math/MathML">
<ci>FLUX_VALUE</ci>
</math>
<listOfParameters>
<parameter id="LOWER_BOUND" value="0" units="mmol_per_gDW_per_hr"/>
<parameter id="UPPER_BOUND" value="999999" units="mmol_per_gDW_per_hr"/>
<parameter id="OBJECTIVE_COEFFICIENT" value="0" />
<parameter id="FLUX_VALUE" value="0" units="mmol_per_gDW_per_hr"/>
</listOfParameters>
</kineticLaw>
</reaction>
<reaction id="R_AGMT" name="agmatinase" reversible="false">
<notes>
<html:p>Abbreviation: R_AGMT</html:p>
<html:p>Synonyms: _0</html:p>
<html:p>EC Number: 3.5.3.11</html:p>
<html:p>SUBSYSTEM: Spermidine Biosynthesis</html:p>
<html:p>Equation: [c] : agm + h2o --&gt; ptrc + urea</html:p>
<html:p>Confidence Level: 1</html:p>
<html:p>GENE ASSOCIATION: </html:p>
</notes>
<listOfReactants>
<speciesReference species="M_agm_c" stoichiometry="1"/>
<speciesReference species="M_h2o_c" stoichiometry="1"/>
</listOfReactants>
<listOfProducts>
<speciesReference species="M_ptrc_c" stoichiometry="1"/>
<speciesReference species="M_urea_c" stoichiometry="1"/>
</listOfProducts>
<kineticLaw>
<math xmlns="http://www.w3.org/1998/Math/MathML">
<ci>FLUX_VALUE</ci>
</math>
<listOfParameters>
<parameter id="LOWER_BOUND" value="0" units="mmol_per_gDW_per_hr"/>
<parameter id="UPPER_BOUND" value="999999" units="mmol_per_gDW_per_hr"/>
<parameter id="OBJECTIVE_COEFFICIENT" value="0" />
<parameter id="FLUX_VALUE" value="0" units="mmol_per_gDW_per_hr"/>
</listOfParameters>
</kineticLaw>
</reaction>
<reaction id="R_AHCYSNS" name="S-adenosylhomocysteine nucleosidase" reversible="false">
<notes>
<html:p>Abbreviation: R_AHCYSNS</html:p>
<html:p>Synonyms: _6</html:p>
<html:p>EC Number: 3.2.2.9</html:p>
<html:p>SUBSYSTEM: Others</html:p>
<html:p>Equation: [c] : ahcys + h2o --&gt; ade + rhcys</html:p>
<html:p>Confidence Level: 2</html:p>
<html:p>JLR
</html:p>
<html:p>GENE ASSOCIATION: (HP0089)</html:p>
</notes>
<listOfReactants>
<speciesReference species="M_ahcys_c" stoichiometry="1"/>
<speciesReference species="M_h2o_c" stoichiometry="1"/>
</listOfReactants>
<listOfProducts>
<speciesReference species="M_ade_c" stoichiometry="1"/>
<speciesReference species="M_rhcys_c" stoichiometry="1"/>
</listOfProducts>
<kineticLaw>
<math xmlns="http://www.w3.org/1998/Math/MathML">
<ci>FLUX_VALUE</ci>
</math>
<listOfParameters>
<parameter id="LOWER_BOUND" value="0" units="mmol_per_gDW_per_hr"/>
<parameter id="UPPER_BOUND" value="999999" units="mmol_per_gDW_per_hr"/>
<parameter id="OBJECTIVE_COEFFICIENT" value="0" />
<parameter id="FLUX_VALUE" value="0" units="mmol_per_gDW_per_hr"/>
</listOfParameters>
</kineticLaw>
</reaction>
<reaction id="R_AHSERL2" name="O-acetylhomoserine (thiol)-lyase" reversible="false">
<notes>
<html:p>Abbreviation: R_AHSERL2</html:p>
<html:p>Synonyms: _0</html:p>
<html:p>EC Number: 4.2.99.8</html:p>
<html:p>SUBSYSTEM: Methionine Metabolism</html:p>
<html:p>Equation: [c] : achms + h2s --&gt; ac + h + hcys-L</html:p>
<html:p>Confidence Level: 2</html:p>
<html:p>NCD</html:p>
<html:p>GENE ASSOCIATION: (HP0106)</html:p>
</notes>
<listOfReactants>
<speciesReference species="M_achms_c" stoichiometry="1"/>
<speciesReference species="M_h2s_c" stoichiometry="1"/>
</listOfReactants>
<listOfProducts>
<speciesReference species="M_ac_c" stoichiometry="1"/>
<speciesReference species="M_h_c" stoichiometry="1"/>
<speciesReference species="M_hcys_DASH_L_c" stoichiometry="1"/>
</listOfProducts>
<kineticLaw>
<math xmlns="http://www.w3.org/1998/Math/MathML">
<ci>FLUX_VALUE</ci>
</math>
<listOfParameters>
<parameter id="LOWER_BOUND" value="0" units="mmol_per_gDW_per_hr"/>
<parameter id="UPPER_BOUND" value="999999" units="mmol_per_gDW_per_hr"/>
<parameter id="OBJECTIVE_COEFFICIENT" value="0" />
<parameter id="FLUX_VALUE" value="0" units="mmol_per_gDW_per_hr"/>
</listOfParameters>
</kineticLaw>
</reaction>
<reaction id="R_AICART" name="phosphoribosylaminoimidazolecarboxamide formyltransferase" reversible="true">
<notes>
<html:p>Abbreviation: R_AICART</html:p>
<html:p>Synonyms: _0</html:p>
<html:p>EC Number: 2.1.2.3</html:p>
<html:p>SUBSYSTEM: IMP Synthesis</html:p>
<html:p>Equation: [c] : 10fthf + aicar &lt;==&gt; fprica + thf</html:p>
<html:p>Confidence Level: 2</html:p>
<html:p>GENE ASSOCIATION: </html:p>
</notes>
<listOfReactants>
<speciesReference species="M_10fthf_c" stoichiometry="1"/>
<speciesReference species="M_aicar_c" stoichiometry="1"/>
</listOfReactants>
<listOfProducts>
<speciesReference species="M_fprica_c" stoichiometry="1"/>
<speciesReference species="M_thf_c" stoichiometry="1"/>
</listOfProducts>
<kineticLaw>
<math xmlns="http://www.w3.org/1998/Math/MathML">
<ci>FLUX_VALUE</ci>
</math>
<listOfParameters>
<parameter id="LOWER_BOUND" value="-999999" units="mmol_per_gDW_per_hr"/>
<parameter id="UPPER_BOUND" value="999999" units="mmol_per_gDW_per_hr"/>
<parameter id="OBJECTIVE_COEFFICIENT" value="0" />
<parameter id="FLUX_VALUE" value="0" units="mmol_per_gDW_per_hr"/>
</listOfParameters>
</kineticLaw>
</reaction>
<reaction id="R_AIRC2r" name="phosphoribosylaminoimidazole carboxylase" reversible="true">
<notes>
<html:p>Abbreviation: R_AIRC2r</html:p>
<html:p>Synonyms: _0</html:p>
<html:p>SUBSYSTEM: IMP Synthesis</html:p>
<html:p>Equation: [c] : air + atp + hco3 &lt;==&gt; 5caiz + adp + h + pi</html:p>
<html:p>Confidence Level: 2</html:p>
<html:p>tv
See AIRC and AIRC2</html:p>
<html:p>GENE ASSOCIATION: </html:p>
</notes>
<listOfReactants>
<speciesReference species="M_air_c" stoichiometry="1"/>
<speciesReference species="M_atp_c" stoichiometry="1"/>
<speciesReference species="M_hco3_c" stoichiometry="1"/>
</listOfReactants>
<listOfProducts>
<speciesReference species="M_5caiz_c" stoichiometry="1"/>
<speciesReference species="M_adp_c" stoichiometry="1"/>
<speciesReference species="M_h_c" stoichiometry="1"/>
<speciesReference species="M_pi_c" stoichiometry="1"/>
</listOfProducts>
<kineticLaw>
<math xmlns="http://www.w3.org/1998/Math/MathML">
<ci>FLUX_VALUE</ci>
</math>
<listOfParameters>
<parameter id="LOWER_BOUND" value="-999999" units="mmol_per_gDW_per_hr"/>
<parameter id="UPPER_BOUND" value="999999" units="mmol_per_gDW_per_hr"/>
<parameter id="OBJECTIVE_COEFFICIENT" value="0" />
<parameter id="FLUX_VALUE" value="0" units="mmol_per_gDW_per_hr"/>
</listOfParameters>
</kineticLaw>
</reaction>
<reaction id="R_AIRC3" name="phosphoribosylaminoimidazole carboxylase (mutase rxn)" reversible="true">
<notes>
<html:p>Abbreviation: R_AIRC3</html:p>
<html:p>Synonyms: _2</html:p>
<html:p>SUBSYSTEM: IMP Synthesis</html:p>
<html:p>Equation: [c] : 5aizc &lt;==&gt; 5caiz</html:p>
<html:p>Confidence Level: 2</html:p>
<html:p>JLR- E.coli uses a two enzymes in the phosphoribosylaminoimidazole carboxylase step to generate 5aizc</html:p>
<html:p>GENE ASSOCIATION: </html:p>
</notes>
<listOfReactants>
<speciesReference species="M_5aizc_c" stoichiometry="1"/>
</listOfReactants>
<listOfProducts>
<speciesReference species="M_5caiz_c" stoichiometry="1"/>
</listOfProducts>
<kineticLaw>
<math xmlns="http://www.w3.org/1998/Math/MathML">
<ci>FLUX_VALUE</ci>
</math>
<listOfParameters>
<parameter id="LOWER_BOUND" value="-999999" units="mmol_per_gDW_per_hr"/>
<parameter id="UPPER_BOUND" value="999999" units="mmol_per_gDW_per_hr"/>
<parameter id="OBJECTIVE_COEFFICIENT" value="0" />
<parameter id="FLUX_VALUE" value="0" units="mmol_per_gDW_per_hr"/>
</listOfParameters>
</kineticLaw>
</reaction>
<reaction id="R_AKGt2r" name="_2-oxoglutarate reversible transport via symport" reversible="true">
<notes>
<html:p>Abbreviation: R_AKGt2r</html:p>
<html:p>Synonyms: _0</html:p>
<html:p>SUBSYSTEM: Transport</html:p>
<html:p>Equation: akg[e] + h[e] &lt;==&gt; akg[c] + h[c]</html:p>
<html:p>Confidence Level: 2</html:p>
<html:p>NCD</html:p>
<html:p>GENE ASSOCIATION: (HP1091)</html:p>
</notes>
<listOfReactants>
<speciesReference species="M_akg_e" stoichiometry="1"/>
<speciesReference species="M_h_e" stoichiometry="1"/>
</listOfReactants>
<listOfProducts>
<speciesReference species="M_akg_c" stoichiometry="1"/>
<speciesReference species="M_h_c" stoichiometry="1"/>
</listOfProducts>
<kineticLaw>
<math xmlns="http://www.w3.org/1998/Math/MathML">
<ci>FLUX_VALUE</ci>
</math>
<listOfParameters>
<parameter id="LOWER_BOUND" value="-999999" units="mmol_per_gDW_per_hr"/>
<parameter id="UPPER_BOUND" value="999999" units="mmol_per_gDW_per_hr"/>
<parameter id="OBJECTIVE_COEFFICIENT" value="0" />
<parameter id="FLUX_VALUE" value="0" units="mmol_per_gDW_per_hr"/>
</listOfParameters>
</kineticLaw>
</reaction>
<reaction id="R_AKO" name="a-ketoglutarate oxidase" reversible="false">
<notes>
<html:p>Abbreviation: R_AKO</html:p>
<html:p>Synonyms: _0</html:p>
<html:p>SUBSYSTEM: TCA cycle</html:p>
<html:p>Equation: [c] : akg + fad + h2o --&gt; co2 + fadh2 + succ</html:p>
<html:p>Confidence Level: 4</html:p>
<html:p>tv</html:p>
<html:p>GENE ASSOCIATION: </html:p>
</notes>
<listOfReactants>
<speciesReference species="M_akg_c" stoichiometry="1"/>
<speciesReference species="M_fad_c" stoichiometry="1"/>
<speciesReference species="M_h2o_c" stoichiometry="1"/>
</listOfReactants>
<listOfProducts>
<speciesReference species="M_co2_c" stoichiometry="1"/>
<speciesReference species="M_fadh2_c" stoichiometry="1"/>
<speciesReference species="M_succ_c" stoichiometry="1"/>
</listOfProducts>
<kineticLaw>
<math xmlns="http://www.w3.org/1998/Math/MathML">
<ci>FLUX_VALUE</ci>
</math>
<listOfParameters>
<parameter id="LOWER_BOUND" value="0" units="mmol_per_gDW_per_hr"/>
<parameter id="UPPER_BOUND" value="999999" units="mmol_per_gDW_per_hr"/>
<parameter id="OBJECTIVE_COEFFICIENT" value="0" />
<parameter id="FLUX_VALUE" value="0" units="mmol_per_gDW_per_hr"/>
</listOfParameters>
</kineticLaw>
</reaction>
<reaction id="R_ALAALAr" name="D-alanine-D-alanine ligase (reversible)" reversible="true">
<notes>
<html:p>Abbreviation: R_ALAALAr</html:p>
<html:p>Synonyms: _0</html:p>
<html:p>EC Number: 6.3.2.4</html:p>
<html:p>SUBSYSTEM: Peptidoglycan Biosynthesis</html:p>
<html:p>Equation: [c] : (2) ala-D + atp &lt;==&gt; adp + alaala + h + pi</html:p>
<html:p>Confidence Level: 2</html:p>
<html:p>JLR- added reversible form of ALAALA</html:p>
<html:p>GENE ASSOCIATION: (HP0738)</html:p>
</notes>
<listOfReactants>
<speciesReference species="M_ala_DASH_D_c" stoichiometry="2"/>
<speciesReference species="M_atp_c" stoichiometry="1"/>
</listOfReactants>
<listOfProducts>
<speciesReference species="M_adp_c" stoichiometry="1"/>
<speciesReference species="M_alaala_c" stoichiometry="1"/>
<speciesReference species="M_h_c" stoichiometry="1"/>
<speciesReference species="M_pi_c" stoichiometry="1"/>
</listOfProducts>
<kineticLaw>
<math xmlns="http://www.w3.org/1998/Math/MathML">
<ci>FLUX_VALUE</ci>
</math>
<listOfParameters>
<parameter id="LOWER_BOUND" value="-999999" units="mmol_per_gDW_per_hr"/>
<parameter id="UPPER_BOUND" value="999999" units="mmol_per_gDW_per_hr"/>
<parameter id="OBJECTIVE_COEFFICIENT" value="0" />
<parameter id="FLUX_VALUE" value="0" units="mmol_per_gDW_per_hr"/>
</listOfParameters>
</kineticLaw>
</reaction>
<reaction id="R_ALAD_L" name="L-alanine dehydrogenase" reversible="false">
<notes>
<html:p>Abbreviation: R_ALAD_L</html:p>
<html:p>Synonyms: _0</html:p>
<html:p>EC Number: 1.4.1.1</html:p>
<html:p>SUBSYSTEM: Alanine Metabolism </html:p>
<html:p>Equation: [c] : ala-L + h2o + nad --&gt; h + nadh + nh4 + pyr</html:p>
<html:p>Confidence Level: 2</html:p>
<html:p>GENE ASSOCIATION: (HP1398)</html:p>
</notes>
<listOfReactants>
<speciesReference species="M_ala_DASH_L_c" stoichiometry="1"/>
<speciesReference species="M_h2o_c" stoichiometry="1"/>
<speciesReference species="M_nad_c" stoichiometry="1"/>
</listOfReactants>
<listOfProducts>
<speciesReference species="M_h_c" stoichiometry="1"/>
<speciesReference species="M_nadh_c" stoichiometry="1"/>
<speciesReference species="M_nh4_c" stoichiometry="1"/>
<speciesReference species="M_pyr_c" stoichiometry="1"/>
</listOfProducts>
<kineticLaw>
<math xmlns="http://www.w3.org/1998/Math/MathML">
<ci>FLUX_VALUE</ci>
</math>
<listOfParameters>
<parameter id="LOWER_BOUND" value="0" units="mmol_per_gDW_per_hr"/>
<parameter id="UPPER_BOUND" value="999999" units="mmol_per_gDW_per_hr"/>
<parameter id="OBJECTIVE_COEFFICIENT" value="0" />
<parameter id="FLUX_VALUE" value="0" units="mmol_per_gDW_per_hr"/>
</listOfParameters>
</kineticLaw>
</reaction>
<reaction id="R_ALAR" name="alanine racemase" reversible="true">
<notes>
<html:p>Abbreviation: R_ALAR</html:p>
<html:p>Synonyms: _0</html:p>
<html:p>EC Number: 5.1.1.1</html:p>
<html:p>SUBSYSTEM: Alanine Metabolism </html:p>
<html:p>Equation: [c] : ala-L &lt;==&gt; ala-D</html:p>
<html:p>Confidence Level: 2</html:p>
<html:p>GENE ASSOCIATION: (HP0941)</html:p>
</notes>
<listOfReactants>
<speciesReference species="M_ala_DASH_L_c" stoichiometry="1"/>
</listOfReactants>
<listOfProducts>
<speciesReference species="M_ala_DASH_D_c" stoichiometry="1"/>
</listOfProducts>
<kineticLaw>
<math xmlns="http://www.w3.org/1998/Math/MathML">
<ci>FLUX_VALUE</ci>
</math>
<listOfParameters>
<parameter id="LOWER_BOUND" value="-999999" units="mmol_per_gDW_per_hr"/>
<parameter id="UPPER_BOUND" value="999999" units="mmol_per_gDW_per_hr"/>
<parameter id="OBJECTIVE_COEFFICIENT" value="0" />
<parameter id="FLUX_VALUE" value="0" units="mmol_per_gDW_per_hr"/>
</listOfParameters>
</kineticLaw>
</reaction>
<reaction id="R_ALAt2" name="L-alanine transport in via proton symport" reversible="false">
<notes>
<html:p>Abbreviation: R_ALAt2</html:p>
<html:p>Synonyms: _0</html:p>
<html:p>SUBSYSTEM: Transport</html:p>
<html:p>Equation: ala-L[e] + h[e] --&gt; ala-L[c] + h[c]</html:p>
<html:p>Confidence Level: 2</html:p>
<html:p>GENE ASSOCIATION: (HP0942)</html:p>
</notes>
<listOfReactants>
<speciesReference species="M_ala_DASH_L_e" stoichiometry="1"/>
<speciesReference species="M_h_e" stoichiometry="1"/>
</listOfReactants>
<listOfProducts>
<speciesReference species="M_ala_DASH_L_c" stoichiometry="1"/>
<speciesReference species="M_h_c" stoichiometry="1"/>
</listOfProducts>
<kineticLaw>
<math xmlns="http://www.w3.org/1998/Math/MathML">
<ci>FLUX_VALUE</ci>
</math>
<listOfParameters>
<parameter id="LOWER_BOUND" value="0" units="mmol_per_gDW_per_hr"/>
<parameter id="UPPER_BOUND" value="999999" units="mmol_per_gDW_per_hr"/>
<parameter id="OBJECTIVE_COEFFICIENT" value="0" />
<parameter id="FLUX_VALUE" value="0" units="mmol_per_gDW_per_hr"/>
</listOfParameters>
</kineticLaw>
</reaction>
<reaction id="R_ALAt4" name="Alanine-Sodium symporter" reversible="false">
<notes>
<html:p>Abbreviation: R_ALAt4</html:p>
<html:p>Synonyms: _0</html:p>
<html:p>SUBSYSTEM: Transport</html:p>
<html:p>Equation: ala-L[e] + na1[e] --&gt; ala-L[c] + na1[c]</html:p>
<html:p>Confidence Level: 2</html:p>
<html:p>tv
Mendz pg. 201
Reversibility is unclear.</html:p>
<html:p>GENE ASSOCIATION: (HP0942)</html:p>
</notes>
<listOfReactants>
<speciesReference species="M_ala_DASH_L_e" stoichiometry="1"/>
<speciesReference species="M_na1_e" stoichiometry="1"/>
</listOfReactants>
<listOfProducts>
<speciesReference species="M_ala_DASH_L_c" stoichiometry="1"/>
<speciesReference species="M_na1_c" stoichiometry="1"/>
</listOfProducts>
<kineticLaw>
<math xmlns="http://www.w3.org/1998/Math/MathML">
<ci>FLUX_VALUE</ci>
</math>
<listOfParameters>
<parameter id="LOWER_BOUND" value="0" units="mmol_per_gDW_per_hr"/>
<parameter id="UPPER_BOUND" value="999999" units="mmol_per_gDW_per_hr"/>
<parameter id="OBJECTIVE_COEFFICIENT" value="0" />
<parameter id="FLUX_VALUE" value="0" units="mmol_per_gDW_per_hr"/>
</listOfParameters>
</kineticLaw>
</reaction>
<reaction id="R_ALCD2y" name="alcohol dehydrogenase (ethanol, NADP)" reversible="true">
<notes>
<html:p>Abbreviation: R_ALCD2y</html:p>
<html:p>Synonyms: _0</html:p>
<html:p>SUBSYSTEM: Others</html:p>
<html:p>Equation: [c] : etoh + nadp &lt;==&gt; acald + h + nadph</html:p>
<html:p>Confidence Level: 1</html:p>
<html:p>GENE ASSOCIATION: (HP1104)</html:p>
</notes>
<listOfReactants>
<speciesReference species="M_etoh_c" stoichiometry="1"/>
<speciesReference species="M_nadp_c" stoichiometry="1"/>
</listOfReactants>
<listOfProducts>
<speciesReference species="M_acald_c" stoichiometry="1"/>
<speciesReference species="M_h_c" stoichiometry="1"/>
<speciesReference species="M_nadph_c" stoichiometry="1"/>
</listOfProducts>
<kineticLaw>
<math xmlns="http://www.w3.org/1998/Math/MathML">
<ci>FLUX_VALUE</ci>
</math>
<listOfParameters>
<parameter id="LOWER_BOUND" value="-999999" units="mmol_per_gDW_per_hr"/>
<parameter id="UPPER_BOUND" value="999999" units="mmol_per_gDW_per_hr"/>
<parameter id="OBJECTIVE_COEFFICIENT" value="0" />
<parameter id="FLUX_VALUE" value="0" units="mmol_per_gDW_per_hr"/>
</listOfParameters>
</kineticLaw>
</reaction>
<reaction id="R_AMAA" name="N-acetylmuramoyl-L-alanine amidase" reversible="false">
<notes>
<html:p>Abbreviation: R_AMAA</html:p>
<html:p>Synonyms: _0</html:p>
<html:p>EC Number: 3.5.1.28</html:p>
<html:p>SUBSYSTEM: Peptidoglycan Biosynthesis</html:p>
<html:p>Equation: [c] : acmama + h2o --&gt; acmam + ala-L</html:p>
<html:p>Confidence Level: 2</html:p>
<html:p>GENE ASSOCIATION: (HP0772)</html:p>
</notes>
<listOfReactants>
<speciesReference species="M_acmama_c" stoichiometry="1"/>
<speciesReference species="M_h2o_c" stoichiometry="1"/>
</listOfReactants>
<listOfProducts>
<speciesReference species="M_acmam_c" stoichiometry="1"/>
<speciesReference species="M_ala_DASH_L_c" stoichiometry="1"/>
</listOfProducts>
<kineticLaw>
<math xmlns="http://www.w3.org/1998/Math/MathML">
<ci>FLUX_VALUE</ci>
</math>
<listOfParameters>
<parameter id="LOWER_BOUND" value="0" units="mmol_per_gDW_per_hr"/>
<parameter id="UPPER_BOUND" value="999999" units="mmol_per_gDW_per_hr"/>
<parameter id="OBJECTIVE_COEFFICIENT" value="0" />
<parameter id="FLUX_VALUE" value="0" units="mmol_per_gDW_per_hr"/>
</listOfParameters>
</kineticLaw>
</reaction>
<reaction id="R_AMAOTr" name="adenosylmethionine-8-amino-7-oxononanoate transaminase" reversible="true">
<notes>
<html:p>Abbreviation: R_AMAOTr</html:p>
<html:p>Synonyms: _0</html:p>
<html:p>EC Number: 2.6.1.62</html:p>
<html:p>SUBSYSTEM: Biotin Biosynthesis</html:p>
<html:p>Equation: [c] : 8aonn + amet &lt;==&gt; amob + dann</html:p>
<html:p>Confidence Level: 2</html:p>
<html:p>JLR- reversible version of AMAOT</html:p>
<html:p>GENE ASSOCIATION: (HP0976)</html:p>
</notes>
<listOfReactants>
<speciesReference species="M_8aonn_c" stoichiometry="1"/>
<speciesReference species="M_amet_c" stoichiometry="1"/>
</listOfReactants>
<listOfProducts>
<speciesReference species="M_amob_c" stoichiometry="1"/>
<speciesReference species="M_dann_c" stoichiometry="1"/>
</listOfProducts>
<kineticLaw>
<math xmlns="http://www.w3.org/1998/Math/MathML">
<ci>FLUX_VALUE</ci>
</math>
<listOfParameters>
<parameter id="LOWER_BOUND" value="-999999" units="mmol_per_gDW_per_hr"/>
<parameter id="UPPER_BOUND" value="999999" units="mmol_per_gDW_per_hr"/>
<parameter id="OBJECTIVE_COEFFICIENT" value="0" />
<parameter id="FLUX_VALUE" value="0" units="mmol_per_gDW_per_hr"/>
</listOfParameters>
</kineticLaw>
</reaction>
<reaction id="R_AMID2" name="amidase" reversible="false">
<notes>
<html:p>Abbreviation: R_AMID2</html:p>
<html:p>Synonyms: _0</html:p>
<html:p>EC Number: 3.5.1.4</html:p>
<html:p>SUBSYSTEM: Others</html:p>
<html:p>Equation: [c] : h2o + pad --&gt; nh4 + pac</html:p>
<html:p>Confidence Level: 4</html:p>
<html:p>NCD</html:p>
<html:p>GENE ASSOCIATION: (HP0294)</html:p>
</notes>
<listOfReactants>
<speciesReference species="M_h2o_c" stoichiometry="1"/>
<speciesReference species="M_pad_c" stoichiometry="1"/>
</listOfReactants>
<listOfProducts>
<speciesReference species="M_nh4_c" stoichiometry="1"/>
<speciesReference species="M_pac_c" stoichiometry="1"/>
</listOfProducts>
<kineticLaw>
<math xmlns="http://www.w3.org/1998/Math/MathML">
<ci>FLUX_VALUE</ci>
</math>
<listOfParameters>
<parameter id="LOWER_BOUND" value="0" units="mmol_per_gDW_per_hr"/>
<parameter id="UPPER_BOUND" value="999999" units="mmol_per_gDW_per_hr"/>
<parameter id="OBJECTIVE_COEFFICIENT" value="0" />
<parameter id="FLUX_VALUE" value="0" units="mmol_per_gDW_per_hr"/>
</listOfParameters>
</kineticLaw>
</reaction>
<reaction id="R_AMID4" name="amidase" reversible="false">
<notes>
<html:p>Abbreviation: R_AMID4</html:p>
<html:p>Synonyms: _0</html:p>
<html:p>EC Number: 3.5.1.4</html:p>
<html:p>SUBSYSTEM: Others</html:p>
<html:p>Equation: [c] : ad + h2o --&gt; ac + nh4</html:p>
<html:p>Confidence Level: 4</html:p>
<html:p>_07-23-04 IT
</html:p>
<html:p>GENE ASSOCIATION: (HP0294)</html:p>
</notes>
<listOfReactants>
<speciesReference species="M_ad_c" stoichiometry="1"/>
<speciesReference species="M_h2o_c" stoichiometry="1"/>
</listOfReactants>
<listOfProducts>
<speciesReference species="M_ac_c" stoichiometry="1"/>
<speciesReference species="M_nh4_c" stoichiometry="1"/>
</listOfProducts>
<kineticLaw>
<math xmlns="http://www.w3.org/1998/Math/MathML">
<ci>FLUX_VALUE</ci>
</math>
<listOfParameters>
<parameter id="LOWER_BOUND" value="0" units="mmol_per_gDW_per_hr"/>
<parameter id="UPPER_BOUND" value="999999" units="mmol_per_gDW_per_hr"/>
<parameter id="OBJECTIVE_COEFFICIENT" value="0" />
<parameter id="FLUX_VALUE" value="0" units="mmol_per_gDW_per_hr"/>
</listOfParameters>
</kineticLaw>
</reaction>
<reaction id="R_AMID5" name="amidase" reversible="false">
<notes>
<html:p>Abbreviation: R_AMID5</html:p>
<html:p>Synonyms: _0</html:p>
<html:p>EC Number: 3.5.1.4</html:p>
<html:p>SUBSYSTEM: Others</html:p>
<html:p>Equation: [c] : aa + h2o --&gt; acryl + nh4</html:p>
<html:p>Confidence Level: 4</html:p>
<html:p>_07-23-04 IT
acrylamide + H2O -&amp;gt; Propenoate +NH4</html:p>
<html:p>GENE ASSOCIATION: (HP0294)</html:p>
</notes>
<listOfReactants>
<speciesReference species="M_aa_c" stoichiometry="1"/>
<speciesReference species="M_h2o_c" stoichiometry="1"/>
</listOfReactants>
<listOfProducts>
<speciesReference species="M_acryl_c" stoichiometry="1"/>
<speciesReference species="M_nh4_c" stoichiometry="1"/>
</listOfProducts>
<kineticLaw>
<math xmlns="http://www.w3.org/1998/Math/MathML">
<ci>FLUX_VALUE</ci>
</math>
<listOfParameters>
<parameter id="LOWER_BOUND" value="0" units="mmol_per_gDW_per_hr"/>
<parameter id="UPPER_BOUND" value="999999" units="mmol_per_gDW_per_hr"/>
<parameter id="OBJECTIVE_COEFFICIENT" value="0" />
<parameter id="FLUX_VALUE" value="0" units="mmol_per_gDW_per_hr"/>
</listOfParameters>
</kineticLaw>
</reaction>
<reaction id="R_AMMQT6" name="S-adenosylmethione" reversible="false">
<notes>
<html:p>Abbreviation: R_AMMQT6</html:p>
<html:p>Synonyms: _0</html:p>
<html:p>SUBSYSTEM: Menaquinone Biosynthesis</html:p>
<html:p>Equation: [c] : 2dmmq6 + amet --&gt; ahcys + h + mqn6</html:p>
<html:p>Confidence Level: 1</html:p>
<html:p>tv
Similar to AMMQT8 but uses menaquinone 6 instead of 8 in Hpylory (suggested by Hpylori&amp;apos;s MK composition)</html:p>
<html:p>GENE ASSOCIATION: (HP1483)</html:p>
</notes>
<listOfReactants>
<speciesReference species="M_2dmmq6_c" stoichiometry="1"/>
<speciesReference species="M_amet_c" stoichiometry="1"/>
</listOfReactants>
<listOfProducts>
<speciesReference species="M_ahcys_c" stoichiometry="1"/>
<speciesReference species="M_h_c" stoichiometry="1"/>
<speciesReference species="M_mqn6_c" stoichiometry="1"/>
</listOfProducts>
<kineticLaw>
<math xmlns="http://www.w3.org/1998/Math/MathML">
<ci>FLUX_VALUE</ci>
</math>
<listOfParameters>
<parameter id="LOWER_BOUND" value="0" units="mmol_per_gDW_per_hr"/>
<parameter id="UPPER_BOUND" value="999999" units="mmol_per_gDW_per_hr"/>
<parameter id="OBJECTIVE_COEFFICIENT" value="0" />
<parameter id="FLUX_VALUE" value="0" units="mmol_per_gDW_per_hr"/>
</listOfParameters>
</kineticLaw>
</reaction>
<reaction id="R_ANPRT" name="anthranilate phosphoribosyltransferase" reversible="false">
<notes>
<html:p>Abbreviation: R_ANPRT</html:p>
<html:p>Synonyms: _0</html:p>
<html:p>EC Number: 2.4.2.18</html:p>
<html:p>SUBSYSTEM: Tryptophan Biosynthesis</html:p>
<html:p>Equation: [c] : anth + prpp --&gt; ppi + pran</html:p>
<html:p>Confidence Level: 2</html:p>
<html:p>GENE ASSOCIATION: (HP1280)</html:p>
</notes>
<listOfReactants>
<speciesReference species="M_anth_c" stoichiometry="1"/>
<speciesReference species="M_prpp_c" stoichiometry="1"/>
</listOfReactants>
<listOfProducts>
<speciesReference species="M_ppi_c" stoichiometry="1"/>
<speciesReference species="M_pran_c" stoichiometry="1"/>
</listOfProducts>
<kineticLaw>
<math xmlns="http://www.w3.org/1998/Math/MathML">
<ci>FLUX_VALUE</ci>
</math>
<listOfParameters>
<parameter id="LOWER_BOUND" value="0" units="mmol_per_gDW_per_hr"/>
<parameter id="UPPER_BOUND" value="999999" units="mmol_per_gDW_per_hr"/>
<parameter id="OBJECTIVE_COEFFICIENT" value="0" />
<parameter id="FLUX_VALUE" value="0" units="mmol_per_gDW_per_hr"/>
</listOfParameters>
</kineticLaw>
</reaction>
<reaction id="R_ANS" name="anthranilate synthase" reversible="false">
<notes>
<html:p>Abbreviation: R_ANS</html:p>
<html:p>Synonyms: _0</html:p>
<html:p>EC Number: 4.1.3.27</html:p>
<html:p>SUBSYSTEM: Tryptophan Biosynthesis</html:p>
<html:p>Equation: [c] : chor + gln-L --&gt; anth + glu-L + h + pyr</html:p>
<html:p>Confidence Level: 2</html:p>
<html:p>GENE ASSOCIATION: (HP1282) and (HP1281)</html:p>
</notes>
<listOfReactants>
<speciesReference species="M_chor_c" stoichiometry="1"/>
<speciesReference species="M_gln_DASH_L_c" stoichiometry="1"/>
</listOfReactants>
<listOfProducts>
<speciesReference species="M_anth_c" stoichiometry="1"/>
<speciesReference species="M_glu_DASH_L_c" stoichiometry="1"/>
<speciesReference species="M_h_c" stoichiometry="1"/>
<speciesReference species="M_pyr_c" stoichiometry="1"/>
</listOfProducts>
<kineticLaw>
<math xmlns="http://www.w3.org/1998/Math/MathML">
<ci>FLUX_VALUE</ci>
</math>
<listOfParameters>
<parameter id="LOWER_BOUND" value="0" units="mmol_per_gDW_per_hr"/>
<parameter id="UPPER_BOUND" value="999999" units="mmol_per_gDW_per_hr"/>
<parameter id="OBJECTIVE_COEFFICIENT" value="0" />
<parameter id="FLUX_VALUE" value="0" units="mmol_per_gDW_per_hr"/>
</listOfParameters>
</kineticLaw>
</reaction>
<reaction id="R_ANS2" name="anthranilate synthase 2" reversible="false">
<notes>
<html:p>Abbreviation: R_ANS2</html:p>
<html:p>Synonyms: _0</html:p>
<html:p>SUBSYSTEM: Chorismate Metabolism </html:p>
<html:p>Equation: [c] : chor + nh4 --&gt; anth + h + h2o + pyr</html:p>
<html:p>Confidence Level: 2</html:p>
<html:p>tv</html:p>
<html:p>GENE ASSOCIATION: (HP1282) and (HP1281)</html:p>
</notes>
<listOfReactants>
<speciesReference species="M_chor_c" stoichiometry="1"/>
<speciesReference species="M_nh4_c" stoichiometry="1"/>
</listOfReactants>
<listOfProducts>
<speciesReference species="M_anth_c" stoichiometry="1"/>
<speciesReference species="M_h_c" stoichiometry="1"/>
<speciesReference species="M_h2o_c" stoichiometry="1"/>
<speciesReference species="M_pyr_c" stoichiometry="1"/>
</listOfProducts>
<kineticLaw>
<math xmlns="http://www.w3.org/1998/Math/MathML">
<ci>FLUX_VALUE</ci>
</math>
<listOfParameters>
<parameter id="LOWER_BOUND" value="0" units="mmol_per_gDW_per_hr"/>
<parameter id="UPPER_BOUND" value="999999" units="mmol_per_gDW_per_hr"/>
<parameter id="OBJECTIVE_COEFFICIENT" value="0" />
<parameter id="FLUX_VALUE" value="0" units="mmol_per_gDW_per_hr"/>
</listOfParameters>
</kineticLaw>
</reaction>
<reaction id="R_AOXSr" name="_8-amino-7-oxononanoate synthase" reversible="true">
<notes>
<html:p>Abbreviation: R_AOXSr</html:p>
<html:p>Synonyms: _0</html:p>
<html:p>EC Number: 2.3.1.47</html:p>
<html:p>SUBSYSTEM: Biotin Biosynthesis</html:p>
<html:p>Equation: [c] : ala-L + h + pmcoa &lt;==&gt; 8aonn + co2 + coa</html:p>
<html:p>Confidence Level: 2</html:p>
<html:p>JLR- reversible version of AOXS</html:p>
<html:p>GENE ASSOCIATION: (HP0598)</html:p>
</notes>
<listOfReactants>
<speciesReference species="M_ala_DASH_L_c" stoichiometry="1"/>
<speciesReference species="M_h_c" stoichiometry="1"/>
<speciesReference species="M_pmcoa_c" stoichiometry="1"/>
</listOfReactants>
<listOfProducts>
<speciesReference species="M_8aonn_c" stoichiometry="1"/>
<speciesReference species="M_co2_c" stoichiometry="1"/>
<speciesReference species="M_coa_c" stoichiometry="1"/>
</listOfProducts>
<kineticLaw>
<math xmlns="http://www.w3.org/1998/Math/MathML">
<ci>FLUX_VALUE</ci>
</math>
<listOfParameters>
<parameter id="LOWER_BOUND" value="-999999" units="mmol_per_gDW_per_hr"/>
<parameter id="UPPER_BOUND" value="999999" units="mmol_per_gDW_per_hr"/>
<parameter id="OBJECTIVE_COEFFICIENT" value="0" />
<parameter id="FLUX_VALUE" value="0" units="mmol_per_gDW_per_hr"/>
</listOfParameters>
</kineticLaw>
</reaction>
<reaction id="R_APRAUR" name="_5-amino-6-(5-phosphoribosylamino)uracil reductase" reversible="false">
<notes>
<html:p>Abbreviation: R_APRAUR</html:p>
<html:p>Synonyms: _0</html:p>
<html:p>EC Number: 1.1.1.193</html:p>
<html:p>SUBSYSTEM: Riboflavin Metabolism</html:p>
<html:p>Equation: [c] : 5apru + h + nadph --&gt; 5aprbu + nadp</html:p>
<html:p>Confidence Level: 4</html:p>
<html:p>GENE ASSOCIATION: (HP1505)</html:p>
</notes>
<listOfReactants>
<speciesReference species="M_5apru_c" stoichiometry="1"/>
<speciesReference species="M_h_c" stoichiometry="1"/>
<speciesReference species="M_nadph_c" stoichiometry="1"/>
</listOfReactants>
<listOfProducts>
<speciesReference species="M_5aprbu_c" stoichiometry="1"/>
<speciesReference species="M_nadp_c" stoichiometry="1"/>
</listOfProducts>
<kineticLaw>
<math xmlns="http://www.w3.org/1998/Math/MathML">
<ci>FLUX_VALUE</ci>
</math>
<listOfParameters>
<parameter id="LOWER_BOUND" value="0" units="mmol_per_gDW_per_hr"/>
<parameter id="UPPER_BOUND" value="999999" units="mmol_per_gDW_per_hr"/>
<parameter id="OBJECTIVE_COEFFICIENT" value="0" />
<parameter id="FLUX_VALUE" value="0" units="mmol_per_gDW_per_hr"/>
</listOfParameters>
</kineticLaw>
</reaction>
<reaction id="R_ARGDC" name="arginine decarboxylase" reversible="false">
<notes>
<html:p>Abbreviation: R_ARGDC</html:p>
<html:p>Synonyms: _0</html:p>
<html:p>EC Number: 4.1.1.19</html:p>
<html:p>SUBSYSTEM: Spermidine Biosynthesis</html:p>
<html:p>Equation: [c] : arg-L + h --&gt; agm + co2</html:p>
<html:p>Confidence Level: 2</html:p>
<html:p>GENE ASSOCIATION: (HP0422)</html:p>
</notes>
<listOfReactants>
<speciesReference species="M_arg_DASH_L_c" stoichiometry="1"/>
<speciesReference species="M_h_c" stoichiometry="1"/>
</listOfReactants>
<listOfProducts>
<speciesReference species="M_agm_c" stoichiometry="1"/>
<speciesReference species="M_co2_c" stoichiometry="1"/>
</listOfProducts>
<kineticLaw>
<math xmlns="http://www.w3.org/1998/Math/MathML">
<ci>FLUX_VALUE</ci>
</math>
<listOfParameters>
<parameter id="LOWER_BOUND" value="0" units="mmol_per_gDW_per_hr"/>
<parameter id="UPPER_BOUND" value="999999" units="mmol_per_gDW_per_hr"/>
<parameter id="OBJECTIVE_COEFFICIENT" value="0" />
<parameter id="FLUX_VALUE" value="0" units="mmol_per_gDW_per_hr"/>
</listOfParameters>
</kineticLaw>
</reaction>
<reaction id="R_ARGN" name="arginase" reversible="false">
<notes>
<html:p>Abbreviation: R_ARGN</html:p>
<html:p>Synonyms: _0</html:p>
<html:p>EC Number: 3.5.3.1</html:p>
<html:p>SUBSYSTEM: Urea Cycle</html:p>
<html:p>Equation: [c] : arg-L + h2o --&gt; orn + urea</html:p>
<html:p>Confidence Level: 4</html:p>
<html:p>GENE ASSOCIATION: (HP1399)</html:p>
</notes>
<listOfReactants>
<speciesReference species="M_arg_DASH_L_c" stoichiometry="1"/>
<speciesReference species="M_h2o_c" stoichiometry="1"/>
</listOfReactants>
<listOfProducts>
<speciesReference species="M_orn_c" stoichiometry="1"/>
<speciesReference species="M_urea_c" stoichiometry="1"/>
</listOfProducts>
<kineticLaw>
<math xmlns="http://www.w3.org/1998/Math/MathML">
<ci>FLUX_VALUE</ci>
</math>
<listOfParameters>
<parameter id="LOWER_BOUND" value="0" units="mmol_per_gDW_per_hr"/>
<parameter id="UPPER_BOUND" value="999999" units="mmol_per_gDW_per_hr"/>
<parameter id="OBJECTIVE_COEFFICIENT" value="0" />
<parameter id="FLUX_VALUE" value="0" units="mmol_per_gDW_per_hr"/>
</listOfParameters>
</kineticLaw>
</reaction>
<reaction id="R_ARGSL" name="argininosuccinate lyase" reversible="true">
<notes>
<html:p>Abbreviation: R_ARGSL</html:p>
<html:p>Synonyms: _0</html:p>
<html:p>EC Number: 4.3.2.1</html:p>
<html:p>SUBSYSTEM: Urea Cycle</html:p>
<html:p>Equation: [c] : argsuc &lt;==&gt; arg-L + fum</html:p>
<html:p>Confidence Level: 4</html:p>
<html:p>GENE ASSOCIATION: </html:p>
</notes>
<listOfReactants>
<speciesReference species="M_argsuc_c" stoichiometry="1"/>
</listOfReactants>
<listOfProducts>
<speciesReference species="M_arg_DASH_L_c" stoichiometry="1"/>
<speciesReference species="M_fum_c" stoichiometry="1"/>
</listOfProducts>
<kineticLaw>
<math xmlns="http://www.w3.org/1998/Math/MathML">
<ci>FLUX_VALUE</ci>
</math>
<listOfParameters>
<parameter id="LOWER_BOUND" value="-999999" units="mmol_per_gDW_per_hr"/>
<parameter id="UPPER_BOUND" value="999999" units="mmol_per_gDW_per_hr"/>
<parameter id="OBJECTIVE_COEFFICIENT" value="0" />
<parameter id="FLUX_VALUE" value="0" units="mmol_per_gDW_per_hr"/>
</listOfParameters>
</kineticLaw>
</reaction>
<reaction id="R_ARGSS" name="argininosuccinate synthase" reversible="false">
<notes>
<html:p>Abbreviation: R_ARGSS</html:p>
<html:p>Synonyms: _0</html:p>
<html:p>EC Number: 6.3.4.5</html:p>
<html:p>SUBSYSTEM: Urea Cycle</html:p>
<html:p>Equation: [c] : asp-L + atp + citr-L --&gt; amp + argsuc + h + ppi</html:p>
<html:p>Confidence Level: 4</html:p>
<html:p>GENE ASSOCIATION: </html:p>
</notes>
<listOfReactants>
<speciesReference species="M_asp_DASH_L_c" stoichiometry="1"/>
<speciesReference species="M_atp_c" stoichiometry="1"/>
<speciesReference species="M_citr_DASH_L_c" stoichiometry="1"/>
</listOfReactants>
<listOfProducts>
<speciesReference species="M_amp_c" stoichiometry="1"/>
<speciesReference species="M_argsuc_c" stoichiometry="1"/>
<speciesReference species="M_h_c" stoichiometry="1"/>
<speciesReference species="M_ppi_c" stoichiometry="1"/>
</listOfProducts>
<kineticLaw>
<math xmlns="http://www.w3.org/1998/Math/MathML">
<ci>FLUX_VALUE</ci>
</math>
<listOfParameters>
<parameter id="LOWER_BOUND" value="0" units="mmol_per_gDW_per_hr"/>
<parameter id="UPPER_BOUND" value="999999" units="mmol_per_gDW_per_hr"/>
<parameter id="OBJECTIVE_COEFFICIENT" value="0" />
<parameter id="FLUX_VALUE" value="0" units="mmol_per_gDW_per_hr"/>
</listOfParameters>
</kineticLaw>
</reaction>
<reaction id="R_ARGt2r" name="L-arganine reversible transport via proton symport" reversible="true">
<notes>
<html:p>Abbreviation: R_ARGt2r</html:p>
<html:p>Synonyms: _0</html:p>
<html:p>SUBSYSTEM: Transport</html:p>
<html:p>Equation: arg-L[e] + h[e] &lt;==&gt; arg-L[c] + h[c]</html:p>
<html:p>Confidence Level: 4</html:p>
<html:p>NCD</html:p>
<html:p>GENE ASSOCIATION: (HP1017)</html:p>
</notes>
<listOfReactants>
<speciesReference species="M_arg_DASH_L_e" stoichiometry="1"/>
<speciesReference species="M_h_e" stoichiometry="1"/>
</listOfReactants>
<listOfProducts>
<speciesReference species="M_arg_DASH_L_c" stoichiometry="1"/>
<speciesReference species="M_h_c" stoichiometry="1"/>
</listOfProducts>
<kineticLaw>
<math xmlns="http://www.w3.org/1998/Math/MathML">
<ci>FLUX_VALUE</ci>
</math>
<listOfParameters>
<parameter id="LOWER_BOUND" value="-999999" units="mmol_per_gDW_per_hr"/>
<parameter id="UPPER_BOUND" value="999999" units="mmol_per_gDW_per_hr"/>
<parameter id="OBJECTIVE_COEFFICIENT" value="0" />
<parameter id="FLUX_VALUE" value="0" units="mmol_per_gDW_per_hr"/>
</listOfParameters>
</kineticLaw>
</reaction>
<reaction id="R_ASAD" name="aspartate-semialdehyde dehydrogenase" reversible="true">
<notes>
<html:p>Abbreviation: R_ASAD</html:p>
<html:p>Synonyms: _0</html:p>
<html:p>EC Number: 1.2.1.11</html:p>
<html:p>SUBSYSTEM: Aspartate Metabolism </html:p>
<html:p>Equation: [c] : aspsa + nadp + pi &lt;==&gt; 4pasp + h + nadph</html:p>
<html:p>Confidence Level: 4</html:p>
<html:p>GENE ASSOCIATION: (HP1189)</html:p>
</notes>
<listOfReactants>
<speciesReference species="M_aspsa_c" stoichiometry="1"/>
<speciesReference species="M_nadp_c" stoichiometry="1"/>
<speciesReference species="M_pi_c" stoichiometry="1"/>
</listOfReactants>
<listOfProducts>
<speciesReference species="M_4pasp_c" stoichiometry="1"/>
<speciesReference species="M_h_c" stoichiometry="1"/>
<speciesReference species="M_nadph_c" stoichiometry="1"/>
</listOfProducts>
<kineticLaw>
<math xmlns="http://www.w3.org/1998/Math/MathML">
<ci>FLUX_VALUE</ci>
</math>
<listOfParameters>
<parameter id="LOWER_BOUND" value="-999999" units="mmol_per_gDW_per_hr"/>
<parameter id="UPPER_BOUND" value="999999" units="mmol_per_gDW_per_hr"/>
<parameter id="OBJECTIVE_COEFFICIENT" value="0" />
<parameter id="FLUX_VALUE" value="0" units="mmol_per_gDW_per_hr"/>
</listOfParameters>
</kineticLaw>
</reaction>
<reaction id="R_ASNN" name="L-asparaginase" reversible="false">
<notes>
<html:p>Abbreviation: R_ASNN</html:p>
<html:p>Synonyms: _0</html:p>
<html:p>EC Number: 3.5.1.1</html:p>
<html:p>SUBSYSTEM: Asparagine Metabolism </html:p>
<html:p>Equation: [c] : asn-L + h2o --&gt; asp-L + nh4</html:p>
<html:p>Confidence Level: 4</html:p>
<html:p>GENE ASSOCIATION: (HP0723)</html:p>
</notes>
<listOfReactants>
<speciesReference species="M_asn_DASH_L_c" stoichiometry="1"/>
<speciesReference species="M_h2o_c" stoichiometry="1"/>
</listOfReactants>
<listOfProducts>
<speciesReference species="M_asp_DASH_L_c" stoichiometry="1"/>
<speciesReference species="M_nh4_c" stoichiometry="1"/>
</listOfProducts>
<kineticLaw>
<math xmlns="http://www.w3.org/1998/Math/MathML">
<ci>FLUX_VALUE</ci>
</math>
<listOfParameters>
<parameter id="LOWER_BOUND" value="0" units="mmol_per_gDW_per_hr"/>
<parameter id="UPPER_BOUND" value="999999" units="mmol_per_gDW_per_hr"/>
<parameter id="OBJECTIVE_COEFFICIENT" value="0" />
<parameter id="FLUX_VALUE" value="0" units="mmol_per_gDW_per_hr"/>
</listOfParameters>
</kineticLaw>
</reaction>
<reaction id="R_ASNS2" name="asparagine synthetase" reversible="false">
<notes>
<html:p>Abbreviation: R_ASNS2</html:p>
<html:p>Synonyms: _0</html:p>
<html:p>EC Number: 6.3.1.1</html:p>
<html:p>SUBSYSTEM: Asparagine Metabolism </html:p>
<html:p>Equation: [c] : asp-L + atp + nh4 --&gt; amp + asn-L + h + ppi</html:p>
<html:p>Confidence Level: 4</html:p>
<html:p>GENE ASSOCIATION: (HP0723)</html:p>
</notes>
<listOfReactants>
<speciesReference species="M_asp_DASH_L_c" stoichiometry="1"/>
<speciesReference species="M_atp_c" stoichiometry="1"/>
<speciesReference species="M_nh4_c" stoichiometry="1"/>
</listOfReactants>
<listOfProducts>
<speciesReference species="M_amp_c" stoichiometry="1"/>
<speciesReference species="M_asn_DASH_L_c" stoichiometry="1"/>
<speciesReference species="M_h_c" stoichiometry="1"/>
<speciesReference species="M_ppi_c" stoichiometry="1"/>
</listOfProducts>
<kineticLaw>
<math xmlns="http://www.w3.org/1998/Math/MathML">
<ci>FLUX_VALUE</ci>
</math>
<listOfParameters>
<parameter id="LOWER_BOUND" value="0" units="mmol_per_gDW_per_hr"/>
<parameter id="UPPER_BOUND" value="999999" units="mmol_per_gDW_per_hr"/>
<parameter id="OBJECTIVE_COEFFICIENT" value="0" />
<parameter id="FLUX_VALUE" value="0" units="mmol_per_gDW_per_hr"/>
</listOfParameters>
</kineticLaw>
</reaction>
<reaction id="R_ASNabc" name="L-asparagine transport via ABC system" reversible="false">
<notes>
<html:p>Abbreviation: R_ASNabc</html:p>
<html:p>Synonyms: _0</html:p>
<html:p>SUBSYSTEM: Transport</html:p>
<html:p>Equation: asn-L[e] + atp[c] + h2o[c] --&gt; adp[c] + asn-L[c] + h[c] + pi[c]</html:p>
<html:p>Confidence Level: 0</html:p>
<html:p>GENE ASSOCIATION: </html:p>
</notes>
<listOfReactants>
<speciesReference species="M_asn_DASH_L_e" stoichiometry="1"/>
<speciesReference species="M_atp_c" stoichiometry="1"/>
<speciesReference species="M_h2o_c" stoichiometry="1"/>
</listOfReactants>
<listOfProducts>
<speciesReference species="M_adp_c" stoichiometry="1"/>
<speciesReference species="M_asn_DASH_L_c" stoichiometry="1"/>
<speciesReference species="M_h_c" stoichiometry="1"/>
<speciesReference species="M_pi_c" stoichiometry="1"/>
</listOfProducts>
<kineticLaw>
<math xmlns="http://www.w3.org/1998/Math/MathML">
<ci>FLUX_VALUE</ci>
</math>
<listOfParameters>
<parameter id="LOWER_BOUND" value="0" units="mmol_per_gDW_per_hr"/>
<parameter id="UPPER_BOUND" value="999999" units="mmol_per_gDW_per_hr"/>
<parameter id="OBJECTIVE_COEFFICIENT" value="0" />
<parameter id="FLUX_VALUE" value="0" units="mmol_per_gDW_per_hr"/>
</listOfParameters>
</kineticLaw>
</reaction>
<reaction id="R_ASNt2" name="L-asparagine transport in via proton symport" reversible="false">
<notes>
<html:p>Abbreviation: R_ASNt2</html:p>
<html:p>Synonyms: _0</html:p>
<html:p>SUBSYSTEM: Transport</html:p>
<html:p>Equation: asn-L[e] + h[e] --&gt; asn-L[c] + h[c]</html:p>
<html:p>Confidence Level: 2</html:p>
<html:p>GENE ASSOCIATION: (HP0724)</html:p>
</notes>
<listOfReactants>
<speciesReference species="M_asn_DASH_L_e" stoichiometry="1"/>
<speciesReference species="M_h_e" stoichiometry="1"/>
</listOfReactants>
<listOfProducts>
<speciesReference species="M_asn_DASH_L_c" stoichiometry="1"/>
<speciesReference species="M_h_c" stoichiometry="1"/>
</listOfProducts>
<kineticLaw>
<math xmlns="http://www.w3.org/1998/Math/MathML">
<ci>FLUX_VALUE</ci>
</math>
<listOfParameters>
<parameter id="LOWER_BOUND" value="0" units="mmol_per_gDW_per_hr"/>
<parameter id="UPPER_BOUND" value="999999" units="mmol_per_gDW_per_hr"/>
<parameter id="OBJECTIVE_COEFFICIENT" value="0" />
<parameter id="FLUX_VALUE" value="0" units="mmol_per_gDW_per_hr"/>
</listOfParameters>
</kineticLaw>
</reaction>
<reaction id="R_ASP1DC" name="aspartate 1-decarboxylase" reversible="false">
<notes>
<html:p>Abbreviation: R_ASP1DC</html:p>
<html:p>Synonyms: _0</html:p>
<html:p>EC Number: 4.1.1.11</html:p>
<html:p>SUBSYSTEM: Pantothenate and CoA Biosynthesis</html:p>
<html:p>Equation: [c] : asp-L + h --&gt; ala-B + co2</html:p>
<html:p>Confidence Level: 4</html:p>
<html:p>The E. coli enzyme contains a pyruvoyl group.
</html:p>
<html:p>GENE ASSOCIATION: (HP0034)</html:p>
</notes>
<listOfReactants>
<speciesReference species="M_asp_DASH_L_c" stoichiometry="1"/>
<speciesReference species="M_h_c" stoichiometry="1"/>
</listOfReactants>
<listOfProducts>
<speciesReference species="M_ala_DASH_B_c" stoichiometry="1"/>
<speciesReference species="M_co2_c" stoichiometry="1"/>
</listOfProducts>
<kineticLaw>
<math xmlns="http://www.w3.org/1998/Math/MathML">
<ci>FLUX_VALUE</ci>
</math>
<listOfParameters>
<parameter id="LOWER_BOUND" value="0" units="mmol_per_gDW_per_hr"/>
<parameter id="UPPER_BOUND" value="999999" units="mmol_per_gDW_per_hr"/>
<parameter id="OBJECTIVE_COEFFICIENT" value="0" />
<parameter id="FLUX_VALUE" value="0" units="mmol_per_gDW_per_hr"/>
</listOfParameters>
</kineticLaw>
</reaction>
<reaction id="R_ASPCT" name="aspartate carbamoyltransferase" reversible="false">
<notes>
<html:p>Abbreviation: R_ASPCT</html:p>
<html:p>Synonyms: _0</html:p>
<html:p>EC Number: 2.1.3.2</html:p>
<html:p>SUBSYSTEM: UTP/CTP de novo Synthesis</html:p>
<html:p>Equation: [c] : asp-L + cbp --&gt; cbasp + h + pi</html:p>
<html:p>Confidence Level: 4</html:p>
<html:p>GENE ASSOCIATION: (HP1084)</html:p>
</notes>
<listOfReactants>
<speciesReference species="M_asp_DASH_L_c" stoichiometry="1"/>
<speciesReference species="M_cbp_c" stoichiometry="1"/>
</listOfReactants>
<listOfProducts>
<speciesReference species="M_cbasp_c" stoichiometry="1"/>
<speciesReference species="M_h_c" stoichiometry="1"/>
<speciesReference species="M_pi_c" stoichiometry="1"/>
</listOfProducts>
<kineticLaw>
<math xmlns="http://www.w3.org/1998/Math/MathML">
<ci>FLUX_VALUE</ci>
</math>
<listOfParameters>
<parameter id="LOWER_BOUND" value="0" units="mmol_per_gDW_per_hr"/>
<parameter id="UPPER_BOUND" value="999999" units="mmol_per_gDW_per_hr"/>
<parameter id="OBJECTIVE_COEFFICIENT" value="0" />
<parameter id="FLUX_VALUE" value="0" units="mmol_per_gDW_per_hr"/>
</listOfParameters>
</kineticLaw>
</reaction>
<reaction id="R_ASPK" name="aspartate kinase" reversible="true">
<notes>
<html:p>Abbreviation: R_ASPK</html:p>
<html:p>Synonyms: _0</html:p>
<html:p>EC Number: 2.7.2.4</html:p>
<html:p>SUBSYSTEM: Aspartate Metabolism </html:p>
<html:p>Equation: [c] : asp-L + atp &lt;==&gt; 4pasp + adp</html:p>
<html:p>Confidence Level: 2</html:p>
<html:p>GENE ASSOCIATION: (HP1229)</html:p>
</notes>
<listOfReactants>
<speciesReference species="M_asp_DASH_L_c" stoichiometry="1"/>
<speciesReference species="M_atp_c" stoichiometry="1"/>
</listOfReactants>
<listOfProducts>
<speciesReference species="M_4pasp_c" stoichiometry="1"/>
<speciesReference species="M_adp_c" stoichiometry="1"/>
</listOfProducts>
<kineticLaw>
<math xmlns="http://www.w3.org/1998/Math/MathML">
<ci>FLUX_VALUE</ci>
</math>
<listOfParameters>
<parameter id="LOWER_BOUND" value="-999999" units="mmol_per_gDW_per_hr"/>
<parameter id="UPPER_BOUND" value="999999" units="mmol_per_gDW_per_hr"/>
<parameter id="OBJECTIVE_COEFFICIENT" value="0" />
<parameter id="FLUX_VALUE" value="0" units="mmol_per_gDW_per_hr"/>
</listOfParameters>
</kineticLaw>
</reaction>
<reaction id="R_ASPO2" name="L-aspartate oxidase" reversible="false">
<notes>
<html:p>Abbreviation: R_ASPO2</html:p>
<html:p>Synonyms: _1</html:p>
<html:p>SUBSYSTEM: Nicotinate Biosynthesis</html:p>
<html:p>Equation: [c] : asp-L + nad --&gt; (2) h + iasp + nadh</html:p>
<html:p>Confidence Level: 0</html:p>
<html:p>_1.4.1.21
AMF</html:p>
<html:p>GENE ASSOCIATION: </html:p>
</notes>
<listOfReactants>
<speciesReference species="M_asp_DASH_L_c" stoichiometry="1"/>
<speciesReference species="M_nad_c" stoichiometry="1"/>
</listOfReactants>
<listOfProducts>
<speciesReference species="M_h_c" stoichiometry="2"/>
<speciesReference species="M_iasp_c" stoichiometry="1"/>
<speciesReference species="M_nadh_c" stoichiometry="1"/>
</listOfProducts>
<kineticLaw>
<math xmlns="http://www.w3.org/1998/Math/MathML">
<ci>FLUX_VALUE</ci>
</math>
<listOfParameters>
<parameter id="LOWER_BOUND" value="0" units="mmol_per_gDW_per_hr"/>
<parameter id="UPPER_BOUND" value="999999" units="mmol_per_gDW_per_hr"/>
<parameter id="OBJECTIVE_COEFFICIENT" value="0" />
<parameter id="FLUX_VALUE" value="0" units="mmol_per_gDW_per_hr"/>
</listOfParameters>
</kineticLaw>
</reaction>
<reaction id="R_ASPT" name="L-aspartase" reversible="false">
<notes>
<html:p>Abbreviation: R_ASPT</html:p>
<html:p>Synonyms: _0</html:p>
<html:p>EC Number: 4.3.1.1</html:p>
<html:p>SUBSYSTEM: Aspartate Metabolism </html:p>
<html:p>Equation: [c] : asp-L --&gt; fum + nh4</html:p>
<html:p>Confidence Level: 4</html:p>
<html:p>GENE ASSOCIATION: (HP0649)</html:p>
</notes>
<listOfReactants>
<speciesReference species="M_asp_DASH_L_c" stoichiometry="1"/>
</listOfReactants>
<listOfProducts>
<speciesReference species="M_fum_c" stoichiometry="1"/>
<speciesReference species="M_nh4_c" stoichiometry="1"/>
</listOfProducts>
<kineticLaw>
<math xmlns="http://www.w3.org/1998/Math/MathML">
<ci>FLUX_VALUE</ci>
</math>
<listOfParameters>
<parameter id="LOWER_BOUND" value="0" units="mmol_per_gDW_per_hr"/>
<parameter id="UPPER_BOUND" value="999999" units="mmol_per_gDW_per_hr"/>
<parameter id="OBJECTIVE_COEFFICIENT" value="0" />
<parameter id="FLUX_VALUE" value="0" units="mmol_per_gDW_per_hr"/>
</listOfParameters>
</kineticLaw>
</reaction>
<reaction id="R_ASPTA" name="aspartate transaminase" reversible="true">
<notes>
<html:p>Abbreviation: R_ASPTA</html:p>
<html:p>Synonyms: _29</html:p>
<html:p>EC Number: 2.6.1.1</html:p>
<html:p>SUBSYSTEM: Aspartate Metabolism </html:p>
<html:p>Equation: [c] : akg + asp-L &lt;==&gt; glu-L + oaa</html:p>
<html:p>Confidence Level: 2</html:p>
<html:p>GENE ASSOCIATION: (HP0672)</html:p>
</notes>
<listOfReactants>
<speciesReference species="M_akg_c" stoichiometry="1"/>
<speciesReference species="M_asp_DASH_L_c" stoichiometry="1"/>
</listOfReactants>
<listOfProducts>
<speciesReference species="M_glu_DASH_L_c" stoichiometry="1"/>
<speciesReference species="M_oaa_c" stoichiometry="1"/>
</listOfProducts>
<kineticLaw>
<math xmlns="http://www.w3.org/1998/Math/MathML">
<ci>FLUX_VALUE</ci>
</math>
<listOfParameters>
<parameter id="LOWER_BOUND" value="-999999" units="mmol_per_gDW_per_hr"/>
<parameter id="UPPER_BOUND" value="999999" units="mmol_per_gDW_per_hr"/>
<parameter id="OBJECTIVE_COEFFICIENT" value="0" />
<parameter id="FLUX_VALUE" value="0" units="mmol_per_gDW_per_hr"/>
</listOfParameters>
</kineticLaw>
</reaction>
<reaction id="R_ASPt2r" name="L-aspartate reversible transport via proton symport" reversible="true">
<notes>
<html:p>Abbreviation: R_ASPt2r</html:p>
<html:p>Synonyms: _0</html:p>
<html:p>SUBSYSTEM: Transport</html:p>
<html:p>Equation: asp-L[e] + h[e] &lt;==&gt; asp-L[c] + h[c]</html:p>
<html:p>Confidence Level: 2</html:p>
<html:p>NCD</html:p>
<html:p>GENE ASSOCIATION: (HP0724)</html:p>
</notes>
<listOfReactants>
<speciesReference species="M_asp_DASH_L_e" stoichiometry="1"/>
<speciesReference species="M_h_e" stoichiometry="1"/>
</listOfReactants>
<listOfProducts>
<speciesReference species="M_asp_DASH_L_c" stoichiometry="1"/>
<speciesReference species="M_h_c" stoichiometry="1"/>
</listOfProducts>
<kineticLaw>
<math xmlns="http://www.w3.org/1998/Math/MathML">
<ci>FLUX_VALUE</ci>
</math>
<listOfParameters>
<parameter id="LOWER_BOUND" value="-999999" units="mmol_per_gDW_per_hr"/>
<parameter id="UPPER_BOUND" value="999999" units="mmol_per_gDW_per_hr"/>
<parameter id="OBJECTIVE_COEFFICIENT" value="0" />
<parameter id="FLUX_VALUE" value="0" units="mmol_per_gDW_per_hr"/>
</listOfParameters>
</kineticLaw>
</reaction>
<reaction id="R_ATPS4r" name="ATP synthase (four protons for one ATP)" reversible="true">
<notes>
<html:p>Abbreviation: R_ATPS4r</html:p>
<html:p>Synonyms: _0</html:p>
<html:p>EC Number: 3.6.3.14</html:p>
<html:p>SUBSYSTEM: Respiratory chain</html:p>
<html:p>Equation: adp[c] + (4) h[e] + pi[c] &lt;==&gt; atp[c] + (3) h[c] + h2o[c]</html:p>
<html:p>Confidence Level: 2</html:p>
<html:p>JLR- added reversible form of ATPS4 reactioin</html:p>
<html:p>GENE ASSOCIATION: (HP1212) and (HP1131) and (HP1136 and HP1137) and (HP1135) and (HP1132) and (HP1133) and (HP0828) and (HP1134)</html:p>
</notes>
<listOfReactants>
<speciesReference species="M_adp_c" stoichiometry="1"/>
<speciesReference species="M_h_e" stoichiometry="4"/>
<speciesReference species="M_pi_c" stoichiometry="1"/>
</listOfReactants>
<listOfProducts>
<speciesReference species="M_atp_c" stoichiometry="1"/>
<speciesReference species="M_h_c" stoichiometry="3"/>
<speciesReference species="M_h2o_c" stoichiometry="1"/>
</listOfProducts>
<kineticLaw>
<math xmlns="http://www.w3.org/1998/Math/MathML">
<ci>FLUX_VALUE</ci>
</math>
<listOfParameters>
<parameter id="LOWER_BOUND" value="-999999" units="mmol_per_gDW_per_hr"/>
<parameter id="UPPER_BOUND" value="999999" units="mmol_per_gDW_per_hr"/>
<parameter id="OBJECTIVE_COEFFICIENT" value="0" />
<parameter id="FLUX_VALUE" value="0" units="mmol_per_gDW_per_hr"/>
</listOfParameters>
</kineticLaw>
</reaction>
<reaction id="R_BACCL" name="biotin-[acetyl-CoA-carboxylase] ligase" reversible="false">
<notes>
<html:p>Abbreviation: R_BACCL</html:p>
<html:p>Synonyms: _7</html:p>
<html:p>EC Number: 6.3.4.15</html:p>
<html:p>SUBSYSTEM: Biotin Biosynthesis</html:p>
<html:p>Equation: [c] : atp + btn + h --&gt; btamp + ppi</html:p>
<html:p>Confidence Level: 2</html:p>
<html:p>IT</html:p>
<html:p>GENE ASSOCIATION: (HP1140)</html:p>
</notes>
<listOfReactants>
<speciesReference species="M_atp_c" stoichiometry="1"/>
<speciesReference species="M_btn_c" stoichiometry="1"/>
<speciesReference species="M_h_c" stoichiometry="1"/>
</listOfReactants>
<listOfProducts>
<speciesReference species="M_btamp_c" stoichiometry="1"/>
<speciesReference species="M_ppi_c" stoichiometry="1"/>
</listOfProducts>
<kineticLaw>
<math xmlns="http://www.w3.org/1998/Math/MathML">
<ci>FLUX_VALUE</ci>
</math>
<listOfParameters>
<parameter id="LOWER_BOUND" value="0" units="mmol_per_gDW_per_hr"/>
<parameter id="UPPER_BOUND" value="999999" units="mmol_per_gDW_per_hr"/>
<parameter id="OBJECTIVE_COEFFICIENT" value="0" />
<parameter id="FLUX_VALUE" value="0" units="mmol_per_gDW_per_hr"/>
</listOfParameters>
</kineticLaw>
</reaction>
<reaction id="R_BC10_new" name="Cytochrome bc1 complex (complex III)" reversible="false">
<notes>
<html:p>Abbreviation: R_BC10_new</html:p>
<html:p>Synonyms: _0</html:p>
<html:p>SUBSYSTEM: Respiratory chain</html:p>
<html:p>Equation: (2) ficytcc553[c] + (2) h[c] + mql6[c] --&gt; (2) focytcc553[c] + (4) h[e] + mqn6[c]</html:p>
<html:p>Confidence Level: 2</html:p>
<html:p>IT (06-02-2004)
reaction is based on Moley, Mendz, 2001, p 117
</html:p>
<html:p>GENE ASSOCIATION: (HP1540) and (HP1539 and HP1538) and (HP1227)</html:p>
</notes>
<listOfReactants>
<speciesReference species="M_ficytcc553_c" stoichiometry="2"/>
<speciesReference species="M_h_c" stoichiometry="2"/>
<speciesReference species="M_mql6_c" stoichiometry="1"/>
</listOfReactants>
<listOfProducts>
<speciesReference species="M_focytcc553_c" stoichiometry="2"/>
<speciesReference species="M_h_e" stoichiometry="4"/>
<speciesReference species="M_mqn6_c" stoichiometry="1"/>
</listOfProducts>
<kineticLaw>
<math xmlns="http://www.w3.org/1998/Math/MathML">
<ci>FLUX_VALUE</ci>
</math>
<listOfParameters>
<parameter id="LOWER_BOUND" value="0" units="mmol_per_gDW_per_hr"/>
<parameter id="UPPER_BOUND" value="999999" units="mmol_per_gDW_per_hr"/>
<parameter id="OBJECTIVE_COEFFICIENT" value="0" />
<parameter id="FLUX_VALUE" value="0" units="mmol_per_gDW_per_hr"/>
</listOfParameters>
</kineticLaw>
</reaction>
<reaction id="R_BPNT" name="_3&apos;,5&apos;-bisphosphate nucleotidase" reversible="false">
<notes>
<html:p>Abbreviation: R_BPNT</html:p>
<html:p>Synonyms: _0</html:p>
<html:p>EC Number: 3.1.3.7</html:p>
<html:p>SUBSYSTEM: Pantothenate and CoA Biosynthesis</html:p>
<html:p>Equation: [c] : h2o + pap --&gt; amp + pi</html:p>
<html:p>Confidence Level: 0</html:p>
<html:p>GENE ASSOCIATION: </html:p>
</notes>
<listOfReactants>
<speciesReference species="M_h2o_c" stoichiometry="1"/>
<speciesReference species="M_pap_c" stoichiometry="1"/>
</listOfReactants>
<listOfProducts>
<speciesReference species="M_amp_c" stoichiometry="1"/>
<speciesReference species="M_pi_c" stoichiometry="1"/>
</listOfProducts>
<kineticLaw>
<math xmlns="http://www.w3.org/1998/Math/MathML">
<ci>FLUX_VALUE</ci>
</math>
<listOfParameters>
<parameter id="LOWER_BOUND" value="0" units="mmol_per_gDW_per_hr"/>
<parameter id="UPPER_BOUND" value="999999" units="mmol_per_gDW_per_hr"/>
<parameter id="OBJECTIVE_COEFFICIENT" value="0" />
<parameter id="FLUX_VALUE" value="0" units="mmol_per_gDW_per_hr"/>
</listOfParameters>
</kineticLaw>
</reaction>
<reaction id="R_BTS2" name="biotin synthase (ala-L producing)" reversible="true">
<notes>
<html:p>Abbreviation: R_BTS2</html:p>
<html:p>Synonyms: _0</html:p>
<html:p>SUBSYSTEM: Biotin Biosynthesis</html:p>
<html:p>Equation: [c] : cys-L + dtbt &lt;==&gt; ala-L + btn + (2) h</html:p>
<html:p>Confidence Level: 2</html:p>
<html:p>JLR- based on article (Biochemistry 2002, 41, 9145-9152)
AMf- reaction charge inbalanced</html:p>
<html:p>GENE ASSOCIATION: (HP1406)</html:p>
</notes>
<listOfReactants>
<speciesReference species="M_cys_DASH_L_c" stoichiometry="1"/>
<speciesReference species="M_dtbt_c" stoichiometry="1"/>
</listOfReactants>
<listOfProducts>
<speciesReference species="M_ala_DASH_L_c" stoichiometry="1"/>
<speciesReference species="M_btn_c" stoichiometry="1"/>
<speciesReference species="M_h_c" stoichiometry="2"/>
</listOfProducts>
<kineticLaw>
<math xmlns="http://www.w3.org/1998/Math/MathML">
<ci>FLUX_VALUE</ci>
</math>
<listOfParameters>
<parameter id="LOWER_BOUND" value="-999999" units="mmol_per_gDW_per_hr"/>
<parameter id="UPPER_BOUND" value="999999" units="mmol_per_gDW_per_hr"/>
<parameter id="OBJECTIVE_COEFFICIENT" value="0" />
<parameter id="FLUX_VALUE" value="0" units="mmol_per_gDW_per_hr"/>
</listOfParameters>
</kineticLaw>
</reaction>
<reaction id="R_BiomassHP_published" name="growth demand" reversible="false">
<notes>
<html:p>Abbreviation: R_BiomassHP_published</html:p>
<html:p>Synonyms: _0</html:p>
<html:p>Equation: [c] : (0.05) 5mthf + (0.00005) accoa + (0.488) ala-L + (0.001) amp + (0.281) arg-L + (0.229) asn-L + (0.229) asp-L + (45.7318) atp + (0.000006) btn + (0.027907) clpn_HP + (0.000006) coa + (0.126) ctp + (0.087) cys-L + (0.0247) datp + (0.0254) dctp + (0.0254) dgtp + (0.0247) dttp + (0.00001) fad + (0.25) gln-L + (0.25) glu-L + (0.582) gly + (0.203) gtp + (45.5608) h2o + (0.09) his-L + (0.276) ile-L + (0.428) leu-L + (0.0084) lps_HP + (0.326) lys-L + (0.146) met-L + (0.000006) mqn6 + (0.00215) nad + (0.00005) nadh + (0.00013) nadp + (0.0004) nadph + (0.074894) pe_HP + (0.0276) peptido_EC + (0.016354) pg_HP + (0.176) phe-L + (0.000006) pheme + (0.21) pro-L + (0.003374) ps_HP + (0.035) ptrc + (0.205) ser-L + (0.007) spmd + (0.000003) succoa + (0.000006) thm + (0.241) thr-L + (0.054) trp-L + (0.131) tyr-L + (0.003) udpg + (0.136) utp + (0.402) val-L --&gt; (45.5608) adp + (45.5608) h + (45.5628) pi + (0.7302) ppi</html:p>
<html:p>Confidence Level: </html:p>
<html:p>JLR- includes H2O and H
cardiolipin included, coefficients for phospholipids changed - IT
(07-02-04) all coefficients are time thousand! IT</html:p>
<html:p>GENE ASSOCIATION: </html:p>
</notes>
<listOfReactants>
<speciesReference species="M_5mthf_c" stoichiometry="0.05"/>
<speciesReference species="M_accoa_c" stoichiometry="0.00005"/>
<speciesReference species="M_ala_DASH_L_c" stoichiometry="0.488"/>
<speciesReference species="M_amp_c" stoichiometry="0.001"/>
<speciesReference species="M_arg_DASH_L_c" stoichiometry="0.281"/>
<speciesReference species="M_asn_DASH_L_c" stoichiometry="0.229"/>
<speciesReference species="M_asp_DASH_L_c" stoichiometry="0.229"/>
<speciesReference species="M_atp_c" stoichiometry="45.7318"/>
<speciesReference species="M_btn_c" stoichiometry="0.000006"/>
<speciesReference species="M_clpn_HP_c" stoichiometry="0.027907"/>
<speciesReference species="M_coa_c" stoichiometry="0.000006"/>
<speciesReference species="M_ctp_c" stoichiometry="0.126"/>
<speciesReference species="M_cys_DASH_L_c" stoichiometry="0.087"/>
<speciesReference species="M_datp_c" stoichiometry="0.0247"/>
<speciesReference species="M_dctp_c" stoichiometry="0.0254"/>
<speciesReference species="M_dgtp_c" stoichiometry="0.0254"/>
<speciesReference species="M_dttp_c" stoichiometry="0.0247"/>
<speciesReference species="M_fad_c" stoichiometry="0.00001"/>
<speciesReference species="M_gln_DASH_L_c" stoichiometry="0.25"/>
<speciesReference species="M_glu_DASH_L_c" stoichiometry="0.25"/>
<speciesReference species="M_gly_c" stoichiometry="0.582"/>
<speciesReference species="M_gtp_c" stoichiometry="0.203"/>
<speciesReference species="M_h2o_c" stoichiometry="45.5608"/>
<speciesReference species="M_his_DASH_L_c" stoichiometry="0.09"/>
<speciesReference species="M_ile_DASH_L_c" stoichiometry="0.276"/>
<speciesReference species="M_leu_DASH_L_c" stoichiometry="0.428"/>
<speciesReference species="M_lps_HP_c" stoichiometry="0.0084"/>
<speciesReference species="M_lys_DASH_L_c" stoichiometry="0.326"/>
<speciesReference species="M_met_DASH_L_c" stoichiometry="0.146"/>
<speciesReference species="M_mqn6_c" stoichiometry="0.000006"/>
<speciesReference species="M_nad_c" stoichiometry="0.00215"/>
<speciesReference species="M_nadh_c" stoichiometry="0.00005"/>
<speciesReference species="M_nadp_c" stoichiometry="0.00013"/>
<speciesReference species="M_nadph_c" stoichiometry="0.0004"/>
<speciesReference species="M_pe_HP_c" stoichiometry="0.074894"/>
<speciesReference species="M_peptido_EC_c" stoichiometry="0.0276"/>
<speciesReference species="M_pg_HP_c" stoichiometry="0.016354"/>
<speciesReference species="M_phe_DASH_L_c" stoichiometry="0.176"/>
<speciesReference species="M_pheme_c" stoichiometry="0.000006"/>
<speciesReference species="M_pro_DASH_L_c" stoichiometry="0.21"/>
<speciesReference species="M_ps_HP_c" stoichiometry="0.003374"/>
<speciesReference species="M_ptrc_c" stoichiometry="0.035"/>
<speciesReference species="M_ser_DASH_L_c" stoichiometry="0.205"/>
<speciesReference species="M_spmd_c" stoichiometry="0.007"/>
<speciesReference species="M_succoa_c" stoichiometry="0.000003"/>
<speciesReference species="M_thm_c" stoichiometry="0.000006"/>
<speciesReference species="M_thr_DASH_L_c" stoichiometry="0.241"/>
<speciesReference species="M_trp_DASH_L_c" stoichiometry="0.054"/>
<speciesReference species="M_tyr_DASH_L_c" stoichiometry="0.131"/>
<speciesReference species="M_udpg_c" stoichiometry="0.003"/>
<speciesReference species="M_utp_c" stoichiometry="0.136"/>
<speciesReference species="M_val_DASH_L_c" stoichiometry="0.402"/>
</listOfReactants>
<listOfProducts>
<speciesReference species="M_adp_c" stoichiometry="45.5608"/>
<speciesReference species="M_h_c" stoichiometry="45.5608"/>
<speciesReference species="M_pi_c" stoichiometry="45.5628"/>
<speciesReference species="M_ppi_c" stoichiometry="0.7302"/>
</listOfProducts>
<kineticLaw>
<math xmlns="http://www.w3.org/1998/Math/MathML">
<ci>FLUX_VALUE</ci>
</math>
<listOfParameters>
<parameter id="LOWER_BOUND" value="0" units="mmol_per_gDW_per_hr"/>
<parameter id="UPPER_BOUND" value="999999" units="mmol_per_gDW_per_hr"/>
<parameter id="OBJECTIVE_COEFFICIENT" value="1" />
<parameter id="FLUX_VALUE" value="0" units="mmol_per_gDW_per_hr"/>
</listOfParameters>
</kineticLaw>
</reaction>
<reaction id="R_C140SN" name="Fatty acid biosynthesis (n-C14:0)" reversible="false">
<notes>
<html:p>Abbreviation: R_C140SN</html:p>
<html:p>Synonyms: _0</html:p>
<html:p>SUBSYSTEM: Fatty Acid Synthesis</html:p>
<html:p>Equation: [c] : actACP + (17) h + (5) malACP + (12) nadph --&gt; (5) ACP + (5) co2 + (6) h2o + myrsACP + (12) nadp</html:p>
<html:p>Confidence Level: 2</html:p>
<html:p>tv
Neidhardt</html:p>
<html:p>GENE ASSOCIATION: (HP1376) and (HP0561) and (HP0558) and (HP0195)</html:p>
</notes>
<listOfReactants>
<speciesReference species="M_actACP_c" stoichiometry="1"/>
<speciesReference species="M_h_c" stoichiometry="17"/>
<speciesReference species="M_malACP_c" stoichiometry="5"/>
<speciesReference species="M_nadph_c" stoichiometry="12"/>
</listOfReactants>
<listOfProducts>
<speciesReference species="M_ACP_c" stoichiometry="5"/>
<speciesReference species="M_co2_c" stoichiometry="5"/>
<speciesReference species="M_h2o_c" stoichiometry="6"/>
<speciesReference species="M_myrsACP_c" stoichiometry="1"/>
<speciesReference species="M_nadp_c" stoichiometry="12"/>
</listOfProducts>
<kineticLaw>
<math xmlns="http://www.w3.org/1998/Math/MathML">
<ci>FLUX_VALUE</ci>
</math>
<listOfParameters>
<parameter id="LOWER_BOUND" value="0" units="mmol_per_gDW_per_hr"/>
<parameter id="UPPER_BOUND" value="999999" units="mmol_per_gDW_per_hr"/>
<parameter id="OBJECTIVE_COEFFICIENT" value="0" />
<parameter id="FLUX_VALUE" value="0" units="mmol_per_gDW_per_hr"/>
</listOfParameters>
</kineticLaw>
</reaction>
<reaction id="R_C160SN" name="Fatty acid biosynthesis (n-C16:0)" reversible="false">
<notes>
<html:p>Abbreviation: R_C160SN</html:p>
<html:p>Synonyms: _0</html:p>
<html:p>SUBSYSTEM: Fatty Acid Synthesis</html:p>
<html:p>Equation: [c] : actACP + (20) h + (6) malACP + (14) nadph --&gt; (6) ACP + (6) co2 + (7) h2o + (14) nadp + palmACP</html:p>
<html:p>Confidence Level: 2</html:p>
<html:p>tv</html:p>
<html:p>GENE ASSOCIATION: (HP0561) and (HP1376) and (HP0558) and (HP0195)</html:p>
</notes>
<listOfReactants>
<speciesReference species="M_actACP_c" stoichiometry="1"/>
<speciesReference species="M_h_c" stoichiometry="20"/>
<speciesReference species="M_malACP_c" stoichiometry="6"/>
<speciesReference species="M_nadph_c" stoichiometry="14"/>
</listOfReactants>
<listOfProducts>
<speciesReference species="M_ACP_c" stoichiometry="6"/>
<speciesReference species="M_co2_c" stoichiometry="6"/>
<speciesReference species="M_h2o_c" stoichiometry="7"/>
<speciesReference species="M_nadp_c" stoichiometry="14"/>
<speciesReference species="M_palmACP_c" stoichiometry="1"/>
</listOfProducts>
<kineticLaw>
<math xmlns="http://www.w3.org/1998/Math/MathML">
<ci>FLUX_VALUE</ci>
</math>
<listOfParameters>
<parameter id="LOWER_BOUND" value="0" units="mmol_per_gDW_per_hr"/>
<parameter id="UPPER_BOUND" value="999999" units="mmol_per_gDW_per_hr"/>
<parameter id="OBJECTIVE_COEFFICIENT" value="0" />
<parameter id="FLUX_VALUE" value="0" units="mmol_per_gDW_per_hr"/>
</listOfParameters>
</kineticLaw>
</reaction>
<reaction id="R_C180SN" name="Fatty acid biosynthesis (n-C18:0)" reversible="false">
<notes>
<html:p>Abbreviation: R_C180SN</html:p>
<html:p>Synonyms: _0</html:p>
<html:p>SUBSYSTEM: Fatty Acid Synthesis</html:p>
<html:p>Equation: [c] : actACP + (23) h + (7) malACP + (16) nadph --&gt; (7) ACP + (7) co2 + (8) h2o + (16) nadp + ocdcaACP</html:p>
<html:p>Confidence Level: 2</html:p>
<html:p>tv</html:p>
<html:p>GENE ASSOCIATION: (HP0561) and (HP1376) and (HP0558) and (HP0195)</html:p>
</notes>
<listOfReactants>
<speciesReference species="M_actACP_c" stoichiometry="1"/>
<speciesReference species="M_h_c" stoichiometry="23"/>
<speciesReference species="M_malACP_c" stoichiometry="7"/>
<speciesReference species="M_nadph_c" stoichiometry="16"/>
</listOfReactants>
<listOfProducts>
<speciesReference species="M_ACP_c" stoichiometry="7"/>
<speciesReference species="M_co2_c" stoichiometry="7"/>
<speciesReference species="M_h2o_c" stoichiometry="8"/>
<speciesReference species="M_nadp_c" stoichiometry="16"/>
<speciesReference species="M_ocdcaACP_c" stoichiometry="1"/>
</listOfProducts>
<kineticLaw>
<math xmlns="http://www.w3.org/1998/Math/MathML">
<ci>FLUX_VALUE</ci>
</math>
<listOfParameters>
<parameter id="LOWER_BOUND" value="0" units="mmol_per_gDW_per_hr"/>
<parameter id="UPPER_BOUND" value="999999" units="mmol_per_gDW_per_hr"/>
<parameter id="OBJECTIVE_COEFFICIENT" value="0" />
<parameter id="FLUX_VALUE" value="0" units="mmol_per_gDW_per_hr"/>
</listOfParameters>
</kineticLaw>
</reaction>
<reaction id="R_C181SN" name="Fatty acid biosynthesis (n-C18:1)" reversible="false">
<notes>
<html:p>Abbreviation: R_C181SN</html:p>
<html:p>Synonyms: _0</html:p>
<html:p>SUBSYSTEM: Fatty Acid Synthesis</html:p>
<html:p>Equation: [c] : actACP + (22) h + (7) malACP + (15) nadph --&gt; (7) ACP + (7) co2 + (8) h2o + (15) nadp + octeACP</html:p>
<html:p>Confidence Level: 2</html:p>
<html:p>tv</html:p>
<html:p>GENE ASSOCIATION: (HP1376) and (HP0561) and (HP0558) and (HP0195)</html:p>
</notes>
<listOfReactants>
<speciesReference species="M_actACP_c" stoichiometry="1"/>
<speciesReference species="M_h_c" stoichiometry="22"/>
<speciesReference species="M_malACP_c" stoichiometry="7"/>
<speciesReference species="M_nadph_c" stoichiometry="15"/>
</listOfReactants>
<listOfProducts>
<speciesReference species="M_ACP_c" stoichiometry="7"/>
<speciesReference species="M_co2_c" stoichiometry="7"/>
<speciesReference species="M_h2o_c" stoichiometry="8"/>
<speciesReference species="M_nadp_c" stoichiometry="15"/>
<speciesReference species="M_octeACP_c" stoichiometry="1"/>
</listOfProducts>
<kineticLaw>
<math xmlns="http://www.w3.org/1998/Math/MathML">
<ci>FLUX_VALUE</ci>
</math>
<listOfParameters>
<parameter id="LOWER_BOUND" value="0" units="mmol_per_gDW_per_hr"/>
<parameter id="UPPER_BOUND" value="999999" units="mmol_per_gDW_per_hr"/>
<parameter id="OBJECTIVE_COEFFICIENT" value="0" />
<parameter id="FLUX_VALUE" value="0" units="mmol_per_gDW_per_hr"/>
</listOfParameters>
</kineticLaw>
</reaction>
<reaction id="R_C190cSN" name="C190cSN" reversible="false">
<notes>
<html:p>Abbreviation: R_C190cSN</html:p>
<html:p>Synonyms: _0</html:p>
<html:p>SUBSYSTEM: Fatty Acid Synthesis</html:p>
<html:p>Equation: [c] : amet + octeACP --&gt; ahcys + c190cACP + h</html:p>
<html:p>Confidence Level: 4</html:p>
<html:p>tv
Mendz, pg 144
Neidhardt, pg 623
EcoCyc, cfa gene</html:p>
<html:p>GENE ASSOCIATION: (HP0416) or (HP1376) and (HP0561) and (HP0558) and (HP0195)</html:p>
</notes>
<listOfReactants>
<speciesReference species="M_amet_c" stoichiometry="1"/>
<speciesReference species="M_octeACP_c" stoichiometry="1"/>
</listOfReactants>
<listOfProducts>
<speciesReference species="M_ahcys_c" stoichiometry="1"/>
<speciesReference species="M_c190cACP_c" stoichiometry="1"/>
<speciesReference species="M_h_c" stoichiometry="1"/>
</listOfProducts>
<kineticLaw>
<math xmlns="http://www.w3.org/1998/Math/MathML">
<ci>FLUX_VALUE</ci>
</math>
<listOfParameters>
<parameter id="LOWER_BOUND" value="0" units="mmol_per_gDW_per_hr"/>
<parameter id="UPPER_BOUND" value="999999" units="mmol_per_gDW_per_hr"/>
<parameter id="OBJECTIVE_COEFFICIENT" value="0" />
<parameter id="FLUX_VALUE" value="0" units="mmol_per_gDW_per_hr"/>
</listOfParameters>
</kineticLaw>
</reaction>
<reaction id="R_CAT" name="catalase" reversible="false">
<notes>
<html:p>Abbreviation: R_CAT</html:p>
<html:p>Synonyms: _4</html:p>
<html:p>EC Number: 1.11.1.6</html:p>
<html:p>SUBSYSTEM: ROS Detoxification</html:p>
<html:p>Equation: [c] : (2) h2o2 --&gt; (2) h2o + o2</html:p>
<html:p>Confidence Level: 4</html:p>
<html:p>JLR</html:p>
<html:p>GENE ASSOCIATION: (HP0875)</html:p>
</notes>
<listOfReactants>
<speciesReference species="M_h2o2_c" stoichiometry="2"/>
</listOfReactants>
<listOfProducts>
<speciesReference species="M_h2o_c" stoichiometry="2"/>
<speciesReference species="M_o2_c" stoichiometry="1"/>
</listOfProducts>
<kineticLaw>
<math xmlns="http://www.w3.org/1998/Math/MathML">
<ci>FLUX_VALUE</ci>
</math>
<listOfParameters>
<parameter id="LOWER_BOUND" value="0" units="mmol_per_gDW_per_hr"/>
<parameter id="UPPER_BOUND" value="999999" units="mmol_per_gDW_per_hr"/>
<parameter id="OBJECTIVE_COEFFICIENT" value="0" />
<parameter id="FLUX_VALUE" value="0" units="mmol_per_gDW_per_hr"/>
</listOfParameters>
</kineticLaw>
</reaction>
<reaction id="R_CBPS" name="carbamoyl-phosphate synthase (glutamine-hydrolysing)" reversible="false">
<notes>
<html:p>Abbreviation: R_CBPS</html:p>
<html:p>Synonyms: _0</html:p>
<html:p>EC Number: 6.3.5.5</html:p>
<html:p>SUBSYSTEM: UTP/CTP de novo Synthesis</html:p>
<html:p>Equation: [c] : (2) atp + gln-L + h2o + hco3 --&gt; (2) adp + cbp + glu-L + (2) h + pi</html:p>
<html:p>Confidence Level: 4</html:p>
<html:p>GENE ASSOCIATION: (HP1237) and (HP0919)</html:p>
</notes>
<listOfReactants>
<speciesReference species="M_atp_c" stoichiometry="2"/>
<speciesReference species="M_gln_DASH_L_c" stoichiometry="1"/>
<speciesReference species="M_h2o_c" stoichiometry="1"/>
<speciesReference species="M_hco3_c" stoichiometry="1"/>
</listOfReactants>
<listOfProducts>
<speciesReference species="M_adp_c" stoichiometry="2"/>
<speciesReference species="M_cbp_c" stoichiometry="1"/>
<speciesReference species="M_glu_DASH_L_c" stoichiometry="1"/>
<speciesReference species="M_h_c" stoichiometry="2"/>
<speciesReference species="M_pi_c" stoichiometry="1"/>
</listOfProducts>
<kineticLaw>
<math xmlns="http://www.w3.org/1998/Math/MathML">
<ci>FLUX_VALUE</ci>
</math>
<listOfParameters>
<parameter id="LOWER_BOUND" value="0" units="mmol_per_gDW_per_hr"/>
<parameter id="UPPER_BOUND" value="999999" units="mmol_per_gDW_per_hr"/>
<parameter id="OBJECTIVE_COEFFICIENT" value="0" />
<parameter id="FLUX_VALUE" value="0" units="mmol_per_gDW_per_hr"/>
</listOfParameters>
</kineticLaw>
</reaction>
<reaction id="R_CCP" name="Cytochrome c peroxidase" reversible="false">
<notes>
<html:p>Abbreviation: R_CCP</html:p>
<html:p>Synonyms: _0</html:p>
<html:p>SUBSYSTEM: ROS Detoxification</html:p>
<html:p>Equation: [c] : (2) focytcc553 + (2) h + h2o2 --&gt; (2) ficytcc553 + (2) h2o</html:p>
<html:p>Confidence Level: 2</html:p>
<html:p>IT (02-06-2004)
Mendz 119
(EC 1.11.1.5)</html:p>
<html:p>GENE ASSOCIATION: (HP1461)</html:p>
</notes>
<listOfReactants>
<speciesReference species="M_focytcc553_c" stoichiometry="2"/>
<speciesReference species="M_h_c" stoichiometry="2"/>
<speciesReference species="M_h2o2_c" stoichiometry="1"/>
</listOfReactants>
<listOfProducts>
<speciesReference species="M_ficytcc553_c" stoichiometry="2"/>
<speciesReference species="M_h2o_c" stoichiometry="2"/>
</listOfProducts>
<kineticLaw>
<math xmlns="http://www.w3.org/1998/Math/MathML">
<ci>FLUX_VALUE</ci>
</math>
<listOfParameters>
<parameter id="LOWER_BOUND" value="0" units="mmol_per_gDW_per_hr"/>
<parameter id="UPPER_BOUND" value="999999" units="mmol_per_gDW_per_hr"/>
<parameter id="OBJECTIVE_COEFFICIENT" value="0" />
<parameter id="FLUX_VALUE" value="0" units="mmol_per_gDW_per_hr"/>
</listOfParameters>
</kineticLaw>
</reaction>
<reaction id="R_CDAPPA_HP" name="CDP-Diacylglycerol pyrophosphatase Hp specific" reversible="false">
<notes>
<html:p>Abbreviation: R_CDAPPA_HP</html:p>
<html:p>Synonyms: _0</html:p>
<html:p>EC Number: 3.6.1.26</html:p>
<html:p>SUBSYSTEM: Glycerolipid Synthesis</html:p>
<html:p>Equation: [c] : cdpdag_HP + h2o --&gt; cmp + (2) h + pa_Hp</html:p>
<html:p>Confidence Level: 2</html:p>
<html:p>tv</html:p>
<html:p>GENE ASSOCIATION: (HP0871)</html:p>
</notes>
<listOfReactants>
<speciesReference species="M_cdpdag_HP_c" stoichiometry="1"/>
<speciesReference species="M_h2o_c" stoichiometry="1"/>
</listOfReactants>
<listOfProducts>
<speciesReference species="M_cmp_c" stoichiometry="1"/>
<speciesReference species="M_h_c" stoichiometry="2"/>
<speciesReference species="M_pa_Hp_c" stoichiometry="1"/>
</listOfProducts>
<kineticLaw>
<math xmlns="http://www.w3.org/1998/Math/MathML">
<ci>FLUX_VALUE</ci>
</math>
<listOfParameters>
<parameter id="LOWER_BOUND" value="0" units="mmol_per_gDW_per_hr"/>
<parameter id="UPPER_BOUND" value="999999" units="mmol_per_gDW_per_hr"/>
<parameter id="OBJECTIVE_COEFFICIENT" value="0" />
<parameter id="FLUX_VALUE" value="0" units="mmol_per_gDW_per_hr"/>
</listOfParameters>
</kineticLaw>
</reaction>
<reaction id="R_CDPMEK" name="_4-(cytidine 5&apos;-diphospho)-2-C-methyl-D-erythritol kinase" reversible="false">
<notes>
<html:p>Abbreviation: R_CDPMEK</html:p>
<html:p>Synonyms: _0</html:p>
<html:p>SUBSYSTEM: Isoprenoid Biosynthesis</html:p>
<html:p>Equation: [c] : 4c2me + atp --&gt; 2p4c2me + adp + h</html:p>
<html:p>Confidence Level: 2</html:p>
<html:p>EC 2.7.1.148</html:p>
<html:p>GENE ASSOCIATION: (HP1443)</html:p>
</notes>
<listOfReactants>
<speciesReference species="M_4c2me_c" stoichiometry="1"/>
<speciesReference species="M_atp_c" stoichiometry="1"/>
</listOfReactants>
<listOfProducts>
<speciesReference species="M_2p4c2me_c" stoichiometry="1"/>
<speciesReference species="M_adp_c" stoichiometry="1"/>
<speciesReference species="M_h_c" stoichiometry="1"/>
</listOfProducts>
<kineticLaw>
<math xmlns="http://www.w3.org/1998/Math/MathML">
<ci>FLUX_VALUE</ci>
</math>
<listOfParameters>
<parameter id="LOWER_BOUND" value="0" units="mmol_per_gDW_per_hr"/>
<parameter id="UPPER_BOUND" value="999999" units="mmol_per_gDW_per_hr"/>
<parameter id="OBJECTIVE_COEFFICIENT" value="0" />
<parameter id="FLUX_VALUE" value="0" units="mmol_per_gDW_per_hr"/>
</listOfParameters>
</kineticLaw>
</reaction>
<reaction id="R_CHCOAL" name="_6-carboxyhexanoate-CoA ligase" reversible="false">
<notes>
<html:p>Abbreviation: R_CHCOAL</html:p>
<html:p>Synonyms: _0</html:p>
<html:p>EC Number: 6.2.1.14</html:p>
<html:p>SUBSYSTEM: Biotin Biosynthesis</html:p>
<html:p>Equation: [c] : atp + coa + pime --&gt; amp + pmcoa + ppi</html:p>
<html:p>Confidence Level: 1</html:p>
<html:p>GENE ASSOCIATION: </html:p>
</notes>
<listOfReactants>
<speciesReference species="M_atp_c" stoichiometry="1"/>
<speciesReference species="M_coa_c" stoichiometry="1"/>
<speciesReference species="M_pime_c" stoichiometry="1"/>
</listOfReactants>
<listOfProducts>
<speciesReference species="M_amp_c" stoichiometry="1"/>
<speciesReference species="M_pmcoa_c" stoichiometry="1"/>
<speciesReference species="M_ppi_c" stoichiometry="1"/>
</listOfProducts>
<kineticLaw>
<math xmlns="http://www.w3.org/1998/Math/MathML">
<ci>FLUX_VALUE</ci>
</math>
<listOfParameters>
<parameter id="LOWER_BOUND" value="0" units="mmol_per_gDW_per_hr"/>
<parameter id="UPPER_BOUND" value="999999" units="mmol_per_gDW_per_hr"/>
<parameter id="OBJECTIVE_COEFFICIENT" value="0" />
<parameter id="FLUX_VALUE" value="0" units="mmol_per_gDW_per_hr"/>
</listOfParameters>
</kineticLaw>
</reaction>
<reaction id="R_CHORM" name="chorismate mutase" reversible="false">
<notes>
<html:p>Abbreviation: R_CHORM</html:p>
<html:p>Synonyms: _0</html:p>
<html:p>EC Number: 5.4.99.5</html:p>
<html:p>SUBSYSTEM: Phenylalanine biosynthesis</html:p>
<html:p>Equation: [c] : chor --&gt; pphn</html:p>
<html:p>Confidence Level: 2</html:p>
<html:p>GENE ASSOCIATION: (HP0291)</html:p>
</notes>
<listOfReactants>
<speciesReference species="M_chor_c" stoichiometry="1"/>
</listOfReactants>
<listOfProducts>
<speciesReference species="M_pphn_c" stoichiometry="1"/>
</listOfProducts>
<kineticLaw>
<math xmlns="http://www.w3.org/1998/Math/MathML">
<ci>FLUX_VALUE</ci>
</math>
<listOfParameters>
<parameter id="LOWER_BOUND" value="0" units="mmol_per_gDW_per_hr"/>
<parameter id="UPPER_BOUND" value="999999" units="mmol_per_gDW_per_hr"/>
<parameter id="OBJECTIVE_COEFFICIENT" value="0" />
<parameter id="FLUX_VALUE" value="0" units="mmol_per_gDW_per_hr"/>
</listOfParameters>
</kineticLaw>
</reaction>
<reaction id="R_CHORS" name="chorismate synthase" reversible="false">
<notes>
<html:p>Abbreviation: R_CHORS</html:p>
<html:p>Synonyms: _0</html:p>
<html:p>EC Number: 4.2.3.5</html:p>
<html:p>SUBSYSTEM: Chorismate Biosynthesis</html:p>
<html:p>Equation: [c] : 3psme --&gt; chor + pi</html:p>
<html:p>Confidence Level: 4</html:p>
<html:p>Previously EC 4.6.1.4. Now EC 4.2.3.5</html:p>
<html:p>GENE ASSOCIATION: (HP0663)</html:p>
</notes>
<listOfReactants>
<speciesReference species="M_3psme_c" stoichiometry="1"/>
</listOfReactants>
<listOfProducts>
<speciesReference species="M_chor_c" stoichiometry="1"/>
<speciesReference species="M_pi_c" stoichiometry="1"/>
</listOfProducts>
<kineticLaw>
<math xmlns="http://www.w3.org/1998/Math/MathML">
<ci>FLUX_VALUE</ci>
</math>
<listOfParameters>
<parameter id="LOWER_BOUND" value="0" units="mmol_per_gDW_per_hr"/>
<parameter id="UPPER_BOUND" value="999999" units="mmol_per_gDW_per_hr"/>
<parameter id="OBJECTIVE_COEFFICIENT" value="0" />
<parameter id="FLUX_VALUE" value="0" units="mmol_per_gDW_per_hr"/>
</listOfParameters>
</kineticLaw>
</reaction>
<reaction id="R_CLPNS_HP" name="Cardiolipin Synthase (Hpi)" reversible="true">
<notes>
<html:p>Abbreviation: R_CLPNS_HP</html:p>
<html:p>Synonyms: _0</html:p>
<html:p>SUBSYSTEM: Glycerolipid Synthesis</html:p>
<html:p>Equation: [c] : (2) pg_HP &lt;==&gt; clpn_HP + glyc</html:p>
<html:p>Confidence Level: 2</html:p>
<html:p>IT (06-16-04)
H. pylori</html:p>
<html:p>GENE ASSOCIATION: </html:p>
</notes>
<listOfReactants>
<speciesReference species="M_pg_HP_c" stoichiometry="2"/>
</listOfReactants>
<listOfProducts>
<speciesReference species="M_clpn_HP_c" stoichiometry="1"/>
<speciesReference species="M_glyc_c" stoichiometry="1"/>
</listOfProducts>
<kineticLaw>
<math xmlns="http://www.w3.org/1998/Math/MathML">
<ci>FLUX_VALUE</ci>
</math>
<listOfParameters>
<parameter id="LOWER_BOUND" value="-999999" units="mmol_per_gDW_per_hr"/>
<parameter id="UPPER_BOUND" value="999999" units="mmol_per_gDW_per_hr"/>
<parameter id="OBJECTIVE_COEFFICIENT" value="0" />
<parameter id="FLUX_VALUE" value="0" units="mmol_per_gDW_per_hr"/>
</listOfParameters>
</kineticLaw>
</reaction>
<reaction id="R_CO2t" name="CO2 transporter via diffusion" reversible="true">
<notes>
<html:p>Abbreviation: R_CO2t</html:p>
<html:p>Synonyms: _0</html:p>
<html:p>SUBSYSTEM: Transport</html:p>
<html:p>Equation: co2[e] &lt;==&gt; co2[c]</html:p>
<html:p>Confidence Level: 4</html:p>
<html:p>tv
renamed from CO2TPr to CO2t
NCD</html:p>
<html:p>GENE ASSOCIATION: </html:p>
</notes>
<listOfReactants>
<speciesReference species="M_co2_e" stoichiometry="1"/>
</listOfReactants>
<listOfProducts>
<speciesReference species="M_co2_c" stoichiometry="1"/>
</listOfProducts>
<kineticLaw>
<math xmlns="http://www.w3.org/1998/Math/MathML">
<ci>FLUX_VALUE</ci>
</math>
<listOfParameters>
<parameter id="LOWER_BOUND" value="-999999" units="mmol_per_gDW_per_hr"/>
<parameter id="UPPER_BOUND" value="999999" units="mmol_per_gDW_per_hr"/>
<parameter id="OBJECTIVE_COEFFICIENT" value="0" />
<parameter id="FLUX_VALUE" value="0" units="mmol_per_gDW_per_hr"/>
</listOfParameters>
</kineticLaw>
</reaction>
<reaction id="R_CPPPGO" name="coproporphyrinogen oxidase (O2 required)" reversible="false">
<notes>
<html:p>Abbreviation: R_CPPPGO</html:p>
<html:p>Synonyms: _0</html:p>
<html:p>EC Number: 1.3.3.3</html:p>
<html:p>SUBSYSTEM: Heme biosynthesis</html:p>
<html:p>Equation: [c] : cpppg3 + (2) h + o2 --&gt; (2) co2 + (2) h2o + pppg9</html:p>
<html:p>Confidence Level: 2</html:p>
<html:p>JLR</html:p>
<html:p>GENE ASSOCIATION: (HP0665 and HP1226)</html:p>
</notes>
<listOfReactants>
<speciesReference species="M_cpppg3_c" stoichiometry="1"/>
<speciesReference species="M_h_c" stoichiometry="2"/>
<speciesReference species="M_o2_c" stoichiometry="1"/>
</listOfReactants>
<listOfProducts>
<speciesReference species="M_co2_c" stoichiometry="2"/>
<speciesReference species="M_h2o_c" stoichiometry="2"/>
<speciesReference species="M_pppg9_c" stoichiometry="1"/>
</listOfProducts>
<kineticLaw>
<math xmlns="http://www.w3.org/1998/Math/MathML">
<ci>FLUX_VALUE</ci>
</math>
<listOfParameters>
<parameter id="LOWER_BOUND" value="0" units="mmol_per_gDW_per_hr"/>
<parameter id="UPPER_BOUND" value="999999" units="mmol_per_gDW_per_hr"/>
<parameter id="OBJECTIVE_COEFFICIENT" value="0" />
<parameter id="FLUX_VALUE" value="0" units="mmol_per_gDW_per_hr"/>
</listOfParameters>
</kineticLaw>
</reaction>
<reaction id="R_CS" name="citrate synthase" reversible="false">
<notes>
<html:p>Abbreviation: R_CS</html:p>
<html:p>Synonyms: _0</html:p>
<html:p>SUBSYSTEM: TCA cycle</html:p>
<html:p>Equation: [c] : accoa + h2o + oaa --&gt; cit + coa + h</html:p>
<html:p>Confidence Level: 4</html:p>
<html:p>old EC number (4.1.3.7) is obsolete -- transferred to 2.3.3.1
NCD</html:p>
<html:p>GENE ASSOCIATION: (HP0026)</html:p>
</notes>
<listOfReactants>
<speciesReference species="M_accoa_c" stoichiometry="1"/>
<speciesReference species="M_h2o_c" stoichiometry="1"/>
<speciesReference species="M_oaa_c" stoichiometry="1"/>
</listOfReactants>
<listOfProducts>
<speciesReference species="M_cit_c" stoichiometry="1"/>
<speciesReference species="M_coa_c" stoichiometry="1"/>
<speciesReference species="M_h_c" stoichiometry="1"/>
</listOfProducts>
<kineticLaw>
<math xmlns="http://www.w3.org/1998/Math/MathML">
<ci>FLUX_VALUE</ci>
</math>
<listOfParameters>
<parameter id="LOWER_BOUND" value="0" units="mmol_per_gDW_per_hr"/>
<parameter id="UPPER_BOUND" value="999999" units="mmol_per_gDW_per_hr"/>
<parameter id="OBJECTIVE_COEFFICIENT" value="0" />
<parameter id="FLUX_VALUE" value="0" units="mmol_per_gDW_per_hr"/>
</listOfParameters>
</kineticLaw>
</reaction>
<reaction id="R_CTPS1" name="CTP synthase (NH3)" reversible="false">
<notes>
<html:p>Abbreviation: R_CTPS1</html:p>
<html:p>Synonyms: _0</html:p>
<html:p>EC Number: 6.3.4.2</html:p>
<html:p>SUBSYSTEM: UTP/CTP de novo Synthesis</html:p>
<html:p>Equation: [c] : atp + nh4 + utp --&gt; adp + ctp + (2) h + pi</html:p>
<html:p>Confidence Level: 2</html:p>
<html:p>GENE ASSOCIATION: (HP0349)</html:p>
</notes>
<listOfReactants>
<speciesReference species="M_atp_c" stoichiometry="1"/>
<speciesReference species="M_nh4_c" stoichiometry="1"/>
<speciesReference species="M_utp_c" stoichiometry="1"/>
</listOfReactants>
<listOfProducts>
<speciesReference species="M_adp_c" stoichiometry="1"/>
<speciesReference species="M_ctp_c" stoichiometry="1"/>
<speciesReference species="M_h_c" stoichiometry="2"/>
<speciesReference species="M_pi_c" stoichiometry="1"/>
</listOfProducts>
<kineticLaw>
<math xmlns="http://www.w3.org/1998/Math/MathML">
<ci>FLUX_VALUE</ci>
</math>
<listOfParameters>
<parameter id="LOWER_BOUND" value="0" units="mmol_per_gDW_per_hr"/>
<parameter id="UPPER_BOUND" value="999999" units="mmol_per_gDW_per_hr"/>
<parameter id="OBJECTIVE_COEFFICIENT" value="0" />
<parameter id="FLUX_VALUE" value="0" units="mmol_per_gDW_per_hr"/>
</listOfParameters>
</kineticLaw>
</reaction>
<reaction id="R_CYOO_HP" name="cytochrome c 553 oxidase, Hpylori" reversible="false">
<notes>
<html:p>Abbreviation: R_CYOO_HP</html:p>
<html:p>Synonyms: _0</html:p>
<html:p>EC Number: 1.9.3.1</html:p>
<html:p>SUBSYSTEM: Respiratory chain</html:p>
<html:p>Equation: (4) focytcc553[c] + (5.98) h[c] + o2[c] --&gt; (4) ficytcc553[c] + (2) h[e] + (1.99) h2o[c] + (0.005) o2s[c]</html:p>
<html:p>Confidence Level: 4</html:p>
<html:p>IT
Hpylori uses low potential cytochrome c-553. I am not sure how many protons it pumps.  </html:p>
<html:p>GENE ASSOCIATION: (HP0147) and (HP0146) and (HP1227) and (HP0144) and (HP0145)</html:p>
</notes>
<listOfReactants>
<speciesReference species="M_focytcc553_c" stoichiometry="4"/>
<speciesReference species="M_h_c" stoichiometry="5.98"/>
<speciesReference species="M_o2_c" stoichiometry="1"/>
</listOfReactants>
<listOfProducts>
<speciesReference species="M_ficytcc553_c" stoichiometry="4"/>
<speciesReference species="M_h_e" stoichiometry="2"/>
<speciesReference species="M_h2o_c" stoichiometry="1.99"/>
<speciesReference species="M_o2s_c" stoichiometry="0.005"/>
</listOfProducts>
<kineticLaw>
<math xmlns="http://www.w3.org/1998/Math/MathML">
<ci>FLUX_VALUE</ci>
</math>
<listOfParameters>
<parameter id="LOWER_BOUND" value="0" units="mmol_per_gDW_per_hr"/>
<parameter id="UPPER_BOUND" value="999999" units="mmol_per_gDW_per_hr"/>
<parameter id="OBJECTIVE_COEFFICIENT" value="0" />
<parameter id="FLUX_VALUE" value="0" units="mmol_per_gDW_per_hr"/>
</listOfParameters>
</kineticLaw>
</reaction>
<reaction id="R_CYSS" name="cysteine synthase" reversible="false">
<notes>
<html:p>Abbreviation: R_CYSS</html:p>
<html:p>Synonyms: _8</html:p>
<html:p>SUBSYSTEM: Methionine Metabolism</html:p>
<html:p>Equation: [c] : acser + h2s --&gt; ac + cys-L + h</html:p>
<html:p>Confidence Level: 2</html:p>
<html:p>EC changed to 2.5.1.47 from 4.2.99.8</html:p>
<html:p>GENE ASSOCIATION: (HP0107)</html:p>
</notes>
<listOfReactants>
<speciesReference species="M_acser_c" stoichiometry="1"/>
<speciesReference species="M_h2s_c" stoichiometry="1"/>
</listOfReactants>
<listOfProducts>
<speciesReference species="M_ac_c" stoichiometry="1"/>
<speciesReference species="M_cys_DASH_L_c" stoichiometry="1"/>
<speciesReference species="M_h_c" stoichiometry="1"/>
</listOfProducts>
<kineticLaw>
<math xmlns="http://www.w3.org/1998/Math/MathML">
<ci>FLUX_VALUE</ci>
</math>
<listOfParameters>
<parameter id="LOWER_BOUND" value="0" units="mmol_per_gDW_per_hr"/>
<parameter id="UPPER_BOUND" value="999999" units="mmol_per_gDW_per_hr"/>
<parameter id="OBJECTIVE_COEFFICIENT" value="0" />
<parameter id="FLUX_VALUE" value="0" units="mmol_per_gDW_per_hr"/>
</listOfParameters>
</kineticLaw>
</reaction>
<reaction id="R_CYSabc" name="L-cysteine transport via ABC system" reversible="false">
<notes>
<html:p>Abbreviation: R_CYSabc</html:p>
<html:p>Synonyms: _0</html:p>
<html:p>SUBSYSTEM: Transport</html:p>
<html:p>Equation: atp[c] + cys-L[e] + h2o[c] --&gt; adp[c] + cys-L[c] + h[c] + pi[c]</html:p>
<html:p>Confidence Level: 1</html:p>
<html:p>GENE ASSOCIATION: </html:p>
</notes>
<listOfReactants>
<speciesReference species="M_atp_c" stoichiometry="1"/>
<speciesReference species="M_cys_DASH_L_e" stoichiometry="1"/>
<speciesReference species="M_h2o_c" stoichiometry="1"/>
</listOfReactants>
<listOfProducts>
<speciesReference species="M_adp_c" stoichiometry="1"/>
<speciesReference species="M_cys_DASH_L_c" stoichiometry="1"/>
<speciesReference species="M_h_c" stoichiometry="1"/>
<speciesReference species="M_pi_c" stoichiometry="1"/>
</listOfProducts>
<kineticLaw>
<math xmlns="http://www.w3.org/1998/Math/MathML">
<ci>FLUX_VALUE</ci>
</math>
<listOfParameters>
<parameter id="LOWER_BOUND" value="0" units="mmol_per_gDW_per_hr"/>
<parameter id="UPPER_BOUND" value="999999" units="mmol_per_gDW_per_hr"/>
<parameter id="OBJECTIVE_COEFFICIENT" value="0" />
<parameter id="FLUX_VALUE" value="0" units="mmol_per_gDW_per_hr"/>
</listOfParameters>
</kineticLaw>
</reaction>
<reaction id="R_CYTDt2" name="cytidine transport in via proton symport" reversible="false">
<notes>
<html:p>Abbreviation: R_CYTDt2</html:p>
<html:p>Synonyms: _0</html:p>
<html:p>SUBSYSTEM: Transport</html:p>
<html:p>Equation: cytd[e] + h[e] --&gt; cytd[c] + h[c]</html:p>
<html:p>Confidence Level: 2</html:p>
<html:p>GENE ASSOCIATION: (HP1180)</html:p>
</notes>
<listOfReactants>
<speciesReference species="M_cytd_e" stoichiometry="1"/>
<speciesReference species="M_h_e" stoichiometry="1"/>
</listOfReactants>
<listOfProducts>
<speciesReference species="M_cytd_c" stoichiometry="1"/>
<speciesReference species="M_h_c" stoichiometry="1"/>
</listOfProducts>
<kineticLaw>
<math xmlns="http://www.w3.org/1998/Math/MathML">
<ci>FLUX_VALUE</ci>
</math>
<listOfParameters>
<parameter id="LOWER_BOUND" value="0" units="mmol_per_gDW_per_hr"/>
<parameter id="UPPER_BOUND" value="999999" units="mmol_per_gDW_per_hr"/>
<parameter id="OBJECTIVE_COEFFICIENT" value="0" />
<parameter id="FLUX_VALUE" value="0" units="mmol_per_gDW_per_hr"/>
</listOfParameters>
</kineticLaw>
</reaction>
<reaction id="R_CYTK1" name="cytidylate kinase (CMP)" reversible="true">
<notes>
<html:p>Abbreviation: R_CYTK1</html:p>
<html:p>Synonyms: _0</html:p>
<html:p>EC Number: 2.7.4.14</html:p>
<html:p>SUBSYSTEM: Nucleotide Interconversion</html:p>
<html:p>Equation: [c] : atp + cmp &lt;==&gt; adp + cdp</html:p>
<html:p>Confidence Level: 0</html:p>
<html:p>GENE ASSOCIATION: </html:p>
</notes>
<listOfReactants>
<speciesReference species="M_atp_c" stoichiometry="1"/>
<speciesReference species="M_cmp_c" stoichiometry="1"/>
</listOfReactants>
<listOfProducts>
<speciesReference species="M_adp_c" stoichiometry="1"/>
<speciesReference species="M_cdp_c" stoichiometry="1"/>
</listOfProducts>
<kineticLaw>
<math xmlns="http://www.w3.org/1998/Math/MathML">
<ci>FLUX_VALUE</ci>
</math>
<listOfParameters>
<parameter id="LOWER_BOUND" value="-999999" units="mmol_per_gDW_per_hr"/>
<parameter id="UPPER_BOUND" value="999999" units="mmol_per_gDW_per_hr"/>
<parameter id="OBJECTIVE_COEFFICIENT" value="0" />
<parameter id="FLUX_VALUE" value="0" units="mmol_per_gDW_per_hr"/>
</listOfParameters>
</kineticLaw>
</reaction>
<reaction id="R_DAAD" name="D-Amino acid dehydrogenase" reversible="false">
<notes>
<html:p>Abbreviation: R_DAAD</html:p>
<html:p>Synonyms: _0</html:p>
<html:p>EC Number: 1.4.99.1</html:p>
<html:p>SUBSYSTEM: Alanine Metabolism </html:p>
<html:p>Equation: [c] : ala-D + fad + h2o --&gt; fadh2 + nh4 + pyr</html:p>
<html:p>Confidence Level: 2</html:p>
<html:p>tv
</html:p>
<html:p>GENE ASSOCIATION: (HP0943)</html:p>
</notes>
<listOfReactants>
<speciesReference species="M_ala_DASH_D_c" stoichiometry="1"/>
<speciesReference species="M_fad_c" stoichiometry="1"/>
<speciesReference species="M_h2o_c" stoichiometry="1"/>
</listOfReactants>
<listOfProducts>
<speciesReference species="M_fadh2_c" stoichiometry="1"/>
<speciesReference species="M_nh4_c" stoichiometry="1"/>
<speciesReference species="M_pyr_c" stoichiometry="1"/>
</listOfProducts>
<kineticLaw>
<math xmlns="http://www.w3.org/1998/Math/MathML">
<ci>FLUX_VALUE</ci>
</math>
<listOfParameters>
<parameter id="LOWER_BOUND" value="0" units="mmol_per_gDW_per_hr"/>
<parameter id="UPPER_BOUND" value="999999" units="mmol_per_gDW_per_hr"/>
<parameter id="OBJECTIVE_COEFFICIENT" value="0" />
<parameter id="FLUX_VALUE" value="0" units="mmol_per_gDW_per_hr"/>
</listOfParameters>
</kineticLaw>
</reaction>
<reaction id="R_DADK" name="deoxyadenylate kinase" reversible="true">
<notes>
<html:p>Abbreviation: R_DADK</html:p>
<html:p>Synonyms: _0</html:p>
<html:p>EC Number: 2.7.4.11</html:p>
<html:p>SUBSYSTEM: Nucleotide Interconversion</html:p>
<html:p>Equation: [c] : atp + damp &lt;==&gt; adp + dadp</html:p>
<html:p>Confidence Level: 2</html:p>
<html:p>AMP can also act as acceptor</html:p>
<html:p>GENE ASSOCIATION: (HP0618)</html:p>
</notes>
<listOfReactants>
<speciesReference species="M_atp_c" stoichiometry="1"/>
<speciesReference species="M_damp_c" stoichiometry="1"/>
</listOfReactants>
<listOfProducts>
<speciesReference species="M_adp_c" stoichiometry="1"/>
<speciesReference species="M_dadp_c" stoichiometry="1"/>
</listOfProducts>
<kineticLaw>
<math xmlns="http://www.w3.org/1998/Math/MathML">
<ci>FLUX_VALUE</ci>
</math>
<listOfParameters>
<parameter id="LOWER_BOUND" value="-999999" units="mmol_per_gDW_per_hr"/>
<parameter id="UPPER_BOUND" value="999999" units="mmol_per_gDW_per_hr"/>
<parameter id="OBJECTIVE_COEFFICIENT" value="0" />
<parameter id="FLUX_VALUE" value="0" units="mmol_per_gDW_per_hr"/>
</listOfParameters>
</kineticLaw>
</reaction>
<reaction id="R_DADNt2" name="deoxyadenosine transport in via proton symport" reversible="false">
<notes>
<html:p>Abbreviation: R_DADNt2</html:p>
<html:p>Synonyms: _0</html:p>
<html:p>SUBSYSTEM: Transport</html:p>
<html:p>Equation: dad-2[e] + h[e] --&gt; dad-2[c] + h[c]</html:p>
<html:p>Confidence Level: 2</html:p>
<html:p>GENE ASSOCIATION: (HP1180)</html:p>
</notes>
<listOfReactants>
<speciesReference species="M_dad_DASH_2_e" stoichiometry="1"/>
<speciesReference species="M_h_e" stoichiometry="1"/>
</listOfReactants>
<listOfProducts>
<speciesReference species="M_dad_DASH_2_c" stoichiometry="1"/>
<speciesReference species="M_h_c" stoichiometry="1"/>
</listOfProducts>
<kineticLaw>
<math xmlns="http://www.w3.org/1998/Math/MathML">
<ci>FLUX_VALUE</ci>
</math>
<listOfParameters>
<parameter id="LOWER_BOUND" value="0" units="mmol_per_gDW_per_hr"/>
<parameter id="UPPER_BOUND" value="999999" units="mmol_per_gDW_per_hr"/>
<parameter id="OBJECTIVE_COEFFICIENT" value="0" />
<parameter id="FLUX_VALUE" value="0" units="mmol_per_gDW_per_hr"/>
</listOfParameters>
</kineticLaw>
</reaction>
<reaction id="R_DAGK_HP" name="Diacylglycerol kinase Hp specific" reversible="false">
<notes>
<html:p>Abbreviation: R_DAGK_HP</html:p>
<html:p>Synonyms: _0</html:p>
<html:p>SUBSYSTEM: Glycerolipid Synthesis</html:p>
<html:p>Equation: [c] : 12dgr_HP + atp --&gt; adp + h + pa_Hp</html:p>
<html:p>Confidence Level: 2</html:p>
<html:p>tv</html:p>
<html:p>GENE ASSOCIATION: (HP0700)</html:p>
</notes>
<listOfReactants>
<speciesReference species="M_12dgr_HP_c" stoichiometry="1"/>
<speciesReference species="M_atp_c" stoichiometry="1"/>
</listOfReactants>
<listOfProducts>
<speciesReference species="M_adp_c" stoichiometry="1"/>
<speciesReference species="M_h_c" stoichiometry="1"/>
<speciesReference species="M_pa_Hp_c" stoichiometry="1"/>
</listOfProducts>
<kineticLaw>
<math xmlns="http://www.w3.org/1998/Math/MathML">
<ci>FLUX_VALUE</ci>
</math>
<listOfParameters>
<parameter id="LOWER_BOUND" value="0" units="mmol_per_gDW_per_hr"/>
<parameter id="UPPER_BOUND" value="999999" units="mmol_per_gDW_per_hr"/>
<parameter id="OBJECTIVE_COEFFICIENT" value="0" />
<parameter id="FLUX_VALUE" value="0" units="mmol_per_gDW_per_hr"/>
</listOfParameters>
</kineticLaw>
</reaction>
<reaction id="R_DALAt2" name="D-Alanine transport via proton symport" reversible="false">
<notes>
<html:p>Abbreviation: R_DALAt2</html:p>
<html:p>Synonyms: _0</html:p>
<html:p>SUBSYSTEM: Transport</html:p>
<html:p>Equation: ala-D[e] + h[e] --&gt; ala-D[c] + h[c]</html:p>
<html:p>Confidence Level: 2</html:p>
<html:p>tv</html:p>
<html:p>GENE ASSOCIATION: (HP0942)</html:p>
</notes>
<listOfReactants>
<speciesReference species="M_ala_DASH_D_e" stoichiometry="1"/>
<speciesReference species="M_h_e" stoichiometry="1"/>
</listOfReactants>
<listOfProducts>
<speciesReference species="M_ala_DASH_D_c" stoichiometry="1"/>
<speciesReference species="M_h_c" stoichiometry="1"/>
</listOfProducts>
<kineticLaw>
<math xmlns="http://www.w3.org/1998/Math/MathML">
<ci>FLUX_VALUE</ci>
</math>
<listOfParameters>
<parameter id="LOWER_BOUND" value="0" units="mmol_per_gDW_per_hr"/>
<parameter id="UPPER_BOUND" value="999999" units="mmol_per_gDW_per_hr"/>
<parameter id="OBJECTIVE_COEFFICIENT" value="0" />
<parameter id="FLUX_VALUE" value="0" units="mmol_per_gDW_per_hr"/>
</listOfParameters>
</kineticLaw>
</reaction>
<reaction id="R_DAPDC" name="diaminopimelate decarboxylase" reversible="false">
<notes>
<html:p>Abbreviation: R_DAPDC</html:p>
<html:p>Synonyms: _0</html:p>
<html:p>EC Number: 4.1.1.20</html:p>
<html:p>SUBSYSTEM: Lysine Biosynthesis</html:p>
<html:p>Equation: [c] : 26dap-M + h --&gt; co2 + lys-L</html:p>
<html:p>Confidence Level: 2</html:p>
<html:p>GENE ASSOCIATION: (HP0290)</html:p>
</notes>
<listOfReactants>
<speciesReference species="M_26dap_DASH_M_c" stoichiometry="1"/>
<speciesReference species="M_h_c" stoichiometry="1"/>
</listOfReactants>
<listOfProducts>
<speciesReference species="M_co2_c" stoichiometry="1"/>
<speciesReference species="M_lys_DASH_L_c" stoichiometry="1"/>
</listOfProducts>
<kineticLaw>
<math xmlns="http://www.w3.org/1998/Math/MathML">
<ci>FLUX_VALUE</ci>
</math>
<listOfParameters>
<parameter id="LOWER_BOUND" value="0" units="mmol_per_gDW_per_hr"/>
<parameter id="UPPER_BOUND" value="999999" units="mmol_per_gDW_per_hr"/>
<parameter id="OBJECTIVE_COEFFICIENT" value="0" />
<parameter id="FLUX_VALUE" value="0" units="mmol_per_gDW_per_hr"/>
</listOfParameters>
</kineticLaw>
</reaction>
<reaction id="R_DAPE" name="diaminopimelate epimerase" reversible="true">
<notes>
<html:p>Abbreviation: R_DAPE</html:p>
<html:p>Synonyms: _0</html:p>
<html:p>EC Number: 5.1.1.7</html:p>
<html:p>SUBSYSTEM: Lysine Biosynthesis</html:p>
<html:p>Equation: [c] : 26dap-LL &lt;==&gt; 26dap-M</html:p>
<html:p>Confidence Level: 2</html:p>
<html:p>GENE ASSOCIATION: (HP0566)</html:p>
</notes>
<listOfReactants>
<speciesReference species="M_26dap_DASH_LL_c" stoichiometry="1"/>
</listOfReactants>
<listOfProducts>
<speciesReference species="M_26dap_DASH_M_c" stoichiometry="1"/>
</listOfProducts>
<kineticLaw>
<math xmlns="http://www.w3.org/1998/Math/MathML">
<ci>FLUX_VALUE</ci>
</math>
<listOfParameters>
<parameter id="LOWER_BOUND" value="-999999" units="mmol_per_gDW_per_hr"/>
<parameter id="UPPER_BOUND" value="999999" units="mmol_per_gDW_per_hr"/>
<parameter id="OBJECTIVE_COEFFICIENT" value="0" />
<parameter id="FLUX_VALUE" value="0" units="mmol_per_gDW_per_hr"/>
</listOfParameters>
</kineticLaw>
</reaction>
<reaction id="R_DASYN_HP" name="CDP-Diacylglycerol synthetase Hp specific" reversible="true">
<notes>
<html:p>Abbreviation: R_DASYN_HP</html:p>
<html:p>Synonyms: _0</html:p>
<html:p>EC Number: 2.7.7.41</html:p>
<html:p>SUBSYSTEM: Glycerolipid Synthesis</html:p>
<html:p>Equation: [c] : ctp + h + pa_Hp &lt;==&gt; cdpdag_HP + ppi</html:p>
<html:p>Confidence Level: 2</html:p>
<html:p>tv</html:p>
<html:p>GENE ASSOCIATION: (HP0215)</html:p>
</notes>
<listOfReactants>
<speciesReference species="M_ctp_c" stoichiometry="1"/>
<speciesReference species="M_h_c" stoichiometry="1"/>
<speciesReference species="M_pa_Hp_c" stoichiometry="1"/>
</listOfReactants>
<listOfProducts>
<speciesReference species="M_cdpdag_HP_c" stoichiometry="1"/>
<speciesReference species="M_ppi_c" stoichiometry="1"/>
</listOfProducts>
<kineticLaw>
<math xmlns="http://www.w3.org/1998/Math/MathML">
<ci>FLUX_VALUE</ci>
</math>
<listOfParameters>
<parameter id="LOWER_BOUND" value="-999999" units="mmol_per_gDW_per_hr"/>
<parameter id="UPPER_BOUND" value="999999" units="mmol_per_gDW_per_hr"/>
<parameter id="OBJECTIVE_COEFFICIENT" value="0" />
<parameter id="FLUX_VALUE" value="0" units="mmol_per_gDW_per_hr"/>
</listOfParameters>
</kineticLaw>
</reaction>
<reaction id="R_DB4PS" name="_3,4-Dihydroxy-2-butanone-4-phosphate synthase" reversible="false">
<notes>
<html:p>Abbreviation: R_DB4PS</html:p>
<html:p>Synonyms: _2</html:p>
<html:p>SUBSYSTEM: Riboflavin Metabolism</html:p>
<html:p>Equation: [c] : ru5p-D --&gt; db4p + for + h</html:p>
<html:p>Confidence Level: 4</html:p>
<html:p>No EC number: ribA in B. subtilis catalyzes two reactions (GTP cyclohydrolase II / 3,4-dihydroxy-2-butanone 4-phosphate synthase)
AZ: EC no. 4.1.99.12 for the synthase reaction</html:p>
<html:p>GENE ASSOCIATION: (HP0804)</html:p>
</notes>
<listOfReactants>
<speciesReference species="M_ru5p_DASH_D_c" stoichiometry="1"/>
</listOfReactants>
<listOfProducts>
<speciesReference species="M_db4p_c" stoichiometry="1"/>
<speciesReference species="M_for_c" stoichiometry="1"/>
<speciesReference species="M_h_c" stoichiometry="1"/>
</listOfProducts>
<kineticLaw>
<math xmlns="http://www.w3.org/1998/Math/MathML">
<ci>FLUX_VALUE</ci>
</math>
<listOfParameters>
<parameter id="LOWER_BOUND" value="0" units="mmol_per_gDW_per_hr"/>
<parameter id="UPPER_BOUND" value="999999" units="mmol_per_gDW_per_hr"/>
<parameter id="OBJECTIVE_COEFFICIENT" value="0" />
<parameter id="FLUX_VALUE" value="0" units="mmol_per_gDW_per_hr"/>
</listOfParameters>
</kineticLaw>
</reaction>
<reaction id="R_DBTSr" name="dethiobiotin synthase" reversible="true">
<notes>
<html:p>Abbreviation: R_DBTSr</html:p>
<html:p>Synonyms: _0</html:p>
<html:p>EC Number: 6.3.3.3</html:p>
<html:p>SUBSYSTEM: Biotin Biosynthesis</html:p>
<html:p>Equation: [c] : atp + co2 + dann &lt;==&gt; adp + dtbt + (3) h + pi</html:p>
<html:p>Confidence Level: 2</html:p>
<html:p>JLR- reversible version of DBTS</html:p>
<html:p>GENE ASSOCIATION: (HP0029)</html:p>
</notes>
<listOfReactants>
<speciesReference species="M_atp_c" stoichiometry="1"/>
<speciesReference species="M_co2_c" stoichiometry="1"/>
<speciesReference species="M_dann_c" stoichiometry="1"/>
</listOfReactants>
<listOfProducts>
<speciesReference species="M_adp_c" stoichiometry="1"/>
<speciesReference species="M_dtbt_c" stoichiometry="1"/>
<speciesReference species="M_h_c" stoichiometry="3"/>
<speciesReference species="M_pi_c" stoichiometry="1"/>
</listOfProducts>
<kineticLaw>
<math xmlns="http://www.w3.org/1998/Math/MathML">
<ci>FLUX_VALUE</ci>
</math>
<listOfParameters>
<parameter id="LOWER_BOUND" value="-999999" units="mmol_per_gDW_per_hr"/>
<parameter id="UPPER_BOUND" value="999999" units="mmol_per_gDW_per_hr"/>
<parameter id="OBJECTIVE_COEFFICIENT" value="0" />
<parameter id="FLUX_VALUE" value="0" units="mmol_per_gDW_per_hr"/>
</listOfParameters>
</kineticLaw>
</reaction>
<reaction id="R_DCTPD" name="dCTP deaminase" reversible="false">
<notes>
<html:p>Abbreviation: R_DCTPD</html:p>
<html:p>Synonyms: _0</html:p>
<html:p>EC Number: 3.5.4.13</html:p>
<html:p>SUBSYSTEM: Nucleotide Interconversion</html:p>
<html:p>Equation: [c] : dctp + h + h2o --&gt; dutp + nh4</html:p>
<html:p>Confidence Level: 2</html:p>
<html:p>tv</html:p>
<html:p>GENE ASSOCIATION: (HP0372)</html:p>
</notes>
<listOfReactants>
<speciesReference species="M_dctp_c" stoichiometry="1"/>
<speciesReference species="M_h_c" stoichiometry="1"/>
<speciesReference species="M_h2o_c" stoichiometry="1"/>
</listOfReactants>
<listOfProducts>
<speciesReference species="M_dutp_c" stoichiometry="1"/>
<speciesReference species="M_nh4_c" stoichiometry="1"/>
</listOfProducts>
<kineticLaw>
<math xmlns="http://www.w3.org/1998/Math/MathML">
<ci>FLUX_VALUE</ci>
</math>
<listOfParameters>
<parameter id="LOWER_BOUND" value="0" units="mmol_per_gDW_per_hr"/>
<parameter id="UPPER_BOUND" value="999999" units="mmol_per_gDW_per_hr"/>
<parameter id="OBJECTIVE_COEFFICIENT" value="0" />
<parameter id="FLUX_VALUE" value="0" units="mmol_per_gDW_per_hr"/>
</listOfParameters>
</kineticLaw>
</reaction>
<reaction id="R_DCTPD2" name="dCTP deaminase" reversible="false">
<notes>
<html:p>Abbreviation: R_DCTPD2</html:p>
<html:p>Synonyms: _0</html:p>
<html:p>EC Number: 3.5.4.13</html:p>
<html:p>SUBSYSTEM: Nucleotide Interconversion</html:p>
<html:p>Equation: [c] : ctp + h + h2o --&gt; nh4 + utp</html:p>
<html:p>Confidence Level: 2</html:p>
<html:p>IT</html:p>
<html:p>GENE ASSOCIATION: (HP0372)</html:p>
</notes>
<listOfReactants>
<speciesReference species="M_ctp_c" stoichiometry="1"/>
<speciesReference species="M_h_c" stoichiometry="1"/>
<speciesReference species="M_h2o_c" stoichiometry="1"/>
</listOfReactants>
<listOfProducts>
<speciesReference species="M_nh4_c" stoichiometry="1"/>
<speciesReference species="M_utp_c" stoichiometry="1"/>
</listOfProducts>
<kineticLaw>
<math xmlns="http://www.w3.org/1998/Math/MathML">
<ci>FLUX_VALUE</ci>
</math>
<listOfParameters>
<parameter id="LOWER_BOUND" value="0" units="mmol_per_gDW_per_hr"/>
<parameter id="UPPER_BOUND" value="999999" units="mmol_per_gDW_per_hr"/>
<parameter id="OBJECTIVE_COEFFICIENT" value="0" />
<parameter id="FLUX_VALUE" value="0" units="mmol_per_gDW_per_hr"/>
</listOfParameters>
</kineticLaw>
</reaction>
<reaction id="R_DCYTt2" name="deoxycytidine transport in via proton symport" reversible="false">
<notes>
<html:p>Abbreviation: R_DCYTt2</html:p>
<html:p>Synonyms: _0</html:p>
<html:p>SUBSYSTEM: Transport</html:p>
<html:p>Equation: dcyt[e] + h[e] --&gt; dcyt[c] + h[c]</html:p>
<html:p>Confidence Level: 2</html:p>
<html:p>GENE ASSOCIATION: (HP1180)</html:p>
</notes>
<listOfReactants>
<speciesReference species="M_dcyt_e" stoichiometry="1"/>
<speciesReference species="M_h_e" stoichiometry="1"/>
</listOfReactants>
<listOfProducts>
<speciesReference species="M_dcyt_c" stoichiometry="1"/>
<speciesReference species="M_h_c" stoichiometry="1"/>
</listOfProducts>
<kineticLaw>
<math xmlns="http://www.w3.org/1998/Math/MathML">
<ci>FLUX_VALUE</ci>
</math>
<listOfParameters>
<parameter id="LOWER_BOUND" value="0" units="mmol_per_gDW_per_hr"/>
<parameter id="UPPER_BOUND" value="999999" units="mmol_per_gDW_per_hr"/>
<parameter id="OBJECTIVE_COEFFICIENT" value="0" />
<parameter id="FLUX_VALUE" value="0" units="mmol_per_gDW_per_hr"/>
</listOfParameters>
</kineticLaw>
</reaction>
<reaction id="R_DDPA" name="_3-deoxy-D-arabino-heptulosonate 7-phosphate synthetase" reversible="false">
<notes>
<html:p>Abbreviation: R_DDPA</html:p>
<html:p>Synonyms: _0</html:p>
<html:p>EC Number: 4.1.2.15</html:p>
<html:p>SUBSYSTEM: Chorismate Biosynthesis</html:p>
<html:p>Equation: [c] : e4p + h2o + pep --&gt; 2dda7p + pi</html:p>
<html:p>Confidence Level: 2</html:p>
<html:p>GENE ASSOCIATION: (HP0134)</html:p>
</notes>
<listOfReactants>
<speciesReference species="M_e4p_c" stoichiometry="1"/>
<speciesReference species="M_h2o_c" stoichiometry="1"/>
<speciesReference species="M_pep_c" stoichiometry="1"/>
</listOfReactants>
<listOfProducts>
<speciesReference species="M_2dda7p_c" stoichiometry="1"/>
<speciesReference species="M_pi_c" stoichiometry="1"/>
</listOfProducts>
<kineticLaw>
<math xmlns="http://www.w3.org/1998/Math/MathML">
<ci>FLUX_VALUE</ci>
</math>
<listOfParameters>
<parameter id="LOWER_BOUND" value="0" units="mmol_per_gDW_per_hr"/>
<parameter id="UPPER_BOUND" value="999999" units="mmol_per_gDW_per_hr"/>
<parameter id="OBJECTIVE_COEFFICIENT" value="0" />
<parameter id="FLUX_VALUE" value="0" units="mmol_per_gDW_per_hr"/>
</listOfParameters>
</kineticLaw>
</reaction>
<reaction id="R_DDPGA" name="_2-dehydro-3-deoxy-phosphogluconate aldolase" reversible="true">
<notes>
<html:p>Abbreviation: R_DDPGA</html:p>
<html:p>Synonyms: _0</html:p>
<html:p>EC Number: 4.1.2.14</html:p>
<html:p>SUBSYSTEM: Glyoxylate Biosynthesis</html:p>
<html:p>Equation: [c] : 4h2oglt &lt;==&gt; glx + pyr</html:p>
<html:p>Confidence Level: 2</html:p>
<html:p>IT 
rxn is done by 4.1.2.14 and 4.1.3.16</html:p>
<html:p>GENE ASSOCIATION: (HP1099)</html:p>
</notes>
<listOfReactants>
<speciesReference species="M_4h2oglt_c" stoichiometry="1"/>
</listOfReactants>
<listOfProducts>
<speciesReference species="M_glx_c" stoichiometry="1"/>
<speciesReference species="M_pyr_c" stoichiometry="1"/>
</listOfProducts>
<kineticLaw>
<math xmlns="http://www.w3.org/1998/Math/MathML">
<ci>FLUX_VALUE</ci>
</math>
<listOfParameters>
<parameter id="LOWER_BOUND" value="-999999" units="mmol_per_gDW_per_hr"/>
<parameter id="UPPER_BOUND" value="999999" units="mmol_per_gDW_per_hr"/>
<parameter id="OBJECTIVE_COEFFICIENT" value="0" />
<parameter id="FLUX_VALUE" value="0" units="mmol_per_gDW_per_hr"/>
</listOfParameters>
</kineticLaw>
</reaction>
<reaction id="R_DGK1" name="deoxyguanylate kinase (dGMP:ATP)" reversible="true">
<notes>
<html:p>Abbreviation: R_DGK1</html:p>
<html:p>Synonyms: _0</html:p>
<html:p>EC Number: 2.7.4.8</html:p>
<html:p>SUBSYSTEM: Nucleotide Interconversion</html:p>
<html:p>Equation: [c] : atp + dgmp &lt;==&gt; adp + dgdp</html:p>
<html:p>Confidence Level: 2</html:p>
<html:p>Added EC- JLR</html:p>
<html:p>GENE ASSOCIATION: (HP0321)</html:p>
</notes>
<listOfReactants>
<speciesReference species="M_atp_c" stoichiometry="1"/>
<speciesReference species="M_dgmp_c" stoichiometry="1"/>
</listOfReactants>
<listOfProducts>
<speciesReference species="M_adp_c" stoichiometry="1"/>
<speciesReference species="M_dgdp_c" stoichiometry="1"/>
</listOfProducts>
<kineticLaw>
<math xmlns="http://www.w3.org/1998/Math/MathML">
<ci>FLUX_VALUE</ci>
</math>
<listOfParameters>
<parameter id="LOWER_BOUND" value="-999999" units="mmol_per_gDW_per_hr"/>
<parameter id="UPPER_BOUND" value="999999" units="mmol_per_gDW_per_hr"/>
<parameter id="OBJECTIVE_COEFFICIENT" value="0" />
<parameter id="FLUX_VALUE" value="0" units="mmol_per_gDW_per_hr"/>
</listOfParameters>
</kineticLaw>
</reaction>
<reaction id="R_DHDPRy" name="dihydrodipicolinate reductase (NADPH)" reversible="false">
<notes>
<html:p>Abbreviation: R_DHDPRy</html:p>
<html:p>Synonyms: _0</html:p>
<html:p>EC Number: 1.3.1.26</html:p>
<html:p>SUBSYSTEM: Lysine Biosynthesis</html:p>
<html:p>Equation: [c] : 23dhdp + h + nadph --&gt; nadp + thdp</html:p>
<html:p>Confidence Level: 2</html:p>
<html:p>GENE ASSOCIATION: (HP0510)</html:p>
</notes>
<listOfReactants>
<speciesReference species="M_23dhdp_c" stoichiometry="1"/>
<speciesReference species="M_h_c" stoichiometry="1"/>
<speciesReference species="M_nadph_c" stoichiometry="1"/>
</listOfReactants>
<listOfProducts>
<speciesReference species="M_nadp_c" stoichiometry="1"/>
<speciesReference species="M_thdp_c" stoichiometry="1"/>
</listOfProducts>
<kineticLaw>
<math xmlns="http://www.w3.org/1998/Math/MathML">
<ci>FLUX_VALUE</ci>
</math>
<listOfParameters>
<parameter id="LOWER_BOUND" value="0" units="mmol_per_gDW_per_hr"/>
<parameter id="UPPER_BOUND" value="999999" units="mmol_per_gDW_per_hr"/>
<parameter id="OBJECTIVE_COEFFICIENT" value="0" />
<parameter id="FLUX_VALUE" value="0" units="mmol_per_gDW_per_hr"/>
</listOfParameters>
</kineticLaw>
</reaction>
<reaction id="R_DHDPS" name="dihydrodipicolinate synthase" reversible="false">
<notes>
<html:p>Abbreviation: R_DHDPS</html:p>
<html:p>Synonyms: _0</html:p>
<html:p>EC Number: 4.2.1.52</html:p>
<html:p>SUBSYSTEM: Lysine Biosynthesis</html:p>
<html:p>Equation: [c] : aspsa + pyr --&gt; 23dhdp + h + (2) h2o</html:p>
<html:p>Confidence Level: 2</html:p>
<html:p>GENE ASSOCIATION: (HP1013)</html:p>
</notes>
<listOfReactants>
<speciesReference species="M_aspsa_c" stoichiometry="1"/>
<speciesReference species="M_pyr_c" stoichiometry="1"/>
</listOfReactants>
<listOfProducts>
<speciesReference species="M_23dhdp_c" stoichiometry="1"/>
<speciesReference species="M_h_c" stoichiometry="1"/>
<speciesReference species="M_h2o_c" stoichiometry="2"/>
</listOfProducts>
<kineticLaw>
<math xmlns="http://www.w3.org/1998/Math/MathML">
<ci>FLUX_VALUE</ci>
</math>
<listOfParameters>
<parameter id="LOWER_BOUND" value="0" units="mmol_per_gDW_per_hr"/>
<parameter id="UPPER_BOUND" value="999999" units="mmol_per_gDW_per_hr"/>
<parameter id="OBJECTIVE_COEFFICIENT" value="0" />
<parameter id="FLUX_VALUE" value="0" units="mmol_per_gDW_per_hr"/>
</listOfParameters>
</kineticLaw>
</reaction>
<reaction id="R_DHFRi" name="dihydrofolate reductase (irreversible)" reversible="false">
<notes>
<html:p>Abbreviation: R_DHFRi</html:p>
<html:p>Synonyms: _0</html:p>
<html:p>EC Number: 1.5.1.3</html:p>
<html:p>SUBSYSTEM: Folate Biosynthesis</html:p>
<html:p>Equation: [c] : dhf + h + nadph --&gt; nadp + thf</html:p>
<html:p>Confidence Level: 1</html:p>
<html:p>NCD</html:p>
<html:p>GENE ASSOCIATION: </html:p>
</notes>
<listOfReactants>
<speciesReference species="M_dhf_c" stoichiometry="1"/>
<speciesReference species="M_h_c" stoichiometry="1"/>
<speciesReference species="M_nadph_c" stoichiometry="1"/>
</listOfReactants>
<listOfProducts>
<speciesReference species="M_nadp_c" stoichiometry="1"/>
<speciesReference species="M_thf_c" stoichiometry="1"/>
</listOfProducts>
<kineticLaw>
<math xmlns="http://www.w3.org/1998/Math/MathML">
<ci>FLUX_VALUE</ci>
</math>
<listOfParameters>
<parameter id="LOWER_BOUND" value="0" units="mmol_per_gDW_per_hr"/>
<parameter id="UPPER_BOUND" value="999999" units="mmol_per_gDW_per_hr"/>
<parameter id="OBJECTIVE_COEFFICIENT" value="0" />
<parameter id="FLUX_VALUE" value="0" units="mmol_per_gDW_per_hr"/>
</listOfParameters>
</kineticLaw>
</reaction>
<reaction id="R_DHFS" name="dihydrofolate synthase" reversible="false">
<notes>
<html:p>Abbreviation: R_DHFS</html:p>
<html:p>Synonyms: _0</html:p>
<html:p>EC Number: 6.3.2.12</html:p>
<html:p>SUBSYSTEM: Folate Biosynthesis</html:p>
<html:p>Equation: [c] : atp + dhpt + glu-L --&gt; adp + dhf + h + pi</html:p>
<html:p>Confidence Level: 2</html:p>
<html:p>GENE ASSOCIATION: (HP1545)</html:p>
</notes>
<listOfReactants>
<speciesReference species="M_atp_c" stoichiometry="1"/>
<speciesReference species="M_dhpt_c" stoichiometry="1"/>
<speciesReference species="M_glu_DASH_L_c" stoichiometry="1"/>
</listOfReactants>
<listOfProducts>
<speciesReference species="M_adp_c" stoichiometry="1"/>
<speciesReference species="M_dhf_c" stoichiometry="1"/>
<speciesReference species="M_h_c" stoichiometry="1"/>
<speciesReference species="M_pi_c" stoichiometry="1"/>
</listOfProducts>
<kineticLaw>
<math xmlns="http://www.w3.org/1998/Math/MathML">
<ci>FLUX_VALUE</ci>
</math>
<listOfParameters>
<parameter id="LOWER_BOUND" value="0" units="mmol_per_gDW_per_hr"/>
<parameter id="UPPER_BOUND" value="999999" units="mmol_per_gDW_per_hr"/>
<parameter id="OBJECTIVE_COEFFICIENT" value="0" />
<parameter id="FLUX_VALUE" value="0" units="mmol_per_gDW_per_hr"/>
</listOfParameters>
</kineticLaw>
</reaction>
<reaction id="R_DHNAOT2" name="_1,4-dihydroxy-2-naphthoate octaprenyltransferase" reversible="false">
<notes>
<html:p>Abbreviation: R_DHNAOT2</html:p>
<html:p>Synonyms: _0</html:p>
<html:p>SUBSYSTEM: Menaquinone Biosynthesis</html:p>
<html:p>Equation: [c] : dhna + octdp --&gt; 2dmmq6 + co2 + h + ppi</html:p>
<html:p>Confidence Level: 1</html:p>
<html:p>EC 2.5.1-; menA
Reaction is uncharged the loss of 2H (conversion from quinol to quinone form is thought to be spontaneous).
2dmmq8 changed to 2dmmq6 IT</html:p>
<html:p>GENE ASSOCIATION: </html:p>
</notes>
<listOfReactants>
<speciesReference species="M_dhna_c" stoichiometry="1"/>
<speciesReference species="M_octdp_c" stoichiometry="1"/>
</listOfReactants>
<listOfProducts>
<speciesReference species="M_2dmmq6_c" stoichiometry="1"/>
<speciesReference species="M_co2_c" stoichiometry="1"/>
<speciesReference species="M_h_c" stoichiometry="1"/>
<speciesReference species="M_ppi_c" stoichiometry="1"/>
</listOfProducts>
<kineticLaw>
<math xmlns="http://www.w3.org/1998/Math/MathML">
<ci>FLUX_VALUE</ci>
</math>
<listOfParameters>
<parameter id="LOWER_BOUND" value="0" units="mmol_per_gDW_per_hr"/>
<parameter id="UPPER_BOUND" value="999999" units="mmol_per_gDW_per_hr"/>
<parameter id="OBJECTIVE_COEFFICIENT" value="0" />
<parameter id="FLUX_VALUE" value="0" units="mmol_per_gDW_per_hr"/>
</listOfParameters>
</kineticLaw>
</reaction>
<reaction id="R_DHNPA" name="dihydroneopterin aldolase" reversible="false">
<notes>
<html:p>Abbreviation: R_DHNPA</html:p>
<html:p>Synonyms: _0</html:p>
<html:p>EC Number: 4.1.2.25</html:p>
<html:p>SUBSYSTEM: Folate Biosynthesis</html:p>
<html:p>Equation: [c] : dhnpt --&gt; 2ahhmp + gcald + h</html:p>
<html:p>Confidence Level: 2</html:p>
<html:p>GENE ASSOCIATION: (HP1510)</html:p>
</notes>
<listOfReactants>
<speciesReference species="M_dhnpt_c" stoichiometry="1"/>
</listOfReactants>
<listOfProducts>
<speciesReference species="M_2ahhmp_c" stoichiometry="1"/>
<speciesReference species="M_gcald_c" stoichiometry="1"/>
<speciesReference species="M_h_c" stoichiometry="1"/>
</listOfProducts>
<kineticLaw>
<math xmlns="http://www.w3.org/1998/Math/MathML">
<ci>FLUX_VALUE</ci>
</math>
<listOfParameters>
<parameter id="LOWER_BOUND" value="0" units="mmol_per_gDW_per_hr"/>
<parameter id="UPPER_BOUND" value="999999" units="mmol_per_gDW_per_hr"/>
<parameter id="OBJECTIVE_COEFFICIENT" value="0" />
<parameter id="FLUX_VALUE" value="0" units="mmol_per_gDW_per_hr"/>
</listOfParameters>
</kineticLaw>
</reaction>
<reaction id="R_DHORD3" name="dihydroorotic acid dehydrogenase (menaquinone 6)" reversible="true">
<notes>
<html:p>Abbreviation: R_DHORD3</html:p>
<html:p>Synonyms: _0</html:p>
<html:p>EC Number: 1.3.3.1</html:p>
<html:p>SUBSYSTEM: UTP/CTP de novo Synthesis</html:p>
<html:p>Equation: [c] : dhor-S + mqn6 &lt;==&gt; mql6 + orot</html:p>
<html:p>Confidence Level: 4</html:p>
<html:p>tv</html:p>
<html:p>GENE ASSOCIATION: (HP1011)</html:p>
</notes>
<listOfReactants>
<speciesReference species="M_dhor_DASH_S_c" stoichiometry="1"/>
<speciesReference species="M_mqn6_c" stoichiometry="1"/>
</listOfReactants>
<listOfProducts>
<speciesReference species="M_mql6_c" stoichiometry="1"/>
<speciesReference species="M_orot_c" stoichiometry="1"/>
</listOfProducts>
<kineticLaw>
<math xmlns="http://www.w3.org/1998/Math/MathML">
<ci>FLUX_VALUE</ci>
</math>
<listOfParameters>
<parameter id="LOWER_BOUND" value="-999999" units="mmol_per_gDW_per_hr"/>
<parameter id="UPPER_BOUND" value="999999" units="mmol_per_gDW_per_hr"/>
<parameter id="OBJECTIVE_COEFFICIENT" value="0" />
<parameter id="FLUX_VALUE" value="0" units="mmol_per_gDW_per_hr"/>
</listOfParameters>
</kineticLaw>
</reaction>
<reaction id="R_DHORTS" name="dihydroorotase" reversible="true">
<notes>
<html:p>Abbreviation: R_DHORTS</html:p>
<html:p>Synonyms: _0</html:p>
<html:p>EC Number: 3.5.2.3</html:p>
<html:p>SUBSYSTEM: UTP/CTP de novo Synthesis</html:p>
<html:p>Equation: [c] : dhor-S + h2o &lt;==&gt; cbasp + h</html:p>
<html:p>Confidence Level: 4</html:p>
<html:p>GENE ASSOCIATION: (HP0581 and HP0266)</html:p>
</notes>
<listOfReactants>
<speciesReference species="M_dhor_DASH_S_c" stoichiometry="1"/>
<speciesReference species="M_h2o_c" stoichiometry="1"/>
</listOfReactants>
<listOfProducts>
<speciesReference species="M_cbasp_c" stoichiometry="1"/>
<speciesReference species="M_h_c" stoichiometry="1"/>
</listOfProducts>
<kineticLaw>
<math xmlns="http://www.w3.org/1998/Math/MathML">
<ci>FLUX_VALUE</ci>
</math>
<listOfParameters>
<parameter id="LOWER_BOUND" value="-999999" units="mmol_per_gDW_per_hr"/>
<parameter id="UPPER_BOUND" value="999999" units="mmol_per_gDW_per_hr"/>
<parameter id="OBJECTIVE_COEFFICIENT" value="0" />
<parameter id="FLUX_VALUE" value="0" units="mmol_per_gDW_per_hr"/>
</listOfParameters>
</kineticLaw>
</reaction>
<reaction id="R_DHPPDA" name="diaminohydroxyphosphoribosylaminopyrimidine deaminase" reversible="false">
<notes>
<html:p>Abbreviation: R_DHPPDA</html:p>
<html:p>Synonyms: _0</html:p>
<html:p>EC Number: 3.5.4.26</html:p>
<html:p>SUBSYSTEM: Riboflavin Metabolism</html:p>
<html:p>Equation: [c] : 25dhpp + h + h2o --&gt; 5apru + nh4</html:p>
<html:p>Confidence Level: 4</html:p>
<html:p>GENE ASSOCIATION: (HP1505)</html:p>
</notes>
<listOfReactants>
<speciesReference species="M_25dhpp_c" stoichiometry="1"/>
<speciesReference species="M_h_c" stoichiometry="1"/>
<speciesReference species="M_h2o_c" stoichiometry="1"/>
</listOfReactants>
<listOfProducts>
<speciesReference species="M_5apru_c" stoichiometry="1"/>
<speciesReference species="M_nh4_c" stoichiometry="1"/>
</listOfProducts>
<kineticLaw>
<math xmlns="http://www.w3.org/1998/Math/MathML">
<ci>FLUX_VALUE</ci>
</math>
<listOfParameters>
<parameter id="LOWER_BOUND" value="0" units="mmol_per_gDW_per_hr"/>
<parameter id="UPPER_BOUND" value="999999" units="mmol_per_gDW_per_hr"/>
<parameter id="OBJECTIVE_COEFFICIENT" value="0" />
<parameter id="FLUX_VALUE" value="0" units="mmol_per_gDW_per_hr"/>
</listOfParameters>
</kineticLaw>
</reaction>
<reaction id="R_DHPS" name="dihydropteroate synthase" reversible="false">
<notes>
<html:p>Abbreviation: R_DHPS</html:p>
<html:p>Synonyms: _0</html:p>
<html:p>EC Number: 2.5.1.15</html:p>
<html:p>SUBSYSTEM: Folate Biosynthesis</html:p>
<html:p>Equation: [c] : 2ahhmp + 4abz --&gt; dhpt + h2o</html:p>
<html:p>Confidence Level: 2</html:p>
<html:p>GENE ASSOCIATION: (HP1232)</html:p>
</notes>
<listOfReactants>
<speciesReference species="M_2ahhmp_c" stoichiometry="1"/>
<speciesReference species="M_4abz_c" stoichiometry="1"/>
</listOfReactants>
<listOfProducts>
<speciesReference species="M_dhpt_c" stoichiometry="1"/>
<speciesReference species="M_h2o_c" stoichiometry="1"/>
</listOfProducts>
<kineticLaw>
<math xmlns="http://www.w3.org/1998/Math/MathML">
<ci>FLUX_VALUE</ci>
</math>
<listOfParameters>
<parameter id="LOWER_BOUND" value="0" units="mmol_per_gDW_per_hr"/>
<parameter id="UPPER_BOUND" value="999999" units="mmol_per_gDW_per_hr"/>
<parameter id="OBJECTIVE_COEFFICIENT" value="0" />
<parameter id="FLUX_VALUE" value="0" units="mmol_per_gDW_per_hr"/>
</listOfParameters>
</kineticLaw>
</reaction>
<reaction id="R_DHPTDCs" name="_4,5-dihydroxy-2,3-pentanedione cyclization (spontaneous)" reversible="false">
<notes>
<html:p>Abbreviation: R_DHPTDCs</html:p>
<html:p>Synonyms: _0</html:p>
<html:p>SUBSYSTEM: Others</html:p>
<html:p>Equation: [c] : dhptd --&gt; h2o + hmfurn</html:p>
<html:p>Confidence Level: 4</html:p>
<html:p>JLR</html:p>
<html:p>GENE ASSOCIATION: </html:p>
</notes>
<listOfReactants>
<speciesReference species="M_dhptd_c" stoichiometry="1"/>
</listOfReactants>
<listOfProducts>
<speciesReference species="M_h2o_c" stoichiometry="1"/>
<speciesReference species="M_hmfurn_c" stoichiometry="1"/>
</listOfProducts>
<kineticLaw>
<math xmlns="http://www.w3.org/1998/Math/MathML">
<ci>FLUX_VALUE</ci>
</math>
<listOfParameters>
<parameter id="LOWER_BOUND" value="0" units="mmol_per_gDW_per_hr"/>
<parameter id="UPPER_BOUND" value="999999" units="mmol_per_gDW_per_hr"/>
<parameter id="OBJECTIVE_COEFFICIENT" value="0" />
<parameter id="FLUX_VALUE" value="0" units="mmol_per_gDW_per_hr"/>
</listOfParameters>
</kineticLaw>
</reaction>
<reaction id="R_DHQD" name="_3-dehydroquinate dehydratase" reversible="true">
<notes>
<html:p>Abbreviation: R_DHQD</html:p>
<html:p>Synonyms: _0</html:p>
<html:p>EC Number: 4.2.1.10</html:p>
<html:p>SUBSYSTEM: Chorismate Biosynthesis</html:p>
<html:p>Equation: [c] : 3dhq &lt;==&gt; 3dhsk + h2o</html:p>
<html:p>Confidence Level: 4</html:p>
<html:p>GENE ASSOCIATION: (HP1038)</html:p>
</notes>
<listOfReactants>
<speciesReference species="M_3dhq_c" stoichiometry="1"/>
</listOfReactants>
<listOfProducts>
<speciesReference species="M_3dhsk_c" stoichiometry="1"/>
<speciesReference species="M_h2o_c" stoichiometry="1"/>
</listOfProducts>
<kineticLaw>
<math xmlns="http://www.w3.org/1998/Math/MathML">
<ci>FLUX_VALUE</ci>
</math>
<listOfParameters>
<parameter id="LOWER_BOUND" value="-999999" units="mmol_per_gDW_per_hr"/>
<parameter id="UPPER_BOUND" value="999999" units="mmol_per_gDW_per_hr"/>
<parameter id="OBJECTIVE_COEFFICIENT" value="0" />
<parameter id="FLUX_VALUE" value="0" units="mmol_per_gDW_per_hr"/>
</listOfParameters>
</kineticLaw>
</reaction>
<reaction id="R_DHQS" name="_3-dehydroquinate synthase" reversible="false">
<notes>
<html:p>Abbreviation: R_DHQS</html:p>
<html:p>Synonyms: _0</html:p>
<html:p>EC Number: 4.2.3.4</html:p>
<html:p>SUBSYSTEM: Chorismate Biosynthesis</html:p>
<html:p>Equation: [c] : 2dda7p --&gt; 3dhq + pi</html:p>
<html:p>Confidence Level: 2</html:p>
<html:p>Previously EC 4.6.1.3. now EC 4.2.3.4, 3-dehydroquinate synthase
</html:p>
<html:p>GENE ASSOCIATION: (HP0283)</html:p>
</notes>
<listOfReactants>
<speciesReference species="M_2dda7p_c" stoichiometry="1"/>
</listOfReactants>
<listOfProducts>
<speciesReference species="M_3dhq_c" stoichiometry="1"/>
<speciesReference species="M_pi_c" stoichiometry="1"/>
</listOfProducts>
<kineticLaw>
<math xmlns="http://www.w3.org/1998/Math/MathML">
<ci>FLUX_VALUE</ci>
</math>
<listOfParameters>
<parameter id="LOWER_BOUND" value="0" units="mmol_per_gDW_per_hr"/>
<parameter id="UPPER_BOUND" value="999999" units="mmol_per_gDW_per_hr"/>
<parameter id="OBJECTIVE_COEFFICIENT" value="0" />
<parameter id="FLUX_VALUE" value="0" units="mmol_per_gDW_per_hr"/>
</listOfParameters>
</kineticLaw>
</reaction>
<reaction id="R_DKMPPD" name="_2,3-diketo-5-methylthio-1-phosphopentane degradation reaction" reversible="false">
<notes>
<html:p>Abbreviation: R_DKMPPD</html:p>
<html:p>Synonyms: _0</html:p>
<html:p>SUBSYSTEM: Methionine Salvage Pathway </html:p>
<html:p>Equation: [c] : dkmpp + h2o + o2 --&gt; 2kmb + for + (2) h + pi</html:p>
<html:p>Confidence Level: 0</html:p>
<html:p>JLR- based on B. subtilis and K. pneumoniae reactions (not sure about the h2o and h)</html:p>
<html:p>GENE ASSOCIATION: </html:p>
</notes>
<listOfReactants>
<speciesReference species="M_dkmpp_c" stoichiometry="1"/>
<speciesReference species="M_h2o_c" stoichiometry="1"/>
<speciesReference species="M_o2_c" stoichiometry="1"/>
</listOfReactants>
<listOfProducts>
<speciesReference species="M_2kmb_c" stoichiometry="1"/>
<speciesReference species="M_for_c" stoichiometry="1"/>
<speciesReference species="M_h_c" stoichiometry="2"/>
<speciesReference species="M_pi_c" stoichiometry="1"/>
</listOfProducts>
<kineticLaw>
<math xmlns="http://www.w3.org/1998/Math/MathML">
<ci>FLUX_VALUE</ci>
</math>
<listOfParameters>
<parameter id="LOWER_BOUND" value="0" units="mmol_per_gDW_per_hr"/>
<parameter id="UPPER_BOUND" value="999999" units="mmol_per_gDW_per_hr"/>
<parameter id="OBJECTIVE_COEFFICIENT" value="0" />
<parameter id="FLUX_VALUE" value="0" units="mmol_per_gDW_per_hr"/>
</listOfParameters>
</kineticLaw>
</reaction>
<reaction id="R_DMATT" name="dimethylallyltranstransferase" reversible="false">
<notes>
<html:p>Abbreviation: R_DMATT</html:p>
<html:p>Synonyms: _0</html:p>
<html:p>EC Number: 2.5.1.1</html:p>
<html:p>SUBSYSTEM: Others</html:p>
<html:p>Equation: [c] : dmpp + ipdp --&gt; grdp + ppi</html:p>
<html:p>Confidence Level: 2</html:p>
<html:p>GENE ASSOCIATION: (HP0929)</html:p>
</notes>
<listOfReactants>
<speciesReference species="M_dmpp_c" stoichiometry="1"/>
<speciesReference species="M_ipdp_c" stoichiometry="1"/>
</listOfReactants>
<listOfProducts>
<speciesReference species="M_grdp_c" stoichiometry="1"/>
<speciesReference species="M_ppi_c" stoichiometry="1"/>
</listOfProducts>
<kineticLaw>
<math xmlns="http://www.w3.org/1998/Math/MathML">
<ci>FLUX_VALUE</ci>
</math>
<listOfParameters>
<parameter id="LOWER_BOUND" value="0" units="mmol_per_gDW_per_hr"/>
<parameter id="UPPER_BOUND" value="999999" units="mmol_per_gDW_per_hr"/>
<parameter id="OBJECTIVE_COEFFICIENT" value="0" />
<parameter id="FLUX_VALUE" value="0" units="mmol_per_gDW_per_hr"/>
</listOfParameters>
</kineticLaw>
</reaction>
<reaction id="R_DMPPS" name="_1-hydroxy-2-methyl-2-(E)-butenyl 4-diphosphate reductase (dmpp)" reversible="false">
<notes>
<html:p>Abbreviation: R_DMPPS</html:p>
<html:p>Synonyms: _0</html:p>
<html:p>SUBSYSTEM: Isoprenoid Biosynthesis</html:p>
<html:p>Equation: [c] : h + h2mb4p + nadh --&gt; dmpp + h2o + nad</html:p>
<html:p>Confidence Level: 2</html:p>
<html:p>JLR- unsure about cofactor stoichiometry</html:p>
<html:p>GENE ASSOCIATION: (HP0400)</html:p>
</notes>
<listOfReactants>
<speciesReference species="M_h_c" stoichiometry="1"/>
<speciesReference species="M_h2mb4p_c" stoichiometry="1"/>
<speciesReference species="M_nadh_c" stoichiometry="1"/>
</listOfReactants>
<listOfProducts>
<speciesReference species="M_dmpp_c" stoichiometry="1"/>
<speciesReference species="M_h2o_c" stoichiometry="1"/>
<speciesReference species="M_nad_c" stoichiometry="1"/>
</listOfProducts>
<kineticLaw>
<math xmlns="http://www.w3.org/1998/Math/MathML">
<ci>FLUX_VALUE</ci>
</math>
<listOfParameters>
<parameter id="LOWER_BOUND" value="0" units="mmol_per_gDW_per_hr"/>
<parameter id="UPPER_BOUND" value="999999" units="mmol_per_gDW_per_hr"/>
<parameter id="OBJECTIVE_COEFFICIENT" value="0" />
<parameter id="FLUX_VALUE" value="0" units="mmol_per_gDW_per_hr"/>
</listOfParameters>
</kineticLaw>
</reaction>
<reaction id="R_DM_HMFURN" name="Sink needed to allow 4-hydroxy-5-methyl-3(2H)-furanone to leave system" reversible="false">
<notes>
<html:p>Abbreviation: R_DM_HMFURN</html:p>
<html:p>Equation: [c] : hmfurn --&gt;</html:p>
<html:p>Confidence Level: </html:p>
<html:p>GENE ASSOCIATION: </html:p>
</notes>
<listOfReactants>
<speciesReference species="M_hmfurn_c" stoichiometry="1"/>
</listOfReactants>
<listOfProducts>
<speciesReference species="M_hmfurn_b" stoichiometry="1"/>
</listOfProducts>
<kineticLaw>
<math xmlns="http://www.w3.org/1998/Math/MathML">
<ci>FLUX_VALUE</ci>
</math>
<listOfParameters>
<parameter id="LOWER_BOUND" value="0" units="mmol_per_gDW_per_hr"/>
<parameter id="UPPER_BOUND" value="999999" units="mmol_per_gDW_per_hr"/>
<parameter id="OBJECTIVE_COEFFICIENT" value="0" />
<parameter id="FLUX_VALUE" value="0" units="mmol_per_gDW_per_hr"/>
</listOfParameters>
</kineticLaw>
</reaction>
<reaction id="R_DNMPPA" name="Dihydroneopterin monophosphate dephosphorylase" reversible="false">
<notes>
<html:p>Abbreviation: R_DNMPPA</html:p>
<html:p>Synonyms: _1</html:p>
<html:p>SUBSYSTEM: Folate Biosynthesis</html:p>
<html:p>Equation: [c] : dhpmp + h2o --&gt; dhnpt + pi</html:p>
<html:p>Confidence Level: 2</html:p>
<html:p>JLR- Neidhardt page 667</html:p>
<html:p>GENE ASSOCIATION: (HP1228)</html:p>
</notes>
<listOfReactants>
<speciesReference species="M_dhpmp_c" stoichiometry="1"/>
<speciesReference species="M_h2o_c" stoichiometry="1"/>
</listOfReactants>
<listOfProducts>
<speciesReference species="M_dhnpt_c" stoichiometry="1"/>
<speciesReference species="M_pi_c" stoichiometry="1"/>
</listOfProducts>
<kineticLaw>
<math xmlns="http://www.w3.org/1998/Math/MathML">
<ci>FLUX_VALUE</ci>
</math>
<listOfParameters>
<parameter id="LOWER_BOUND" value="0" units="mmol_per_gDW_per_hr"/>
<parameter id="UPPER_BOUND" value="999999" units="mmol_per_gDW_per_hr"/>
<parameter id="OBJECTIVE_COEFFICIENT" value="0" />
<parameter id="FLUX_VALUE" value="0" units="mmol_per_gDW_per_hr"/>
</listOfParameters>
</kineticLaw>
</reaction>
<reaction id="R_DNTPPA" name="Dihydroneopterin triphosphate pyrophosphatase" reversible="false">
<notes>
<html:p>Abbreviation: R_DNTPPA</html:p>
<html:p>Synonyms: _1</html:p>
<html:p>SUBSYSTEM: Folate Biosynthesis</html:p>
<html:p>Equation: [c] : ahdt + h2o --&gt; dhpmp + h + ppi</html:p>
<html:p>Confidence Level: 2</html:p>
<html:p>JLR- Neidhardt pg 667</html:p>
<html:p>GENE ASSOCIATION: (HP1228)</html:p>
</notes>
<listOfReactants>
<speciesReference species="M_ahdt_c" stoichiometry="1"/>
<speciesReference species="M_h2o_c" stoichiometry="1"/>
</listOfReactants>
<listOfProducts>
<speciesReference species="M_dhpmp_c" stoichiometry="1"/>
<speciesReference species="M_h_c" stoichiometry="1"/>
<speciesReference species="M_ppi_c" stoichiometry="1"/>
</listOfProducts>
<kineticLaw>
<math xmlns="http://www.w3.org/1998/Math/MathML">
<ci>FLUX_VALUE</ci>
</math>
<listOfParameters>
<parameter id="LOWER_BOUND" value="0" units="mmol_per_gDW_per_hr"/>
<parameter id="UPPER_BOUND" value="999999" units="mmol_per_gDW_per_hr"/>
<parameter id="OBJECTIVE_COEFFICIENT" value="0" />
<parameter id="FLUX_VALUE" value="0" units="mmol_per_gDW_per_hr"/>
</listOfParameters>
</kineticLaw>
</reaction>
<reaction id="R_DPCOAK" name="dephospho-CoA kinase" reversible="false">
<notes>
<html:p>Abbreviation: R_DPCOAK</html:p>
<html:p>Synonyms: _0</html:p>
<html:p>EC Number: 2.7.1.24</html:p>
<html:p>SUBSYSTEM: Pantothenate and CoA Biosynthesis</html:p>
<html:p>Equation: [c] : atp + dpcoa --&gt; adp + coa + h</html:p>
<html:p>Confidence Level: 2</html:p>
<html:p>GENE ASSOCIATION: (HP0831)</html:p>
</notes>
<listOfReactants>
<speciesReference species="M_atp_c" stoichiometry="1"/>
<speciesReference species="M_dpcoa_c" stoichiometry="1"/>
</listOfReactants>
<listOfProducts>
<speciesReference species="M_adp_c" stoichiometry="1"/>
<speciesReference species="M_coa_c" stoichiometry="1"/>
<speciesReference species="M_h_c" stoichiometry="1"/>
</listOfProducts>
<kineticLaw>
<math xmlns="http://www.w3.org/1998/Math/MathML">
<ci>FLUX_VALUE</ci>
</math>
<listOfParameters>
<parameter id="LOWER_BOUND" value="0" units="mmol_per_gDW_per_hr"/>
<parameter id="UPPER_BOUND" value="999999" units="mmol_per_gDW_per_hr"/>
<parameter id="OBJECTIVE_COEFFICIENT" value="0" />
<parameter id="FLUX_VALUE" value="0" units="mmol_per_gDW_per_hr"/>
</listOfParameters>
</kineticLaw>
</reaction>
<reaction id="R_DPR" name="_2-dehydropantoate 2-reductase" reversible="false">
<notes>
<html:p>Abbreviation: R_DPR</html:p>
<html:p>Synonyms: _5</html:p>
<html:p>EC Number: 1.1.1.169</html:p>
<html:p>SUBSYSTEM: Pantothenate and CoA Biosynthesis</html:p>
<html:p>Equation: [c] : 2dhp + h + nadph --&gt; nadp + pant-R</html:p>
<html:p>Confidence Level: 0</html:p>
<html:p>GENE ASSOCIATION: </html:p>
</notes>
<listOfReactants>
<speciesReference species="M_2dhp_c" stoichiometry="1"/>
<speciesReference species="M_h_c" stoichiometry="1"/>
<speciesReference species="M_nadph_c" stoichiometry="1"/>
</listOfReactants>
<listOfProducts>
<speciesReference species="M_nadp_c" stoichiometry="1"/>
<speciesReference species="M_pant_DASH_R_c" stoichiometry="1"/>
</listOfProducts>
<kineticLaw>
<math xmlns="http://www.w3.org/1998/Math/MathML">
<ci>FLUX_VALUE</ci>
</math>
<listOfParameters>
<parameter id="LOWER_BOUND" value="0" units="mmol_per_gDW_per_hr"/>
<parameter id="UPPER_BOUND" value="999999" units="mmol_per_gDW_per_hr"/>
<parameter id="OBJECTIVE_COEFFICIENT" value="0" />
<parameter id="FLUX_VALUE" value="0" units="mmol_per_gDW_per_hr"/>
</listOfParameters>
</kineticLaw>
</reaction>
<reaction id="R_DSERt2" name="D-serine transport via proton symport" reversible="false">
<notes>
<html:p>Abbreviation: R_DSERt2</html:p>
<html:p>Synonyms: _0</html:p>
<html:p>SUBSYSTEM: Transport</html:p>
<html:p>Equation: h[e] + ser-D[e] --&gt; h[c] + ser-D[c]</html:p>
<html:p>Confidence Level: 2</html:p>
<html:p>tv</html:p>
<html:p>GENE ASSOCIATION: (HP0942)</html:p>
</notes>
<listOfReactants>
<speciesReference species="M_h_e" stoichiometry="1"/>
<speciesReference species="M_ser_DASH_D_e" stoichiometry="1"/>
</listOfReactants>
<listOfProducts>
<speciesReference species="M_h_c" stoichiometry="1"/>
<speciesReference species="M_ser_DASH_D_c" stoichiometry="1"/>
</listOfProducts>
<kineticLaw>
<math xmlns="http://www.w3.org/1998/Math/MathML">
<ci>FLUX_VALUE</ci>
</math>
<listOfParameters>
<parameter id="LOWER_BOUND" value="0" units="mmol_per_gDW_per_hr"/>
<parameter id="UPPER_BOUND" value="999999" units="mmol_per_gDW_per_hr"/>
<parameter id="OBJECTIVE_COEFFICIENT" value="0" />
<parameter id="FLUX_VALUE" value="0" units="mmol_per_gDW_per_hr"/>
</listOfParameters>
</kineticLaw>
</reaction>
<reaction id="R_DTMPK" name="dTMP kinase" reversible="true">
<notes>
<html:p>Abbreviation: R_DTMPK</html:p>
<html:p>Synonyms: _0</html:p>
<html:p>EC Number: 2.7.4.9</html:p>
<html:p>SUBSYSTEM: Nucleotide Interconversion</html:p>
<html:p>Equation: [c] : atp + dtmp &lt;==&gt; adp + dtdp</html:p>
<html:p>Confidence Level: 2</html:p>
<html:p>GENE ASSOCIATION: (HP1474)</html:p>
</notes>
<listOfReactants>
<speciesReference species="M_atp_c" stoichiometry="1"/>
<speciesReference species="M_dtmp_c" stoichiometry="1"/>
</listOfReactants>
<listOfProducts>
<speciesReference species="M_adp_c" stoichiometry="1"/>
<speciesReference species="M_dtdp_c" stoichiometry="1"/>
</listOfProducts>
<kineticLaw>
<math xmlns="http://www.w3.org/1998/Math/MathML">
<ci>FLUX_VALUE</ci>
</math>
<listOfParameters>
<parameter id="LOWER_BOUND" value="-999999" units="mmol_per_gDW_per_hr"/>
<parameter id="UPPER_BOUND" value="999999" units="mmol_per_gDW_per_hr"/>
<parameter id="OBJECTIVE_COEFFICIENT" value="0" />
<parameter id="FLUX_VALUE" value="0" units="mmol_per_gDW_per_hr"/>
</listOfParameters>
</kineticLaw>
</reaction>
<reaction id="R_DURIK1" name="deoxyuridine kinase (ATP:Deoxyuridine)" reversible="false">
<notes>
<html:p>Abbreviation: R_DURIK1</html:p>
<html:p>Synonyms: _0</html:p>
<html:p>SUBSYSTEM: Nucleotide Interconversion</html:p>
<html:p>Equation: [c] : atp + duri --&gt; adp + dump + h</html:p>
<html:p>Confidence Level: 0</html:p>
<html:p>GENE ASSOCIATION: </html:p>
</notes>
<listOfReactants>
<speciesReference species="M_atp_c" stoichiometry="1"/>
<speciesReference species="M_duri_c" stoichiometry="1"/>
</listOfReactants>
<listOfProducts>
<speciesReference species="M_adp_c" stoichiometry="1"/>
<speciesReference species="M_dump_c" stoichiometry="1"/>
<speciesReference species="M_h_c" stoichiometry="1"/>
</listOfProducts>
<kineticLaw>
<math xmlns="http://www.w3.org/1998/Math/MathML">
<ci>FLUX_VALUE</ci>
</math>
<listOfParameters>
<parameter id="LOWER_BOUND" value="0" units="mmol_per_gDW_per_hr"/>
<parameter id="UPPER_BOUND" value="999999" units="mmol_per_gDW_per_hr"/>
<parameter id="OBJECTIVE_COEFFICIENT" value="0" />
<parameter id="FLUX_VALUE" value="0" units="mmol_per_gDW_per_hr"/>
</listOfParameters>
</kineticLaw>
</reaction>
<reaction id="R_DURIPP" name="deoxyuridine phosphorylase" reversible="true">
<notes>
<html:p>Abbreviation: R_DURIPP</html:p>
<html:p>Synonyms: _0</html:p>
<html:p>SUBSYSTEM: Nucleotide Interconversion</html:p>
<html:p>Equation: [c] : duri + pi &lt;==&gt; 2dr1p + ura</html:p>
<html:p>Confidence Level: 2</html:p>
<html:p>JLR </html:p>
<html:p>GENE ASSOCIATION: (HP1178)</html:p>
</notes>
<listOfReactants>
<speciesReference species="M_duri_c" stoichiometry="1"/>
<speciesReference species="M_pi_c" stoichiometry="1"/>
</listOfReactants>
<listOfProducts>
<speciesReference species="M_2dr1p_c" stoichiometry="1"/>
<speciesReference species="M_ura_c" stoichiometry="1"/>
</listOfProducts>
<kineticLaw>
<math xmlns="http://www.w3.org/1998/Math/MathML">
<ci>FLUX_VALUE</ci>
</math>
<listOfParameters>
<parameter id="LOWER_BOUND" value="-999999" units="mmol_per_gDW_per_hr"/>
<parameter id="UPPER_BOUND" value="999999" units="mmol_per_gDW_per_hr"/>
<parameter id="OBJECTIVE_COEFFICIENT" value="0" />
<parameter id="FLUX_VALUE" value="0" units="mmol_per_gDW_per_hr"/>
</listOfParameters>
</kineticLaw>
</reaction>
<reaction id="R_DURIt2" name="deoxyuridine transport in via proton symport" reversible="false">
<notes>
<html:p>Abbreviation: R_DURIt2</html:p>
<html:p>Synonyms: _0</html:p>
<html:p>SUBSYSTEM: Transport</html:p>
<html:p>Equation: duri[e] + h[e] --&gt; duri[c] + h[c]</html:p>
<html:p>Confidence Level: 2</html:p>
<html:p>GENE ASSOCIATION: (HP1180)</html:p>
</notes>
<listOfReactants>
<speciesReference species="M_duri_e" stoichiometry="1"/>
<speciesReference species="M_h_e" stoichiometry="1"/>
</listOfReactants>
<listOfProducts>
<speciesReference species="M_duri_c" stoichiometry="1"/>
<speciesReference species="M_h_c" stoichiometry="1"/>
</listOfProducts>
<kineticLaw>
<math xmlns="http://www.w3.org/1998/Math/MathML">
<ci>FLUX_VALUE</ci>
</math>
<listOfParameters>
<parameter id="LOWER_BOUND" value="0" units="mmol_per_gDW_per_hr"/>
<parameter id="UPPER_BOUND" value="999999" units="mmol_per_gDW_per_hr"/>
<parameter id="OBJECTIVE_COEFFICIENT" value="0" />
<parameter id="FLUX_VALUE" value="0" units="mmol_per_gDW_per_hr"/>
</listOfParameters>
</kineticLaw>
</reaction>
<reaction id="R_DUTPDP" name="dUTP diphosphatase" reversible="false">
<notes>
<html:p>Abbreviation: R_DUTPDP</html:p>
<html:p>Synonyms: _0</html:p>
<html:p>EC Number: 3.6.1.23</html:p>
<html:p>SUBSYSTEM: dTTP Biosynthesis</html:p>
<html:p>Equation: [c] : dutp + h2o --&gt; dump + h + ppi</html:p>
<html:p>Confidence Level: 2</html:p>
<html:p>GENE ASSOCIATION: (HP0865)</html:p>
</notes>
<listOfReactants>
<speciesReference species="M_dutp_c" stoichiometry="1"/>
<speciesReference species="M_h2o_c" stoichiometry="1"/>
</listOfReactants>
<listOfProducts>
<speciesReference species="M_dump_c" stoichiometry="1"/>
<speciesReference species="M_h_c" stoichiometry="1"/>
<speciesReference species="M_ppi_c" stoichiometry="1"/>
</listOfProducts>
<kineticLaw>
<math xmlns="http://www.w3.org/1998/Math/MathML">
<ci>FLUX_VALUE</ci>
</math>
<listOfParameters>
<parameter id="LOWER_BOUND" value="0" units="mmol_per_gDW_per_hr"/>
<parameter id="UPPER_BOUND" value="999999" units="mmol_per_gDW_per_hr"/>
<parameter id="OBJECTIVE_COEFFICIENT" value="0" />
<parameter id="FLUX_VALUE" value="0" units="mmol_per_gDW_per_hr"/>
</listOfParameters>
</kineticLaw>
</reaction>
<reaction id="R_DXPRIi" name="_1-deoxy-D-xylulose reductoisomerase" reversible="false">
<notes>
<html:p>Abbreviation: R_DXPRIi</html:p>
<html:p>Synonyms: _0</html:p>
<html:p>SUBSYSTEM: Isoprenoid Biosynthesis</html:p>
<html:p>Equation: [c] : dxyl5p + h + nadph --&gt; 2me4p + nadp</html:p>
<html:p>Confidence Level: 2</html:p>
<html:p>JLR- added irreversible form of DXPRI.  EC 1.1.1.267</html:p>
<html:p>GENE ASSOCIATION: (HP0216)</html:p>
</notes>
<listOfReactants>
<speciesReference species="M_dxyl5p_c" stoichiometry="1"/>
<speciesReference species="M_h_c" stoichiometry="1"/>
<speciesReference species="M_nadph_c" stoichiometry="1"/>
</listOfReactants>
<listOfProducts>
<speciesReference species="M_2me4p_c" stoichiometry="1"/>
<speciesReference species="M_nadp_c" stoichiometry="1"/>
</listOfProducts>
<kineticLaw>
<math xmlns="http://www.w3.org/1998/Math/MathML">
<ci>FLUX_VALUE</ci>
</math>
<listOfParameters>
<parameter id="LOWER_BOUND" value="0" units="mmol_per_gDW_per_hr"/>
<parameter id="UPPER_BOUND" value="999999" units="mmol_per_gDW_per_hr"/>
<parameter id="OBJECTIVE_COEFFICIENT" value="0" />
<parameter id="FLUX_VALUE" value="0" units="mmol_per_gDW_per_hr"/>
</listOfParameters>
</kineticLaw>
</reaction>
<reaction id="R_DXPS" name="_1-deoxy-D-xylulose 5-phosphate synthase" reversible="false">
<notes>
<html:p>Abbreviation: R_DXPS</html:p>
<html:p>Synonyms: _0</html:p>
<html:p>SUBSYSTEM: Isoprenoid Biosynthesis</html:p>
<html:p>Equation: [c] : g3p + h + pyr --&gt; co2 + dxyl5p</html:p>
<html:p>Confidence Level: 2</html:p>
<html:p>EC 4.1.3.37 transferred to:
EC 2.2.1.7
NJ</html:p>
<html:p>GENE ASSOCIATION: (HP0354)</html:p>
</notes>
<listOfReactants>
<speciesReference species="M_g3p_c" stoichiometry="1"/>
<speciesReference species="M_h_c" stoichiometry="1"/>
<speciesReference species="M_pyr_c" stoichiometry="1"/>
</listOfReactants>
<listOfProducts>
<speciesReference species="M_co2_c" stoichiometry="1"/>
<speciesReference species="M_dxyl5p_c" stoichiometry="1"/>
</listOfProducts>
<kineticLaw>
<math xmlns="http://www.w3.org/1998/Math/MathML">
<ci>FLUX_VALUE</ci>
</math>
<listOfParameters>
<parameter id="LOWER_BOUND" value="0" units="mmol_per_gDW_per_hr"/>
<parameter id="UPPER_BOUND" value="999999" units="mmol_per_gDW_per_hr"/>
<parameter id="OBJECTIVE_COEFFICIENT" value="0" />
<parameter id="FLUX_VALUE" value="0" units="mmol_per_gDW_per_hr"/>
</listOfParameters>
</kineticLaw>
</reaction>
<reaction id="R_EDA" name="_2-dehydro-3-deoxy-phosphogluconate aldolase" reversible="false">
<notes>
<html:p>Abbreviation: R_EDA</html:p>
<html:p>Synonyms: _0</html:p>
<html:p>EC Number: 4.1.2.14</html:p>
<html:p>SUBSYSTEM: Entner-Doudouroff Pathway </html:p>
<html:p>Equation: [c] : 2ddg6p --&gt; g3p + pyr</html:p>
<html:p>Confidence Level: 4</html:p>
<html:p>SMP</html:p>
<html:p>GENE ASSOCIATION: (HP1099)</html:p>
</notes>
<listOfReactants>
<speciesReference species="M_2ddg6p_c" stoichiometry="1"/>
</listOfReactants>
<listOfProducts>
<speciesReference species="M_g3p_c" stoichiometry="1"/>
<speciesReference species="M_pyr_c" stoichiometry="1"/>
</listOfProducts>
<kineticLaw>
<math xmlns="http://www.w3.org/1998/Math/MathML">
<ci>FLUX_VALUE</ci>
</math>
<listOfParameters>
<parameter id="LOWER_BOUND" value="0" units="mmol_per_gDW_per_hr"/>
<parameter id="UPPER_BOUND" value="999999" units="mmol_per_gDW_per_hr"/>
<parameter id="OBJECTIVE_COEFFICIENT" value="0" />
<parameter id="FLUX_VALUE" value="0" units="mmol_per_gDW_per_hr"/>
</listOfParameters>
</kineticLaw>
</reaction>
<reaction id="R_EDD" name="_6-phosphogluconate dehydratase" reversible="false">
<notes>
<html:p>Abbreviation: R_EDD</html:p>
<html:p>Synonyms: _0</html:p>
<html:p>EC Number: 4.2.1.12</html:p>
<html:p>SUBSYSTEM: Entner-Doudouroff Pathway </html:p>
<html:p>Equation: [c] : 6pgc --&gt; 2ddg6p + h2o</html:p>
<html:p>Confidence Level: 4</html:p>
<html:p>tv, jp
it (EC number)</html:p>
<html:p>GENE ASSOCIATION: (HP1100)</html:p>
</notes>
<listOfReactants>
<speciesReference species="M_6pgc_c" stoichiometry="1"/>
</listOfReactants>
<listOfProducts>
<speciesReference species="M_2ddg6p_c" stoichiometry="1"/>
<speciesReference species="M_h2o_c" stoichiometry="1"/>
</listOfProducts>
<kineticLaw>
<math xmlns="http://www.w3.org/1998/Math/MathML">
<ci>FLUX_VALUE</ci>
</math>
<listOfParameters>
<parameter id="LOWER_BOUND" value="0" units="mmol_per_gDW_per_hr"/>
<parameter id="UPPER_BOUND" value="999999" units="mmol_per_gDW_per_hr"/>
<parameter id="OBJECTIVE_COEFFICIENT" value="0" />
<parameter id="FLUX_VALUE" value="0" units="mmol_per_gDW_per_hr"/>
</listOfParameters>
</kineticLaw>
</reaction>
<reaction id="R_EHGLAT" name="L-erythro-4-Hydroxyglutamate:2-oxoglutarate aminotransferase" reversible="false">
<notes>
<html:p>Abbreviation: R_EHGLAT</html:p>
<html:p>Synonyms: _0</html:p>
<html:p>EC Number: 2.6.1.1</html:p>
<html:p>SUBSYSTEM: Glyoxylate Biosynthesis</html:p>
<html:p>Equation: [c] : akg + e4hglu --&gt; 4h2oglt + glu-L</html:p>
<html:p>Confidence Level: 2</html:p>
<html:p>NCD</html:p>
<html:p>GENE ASSOCIATION: (HP0672)</html:p>
</notes>
<listOfReactants>
<speciesReference species="M_akg_c" stoichiometry="1"/>
<speciesReference species="M_e4hglu_c" stoichiometry="1"/>
</listOfReactants>
<listOfProducts>
<speciesReference species="M_4h2oglt_c" stoichiometry="1"/>
<speciesReference species="M_glu_DASH_L_c" stoichiometry="1"/>
</listOfProducts>
<kineticLaw>
<math xmlns="http://www.w3.org/1998/Math/MathML">
<ci>FLUX_VALUE</ci>
</math>
<listOfParameters>
<parameter id="LOWER_BOUND" value="0" units="mmol_per_gDW_per_hr"/>
<parameter id="UPPER_BOUND" value="999999" units="mmol_per_gDW_per_hr"/>
<parameter id="OBJECTIVE_COEFFICIENT" value="0" />
<parameter id="FLUX_VALUE" value="0" units="mmol_per_gDW_per_hr"/>
</listOfParameters>
</kineticLaw>
</reaction>
<reaction id="R_ENO" name="enolase" reversible="true">
<notes>
<html:p>Abbreviation: R_ENO</html:p>
<html:p>Synonyms: _0</html:p>
<html:p>EC Number: 4.2.1.11</html:p>
<html:p>SUBSYSTEM: Glycolysis</html:p>
<html:p>Equation: [c] : 2pg &lt;==&gt; h2o + pep</html:p>
<html:p>Confidence Level: 2</html:p>
<html:p>SMP</html:p>
<html:p>GENE ASSOCIATION: (HP0154)</html:p>
</notes>
<listOfReactants>
<speciesReference species="M_2pg_c" stoichiometry="1"/>
</listOfReactants>
<listOfProducts>
<speciesReference species="M_h2o_c" stoichiometry="1"/>
<speciesReference species="M_pep_c" stoichiometry="1"/>
</listOfProducts>
<kineticLaw>
<math xmlns="http://www.w3.org/1998/Math/MathML">
<ci>FLUX_VALUE</ci>
</math>
<listOfParameters>
<parameter id="LOWER_BOUND" value="-999999" units="mmol_per_gDW_per_hr"/>
<parameter id="UPPER_BOUND" value="999999" units="mmol_per_gDW_per_hr"/>
<parameter id="OBJECTIVE_COEFFICIENT" value="0" />
<parameter id="FLUX_VALUE" value="0" units="mmol_per_gDW_per_hr"/>
</listOfParameters>
</kineticLaw>
</reaction>
<reaction id="R_ETOHt2r" name="ethanol reversible transport via proton symport" reversible="true">
<notes>
<html:p>Abbreviation: R_ETOHt2r</html:p>
<html:p>Synonyms: _0</html:p>
<html:p>SUBSYSTEM: Transport</html:p>
<html:p>Equation: etoh[e] + h[e] &lt;==&gt; etoh[c] + h[c]</html:p>
<html:p>Confidence Level: 0</html:p>
<html:p>JLR</html:p>
<html:p>GENE ASSOCIATION: </html:p>
</notes>
<listOfReactants>
<speciesReference species="M_etoh_e" stoichiometry="1"/>
<speciesReference species="M_h_e" stoichiometry="1"/>
</listOfReactants>
<listOfProducts>
<speciesReference species="M_etoh_c" stoichiometry="1"/>
<speciesReference species="M_h_c" stoichiometry="1"/>
</listOfProducts>
<kineticLaw>
<math xmlns="http://www.w3.org/1998/Math/MathML">
<ci>FLUX_VALUE</ci>
</math>
<listOfParameters>
<parameter id="LOWER_BOUND" value="-999999" units="mmol_per_gDW_per_hr"/>
<parameter id="UPPER_BOUND" value="999999" units="mmol_per_gDW_per_hr"/>
<parameter id="OBJECTIVE_COEFFICIENT" value="0" />
<parameter id="FLUX_VALUE" value="0" units="mmol_per_gDW_per_hr"/>
</listOfParameters>
</kineticLaw>
</reaction>
<reaction id="R_EX_C01659_LPAREN_e_RPAREN_" name="C01659 exchange" reversible="true">
<notes>
<html:p>Abbreviation: R_EX_C01659_LPAREN_e_RPAREN_</html:p>
<html:p>Synonyms: _0</html:p>
<html:p>Equation: [e] : aa &lt;==&gt;</html:p>
<html:p>Confidence Level: </html:p>
<html:p>GENE ASSOCIATION: </html:p>
</notes>
<listOfReactants>
<speciesReference species="M_aa_e" stoichiometry="1"/>
</listOfReactants>
<listOfProducts>
<speciesReference species="M_aa_b" stoichiometry="1"/>
</listOfProducts>
<kineticLaw>
<math xmlns="http://www.w3.org/1998/Math/MathML">
<ci>FLUX_VALUE</ci>
</math>
<listOfParameters>
<parameter id="LOWER_BOUND" value="0" units="mmol_per_gDW_per_hr"/>
<parameter id="UPPER_BOUND" value="999999" units="mmol_per_gDW_per_hr"/>
<parameter id="OBJECTIVE_COEFFICIENT" value="0" />
<parameter id="FLUX_VALUE" value="0" units="mmol_per_gDW_per_hr"/>
</listOfParameters>
</kineticLaw>
</reaction>
<reaction id="R_EX_ac_LPAREN_e_RPAREN_" name="Acetate exchange" reversible="true">
<notes>
<html:p>Abbreviation: R_EX_ac_LPAREN_e_RPAREN_</html:p>
<html:p>Synonyms: _0</html:p>
<html:p>Equation: [e] : ac &lt;==&gt;</html:p>
<html:p>Confidence Level: </html:p>
<html:p>GENE ASSOCIATION: </html:p>
</notes>
<listOfReactants>
<speciesReference species="M_ac_e" stoichiometry="1"/>
</listOfReactants>
<listOfProducts>
<speciesReference species="M_ac_b" stoichiometry="1"/>
</listOfProducts>
<kineticLaw>
<math xmlns="http://www.w3.org/1998/Math/MathML">
<ci>FLUX_VALUE</ci>
</math>
<listOfParameters>
<parameter id="LOWER_BOUND" value="0" units="mmol_per_gDW_per_hr"/>
<parameter id="UPPER_BOUND" value="999999" units="mmol_per_gDW_per_hr"/>
<parameter id="OBJECTIVE_COEFFICIENT" value="0" />
<parameter id="FLUX_VALUE" value="0" units="mmol_per_gDW_per_hr"/>
</listOfParameters>
</kineticLaw>
</reaction>
<reaction id="R_EX_acac_LPAREN_e_RPAREN_" name="Acetoacetate exchange" reversible="true">
<notes>
<html:p>Abbreviation: R_EX_acac_LPAREN_e_RPAREN_</html:p>
<html:p>Synonyms: _0</html:p>
<html:p>Equation: [e] : acac &lt;==&gt;</html:p>
<html:p>Confidence Level: </html:p>
<html:p>GENE ASSOCIATION: </html:p>
</notes>
<listOfReactants>
<speciesReference species="M_acac_e" stoichiometry="1"/>
</listOfReactants>
<listOfProducts>
<speciesReference species="M_acac_b" stoichiometry="1"/>
</listOfProducts>
<kineticLaw>
<math xmlns="http://www.w3.org/1998/Math/MathML">
<ci>FLUX_VALUE</ci>
</math>
<listOfParameters>
<parameter id="LOWER_BOUND" value="0" units="mmol_per_gDW_per_hr"/>
<parameter id="UPPER_BOUND" value="999999" units="mmol_per_gDW_per_hr"/>
<parameter id="OBJECTIVE_COEFFICIENT" value="0" />
<parameter id="FLUX_VALUE" value="0" units="mmol_per_gDW_per_hr"/>
</listOfParameters>
</kineticLaw>
</reaction>
<reaction id="R_EX_acald_LPAREN_e_RPAREN_" name="Acetaldehyde exchange" reversible="true">
<notes>
<html:p>Abbreviation: R_EX_acald_LPAREN_e_RPAREN_</html:p>
<html:p>Synonyms: _0</html:p>
<html:p>Equation: [e] : acald &lt;==&gt;</html:p>
<html:p>Confidence Level: </html:p>
<html:p>GENE ASSOCIATION: </html:p>
</notes>
<listOfReactants>
<speciesReference species="M_acald_e" stoichiometry="1"/>
</listOfReactants>
<listOfProducts>
<speciesReference species="M_acald_b" stoichiometry="1"/>
</listOfProducts>
<kineticLaw>
<math xmlns="http://www.w3.org/1998/Math/MathML">
<ci>FLUX_VALUE</ci>
</math>
<listOfParameters>
<parameter id="LOWER_BOUND" value="0" units="mmol_per_gDW_per_hr"/>
<parameter id="UPPER_BOUND" value="999999" units="mmol_per_gDW_per_hr"/>
<parameter id="OBJECTIVE_COEFFICIENT" value="0" />
<parameter id="FLUX_VALUE" value="0" units="mmol_per_gDW_per_hr"/>
</listOfParameters>
</kineticLaw>
</reaction>
<reaction id="R_EX_ad_LPAREN_e_RPAREN_" name="acetamide exchange" reversible="true">
<notes>
<html:p>Abbreviation: R_EX_ad_LPAREN_e_RPAREN_</html:p>
<html:p>Synonyms: _0</html:p>
<html:p>Equation: [e] : ad &lt;==&gt;</html:p>
<html:p>Confidence Level: </html:p>
<html:p>GENE ASSOCIATION: </html:p>
</notes>
<listOfReactants>
<speciesReference species="M_ad_e" stoichiometry="1"/>
</listOfReactants>
<listOfProducts>
<speciesReference species="M_ad_b" stoichiometry="1"/>
</listOfProducts>
<kineticLaw>
<math xmlns="http://www.w3.org/1998/Math/MathML">
<ci>FLUX_VALUE</ci>
</math>
<listOfParameters>
<parameter id="LOWER_BOUND" value="0" units="mmol_per_gDW_per_hr"/>
<parameter id="UPPER_BOUND" value="999999" units="mmol_per_gDW_per_hr"/>
<parameter id="OBJECTIVE_COEFFICIENT" value="0" />
<parameter id="FLUX_VALUE" value="0" units="mmol_per_gDW_per_hr"/>
</listOfParameters>
</kineticLaw>
</reaction>
<reaction id="R_EX_ade_LPAREN_e_RPAREN_" name="Adenine exchange" reversible="true">
<notes>
<html:p>Abbreviation: R_EX_ade_LPAREN_e_RPAREN_</html:p>
<html:p>Synonyms: _0</html:p>
<html:p>Equation: [e] : ade &lt;==&gt;</html:p>
<html:p>Confidence Level: </html:p>
<html:p>GENE ASSOCIATION: </html:p>
</notes>
<listOfReactants>
<speciesReference species="M_ade_e" stoichiometry="1"/>
</listOfReactants>
<listOfProducts>
<speciesReference species="M_ade_b" stoichiometry="1"/>
</listOfProducts>
<kineticLaw>
<math xmlns="http://www.w3.org/1998/Math/MathML">
<ci>FLUX_VALUE</ci>
</math>
<listOfParameters>
<parameter id="LOWER_BOUND" value="0" units="mmol_per_gDW_per_hr"/>
<parameter id="UPPER_BOUND" value="999999" units="mmol_per_gDW_per_hr"/>
<parameter id="OBJECTIVE_COEFFICIENT" value="0" />
<parameter id="FLUX_VALUE" value="0" units="mmol_per_gDW_per_hr"/>
</listOfParameters>
</kineticLaw>
</reaction>
<reaction id="R_EX_adn_LPAREN_e_RPAREN_" name="Adenosine exchange" reversible="true">
<notes>
<html:p>Abbreviation: R_EX_adn_LPAREN_e_RPAREN_</html:p>
<html:p>Synonyms: _0</html:p>
<html:p>Equation: [e] : adn &lt;==&gt;</html:p>
<html:p>Confidence Level: </html:p>
<html:p>GENE ASSOCIATION: </html:p>
</notes>
<listOfReactants>
<speciesReference species="M_adn_e" stoichiometry="1"/>
</listOfReactants>
<listOfProducts>
<speciesReference species="M_adn_b" stoichiometry="1"/>
</listOfProducts>
<kineticLaw>
<math xmlns="http://www.w3.org/1998/Math/MathML">
<ci>FLUX_VALUE</ci>
</math>
<listOfParameters>
<parameter id="LOWER_BOUND" value="0" units="mmol_per_gDW_per_hr"/>
<parameter id="UPPER_BOUND" value="999999" units="mmol_per_gDW_per_hr"/>
<parameter id="OBJECTIVE_COEFFICIENT" value="0" />
<parameter id="FLUX_VALUE" value="0" units="mmol_per_gDW_per_hr"/>
</listOfParameters>
</kineticLaw>
</reaction>
<reaction id="R_EX_akg_LPAREN_e_RPAREN_" name="_2-Oxoglutarate exchange" reversible="true">
<notes>
<html:p>Abbreviation: R_EX_akg_LPAREN_e_RPAREN_</html:p>
<html:p>Synonyms: _0</html:p>
<html:p>Equation: [e] : akg &lt;==&gt;</html:p>
<html:p>Confidence Level: </html:p>
<html:p>GENE ASSOCIATION: </html:p>
</notes>
<listOfReactants>
<speciesReference species="M_akg_e" stoichiometry="1"/>
</listOfReactants>
<listOfProducts>
<speciesReference species="M_akg_b" stoichiometry="1"/>
</listOfProducts>
<kineticLaw>
<math xmlns="http://www.w3.org/1998/Math/MathML">
<ci>FLUX_VALUE</ci>
</math>
<listOfParameters>
<parameter id="LOWER_BOUND" value="0" units="mmol_per_gDW_per_hr"/>
<parameter id="UPPER_BOUND" value="999999" units="mmol_per_gDW_per_hr"/>
<parameter id="OBJECTIVE_COEFFICIENT" value="0" />
<parameter id="FLUX_VALUE" value="0" units="mmol_per_gDW_per_hr"/>
</listOfParameters>
</kineticLaw>
</reaction>
<reaction id="R_EX_ala_D_LPAREN_e_RPAREN_" name="D-Alanine exchange" reversible="true">
<notes>
<html:p>Abbreviation: R_EX_ala_D_LPAREN_e_RPAREN_</html:p>
<html:p>Synonyms: _0</html:p>
<html:p>Equation: [e] : ala-D &lt;==&gt;</html:p>
<html:p>Confidence Level: </html:p>
<html:p>GENE ASSOCIATION: </html:p>
</notes>
<listOfReactants>
<speciesReference species="M_ala_DASH_D_e" stoichiometry="1"/>
</listOfReactants>
<listOfProducts>
<speciesReference species="M_ala_DASH_D_b" stoichiometry="1"/>
</listOfProducts>
<kineticLaw>
<math xmlns="http://www.w3.org/1998/Math/MathML">
<ci>FLUX_VALUE</ci>
</math>
<listOfParameters>
<parameter id="LOWER_BOUND" value="-10" units="mmol_per_gDW_per_hr"/>
<parameter id="UPPER_BOUND" value="999999" units="mmol_per_gDW_per_hr"/>
<parameter id="OBJECTIVE_COEFFICIENT" value="0" />
<parameter id="FLUX_VALUE" value="0" units="mmol_per_gDW_per_hr"/>
</listOfParameters>
</kineticLaw>
</reaction>
<reaction id="R_EX_ala_L_LPAREN_e_RPAREN_" name="L-Alanine exchange" reversible="true">
<notes>
<html:p>Abbreviation: R_EX_ala_L_LPAREN_e_RPAREN_</html:p>
<html:p>Synonyms: _0</html:p>
<html:p>Equation: [e] : ala-L &lt;==&gt;</html:p>
<html:p>Confidence Level: </html:p>
<html:p>GENE ASSOCIATION: </html:p>
</notes>
<listOfReactants>
<speciesReference species="M_ala_DASH_L_e" stoichiometry="1"/>
</listOfReactants>
<listOfProducts>
<speciesReference species="M_ala_DASH_L_b" stoichiometry="1"/>
</listOfProducts>
<kineticLaw>
<math xmlns="http://www.w3.org/1998/Math/MathML">
<ci>FLUX_VALUE</ci>
</math>
<listOfParameters>
<parameter id="LOWER_BOUND" value="-10" units="mmol_per_gDW_per_hr"/>
<parameter id="UPPER_BOUND" value="999999" units="mmol_per_gDW_per_hr"/>
<parameter id="OBJECTIVE_COEFFICIENT" value="0" />
<parameter id="FLUX_VALUE" value="0" units="mmol_per_gDW_per_hr"/>
</listOfParameters>
</kineticLaw>
</reaction>
<reaction id="R_EX_arg_L_LPAREN_e_RPAREN_" name="L-Arginine exchange" reversible="true">
<notes>
<html:p>Abbreviation: R_EX_arg_L_LPAREN_e_RPAREN_</html:p>
<html:p>Synonyms: _0</html:p>
<html:p>Equation: [e] : arg-L &lt;==&gt;</html:p>
<html:p>Confidence Level: </html:p>
<html:p>GENE ASSOCIATION: </html:p>
</notes>
<listOfReactants>
<speciesReference species="M_arg_DASH_L_e" stoichiometry="1"/>
</listOfReactants>
<listOfProducts>
<speciesReference species="M_arg_DASH_L_b" stoichiometry="1"/>
</listOfProducts>
<kineticLaw>
<math xmlns="http://www.w3.org/1998/Math/MathML">
<ci>FLUX_VALUE</ci>
</math>
<listOfParameters>
<parameter id="LOWER_BOUND" value="-10" units="mmol_per_gDW_per_hr"/>
<parameter id="UPPER_BOUND" value="999999" units="mmol_per_gDW_per_hr"/>
<parameter id="OBJECTIVE_COEFFICIENT" value="0" />
<parameter id="FLUX_VALUE" value="0" units="mmol_per_gDW_per_hr"/>
</listOfParameters>
</kineticLaw>
</reaction>
<reaction id="R_EX_asn_L_LPAREN_e_RPAREN_" name="L-Asparagine exchange" reversible="true">
<notes>
<html:p>Abbreviation: R_EX_asn_L_LPAREN_e_RPAREN_</html:p>
<html:p>Synonyms: _0</html:p>
<html:p>Equation: [e] : asn-L &lt;==&gt;</html:p>
<html:p>Confidence Level: </html:p>
<html:p>GENE ASSOCIATION: </html:p>
</notes>
<listOfReactants>
<speciesReference species="M_asn_DASH_L_e" stoichiometry="1"/>
</listOfReactants>
<listOfProducts>
<speciesReference species="M_asn_DASH_L_b" stoichiometry="1"/>
</listOfProducts>
<kineticLaw>
<math xmlns="http://www.w3.org/1998/Math/MathML">
<ci>FLUX_VALUE</ci>
</math>
<listOfParameters>
<parameter id="LOWER_BOUND" value="0" units="mmol_per_gDW_per_hr"/>
<parameter id="UPPER_BOUND" value="999999" units="mmol_per_gDW_per_hr"/>
<parameter id="OBJECTIVE_COEFFICIENT" value="0" />
<parameter id="FLUX_VALUE" value="0" units="mmol_per_gDW_per_hr"/>
</listOfParameters>
</kineticLaw>
</reaction>
<reaction id="R_EX_asp_L_LPAREN_e_RPAREN_" name="L-Aspartate exchange" reversible="true">
<notes>
<html:p>Abbreviation: R_EX_asp_L_LPAREN_e_RPAREN_</html:p>
<html:p>Synonyms: _0</html:p>
<html:p>Equation: [e] : asp-L &lt;==&gt;</html:p>
<html:p>Confidence Level: </html:p>
<html:p>GENE ASSOCIATION: </html:p>
</notes>
<listOfReactants>
<speciesReference species="M_asp_DASH_L_e" stoichiometry="1"/>
</listOfReactants>
<listOfProducts>
<speciesReference species="M_asp_DASH_L_b" stoichiometry="1"/>
</listOfProducts>
<kineticLaw>
<math xmlns="http://www.w3.org/1998/Math/MathML">
<ci>FLUX_VALUE</ci>
</math>
<listOfParameters>
<parameter id="LOWER_BOUND" value="0" units="mmol_per_gDW_per_hr"/>
<parameter id="UPPER_BOUND" value="999999" units="mmol_per_gDW_per_hr"/>
<parameter id="OBJECTIVE_COEFFICIENT" value="0" />
<parameter id="FLUX_VALUE" value="0" units="mmol_per_gDW_per_hr"/>
</listOfParameters>
</kineticLaw>
</reaction>
<reaction id="R_EX_cit_LPAREN_e_RPAREN_" name="Citrate exchange" reversible="true">
<notes>
<html:p>Abbreviation: R_EX_cit_LPAREN_e_RPAREN_</html:p>
<html:p>Synonyms: _0</html:p>
<html:p>Equation: [e] : cit &lt;==&gt;</html:p>
<html:p>Confidence Level: </html:p>
<html:p>GENE ASSOCIATION: </html:p>
</notes>
<listOfReactants>
<speciesReference species="M_cit_e" stoichiometry="1"/>
</listOfReactants>
<listOfProducts>
<speciesReference species="M_cit_b" stoichiometry="1"/>
</listOfProducts>
<kineticLaw>
<math xmlns="http://www.w3.org/1998/Math/MathML">
<ci>FLUX_VALUE</ci>
</math>
<listOfParameters>
<parameter id="LOWER_BOUND" value="0" units="mmol_per_gDW_per_hr"/>
<parameter id="UPPER_BOUND" value="999999" units="mmol_per_gDW_per_hr"/>
<parameter id="OBJECTIVE_COEFFICIENT" value="0" />
<parameter id="FLUX_VALUE" value="0" units="mmol_per_gDW_per_hr"/>
</listOfParameters>
</kineticLaw>
</reaction>
<reaction id="R_EX_co2_LPAREN_e_RPAREN_" name="CO2 exchange" reversible="true">
<notes>
<html:p>Abbreviation: R_EX_co2_LPAREN_e_RPAREN_</html:p>
<html:p>Synonyms: _0</html:p>
<html:p>Equation: [e] : co2 &lt;==&gt;</html:p>
<html:p>Confidence Level: </html:p>
<html:p>GENE ASSOCIATION: </html:p>
</notes>
<listOfReactants>
<speciesReference species="M_co2_e" stoichiometry="1"/>
</listOfReactants>
<listOfProducts>
<speciesReference species="M_co2_b" stoichiometry="1"/>
</listOfProducts>
<kineticLaw>
<math xmlns="http://www.w3.org/1998/Math/MathML">
<ci>FLUX_VALUE</ci>
</math>
<listOfParameters>
<parameter id="LOWER_BOUND" value="0" units="mmol_per_gDW_per_hr"/>
<parameter id="UPPER_BOUND" value="999999" units="mmol_per_gDW_per_hr"/>
<parameter id="OBJECTIVE_COEFFICIENT" value="0" />
<parameter id="FLUX_VALUE" value="0" units="mmol_per_gDW_per_hr"/>
</listOfParameters>
</kineticLaw>
</reaction>
<reaction id="R_EX_cys_L_LPAREN_e_RPAREN_" name="L-Cysteine exchange" reversible="true">
<notes>
<html:p>Abbreviation: R_EX_cys_L_LPAREN_e_RPAREN_</html:p>
<html:p>Synonyms: _0</html:p>
<html:p>Equation: [e] : cys-L &lt;==&gt;</html:p>
<html:p>Confidence Level: </html:p>
<html:p>GENE ASSOCIATION: </html:p>
</notes>
<listOfReactants>
<speciesReference species="M_cys_DASH_L_e" stoichiometry="1"/>
</listOfReactants>
<listOfProducts>
<speciesReference species="M_cys_DASH_L_b" stoichiometry="1"/>
</listOfProducts>
<kineticLaw>
<math xmlns="http://www.w3.org/1998/Math/MathML">
<ci>FLUX_VALUE</ci>
</math>
<listOfParameters>
<parameter id="LOWER_BOUND" value="0" units="mmol_per_gDW_per_hr"/>
<parameter id="UPPER_BOUND" value="999999" units="mmol_per_gDW_per_hr"/>
<parameter id="OBJECTIVE_COEFFICIENT" value="0" />
<parameter id="FLUX_VALUE" value="0" units="mmol_per_gDW_per_hr"/>
</listOfParameters>
</kineticLaw>
</reaction>
<reaction id="R_EX_cytd_LPAREN_e_RPAREN_" name="Cytidine exchange" reversible="true">
<notes>
<html:p>Abbreviation: R_EX_cytd_LPAREN_e_RPAREN_</html:p>
<html:p>Synonyms: _0</html:p>
<html:p>Equation: [e] : cytd &lt;==&gt;</html:p>
<html:p>Confidence Level: </html:p>
<html:p>GENE ASSOCIATION: </html:p>
</notes>
<listOfReactants>
<speciesReference species="M_cytd_e" stoichiometry="1"/>
</listOfReactants>
<listOfProducts>
<speciesReference species="M_cytd_b" stoichiometry="1"/>
</listOfProducts>
<kineticLaw>
<math xmlns="http://www.w3.org/1998/Math/MathML">
<ci>FLUX_VALUE</ci>
</math>
<listOfParameters>
<parameter id="LOWER_BOUND" value="0" units="mmol_per_gDW_per_hr"/>
<parameter id="UPPER_BOUND" value="999999" units="mmol_per_gDW_per_hr"/>
<parameter id="OBJECTIVE_COEFFICIENT" value="0" />
<parameter id="FLUX_VALUE" value="0" units="mmol_per_gDW_per_hr"/>
</listOfParameters>
</kineticLaw>
</reaction>
<reaction id="R_EX_dad_2_LPAREN_e_RPAREN_" name="Deoxyadenosine exchange" reversible="true">
<notes>
<html:p>Abbreviation: R_EX_dad_2_LPAREN_e_RPAREN_</html:p>
<html:p>Synonyms: _0</html:p>
<html:p>Equation: [e] : dad-2 &lt;==&gt;</html:p>
<html:p>Confidence Level: </html:p>
<html:p>GENE ASSOCIATION: </html:p>
</notes>
<listOfReactants>
<speciesReference species="M_dad_DASH_2_e" stoichiometry="1"/>
</listOfReactants>
<listOfProducts>
<speciesReference species="M_dad_DASH_2_b" stoichiometry="1"/>
</listOfProducts>
<kineticLaw>
<math xmlns="http://www.w3.org/1998/Math/MathML">
<ci>FLUX_VALUE</ci>
</math>
<listOfParameters>
<parameter id="LOWER_BOUND" value="0" units="mmol_per_gDW_per_hr"/>
<parameter id="UPPER_BOUND" value="999999" units="mmol_per_gDW_per_hr"/>
<parameter id="OBJECTIVE_COEFFICIENT" value="0" />
<parameter id="FLUX_VALUE" value="0" units="mmol_per_gDW_per_hr"/>
</listOfParameters>
</kineticLaw>
</reaction>
<reaction id="R_EX_dcyt_LPAREN_e_RPAREN_" name="Deoxycytidine exchange" reversible="true">
<notes>
<html:p>Abbreviation: R_EX_dcyt_LPAREN_e_RPAREN_</html:p>
<html:p>Synonyms: _0</html:p>
<html:p>Equation: [e] : dcyt &lt;==&gt;</html:p>
<html:p>Confidence Level: </html:p>
<html:p>GENE ASSOCIATION: </html:p>
</notes>
<listOfReactants>
<speciesReference species="M_dcyt_e" stoichiometry="1"/>
</listOfReactants>
<listOfProducts>
<speciesReference species="M_dcyt_b" stoichiometry="1"/>
</listOfProducts>
<kineticLaw>
<math xmlns="http://www.w3.org/1998/Math/MathML">
<ci>FLUX_VALUE</ci>
</math>
<listOfParameters>
<parameter id="LOWER_BOUND" value="0" units="mmol_per_gDW_per_hr"/>
<parameter id="UPPER_BOUND" value="999999" units="mmol_per_gDW_per_hr"/>
<parameter id="OBJECTIVE_COEFFICIENT" value="0" />
<parameter id="FLUX_VALUE" value="0" units="mmol_per_gDW_per_hr"/>
</listOfParameters>
</kineticLaw>
</reaction>
<reaction id="R_EX_duri_LPAREN_e_RPAREN_" name="Deoxyuridine exchange" reversible="true">
<notes>
<html:p>Abbreviation: R_EX_duri_LPAREN_e_RPAREN_</html:p>
<html:p>Synonyms: _0</html:p>
<html:p>Equation: [e] : duri &lt;==&gt;</html:p>
<html:p>Confidence Level: </html:p>
<html:p>GENE ASSOCIATION: </html:p>
</notes>
<listOfReactants>
<speciesReference species="M_duri_e" stoichiometry="1"/>
</listOfReactants>
<listOfProducts>
<speciesReference species="M_duri_b" stoichiometry="1"/>
</listOfProducts>
<kineticLaw>
<math xmlns="http://www.w3.org/1998/Math/MathML">
<ci>FLUX_VALUE</ci>
</math>
<listOfParameters>
<parameter id="LOWER_BOUND" value="0" units="mmol_per_gDW_per_hr"/>
<parameter id="UPPER_BOUND" value="999999" units="mmol_per_gDW_per_hr"/>
<parameter id="OBJECTIVE_COEFFICIENT" value="0" />
<parameter id="FLUX_VALUE" value="0" units="mmol_per_gDW_per_hr"/>
</listOfParameters>
</kineticLaw>
</reaction>
<reaction id="R_EX_etoh_LPAREN_e_RPAREN_" name="Ethanol exchange" reversible="true">
<notes>
<html:p>Abbreviation: R_EX_etoh_LPAREN_e_RPAREN_</html:p>
<html:p>Synonyms: _0</html:p>
<html:p>Equation: [e] : etoh &lt;==&gt;</html:p>
<html:p>Confidence Level: </html:p>
<html:p>GENE ASSOCIATION: </html:p>
</notes>
<listOfReactants>
<speciesReference species="M_etoh_e" stoichiometry="1"/>
</listOfReactants>
<listOfProducts>
<speciesReference species="M_etoh_b" stoichiometry="1"/>
</listOfProducts>
<kineticLaw>
<math xmlns="http://www.w3.org/1998/Math/MathML">
<ci>FLUX_VALUE</ci>
</math>
<listOfParameters>
<parameter id="LOWER_BOUND" value="0" units="mmol_per_gDW_per_hr"/>
<parameter id="UPPER_BOUND" value="999999" units="mmol_per_gDW_per_hr"/>
<parameter id="OBJECTIVE_COEFFICIENT" value="0" />
<parameter id="FLUX_VALUE" value="0" units="mmol_per_gDW_per_hr"/>
</listOfParameters>
</kineticLaw>
</reaction>
<reaction id="R_EX_fe2_LPAREN_e_RPAREN_" name="Fe2+ exchange" reversible="true">
<notes>
<html:p>Abbreviation: R_EX_fe2_LPAREN_e_RPAREN_</html:p>
<html:p>Synonyms: _0</html:p>
<html:p>Equation: [e] : fe2 &lt;==&gt;</html:p>
<html:p>Confidence Level: </html:p>
<html:p>GENE ASSOCIATION: </html:p>
</notes>
<listOfReactants>
<speciesReference species="M_fe2_e" stoichiometry="1"/>
</listOfReactants>
<listOfProducts>
<speciesReference species="M_fe2_b" stoichiometry="1"/>
</listOfProducts>
<kineticLaw>
<math xmlns="http://www.w3.org/1998/Math/MathML">
<ci>FLUX_VALUE</ci>
</math>
<listOfParameters>
<parameter id="LOWER_BOUND" value="-999999" units="mmol_per_gDW_per_hr"/>
<parameter id="UPPER_BOUND" value="999999" units="mmol_per_gDW_per_hr"/>
<parameter id="OBJECTIVE_COEFFICIENT" value="0" />
<parameter id="FLUX_VALUE" value="0" units="mmol_per_gDW_per_hr"/>
</listOfParameters>
</kineticLaw>
</reaction>
<reaction id="R_EX_fe3_LPAREN_e_RPAREN_" name="Fe3+ exchange" reversible="true">
<notes>
<html:p>Abbreviation: R_EX_fe3_LPAREN_e_RPAREN_</html:p>
<html:p>Synonyms: _0</html:p>
<html:p>Equation: [e] : fe3 &lt;==&gt;</html:p>
<html:p>Confidence Level: </html:p>
<html:p>GENE ASSOCIATION: </html:p>
</notes>
<listOfReactants>
<speciesReference species="M_fe3_e" stoichiometry="1"/>
</listOfReactants>
<listOfProducts>
<speciesReference species="M_fe3_b" stoichiometry="1"/>
</listOfProducts>
<kineticLaw>
<math xmlns="http://www.w3.org/1998/Math/MathML">
<ci>FLUX_VALUE</ci>
</math>
<listOfParameters>
<parameter id="LOWER_BOUND" value="-999999" units="mmol_per_gDW_per_hr"/>
<parameter id="UPPER_BOUND" value="999999" units="mmol_per_gDW_per_hr"/>
<parameter id="OBJECTIVE_COEFFICIENT" value="0" />
<parameter id="FLUX_VALUE" value="0" units="mmol_per_gDW_per_hr"/>
</listOfParameters>
</kineticLaw>
</reaction>
<reaction id="R_EX_for_LPAREN_e_RPAREN_" name="Formate exchange" reversible="true">
<notes>
<html:p>Abbreviation: R_EX_for_LPAREN_e_RPAREN_</html:p>
<html:p>Synonyms: _0</html:p>
<html:p>Equation: [e] : for &lt;==&gt;</html:p>
<html:p>Confidence Level: </html:p>
<html:p>GENE ASSOCIATION: </html:p>
</notes>
<listOfReactants>
<speciesReference species="M_for_e" stoichiometry="1"/>
</listOfReactants>
<listOfProducts>
<speciesReference species="M_for_b" stoichiometry="1"/>
</listOfProducts>
<kineticLaw>
<math xmlns="http://www.w3.org/1998/Math/MathML">
<ci>FLUX_VALUE</ci>
</math>
<listOfParameters>
<parameter id="LOWER_BOUND" value="0" units="mmol_per_gDW_per_hr"/>
<parameter id="UPPER_BOUND" value="999999" units="mmol_per_gDW_per_hr"/>
<parameter id="OBJECTIVE_COEFFICIENT" value="0" />
<parameter id="FLUX_VALUE" value="0" units="mmol_per_gDW_per_hr"/>
</listOfParameters>
</kineticLaw>
</reaction>
<reaction id="R_EX_fum_LPAREN_e_RPAREN_" name="Fumarate exchange" reversible="true">
<notes>
<html:p>Abbreviation: R_EX_fum_LPAREN_e_RPAREN_</html:p>
<html:p>Synonyms: _0</html:p>
<html:p>Equation: [e] : fum &lt;==&gt;</html:p>
<html:p>Confidence Level: </html:p>
<html:p>GENE ASSOCIATION: </html:p>
</notes>
<listOfReactants>
<speciesReference species="M_fum_e" stoichiometry="1"/>
</listOfReactants>
<listOfProducts>
<speciesReference species="M_fum_b" stoichiometry="1"/>
</listOfProducts>
<kineticLaw>
<math xmlns="http://www.w3.org/1998/Math/MathML">
<ci>FLUX_VALUE</ci>
</math>
<listOfParameters>
<parameter id="LOWER_BOUND" value="0" units="mmol_per_gDW_per_hr"/>
<parameter id="UPPER_BOUND" value="999999" units="mmol_per_gDW_per_hr"/>
<parameter id="OBJECTIVE_COEFFICIENT" value="0" />
<parameter id="FLUX_VALUE" value="0" units="mmol_per_gDW_per_hr"/>
</listOfParameters>
</kineticLaw>
</reaction>
<reaction id="R_EX_gal_LPAREN_e_RPAREN_" name="D-Galactose exchange" reversible="true">
<notes>
<html:p>Abbreviation: R_EX_gal_LPAREN_e_RPAREN_</html:p>
<html:p>Synonyms: _0</html:p>
<html:p>Equation: [e] : gal &lt;==&gt;</html:p>
<html:p>Confidence Level: </html:p>
<html:p>GENE ASSOCIATION: </html:p>
</notes>
<listOfReactants>
<speciesReference species="M_gal_e" stoichiometry="1"/>
</listOfReactants>
<listOfProducts>
<speciesReference species="M_gal_b" stoichiometry="1"/>
</listOfProducts>
<kineticLaw>
<math xmlns="http://www.w3.org/1998/Math/MathML">
<ci>FLUX_VALUE</ci>
</math>
<listOfParameters>
<parameter id="LOWER_BOUND" value="0" units="mmol_per_gDW_per_hr"/>
<parameter id="UPPER_BOUND" value="999999" units="mmol_per_gDW_per_hr"/>
<parameter id="OBJECTIVE_COEFFICIENT" value="0" />
<parameter id="FLUX_VALUE" value="0" units="mmol_per_gDW_per_hr"/>
</listOfParameters>
</kineticLaw>
</reaction>
<reaction id="R_EX_glc_LPAREN_e_RPAREN_" name="D-Glucose exchange" reversible="true">
<notes>
<html:p>Abbreviation: R_EX_glc_LPAREN_e_RPAREN_</html:p>
<html:p>Synonyms: _0</html:p>
<html:p>Equation: [e] : glc-D &lt;==&gt;</html:p>
<html:p>Confidence Level: </html:p>
<html:p>GENE ASSOCIATION: </html:p>
</notes>
<listOfReactants>
<speciesReference species="M_glc_DASH_D_e" stoichiometry="1"/>
</listOfReactants>
<listOfProducts>
<speciesReference species="M_glc_DASH_D_b" stoichiometry="1"/>
</listOfProducts>
<kineticLaw>
<math xmlns="http://www.w3.org/1998/Math/MathML">
<ci>FLUX_VALUE</ci>
</math>
<listOfParameters>
<parameter id="LOWER_BOUND" value="0" units="mmol_per_gDW_per_hr"/>
<parameter id="UPPER_BOUND" value="999999" units="mmol_per_gDW_per_hr"/>
<parameter id="OBJECTIVE_COEFFICIENT" value="0" />
<parameter id="FLUX_VALUE" value="0" units="mmol_per_gDW_per_hr"/>
</listOfParameters>
</kineticLaw>
</reaction>
<reaction id="R_EX_gln_L_LPAREN_e_RPAREN_" name="L-Glutamine exchange" reversible="true">
<notes>
<html:p>Abbreviation: R_EX_gln_L_LPAREN_e_RPAREN_</html:p>
<html:p>Synonyms: _0</html:p>
<html:p>Equation: [e] : gln-L &lt;==&gt;</html:p>
<html:p>Confidence Level: </html:p>
<html:p>GENE ASSOCIATION: </html:p>
</notes>
<listOfReactants>
<speciesReference species="M_gln_DASH_L_e" stoichiometry="1"/>
</listOfReactants>
<listOfProducts>
<speciesReference species="M_gln_DASH_L_b" stoichiometry="1"/>
</listOfProducts>
<kineticLaw>
<math xmlns="http://www.w3.org/1998/Math/MathML">
<ci>FLUX_VALUE</ci>
</math>
<listOfParameters>
<parameter id="LOWER_BOUND" value="0" units="mmol_per_gDW_per_hr"/>
<parameter id="UPPER_BOUND" value="999999" units="mmol_per_gDW_per_hr"/>
<parameter id="OBJECTIVE_COEFFICIENT" value="0" />
<parameter id="FLUX_VALUE" value="0" units="mmol_per_gDW_per_hr"/>
</listOfParameters>
</kineticLaw>
</reaction>
<reaction id="R_EX_glu_L_LPAREN_e_RPAREN_" name="L-Glutamate exchange" reversible="true">
<notes>
<html:p>Abbreviation: R_EX_glu_L_LPAREN_e_RPAREN_</html:p>
<html:p>Synonyms: _0</html:p>
<html:p>Equation: [e] : glu-L &lt;==&gt;</html:p>
<html:p>Confidence Level: </html:p>
<html:p>GENE ASSOCIATION: </html:p>
</notes>
<listOfReactants>
<speciesReference species="M_glu_DASH_L_e" stoichiometry="1"/>
</listOfReactants>
<listOfProducts>
<speciesReference species="M_glu_DASH_L_b" stoichiometry="1"/>
</listOfProducts>
<kineticLaw>
<math xmlns="http://www.w3.org/1998/Math/MathML">
<ci>FLUX_VALUE</ci>
</math>
<listOfParameters>
<parameter id="LOWER_BOUND" value="0" units="mmol_per_gDW_per_hr"/>
<parameter id="UPPER_BOUND" value="999999" units="mmol_per_gDW_per_hr"/>
<parameter id="OBJECTIVE_COEFFICIENT" value="0" />
<parameter id="FLUX_VALUE" value="0" units="mmol_per_gDW_per_hr"/>
</listOfParameters>
</kineticLaw>
</reaction>
<reaction id="R_EX_gly_LPAREN_e_RPAREN_" name="Glycine exchange" reversible="true">
<notes>
<html:p>Abbreviation: R_EX_gly_LPAREN_e_RPAREN_</html:p>
<html:p>Synonyms: _0</html:p>
<html:p>Equation: [e] : gly &lt;==&gt;</html:p>
<html:p>Confidence Level: </html:p>
<html:p>GENE ASSOCIATION: </html:p>
</notes>
<listOfReactants>
<speciesReference species="M_gly_e" stoichiometry="1"/>
</listOfReactants>
<listOfProducts>
<speciesReference species="M_gly_b" stoichiometry="1"/>
</listOfProducts>
<kineticLaw>
<math xmlns="http://www.w3.org/1998/Math/MathML">
<ci>FLUX_VALUE</ci>
</math>
<listOfParameters>
<parameter id="LOWER_BOUND" value="0" units="mmol_per_gDW_per_hr"/>
<parameter id="UPPER_BOUND" value="999999" units="mmol_per_gDW_per_hr"/>
<parameter id="OBJECTIVE_COEFFICIENT" value="0" />
<parameter id="FLUX_VALUE" value="0" units="mmol_per_gDW_per_hr"/>
</listOfParameters>
</kineticLaw>
</reaction>
<reaction id="R_EX_gsn_LPAREN_e_RPAREN_" name="Guanosine exchange" reversible="true">
<notes>
<html:p>Abbreviation: R_EX_gsn_LPAREN_e_RPAREN_</html:p>
<html:p>Synonyms: _0</html:p>
<html:p>Equation: [e] : gsn &lt;==&gt;</html:p>
<html:p>Confidence Level: </html:p>
<html:p>GENE ASSOCIATION: </html:p>
</notes>
<listOfReactants>
<speciesReference species="M_gsn_e" stoichiometry="1"/>
</listOfReactants>
<listOfProducts>
<speciesReference species="M_gsn_b" stoichiometry="1"/>
</listOfProducts>
<kineticLaw>
<math xmlns="http://www.w3.org/1998/Math/MathML">
<ci>FLUX_VALUE</ci>
</math>
<listOfParameters>
<parameter id="LOWER_BOUND" value="0" units="mmol_per_gDW_per_hr"/>
<parameter id="UPPER_BOUND" value="999999" units="mmol_per_gDW_per_hr"/>
<parameter id="OBJECTIVE_COEFFICIENT" value="0" />
<parameter id="FLUX_VALUE" value="0" units="mmol_per_gDW_per_hr"/>
</listOfParameters>
</kineticLaw>
</reaction>
<reaction id="R_EX_gua_LPAREN_e_RPAREN_" name="Guanine exchange" reversible="true">
<notes>
<html:p>Abbreviation: R_EX_gua_LPAREN_e_RPAREN_</html:p>
<html:p>Synonyms: _0</html:p>
<html:p>Equation: [e] : gua &lt;==&gt;</html:p>
<html:p>Confidence Level: </html:p>
<html:p>GENE ASSOCIATION: </html:p>
</notes>
<listOfReactants>
<speciesReference species="M_gua_e" stoichiometry="1"/>
</listOfReactants>
<listOfProducts>
<speciesReference species="M_gua_b" stoichiometry="1"/>
</listOfProducts>
<kineticLaw>
<math xmlns="http://www.w3.org/1998/Math/MathML">
<ci>FLUX_VALUE</ci>
</math>
<listOfParameters>
<parameter id="LOWER_BOUND" value="0" units="mmol_per_gDW_per_hr"/>
<parameter id="UPPER_BOUND" value="999999" units="mmol_per_gDW_per_hr"/>
<parameter id="OBJECTIVE_COEFFICIENT" value="0" />
<parameter id="FLUX_VALUE" value="0" units="mmol_per_gDW_per_hr"/>
</listOfParameters>
</kineticLaw>
</reaction>
<reaction id="R_EX_h2_LPAREN_e_RPAREN_" name="H2 exchange" reversible="true">
<notes>
<html:p>Abbreviation: R_EX_h2_LPAREN_e_RPAREN_</html:p>
<html:p>Synonyms: _0</html:p>
<html:p>Equation: [e] : h2 &lt;==&gt;</html:p>
<html:p>Confidence Level: </html:p>
<html:p>GENE ASSOCIATION: </html:p>
</notes>
<listOfReactants>
<speciesReference species="M_h2_e" stoichiometry="1"/>
</listOfReactants>
<listOfProducts>
<speciesReference species="M_h2_b" stoichiometry="1"/>
</listOfProducts>
<kineticLaw>
<math xmlns="http://www.w3.org/1998/Math/MathML">
<ci>FLUX_VALUE</ci>
</math>
<listOfParameters>
<parameter id="LOWER_BOUND" value="0" units="mmol_per_gDW_per_hr"/>
<parameter id="UPPER_BOUND" value="999999" units="mmol_per_gDW_per_hr"/>
<parameter id="OBJECTIVE_COEFFICIENT" value="0" />
<parameter id="FLUX_VALUE" value="0" units="mmol_per_gDW_per_hr"/>
</listOfParameters>
</kineticLaw>
</reaction>
<reaction id="R_EX_h2co3_LPAREN_e_RPAREN_" name="carbonic acid exchange" reversible="true">
<notes>
<html:p>Abbreviation: R_EX_h2co3_LPAREN_e_RPAREN_</html:p>
<html:p>Synonyms: _0</html:p>
<html:p>Equation: [e] : h2co3 &lt;==&gt;</html:p>
<html:p>Confidence Level: </html:p>
<html:p>GENE ASSOCIATION: </html:p>
</notes>
<listOfReactants>
<speciesReference species="M_h2co3_e" stoichiometry="1"/>
</listOfReactants>
<listOfProducts>
<speciesReference species="M_h2co3_b" stoichiometry="1"/>
</listOfProducts>
<kineticLaw>
<math xmlns="http://www.w3.org/1998/Math/MathML">
<ci>FLUX_VALUE</ci>
</math>
<listOfParameters>
<parameter id="LOWER_BOUND" value="0" units="mmol_per_gDW_per_hr"/>
<parameter id="UPPER_BOUND" value="999999" units="mmol_per_gDW_per_hr"/>
<parameter id="OBJECTIVE_COEFFICIENT" value="0" />
<parameter id="FLUX_VALUE" value="0" units="mmol_per_gDW_per_hr"/>
</listOfParameters>
</kineticLaw>
</reaction>
<reaction id="R_EX_h2o_LPAREN_e_RPAREN_" name="H2O exchange" reversible="true">
<notes>
<html:p>Abbreviation: R_EX_h2o_LPAREN_e_RPAREN_</html:p>
<html:p>Synonyms: _0</html:p>
<html:p>Equation: [e] : h2o &lt;==&gt;</html:p>
<html:p>Confidence Level: </html:p>
<html:p>GENE ASSOCIATION: </html:p>
</notes>
<listOfReactants>
<speciesReference species="M_h2o_e" stoichiometry="1"/>
</listOfReactants>
<listOfProducts>
<speciesReference species="M_h2o_b" stoichiometry="1"/>
</listOfProducts>
<kineticLaw>
<math xmlns="http://www.w3.org/1998/Math/MathML">
<ci>FLUX_VALUE</ci>
</math>
<listOfParameters>
<parameter id="LOWER_BOUND" value="0" units="mmol_per_gDW_per_hr"/>
<parameter id="UPPER_BOUND" value="999999" units="mmol_per_gDW_per_hr"/>
<parameter id="OBJECTIVE_COEFFICIENT" value="0" />
<parameter id="FLUX_VALUE" value="0" units="mmol_per_gDW_per_hr"/>
</listOfParameters>
</kineticLaw>
</reaction>
<reaction id="R_EX_h_LPAREN_e_RPAREN_" name="H+ exchange" reversible="true">
<notes>
<html:p>Abbreviation: R_EX_h_LPAREN_e_RPAREN_</html:p>
<html:p>Synonyms: _0</html:p>
<html:p>Equation: [e] : h &lt;==&gt;</html:p>
<html:p>Confidence Level: </html:p>
<html:p>GENE ASSOCIATION: </html:p>
</notes>
<listOfReactants>
<speciesReference species="M_h_e" stoichiometry="1"/>
</listOfReactants>
<listOfProducts>
<speciesReference species="M_h_b" stoichiometry="1"/>
</listOfProducts>
<kineticLaw>
<math xmlns="http://www.w3.org/1998/Math/MathML">
<ci>FLUX_VALUE</ci>
</math>
<listOfParameters>
<parameter id="LOWER_BOUND" value="-999999" units="mmol_per_gDW_per_hr"/>
<parameter id="UPPER_BOUND" value="999999" units="mmol_per_gDW_per_hr"/>
<parameter id="OBJECTIVE_COEFFICIENT" value="0" />
<parameter id="FLUX_VALUE" value="0" units="mmol_per_gDW_per_hr"/>
</listOfParameters>
</kineticLaw>
</reaction>
<reaction id="R_EX_his_L_LPAREN_e_RPAREN_" name="L-Histidine exchange" reversible="true">
<notes>
<html:p>Abbreviation: R_EX_his_L_LPAREN_e_RPAREN_</html:p>
<html:p>Synonyms: _0</html:p>
<html:p>Equation: [e] : his-L &lt;==&gt;</html:p>
<html:p>Confidence Level: </html:p>
<html:p>GENE ASSOCIATION: </html:p>
</notes>
<listOfReactants>
<speciesReference species="M_his_DASH_L_e" stoichiometry="1"/>
</listOfReactants>
<listOfProducts>
<speciesReference species="M_his_DASH_L_b" stoichiometry="1"/>
</listOfProducts>
<kineticLaw>
<math xmlns="http://www.w3.org/1998/Math/MathML">
<ci>FLUX_VALUE</ci>
</math>
<listOfParameters>
<parameter id="LOWER_BOUND" value="-10" units="mmol_per_gDW_per_hr"/>
<parameter id="UPPER_BOUND" value="999999" units="mmol_per_gDW_per_hr"/>
<parameter id="OBJECTIVE_COEFFICIENT" value="0" />
<parameter id="FLUX_VALUE" value="0" units="mmol_per_gDW_per_hr"/>
</listOfParameters>
</kineticLaw>
</reaction>
<reaction id="R_EX_hxan_LPAREN_e_RPAREN_" name="Hypoxanthine exchange" reversible="true">
<notes>
<html:p>Abbreviation: R_EX_hxan_LPAREN_e_RPAREN_</html:p>
<html:p>Synonyms: _0</html:p>
<html:p>Equation: [e] : hxan &lt;==&gt;</html:p>
<html:p>Confidence Level: </html:p>
<html:p>GENE ASSOCIATION: </html:p>
</notes>
<listOfReactants>
<speciesReference species="M_hxan_e" stoichiometry="1"/>
</listOfReactants>
<listOfProducts>
<speciesReference species="M_hxan_b" stoichiometry="1"/>
</listOfProducts>
<kineticLaw>
<math xmlns="http://www.w3.org/1998/Math/MathML">
<ci>FLUX_VALUE</ci>
</math>
<listOfParameters>
<parameter id="LOWER_BOUND" value="0" units="mmol_per_gDW_per_hr"/>
<parameter id="UPPER_BOUND" value="999999" units="mmol_per_gDW_per_hr"/>
<parameter id="OBJECTIVE_COEFFICIENT" value="0" />
<parameter id="FLUX_VALUE" value="0" units="mmol_per_gDW_per_hr"/>
</listOfParameters>
</kineticLaw>
</reaction>
<reaction id="R_EX_ile_L_LPAREN_e_RPAREN_" name="L-Isoleucine exchange" reversible="true">
<notes>
<html:p>Abbreviation: R_EX_ile_L_LPAREN_e_RPAREN_</html:p>
<html:p>Synonyms: _0</html:p>
<html:p>Equation: [e] : ile-L &lt;==&gt;</html:p>
<html:p>Confidence Level: </html:p>
<html:p>GENE ASSOCIATION: </html:p>
</notes>
<listOfReactants>
<speciesReference species="M_ile_DASH_L_e" stoichiometry="1"/>
</listOfReactants>
<listOfProducts>
<speciesReference species="M_ile_DASH_L_b" stoichiometry="1"/>
</listOfProducts>
<kineticLaw>
<math xmlns="http://www.w3.org/1998/Math/MathML">
<ci>FLUX_VALUE</ci>
</math>
<listOfParameters>
<parameter id="LOWER_BOUND" value="-10" units="mmol_per_gDW_per_hr"/>
<parameter id="UPPER_BOUND" value="999999" units="mmol_per_gDW_per_hr"/>
<parameter id="OBJECTIVE_COEFFICIENT" value="0" />
<parameter id="FLUX_VALUE" value="0" units="mmol_per_gDW_per_hr"/>
</listOfParameters>
</kineticLaw>
</reaction>
<reaction id="R_EX_lac_L_LPAREN_e_RPAREN_" name="L-Lactate exchange" reversible="true">
<notes>
<html:p>Abbreviation: R_EX_lac_L_LPAREN_e_RPAREN_</html:p>
<html:p>Synonyms: _0</html:p>
<html:p>Equation: [e] : lac-L &lt;==&gt;</html:p>
<html:p>Confidence Level: </html:p>
<html:p>GENE ASSOCIATION: </html:p>
</notes>
<listOfReactants>
<speciesReference species="M_lac_DASH_L_e" stoichiometry="1"/>
</listOfReactants>
<listOfProducts>
<speciesReference species="M_lac_DASH_L_b" stoichiometry="1"/>
</listOfProducts>
<kineticLaw>
<math xmlns="http://www.w3.org/1998/Math/MathML">
<ci>FLUX_VALUE</ci>
</math>
<listOfParameters>
<parameter id="LOWER_BOUND" value="0" units="mmol_per_gDW_per_hr"/>
<parameter id="UPPER_BOUND" value="999999" units="mmol_per_gDW_per_hr"/>
<parameter id="OBJECTIVE_COEFFICIENT" value="0" />
<parameter id="FLUX_VALUE" value="0" units="mmol_per_gDW_per_hr"/>
</listOfParameters>
</kineticLaw>
</reaction>
<reaction id="R_EX_leu_L_LPAREN_e_RPAREN_" name="L-Leucine exchange" reversible="true">
<notes>
<html:p>Abbreviation: R_EX_leu_L_LPAREN_e_RPAREN_</html:p>
<html:p>Synonyms: _0</html:p>
<html:p>Equation: [e] : leu-L &lt;==&gt;</html:p>
<html:p>Confidence Level: </html:p>
<html:p>GENE ASSOCIATION: </html:p>
</notes>
<listOfReactants>
<speciesReference species="M_leu_DASH_L_e" stoichiometry="1"/>
</listOfReactants>
<listOfProducts>
<speciesReference species="M_leu_DASH_L_b" stoichiometry="1"/>
</listOfProducts>
<kineticLaw>
<math xmlns="http://www.w3.org/1998/Math/MathML">
<ci>FLUX_VALUE</ci>
</math>
<listOfParameters>
<parameter id="LOWER_BOUND" value="-10" units="mmol_per_gDW_per_hr"/>
<parameter id="UPPER_BOUND" value="999999" units="mmol_per_gDW_per_hr"/>
<parameter id="OBJECTIVE_COEFFICIENT" value="0" />
<parameter id="FLUX_VALUE" value="0" units="mmol_per_gDW_per_hr"/>
</listOfParameters>
</kineticLaw>
</reaction>
<reaction id="R_EX_lys_L_LPAREN_e_RPAREN_" name="L-Lysine exchange" reversible="true">
<notes>
<html:p>Abbreviation: R_EX_lys_L_LPAREN_e_RPAREN_</html:p>
<html:p>Synonyms: _0</html:p>
<html:p>Equation: [e] : lys-L &lt;==&gt;</html:p>
<html:p>Confidence Level: </html:p>
<html:p>GENE ASSOCIATION: </html:p>
</notes>
<listOfReactants>
<speciesReference species="M_lys_DASH_L_e" stoichiometry="1"/>
</listOfReactants>
<listOfProducts>
<speciesReference species="M_lys_DASH_L_b" stoichiometry="1"/>
</listOfProducts>
<kineticLaw>
<math xmlns="http://www.w3.org/1998/Math/MathML">
<ci>FLUX_VALUE</ci>
</math>
<listOfParameters>
<parameter id="LOWER_BOUND" value="0" units="mmol_per_gDW_per_hr"/>
<parameter id="UPPER_BOUND" value="999999" units="mmol_per_gDW_per_hr"/>
<parameter id="OBJECTIVE_COEFFICIENT" value="0" />
<parameter id="FLUX_VALUE" value="0" units="mmol_per_gDW_per_hr"/>
</listOfParameters>
</kineticLaw>
</reaction>
<reaction id="R_EX_mal_L_LPAREN_e_RPAREN_" name="L-Malate exchange" reversible="true">
<notes>
<html:p>Abbreviation: R_EX_mal_L_LPAREN_e_RPAREN_</html:p>
<html:p>Synonyms: _0</html:p>
<html:p>Equation: [e] : mal-L &lt;==&gt;</html:p>
<html:p>Confidence Level: </html:p>
<html:p>GENE ASSOCIATION: </html:p>
</notes>
<listOfReactants>
<speciesReference species="M_mal_DASH_L_e" stoichiometry="1"/>
</listOfReactants>
<listOfProducts>
<speciesReference species="M_mal_DASH_L_b" stoichiometry="1"/>
</listOfProducts>
<kineticLaw>
<math xmlns="http://www.w3.org/1998/Math/MathML">
<ci>FLUX_VALUE</ci>
</math>
<listOfParameters>
<parameter id="LOWER_BOUND" value="0" units="mmol_per_gDW_per_hr"/>
<parameter id="UPPER_BOUND" value="999999" units="mmol_per_gDW_per_hr"/>
<parameter id="OBJECTIVE_COEFFICIENT" value="0" />
<parameter id="FLUX_VALUE" value="0" units="mmol_per_gDW_per_hr"/>
</listOfParameters>
</kineticLaw>
</reaction>
<reaction id="R_EX_met_L_LPAREN_e_RPAREN_" name="L-Methionine exchange" reversible="true">
<notes>
<html:p>Abbreviation: R_EX_met_L_LPAREN_e_RPAREN_</html:p>
<html:p>Synonyms: _0</html:p>
<html:p>Equation: [e] : met-L &lt;==&gt;</html:p>
<html:p>Confidence Level: </html:p>
<html:p>GENE ASSOCIATION: </html:p>
</notes>
<listOfReactants>
<speciesReference species="M_met_DASH_L_e" stoichiometry="1"/>
</listOfReactants>
<listOfProducts>
<speciesReference species="M_met_DASH_L_b" stoichiometry="1"/>
</listOfProducts>
<kineticLaw>
<math xmlns="http://www.w3.org/1998/Math/MathML">
<ci>FLUX_VALUE</ci>
</math>
<listOfParameters>
<parameter id="LOWER_BOUND" value="-10" units="mmol_per_gDW_per_hr"/>
<parameter id="UPPER_BOUND" value="999999" units="mmol_per_gDW_per_hr"/>
<parameter id="OBJECTIVE_COEFFICIENT" value="0" />
<parameter id="FLUX_VALUE" value="0" units="mmol_per_gDW_per_hr"/>
</listOfParameters>
</kineticLaw>
</reaction>
<reaction id="R_EX_na1_LPAREN_e_RPAREN_" name="Sodium exchange" reversible="true">
<notes>
<html:p>Abbreviation: R_EX_na1_LPAREN_e_RPAREN_</html:p>
<html:p>Synonyms: _0</html:p>
<html:p>Equation: [e] : na1 &lt;==&gt;</html:p>
<html:p>Confidence Level: </html:p>
<html:p>GENE ASSOCIATION: </html:p>
</notes>
<listOfReactants>
<speciesReference species="M_na1_e" stoichiometry="1"/>
</listOfReactants>
<listOfProducts>
<speciesReference species="M_na1_b" stoichiometry="1"/>
</listOfProducts>
<kineticLaw>
<math xmlns="http://www.w3.org/1998/Math/MathML">
<ci>FLUX_VALUE</ci>
</math>
<listOfParameters>
<parameter id="LOWER_BOUND" value="0" units="mmol_per_gDW_per_hr"/>
<parameter id="UPPER_BOUND" value="999999" units="mmol_per_gDW_per_hr"/>
<parameter id="OBJECTIVE_COEFFICIENT" value="0" />
<parameter id="FLUX_VALUE" value="0" units="mmol_per_gDW_per_hr"/>
</listOfParameters>
</kineticLaw>
</reaction>
<reaction id="R_EX_nh4_LPAREN_e_RPAREN_" name="Ammonia exchange" reversible="true">
<notes>
<html:p>Abbreviation: R_EX_nh4_LPAREN_e_RPAREN_</html:p>
<html:p>Synonyms: _0</html:p>
<html:p>Equation: [e] : nh4 &lt;==&gt;</html:p>
<html:p>Confidence Level: </html:p>
<html:p>GENE ASSOCIATION: </html:p>
</notes>
<listOfReactants>
<speciesReference species="M_nh4_e" stoichiometry="1"/>
</listOfReactants>
<listOfProducts>
<speciesReference species="M_nh4_b" stoichiometry="1"/>
</listOfProducts>
<kineticLaw>
<math xmlns="http://www.w3.org/1998/Math/MathML">
<ci>FLUX_VALUE</ci>
</math>
<listOfParameters>
<parameter id="LOWER_BOUND" value="-999999" units="mmol_per_gDW_per_hr"/>
<parameter id="UPPER_BOUND" value="999999" units="mmol_per_gDW_per_hr"/>
<parameter id="OBJECTIVE_COEFFICIENT" value="0" />
<parameter id="FLUX_VALUE" value="0" units="mmol_per_gDW_per_hr"/>
</listOfParameters>
</kineticLaw>
</reaction>
<reaction id="R_EX_ni2_LPAREN_e_RPAREN_" name="Ni2+ exchange" reversible="true">
<notes>
<html:p>Abbreviation: R_EX_ni2_LPAREN_e_RPAREN_</html:p>
<html:p>Synonyms: _0</html:p>
<html:p>Equation: [e] : ni2 &lt;==&gt;</html:p>
<html:p>Confidence Level: </html:p>
<html:p>GENE ASSOCIATION: </html:p>
</notes>
<listOfReactants>
<speciesReference species="M_ni2_e" stoichiometry="1"/>
</listOfReactants>
<listOfProducts>
<speciesReference species="M_ni2_b" stoichiometry="1"/>
</listOfProducts>
<kineticLaw>
<math xmlns="http://www.w3.org/1998/Math/MathML">
<ci>FLUX_VALUE</ci>
</math>
<listOfParameters>
<parameter id="LOWER_BOUND" value="0" units="mmol_per_gDW_per_hr"/>
<parameter id="UPPER_BOUND" value="999999" units="mmol_per_gDW_per_hr"/>
<parameter id="OBJECTIVE_COEFFICIENT" value="0" />
<parameter id="FLUX_VALUE" value="0" units="mmol_per_gDW_per_hr"/>
</listOfParameters>
</kineticLaw>
</reaction>
<reaction id="R_EX_nmn_LPAREN_e_RPAREN_" name="NMN exchange" reversible="true">
<notes>
<html:p>Abbreviation: R_EX_nmn_LPAREN_e_RPAREN_</html:p>
<html:p>Synonyms: _0</html:p>
<html:p>Equation: [e] : nmn &lt;==&gt;</html:p>
<html:p>Confidence Level: </html:p>
<html:p>GENE ASSOCIATION: </html:p>
</notes>
<listOfReactants>
<speciesReference species="M_nmn_e" stoichiometry="1"/>
</listOfReactants>
<listOfProducts>
<speciesReference species="M_nmn_b" stoichiometry="1"/>
</listOfProducts>
<kineticLaw>
<math xmlns="http://www.w3.org/1998/Math/MathML">
<ci>FLUX_VALUE</ci>
</math>
<listOfParameters>
<parameter id="LOWER_BOUND" value="0" units="mmol_per_gDW_per_hr"/>
<parameter id="UPPER_BOUND" value="999999" units="mmol_per_gDW_per_hr"/>
<parameter id="OBJECTIVE_COEFFICIENT" value="0" />
<parameter id="FLUX_VALUE" value="0" units="mmol_per_gDW_per_hr"/>
</listOfParameters>
</kineticLaw>
</reaction>
<reaction id="R_EX_no2_LPAREN_e_RPAREN_" name="Nitrite exchange" reversible="true">
<notes>
<html:p>Abbreviation: R_EX_no2_LPAREN_e_RPAREN_</html:p>
<html:p>Synonyms: _0</html:p>
<html:p>Equation: [e] : no2 &lt;==&gt;</html:p>
<html:p>Confidence Level: </html:p>
<html:p>GENE ASSOCIATION: </html:p>
</notes>
<listOfReactants>
<speciesReference species="M_no2_e" stoichiometry="1"/>
</listOfReactants>
<listOfProducts>
<speciesReference species="M_no2_b" stoichiometry="1"/>
</listOfProducts>
<kineticLaw>
<math xmlns="http://www.w3.org/1998/Math/MathML">
<ci>FLUX_VALUE</ci>
</math>
<listOfParameters>
<parameter id="LOWER_BOUND" value="0" units="mmol_per_gDW_per_hr"/>
<parameter id="UPPER_BOUND" value="999999" units="mmol_per_gDW_per_hr"/>
<parameter id="OBJECTIVE_COEFFICIENT" value="0" />
<parameter id="FLUX_VALUE" value="0" units="mmol_per_gDW_per_hr"/>
</listOfParameters>
</kineticLaw>
</reaction>
<reaction id="R_EX_no3_LPAREN_e_RPAREN_" name="Nitrate exchange" reversible="true">
<notes>
<html:p>Abbreviation: R_EX_no3_LPAREN_e_RPAREN_</html:p>
<html:p>Synonyms: _0</html:p>
<html:p>Equation: [e] : no3 &lt;==&gt;</html:p>
<html:p>Confidence Level: </html:p>
<html:p>GENE ASSOCIATION: </html:p>
</notes>
<listOfReactants>
<speciesReference species="M_no3_e" stoichiometry="1"/>
</listOfReactants>
<listOfProducts>
<speciesReference species="M_no3_b" stoichiometry="1"/>
</listOfProducts>
<kineticLaw>
<math xmlns="http://www.w3.org/1998/Math/MathML">
<ci>FLUX_VALUE</ci>
</math>
<listOfParameters>
<parameter id="LOWER_BOUND" value="0" units="mmol_per_gDW_per_hr"/>
<parameter id="UPPER_BOUND" value="999999" units="mmol_per_gDW_per_hr"/>
<parameter id="OBJECTIVE_COEFFICIENT" value="0" />
<parameter id="FLUX_VALUE" value="0" units="mmol_per_gDW_per_hr"/>
</listOfParameters>
</kineticLaw>
</reaction>
<reaction id="R_EX_no_LPAREN_e_RPAREN_" name="Nitric oxide exchange" reversible="true">
<notes>
<html:p>Abbreviation: R_EX_no_LPAREN_e_RPAREN_</html:p>
<html:p>Synonyms: _0</html:p>
<html:p>Equation: [e] : no &lt;==&gt;</html:p>
<html:p>Confidence Level: </html:p>
<html:p>GENE ASSOCIATION: </html:p>
</notes>
<listOfReactants>
<speciesReference species="M_no_e" stoichiometry="1"/>
</listOfReactants>
<listOfProducts>
<speciesReference species="M_no_b" stoichiometry="1"/>
</listOfProducts>
<kineticLaw>
<math xmlns="http://www.w3.org/1998/Math/MathML">
<ci>FLUX_VALUE</ci>
</math>
<listOfParameters>
<parameter id="LOWER_BOUND" value="0" units="mmol_per_gDW_per_hr"/>
<parameter id="UPPER_BOUND" value="999999" units="mmol_per_gDW_per_hr"/>
<parameter id="OBJECTIVE_COEFFICIENT" value="0" />
<parameter id="FLUX_VALUE" value="0" units="mmol_per_gDW_per_hr"/>
</listOfParameters>
</kineticLaw>
</reaction>
<reaction id="R_EX_o2_LPAREN_e_RPAREN_" name="O2 exchange" reversible="true">
<notes>
<html:p>Abbreviation: R_EX_o2_LPAREN_e_RPAREN_</html:p>
<html:p>Synonyms: _0</html:p>
<html:p>Equation: [e] : o2 &lt;==&gt;</html:p>
<html:p>Confidence Level: </html:p>
<html:p>GENE ASSOCIATION: </html:p>
</notes>
<listOfReactants>
<speciesReference species="M_o2_e" stoichiometry="1"/>
</listOfReactants>
<listOfProducts>
<speciesReference species="M_o2_b" stoichiometry="1"/>
</listOfProducts>
<kineticLaw>
<math xmlns="http://www.w3.org/1998/Math/MathML">
<ci>FLUX_VALUE</ci>
</math>
<listOfParameters>
<parameter id="LOWER_BOUND" value="-12" units="mmol_per_gDW_per_hr"/>
<parameter id="UPPER_BOUND" value="0" units="mmol_per_gDW_per_hr"/>
<parameter id="OBJECTIVE_COEFFICIENT" value="0" />
<parameter id="FLUX_VALUE" value="0" units="mmol_per_gDW_per_hr"/>
</listOfParameters>
</kineticLaw>
</reaction>
<reaction id="R_EX_orn_LPAREN_e_RPAREN_" name="Ornithine exchange" reversible="true">
<notes>
<html:p>Abbreviation: R_EX_orn_LPAREN_e_RPAREN_</html:p>
<html:p>Synonyms: _0</html:p>
<html:p>Equation: [e] : orn &lt;==&gt;</html:p>
<html:p>Confidence Level: </html:p>
<html:p>GENE ASSOCIATION: </html:p>
</notes>
<listOfReactants>
<speciesReference species="M_orn_e" stoichiometry="1"/>
</listOfReactants>
<listOfProducts>
<speciesReference species="M_orn_b" stoichiometry="1"/>
</listOfProducts>
<kineticLaw>
<math xmlns="http://www.w3.org/1998/Math/MathML">
<ci>FLUX_VALUE</ci>
</math>
<listOfParameters>
<parameter id="LOWER_BOUND" value="0" units="mmol_per_gDW_per_hr"/>
<parameter id="UPPER_BOUND" value="999999" units="mmol_per_gDW_per_hr"/>
<parameter id="OBJECTIVE_COEFFICIENT" value="0" />
<parameter id="FLUX_VALUE" value="0" units="mmol_per_gDW_per_hr"/>
</listOfParameters>
</kineticLaw>
</reaction>
<reaction id="R_EX_orot_LPAREN_e_RPAREN_" name="Orotate exchange" reversible="true">
<notes>
<html:p>Abbreviation: R_EX_orot_LPAREN_e_RPAREN_</html:p>
<html:p>Synonyms: _0</html:p>
<html:p>Equation: [e] : orot &lt;==&gt;</html:p>
<html:p>Confidence Level: </html:p>
<html:p>GENE ASSOCIATION: </html:p>
</notes>
<listOfReactants>
<speciesReference species="M_orot_e" stoichiometry="1"/>
</listOfReactants>
<listOfProducts>
<speciesReference species="M_orot_b" stoichiometry="1"/>
</listOfProducts>
<kineticLaw>
<math xmlns="http://www.w3.org/1998/Math/MathML">
<ci>FLUX_VALUE</ci>
</math>
<listOfParameters>
<parameter id="LOWER_BOUND" value="0" units="mmol_per_gDW_per_hr"/>
<parameter id="UPPER_BOUND" value="999999" units="mmol_per_gDW_per_hr"/>
<parameter id="OBJECTIVE_COEFFICIENT" value="0" />
<parameter id="FLUX_VALUE" value="0" units="mmol_per_gDW_per_hr"/>
</listOfParameters>
</kineticLaw>
</reaction>
<reaction id="R_EX_phe_L_LPAREN_e_RPAREN_" name="L-Phenylalanine exchange" reversible="true">
<notes>
<html:p>Abbreviation: R_EX_phe_L_LPAREN_e_RPAREN_</html:p>
<html:p>Synonyms: _0</html:p>
<html:p>Equation: [e] : phe-L &lt;==&gt;</html:p>
<html:p>Confidence Level: </html:p>
<html:p>GENE ASSOCIATION: </html:p>
</notes>
<listOfReactants>
<speciesReference species="M_phe_DASH_L_e" stoichiometry="1"/>
</listOfReactants>
<listOfProducts>
<speciesReference species="M_phe_DASH_L_b" stoichiometry="1"/>
</listOfProducts>
<kineticLaw>
<math xmlns="http://www.w3.org/1998/Math/MathML">
<ci>FLUX_VALUE</ci>
</math>
<listOfParameters>
<parameter id="LOWER_BOUND" value="0" units="mmol_per_gDW_per_hr"/>
<parameter id="UPPER_BOUND" value="999999" units="mmol_per_gDW_per_hr"/>
<parameter id="OBJECTIVE_COEFFICIENT" value="0" />
<parameter id="FLUX_VALUE" value="0" units="mmol_per_gDW_per_hr"/>
</listOfParameters>
</kineticLaw>
</reaction>
<reaction id="R_EX_pheme_LPAREN_e_RPAREN_" name="Protoheme exchange" reversible="true">
<notes>
<html:p>Abbreviation: R_EX_pheme_LPAREN_e_RPAREN_</html:p>
<html:p>Synonyms: _0</html:p>
<html:p>Equation: [e] : pheme &lt;==&gt;</html:p>
<html:p>Confidence Level: </html:p>
<html:p>GENE ASSOCIATION: </html:p>
</notes>
<listOfReactants>
<speciesReference species="M_pheme_e" stoichiometry="1"/>
</listOfReactants>
<listOfProducts>
<speciesReference species="M_pheme_b" stoichiometry="1"/>
</listOfProducts>
<kineticLaw>
<math xmlns="http://www.w3.org/1998/Math/MathML">
<ci>FLUX_VALUE</ci>
</math>
<listOfParameters>
<parameter id="LOWER_BOUND" value="-10" units="mmol_per_gDW_per_hr"/>
<parameter id="UPPER_BOUND" value="999999" units="mmol_per_gDW_per_hr"/>
<parameter id="OBJECTIVE_COEFFICIENT" value="0" />
<parameter id="FLUX_VALUE" value="0" units="mmol_per_gDW_per_hr"/>
</listOfParameters>
</kineticLaw>
</reaction>
<reaction id="R_EX_pi_LPAREN_e_RPAREN_" name="Phosphate exchange" reversible="true">
<notes>
<html:p>Abbreviation: R_EX_pi_LPAREN_e_RPAREN_</html:p>
<html:p>Synonyms: _0</html:p>
<html:p>Equation: [e] : pi &lt;==&gt;</html:p>
<html:p>Confidence Level: </html:p>
<html:p>GENE ASSOCIATION: </html:p>
</notes>
<listOfReactants>
<speciesReference species="M_pi_e" stoichiometry="1"/>
</listOfReactants>
<listOfProducts>
<speciesReference species="M_pi_b" stoichiometry="1"/>
</listOfProducts>
<kineticLaw>
<math xmlns="http://www.w3.org/1998/Math/MathML">
<ci>FLUX_VALUE</ci>
</math>
<listOfParameters>
<parameter id="LOWER_BOUND" value="-999999" units="mmol_per_gDW_per_hr"/>
<parameter id="UPPER_BOUND" value="999999" units="mmol_per_gDW_per_hr"/>
<parameter id="OBJECTIVE_COEFFICIENT" value="0" />
<parameter id="FLUX_VALUE" value="0" units="mmol_per_gDW_per_hr"/>
</listOfParameters>
</kineticLaw>
</reaction>
<reaction id="R_EX_pime_LPAREN_e_RPAREN_" name="Pimelate exchange" reversible="true">
<notes>
<html:p>Abbreviation: R_EX_pime_LPAREN_e_RPAREN_</html:p>
<html:p>Synonyms: _0</html:p>
<html:p>Equation: [e] : pime &lt;==&gt;</html:p>
<html:p>Confidence Level: </html:p>
<html:p>GENE ASSOCIATION: </html:p>
</notes>
<listOfReactants>
<speciesReference species="M_pime_e" stoichiometry="1"/>
</listOfReactants>
<listOfProducts>
<speciesReference species="M_pime_b" stoichiometry="1"/>
</listOfProducts>
<kineticLaw>
<math xmlns="http://www.w3.org/1998/Math/MathML">
<ci>FLUX_VALUE</ci>
</math>
<listOfParameters>
<parameter id="LOWER_BOUND" value="-10" units="mmol_per_gDW_per_hr"/>
<parameter id="UPPER_BOUND" value="999999" units="mmol_per_gDW_per_hr"/>
<parameter id="OBJECTIVE_COEFFICIENT" value="0" />
<parameter id="FLUX_VALUE" value="0" units="mmol_per_gDW_per_hr"/>
</listOfParameters>
</kineticLaw>
</reaction>
<reaction id="R_EX_pro_L_LPAREN_e_RPAREN_" name="L-Proline exchange" reversible="true">
<notes>
<html:p>Abbreviation: R_EX_pro_L_LPAREN_e_RPAREN_</html:p>
<html:p>Synonyms: _0</html:p>
<html:p>Equation: [e] : pro-L &lt;==&gt;</html:p>
<html:p>Confidence Level: </html:p>
<html:p>GENE ASSOCIATION: </html:p>
</notes>
<listOfReactants>
<speciesReference species="M_pro_DASH_L_e" stoichiometry="1"/>
</listOfReactants>
<listOfProducts>
<speciesReference species="M_pro_DASH_L_b" stoichiometry="1"/>
</listOfProducts>
<kineticLaw>
<math xmlns="http://www.w3.org/1998/Math/MathML">
<ci>FLUX_VALUE</ci>
</math>
<listOfParameters>
<parameter id="LOWER_BOUND" value="0" units="mmol_per_gDW_per_hr"/>
<parameter id="UPPER_BOUND" value="999999" units="mmol_per_gDW_per_hr"/>
<parameter id="OBJECTIVE_COEFFICIENT" value="0" />
<parameter id="FLUX_VALUE" value="0" units="mmol_per_gDW_per_hr"/>
</listOfParameters>
</kineticLaw>
</reaction>
<reaction id="R_EX_pyr_LPAREN_e_RPAREN_" name="Pyruvate exchange" reversible="true">
<notes>
<html:p>Abbreviation: R_EX_pyr_LPAREN_e_RPAREN_</html:p>
<html:p>Synonyms: _0</html:p>
<html:p>Equation: [e] : pyr &lt;==&gt;</html:p>
<html:p>Confidence Level: </html:p>
<html:p>GENE ASSOCIATION: </html:p>
</notes>
<listOfReactants>
<speciesReference species="M_pyr_e" stoichiometry="1"/>
</listOfReactants>
<listOfProducts>
<speciesReference species="M_pyr_b" stoichiometry="1"/>
</listOfProducts>
<kineticLaw>
<math xmlns="http://www.w3.org/1998/Math/MathML">
<ci>FLUX_VALUE</ci>
</math>
<listOfParameters>
<parameter id="LOWER_BOUND" value="0" units="mmol_per_gDW_per_hr"/>
<parameter id="UPPER_BOUND" value="999999" units="mmol_per_gDW_per_hr"/>
<parameter id="OBJECTIVE_COEFFICIENT" value="0" />
<parameter id="FLUX_VALUE" value="0" units="mmol_per_gDW_per_hr"/>
</listOfParameters>
</kineticLaw>
</reaction>
<reaction id="R_EX_ser_D_LPAREN_e_RPAREN_" name="D-Serine exchange" reversible="true">
<notes>
<html:p>Abbreviation: R_EX_ser_D_LPAREN_e_RPAREN_</html:p>
<html:p>Synonyms: _0</html:p>
<html:p>Equation: [e] : ser-D &lt;==&gt;</html:p>
<html:p>Confidence Level: </html:p>
<html:p>GENE ASSOCIATION: </html:p>
</notes>
<listOfReactants>
<speciesReference species="M_ser_DASH_D_e" stoichiometry="1"/>
</listOfReactants>
<listOfProducts>
<speciesReference species="M_ser_DASH_D_b" stoichiometry="1"/>
</listOfProducts>
<kineticLaw>
<math xmlns="http://www.w3.org/1998/Math/MathML">
<ci>FLUX_VALUE</ci>
</math>
<listOfParameters>
<parameter id="LOWER_BOUND" value="0" units="mmol_per_gDW_per_hr"/>
<parameter id="UPPER_BOUND" value="999999" units="mmol_per_gDW_per_hr"/>
<parameter id="OBJECTIVE_COEFFICIENT" value="0" />
<parameter id="FLUX_VALUE" value="0" units="mmol_per_gDW_per_hr"/>
</listOfParameters>
</kineticLaw>
</reaction>
<reaction id="R_EX_ser_L_LPAREN_e_RPAREN_" name="L-Serine exchange" reversible="true">
<notes>
<html:p>Abbreviation: R_EX_ser_L_LPAREN_e_RPAREN_</html:p>
<html:p>Synonyms: _0</html:p>
<html:p>Equation: [e] : ser-L &lt;==&gt;</html:p>
<html:p>Confidence Level: </html:p>
<html:p>GENE ASSOCIATION: </html:p>
</notes>
<listOfReactants>
<speciesReference species="M_ser_DASH_L_e" stoichiometry="1"/>
</listOfReactants>
<listOfProducts>
<speciesReference species="M_ser_DASH_L_b" stoichiometry="1"/>
</listOfProducts>
<kineticLaw>
<math xmlns="http://www.w3.org/1998/Math/MathML">
<ci>FLUX_VALUE</ci>
</math>
<listOfParameters>
<parameter id="LOWER_BOUND" value="0" units="mmol_per_gDW_per_hr"/>
<parameter id="UPPER_BOUND" value="999999" units="mmol_per_gDW_per_hr"/>
<parameter id="OBJECTIVE_COEFFICIENT" value="0" />
<parameter id="FLUX_VALUE" value="0" units="mmol_per_gDW_per_hr"/>
</listOfParameters>
</kineticLaw>
</reaction>
<reaction id="R_EX_so4_LPAREN_e_RPAREN_" name="Sulfate exchange" reversible="true">
<notes>
<html:p>Abbreviation: R_EX_so4_LPAREN_e_RPAREN_</html:p>
<html:p>Synonyms: _0</html:p>
<html:p>Equation: [e] : so4 &lt;==&gt;</html:p>
<html:p>Confidence Level: </html:p>
<html:p>GENE ASSOCIATION: </html:p>
</notes>
<listOfReactants>
<speciesReference species="M_so4_e" stoichiometry="1"/>
</listOfReactants>
<listOfProducts>
<speciesReference species="M_so4_b" stoichiometry="1"/>
</listOfProducts>
<kineticLaw>
<math xmlns="http://www.w3.org/1998/Math/MathML">
<ci>FLUX_VALUE</ci>
</math>
<listOfParameters>
<parameter id="LOWER_BOUND" value="-999999" units="mmol_per_gDW_per_hr"/>
<parameter id="UPPER_BOUND" value="999999" units="mmol_per_gDW_per_hr"/>
<parameter id="OBJECTIVE_COEFFICIENT" value="0" />
<parameter id="FLUX_VALUE" value="0" units="mmol_per_gDW_per_hr"/>
</listOfParameters>
</kineticLaw>
</reaction>
<reaction id="R_EX_succ_LPAREN_e_RPAREN_" name="Succinate exchange" reversible="true">
<notes>
<html:p>Abbreviation: R_EX_succ_LPAREN_e_RPAREN_</html:p>
<html:p>Synonyms: _0</html:p>
<html:p>Equation: [e] : succ &lt;==&gt;</html:p>
<html:p>Confidence Level: </html:p>
<html:p>GENE ASSOCIATION: </html:p>
</notes>
<listOfReactants>
<speciesReference species="M_succ_e" stoichiometry="1"/>
</listOfReactants>
<listOfProducts>
<speciesReference species="M_succ_b" stoichiometry="1"/>
</listOfProducts>
<kineticLaw>
<math xmlns="http://www.w3.org/1998/Math/MathML">
<ci>FLUX_VALUE</ci>
</math>
<listOfParameters>
<parameter id="LOWER_BOUND" value="0" units="mmol_per_gDW_per_hr"/>
<parameter id="UPPER_BOUND" value="999999" units="mmol_per_gDW_per_hr"/>
<parameter id="OBJECTIVE_COEFFICIENT" value="0" />
<parameter id="FLUX_VALUE" value="0" units="mmol_per_gDW_per_hr"/>
</listOfParameters>
</kineticLaw>
</reaction>
<reaction id="R_EX_thm_LPAREN_e_RPAREN_" name="Thiamin exchange" reversible="true">
<notes>
<html:p>Abbreviation: R_EX_thm_LPAREN_e_RPAREN_</html:p>
<html:p>Synonyms: _0</html:p>
<html:p>Equation: [e] : thm &lt;==&gt;</html:p>
<html:p>Confidence Level: </html:p>
<html:p>GENE ASSOCIATION: </html:p>
</notes>
<listOfReactants>
<speciesReference species="M_thm_e" stoichiometry="1"/>
</listOfReactants>
<listOfProducts>
<speciesReference species="M_thm_b" stoichiometry="1"/>
</listOfProducts>
<kineticLaw>
<math xmlns="http://www.w3.org/1998/Math/MathML">
<ci>FLUX_VALUE</ci>
</math>
<listOfParameters>
<parameter id="LOWER_BOUND" value="-10" units="mmol_per_gDW_per_hr"/>
<parameter id="UPPER_BOUND" value="999999" units="mmol_per_gDW_per_hr"/>
<parameter id="OBJECTIVE_COEFFICIENT" value="0" />
<parameter id="FLUX_VALUE" value="0" units="mmol_per_gDW_per_hr"/>
</listOfParameters>
</kineticLaw>
</reaction>
<reaction id="R_EX_thr_L_LPAREN_e_RPAREN_" name="L-Threonine exchange" reversible="true">
<notes>
<html:p>Abbreviation: R_EX_thr_L_LPAREN_e_RPAREN_</html:p>
<html:p>Synonyms: _0</html:p>
<html:p>Equation: [e] : thr-L &lt;==&gt;</html:p>
<html:p>Confidence Level: </html:p>
<html:p>GENE ASSOCIATION: </html:p>
</notes>
<listOfReactants>
<speciesReference species="M_thr_DASH_L_e" stoichiometry="1"/>
</listOfReactants>
<listOfProducts>
<speciesReference species="M_thr_DASH_L_b" stoichiometry="1"/>
</listOfProducts>
<kineticLaw>
<math xmlns="http://www.w3.org/1998/Math/MathML">
<ci>FLUX_VALUE</ci>
</math>
<listOfParameters>
<parameter id="LOWER_BOUND" value="0" units="mmol_per_gDW_per_hr"/>
<parameter id="UPPER_BOUND" value="999999" units="mmol_per_gDW_per_hr"/>
<parameter id="OBJECTIVE_COEFFICIENT" value="0" />
<parameter id="FLUX_VALUE" value="0" units="mmol_per_gDW_per_hr"/>
</listOfParameters>
</kineticLaw>
</reaction>
<reaction id="R_EX_thymd_LPAREN_e_RPAREN_" name="Thymidine exchange" reversible="true">
<notes>
<html:p>Abbreviation: R_EX_thymd_LPAREN_e_RPAREN_</html:p>
<html:p>Synonyms: _0</html:p>
<html:p>Equation: [e] : thymd &lt;==&gt;</html:p>
<html:p>Confidence Level: </html:p>
<html:p>GENE ASSOCIATION: </html:p>
</notes>
<listOfReactants>
<speciesReference species="M_thymd_e" stoichiometry="1"/>
</listOfReactants>
<listOfProducts>
<speciesReference species="M_thymd_b" stoichiometry="1"/>
</listOfProducts>
<kineticLaw>
<math xmlns="http://www.w3.org/1998/Math/MathML">
<ci>FLUX_VALUE</ci>
</math>
<listOfParameters>
<parameter id="LOWER_BOUND" value="0" units="mmol_per_gDW_per_hr"/>
<parameter id="UPPER_BOUND" value="999999" units="mmol_per_gDW_per_hr"/>
<parameter id="OBJECTIVE_COEFFICIENT" value="0" />
<parameter id="FLUX_VALUE" value="0" units="mmol_per_gDW_per_hr"/>
</listOfParameters>
</kineticLaw>
</reaction>
<reaction id="R_EX_trp_L_LPAREN_e_RPAREN_" name="L-Tryptophan exchange" reversible="true">
<notes>
<html:p>Abbreviation: R_EX_trp_L_LPAREN_e_RPAREN_</html:p>
<html:p>Synonyms: _0</html:p>
<html:p>Equation: [e] : trp-L &lt;==&gt;</html:p>
<html:p>Confidence Level: </html:p>
<html:p>GENE ASSOCIATION: </html:p>
</notes>
<listOfReactants>
<speciesReference species="M_trp_DASH_L_e" stoichiometry="1"/>
</listOfReactants>
<listOfProducts>
<speciesReference species="M_trp_DASH_L_b" stoichiometry="1"/>
</listOfProducts>
<kineticLaw>
<math xmlns="http://www.w3.org/1998/Math/MathML">
<ci>FLUX_VALUE</ci>
</math>
<listOfParameters>
<parameter id="LOWER_BOUND" value="0" units="mmol_per_gDW_per_hr"/>
<parameter id="UPPER_BOUND" value="999999" units="mmol_per_gDW_per_hr"/>
<parameter id="OBJECTIVE_COEFFICIENT" value="0" />
<parameter id="FLUX_VALUE" value="0" units="mmol_per_gDW_per_hr"/>
</listOfParameters>
</kineticLaw>
</reaction>
<reaction id="R_EX_tyr_L_LPAREN_e_RPAREN_" name="L-Tyrosine exchange" reversible="true">
<notes>
<html:p>Abbreviation: R_EX_tyr_L_LPAREN_e_RPAREN_</html:p>
<html:p>Synonyms: _0</html:p>
<html:p>Equation: [e] : tyr-L &lt;==&gt;</html:p>
<html:p>Confidence Level: </html:p>
<html:p>GENE ASSOCIATION: </html:p>
</notes>
<listOfReactants>
<speciesReference species="M_tyr_DASH_L_e" stoichiometry="1"/>
</listOfReactants>
<listOfProducts>
<speciesReference species="M_tyr_DASH_L_b" stoichiometry="1"/>
</listOfProducts>
<kineticLaw>
<math xmlns="http://www.w3.org/1998/Math/MathML">
<ci>FLUX_VALUE</ci>
</math>
<listOfParameters>
<parameter id="LOWER_BOUND" value="0" units="mmol_per_gDW_per_hr"/>
<parameter id="UPPER_BOUND" value="999999" units="mmol_per_gDW_per_hr"/>
<parameter id="OBJECTIVE_COEFFICIENT" value="0" />
<parameter id="FLUX_VALUE" value="0" units="mmol_per_gDW_per_hr"/>
</listOfParameters>
</kineticLaw>
</reaction>
<reaction id="R_EX_ura_LPAREN_e_RPAREN_" name="Uracil exchange" reversible="true">
<notes>
<html:p>Abbreviation: R_EX_ura_LPAREN_e_RPAREN_</html:p>
<html:p>Synonyms: _0</html:p>
<html:p>Equation: [e] : ura &lt;==&gt;</html:p>
<html:p>Confidence Level: </html:p>
<html:p>GENE ASSOCIATION: </html:p>
</notes>
<listOfReactants>
<speciesReference species="M_ura_e" stoichiometry="1"/>
</listOfReactants>
<listOfProducts>
<speciesReference species="M_ura_b" stoichiometry="1"/>
</listOfProducts>
<kineticLaw>
<math xmlns="http://www.w3.org/1998/Math/MathML">
<ci>FLUX_VALUE</ci>
</math>
<listOfParameters>
<parameter id="LOWER_BOUND" value="0" units="mmol_per_gDW_per_hr"/>
<parameter id="UPPER_BOUND" value="999999" units="mmol_per_gDW_per_hr"/>
<parameter id="OBJECTIVE_COEFFICIENT" value="0" />
<parameter id="FLUX_VALUE" value="0" units="mmol_per_gDW_per_hr"/>
</listOfParameters>
</kineticLaw>
</reaction>
<reaction id="R_EX_urea_LPAREN_e_RPAREN_" name="Urea exchange" reversible="true">
<notes>
<html:p>Abbreviation: R_EX_urea_LPAREN_e_RPAREN_</html:p>
<html:p>Synonyms: _0</html:p>
<html:p>Equation: [e] : urea &lt;==&gt;</html:p>
<html:p>Confidence Level: </html:p>
<html:p>GENE ASSOCIATION: </html:p>
</notes>
<listOfReactants>
<speciesReference species="M_urea_e" stoichiometry="1"/>
</listOfReactants>
<listOfProducts>
<speciesReference species="M_urea_b" stoichiometry="1"/>
</listOfProducts>
<kineticLaw>
<math xmlns="http://www.w3.org/1998/Math/MathML">
<ci>FLUX_VALUE</ci>
</math>
<listOfParameters>
<parameter id="LOWER_BOUND" value="0" units="mmol_per_gDW_per_hr"/>
<parameter id="UPPER_BOUND" value="999999" units="mmol_per_gDW_per_hr"/>
<parameter id="OBJECTIVE_COEFFICIENT" value="0" />
<parameter id="FLUX_VALUE" value="0" units="mmol_per_gDW_per_hr"/>
</listOfParameters>
</kineticLaw>
</reaction>
<reaction id="R_EX_uri_LPAREN_e_RPAREN_" name="Uridine exchange" reversible="true">
<notes>
<html:p>Abbreviation: R_EX_uri_LPAREN_e_RPAREN_</html:p>
<html:p>Synonyms: _0</html:p>
<html:p>Equation: [e] : uri &lt;==&gt;</html:p>
<html:p>Confidence Level: </html:p>
<html:p>GENE ASSOCIATION: </html:p>
</notes>
<listOfReactants>
<speciesReference species="M_uri_e" stoichiometry="1"/>
</listOfReactants>
<listOfProducts>
<speciesReference species="M_uri_b" stoichiometry="1"/>
</listOfProducts>
<kineticLaw>
<math xmlns="http://www.w3.org/1998/Math/MathML">
<ci>FLUX_VALUE</ci>
</math>
<listOfParameters>
<parameter id="LOWER_BOUND" value="0" units="mmol_per_gDW_per_hr"/>
<parameter id="UPPER_BOUND" value="999999" units="mmol_per_gDW_per_hr"/>
<parameter id="OBJECTIVE_COEFFICIENT" value="0" />
<parameter id="FLUX_VALUE" value="0" units="mmol_per_gDW_per_hr"/>
</listOfParameters>
</kineticLaw>
</reaction>
<reaction id="R_EX_val_L_LPAREN_e_RPAREN_" name="L-Valine exchange" reversible="true">
<notes>
<html:p>Abbreviation: R_EX_val_L_LPAREN_e_RPAREN_</html:p>
<html:p>Synonyms: _0</html:p>
<html:p>Equation: [e] : val-L &lt;==&gt;</html:p>
<html:p>Confidence Level: </html:p>
<html:p>GENE ASSOCIATION: </html:p>
</notes>
<listOfReactants>
<speciesReference species="M_val_DASH_L_e" stoichiometry="1"/>
</listOfReactants>
<listOfProducts>
<speciesReference species="M_val_DASH_L_b" stoichiometry="1"/>
</listOfProducts>
<kineticLaw>
<math xmlns="http://www.w3.org/1998/Math/MathML">
<ci>FLUX_VALUE</ci>
</math>
<listOfParameters>
<parameter id="LOWER_BOUND" value="-10" units="mmol_per_gDW_per_hr"/>
<parameter id="UPPER_BOUND" value="999999" units="mmol_per_gDW_per_hr"/>
<parameter id="OBJECTIVE_COEFFICIENT" value="0" />
<parameter id="FLUX_VALUE" value="0" units="mmol_per_gDW_per_hr"/>
</listOfParameters>
</kineticLaw>
</reaction>
<reaction id="R_EX_xan_LPAREN_e_RPAREN_" name="Xanthine exchange" reversible="true">
<notes>
<html:p>Abbreviation: R_EX_xan_LPAREN_e_RPAREN_</html:p>
<html:p>Synonyms: _0</html:p>
<html:p>Equation: [e] : xan &lt;==&gt;</html:p>
<html:p>Confidence Level: </html:p>
<html:p>GENE ASSOCIATION: </html:p>
</notes>
<listOfReactants>
<speciesReference species="M_xan_e" stoichiometry="1"/>
</listOfReactants>
<listOfProducts>
<speciesReference species="M_xan_b" stoichiometry="1"/>
</listOfProducts>
<kineticLaw>
<math xmlns="http://www.w3.org/1998/Math/MathML">
<ci>FLUX_VALUE</ci>
</math>
<listOfParameters>
<parameter id="LOWER_BOUND" value="0" units="mmol_per_gDW_per_hr"/>
<parameter id="UPPER_BOUND" value="999999" units="mmol_per_gDW_per_hr"/>
<parameter id="OBJECTIVE_COEFFICIENT" value="0" />
<parameter id="FLUX_VALUE" value="0" units="mmol_per_gDW_per_hr"/>
</listOfParameters>
</kineticLaw>
</reaction>
<reaction id="R_FADOX" name="fadox" reversible="false">
<notes>
<html:p>Abbreviation: R_FADOX</html:p>
<html:p>Synonyms: _0</html:p>
<html:p>SUBSYSTEM: Respiratory chain</html:p>
<html:p>Equation: [c] : fadh2 + mqn6 --&gt; fad + mql6</html:p>
<html:p>Confidence Level: 1</html:p>
<html:p>tv</html:p>
<html:p>GENE ASSOCIATION: </html:p>
</notes>
<listOfReactants>
<speciesReference species="M_fadh2_c" stoichiometry="1"/>
<speciesReference species="M_mqn6_c" stoichiometry="1"/>
</listOfReactants>
<listOfProducts>
<speciesReference species="M_fad_c" stoichiometry="1"/>
<speciesReference species="M_mql6_c" stoichiometry="1"/>
</listOfProducts>
<kineticLaw>
<math xmlns="http://www.w3.org/1998/Math/MathML">
<ci>FLUX_VALUE</ci>
</math>
<listOfParameters>
<parameter id="LOWER_BOUND" value="0" units="mmol_per_gDW_per_hr"/>
<parameter id="UPPER_BOUND" value="999999" units="mmol_per_gDW_per_hr"/>
<parameter id="OBJECTIVE_COEFFICIENT" value="0" />
<parameter id="FLUX_VALUE" value="0" units="mmol_per_gDW_per_hr"/>
</listOfParameters>
</kineticLaw>
</reaction>
<reaction id="R_FBA" name="fructose-bisphosphate aldolase" reversible="true">
<notes>
<html:p>Abbreviation: R_FBA</html:p>
<html:p>Synonyms: _0</html:p>
<html:p>EC Number: 4.1.2.13</html:p>
<html:p>SUBSYSTEM: Glycolysis</html:p>
<html:p>Equation: [c] : fdp &lt;==&gt; dhap + g3p</html:p>
<html:p>Confidence Level: 4</html:p>
<html:p>GENE ASSOCIATION: (HP0176)</html:p>
</notes>
<listOfReactants>
<speciesReference species="M_fdp_c" stoichiometry="1"/>
</listOfReactants>
<listOfProducts>
<speciesReference species="M_dhap_c" stoichiometry="1"/>
<speciesReference species="M_g3p_c" stoichiometry="1"/>
</listOfProducts>
<kineticLaw>
<math xmlns="http://www.w3.org/1998/Math/MathML">
<ci>FLUX_VALUE</ci>
</math>
<listOfParameters>
<parameter id="LOWER_BOUND" value="-999999" units="mmol_per_gDW_per_hr"/>
<parameter id="UPPER_BOUND" value="999999" units="mmol_per_gDW_per_hr"/>
<parameter id="OBJECTIVE_COEFFICIENT" value="0" />
<parameter id="FLUX_VALUE" value="0" units="mmol_per_gDW_per_hr"/>
</listOfParameters>
</kineticLaw>
</reaction>
<reaction id="R_FBA2" name="D-Fructose 1-phosphate D-glyceraldehyde-3-phosphate-lyase" reversible="true">
<notes>
<html:p>Abbreviation: R_FBA2</html:p>
<html:p>Synonyms: _0</html:p>
<html:p>EC Number: 4.1.2.13</html:p>
<html:p>SUBSYSTEM: Others</html:p>
<html:p>Equation: [c] : f1p &lt;==&gt; dhap + glyald</html:p>
<html:p>Confidence Level: 2</html:p>
<html:p>NCD</html:p>
<html:p>GENE ASSOCIATION: (HP0176)</html:p>
</notes>
<listOfReactants>
<speciesReference species="M_f1p_c" stoichiometry="1"/>
</listOfReactants>
<listOfProducts>
<speciesReference species="M_dhap_c" stoichiometry="1"/>
<speciesReference species="M_glyald_c" stoichiometry="1"/>
</listOfProducts>
<kineticLaw>
<math xmlns="http://www.w3.org/1998/Math/MathML">
<ci>FLUX_VALUE</ci>
</math>
<listOfParameters>
<parameter id="LOWER_BOUND" value="-999999" units="mmol_per_gDW_per_hr"/>
<parameter id="UPPER_BOUND" value="999999" units="mmol_per_gDW_per_hr"/>
<parameter id="OBJECTIVE_COEFFICIENT" value="0" />
<parameter id="FLUX_VALUE" value="0" units="mmol_per_gDW_per_hr"/>
</listOfParameters>
</kineticLaw>
</reaction>
<reaction id="R_FBP" name="fructose-bisphosphatase" reversible="false">
<notes>
<html:p>Abbreviation: R_FBP</html:p>
<html:p>Synonyms: _15</html:p>
<html:p>EC Number: 3.1.3.11</html:p>
<html:p>SUBSYSTEM: Glycolysis</html:p>
<html:p>Equation: [c] : fdp + h2o --&gt; f6p + pi</html:p>
<html:p>Confidence Level: 4</html:p>
<html:p>SMP</html:p>
<html:p>GENE ASSOCIATION: (HP1385)</html:p>
</notes>
<listOfReactants>
<speciesReference species="M_fdp_c" stoichiometry="1"/>
<speciesReference species="M_h2o_c" stoichiometry="1"/>
</listOfReactants>
<listOfProducts>
<speciesReference species="M_f6p_c" stoichiometry="1"/>
<speciesReference species="M_pi_c" stoichiometry="1"/>
</listOfProducts>
<kineticLaw>
<math xmlns="http://www.w3.org/1998/Math/MathML">
<ci>FLUX_VALUE</ci>
</math>
<listOfParameters>
<parameter id="LOWER_BOUND" value="0" units="mmol_per_gDW_per_hr"/>
<parameter id="UPPER_BOUND" value="999999" units="mmol_per_gDW_per_hr"/>
<parameter id="OBJECTIVE_COEFFICIENT" value="0" />
<parameter id="FLUX_VALUE" value="0" units="mmol_per_gDW_per_hr"/>
</listOfParameters>
</kineticLaw>
</reaction>
<reaction id="R_FCLPA" name="L-fuculose 1-phosphate aldolase" reversible="true">
<notes>
<html:p>Abbreviation: R_FCLPA</html:p>
<html:p>Synonyms: _0</html:p>
<html:p>EC Number: 4.1.2.17</html:p>
<html:p>SUBSYSTEM: Fucose Biosynthesis</html:p>
<html:p>Equation: [c] : fc1p &lt;==&gt; dhap + lald-L</html:p>
<html:p>Confidence Level: 2</html:p>
<html:p>JLR</html:p>
<html:p>GENE ASSOCIATION: (HP0112)</html:p>
</notes>
<listOfReactants>
<speciesReference species="M_fc1p_c" stoichiometry="1"/>
</listOfReactants>
<listOfProducts>
<speciesReference species="M_dhap_c" stoichiometry="1"/>
<speciesReference species="M_lald_DASH_L_c" stoichiometry="1"/>
</listOfProducts>
<kineticLaw>
<math xmlns="http://www.w3.org/1998/Math/MathML">
<ci>FLUX_VALUE</ci>
</math>
<listOfParameters>
<parameter id="LOWER_BOUND" value="-999999" units="mmol_per_gDW_per_hr"/>
<parameter id="UPPER_BOUND" value="999999" units="mmol_per_gDW_per_hr"/>
<parameter id="OBJECTIVE_COEFFICIENT" value="0" />
<parameter id="FLUX_VALUE" value="0" units="mmol_per_gDW_per_hr"/>
</listOfParameters>
</kineticLaw>
</reaction>
<reaction id="R_FCLT" name="Ferrochelatase" reversible="false">
<notes>
<html:p>Abbreviation: R_FCLT</html:p>
<html:p>Synonyms: _0</html:p>
<html:p>EC Number: 4.99.1.1</html:p>
<html:p>SUBSYSTEM: Heme biosynthesis</html:p>
<html:p>Equation: [c] : fe2 + ppp9 --&gt; (2) h + pheme</html:p>
<html:p>Confidence Level: 2</html:p>
<html:p>tv
added Fe2+ to reactants and 2H+ to products</html:p>
<html:p>GENE ASSOCIATION: (HP0376)</html:p>
</notes>
<listOfReactants>
<speciesReference species="M_fe2_c" stoichiometry="1"/>
<speciesReference species="M_ppp9_c" stoichiometry="1"/>
</listOfReactants>
<listOfProducts>
<speciesReference species="M_h_c" stoichiometry="2"/>
<speciesReference species="M_pheme_c" stoichiometry="1"/>
</listOfProducts>
<kineticLaw>
<math xmlns="http://www.w3.org/1998/Math/MathML">
<ci>FLUX_VALUE</ci>
</math>
<listOfParameters>
<parameter id="LOWER_BOUND" value="0" units="mmol_per_gDW_per_hr"/>
<parameter id="UPPER_BOUND" value="999999" units="mmol_per_gDW_per_hr"/>
<parameter id="OBJECTIVE_COEFFICIENT" value="0" />
<parameter id="FLUX_VALUE" value="0" units="mmol_per_gDW_per_hr"/>
</listOfParameters>
</kineticLaw>
</reaction>
<reaction id="R_FE2abc" name="iron (II) transport via ABC system" reversible="false">
<notes>
<html:p>Abbreviation: R_FE2abc</html:p>
<html:p>Synonyms: _0</html:p>
<html:p>SUBSYSTEM: Transport</html:p>
<html:p>Equation: atp[c] + fe2[e] + h2o[c] --&gt; adp[c] + fe2[c] + h[c] + pi[c]</html:p>
<html:p>Confidence Level: 4</html:p>
<html:p>GENE ASSOCIATION: (HP0687)</html:p>
</notes>
<listOfReactants>
<speciesReference species="M_atp_c" stoichiometry="1"/>
<speciesReference species="M_fe2_e" stoichiometry="1"/>
<speciesReference species="M_h2o_c" stoichiometry="1"/>
</listOfReactants>
<listOfProducts>
<speciesReference species="M_adp_c" stoichiometry="1"/>
<speciesReference species="M_fe2_c" stoichiometry="1"/>
<speciesReference species="M_h_c" stoichiometry="1"/>
<speciesReference species="M_pi_c" stoichiometry="1"/>
</listOfProducts>
<kineticLaw>
<math xmlns="http://www.w3.org/1998/Math/MathML">
<ci>FLUX_VALUE</ci>
</math>
<listOfParameters>
<parameter id="LOWER_BOUND" value="0" units="mmol_per_gDW_per_hr"/>
<parameter id="UPPER_BOUND" value="999999" units="mmol_per_gDW_per_hr"/>
<parameter id="OBJECTIVE_COEFFICIENT" value="0" />
<parameter id="FLUX_VALUE" value="0" units="mmol_per_gDW_per_hr"/>
</listOfParameters>
</kineticLaw>
</reaction>
<reaction id="R_FEDCabc" name="iron (III) dicitrate transport via ABC system" reversible="false">
<notes>
<html:p>Abbreviation: R_FEDCabc</html:p>
<html:p>Synonyms: _0</html:p>
<html:p>SUBSYSTEM: Transport</html:p>
<html:p>Equation: atp[c] + (2) cit[e] + fe3[e] + h2o[c] --&gt; adp[c] + (2) cit[c] + fe3[c] + h[c] + pi[c]</html:p>
<html:p>Confidence Level: 4</html:p>
<html:p>GENE ASSOCIATION: (HP0889) and (HP0888) or (HP0807 or HP0686 or HP1400)</html:p>
</notes>
<listOfReactants>
<speciesReference species="M_atp_c" stoichiometry="1"/>
<speciesReference species="M_cit_e" stoichiometry="2"/>
<speciesReference species="M_fe3_e" stoichiometry="1"/>
<speciesReference species="M_h2o_c" stoichiometry="1"/>
</listOfReactants>
<listOfProducts>
<speciesReference species="M_adp_c" stoichiometry="1"/>
<speciesReference species="M_cit_c" stoichiometry="2"/>
<speciesReference species="M_fe3_c" stoichiometry="1"/>
<speciesReference species="M_h_c" stoichiometry="1"/>
<speciesReference species="M_pi_c" stoichiometry="1"/>
</listOfProducts>
<kineticLaw>
<math xmlns="http://www.w3.org/1998/Math/MathML">
<ci>FLUX_VALUE</ci>
</math>
<listOfParameters>
<parameter id="LOWER_BOUND" value="0" units="mmol_per_gDW_per_hr"/>
<parameter id="UPPER_BOUND" value="999999" units="mmol_per_gDW_per_hr"/>
<parameter id="OBJECTIVE_COEFFICIENT" value="0" />
<parameter id="FLUX_VALUE" value="0" units="mmol_per_gDW_per_hr"/>
</listOfParameters>
</kineticLaw>
</reaction>
<reaction id="R_FLDO" name="NAD(P)H-flavin oxidoreductase" reversible="false">
<notes>
<html:p>Abbreviation: R_FLDO</html:p>
<html:p>Synonyms: _0</html:p>
<html:p>SUBSYSTEM: Respiratory chain</html:p>
<html:p>Equation: [c] : fmnh2 + nadp --&gt; fmn + h + nadph</html:p>
<html:p>Confidence Level: 4</html:p>
<html:p>TDV; IT (06-07-04)  name changed</html:p>
<html:p>GENE ASSOCIATION: (HP0642) and (HP1161)</html:p>
</notes>
<listOfReactants>
<speciesReference species="M_fmnh2_c" stoichiometry="1"/>
<speciesReference species="M_nadp_c" stoichiometry="1"/>
</listOfReactants>
<listOfProducts>
<speciesReference species="M_fmn_c" stoichiometry="1"/>
<speciesReference species="M_h_c" stoichiometry="1"/>
<speciesReference species="M_nadph_c" stoichiometry="1"/>
</listOfProducts>
<kineticLaw>
<math xmlns="http://www.w3.org/1998/Math/MathML">
<ci>FLUX_VALUE</ci>
</math>
<listOfParameters>
<parameter id="LOWER_BOUND" value="0" units="mmol_per_gDW_per_hr"/>
<parameter id="UPPER_BOUND" value="999999" units="mmol_per_gDW_per_hr"/>
<parameter id="OBJECTIVE_COEFFICIENT" value="0" />
<parameter id="FLUX_VALUE" value="0" units="mmol_per_gDW_per_hr"/>
</listOfParameters>
</kineticLaw>
</reaction>
<reaction id="R_FMNAT" name="FMN adenylyltransferase" reversible="false">
<notes>
<html:p>Abbreviation: R_FMNAT</html:p>
<html:p>Synonyms: _0</html:p>
<html:p>EC Number: 2.7.7.2</html:p>
<html:p>SUBSYSTEM: Riboflavin Metabolism</html:p>
<html:p>Equation: [c] : atp + fmn + h --&gt; fad + ppi</html:p>
<html:p>Confidence Level: 2</html:p>
<html:p>GENE ASSOCIATION: (HP1087)</html:p>
</notes>
<listOfReactants>
<speciesReference species="M_atp_c" stoichiometry="1"/>
<speciesReference species="M_fmn_c" stoichiometry="1"/>
<speciesReference species="M_h_c" stoichiometry="1"/>
</listOfReactants>
<listOfProducts>
<speciesReference species="M_fad_c" stoichiometry="1"/>
<speciesReference species="M_ppi_c" stoichiometry="1"/>
</listOfProducts>
<kineticLaw>
<math xmlns="http://www.w3.org/1998/Math/MathML">
<ci>FLUX_VALUE</ci>
</math>
<listOfParameters>
<parameter id="LOWER_BOUND" value="0" units="mmol_per_gDW_per_hr"/>
<parameter id="UPPER_BOUND" value="999999" units="mmol_per_gDW_per_hr"/>
<parameter id="OBJECTIVE_COEFFICIENT" value="0" />
<parameter id="FLUX_VALUE" value="0" units="mmol_per_gDW_per_hr"/>
</listOfParameters>
</kineticLaw>
</reaction>
<reaction id="R_FOLD3" name="dihydropteroate synthase" reversible="false">
<notes>
<html:p>Abbreviation: R_FOLD3</html:p>
<html:p>Synonyms: _7</html:p>
<html:p>EC Number: 2.5.1.15</html:p>
<html:p>SUBSYSTEM: Folate Biosynthesis</html:p>
<html:p>Equation: [c] : 2ahhmd + 4abz --&gt; dhpt + ppi</html:p>
<html:p>Confidence Level: 2</html:p>
<html:p>tv</html:p>
<html:p>GENE ASSOCIATION: (HP1232)</html:p>
</notes>
<listOfReactants>
<speciesReference species="M_2ahhmd_c" stoichiometry="1"/>
<speciesReference species="M_4abz_c" stoichiometry="1"/>
</listOfReactants>
<listOfProducts>
<speciesReference species="M_dhpt_c" stoichiometry="1"/>
<speciesReference species="M_ppi_c" stoichiometry="1"/>
</listOfProducts>
<kineticLaw>
<math xmlns="http://www.w3.org/1998/Math/MathML">
<ci>FLUX_VALUE</ci>
</math>
<listOfParameters>
<parameter id="LOWER_BOUND" value="0" units="mmol_per_gDW_per_hr"/>
<parameter id="UPPER_BOUND" value="999999" units="mmol_per_gDW_per_hr"/>
<parameter id="OBJECTIVE_COEFFICIENT" value="0" />
<parameter id="FLUX_VALUE" value="0" units="mmol_per_gDW_per_hr"/>
</listOfParameters>
</kineticLaw>
</reaction>
<reaction id="R_FORAMD" name="formamidase" reversible="false">
<notes>
<html:p>Abbreviation: R_FORAMD</html:p>
<html:p>Synonyms: _0</html:p>
<html:p>EC Number: 3.5.1.49</html:p>
<html:p>SUBSYSTEM: Others</html:p>
<html:p>Equation: [c] : frmd + h2o --&gt; for + nh4</html:p>
<html:p>Confidence Level: 4</html:p>
<html:p>GENE ASSOCIATION: (HP1238)</html:p>
</notes>
<listOfReactants>
<speciesReference species="M_frmd_c" stoichiometry="1"/>
<speciesReference species="M_h2o_c" stoichiometry="1"/>
</listOfReactants>
<listOfProducts>
<speciesReference species="M_for_c" stoichiometry="1"/>
<speciesReference species="M_nh4_c" stoichiometry="1"/>
</listOfProducts>
<kineticLaw>
<math xmlns="http://www.w3.org/1998/Math/MathML">
<ci>FLUX_VALUE</ci>
</math>
<listOfParameters>
<parameter id="LOWER_BOUND" value="0" units="mmol_per_gDW_per_hr"/>
<parameter id="UPPER_BOUND" value="999999" units="mmol_per_gDW_per_hr"/>
<parameter id="OBJECTIVE_COEFFICIENT" value="0" />
<parameter id="FLUX_VALUE" value="0" units="mmol_per_gDW_per_hr"/>
</listOfParameters>
</kineticLaw>
</reaction>
<reaction id="R_FORt" name="formate transport via diffusion" reversible="true">
<notes>
<html:p>Abbreviation: R_FORt</html:p>
<html:p>Synonyms: _0</html:p>
<html:p>SUBSYSTEM: Transport</html:p>
<html:p>Equation: for[e] &lt;==&gt; for[c]</html:p>
<html:p>Confidence Level: 0</html:p>
<html:p>tv
renamed from FORTR to FORt
NCD</html:p>
<html:p>GENE ASSOCIATION: </html:p>
</notes>
<listOfReactants>
<speciesReference species="M_for_e" stoichiometry="1"/>
</listOfReactants>
<listOfProducts>
<speciesReference species="M_for_c" stoichiometry="1"/>
</listOfProducts>
<kineticLaw>
<math xmlns="http://www.w3.org/1998/Math/MathML">
<ci>FLUX_VALUE</ci>
</math>
<listOfParameters>
<parameter id="LOWER_BOUND" value="-999999" units="mmol_per_gDW_per_hr"/>
<parameter id="UPPER_BOUND" value="999999" units="mmol_per_gDW_per_hr"/>
<parameter id="OBJECTIVE_COEFFICIENT" value="0" />
<parameter id="FLUX_VALUE" value="0" units="mmol_per_gDW_per_hr"/>
</listOfParameters>
</kineticLaw>
</reaction>
<reaction id="R_FRD5" name="fumarate reductase" reversible="true">
<notes>
<html:p>Abbreviation: R_FRD5</html:p>
<html:p>Synonyms: _0</html:p>
<html:p>EC Number: 1.3.99.1</html:p>
<html:p>SUBSYSTEM: TCA cycle</html:p>
<html:p>Equation: [c] : fum + mql6 &lt;==&gt; mqn6 + succ</html:p>
<html:p>Confidence Level: 4</html:p>
<html:p>IT Hpylori uses menaquinone 6 </html:p>
<html:p>GENE ASSOCIATION: (HP0192) and (HP0191) and (HP0193)</html:p>
</notes>
<listOfReactants>
<speciesReference species="M_fum_c" stoichiometry="1"/>
<speciesReference species="M_mql6_c" stoichiometry="1"/>
</listOfReactants>
<listOfProducts>
<speciesReference species="M_mqn6_c" stoichiometry="1"/>
<speciesReference species="M_succ_c" stoichiometry="1"/>
</listOfProducts>
<kineticLaw>
<math xmlns="http://www.w3.org/1998/Math/MathML">
<ci>FLUX_VALUE</ci>
</math>
<listOfParameters>
<parameter id="LOWER_BOUND" value="-999999" units="mmol_per_gDW_per_hr"/>
<parameter id="UPPER_BOUND" value="999999" units="mmol_per_gDW_per_hr"/>
<parameter id="OBJECTIVE_COEFFICIENT" value="0" />
<parameter id="FLUX_VALUE" value="0" units="mmol_per_gDW_per_hr"/>
</listOfParameters>
</kineticLaw>
</reaction>
<reaction id="R_FRDO" name="frdo" reversible="false">
<notes>
<html:p>Abbreviation: R_FRDO</html:p>
<html:p>Synonyms: _0</html:p>
<html:p>SUBSYSTEM: Respiratory chain</html:p>
<html:p>Equation: [c] : fdxrd + nadp --&gt; fdxox + h + nadph</html:p>
<html:p>Confidence Level: 0</html:p>
<html:p>tv</html:p>
<html:p>GENE ASSOCIATION: </html:p>
</notes>
<listOfReactants>
<speciesReference species="M_fdxrd_c" stoichiometry="1"/>
<speciesReference species="M_nadp_c" stoichiometry="1"/>
</listOfReactants>
<listOfProducts>
<speciesReference species="M_fdxox_c" stoichiometry="1"/>
<speciesReference species="M_h_c" stoichiometry="1"/>
<speciesReference species="M_nadph_c" stoichiometry="1"/>
</listOfProducts>
<kineticLaw>
<math xmlns="http://www.w3.org/1998/Math/MathML">
<ci>FLUX_VALUE</ci>
</math>
<listOfParameters>
<parameter id="LOWER_BOUND" value="0" units="mmol_per_gDW_per_hr"/>
<parameter id="UPPER_BOUND" value="999999" units="mmol_per_gDW_per_hr"/>
<parameter id="OBJECTIVE_COEFFICIENT" value="0" />
<parameter id="FLUX_VALUE" value="0" units="mmol_per_gDW_per_hr"/>
</listOfParameters>
</kineticLaw>
</reaction>
<reaction id="R_FTHFD" name="formyltetrahydrofolate deformylase" reversible="false">
<notes>
<html:p>Abbreviation: R_FTHFD</html:p>
<html:p>Synonyms: _0</html:p>
<html:p>EC Number: 3.5.1.10</html:p>
<html:p>SUBSYSTEM: THF Metabolism</html:p>
<html:p>Equation: [c] : 10fthf + h2o --&gt; for + h + thf</html:p>
<html:p>Confidence Level: 2</html:p>
<html:p>GENE ASSOCIATION: (HP1434)</html:p>
</notes>
<listOfReactants>
<speciesReference species="M_10fthf_c" stoichiometry="1"/>
<speciesReference species="M_h2o_c" stoichiometry="1"/>
</listOfReactants>
<listOfProducts>
<speciesReference species="M_for_c" stoichiometry="1"/>
<speciesReference species="M_h_c" stoichiometry="1"/>
<speciesReference species="M_thf_c" stoichiometry="1"/>
</listOfProducts>
<kineticLaw>
<math xmlns="http://www.w3.org/1998/Math/MathML">
<ci>FLUX_VALUE</ci>
</math>
<listOfParameters>
<parameter id="LOWER_BOUND" value="0" units="mmol_per_gDW_per_hr"/>
<parameter id="UPPER_BOUND" value="999999" units="mmol_per_gDW_per_hr"/>
<parameter id="OBJECTIVE_COEFFICIENT" value="0" />
<parameter id="FLUX_VALUE" value="0" units="mmol_per_gDW_per_hr"/>
</listOfParameters>
</kineticLaw>
</reaction>
<reaction id="R_FTHFLi" name="formate-tetrahydrofolate ligase" reversible="false">
<notes>
<html:p>Abbreviation: R_FTHFLi</html:p>
<html:p>Synonyms: _0</html:p>
<html:p>EC Number: 6.3.4.3</html:p>
<html:p>SUBSYSTEM: THF Metabolism</html:p>
<html:p>Equation: [c] : atp + for + thf --&gt; 10fthf + adp + pi</html:p>
<html:p>Confidence Level: 2</html:p>
<html:p>GENE ASSOCIATION: (HP0577)</html:p>
</notes>
<listOfReactants>
<speciesReference species="M_atp_c" stoichiometry="1"/>
<speciesReference species="M_for_c" stoichiometry="1"/>
<speciesReference species="M_thf_c" stoichiometry="1"/>
</listOfReactants>
<listOfProducts>
<speciesReference species="M_10fthf_c" stoichiometry="1"/>
<speciesReference species="M_adp_c" stoichiometry="1"/>
<speciesReference species="M_pi_c" stoichiometry="1"/>
</listOfProducts>
<kineticLaw>
<math xmlns="http://www.w3.org/1998/Math/MathML">
<ci>FLUX_VALUE</ci>
</math>
<listOfParameters>
<parameter id="LOWER_BOUND" value="0" units="mmol_per_gDW_per_hr"/>
<parameter id="UPPER_BOUND" value="999999" units="mmol_per_gDW_per_hr"/>
<parameter id="OBJECTIVE_COEFFICIENT" value="0" />
<parameter id="FLUX_VALUE" value="0" units="mmol_per_gDW_per_hr"/>
</listOfParameters>
</kineticLaw>
</reaction>
<reaction id="R_FUM" name="fumarase" reversible="true">
<notes>
<html:p>Abbreviation: R_FUM</html:p>
<html:p>Synonyms: _0</html:p>
<html:p>EC Number: 4.2.1.2</html:p>
<html:p>SUBSYSTEM: TCA cycle</html:p>
<html:p>Equation: [c] : fum + h2o &lt;==&gt; mal-L</html:p>
<html:p>Confidence Level: 4</html:p>
<html:p>GENE ASSOCIATION: (HP1325)</html:p>
</notes>
<listOfReactants>
<speciesReference species="M_fum_c" stoichiometry="1"/>
<speciesReference species="M_h2o_c" stoichiometry="1"/>
</listOfReactants>
<listOfProducts>
<speciesReference species="M_mal_DASH_L_c" stoichiometry="1"/>
</listOfProducts>
<kineticLaw>
<math xmlns="http://www.w3.org/1998/Math/MathML">
<ci>FLUX_VALUE</ci>
</math>
<listOfParameters>
<parameter id="LOWER_BOUND" value="-999999" units="mmol_per_gDW_per_hr"/>
<parameter id="UPPER_BOUND" value="999999" units="mmol_per_gDW_per_hr"/>
<parameter id="OBJECTIVE_COEFFICIENT" value="0" />
<parameter id="FLUX_VALUE" value="0" units="mmol_per_gDW_per_hr"/>
</listOfParameters>
</kineticLaw>
</reaction>
<reaction id="R_FUMt3" name="fumarate transport out via proton antiport" reversible="false">
<notes>
<html:p>Abbreviation: R_FUMt3</html:p>
<html:p>Synonyms: _0</html:p>
<html:p>SUBSYSTEM: Transport</html:p>
<html:p>Equation: fum[c] + h[e] --&gt; fum[e] + h[c]</html:p>
<html:p>Confidence Level: 4</html:p>
<html:p>GENE ASSOCIATION: </html:p>
</notes>
<listOfReactants>
<speciesReference species="M_fum_c" stoichiometry="1"/>
<speciesReference species="M_h_e" stoichiometry="1"/>
</listOfReactants>
<listOfProducts>
<speciesReference species="M_fum_e" stoichiometry="1"/>
<speciesReference species="M_h_c" stoichiometry="1"/>
</listOfProducts>
<kineticLaw>
<math xmlns="http://www.w3.org/1998/Math/MathML">
<ci>FLUX_VALUE</ci>
</math>
<listOfParameters>
<parameter id="LOWER_BOUND" value="0" units="mmol_per_gDW_per_hr"/>
<parameter id="UPPER_BOUND" value="999999" units="mmol_per_gDW_per_hr"/>
<parameter id="OBJECTIVE_COEFFICIENT" value="0" />
<parameter id="FLUX_VALUE" value="0" units="mmol_per_gDW_per_hr"/>
</listOfParameters>
</kineticLaw>
</reaction>
<reaction id="R_G1PACT" name="glucosamine-1-phosphate N-acetyltransferase" reversible="false">
<notes>
<html:p>Abbreviation: R_G1PACT</html:p>
<html:p>Synonyms: _0</html:p>
<html:p>EC Number: 2.3.1.157</html:p>
<html:p>SUBSYSTEM: Aminosugar Metabolism</html:p>
<html:p>Equation: [c] : accoa + gam1p --&gt; acgam1p + coa + h</html:p>
<html:p>Confidence Level: 2</html:p>
<html:p>GENE ASSOCIATION: (HP0683)</html:p>
</notes>
<listOfReactants>
<speciesReference species="M_accoa_c" stoichiometry="1"/>
<speciesReference species="M_gam1p_c" stoichiometry="1"/>
</listOfReactants>
<listOfProducts>
<speciesReference species="M_acgam1p_c" stoichiometry="1"/>
<speciesReference species="M_coa_c" stoichiometry="1"/>
<speciesReference species="M_h_c" stoichiometry="1"/>
</listOfProducts>
<kineticLaw>
<math xmlns="http://www.w3.org/1998/Math/MathML">
<ci>FLUX_VALUE</ci>
</math>
<listOfParameters>
<parameter id="LOWER_BOUND" value="0" units="mmol_per_gDW_per_hr"/>
<parameter id="UPPER_BOUND" value="999999" units="mmol_per_gDW_per_hr"/>
<parameter id="OBJECTIVE_COEFFICIENT" value="0" />
<parameter id="FLUX_VALUE" value="0" units="mmol_per_gDW_per_hr"/>
</listOfParameters>
</kineticLaw>
</reaction>
<reaction id="R_G1SATi" name="glutamate-1-semialdehyde aminotransferase" reversible="false">
<notes>
<html:p>Abbreviation: R_G1SATi</html:p>
<html:p>Synonyms: _0</html:p>
<html:p>EC Number: 5.4.3.8</html:p>
<html:p>SUBSYSTEM: Heme biosynthesis</html:p>
<html:p>Equation: [c] : glu1sa --&gt; 5aop</html:p>
<html:p>Confidence Level: 2</html:p>
<html:p>JLR- irreversible form of G1SAT</html:p>
<html:p>GENE ASSOCIATION: (HP0306)</html:p>
</notes>
<listOfReactants>
<speciesReference species="M_glu1sa_c" stoichiometry="1"/>
</listOfReactants>
<listOfProducts>
<speciesReference species="M_5aop_c" stoichiometry="1"/>
</listOfProducts>
<kineticLaw>
<math xmlns="http://www.w3.org/1998/Math/MathML">
<ci>FLUX_VALUE</ci>
</math>
<listOfParameters>
<parameter id="LOWER_BOUND" value="0" units="mmol_per_gDW_per_hr"/>
<parameter id="UPPER_BOUND" value="999999" units="mmol_per_gDW_per_hr"/>
<parameter id="OBJECTIVE_COEFFICIENT" value="0" />
<parameter id="FLUX_VALUE" value="0" units="mmol_per_gDW_per_hr"/>
</listOfParameters>
</kineticLaw>
</reaction>
<reaction id="R_G3PD1" name="glycerol-3-phosphate dehydrogenase (NAD)" reversible="true">
<notes>
<html:p>Abbreviation: R_G3PD1</html:p>
<html:p>Synonyms: _0</html:p>
<html:p>EC Number: 1.1.1.94</html:p>
<html:p>SUBSYSTEM: Glycerolipid Synthesis</html:p>
<html:p>Equation: [c] : glyc3p + nad &lt;==&gt; dhap + h + nadh</html:p>
<html:p>Confidence Level: 2</html:p>
<html:p>NAD-specific; see also G3PD2</html:p>
<html:p>GENE ASSOCIATION: (HP0961)</html:p>
</notes>
<listOfReactants>
<speciesReference species="M_glyc3p_c" stoichiometry="1"/>
<speciesReference species="M_nad_c" stoichiometry="1"/>
</listOfReactants>
<listOfProducts>
<speciesReference species="M_dhap_c" stoichiometry="1"/>
<speciesReference species="M_h_c" stoichiometry="1"/>
<speciesReference species="M_nadh_c" stoichiometry="1"/>
</listOfProducts>
<kineticLaw>
<math xmlns="http://www.w3.org/1998/Math/MathML">
<ci>FLUX_VALUE</ci>
</math>
<listOfParameters>
<parameter id="LOWER_BOUND" value="-999999" units="mmol_per_gDW_per_hr"/>
<parameter id="UPPER_BOUND" value="999999" units="mmol_per_gDW_per_hr"/>
<parameter id="OBJECTIVE_COEFFICIENT" value="0" />
<parameter id="FLUX_VALUE" value="0" units="mmol_per_gDW_per_hr"/>
</listOfParameters>
</kineticLaw>
</reaction>
<reaction id="R_G3PD2" name="glycerol-3-phosphate dehydrogenase (NADP)" reversible="true">
<notes>
<html:p>Abbreviation: R_G3PD2</html:p>
<html:p>Synonyms: _0</html:p>
<html:p>EC Number: 1.1.1.94</html:p>
<html:p>SUBSYSTEM: Glycerolipid Synthesis</html:p>
<html:p>Equation: [c] : glyc3p + nadp &lt;==&gt; dhap + h + nadph</html:p>
<html:p>Confidence Level: 2</html:p>
<html:p>GENE ASSOCIATION: (HP0961)</html:p>
</notes>
<listOfReactants>
<speciesReference species="M_glyc3p_c" stoichiometry="1"/>
<speciesReference species="M_nadp_c" stoichiometry="1"/>
</listOfReactants>
<listOfProducts>
<speciesReference species="M_dhap_c" stoichiometry="1"/>
<speciesReference species="M_h_c" stoichiometry="1"/>
<speciesReference species="M_nadph_c" stoichiometry="1"/>
</listOfProducts>
<kineticLaw>
<math xmlns="http://www.w3.org/1998/Math/MathML">
<ci>FLUX_VALUE</ci>
</math>
<listOfParameters>
<parameter id="LOWER_BOUND" value="-999999" units="mmol_per_gDW_per_hr"/>
<parameter id="UPPER_BOUND" value="999999" units="mmol_per_gDW_per_hr"/>
<parameter id="OBJECTIVE_COEFFICIENT" value="0" />
<parameter id="FLUX_VALUE" value="0" units="mmol_per_gDW_per_hr"/>
</listOfParameters>
</kineticLaw>
</reaction>
<reaction id="R_G5SADr" name="L-glutamate 5-semialdehyde dehydratase, reversible" reversible="true">
<notes>
<html:p>Abbreviation: R_G5SADr</html:p>
<html:p>Synonyms: _0</html:p>
<html:p>SUBSYSTEM: Proline Biosynthesis</html:p>
<html:p>Equation: [c] : glu5sa &lt;==&gt; 1pyr5c + h + h2o</html:p>
<html:p>Confidence Level: 4</html:p>
<html:p>spontaneous conversion
NCD</html:p>
<html:p>GENE ASSOCIATION: </html:p>
</notes>
<listOfReactants>
<speciesReference species="M_glu5sa_c" stoichiometry="1"/>
</listOfReactants>
<listOfProducts>
<speciesReference species="M_1pyr5c_c" stoichiometry="1"/>
<speciesReference species="M_h_c" stoichiometry="1"/>
<speciesReference species="M_h2o_c" stoichiometry="1"/>
</listOfProducts>
<kineticLaw>
<math xmlns="http://www.w3.org/1998/Math/MathML">
<ci>FLUX_VALUE</ci>
</math>
<listOfParameters>
<parameter id="LOWER_BOUND" value="-999999" units="mmol_per_gDW_per_hr"/>
<parameter id="UPPER_BOUND" value="999999" units="mmol_per_gDW_per_hr"/>
<parameter id="OBJECTIVE_COEFFICIENT" value="0" />
<parameter id="FLUX_VALUE" value="0" units="mmol_per_gDW_per_hr"/>
</listOfParameters>
</kineticLaw>
[truncated: 362,884 more chars]
