# Supplementary material for: Do genome-scale models need exact solvers or clearer standards?
Source: Mol Syst Biol. 2015 Oct 14;11(10):831. doi: 10.15252/msb.20156157 (PMC4631202; doi:10.15252/msb.20156157)
Supplement: Supplementary file 2 — Dataset EV1 [file msb0011-0831-sd2.zip › m_model_collection-master/sbml/iJL432.xml]

<?xml version="1.0" encoding="UTF-8"?>
<sbml xmlns="http://www.sbml.org/sbml/level2" level="2" version="1">
  <model id="Cac">
    <listOfUnitDefinitions>
      <unitDefinition id="mmol_per_gDW_per_hr">
        <listOfUnits>
          <unit kind="mole" scale="-3"/>
          <unit kind="gram" exponent="-1"/>
          <unit kind="second" exponent="-1" multiplier="0.000277777777777778"/>
        </listOfUnits>
      </unitDefinition>
    </listOfUnitDefinitions>
    <listOfCompartments>
      <compartment id="Cell" name="boundary" size="1"/>
    </listOfCompartments>
    <listOfSpecies>
      <species id="M_PHPYR_Cell" name="PHPYR" compartment="Cell" charge="0">
        <notes>
          <html xmlns="http://www.w3.org/1999/xhtml">
            <p>FORMULA: </p>
          </html>
        </notes>
      </species>
      <species id="M_LCTS6P_Cell" name="LCTS6P" compartment="Cell" charge="0">
        <notes>
          <html xmlns="http://www.w3.org/1999/xhtml">
            <p>FORMULA: </p>
          </html>
        </notes>
      </species>
      <species id="M_CLB_Ext__Cell" name="CLB_Ext_" compartment="Cell" charge="0">
        <notes>
          <html xmlns="http://www.w3.org/1999/xhtml">
            <p>FORMULA: </p>
          </html>
        </notes>
      </species>
      <species id="M_LGLN_Ext__Cell" name="LGLN_Ext_" compartment="Cell" charge="0">
        <notes>
          <html xmlns="http://www.w3.org/1999/xhtml">
            <p>FORMULA: </p>
          </html>
        </notes>
      </species>
      <species id="M_LHMS_Cell" name="LHMS" compartment="Cell" charge="0">
        <notes>
          <html xmlns="http://www.w3.org/1999/xhtml">
            <p>FORMULA: </p>
          </html>
        </notes>
      </species>
      <species id="M_NA_Cell" name="NA" compartment="Cell" charge="0">
        <notes>
          <html xmlns="http://www.w3.org/1999/xhtml">
            <p>FORMULA: </p>
          </html>
        </notes>
      </species>
      <species id="M_LRBL_Cell" name="LRBL" compartment="Cell" charge="0">
        <notes>
          <html xmlns="http://www.w3.org/1999/xhtml">
            <p>FORMULA: </p>
          </html>
        </notes>
      </species>
      <species id="M_PEPTIDO_Cell" name="PEPTIDO" compartment="Cell" charge="0">
        <notes>
          <html xmlns="http://www.w3.org/1999/xhtml">
            <p>FORMULA: </p>
          </html>
        </notes>
      </species>
      <species id="M_E4P_Cell" name="E4P" compartment="Cell" charge="0">
        <notes>
          <html xmlns="http://www.w3.org/1999/xhtml">
            <p>FORMULA: </p>
          </html>
        </notes>
      </species>
      <species id="M_C161_ACP_Cell" name="C161_ACP" compartment="Cell" charge="0">
        <notes>
          <html xmlns="http://www.w3.org/1999/xhtml">
            <p>FORMULA: </p>
          </html>
        </notes>
      </species>
      <species id="M_PNTO_Cell" name="PNTO" compartment="Cell" charge="0">
        <notes>
          <html xmlns="http://www.w3.org/1999/xhtml">
            <p>FORMULA: </p>
          </html>
        </notes>
      </species>
      <species id="M_LORN_Cell" name="LORN" compartment="Cell" charge="0">
        <notes>
          <html xmlns="http://www.w3.org/1999/xhtml">
            <p>FORMULA: </p>
          </html>
        </notes>
      </species>
      <species id="M_ETOH_Ext__Cell" name="ETOH_Ext_" compartment="Cell" charge="0">
        <notes>
          <html xmlns="http://www.w3.org/1999/xhtml">
            <p>FORMULA: </p>
          </html>
        </notes>
      </species>
      <species id="M_GTH_Ox__Cell" name="GTH_Ox_" compartment="Cell" charge="0">
        <notes>
          <html xmlns="http://www.w3.org/1999/xhtml">
            <p>FORMULA: </p>
          </html>
        </notes>
      </species>
      <species id="M__2OBUT_Cell" name="_2OBUT" compartment="Cell" charge="0">
        <notes>
          <html xmlns="http://www.w3.org/1999/xhtml">
            <p>FORMULA: </p>
          </html>
        </notes>
      </species>
      <species id="M_TAGDP_Cell" name="TAGDP" compartment="Cell" charge="0">
        <notes>
          <html xmlns="http://www.w3.org/1999/xhtml">
            <p>FORMULA: </p>
          </html>
        </notes>
      </species>
      <species id="M_HDMHCOA_Cell" name="HDMHCOA" compartment="Cell" charge="0">
        <notes>
          <html xmlns="http://www.w3.org/1999/xhtml">
            <p>FORMULA: </p>
          </html>
        </notes>
      </species>
      <species id="M_ADHHP_Cell" name="ADHHP" compartment="Cell" charge="0">
        <notes>
          <html xmlns="http://www.w3.org/1999/xhtml">
            <p>FORMULA: </p>
          </html>
        </notes>
      </species>
      <species id="M_PRAN_Cell" name="PRAN" compartment="Cell" charge="0">
        <notes>
          <html xmlns="http://www.w3.org/1999/xhtml">
            <p>FORMULA: </p>
          </html>
        </notes>
      </species>
      <species id="M_LTRP_Ext__Cell" name="LTRP_Ext_" compartment="Cell" charge="0">
        <notes>
          <html xmlns="http://www.w3.org/1999/xhtml">
            <p>FORMULA: </p>
          </html>
        </notes>
      </species>
      <species id="M_GAM6P_Cell" name="GAM6P" compartment="Cell" charge="0">
        <notes>
          <html xmlns="http://www.w3.org/1999/xhtml">
            <p>FORMULA: </p>
          </html>
        </notes>
      </species>
      <species id="M_CDP_Cell" name="CDP" compartment="Cell" charge="0">
        <notes>
          <html xmlns="http://www.w3.org/1999/xhtml">
            <p>FORMULA: </p>
          </html>
        </notes>
      </species>
      <species id="M_LAC_Ext__Cell" name="LAC_Ext_" compartment="Cell" charge="0">
        <notes>
          <html xmlns="http://www.w3.org/1999/xhtml">
            <p>FORMULA: </p>
          </html>
        </notes>
      </species>
      <species id="M_OAA_Cell" name="OAA" compartment="Cell" charge="0">
        <notes>
          <html xmlns="http://www.w3.org/1999/xhtml">
            <p>FORMULA: </p>
          </html>
        </notes>
      </species>
      <species id="M_UREA_Cell" name="UREA" compartment="Cell" charge="0">
        <notes>
          <html xmlns="http://www.w3.org/1999/xhtml">
            <p>FORMULA: </p>
          </html>
        </notes>
      </species>
      <species id="M_ANTH_Cell" name="ANTH" compartment="Cell" charge="0">
        <notes>
          <html xmlns="http://www.w3.org/1999/xhtml">
            <p>FORMULA: </p>
          </html>
        </notes>
      </species>
      <species id="M_PROPP_Cell" name="PROPP" compartment="Cell" charge="0">
        <notes>
          <html xmlns="http://www.w3.org/1999/xhtml">
            <p>FORMULA: </p>
          </html>
        </notes>
      </species>
      <species id="M_CPRCR5A_Cell" name="CPRCR5A" compartment="Cell" charge="0">
        <notes>
          <html xmlns="http://www.w3.org/1999/xhtml">
            <p>FORMULA: </p>
          </html>
        </notes>
      </species>
      <species id="M_FAD_Cell" name="FAD" compartment="Cell" charge="0">
        <notes>
          <html xmlns="http://www.w3.org/1999/xhtml">
            <p>FORMULA: </p>
          </html>
        </notes>
      </species>
      <species id="M_ACTP_Cell" name="ACTP" compartment="Cell" charge="0">
        <notes>
          <html xmlns="http://www.w3.org/1999/xhtml">
            <p>FORMULA: </p>
          </html>
        </notes>
      </species>
      <species id="M_MERYcDP_Cell" name="MERYcDP" compartment="Cell" charge="0">
        <notes>
          <html xmlns="http://www.w3.org/1999/xhtml">
            <p>FORMULA: </p>
          </html>
        </notes>
      </species>
      <species id="M_ACP_Cell" name="ACP" compartment="Cell" charge="0">
        <notes>
          <html xmlns="http://www.w3.org/1999/xhtml">
            <p>FORMULA: </p>
          </html>
        </notes>
      </species>
      <species id="M__4ABUT_Cell" name="_4ABUT" compartment="Cell" charge="0">
        <notes>
          <html xmlns="http://www.w3.org/1999/xhtml">
            <p>FORMULA: </p>
          </html>
        </notes>
      </species>
      <species id="M_SKM3P_Cell" name="SKM3P" compartment="Cell" charge="0">
        <notes>
          <html xmlns="http://www.w3.org/1999/xhtml">
            <p>FORMULA: </p>
          </html>
        </notes>
      </species>
      <species id="M_SUCHMS_Cell" name="SUCHMS" compartment="Cell" charge="0">
        <notes>
          <html xmlns="http://www.w3.org/1999/xhtml">
            <p>FORMULA: </p>
          </html>
        </notes>
      </species>
      <species id="M_MECORR_Cell" name="MECORR" compartment="Cell" charge="0">
        <notes>
          <html xmlns="http://www.w3.org/1999/xhtml">
            <p>FORMULA: </p>
          </html>
        </notes>
      </species>
      <species id="M_LILE_Ext__Cell" name="LILE_Ext_" compartment="Cell" charge="0">
        <notes>
          <html xmlns="http://www.w3.org/1999/xhtml">
            <p>FORMULA: </p>
          </html>
        </notes>
      </species>
      <species id="M_GLY_Cell" name="GLY" compartment="Cell" charge="0">
        <notes>
          <html xmlns="http://www.w3.org/1999/xhtml">
            <p>FORMULA: </p>
          </html>
        </notes>
      </species>
      <species id="M_LARAB_Ext__Cell" name="LARAB_Ext_" compartment="Cell" charge="0">
        <notes>
          <html xmlns="http://www.w3.org/1999/xhtml">
            <p>FORMULA: </p>
          </html>
        </notes>
      </species>
      <species id="M_FMN_Cell" name="FMN" compartment="Cell" charge="0">
        <notes>
          <html xmlns="http://www.w3.org/1999/xhtml">
            <p>FORMULA: </p>
          </html>
        </notes>
      </species>
      <species id="M_APS_Cell" name="APS" compartment="Cell" charge="0">
        <notes>
          <html xmlns="http://www.w3.org/1999/xhtml">
            <p>FORMULA: </p>
          </html>
        </notes>
      </species>
      <species id="M_MALT_Ext__Cell" name="MALT_Ext_" compartment="Cell" charge="0">
        <notes>
          <html xmlns="http://www.w3.org/1999/xhtml">
            <p>FORMULA: </p>
          </html>
        </notes>
      </species>
      <species id="M__5APRBU_Cell" name="_5APRBU" compartment="Cell" charge="0">
        <notes>
          <html xmlns="http://www.w3.org/1999/xhtml">
            <p>FORMULA: </p>
          </html>
        </notes>
      </species>
      <species id="M__4MOP_Cell" name="_4MOP" compartment="Cell" charge="0">
        <notes>
          <html xmlns="http://www.w3.org/1999/xhtml">
            <p>FORMULA: </p>
          </html>
        </notes>
      </species>
      <species id="M_HOR_Cell" name="HOR" compartment="Cell" charge="0">
        <notes>
          <html xmlns="http://www.w3.org/1999/xhtml">
            <p>FORMULA: </p>
          </html>
        </notes>
      </species>
      <species id="M__3H3MOB_Cell" name="_3H3MOB" compartment="Cell" charge="0">
        <notes>
          <html xmlns="http://www.w3.org/1999/xhtml">
            <p>FORMULA: </p>
          </html>
        </notes>
      </species>
      <species id="M_GLYC_Cell" name="GLYC" compartment="Cell" charge="0">
        <notes>
          <html xmlns="http://www.w3.org/1999/xhtml">
            <p>FORMULA: </p>
          </html>
        </notes>
      </species>
      <species id="M__13DPG_Cell" name="_13DPG" compartment="Cell" charge="0">
        <notes>
          <html xmlns="http://www.w3.org/1999/xhtml">
            <p>FORMULA: </p>
          </html>
        </notes>
      </species>
      <species id="M_LRU5P_Cell" name="LRU5P" compartment="Cell" charge="0">
        <notes>
          <html xmlns="http://www.w3.org/1999/xhtml">
            <p>FORMULA: </p>
          </html>
        </notes>
      </species>
      <species id="M_LCTS_Ext__Cell" name="LCTS_Ext_" compartment="Cell" charge="0">
        <notes>
          <html xmlns="http://www.w3.org/1999/xhtml">
            <p>FORMULA: </p>
          </html>
        </notes>
      </species>
      <species id="M_GAR_Cell" name="GAR" compartment="Cell" charge="0">
        <notes>
          <html xmlns="http://www.w3.org/1999/xhtml">
            <p>FORMULA: </p>
          </html>
        </notes>
      </species>
      <species id="M__2DR1P_Cell" name="_2DR1P" compartment="Cell" charge="0">
        <notes>
          <html xmlns="http://www.w3.org/1999/xhtml">
            <p>FORMULA: </p>
          </html>
        </notes>
      </species>
      <species id="M_LAC_Cell" name="LAC" compartment="Cell" charge="0">
        <notes>
          <html xmlns="http://www.w3.org/1999/xhtml">
            <p>FORMULA: </p>
          </html>
        </notes>
      </species>
      <species id="M_LARG_Cell" name="LARG" compartment="Cell" charge="0">
        <notes>
          <html xmlns="http://www.w3.org/1999/xhtml">
            <p>FORMULA: </p>
          </html>
        </notes>
      </species>
      <species id="M_TRD_Ox__Cell" name="TRD_Ox_" compartment="Cell" charge="0">
        <notes>
          <html xmlns="http://www.w3.org/1999/xhtml">
            <p>FORMULA: </p>
          </html>
        </notes>
      </species>
      <species id="M_dUMP_Cell" name="dUMP" compartment="Cell" charge="0">
        <notes>
          <html xmlns="http://www.w3.org/1999/xhtml">
            <p>FORMULA: </p>
          </html>
        </notes>
      </species>
      <species id="M_LGLU_Cell" name="LGLU" compartment="Cell" charge="0">
        <notes>
          <html xmlns="http://www.w3.org/1999/xhtml">
            <p>FORMULA: </p>
          </html>
        </notes>
      </species>
      <species id="M_AMP_Cell" name="AMP" compartment="Cell" charge="0">
        <notes>
          <html xmlns="http://www.w3.org/1999/xhtml">
            <p>FORMULA: </p>
          </html>
        </notes>
      </species>
      <species id="M_PPHN_Cell" name="PPHN" compartment="Cell" charge="0">
        <notes>
          <html xmlns="http://www.w3.org/1999/xhtml">
            <p>FORMULA: </p>
          </html>
        </notes>
      </species>
      <species id="M_LASP_Cell" name="LASP" compartment="Cell" charge="0">
        <notes>
          <html xmlns="http://www.w3.org/1999/xhtml">
            <p>FORMULA: </p>
          </html>
        </notes>
      </species>
      <species id="M_ICIT_Cell" name="ICIT" compartment="Cell" charge="0">
        <notes>
          <html xmlns="http://www.w3.org/1999/xhtml">
            <p>FORMULA: </p>
          </html>
        </notes>
      </species>
      <species id="M_Glycogen_Cell" name="Glycogen" compartment="Cell" charge="0">
        <notes>
          <html xmlns="http://www.w3.org/1999/xhtml">
            <p>FORMULA: </p>
          </html>
        </notes>
      </species>
      <species id="M_RHCYS_Cell" name="RHCYS" compartment="Cell" charge="0">
        <notes>
          <html xmlns="http://www.w3.org/1999/xhtml">
            <p>FORMULA: </p>
          </html>
        </notes>
      </species>
      <species id="M_CHOR_Cell" name="CHOR" compartment="Cell" charge="0">
        <notes>
          <html xmlns="http://www.w3.org/1999/xhtml">
            <p>FORMULA: </p>
          </html>
        </notes>
      </species>
      <species id="M_ACGAM1P_Cell" name="ACGAM1P" compartment="Cell" charge="0">
        <notes>
          <html xmlns="http://www.w3.org/1999/xhtml">
            <p>FORMULA: </p>
          </html>
        </notes>
      </species>
      <species id="M_LTHR_Ext__Cell" name="LTHR_Ext_" compartment="Cell" charge="0">
        <notes>
          <html xmlns="http://www.w3.org/1999/xhtml">
            <p>FORMULA: </p>
          </html>
        </notes>
      </species>
      <species id="M_ACBRNDA_Cell" name="ACBRNDA" compartment="Cell" charge="0">
        <notes>
          <html xmlns="http://www.w3.org/1999/xhtml">
            <p>FORMULA: </p>
          </html>
        </notes>
      </species>
      <species id="M_DGLU_Cell" name="DGLU" compartment="Cell" charge="0">
        <notes>
          <html xmlns="http://www.w3.org/1999/xhtml">
            <p>FORMULA: </p>
          </html>
        </notes>
      </species>
      <species id="M_MALCOA_Cell" name="MALCOA" compartment="Cell" charge="0">
        <notes>
          <html xmlns="http://www.w3.org/1999/xhtml">
            <p>FORMULA: </p>
          </html>
        </notes>
      </species>
      <species id="M_MAL_Cell" name="MAL" compartment="Cell" charge="0">
        <notes>
          <html xmlns="http://www.w3.org/1999/xhtml">
            <p>FORMULA: </p>
          </html>
        </notes>
      </species>
      <species id="M_SO4_Cell" name="SO4" compartment="Cell" charge="0">
        <notes>
          <html xmlns="http://www.w3.org/1999/xhtml">
            <p>FORMULA: </p>
          </html>
        </notes>
      </species>
      <species id="M_XANT_Cell" name="XANT" compartment="Cell" charge="0">
        <notes>
          <html xmlns="http://www.w3.org/1999/xhtml">
            <p>FORMULA: </p>
          </html>
        </notes>
      </species>
      <species id="M_ARBZL_Cell" name="ARBZL" compartment="Cell" charge="0">
        <notes>
          <html xmlns="http://www.w3.org/1999/xhtml">
            <p>FORMULA: </p>
          </html>
        </notes>
      </species>
      <species id="M_HISTDAL_Cell" name="HISTDAL" compartment="Cell" charge="0">
        <notes>
          <html xmlns="http://www.w3.org/1999/xhtml">
            <p>FORMULA: </p>
          </html>
        </notes>
      </species>
      <species id="M_LTRP_Cell" name="LTRP" compartment="Cell" charge="0">
        <notes>
          <html xmlns="http://www.w3.org/1999/xhtml">
            <p>FORMULA: </p>
          </html>
        </notes>
      </species>
      <species id="M_H2_Ext__Cell" name="H2_Ext_" compartment="Cell" charge="0">
        <notes>
          <html xmlns="http://www.w3.org/1999/xhtml">
            <p>FORMULA: </p>
          </html>
        </notes>
      </species>
      <species id="M_ACGLU5P_Cell" name="ACGLU5P" compartment="Cell" charge="0">
        <notes>
          <html xmlns="http://www.w3.org/1999/xhtml">
            <p>FORMULA: </p>
          </html>
        </notes>
      </species>
      <species id="M_GAM1P_Cell" name="GAM1P" compartment="Cell" charge="0">
        <notes>
          <html xmlns="http://www.w3.org/1999/xhtml">
            <p>FORMULA: </p>
          </html>
        </notes>
      </species>
      <species id="M__3PHP_Cell" name="_3PHP" compartment="Cell" charge="0">
        <notes>
          <html xmlns="http://www.w3.org/1999/xhtml">
            <p>FORMULA: </p>
          </html>
        </notes>
      </species>
      <species id="M_ACGAM_Ext__Cell" name="ACGAM_Ext_" compartment="Cell" charge="0">
        <notes>
          <html xmlns="http://www.w3.org/1999/xhtml">
            <p>FORMULA: </p>
          </html>
        </notes>
      </species>
      <species id="M_BU_Cell" name="BU" compartment="Cell" charge="0">
        <notes>
          <html xmlns="http://www.w3.org/1999/xhtml">
            <p>FORMULA: </p>
          </html>
        </notes>
      </species>
      <species id="M_ACGLU5SA_Cell" name="ACGLU5SA" compartment="Cell" charge="0">
        <notes>
          <html xmlns="http://www.w3.org/1999/xhtml">
            <p>FORMULA: </p>
          </html>
        </notes>
      </species>
      <species id="M_GTH_Red__Cell" name="GTH_Red_" compartment="Cell" charge="0">
        <notes>
          <html xmlns="http://www.w3.org/1999/xhtml">
            <p>FORMULA: </p>
          </html>
        </notes>
      </species>
      <species id="M_HIPCOA_Cell" name="HIPCOA" compartment="Cell" charge="0">
        <notes>
          <html xmlns="http://www.w3.org/1999/xhtml">
            <p>FORMULA: </p>
          </html>
        </notes>
      </species>
      <species id="M_MTNOL_Cell" name="MTNOL" compartment="Cell" charge="0">
        <notes>
          <html xmlns="http://www.w3.org/1999/xhtml">
            <p>FORMULA: </p>
          </html>
        </notes>
      </species>
      <species id="M__23DHMB_Cell" name="_23DHMB" compartment="Cell" charge="0">
        <notes>
          <html xmlns="http://www.w3.org/1999/xhtml">
            <p>FORMULA: </p>
          </html>
        </notes>
      </species>
      <species id="M_GGRDP_Cell" name="GGRDP" compartment="Cell" charge="0">
        <notes>
          <html xmlns="http://www.w3.org/1999/xhtml">
            <p>FORMULA: </p>
          </html>
        </notes>
      </species>
      <species id="M_BUP_Cell" name="BUP" compartment="Cell" charge="0">
        <notes>
          <html xmlns="http://www.w3.org/1999/xhtml">
            <p>FORMULA: </p>
          </html>
        </notes>
      </species>
      <species id="M_ACHMS_Cell" name="ACHMS" compartment="Cell" charge="0">
        <notes>
          <html xmlns="http://www.w3.org/1999/xhtml">
            <p>FORMULA: </p>
          </html>
        </notes>
      </species>
      <species id="M_UREA_Ext__Cell" name="UREA_Ext_" compartment="Cell" charge="0">
        <notes>
          <html xmlns="http://www.w3.org/1999/xhtml">
            <p>FORMULA: </p>
          </html>
        </notes>
      </species>
      <species id="M_PGP_Cell" name="PGP" compartment="Cell" charge="0">
        <notes>
          <html xmlns="http://www.w3.org/1999/xhtml">
            <p>FORMULA: </p>
          </html>
        </notes>
      </species>
      <species id="M__2DDA7P_Cell" name="_2DDA7P" compartment="Cell" charge="0">
        <notes>
          <html xmlns="http://www.w3.org/1999/xhtml">
            <p>FORMULA: </p>
          </html>
        </notes>
      </species>
      <species id="M_CDV_Cell" name="CDV" compartment="Cell" charge="0">
        <notes>
          <html xmlns="http://www.w3.org/1999/xhtml">
            <p>FORMULA: </p>
          </html>
        </notes>
      </species>
      <species id="M_dUDP_Cell" name="dUDP" compartment="Cell" charge="0">
        <notes>
          <html xmlns="http://www.w3.org/1999/xhtml">
            <p>FORMULA: </p>
          </html>
        </notes>
      </species>
      <species id="M__34HPP_Cell" name="_34HPP" compartment="Cell" charge="0">
        <notes>
          <html xmlns="http://www.w3.org/1999/xhtml">
            <p>FORMULA: </p>
          </html>
        </notes>
      </species>
      <species id="M_CBASP_Cell" name="CBASP" compartment="Cell" charge="0">
        <notes>
          <html xmlns="http://www.w3.org/1999/xhtml">
            <p>FORMULA: </p>
          </html>
        </notes>
      </species>
      <species id="M_PRCR8_Cell" name="PRCR8" compartment="Cell" charge="0">
        <notes>
          <html xmlns="http://www.w3.org/1999/xhtml">
            <p>FORMULA: </p>
          </html>
        </notes>
      </species>
      <species id="M_ACAL_Cell" name="ACAL" compartment="Cell" charge="0">
        <notes>
          <html xmlns="http://www.w3.org/1999/xhtml">
            <p>FORMULA: </p>
          </html>
        </notes>
      </species>
      <species id="M_GLU5SA_Cell" name="GLU5SA" compartment="Cell" charge="0">
        <notes>
          <html xmlns="http://www.w3.org/1999/xhtml">
            <p>FORMULA: </p>
          </html>
        </notes>
      </species>
      <species id="M_HETHMPP_Cell" name="HETHMPP" compartment="Cell" charge="0">
        <notes>
          <html xmlns="http://www.w3.org/1999/xhtml">
            <p>FORMULA: </p>
          </html>
        </notes>
      </species>
      <species id="M_LALA_Ext__Cell" name="LALA_Ext_" compartment="Cell" charge="0">
        <notes>
          <html xmlns="http://www.w3.org/1999/xhtml">
            <p>FORMULA: </p>
          </html>
        </notes>
      </species>
      <species id="M__3H3MOP_Cell" name="_3H3MOP" compartment="Cell" charge="0">
        <notes>
          <html xmlns="http://www.w3.org/1999/xhtml">
            <p>FORMULA: </p>
          </html>
        </notes>
      </species>
      <species id="M_COBALT_Cell" name="COBALT" compartment="Cell" charge="0">
        <notes>
          <html xmlns="http://www.w3.org/1999/xhtml">
            <p>FORMULA: </p>
          </html>
        </notes>
      </species>
      <species id="M__5APRU_Cell" name="_5APRU" compartment="Cell" charge="0">
        <notes>
          <html xmlns="http://www.w3.org/1999/xhtml">
            <p>FORMULA: </p>
          </html>
        </notes>
      </species>
      <species id="M_LTYR_Ext__Cell" name="LTYR_Ext_" compartment="Cell" charge="0">
        <notes>
          <html xmlns="http://www.w3.org/1999/xhtml">
            <p>FORMULA: </p>
          </html>
        </notes>
      </species>
      <species id="M_ARBZL5P_Cell" name="ARBZL5P" compartment="Cell" charge="0">
        <notes>
          <html xmlns="http://www.w3.org/1999/xhtml">
            <p>FORMULA: </p>
          </html>
        </notes>
      </species>
      <species id="M_TRD_Red__Cell" name="TRD_Red_" compartment="Cell" charge="0">
        <notes>
          <html xmlns="http://www.w3.org/1999/xhtml">
            <p>FORMULA: </p>
          </html>
        </notes>
      </species>
      <species id="M_CDPMERY2P_Cell" name="CDPMERY2P" compartment="Cell" charge="0">
        <notes>
          <html xmlns="http://www.w3.org/1999/xhtml">
            <p>FORMULA: </p>
          </html>
        </notes>
      </species>
      <species id="M_LVAL_Cell" name="LVAL" compartment="Cell" charge="0">
        <notes>
          <html xmlns="http://www.w3.org/1999/xhtml">
            <p>FORMULA: </p>
          </html>
        </notes>
      </species>
      <species id="M_IMP_Cell" name="IMP" compartment="Cell" charge="0">
        <notes>
          <html xmlns="http://www.w3.org/1999/xhtml">
            <p>FORMULA: </p>
          </html>
        </notes>
      </species>
      <species id="M_GAL6P_Cell" name="GAL6P" compartment="Cell" charge="0">
        <notes>
          <html xmlns="http://www.w3.org/1999/xhtml">
            <p>FORMULA: </p>
          </html>
        </notes>
      </species>
      <species id="M_AHHMDHP_Cell" name="AHHMDHP" compartment="Cell" charge="0">
        <notes>
          <html xmlns="http://www.w3.org/1999/xhtml">
            <p>FORMULA: </p>
          </html>
        </notes>
      </species>
      <species id="M_H2O2_Ext__Cell" name="H2O2_Ext_" compartment="Cell" charge="0">
        <notes>
          <html xmlns="http://www.w3.org/1999/xhtml">
            <p>FORMULA: </p>
          </html>
        </notes>
      </species>
      <species id="M_PRBATP_Cell" name="PRBATP" compartment="Cell" charge="0">
        <notes>
          <html xmlns="http://www.w3.org/1999/xhtml">
            <p>FORMULA: </p>
          </html>
        </notes>
      </species>
      <species id="M_GDPRHAM_Cell" name="GDPRHAM" compartment="Cell" charge="0">
        <notes>
          <html xmlns="http://www.w3.org/1999/xhtml">
            <p>FORMULA: </p>
          </html>
        </notes>
      </species>
      <species id="M_ACGLU_Cell" name="ACGLU" compartment="Cell" charge="0">
        <notes>
          <html xmlns="http://www.w3.org/1999/xhtml">
            <p>FORMULA: </p>
          </html>
        </notes>
      </species>
      <species id="M_DHF_Cell" name="DHF" compartment="Cell" charge="0">
        <notes>
          <html xmlns="http://www.w3.org/1999/xhtml">
            <p>FORMULA: </p>
          </html>
        </notes>
      </species>
      <species id="M__3HBCOA_Cell" name="_3HBCOA" compartment="Cell" charge="0">
        <notes>
          <html xmlns="http://www.w3.org/1999/xhtml">
            <p>FORMULA: </p>
          </html>
        </notes>
      </species>
      <species id="M_APROHP_Cell" name="APROHP" compartment="Cell" charge="0">
        <notes>
          <html xmlns="http://www.w3.org/1999/xhtml">
            <p>FORMULA: </p>
          </html>
        </notes>
      </species>
      <species id="M_dTMP_Cell" name="dTMP" compartment="Cell" charge="0">
        <notes>
          <html xmlns="http://www.w3.org/1999/xhtml">
            <p>FORMULA: </p>
          </html>
        </notes>
      </species>
      <species id="M_dCDP_Cell" name="dCDP" compartment="Cell" charge="0">
        <notes>
          <html xmlns="http://www.w3.org/1999/xhtml">
            <p>FORMULA: </p>
          </html>
        </notes>
      </species>
      <species id="M_C180_ACP_Cell" name="C180_ACP" compartment="Cell" charge="0">
        <notes>
          <html xmlns="http://www.w3.org/1999/xhtml">
            <p>FORMULA: </p>
          </html>
        </notes>
      </species>
      <species id="M_PRCR4_Cell" name="PRCR4" compartment="Cell" charge="0">
        <notes>
          <html xmlns="http://www.w3.org/1999/xhtml">
            <p>FORMULA: </p>
          </html>
        </notes>
      </species>
      <species id="M_ASPSA_Cell" name="ASPSA" compartment="Cell" charge="0">
        <notes>
          <html xmlns="http://www.w3.org/1999/xhtml">
            <p>FORMULA: </p>
          </html>
        </notes>
      </species>
      <species id="M_MAL_Ext__Cell" name="MAL_Ext_" compartment="Cell" charge="0">
        <notes>
          <html xmlns="http://www.w3.org/1999/xhtml">
            <p>FORMULA: </p>
          </html>
        </notes>
      </species>
      <species id="M__2IPPM_Cell" name="_2IPPM" compartment="Cell" charge="0">
        <notes>
          <html xmlns="http://www.w3.org/1999/xhtml">
            <p>FORMULA: </p>
          </html>
        </notes>
      </species>
      <species id="M_SPERMD_Cell" name="SPERMD" compartment="Cell" charge="0">
        <notes>
          <html xmlns="http://www.w3.org/1999/xhtml">
            <p>FORMULA: </p>
          </html>
        </notes>
      </species>
      <species id="M_DPHE_Cell" name="DPHE" compartment="Cell" charge="0">
        <notes>
          <html xmlns="http://www.w3.org/1999/xhtml">
            <p>FORMULA: </p>
          </html>
        </notes>
      </species>
      <species id="M_CIT_Cell" name="CIT" compartment="Cell" charge="0">
        <notes>
          <html xmlns="http://www.w3.org/1999/xhtml">
            <p>FORMULA: </p>
          </html>
        </notes>
      </species>
      <species id="M_CDL_Cell" name="CDL" compartment="Cell" charge="0">
        <notes>
          <html xmlns="http://www.w3.org/1999/xhtml">
            <p>FORMULA: </p>
          </html>
        </notes>
      </species>
      <species id="M_S7P_Cell" name="S7P" compartment="Cell" charge="0">
        <notes>
          <html xmlns="http://www.w3.org/1999/xhtml">
            <p>FORMULA: </p>
          </html>
        </notes>
      </species>
      <species id="M_MALT6P_Cell" name="MALT6P" compartment="Cell" charge="0">
        <notes>
          <html xmlns="http://www.w3.org/1999/xhtml">
            <p>FORMULA: </p>
          </html>
        </notes>
      </species>
      <species id="M_AICAR_Cell" name="AICAR" compartment="Cell" charge="0">
        <notes>
          <html xmlns="http://www.w3.org/1999/xhtml">
            <p>FORMULA: </p>
          </html>
        </notes>
      </species>
      <species id="M_BUOH_Ext__Cell" name="BUOH_Ext_" compartment="Cell" charge="0">
        <notes>
          <html xmlns="http://www.w3.org/1999/xhtml">
            <p>FORMULA: </p>
          </html>
        </notes>
      </species>
      <species id="M__4H2KPM_Cell" name="_4H2KPM" compartment="Cell" charge="0">
        <notes>
          <html xmlns="http://www.w3.org/1999/xhtml">
            <p>FORMULA: </p>
          </html>
        </notes>
      </species>
      <species id="M_NO2_Cell" name="NO2" compartment="Cell" charge="0">
        <notes>
          <html xmlns="http://www.w3.org/1999/xhtml">
            <p>FORMULA: </p>
          </html>
        </notes>
      </species>
      <species id="M_PAPS_Cell" name="PAPS" compartment="Cell" charge="0">
        <notes>
          <html xmlns="http://www.w3.org/1999/xhtml">
            <p>FORMULA: </p>
          </html>
        </notes>
      </species>
      <species id="M_CTP_Cell" name="CTP" compartment="Cell" charge="0">
        <notes>
          <html xmlns="http://www.w3.org/1999/xhtml">
            <p>FORMULA: </p>
          </html>
        </notes>
      </species>
      <species id="M_XMP_Cell" name="XMP" compartment="Cell" charge="0">
        <notes>
          <html xmlns="http://www.w3.org/1999/xhtml">
            <p>FORMULA: </p>
          </html>
        </notes>
      </species>
      <species id="M_AGDPCBA_Cell" name="AGDPCBA" compartment="Cell" charge="0">
        <notes>
          <html xmlns="http://www.w3.org/1999/xhtml">
            <p>FORMULA: </p>
          </html>
        </notes>
      </species>
      <species id="M_GDP_Cell" name="GDP" compartment="Cell" charge="0">
        <notes>
          <html xmlns="http://www.w3.org/1999/xhtml">
            <p>FORMULA: </p>
          </html>
        </notes>
      </species>
      <species id="M_PPBNG_Cell" name="PPBNG" compartment="Cell" charge="0">
        <notes>
          <html xmlns="http://www.w3.org/1999/xhtml">
            <p>FORMULA: </p>
          </html>
        </notes>
      </species>
      <species id="M__2PG_Cell" name="_2PG" compartment="Cell" charge="0">
        <notes>
          <html xmlns="http://www.w3.org/1999/xhtml">
            <p>FORMULA: </p>
          </html>
        </notes>
      </species>
      <species id="M_CBRNDA_Cell" name="CBRNDA" compartment="Cell" charge="0">
        <notes>
          <html xmlns="http://www.w3.org/1999/xhtml">
            <p>FORMULA: </p>
          </html>
        </notes>
      </species>
      <species id="M_TRACE_Cell" name="TRACE" compartment="Cell" charge="0">
        <notes>
          <html xmlns="http://www.w3.org/1999/xhtml">
            <p>FORMULA: </p>
          </html>
        </notes>
      </species>
      <species id="M_GAL_Cell" name="GAL" compartment="Cell" charge="0">
        <notes>
          <html xmlns="http://www.w3.org/1999/xhtml">
            <p>FORMULA: </p>
          </html>
        </notes>
      </species>
      <species id="M_LPRO_Ext__Cell" name="LPRO_Ext_" compartment="Cell" charge="0">
        <notes>
          <html xmlns="http://www.w3.org/1999/xhtml">
            <p>FORMULA: </p>
          </html>
        </notes>
      </species>
      <species id="M_LLEU_Ext__Cell" name="LLEU_Ext_" compartment="Cell" charge="0">
        <notes>
          <html xmlns="http://www.w3.org/1999/xhtml">
            <p>FORMULA: </p>
          </html>
        </notes>
      </species>
      <species id="M_AMETA_Cell" name="AMETA" compartment="Cell" charge="0">
        <notes>
          <html xmlns="http://www.w3.org/1999/xhtml">
            <p>FORMULA: </p>
          </html>
        </notes>
      </species>
      <species id="M_C140_ACP_Cell" name="C140_ACP" compartment="Cell" charge="0">
        <notes>
          <html xmlns="http://www.w3.org/1999/xhtml">
            <p>FORMULA: </p>
          </html>
        </notes>
      </species>
      <species id="M_GLU5P_Cell" name="GLU5P" compartment="Cell" charge="0">
        <notes>
          <html xmlns="http://www.w3.org/1999/xhtml">
            <p>FORMULA: </p>
          </html>
        </notes>
      </species>
      <species id="M_UPPG3_Cell" name="UPPG3" compartment="Cell" charge="0">
        <notes>
          <html xmlns="http://www.w3.org/1999/xhtml">
            <p>FORMULA: </p>
          </html>
        </notes>
      </species>
      <species id="M_GLY_Ext__Cell" name="GLY_Ext_" compartment="Cell" charge="0">
        <notes>
          <html xmlns="http://www.w3.org/1999/xhtml">
            <p>FORMULA: </p>
          </html>
        </notes>
      </species>
      <species id="M_ACTACCOA_Cell" name="ACTACCOA" compartment="Cell" charge="0">
        <notes>
          <html xmlns="http://www.w3.org/1999/xhtml">
            <p>FORMULA: </p>
          </html>
        </notes>
      </species>
      <species id="M_HISP_Cell" name="HISP" compartment="Cell" charge="0">
        <notes>
          <html xmlns="http://www.w3.org/1999/xhtml">
            <p>FORMULA: </p>
          </html>
        </notes>
      </species>
      <species id="M_XOL_Cell" name="XOL" compartment="Cell" charge="0">
        <notes>
          <html xmlns="http://www.w3.org/1999/xhtml">
            <p>FORMULA: </p>
          </html>
        </notes>
      </species>
      <species id="M__2CPR5P_Cell" name="_2CPR5P" compartment="Cell" charge="0">
        <notes>
          <html xmlns="http://www.w3.org/1999/xhtml">
            <p>FORMULA: </p>
          </html>
        </notes>
      </species>
      <species id="M_TDPGAL_Cell" name="TDPGAL" compartment="Cell" charge="0">
        <notes>
          <html xmlns="http://www.w3.org/1999/xhtml">
            <p>FORMULA: </p>
          </html>
        </notes>
      </species>
      <species id="M_CYST_Cell" name="CYST" compartment="Cell" charge="0">
        <notes>
          <html xmlns="http://www.w3.org/1999/xhtml">
            <p>FORMULA: </p>
          </html>
        </notes>
      </species>
      <species id="M_LASN_Ext__Cell" name="LASN_Ext_" compartment="Cell" charge="0">
        <notes>
          <html xmlns="http://www.w3.org/1999/xhtml">
            <p>FORMULA: </p>
          </html>
        </notes>
      </species>
      <species id="M_PROP_Cell" name="PROP" compartment="Cell" charge="0">
        <notes>
          <html xmlns="http://www.w3.org/1999/xhtml">
            <p>FORMULA: </p>
          </html>
        </notes>
      </species>
      <species id="M_RNA_Cell" name="RNA" compartment="Cell" charge="0">
        <notes>
          <html xmlns="http://www.w3.org/1999/xhtml">
            <p>FORMULA: </p>
          </html>
        </notes>
      </species>
      <species id="M_CBRN_Cell" name="CBRN" compartment="Cell" charge="0">
        <notes>
          <html xmlns="http://www.w3.org/1999/xhtml">
            <p>FORMULA: </p>
          </html>
        </notes>
      </species>
      <species id="M_UDPGLC_Cell" name="UDPGLC" compartment="Cell" charge="0">
        <notes>
          <html xmlns="http://www.w3.org/1999/xhtml">
            <p>FORMULA: </p>
          </html>
        </notes>
      </species>
      <species id="M_PABA_Cell" name="PABA" compartment="Cell" charge="0">
        <notes>
          <html xmlns="http://www.w3.org/1999/xhtml">
            <p>FORMULA: </p>
          </html>
        </notes>
      </species>
      <species id="M__23DHDP_Cell" name="_23DHDP" compartment="Cell" charge="0">
        <notes>
          <html xmlns="http://www.w3.org/1999/xhtml">
            <p>FORMULA: </p>
          </html>
        </notes>
      </species>
      <species id="M_NAMNs_Cell" name="NAMNs" compartment="Cell" charge="0">
        <notes>
          <html xmlns="http://www.w3.org/1999/xhtml">
            <p>FORMULA: </p>
          </html>
        </notes>
      </species>
      <species id="M_TEICH_Cell" name="TEICH" compartment="Cell" charge="0">
        <notes>
          <html xmlns="http://www.w3.org/1999/xhtml">
            <p>FORMULA: </p>
          </html>
        </notes>
      </species>
      <species id="M_DB4P_Cell" name="DB4P" compartment="Cell" charge="0">
        <notes>
          <html xmlns="http://www.w3.org/1999/xhtml">
            <p>FORMULA: </p>
          </html>
        </notes>
      </species>
      <species id="M_Fd_Red__Cell" name="Fd_Red_" compartment="Cell" charge="0">
        <notes>
          <html xmlns="http://www.w3.org/1999/xhtml">
            <p>FORMULA: </p>
          </html>
        </notes>
      </species>
      <species id="M_CRTCOA_Cell" name="CRTCOA" compartment="Cell" charge="0">
        <notes>
          <html xmlns="http://www.w3.org/1999/xhtml">
            <p>FORMULA: </p>
          </html>
        </notes>
      </species>
      <species id="M_DHAP_Cell" name="DHAP" compartment="Cell" charge="0">
        <notes>
          <html xmlns="http://www.w3.org/1999/xhtml">
            <p>FORMULA: </p>
          </html>
        </notes>
      </species>
      <species id="M_DRU5P_Cell" name="DRU5P" compartment="Cell" charge="0">
        <notes>
          <html xmlns="http://www.w3.org/1999/xhtml">
            <p>FORMULA: </p>
          </html>
        </notes>
      </species>
      <species id="M_FRU_Ext__Cell" name="FRU_Ext_" compartment="Cell" charge="0">
        <notes>
          <html xmlns="http://www.w3.org/1999/xhtml">
            <p>FORMULA: </p>
          </html>
        </notes>
      </species>
      <species id="M_GUA_Cell" name="GUA" compartment="Cell" charge="0">
        <notes>
          <html xmlns="http://www.w3.org/1999/xhtml">
            <p>FORMULA: </p>
          </html>
        </notes>
      </species>
      <species id="M__2AHBUT_Cell" name="_2AHBUT" compartment="Cell" charge="0">
        <notes>
          <html xmlns="http://www.w3.org/1999/xhtml">
            <p>FORMULA: </p>
          </html>
        </notes>
      </species>
      <species id="M_SKM_Cell" name="SKM" compartment="Cell" charge="0">
        <notes>
          <html xmlns="http://www.w3.org/1999/xhtml">
            <p>FORMULA: </p>
          </html>
        </notes>
      </species>
      <species id="M_NAD_Cell" name="NAD" compartment="Cell" charge="0">
        <notes>
          <html xmlns="http://www.w3.org/1999/xhtml">
            <p>FORMULA: </p>
          </html>
        </notes>
      </species>
      <species id="M_SUCC_Cell" name="SUCC" compartment="Cell" charge="0">
        <notes>
          <html xmlns="http://www.w3.org/1999/xhtml">
            <p>FORMULA: </p>
          </html>
        </notes>
      </species>
      <species id="M__5MTHF_Cell" name="_5MTHF" compartment="Cell" charge="0">
        <notes>
          <html xmlns="http://www.w3.org/1999/xhtml">
            <p>FORMULA: </p>
          </html>
        </notes>
      </species>
      <species id="M_MLTHF_Cell" name="MLTHF" compartment="Cell" charge="0">
        <notes>
          <html xmlns="http://www.w3.org/1999/xhtml">
            <p>FORMULA: </p>
          </html>
        </notes>
      </species>
      <species id="M_Fd_Ox__Cell" name="Fd_Ox_" compartment="Cell" charge="0">
        <notes>
          <html xmlns="http://www.w3.org/1999/xhtml">
            <p>FORMULA: </p>
          </html>
        </notes>
      </species>
      <species id="M_ACORN_Cell" name="ACORN" compartment="Cell" charge="0">
        <notes>
          <html xmlns="http://www.w3.org/1999/xhtml">
            <p>FORMULA: </p>
          </html>
        </notes>
      </species>
      <species id="M_CPPPG3_Cell" name="CPPPG3" compartment="Cell" charge="0">
        <notes>
          <html xmlns="http://www.w3.org/1999/xhtml">
            <p>FORMULA: </p>
          </html>
        </notes>
      </species>
      <species id="M_AHCYS_Cell" name="AHCYS" compartment="Cell" charge="0">
        <notes>
          <html xmlns="http://www.w3.org/1999/xhtml">
            <p>FORMULA: </p>
          </html>
        </notes>
      </species>
      <species id="M_FRU_Cell" name="FRU" compartment="Cell" charge="0">
        <notes>
          <html xmlns="http://www.w3.org/1999/xhtml">
            <p>FORMULA: </p>
          </html>
        </notes>
      </species>
      <species id="M_THF_Cell" name="THF" compartment="Cell" charge="0">
        <notes>
          <html xmlns="http://www.w3.org/1999/xhtml">
            <p>FORMULA: </p>
          </html>
        </notes>
      </species>
      <species id="M_S_Cell" name="S" compartment="Cell" charge="0">
        <notes>
          <html xmlns="http://www.w3.org/1999/xhtml">
            <p>FORMULA: </p>
          </html>
        </notes>
      </species>
      <species id="M_GDPoRHAM_Cell" name="GDPoRHAM" compartment="Cell" charge="0">
        <notes>
          <html xmlns="http://www.w3.org/1999/xhtml">
            <p>FORMULA: </p>
          </html>
        </notes>
      </species>
      <species id="M_FDP_Cell" name="FDP" compartment="Cell" charge="0">
        <notes>
          <html xmlns="http://www.w3.org/1999/xhtml">
            <p>FORMULA: </p>
          </html>
        </notes>
      </species>
      <species id="M_dADP_Cell" name="dADP" compartment="Cell" charge="0">
        <notes>
          <html xmlns="http://www.w3.org/1999/xhtml">
            <p>FORMULA: </p>
          </html>
        </notes>
      </species>
      <species id="M_MLHIS_Cell" name="MLHIS" compartment="Cell" charge="0">
        <notes>
          <html xmlns="http://www.w3.org/1999/xhtml">
            <p>FORMULA: </p>
          </html>
        </notes>
      </species>
      <species id="M_NADP_Cell" name="NADP" compartment="Cell" charge="0">
        <notes>
          <html xmlns="http://www.w3.org/1999/xhtml">
            <p>FORMULA: </p>
          </html>
        </notes>
      </species>
      <species id="M_PYR_Cell" name="PYR" compartment="Cell" charge="0">
        <notes>
          <html xmlns="http://www.w3.org/1999/xhtml">
            <p>FORMULA: </p>
          </html>
        </notes>
      </species>
      <species id="M_MNL1P_Cell" name="MNL1P" compartment="Cell" charge="0">
        <notes>
          <html xmlns="http://www.w3.org/1999/xhtml">
            <p>FORMULA: </p>
          </html>
        </notes>
      </species>
      <species id="M_PROP_Ext__Cell" name="PROP_Ext_" compartment="Cell" charge="0">
        <notes>
          <html xmlns="http://www.w3.org/1999/xhtml">
            <p>FORMULA: </p>
          </html>
        </notes>
      </species>
      <species id="M_SO3_Cell" name="SO3" compartment="Cell" charge="0">
        <notes>
          <html xmlns="http://www.w3.org/1999/xhtml">
            <p>FORMULA: </p>
          </html>
        </notes>
      </species>
      <species id="M_UAMR_Cell" name="UAMR" compartment="Cell" charge="0">
        <notes>
          <html xmlns="http://www.w3.org/1999/xhtml">
            <p>FORMULA: </p>
          </html>
        </notes>
      </species>
      <species id="M_ADP_Cell" name="ADP" compartment="Cell" charge="0">
        <notes>
          <html xmlns="http://www.w3.org/1999/xhtml">
            <p>FORMULA: </p>
          </html>
        </notes>
      </species>
      <species id="M_GLC_Cell" name="GLC" compartment="Cell" charge="0">
        <notes>
          <html xmlns="http://www.w3.org/1999/xhtml">
            <p>FORMULA: </p>
          </html>
        </notes>
      </species>
      <species id="M_N2_Cell" name="N2" compartment="Cell" charge="0">
        <notes>
          <html xmlns="http://www.w3.org/1999/xhtml">
            <p>FORMULA: </p>
          </html>
        </notes>
      </species>
      <species id="M_IPDP_Cell" name="IPDP" compartment="Cell" charge="0">
        <notes>
          <html xmlns="http://www.w3.org/1999/xhtml">
            <p>FORMULA: </p>
          </html>
        </notes>
      </species>
      <species id="M_PPi_Cell" name="PPi" compartment="Cell" charge="0">
        <notes>
          <html xmlns="http://www.w3.org/1999/xhtml">
            <p>FORMULA: </p>
          </html>
        </notes>
      </species>
      <species id="M__5FTHF_Cell" name="_5FTHF" compartment="Cell" charge="0">
        <notes>
          <html xmlns="http://www.w3.org/1999/xhtml">
            <p>FORMULA: </p>
          </html>
        </notes>
      </species>
      <species id="M_ACETOIN_Cell" name="ACETOIN" compartment="Cell" charge="0">
        <notes>
          <html xmlns="http://www.w3.org/1999/xhtml">
            <p>FORMULA: </p>
          </html>
        </notes>
      </species>
      <species id="M_GMP_Cell" name="GMP" compartment="Cell" charge="0">
        <notes>
          <html xmlns="http://www.w3.org/1999/xhtml">
            <p>FORMULA: </p>
          </html>
        </notes>
      </species>
      <species id="M__23DHMP_Cell" name="_23DHMP" compartment="Cell" charge="0">
        <notes>
          <html xmlns="http://www.w3.org/1999/xhtml">
            <p>FORMULA: </p>
          </html>
        </notes>
      </species>
      <species id="M_LLYS_Cell" name="LLYS" compartment="Cell" charge="0">
        <notes>
          <html xmlns="http://www.w3.org/1999/xhtml">
            <p>FORMULA: </p>
          </html>
        </notes>
      </species>
      <species id="M_Pi_Cell" name="Pi" compartment="Cell" charge="0">
        <notes>
          <html xmlns="http://www.w3.org/1999/xhtml">
            <p>FORMULA: </p>
          </html>
        </notes>
      </species>
      <species id="M_R1P_Cell" name="R1P" compartment="Cell" charge="0">
        <notes>
          <html xmlns="http://www.w3.org/1999/xhtml">
            <p>FORMULA: </p>
          </html>
        </notes>
      </species>
      <species id="M_CDPMERYTH_Cell" name="CDPMERYTH" compartment="Cell" charge="0">
        <notes>
          <html xmlns="http://www.w3.org/1999/xhtml">
            <p>FORMULA: </p>
          </html>
        </notes>
      </species>
      <species id="M_C17CYC_ACP_Cell" name="C17CYC_ACP" compartment="Cell" charge="0">
        <notes>
          <html xmlns="http://www.w3.org/1999/xhtml">
            <p>FORMULA: </p>
          </html>
        </notes>
      </species>
      <species id="M_CDHPRCR6_Cell" name="CDHPRCR6" compartment="Cell" charge="0">
        <notes>
          <html xmlns="http://www.w3.org/1999/xhtml">
            <p>FORMULA: </p>
          </html>
        </notes>
      </species>
      <species id="M_CPRCR7_Cell" name="CPRCR7" compartment="Cell" charge="0">
        <notes>
          <html xmlns="http://www.w3.org/1999/xhtml">
            <p>FORMULA: </p>
          </html>
        </notes>
      </species>
      <species id="M_FOL_Cell" name="FOL" compartment="Cell" charge="0">
        <notes>
          <html xmlns="http://www.w3.org/1999/xhtml">
            <p>FORMULA: </p>
          </html>
        </notes>
      </species>
      <species id="M__5AOP_Cell" name="_5AOP" compartment="Cell" charge="0">
        <notes>
          <html xmlns="http://www.w3.org/1999/xhtml">
            <p>FORMULA: </p>
          </html>
        </notes>
      </species>
      <species id="M_SUC6P_Cell" name="SUC6P" compartment="Cell" charge="0">
        <notes>
          <html xmlns="http://www.w3.org/1999/xhtml">
            <p>FORMULA: </p>
          </html>
        </notes>
      </species>
      <species id="M_PRCR6A_Cell" name="PRCR6A" compartment="Cell" charge="0">
        <notes>
          <html xmlns="http://www.w3.org/1999/xhtml">
            <p>FORMULA: </p>
          </html>
        </notes>
      </species>
      <species id="M_PRCR5_Cell" name="PRCR5" compartment="Cell" charge="0">
        <notes>
          <html xmlns="http://www.w3.org/1999/xhtml">
            <p>FORMULA: </p>
          </html>
        </notes>
      </species>
      <species id="M_LLYS_Ext__Cell" name="LLYS_Ext_" compartment="Cell" charge="0">
        <notes>
          <html xmlns="http://www.w3.org/1999/xhtml">
            <p>FORMULA: </p>
          </html>
        </notes>
      </species>
      <species id="M_GLU1SA_Cell" name="GLU1SA" compartment="Cell" charge="0">
        <notes>
          <html xmlns="http://www.w3.org/1999/xhtml">
            <p>FORMULA: </p>
          </html>
        </notes>
      </species>
      <species id="M_AIR_Cell" name="AIR" compartment="Cell" charge="0">
        <notes>
          <html xmlns="http://www.w3.org/1999/xhtml">
            <p>FORMULA: </p>
          </html>
        </notes>
      </species>
      <species id="M_PEP_Cell" name="PEP" compartment="Cell" charge="0">
        <notes>
          <html xmlns="http://www.w3.org/1999/xhtml">
            <p>FORMULA: </p>
          </html>
        </notes>
      </species>
      <species id="M_LSER_Cell" name="LSER" compartment="Cell" charge="0">
        <notes>
          <html xmlns="http://www.w3.org/1999/xhtml">
            <p>FORMULA: </p>
          </html>
        </notes>
      </species>
      <species id="M_FRDP_Cell" name="FRDP" compartment="Cell" charge="0">
        <notes>
          <html xmlns="http://www.w3.org/1999/xhtml">
            <p>FORMULA: </p>
          </html>
        </notes>
      </species>
      <species id="M_FGAR_Cell" name="FGAR" compartment="Cell" charge="0">
        <notes>
          <html xmlns="http://www.w3.org/1999/xhtml">
            <p>FORMULA: </p>
          </html>
        </notes>
      </species>
      <species id="M_MALT_Cell" name="MALT" compartment="Cell" charge="0">
        <notes>
          <html xmlns="http://www.w3.org/1999/xhtml">
            <p>FORMULA: </p>
          </html>
        </notes>
      </species>
      <species id="M_LMET_Ext__Cell" name="LMET_Ext_" compartment="Cell" charge="0">
        <notes>
          <html xmlns="http://www.w3.org/1999/xhtml">
            <p>FORMULA: </p>
          </html>
        </notes>
      </species>
      <species id="M_ARGSUC_Cell" name="ARGSUC" compartment="Cell" charge="0">
        <notes>
          <html xmlns="http://www.w3.org/1999/xhtml">
            <p>FORMULA: </p>
          </html>
        </notes>
      </species>
      <species id="M_HMB4DP_Cell" name="HMB4DP" compartment="Cell" charge="0">
        <notes>
          <html xmlns="http://www.w3.org/1999/xhtml">
            <p>FORMULA: </p>
          </html>
        </notes>
      </species>
      <species id="M_SL2A6O_Cell" name="SL2A6O" compartment="Cell" charge="0">
        <notes>
          <html xmlns="http://www.w3.org/1999/xhtml">
            <p>FORMULA: </p>
          </html>
        </notes>
      </species>
      <species id="M_dTTP_Cell" name="dTTP" compartment="Cell" charge="0">
        <notes>
          <html xmlns="http://www.w3.org/1999/xhtml">
            <p>FORMULA: </p>
          </html>
        </notes>
      </species>
      <species id="M_OROT5P_Cell" name="OROT5P" compartment="Cell" charge="0">
        <notes>
          <html xmlns="http://www.w3.org/1999/xhtml">
            <p>FORMULA: </p>
          </html>
        </notes>
      </species>
      <species id="M__26DAP_LL_Cell" name="_26DAP_LL" compartment="Cell" charge="0">
        <notes>
          <html xmlns="http://www.w3.org/1999/xhtml">
            <p>FORMULA: </p>
          </html>
        </notes>
      </species>
      <species id="M_METADN_Cell" name="METADN" compartment="Cell" charge="0">
        <notes>
          <html xmlns="http://www.w3.org/1999/xhtml">
            <p>FORMULA: </p>
          </html>
        </notes>
      </species>
      <species id="M_TDPDHdGLC_Cell" name="TDPDHdGLC" compartment="Cell" charge="0">
        <notes>
          <html xmlns="http://www.w3.org/1999/xhtml">
            <p>FORMULA: </p>
          </html>
        </notes>
      </species>
      <species id="M__12DAG_Cell" name="_12DAG" compartment="Cell" charge="0">
        <notes>
          <html xmlns="http://www.w3.org/1999/xhtml">
            <p>FORMULA: </p>
          </html>
        </notes>
      </species>
      <species id="M_CACO_Cell" name="CACO" compartment="Cell" charge="0">
        <notes>
          <html xmlns="http://www.w3.org/1999/xhtml">
            <p>FORMULA: </p>
          </html>
        </notes>
      </species>
      <species id="M_UDPGAL_Cell" name="UDPGAL" compartment="Cell" charge="0">
        <notes>
          <html xmlns="http://www.w3.org/1999/xhtml">
            <p>FORMULA: </p>
          </html>
        </notes>
      </species>
      <species id="M_UACGAM_Cell" name="UACGAM" compartment="Cell" charge="0">
        <notes>
          <html xmlns="http://www.w3.org/1999/xhtml">
            <p>FORMULA: </p>
          </html>
        </notes>
      </species>
      <species id="M_DXYLU_Cell" name="DXYLU" compartment="Cell" charge="0">
        <notes>
          <html xmlns="http://www.w3.org/1999/xhtml">
            <p>FORMULA: </p>
          </html>
        </notes>
      </species>
      <species id="M_ATP_Cell" name="ATP" compartment="Cell" charge="0">
        <notes>
          <html xmlns="http://www.w3.org/1999/xhtml">
            <p>FORMULA: </p>
          </html>
        </notes>
      </species>
      <species id="M_MTNAL_Cell" name="MTNAL" compartment="Cell" charge="0">
        <notes>
          <html xmlns="http://www.w3.org/1999/xhtml">
            <p>FORMULA: </p>
          </html>
        </notes>
      </species>
      <species id="M_dUTP_Cell" name="dUTP" compartment="Cell" charge="0">
        <notes>
          <html xmlns="http://www.w3.org/1999/xhtml">
            <p>FORMULA: </p>
          </html>
        </notes>
      </species>
      <species id="M_UDCPDP_Cell" name="UDCPDP" compartment="Cell" charge="0">
        <notes>
          <html xmlns="http://www.w3.org/1999/xhtml">
            <p>FORMULA: </p>
          </html>
        </notes>
      </species>
      <species id="M_CO2_Ext__Cell" name="CO2_Ext_" compartment="Cell" charge="0">
        <notes>
          <html xmlns="http://www.w3.org/1999/xhtml">
            <p>FORMULA: </p>
          </html>
        </notes>
      </species>
      <species id="M_bALA_Cell" name="bALA" compartment="Cell" charge="0">
        <notes>
          <html xmlns="http://www.w3.org/1999/xhtml">
            <p>FORMULA: </p>
          </html>
        </notes>
      </species>
      <species id="M__3DHSK_Cell" name="_3DHSK" compartment="Cell" charge="0">
        <notes>
          <html xmlns="http://www.w3.org/1999/xhtml">
            <p>FORMULA: </p>
          </html>
        </notes>
      </species>
      <species id="M_ACLAC_Cell" name="ACLAC" compartment="Cell" charge="0">
        <notes>
          <html xmlns="http://www.w3.org/1999/xhtml">
            <p>FORMULA: </p>
          </html>
        </notes>
      </species>
      <species id="M_DMPP_Cell" name="DMPP" compartment="Cell" charge="0">
        <notes>
          <html xmlns="http://www.w3.org/1999/xhtml">
            <p>FORMULA: </p>
          </html>
        </notes>
      </species>
      <species id="M_INS_Cell" name="INS" compartment="Cell" charge="0">
        <notes>
          <html xmlns="http://www.w3.org/1999/xhtml">
            <p>FORMULA: </p>
          </html>
        </notes>
      </species>
      <species id="M_PABA_Ext__Cell" name="PABA_Ext_" compartment="Cell" charge="0">
        <notes>
          <html xmlns="http://www.w3.org/1999/xhtml">
            <p>FORMULA: </p>
          </html>
        </notes>
      </species>
      <species id="M_H2O2_Cell" name="H2O2" compartment="Cell" charge="0">
        <notes>
          <html xmlns="http://www.w3.org/1999/xhtml">
            <p>FORMULA: </p>
          </html>
        </notes>
      </species>
      <species id="M_dCMP_Cell" name="dCMP" compartment="Cell" charge="0">
        <notes>
          <html xmlns="http://www.w3.org/1999/xhtml">
            <p>FORMULA: </p>
          </html>
        </notes>
      </species>
      <species id="M_DXYL_Ext__Cell" name="DXYL_Ext_" compartment="Cell" charge="0">
        <notes>
          <html xmlns="http://www.w3.org/1999/xhtml">
            <p>FORMULA: </p>
          </html>
        </notes>
      </species>
      <species id="M_F1P_Cell" name="F1P" compartment="Cell" charge="0">
        <notes>
          <html xmlns="http://www.w3.org/1999/xhtml">
            <p>FORMULA: </p>
          </html>
        </notes>
      </species>
      <species id="M_SO4_Ext__Cell" name="SO4_Ext_" compartment="Cell" charge="0">
        <notes>
          <html xmlns="http://www.w3.org/1999/xhtml">
            <p>FORMULA: </p>
          </html>
        </notes>
      </species>
      <species id="M_F6P_Cell" name="F6P" compartment="Cell" charge="0">
        <notes>
          <html xmlns="http://www.w3.org/1999/xhtml">
            <p>FORMULA: </p>
          </html>
        </notes>
      </species>
      <species id="M_CBP_Cell" name="CBP" compartment="Cell" charge="0">
        <notes>
          <html xmlns="http://www.w3.org/1999/xhtml">
            <p>FORMULA: </p>
          </html>
        </notes>
      </species>
      <species id="M_RIBFLA_Cell" name="RIBFLA" compartment="Cell" charge="0">
        <notes>
          <html xmlns="http://www.w3.org/1999/xhtml">
            <p>FORMULA: </p>
          </html>
        </notes>
      </species>
      <species id="M_OROT_Cell" name="OROT" compartment="Cell" charge="0">
        <notes>
          <html xmlns="http://www.w3.org/1999/xhtml">
            <p>FORMULA: </p>
          </html>
        </notes>
      </species>
      <species id="M_C160_ACP_Cell" name="C160_ACP" compartment="Cell" charge="0">
        <notes>
          <html xmlns="http://www.w3.org/1999/xhtml">
            <p>FORMULA: </p>
          </html>
        </notes>
      </species>
      <species id="M_LARG_Ext__Cell" name="LARG_Ext_" compartment="Cell" charge="0">
        <notes>
          <html xmlns="http://www.w3.org/1999/xhtml">
            <p>FORMULA: </p>
          </html>
        </notes>
      </species>
      <species id="M_DMLZ_Cell" name="DMLZ" compartment="Cell" charge="0">
        <notes>
          <html xmlns="http://www.w3.org/1999/xhtml">
            <p>FORMULA: </p>
          </html>
        </notes>
      </species>
      <species id="M_XAN_Cell" name="XAN" compartment="Cell" charge="0">
        <notes>
          <html xmlns="http://www.w3.org/1999/xhtml">
            <p>FORMULA: </p>
          </html>
        </notes>
      </species>
      <species id="M_H2_Cell" name="H2" compartment="Cell" charge="0">
        <notes>
          <html xmlns="http://www.w3.org/1999/xhtml">
            <p>FORMULA: </p>
          </html>
        </notes>
      </species>
      <species id="M_PYR_Ext__Cell" name="PYR_Ext_" compartment="Cell" charge="0">
        <notes>
          <html xmlns="http://www.w3.org/1999/xhtml">
            <p>FORMULA: </p>
          </html>
        </notes>
      </species>
      <species id="M_MTYRAM_Cell" name="MTYRAM" compartment="Cell" charge="0">
        <notes>
          <html xmlns="http://www.w3.org/1999/xhtml">
            <p>FORMULA: </p>
          </html>
        </notes>
      </species>
      <species id="M_CPRCR4_Cell" name="CPRCR4" compartment="Cell" charge="0">
        <notes>
          <html xmlns="http://www.w3.org/1999/xhtml">
            <p>FORMULA: </p>
          </html>
        </notes>
      </species>
      <species id="M_BUCOA_Cell" name="BUCOA" compartment="Cell" charge="0">
        <notes>
          <html xmlns="http://www.w3.org/1999/xhtml">
            <p>FORMULA: </p>
          </html>
        </notes>
      </species>
      <species id="M_IMACP_Cell" name="IMACP" compartment="Cell" charge="0">
        <notes>
          <html xmlns="http://www.w3.org/1999/xhtml">
            <p>FORMULA: </p>
          </html>
        </notes>
      </species>
      <species id="M_UDP_Cell" name="UDP" compartment="Cell" charge="0">
        <notes>
          <html xmlns="http://www.w3.org/1999/xhtml">
            <p>FORMULA: </p>
          </html>
        </notes>
      </species>
      <species id="M_SUCCOA_Cell" name="SUCCOA" compartment="Cell" charge="0">
        <notes>
          <html xmlns="http://www.w3.org/1999/xhtml">
            <p>FORMULA: </p>
          </html>
        </notes>
      </species>
      <species id="M_C181_ACP_Cell" name="C181_ACP" compartment="Cell" charge="0">
        <notes>
          <html xmlns="http://www.w3.org/1999/xhtml">
            <p>FORMULA: </p>
          </html>
        </notes>
      </species>
      <species id="M_N2_Ext__Cell" name="N2_Ext_" compartment="Cell" charge="0">
        <notes>
          <html xmlns="http://www.w3.org/1999/xhtml">
            <p>FORMULA: </p>
          </html>
        </notes>
      </species>
      <species id="M__1MAG_Cell" name="_1MAG" compartment="Cell" charge="0">
        <notes>
          <html xmlns="http://www.w3.org/1999/xhtml">
            <p>FORMULA: </p>
          </html>
        </notes>
      </species>
      <species id="M_DATHAO_Cell" name="DATHAO" compartment="Cell" charge="0">
        <notes>
          <html xmlns="http://www.w3.org/1999/xhtml">
            <p>FORMULA: </p>
          </html>
        </notes>
      </species>
      <species id="M_AHTHDH_Cell" name="AHTHDH" compartment="Cell" charge="0">
        <notes>
          <html xmlns="http://www.w3.org/1999/xhtml">
            <p>FORMULA: </p>
          </html>
        </notes>
      </species>
      <species id="M_GLC_Ext__Cell" name="GLC_Ext_" compartment="Cell" charge="0">
        <notes>
          <html xmlns="http://www.w3.org/1999/xhtml">
            <p>FORMULA: </p>
          </html>
        </notes>
      </species>
      <species id="M_UTP_Cell" name="UTP" compartment="Cell" charge="0">
        <notes>
          <html xmlns="http://www.w3.org/1999/xhtml">
            <p>FORMULA: </p>
          </html>
        </notes>
      </species>
      <species id="M_DNAD_Cell" name="DNAD" compartment="Cell" charge="0">
        <notes>
          <html xmlns="http://www.w3.org/1999/xhtml">
            <p>FORMULA: </p>
          </html>
        </notes>
      </species>
      <species id="M_MAN6P_Cell" name="MAN6P" compartment="Cell" charge="0">
        <notes>
          <html xmlns="http://www.w3.org/1999/xhtml">
            <p>FORMULA: </p>
          </html>
        </notes>
      </species>
      <species id="M_CDP_DAG_Cell" name="CDP_DAG" compartment="Cell" charge="0">
        <notes>
          <html xmlns="http://www.w3.org/1999/xhtml">
            <p>FORMULA: </p>
          </html>
        </notes>
      </species>
      <species id="M__26DAP_M_Cell" name="_26DAP_M" compartment="Cell" charge="0">
        <notes>
          <html xmlns="http://www.w3.org/1999/xhtml">
            <p>FORMULA: </p>
          </html>
        </notes>
      </species>
      <species id="M_LILE_Cell" name="LILE" compartment="Cell" charge="0">
        <notes>
          <html xmlns="http://www.w3.org/1999/xhtml">
            <p>FORMULA: </p>
          </html>
        </notes>
      </species>
      <species id="M__1PYR5C_Cell" name="_1PYR5C" compartment="Cell" charge="0">
        <notes>
          <html xmlns="http://www.w3.org/1999/xhtml">
            <p>FORMULA: </p>
          </html>
        </notes>
      </species>
      <species id="M_LVAL_Ext__Cell" name="LVAL_Ext_" compartment="Cell" charge="0">
        <notes>
          <html xmlns="http://www.w3.org/1999/xhtml">
            <p>FORMULA: </p>
          </html>
        </notes>
      </species>
      <species id="M_ACETONE_Cell" name="ACETONE" compartment="Cell" charge="0">
        <notes>
          <html xmlns="http://www.w3.org/1999/xhtml">
            <p>FORMULA: </p>
          </html>
        </notes>
      </species>
      <species id="M_PG_Cell" name="PG" compartment="Cell" charge="0">
        <notes>
          <html xmlns="http://www.w3.org/1999/xhtml">
            <p>FORMULA: </p>
          </html>
        </notes>
      </species>
      <species id="M_DMBZID_Cell" name="DMBZID" compartment="Cell" charge="0">
        <notes>
          <html xmlns="http://www.w3.org/1999/xhtml">
            <p>FORMULA: </p>
          </html>
        </notes>
      </species>
      <species id="M_UMP_Cell" name="UMP" compartment="Cell" charge="0">
        <notes>
          <html xmlns="http://www.w3.org/1999/xhtml">
            <p>FORMULA: </p>
          </html>
        </notes>
      </species>
      <species id="M_CARBO_Cell" name="CARBO" compartment="Cell" charge="0">
        <notes>
          <html xmlns="http://www.w3.org/1999/xhtml">
            <p>FORMULA: </p>
          </html>
        </notes>
      </species>
      <species id="M__3IG3P_Cell" name="_3IG3P" compartment="Cell" charge="0">
        <notes>
          <html xmlns="http://www.w3.org/1999/xhtml">
            <p>FORMULA: </p>
          </html>
        </notes>
      </species>
      <species id="M_PS_Cell" name="PS" compartment="Cell" charge="0">
        <notes>
          <html xmlns="http://www.w3.org/1999/xhtml">
            <p>FORMULA: </p>
          </html>
        </notes>
      </species>
      <species id="M__4PCYS_Cell" name="_4PCYS" compartment="Cell" charge="0">
        <notes>
          <html xmlns="http://www.w3.org/1999/xhtml">
            <p>FORMULA: </p>
          </html>
        </notes>
      </species>
      <species id="M_Pi_Ext__Cell" name="Pi_Ext_" compartment="Cell" charge="0">
        <notes>
          <html xmlns="http://www.w3.org/1999/xhtml">
            <p>FORMULA: </p>
          </html>
        </notes>
      </species>
      <species id="M_G6P_Cell" name="G6P" compartment="Cell" charge="0">
        <notes>
          <html xmlns="http://www.w3.org/1999/xhtml">
            <p>FORMULA: </p>
          </html>
        </notes>
      </species>
      <species id="M_ACETOIN_Ext__Cell" name="ACETOIN_Ext_" compartment="Cell" charge="0">
        <notes>
          <html xmlns="http://www.w3.org/1999/xhtml">
            <p>FORMULA: </p>
          </html>
        </notes>
      </species>
      <species id="M_PAN_Cell" name="PAN" compartment="Cell" charge="0">
        <notes>
          <html xmlns="http://www.w3.org/1999/xhtml">
            <p>FORMULA: </p>
          </html>
        </notes>
      </species>
      <species id="M__3DHQ_Cell" name="_3DHQ" compartment="Cell" charge="0">
        <notes>
          <html xmlns="http://www.w3.org/1999/xhtml">
            <p>FORMULA: </p>
          </html>
        </notes>
      </species>
      <species id="M__3PG_Cell" name="_3PG" compartment="Cell" charge="0">
        <notes>
          <html xmlns="http://www.w3.org/1999/xhtml">
            <p>FORMULA: </p>
          </html>
        </notes>
      </species>
      <species id="M_PLIPID_Cell" name="PLIPID" compartment="Cell" charge="0">
        <notes>
          <html xmlns="http://www.w3.org/1999/xhtml">
            <p>FORMULA: </p>
          </html>
        </notes>
      </species>
      <species id="M_PRCR3B_Cell" name="PRCR3B" compartment="Cell" charge="0">
        <notes>
          <html xmlns="http://www.w3.org/1999/xhtml">
            <p>FORMULA: </p>
          </html>
        </notes>
      </species>
      <species id="M_DXU5P_Cell" name="DXU5P" compartment="Cell" charge="0">
        <notes>
          <html xmlns="http://www.w3.org/1999/xhtml">
            <p>FORMULA: </p>
          </html>
        </notes>
      </species>
      <species id="M_PRPP_Cell" name="PRPP" compartment="Cell" charge="0">
        <notes>
          <html xmlns="http://www.w3.org/1999/xhtml">
            <p>FORMULA: </p>
          </html>
        </notes>
      </species>
      <species id="M_GLYCALD_Ext__Cell" name="GLYCALD_Ext_" compartment="Cell" charge="0">
        <notes>
          <html xmlns="http://www.w3.org/1999/xhtml">
            <p>FORMULA: </p>
          </html>
        </notes>
      </species>
      <species id="M__2IPSUCC_Cell" name="_2IPSUCC" compartment="Cell" charge="0">
        <notes>
          <html xmlns="http://www.w3.org/1999/xhtml">
            <p>FORMULA: </p>
          </html>
        </notes>
      </species>
      <species id="M_ADPGLC_Cell" name="ADPGLC" compartment="Cell" charge="0">
        <notes>
          <html xmlns="http://www.w3.org/1999/xhtml">
            <p>FORMULA: </p>
          </html>
        </notes>
      </species>
      <species id="M_FAPTP_Cell" name="FAPTP" compartment="Cell" charge="0">
        <notes>
          <html xmlns="http://www.w3.org/1999/xhtml">
            <p>FORMULA: </p>
          </html>
        </notes>
      </species>
      <species id="M_PRAIC_Cell" name="PRAIC" compartment="Cell" charge="0">
        <notes>
          <html xmlns="http://www.w3.org/1999/xhtml">
            <p>FORMULA: </p>
          </html>
        </notes>
      </species>
      <species id="M_LPHE_Ext__Cell" name="LPHE_Ext_" compartment="Cell" charge="0">
        <notes>
          <html xmlns="http://www.w3.org/1999/xhtml">
            <p>FORMULA: </p>
          </html>
        </notes>
      </species>
      <species id="M_LTHR_Cell" name="LTHR" compartment="Cell" charge="0">
        <notes>
          <html xmlns="http://www.w3.org/1999/xhtml">
            <p>FORMULA: </p>
          </html>
        </notes>
      </species>
      <species id="M__3PSME_Cell" name="_3PSME" compartment="Cell" charge="0">
        <notes>
          <html xmlns="http://www.w3.org/1999/xhtml">
            <p>FORMULA: </p>
          </html>
        </notes>
      </species>
      <species id="M_ETOH_Cell" name="ETOH" compartment="Cell" charge="0">
        <notes>
          <html xmlns="http://www.w3.org/1999/xhtml">
            <p>FORMULA: </p>
          </html>
        </notes>
      </species>
      <species id="M__2HBUT_Cell" name="_2HBUT" compartment="Cell" charge="0">
        <notes>
          <html xmlns="http://www.w3.org/1999/xhtml">
            <p>FORMULA: </p>
          </html>
        </notes>
      </species>
      <species id="M_BIOMASS_Cell" name="BIOMASS" compartment="Cell" charge="0">
        <notes>
          <html xmlns="http://www.w3.org/1999/xhtml">
            <p>FORMULA: </p>
          </html>
        </notes>
      </species>
      <species id="M_LGLU_Ext__Cell" name="LGLU_Ext_" compartment="Cell" charge="0">
        <notes>
          <html xmlns="http://www.w3.org/1999/xhtml">
            <p>FORMULA: </p>
          </html>
        </notes>
      </species>
      <species id="M__2DDG6P_Cell" name="_2DDG6P" compartment="Cell" charge="0">
        <notes>
          <html xmlns="http://www.w3.org/1999/xhtml">
            <p>FORMULA: </p>
          </html>
        </notes>
      </species>
      <species id="M_NMN_Cell" name="NMN" compartment="Cell" charge="0">
        <notes>
          <html xmlns="http://www.w3.org/1999/xhtml">
            <p>FORMULA: </p>
          </html>
        </notes>
      </species>
      <species id="M_GAL1P_Cell" name="GAL1P" compartment="Cell" charge="0">
        <notes>
          <html xmlns="http://www.w3.org/1999/xhtml">
            <p>FORMULA: </p>
          </html>
        </notes>
      </species>
      <species id="M_ProDTH_Cell" name="ProDTH" compartment="Cell" charge="0">
        <notes>
          <html xmlns="http://www.w3.org/1999/xhtml">
            <p>FORMULA: </p>
          </html>
        </notes>
      </species>
      <species id="M_ACBAP_Cell" name="ACBAP" compartment="Cell" charge="0">
        <notes>
          <html xmlns="http://www.w3.org/1999/xhtml">
            <p>FORMULA: </p>
          </html>
        </notes>
      </species>
      <species id="M_bDGLC_Ext__Cell" name="bDGLC_Ext_" compartment="Cell" charge="0">
        <notes>
          <html xmlns="http://www.w3.org/1999/xhtml">
            <p>FORMULA: </p>
          </html>
        </notes>
      </species>
      <species id="M__5METRIB_Cell" name="_5METRIB" compartment="Cell" charge="0">
        <notes>
          <html xmlns="http://www.w3.org/1999/xhtml">
            <p>FORMULA: </p>
          </html>
        </notes>
      </species>
      <species id="M_ProDS_Cell" name="ProDS" compartment="Cell" charge="0">
        <notes>
          <html xmlns="http://www.w3.org/1999/xhtml">
            <p>FORMULA: </p>
          </html>
        </notes>
      </species>
      <species id="M__4PPAN_Cell" name="_4PPAN" compartment="Cell" charge="0">
        <notes>
          <html xmlns="http://www.w3.org/1999/xhtml">
            <p>FORMULA: </p>
          </html>
        </notes>
      </species>
      <species id="M_NH3_Ext__Cell" name="NH3_Ext_" compartment="Cell" charge="0">
        <notes>
          <html xmlns="http://www.w3.org/1999/xhtml">
            <p>FORMULA: </p>
          </html>
        </notes>
      </species>
      <species id="M_LCYS_Cell" name="LCYS" compartment="Cell" charge="0">
        <notes>
          <html xmlns="http://www.w3.org/1999/xhtml">
            <p>FORMULA: </p>
          </html>
        </notes>
      </species>
      <species id="M_GLYC3P_Cell" name="GLYC3P" compartment="Cell" charge="0">
        <notes>
          <html xmlns="http://www.w3.org/1999/xhtml">
            <p>FORMULA: </p>
          </html>
        </notes>
      </species>
      <species id="M_dTDP_Cell" name="dTDP" compartment="Cell" charge="0">
        <notes>
          <html xmlns="http://www.w3.org/1999/xhtml">
            <p>FORMULA: </p>
          </html>
        </notes>
      </species>
      <species id="M_dGDP_Cell" name="dGDP" compartment="Cell" charge="0">
        <notes>
          <html xmlns="http://www.w3.org/1999/xhtml">
            <p>FORMULA: </p>
          </html>
        </notes>
      </species>
      <species id="M_DALA_Cell" name="DALA" compartment="Cell" charge="0">
        <notes>
          <html xmlns="http://www.w3.org/1999/xhtml">
            <p>FORMULA: </p>
          </html>
        </notes>
      </species>
      <species id="M_TDPRHAM_Cell" name="TDPRHAM" compartment="Cell" charge="0">
        <notes>
          <html xmlns="http://www.w3.org/1999/xhtml">
            <p>FORMULA: </p>
          </html>
        </notes>
      </species>
      <species id="M_LASN_Cell" name="LASN" compartment="Cell" charge="0">
        <notes>
          <html xmlns="http://www.w3.org/1999/xhtml">
            <p>FORMULA: </p>
          </html>
        </notes>
      </species>
      <species id="M_NA_Ext__Cell" name="NA_Ext_" compartment="Cell" charge="0">
        <notes>
          <html xmlns="http://www.w3.org/1999/xhtml">
            <p>FORMULA: </p>
          </html>
        </notes>
      </species>
      <species id="M_bDG6P_Cell" name="bDG6P" compartment="Cell" charge="0">
        <notes>
          <html xmlns="http://www.w3.org/1999/xhtml">
            <p>FORMULA: </p>
          </html>
        </notes>
      </species>
      <species id="M_dGTP_Cell" name="dGTP" compartment="Cell" charge="0">
        <notes>
          <html xmlns="http://www.w3.org/1999/xhtml">
            <p>FORMULA: </p>
          </html>
        </notes>
      </species>
      <species id="M_ACETONE_Ext__Cell" name="ACETONE_Ext_" compartment="Cell" charge="0">
        <notes>
          <html xmlns="http://www.w3.org/1999/xhtml">
            <p>FORMULA: </p>
          </html>
        </notes>
      </species>
      <species id="M__3IPPMAL_Cell" name="_3IPPMAL" compartment="Cell" charge="0">
        <notes>
          <html xmlns="http://www.w3.org/1999/xhtml">
            <p>FORMULA: </p>
          </html>
        </notes>
      </species>
      <species id="M_ACTAC_Cell" name="ACTAC" compartment="Cell" charge="0">
        <notes>
          <html xmlns="http://www.w3.org/1999/xhtml">
            <p>FORMULA: </p>
          </html>
        </notes>
      </species>
      <species id="M_PRAM_Cell" name="PRAM" compartment="Cell" charge="0">
        <notes>
          <html xmlns="http://www.w3.org/1999/xhtml">
            <p>FORMULA: </p>
          </html>
        </notes>
      </species>
      <species id="M__3MOB_Cell" name="_3MOB" compartment="Cell" charge="0">
        <notes>
          <html xmlns="http://www.w3.org/1999/xhtml">
            <p>FORMULA: </p>
          </html>
        </notes>
      </species>
      <species id="M_DHNP_Cell" name="DHNP" compartment="Cell" charge="0">
        <notes>
          <html xmlns="http://www.w3.org/1999/xhtml">
            <p>FORMULA: </p>
          </html>
        </notes>
      </species>
      <species id="M_DHNPP_Cell" name="DHNPP" compartment="Cell" charge="0">
        <notes>
          <html xmlns="http://www.w3.org/1999/xhtml">
            <p>FORMULA: </p>
          </html>
        </notes>
      </species>
      <species id="M_CMP_Cell" name="CMP" compartment="Cell" charge="0">
        <notes>
          <html xmlns="http://www.w3.org/1999/xhtml">
            <p>FORMULA: </p>
          </html>
        </notes>
      </species>
      <species id="M_ACCOA_Cell" name="ACCOA" compartment="Cell" charge="0">
        <notes>
          <html xmlns="http://www.w3.org/1999/xhtml">
            <p>FORMULA: </p>
          </html>
        </notes>
      </species>
      <species id="M_DPCOA_Cell" name="DPCOA" compartment="Cell" charge="0">
        <notes>
          <html xmlns="http://www.w3.org/1999/xhtml">
            <p>FORMULA: </p>
          </html>
        </notes>
      </species>
      <species id="M_LLEU_Cell" name="LLEU" compartment="Cell" charge="0">
        <notes>
          <html xmlns="http://www.w3.org/1999/xhtml">
            <p>FORMULA: </p>
          </html>
        </notes>
      </species>
      <species id="M_AC_Cell" name="AC" compartment="Cell" charge="0">
        <notes>
          <html xmlns="http://www.w3.org/1999/xhtml">
            <p>FORMULA: </p>
          </html>
        </notes>
      </species>
      <species id="M__4PASP_Cell" name="_4PASP" compartment="Cell" charge="0">
        <notes>
          <html xmlns="http://www.w3.org/1999/xhtml">
            <p>FORMULA: </p>
          </html>
        </notes>
      </species>
      <species id="M_CPRCR8_Cell" name="CPRCR8" compartment="Cell" charge="0">
        <notes>
          <html xmlns="http://www.w3.org/1999/xhtml">
            <p>FORMULA: </p>
          </html>
        </notes>
      </species>
      <species id="M_SUCCSA_Cell" name="SUCCSA" compartment="Cell" charge="0">
        <notes>
          <html xmlns="http://www.w3.org/1999/xhtml">
            <p>FORMULA: </p>
          </html>
        </notes>
      </species>
      <species id="M_ADE_Cell" name="ADE" compartment="Cell" charge="0">
        <notes>
          <html xmlns="http://www.w3.org/1999/xhtml">
            <p>FORMULA: </p>
          </html>
        </notes>
      </species>
      <species id="M_DHOR_S_Cell" name="DHOR_S" compartment="Cell" charge="0">
        <notes>
          <html xmlns="http://www.w3.org/1999/xhtml">
            <p>FORMULA: </p>
          </html>
        </notes>
      </species>
      <species id="M_EIG3P_Cell" name="EIG3P" compartment="Cell" charge="0">
        <notes>
          <html xmlns="http://www.w3.org/1999/xhtml">
            <p>FORMULA: </p>
          </html>
        </notes>
      </species>
      <species id="M_GA3P_Cell" name="GA3P" compartment="Cell" charge="0">
        <notes>
          <html xmlns="http://www.w3.org/1999/xhtml">
            <p>FORMULA: </p>
          </html>
        </notes>
      </species>
      <species id="M_PRLP_Cell" name="PRLP" compartment="Cell" charge="0">
        <notes>
          <html xmlns="http://www.w3.org/1999/xhtml">
            <p>FORMULA: </p>
          </html>
        </notes>
      </species>
      <species id="M_GAL_Ext__Cell" name="GAL_Ext_" compartment="Cell" charge="0">
        <notes>
          <html xmlns="http://www.w3.org/1999/xhtml">
            <p>FORMULA: </p>
          </html>
        </notes>
      </species>
      <species id="M_PA_Cell" name="PA" compartment="Cell" charge="0">
        <notes>
          <html xmlns="http://www.w3.org/1999/xhtml">
            <p>FORMULA: </p>
          </html>
        </notes>
      </species>
      <species id="M_CORR_Cell" name="CORR" compartment="Cell" charge="0">
        <notes>
          <html xmlns="http://www.w3.org/1999/xhtml">
            <p>FORMULA: </p>
          </html>
        </notes>
      </species>
      <species id="M_POLYGP_Cell" name="POLYGP" compartment="Cell" charge="0">
        <notes>
          <html xmlns="http://www.w3.org/1999/xhtml">
            <p>FORMULA: </p>
          </html>
        </notes>
      </species>
      <species id="M_LALA_Cell" name="LALA" compartment="Cell" charge="0">
        <notes>
          <html xmlns="http://www.w3.org/1999/xhtml">
            <p>FORMULA: </p>
          </html>
        </notes>
      </species>
      <species id="M__4R5AU_Cell" name="_4R5AU" compartment="Cell" charge="0">
        <notes>
          <html xmlns="http://www.w3.org/1999/xhtml">
            <p>FORMULA: </p>
          </html>
        </notes>
      </species>
      <species id="M_DALADALA_Cell" name="DALADALA" compartment="Cell" charge="0">
        <notes>
          <html xmlns="http://www.w3.org/1999/xhtml">
            <p>FORMULA: </p>
          </html>
        </notes>
      </species>
      <species id="M_HCO3_Cell" name="HCO3" compartment="Cell" charge="0">
        <notes>
          <html xmlns="http://www.w3.org/1999/xhtml">
            <p>FORMULA: </p>
          </html>
        </notes>
      </species>
      <species id="M_LGLN_Cell" name="LGLN" compartment="Cell" charge="0">
        <notes>
          <html xmlns="http://www.w3.org/1999/xhtml">
            <p>FORMULA: </p>
          </html>
        </notes>
      </species>
      <species id="M_dINS_Cell" name="dINS" compartment="Cell" charge="0">
        <notes>
          <html xmlns="http://www.w3.org/1999/xhtml">
            <p>FORMULA: </p>
          </html>
        </notes>
      </species>
      <species id="M_THMPP_Cell" name="THMPP" compartment="Cell" charge="0">
        <notes>
          <html xmlns="http://www.w3.org/1999/xhtml">
            <p>FORMULA: </p>
          </html>
        </notes>
      </species>
      <species id="M_PRCR2_Cell" name="PRCR2" compartment="Cell" charge="0">
        <notes>
          <html xmlns="http://www.w3.org/1999/xhtml">
            <p>FORMULA: </p>
          </html>
        </notes>
      </species>
      <species id="M_LHIS_Cell" name="LHIS" compartment="Cell" charge="0">
        <notes>
          <html xmlns="http://www.w3.org/1999/xhtml">
            <p>FORMULA: </p>
          </html>
        </notes>
      </species>
      <species id="M_LARAB_Cell" name="LARAB" compartment="Cell" charge="0">
        <notes>
          <html xmlns="http://www.w3.org/1999/xhtml">
            <p>FORMULA: </p>
          </html>
        </notes>
      </species>
      <species id="M_ACGAM6P_Cell" name="ACGAM6P" compartment="Cell" charge="0">
        <notes>
          <html xmlns="http://www.w3.org/1999/xhtml">
            <p>FORMULA: </p>
          </html>
        </notes>
      </species>
      <species id="M_LHCYS_Cell" name="LHCYS" compartment="Cell" charge="0">
        <notes>
          <html xmlns="http://www.w3.org/1999/xhtml">
            <p>FORMULA: </p>
          </html>
        </notes>
      </species>
      <species id="M_ACBRNHA_Cell" name="ACBRNHA" compartment="Cell" charge="0">
        <notes>
          <html xmlns="http://www.w3.org/1999/xhtml">
            <p>FORMULA: </p>
          </html>
        </notes>
      </species>
      <species id="M_LASP_Ext__Cell" name="LASP_Ext_" compartment="Cell" charge="0">
        <notes>
          <html xmlns="http://www.w3.org/1999/xhtml">
            <p>FORMULA: </p>
          </html>
        </notes>
      </species>
      <species id="M_LPSER_Cell" name="LPSER" compartment="Cell" charge="0">
        <notes>
          <html xmlns="http://www.w3.org/1999/xhtml">
            <p>FORMULA: </p>
          </html>
        </notes>
      </species>
      <species id="M_C19CYC_ACP_Cell" name="C19CYC_ACP" compartment="Cell" charge="0">
        <notes>
          <html xmlns="http://www.w3.org/1999/xhtml">
            <p>FORMULA: </p>
          </html>
        </notes>
      </species>
      <species id="M_dAMP_Cell" name="dAMP" compartment="Cell" charge="0">
        <notes>
          <html xmlns="http://www.w3.org/1999/xhtml">
            <p>FORMULA: </p>
          </html>
        </notes>
      </species>
      <species id="M_dATP_Cell" name="dATP" compartment="Cell" charge="0">
        <notes>
          <html xmlns="http://www.w3.org/1999/xhtml">
            <p>FORMULA: </p>
          </html>
        </notes>
      </species>
      <species id="M_O2_Cell" name="O2" compartment="Cell" charge="0">
        <notes>
          <html xmlns="http://www.w3.org/1999/xhtml">
            <p>FORMULA: </p>
          </html>
        </notes>
      </species>
      <species id="M_BUAL_Cell" name="BUAL" compartment="Cell" charge="0">
        <notes>
          <html xmlns="http://www.w3.org/1999/xhtml">
            <p>FORMULA: </p>
          </html>
        </notes>
      </species>
      <species id="M_LCITR_Cell" name="LCITR" compartment="Cell" charge="0">
        <notes>
          <html xmlns="http://www.w3.org/1999/xhtml">
            <p>FORMULA: </p>
          </html>
        </notes>
      </species>
      <species id="M_PTRC_Cell" name="PTRC" compartment="Cell" charge="0">
        <notes>
          <html xmlns="http://www.w3.org/1999/xhtml">
            <p>FORMULA: </p>
          </html>
        </notes>
      </species>
      <species id="M_PAN4P_Cell" name="PAN4P" compartment="Cell" charge="0">
        <notes>
          <html xmlns="http://www.w3.org/1999/xhtml">
            <p>FORMULA: </p>
          </html>
        </notes>
      </species>
      <species id="M__3MOP_Cell" name="_3MOP" compartment="Cell" charge="0">
        <notes>
          <html xmlns="http://www.w3.org/1999/xhtml">
            <p>FORMULA: </p>
          </html>
        </notes>
      </species>
      <species id="M_QULN_Cell" name="QULN" compartment="Cell" charge="0">
        <notes>
          <html xmlns="http://www.w3.org/1999/xhtml">
            <p>FORMULA: </p>
          </html>
        </notes>
      </species>
      <species id="M_TDPGLC_Cell" name="TDPGLC" compartment="Cell" charge="0">
        <notes>
          <html xmlns="http://www.w3.org/1999/xhtml">
            <p>FORMULA: </p>
          </html>
        </notes>
      </species>
      <species id="M_SL26DA_Cell" name="SL26DA" compartment="Cell" charge="0">
        <notes>
          <html xmlns="http://www.w3.org/1999/xhtml">
            <p>FORMULA: </p>
          </html>
        </notes>
      </species>
      <species id="M_MERYTH4P_Cell" name="MERYTH4P" compartment="Cell" charge="0">
        <notes>
          <html xmlns="http://www.w3.org/1999/xhtml">
            <p>FORMULA: </p>
          </html>
        </notes>
      </species>
      <species id="M_PRCR6B_Cell" name="PRCR6B" compartment="Cell" charge="0">
        <notes>
          <html xmlns="http://www.w3.org/1999/xhtml">
            <p>FORMULA: </p>
          </html>
        </notes>
      </species>
      <species id="M_AMET_Cell" name="AMET" compartment="Cell" charge="0">
        <notes>
          <html xmlns="http://www.w3.org/1999/xhtml">
            <p>FORMULA: </p>
          </html>
        </notes>
      </species>
      <species id="M_NADH_Cell" name="NADH" compartment="Cell" charge="0">
        <notes>
          <html xmlns="http://www.w3.org/1999/xhtml">
            <p>FORMULA: </p>
          </html>
        </notes>
      </species>
      <species id="M_FORM_Ext__Cell" name="FORM_Ext_" compartment="Cell" charge="0">
        <notes>
          <html xmlns="http://www.w3.org/1999/xhtml">
            <p>FORMULA: </p>
          </html>
        </notes>
      </species>
      <species id="M_HPYR_Cell" name="HPYR" compartment="Cell" charge="0">
        <notes>
          <html xmlns="http://www.w3.org/1999/xhtml">
            <p>FORMULA: </p>
          </html>
        </notes>
      </species>
      <species id="M_PE_Cell" name="PE" compartment="Cell" charge="0">
        <notes>
          <html xmlns="http://www.w3.org/1999/xhtml">
            <p>FORMULA: </p>
          </html>
        </notes>
      </species>
      <species id="M__10FTHF_Cell" name="_10FTHF" compartment="Cell" charge="0">
        <notes>
          <html xmlns="http://www.w3.org/1999/xhtml">
            <p>FORMULA: </p>
          </html>
        </notes>
      </species>
      <species id="M_PRBAMP_Cell" name="PRBAMP" compartment="Cell" charge="0">
        <notes>
          <html xmlns="http://www.w3.org/1999/xhtml">
            <p>FORMULA: </p>
          </html>
        </notes>
      </species>
      <species id="M_DRIB_Cell" name="DRIB" compartment="Cell" charge="0">
        <notes>
          <html xmlns="http://www.w3.org/1999/xhtml">
            <p>FORMULA: </p>
          </html>
        </notes>
      </species>
      <species id="M_AC_Ext__Cell" name="AC_Ext_" compartment="Cell" charge="0">
        <notes>
          <html xmlns="http://www.w3.org/1999/xhtml">
            <p>FORMULA: </p>
          </html>
        </notes>
      </species>
      <species id="M_MAN_Ext__Cell" name="MAN_Ext_" compartment="Cell" charge="0">
        <notes>
          <html xmlns="http://www.w3.org/1999/xhtml">
            <p>FORMULA: </p>
          </html>
        </notes>
      </species>
      <species id="M_PROCOA_Cell" name="PROCOA" compartment="Cell" charge="0">
        <notes>
          <html xmlns="http://www.w3.org/1999/xhtml">
            <p>FORMULA: </p>
          </html>
        </notes>
      </species>
      <species id="M_DCAMP_Cell" name="DCAMP" compartment="Cell" charge="0">
        <notes>
          <html xmlns="http://www.w3.org/1999/xhtml">
            <p>FORMULA: </p>
          </html>
        </notes>
      </species>
      <species id="M_CPRCR5B_Cell" name="CPRCR5B" compartment="Cell" charge="0">
        <notes>
          <html xmlns="http://www.w3.org/1999/xhtml">
            <p>FORMULA: </p>
          </html>
        </notes>
      </species>
      <species id="M_NH3_Cell" name="NH3" compartment="Cell" charge="0">
        <notes>
          <html xmlns="http://www.w3.org/1999/xhtml">
            <p>FORMULA: </p>
          </html>
        </notes>
      </species>
      <species id="M__1APROH_Cell" name="_1APROH" compartment="Cell" charge="0">
        <notes>
          <html xmlns="http://www.w3.org/1999/xhtml">
            <p>FORMULA: </p>
          </html>
        </notes>
      </species>
      <species id="M__5PRDMBZ_Cell" name="_5PRDMBZ" compartment="Cell" charge="0">
        <notes>
          <html xmlns="http://www.w3.org/1999/xhtml">
            <p>FORMULA: </p>
          </html>
        </notes>
      </species>
      <species id="M_ADN_Cell" name="ADN" compartment="Cell" charge="0">
        <notes>
          <html xmlns="http://www.w3.org/1999/xhtml">
            <p>FORMULA: </p>
          </html>
        </notes>
      </species>
      <species id="M_R5P_Cell" name="R5P" compartment="Cell" charge="0">
        <notes>
          <html xmlns="http://www.w3.org/1999/xhtml">
            <p>FORMULA: </p>
          </html>
        </notes>
      </species>
      <species id="M_GLYCAC_Cell" name="GLYCAC" compartment="Cell" charge="0">
        <notes>
          <html xmlns="http://www.w3.org/1999/xhtml">
            <p>FORMULA: </p>
          </html>
        </notes>
      </species>
      <species id="M_LPRO_Cell" name="LPRO" compartment="Cell" charge="0">
        <notes>
          <html xmlns="http://www.w3.org/1999/xhtml">
            <p>FORMULA: </p>
          </html>
        </notes>
      </species>
      <species id="M_GTP_Cell" name="GTP" compartment="Cell" charge="0">
        <notes>
          <html xmlns="http://www.w3.org/1999/xhtml">
            <p>FORMULA: </p>
          </html>
        </notes>
      </species>
      <species id="M_DHPT_Cell" name="DHPT" compartment="Cell" charge="0">
        <notes>
          <html xmlns="http://www.w3.org/1999/xhtml">
            <p>FORMULA: </p>
          </html>
        </notes>
      </species>
      <species id="M_CPRCR2_Cell" name="CPRCR2" compartment="Cell" charge="0">
        <notes>
          <html xmlns="http://www.w3.org/1999/xhtml">
            <p>FORMULA: </p>
          </html>
        </notes>
      </species>
      <species id="M_bDGLC_Cell" name="bDGLC" compartment="Cell" charge="0">
        <notes>
          <html xmlns="http://www.w3.org/1999/xhtml">
            <p>FORMULA: </p>
          </html>
        </notes>
      </species>
      <species id="M_HGBRN_Cell" name="HGBRN" compartment="Cell" charge="0">
        <notes>
          <html xmlns="http://www.w3.org/1999/xhtml">
            <p>FORMULA: </p>
          </html>
        </notes>
      </species>
      <species id="M_DXYL_Cell" name="DXYL" compartment="Cell" charge="0">
        <notes>
          <html xmlns="http://www.w3.org/1999/xhtml">
            <p>FORMULA: </p>
          </html>
        </notes>
      </species>
      <species id="M_G1P_Cell" name="G1P" compartment="Cell" charge="0">
        <notes>
          <html xmlns="http://www.w3.org/1999/xhtml">
            <p>FORMULA: </p>
          </html>
        </notes>
      </species>
      <species id="M_HMBIL_Cell" name="HMBIL" compartment="Cell" charge="0">
        <notes>
          <html xmlns="http://www.w3.org/1999/xhtml">
            <p>FORMULA: </p>
          </html>
        </notes>
      </species>
      <species id="M_LMET_Cell" name="LMET" compartment="Cell" charge="0">
        <notes>
          <html xmlns="http://www.w3.org/1999/xhtml">
            <p>FORMULA: </p>
          </html>
        </notes>
      </species>
      <species id="M_PANT_Cell" name="PANT" compartment="Cell" charge="0">
        <notes>
          <html xmlns="http://www.w3.org/1999/xhtml">
            <p>FORMULA: </p>
          </html>
        </notes>
      </species>
      <species id="M_GLYCALD_Cell" name="GLYCALD" compartment="Cell" charge="0">
        <notes>
          <html xmlns="http://www.w3.org/1999/xhtml">
            <p>FORMULA: </p>
          </html>
        </notes>
      </species>
      <species id="M_TDPoRHAM_Cell" name="TDPoRHAM" compartment="Cell" charge="0">
        <notes>
          <html xmlns="http://www.w3.org/1999/xhtml">
            <p>FORMULA: </p>
          </html>
        </notes>
      </species>
      <species id="M_CPRCR6_Cell" name="CPRCR6" compartment="Cell" charge="0">
        <notes>
          <html xmlns="http://www.w3.org/1999/xhtml">
            <p>FORMULA: </p>
          </html>
        </notes>
      </species>
      <species id="M_GRDP_Cell" name="GRDP" compartment="Cell" charge="0">
        <notes>
          <html xmlns="http://www.w3.org/1999/xhtml">
            <p>FORMULA: </p>
          </html>
        </notes>
      </species>
      <species id="M_SUCR_Ext__Cell" name="SUCR_Ext_" compartment="Cell" charge="0">
        <notes>
          <html xmlns="http://www.w3.org/1999/xhtml">
            <p>FORMULA: </p>
          </html>
        </notes>
      </species>
      <species id="M_LPHE_Cell" name="LPHE" compartment="Cell" charge="0">
        <notes>
          <html xmlns="http://www.w3.org/1999/xhtml">
            <p>FORMULA: </p>
          </html>
        </notes>
      </species>
      <species id="M_dXYLU5P_Cell" name="dXYLU5P" compartment="Cell" charge="0">
        <notes>
          <html xmlns="http://www.w3.org/1999/xhtml">
            <p>FORMULA: </p>
          </html>
        </notes>
      </species>
      <species id="M__4PPCYS_Cell" name="_4PPCYS" compartment="Cell" charge="0">
        <notes>
          <html xmlns="http://www.w3.org/1999/xhtml">
            <p>FORMULA: </p>
          </html>
        </notes>
      </species>
      <species id="M_MNL_Ext__Cell" name="MNL_Ext_" compartment="Cell" charge="0">
        <notes>
          <html xmlns="http://www.w3.org/1999/xhtml">
            <p>FORMULA: </p>
          </html>
        </notes>
      </species>
      <species id="M_LHIS_Ext__Cell" name="LHIS_Ext_" compartment="Cell" charge="0">
        <notes>
          <html xmlns="http://www.w3.org/1999/xhtml">
            <p>FORMULA: </p>
          </html>
        </notes>
      </species>
      <species id="M_LTYR_Cell" name="LTYR" compartment="Cell" charge="0">
        <notes>
          <html xmlns="http://www.w3.org/1999/xhtml">
            <p>FORMULA: </p>
          </html>
        </notes>
      </species>
      <species id="M_DAPTP_Cell" name="DAPTP" compartment="Cell" charge="0">
        <notes>
          <html xmlns="http://www.w3.org/1999/xhtml">
            <p>FORMULA: </p>
          </html>
        </notes>
      </species>
      <species id="M_PRFP_Cell" name="PRFP" compartment="Cell" charge="0">
        <notes>
          <html xmlns="http://www.w3.org/1999/xhtml">
            <p>FORMULA: </p>
          </html>
        </notes>
      </species>
      <species id="M_ACBA_Cell" name="ACBA" compartment="Cell" charge="0">
        <notes>
          <html xmlns="http://www.w3.org/1999/xhtml">
            <p>FORMULA: </p>
          </html>
        </notes>
      </species>
      <species id="M_BUOH_Cell" name="BUOH" compartment="Cell" charge="0">
        <notes>
          <html xmlns="http://www.w3.org/1999/xhtml">
            <p>FORMULA: </p>
          </html>
        </notes>
      </species>
      <species id="M_SHEME_Cell" name="SHEME" compartment="Cell" charge="0">
        <notes>
          <html xmlns="http://www.w3.org/1999/xhtml">
            <p>FORMULA: </p>
          </html>
        </notes>
      </species>
      <species id="M_AKG_Cell" name="AKG" compartment="Cell" charge="0">
        <notes>
          <html xmlns="http://www.w3.org/1999/xhtml">
            <p>FORMULA: </p>
          </html>
        </notes>
      </species>
      <species id="M_LCYS_Ext__Cell" name="LCYS_Ext_" compartment="Cell" charge="0">
        <notes>
          <html xmlns="http://www.w3.org/1999/xhtml">
            <p>FORMULA: </p>
          </html>
        </notes>
      </species>
      <species id="M_COA_Cell" name="COA" compartment="Cell" charge="0">
        <notes>
          <html xmlns="http://www.w3.org/1999/xhtml">
            <p>FORMULA: </p>
          </html>
        </notes>
      </species>
      <species id="M_IPCHCCOA_Cell" name="IPCHCCOA" compartment="Cell" charge="0">
        <notes>
          <html xmlns="http://www.w3.org/1999/xhtml">
            <p>FORMULA: </p>
          </html>
        </notes>
      </species>
      <species id="M_Fe2_Cell" name="Fe2" compartment="Cell" charge="0">
        <notes>
          <html xmlns="http://www.w3.org/1999/xhtml">
            <p>FORMULA: </p>
          </html>
        </notes>
      </species>
      <species id="M_ACACP_Cell" name="ACACP" compartment="Cell" charge="0">
        <notes>
          <html xmlns="http://www.w3.org/1999/xhtml">
            <p>FORMULA: </p>
          </html>
        </notes>
      </species>
      <species id="M_bDG1P_Cell" name="bDG1P" compartment="Cell" charge="0">
        <notes>
          <html xmlns="http://www.w3.org/1999/xhtml">
            <p>FORMULA: </p>
          </html>
        </notes>
      </species>
      <species id="M_INDOLE_Cell" name="INDOLE" compartment="Cell" charge="0">
        <notes>
          <html xmlns="http://www.w3.org/1999/xhtml">
            <p>FORMULA: </p>
          </html>
        </notes>
      </species>
      <species id="M_FORM_Cell" name="FORM" compartment="Cell" charge="0">
        <notes>
          <html xmlns="http://www.w3.org/1999/xhtml">
            <p>FORMULA: </p>
          </html>
        </notes>
      </species>
      <species id="M_NADPH_Cell" name="NADPH" compartment="Cell" charge="0">
        <notes>
          <html xmlns="http://www.w3.org/1999/xhtml">
            <p>FORMULA: </p>
          </html>
        </notes>
      </species>
      <species id="M_CO2_Cell" name="CO2" compartment="Cell" charge="0">
        <notes>
          <html xmlns="http://www.w3.org/1999/xhtml">
            <p>FORMULA: </p>
          </html>
        </notes>
      </species>
      <species id="M_FGAM_Cell" name="FGAM" compartment="Cell" charge="0">
        <notes>
          <html xmlns="http://www.w3.org/1999/xhtml">
            <p>FORMULA: </p>
          </html>
        </notes>
      </species>
      <species id="M_HISTD_Cell" name="HISTD" compartment="Cell" charge="0">
        <notes>
          <html xmlns="http://www.w3.org/1999/xhtml">
            <p>FORMULA: </p>
          </html>
        </notes>
      </species>
      <species id="M_THDP_Cell" name="THDP" compartment="Cell" charge="0">
        <notes>
          <html xmlns="http://www.w3.org/1999/xhtml">
            <p>FORMULA: </p>
          </html>
        </notes>
      </species>
      <species id="M_FPRICA_Cell" name="FPRICA" compartment="Cell" charge="0">
        <notes>
          <html xmlns="http://www.w3.org/1999/xhtml">
            <p>FORMULA: </p>
          </html>
        </notes>
      </species>
      <species id="M_MALACP_Cell" name="MALACP" compartment="Cell" charge="0">
        <notes>
          <html xmlns="http://www.w3.org/1999/xhtml">
            <p>FORMULA: </p>
          </html>
        </notes>
      </species>
      <species id="M_PROTEIN_Cell" name="PROTEIN" compartment="Cell" charge="0">
        <notes>
          <html xmlns="http://www.w3.org/1999/xhtml">
            <p>FORMULA: </p>
          </html>
        </notes>
      </species>
      <species id="M_dCTP_Cell" name="dCTP" compartment="Cell" charge="0">
        <notes>
          <html xmlns="http://www.w3.org/1999/xhtml">
            <p>FORMULA: </p>
          </html>
        </notes>
      </species>
      <species id="M_PAP_Cell" name="PAP" compartment="Cell" charge="0">
        <notes>
          <html xmlns="http://www.w3.org/1999/xhtml">
            <p>FORMULA: </p>
          </html>
        </notes>
      </species>
      <species id="M_LSER_Ext__Cell" name="LSER_Ext_" compartment="Cell" charge="0">
        <notes>
          <html xmlns="http://www.w3.org/1999/xhtml">
            <p>FORMULA: </p>
          </html>
        </notes>
      </species>
      <species id="M__2DDGLCN_Cell" name="_2DDGLCN" compartment="Cell" charge="0">
        <notes>
          <html xmlns="http://www.w3.org/1999/xhtml">
            <p>FORMULA: </p>
          </html>
        </notes>
      </species>
      <species id="M_ACSER_Cell" name="ACSER" compartment="Cell" charge="0">
        <notes>
          <html xmlns="http://www.w3.org/1999/xhtml">
            <p>FORMULA: </p>
          </html>
        </notes>
      </species>
      <species id="M_PPPG9_Cell" name="PPPG9" compartment="Cell" charge="0">
        <notes>
          <html xmlns="http://www.w3.org/1999/xhtml">
            <p>FORMULA: </p>
          </html>
        </notes>
      </species>
      <species id="M_BU_Ext__Cell" name="BU_Ext_" compartment="Cell" charge="0">
        <notes>
          <html xmlns="http://www.w3.org/1999/xhtml">
            <p>FORMULA: </p>
          </html>
        </notes>
      </species>
      <species id="M_NO2_Ext__Cell" name="NO2_Ext_" compartment="Cell" charge="0">
        <notes>
          <html xmlns="http://www.w3.org/1999/xhtml">
            <p>FORMULA: </p>
          </html>
        </notes>
      </species>
      <species id="M_METHF_Cell" name="METHF" compartment="Cell" charge="0">
        <notes>
          <html xmlns="http://www.w3.org/1999/xhtml">
            <p>FORMULA: </p>
          </html>
        </notes>
      </species>
      <species id="M_FUM_Cell" name="FUM" compartment="Cell" charge="0">
        <notes>
          <html xmlns="http://www.w3.org/1999/xhtml">
            <p>FORMULA: </p>
          </html>
        </notes>
      </species>
      <species id="M_DMMOHCOA_Cell" name="DMMOHCOA" compartment="Cell" charge="0">
        <notes>
          <html xmlns="http://www.w3.org/1999/xhtml">
            <p>FORMULA: </p>
          </html>
        </notes>
      </species>
      <species id="M_CPRCR3_Cell" name="CPRCR3" compartment="Cell" charge="0">
        <notes>
          <html xmlns="http://www.w3.org/1999/xhtml">
            <p>FORMULA: </p>
          </html>
        </notes>
      </species>
      <species id="M_DNA_Cell" name="DNA" compartment="Cell" charge="0">
        <notes>
          <html xmlns="http://www.w3.org/1999/xhtml">
            <p>FORMULA: </p>
          </html>
        </notes>
      </species>
      <species id="M_dADN_Cell" name="dADN" compartment="Cell" charge="0">
        <notes>
          <html xmlns="http://www.w3.org/1999/xhtml">
            <p>FORMULA: </p>
          </html>
        </notes>
      </species>
      <species id="M_NAMN_Cell" name="NAMN" compartment="Cell" charge="0">
        <notes>
          <html xmlns="http://www.w3.org/1999/xhtml">
            <p>FORMULA: </p>
          </html>
        </notes>
      </species>
      <species id="M__25DRAPP_Cell" name="_25DRAPP" compartment="Cell" charge="0">
        <notes>
          <html xmlns="http://www.w3.org/1999/xhtml">
            <p>FORMULA: </p>
          </html>
        </notes>
      </species>
      <species id="M_TAG6P_Cell" name="TAG6P" compartment="Cell" charge="0">
        <notes>
          <html xmlns="http://www.w3.org/1999/xhtml">
            <p>FORMULA: </p>
          </html>
        </notes>
      </species>
      <species id="M__2DHP_Cell" name="_2DHP" compartment="Cell" charge="0">
        <notes>
          <html xmlns="http://www.w3.org/1999/xhtml">
            <p>FORMULA: </p>
          </html>
        </notes>
      </species>
      <species id="M_GLYC_Ext__Cell" name="GLYC_Ext_" compartment="Cell" charge="0">
        <notes>
          <html xmlns="http://www.w3.org/1999/xhtml">
            <p>FORMULA: </p>
          </html>
        </notes>
      </species>
      <species id="M_PHOM_Cell" name="PHOM" compartment="Cell" charge="0">
        <notes>
          <html xmlns="http://www.w3.org/1999/xhtml">
            <p>FORMULA: </p>
          </html>
        </notes>
      </species>
      <species id="M_HXAN_Cell" name="HXAN" compartment="Cell" charge="0">
        <notes>
          <html xmlns="http://www.w3.org/1999/xhtml">
            <p>FORMULA: </p>
          </html>
        </notes>
      </species>
      <species id="M__2IPPMAL_Cell" name="_2IPPMAL" compartment="Cell" charge="0">
        <notes>
          <html xmlns="http://www.w3.org/1999/xhtml">
            <p>FORMULA: </p>
          </html>
        </notes>
      </species>
      <species id="M_SHCL_Cell" name="SHCL" compartment="Cell" charge="0">
        <notes>
          <html xmlns="http://www.w3.org/1999/xhtml">
            <p>FORMULA: </p>
          </html>
        </notes>
      </species>
      <species id="M_UACCG_Cell" name="UACCG" compartment="Cell" charge="0">
        <notes>
          <html xmlns="http://www.w3.org/1999/xhtml">
            <p>FORMULA: </p>
          </html>
        </notes>
      </species>
      <species id="M_GLYALD_Cell" name="GLYALD" compartment="Cell" charge="0">
        <notes>
          <html xmlns="http://www.w3.org/1999/xhtml">
            <p>FORMULA: </p>
          </html>
        </notes>
      </species>
      <species id="M_SAICAR_Cell" name="SAICAR" compartment="Cell" charge="0">
        <notes>
          <html xmlns="http://www.w3.org/1999/xhtml">
            <p>FORMULA: </p>
          </html>
        </notes>
      </species>
      <species id="M_LARAB_Ext__Cell_boundary" name="LARAB_Ext_" compartment="Cell" boundaryCondition="true" charge="0">
        <notes>
          <html xmlns="http://www.w3.org/1999/xhtml">
            <p>FORMULA: </p>
          </html>
        </notes>
      </species>
      <species id="M_PABA_Ext__Cell_boundary" name="PABA_Ext_" compartment="Cell" boundaryCondition="true" charge="0">
        <notes>
          <html xmlns="http://www.w3.org/1999/xhtml">
            <p>FORMULA: </p>
          </html>
        </notes>
      </species>
      <species id="M_MAN_Ext__Cell_boundary" name="MAN_Ext_" compartment="Cell" boundaryCondition="true" charge="0">
        <notes>
          <html xmlns="http://www.w3.org/1999/xhtml">
            <p>FORMULA: </p>
          </html>
        </notes>
      </species>
      <species id="M_AC_Ext__Cell_boundary" name="AC_Ext_" compartment="Cell" boundaryCondition="true" charge="0">
        <notes>
          <html xmlns="http://www.w3.org/1999/xhtml">
            <p>FORMULA: </p>
          </html>
        </notes>
      </species>
      <species id="M_ACGAM_Ext__Cell_boundary" name="ACGAM_Ext_" compartment="Cell" boundaryCondition="true" charge="0">
        <notes>
          <html xmlns="http://www.w3.org/1999/xhtml">
            <p>FORMULA: </p>
          </html>
        </notes>
      </species>
      <species id="M_LTYR_Ext__Cell_boundary" name="LTYR_Ext_" compartment="Cell" boundaryCondition="true" charge="0">
        <notes>
          <html xmlns="http://www.w3.org/1999/xhtml">
            <p>FORMULA: </p>
          </html>
        </notes>
      </species>
      <species id="M_LASP_Ext__Cell_boundary" name="LASP_Ext_" compartment="Cell" boundaryCondition="true" charge="0">
        <notes>
          <html xmlns="http://www.w3.org/1999/xhtml">
            <p>FORMULA: </p>
          </html>
        </notes>
      </species>
      <species id="M_H2_Ext__Cell_boundary" name="H2_Ext_" compartment="Cell" boundaryCondition="true" charge="0">
        <notes>
          <html xmlns="http://www.w3.org/1999/xhtml">
            <p>FORMULA: </p>
          </html>
        </notes>
      </species>
      <species id="M_H2O2_Ext__Cell_boundary" name="H2O2_Ext_" compartment="Cell" boundaryCondition="true" charge="0">
        <notes>
          <html xmlns="http://www.w3.org/1999/xhtml">
            <p>FORMULA: </p>
          </html>
        </notes>
      </species>
      <species id="M_SO4_Ext__Cell_boundary" name="SO4_Ext_" compartment="Cell" boundaryCondition="true" charge="0">
        <notes>
          <html xmlns="http://www.w3.org/1999/xhtml">
            <p>FORMULA: </p>
          </html>
        </notes>
      </species>
      <species id="M_LASN_Ext__Cell_boundary" name="LASN_Ext_" compartment="Cell" boundaryCondition="true" charge="0">
        <notes>
          <html xmlns="http://www.w3.org/1999/xhtml">
            <p>FORMULA: </p>
          </html>
        </notes>
      </species>
      <species id="M_BU_Ext__Cell_boundary" name="BU_Ext_" compartment="Cell" boundaryCondition="true" charge="0">
        <notes>
          <html xmlns="http://www.w3.org/1999/xhtml">
            <p>FORMULA: </p>
          </html>
        </notes>
      </species>
      <species id="M_MNL_Ext__Cell_boundary" name="MNL_Ext_" compartment="Cell" boundaryCondition="true" charge="0">
        <notes>
          <html xmlns="http://www.w3.org/1999/xhtml">
            <p>FORMULA: </p>
          </html>
        </notes>
      </species>
      <species id="M_GLYCALD_Ext__Cell_boundary" name="GLYCALD_Ext_" compartment="Cell" boundaryCondition="true" charge="0">
        <notes>
          <html xmlns="http://www.w3.org/1999/xhtml">
            <p>FORMULA: </p>
          </html>
        </notes>
      </species>
      <species id="M_N2_Ext__Cell_boundary" name="N2_Ext_" compartment="Cell" boundaryCondition="true" charge="0">
        <notes>
          <html xmlns="http://www.w3.org/1999/xhtml">
            <p>FORMULA: </p>
          </html>
        </notes>
      </species>
      <species id="M_bDGLC_Ext__Cell_boundary" name="bDGLC_Ext_" compartment="Cell" boundaryCondition="true" charge="0">
        <notes>
          <html xmlns="http://www.w3.org/1999/xhtml">
            <p>FORMULA: </p>
          </html>
        </notes>
      </species>
      <species id="M_CO2_Ext__Cell_boundary" name="CO2_Ext_" compartment="Cell" boundaryCondition="true" charge="0">
        <notes>
          <html xmlns="http://www.w3.org/1999/xhtml">
            <p>FORMULA: </p>
          </html>
        </notes>
      </species>
      <species id="M_LALA_Ext__Cell_boundary" name="LALA_Ext_" compartment="Cell" boundaryCondition="true" charge="0">
        <notes>
          <html xmlns="http://www.w3.org/1999/xhtml">
            <p>FORMULA: </p>
          </html>
        </notes>
      </species>
      <species id="M_UREA_Ext__Cell_boundary" name="UREA_Ext_" compartment="Cell" boundaryCondition="true" charge="0">
        <notes>
          <html xmlns="http://www.w3.org/1999/xhtml">
            <p>FORMULA: </p>
          </html>
        </notes>
      </species>
      <species id="M_LLEU_Ext__Cell_boundary" name="LLEU_Ext_" compartment="Cell" boundaryCondition="true" charge="0">
        <notes>
          <html xmlns="http://www.w3.org/1999/xhtml">
            <p>FORMULA: </p>
          </html>
        </notes>
      </species>
      <species id="M_GAL_Ext__Cell_boundary" name="GAL_Ext_" compartment="Cell" boundaryCondition="true" charge="0">
        <notes>
          <html xmlns="http://www.w3.org/1999/xhtml">
            <p>FORMULA: </p>
          </html>
        </notes>
      </species>
      <species id="M_LGLN_Ext__Cell_boundary" name="LGLN_Ext_" compartment="Cell" boundaryCondition="true" charge="0">
        <notes>
          <html xmlns="http://www.w3.org/1999/xhtml">
            <p>FORMULA: </p>
          </html>
        </notes>
      </species>
      <species id="M_ETOH_Ext__Cell_boundary" name="ETOH_Ext_" compartment="Cell" boundaryCondition="true" charge="0">
        <notes>
          <html xmlns="http://www.w3.org/1999/xhtml">
            <p>FORMULA: </p>
          </html>
        </notes>
      </species>
      <species id="M_LVAL_Ext__Cell_boundary" name="LVAL_Ext_" compartment="Cell" boundaryCondition="true" charge="0">
        <notes>
          <html xmlns="http://www.w3.org/1999/xhtml">
            <p>FORMULA: </p>
          </html>
        </notes>
      </species>
      <species id="M_CLB_Ext__Cell_boundary" name="CLB_Ext_" compartment="Cell" boundaryCondition="true" charge="0">
        <notes>
          <html xmlns="http://www.w3.org/1999/xhtml">
            <p>FORMULA: </p>
          </html>
        </notes>
      </species>
      <species id="M_LGLU_Ext__Cell_boundary" name="LGLU_Ext_" compartment="Cell" boundaryCondition="true" charge="0">
        <notes>
          <html xmlns="http://www.w3.org/1999/xhtml">
            <p>FORMULA: </p>
          </html>
        </notes>
      </species>
      <species id="M_NH3_Ext__Cell_boundary" name="NH3_Ext_" compartment="Cell" boundaryCondition="true" charge="0">
        <notes>
          <html xmlns="http://www.w3.org/1999/xhtml">
            <p>FORMULA: </p>
          </html>
        </notes>
      </species>
      <species id="M_Pi_Ext__Cell_boundary" name="Pi_Ext_" compartment="Cell" boundaryCondition="true" charge="0">
        <notes>
          <html xmlns="http://www.w3.org/1999/xhtml">
            <p>FORMULA: </p>
          </html>
        </notes>
      </species>
      <species id="M_FRU_Ext__Cell_boundary" name="FRU_Ext_" compartment="Cell" boundaryCondition="true" charge="0">
        <notes>
          <html xmlns="http://www.w3.org/1999/xhtml">
            <p>FORMULA: </p>
          </html>
        </notes>
      </species>
      <species id="M_LCTS_Ext__Cell_boundary" name="LCTS_Ext_" compartment="Cell" boundaryCondition="true" charge="0">
        <notes>
          <html xmlns="http://www.w3.org/1999/xhtml">
            <p>FORMULA: </p>
          </html>
        </notes>
      </species>
      <species id="M_BUOH_Ext__Cell_boundary" name="BUOH_Ext_" compartment="Cell" boundaryCondition="true" charge="0">
        <notes>
          <html xmlns="http://www.w3.org/1999/xhtml">
            <p>FORMULA: </p>
          </html>
        </notes>
      </species>
      <species id="M_MALT_Ext__Cell_boundary" name="MALT_Ext_" compartment="Cell" boundaryCondition="true" charge="0">
        <notes>
          <html xmlns="http://www.w3.org/1999/xhtml">
            <p>FORMULA: </p>
          </html>
        </notes>
      </species>
      <species id="M_LHIS_Ext__Cell_boundary" name="LHIS_Ext_" compartment="Cell" boundaryCondition="true" charge="0">
        <notes>
          <html xmlns="http://www.w3.org/1999/xhtml">
            <p>FORMULA: </p>
          </html>
        </notes>
      </species>
      <species id="M_LILE_Ext__Cell_boundary" name="LILE_Ext_" compartment="Cell" boundaryCondition="true" charge="0">
        <notes>
          <html xmlns="http://www.w3.org/1999/xhtml">
            <p>FORMULA: </p>
          </html>
        </notes>
      </species>
      <species id="M_ACETONE_Ext__Cell_boundary" name="ACETONE_Ext_" compartment="Cell" boundaryCondition="true" charge="0">
        <notes>
          <html xmlns="http://www.w3.org/1999/xhtml">
            <p>FORMULA: </p>
          </html>
        </notes>
      </species>
      <species id="M_LMET_Ext__Cell_boundary" name="LMET_Ext_" compartment="Cell" boundaryCondition="true" charge="0">
        <notes>
          <html xmlns="http://www.w3.org/1999/xhtml">
            <p>FORMULA: </p>
          </html>
        </notes>
      </species>
      <species id="M_LPRO_Ext__Cell_boundary" name="LPRO_Ext_" compartment="Cell" boundaryCondition="true" charge="0">
        <notes>
          <html xmlns="http://www.w3.org/1999/xhtml">
            <p>FORMULA: </p>
          </html>
        </notes>
      </species>
      <species id="M_LARG_Ext__Cell_boundary" name="LARG_Ext_" compartment="Cell" boundaryCondition="true" charge="0">
        <notes>
          <html xmlns="http://www.w3.org/1999/xhtml">
            <p>FORMULA: </p>
          </html>
        </notes>
      </species>
      <species id="M_GLC_Ext__Cell_boundary" name="GLC_Ext_" compartment="Cell" boundaryCondition="true" charge="0">
        <notes>
          <html xmlns="http://www.w3.org/1999/xhtml">
            <p>FORMULA: </p>
          </html>
        </notes>
      </species>
      <species id="M_PROP_Ext__Cell_boundary" name="PROP_Ext_" compartment="Cell" boundaryCondition="true" charge="0">
        <notes>
          <html xmlns="http://www.w3.org/1999/xhtml">
            <p>FORMULA: </p>
          </html>
        </notes>
      </species>
      <species id="M_FORM_Ext__Cell_boundary" name="FORM_Ext_" compartment="Cell" boundaryCondition="true" charge="0">
        <notes>
          <html xmlns="http://www.w3.org/1999/xhtml">
            <p>FORMULA: </p>
          </html>
        </notes>
      </species>
      <species id="M_GLYC_Ext__Cell_boundary" name="GLYC_Ext_" compartment="Cell" boundaryCondition="true" charge="0">
        <notes>
          <html xmlns="http://www.w3.org/1999/xhtml">
            <p>FORMULA: </p>
          </html>
        </notes>
      </species>
      <species id="M_LCYS_Ext__Cell_boundary" name="LCYS_Ext_" compartment="Cell" boundaryCondition="true" charge="0">
        <notes>
          <html xmlns="http://www.w3.org/1999/xhtml">
            <p>FORMULA: </p>
          </html>
        </notes>
      </species>
      <species id="M_MAL_Ext__Cell_boundary" name="MAL_Ext_" compartment="Cell" boundaryCondition="true" charge="0">
        <notes>
          <html xmlns="http://www.w3.org/1999/xhtml">
            <p>FORMULA: </p>
          </html>
        </notes>
      </species>
      <species id="M_LTRP_Ext__Cell_boundary" name="LTRP_Ext_" compartment="Cell" boundaryCondition="true" charge="0">
        <notes>
          <html xmlns="http://www.w3.org/1999/xhtml">
            <p>FORMULA: </p>
          </html>
        </notes>
      </species>
      <species id="M_ACETOIN_Ext__Cell_boundary" name="ACETOIN_Ext_" compartment="Cell" boundaryCondition="true" charge="0">
        <notes>
          <html xmlns="http://www.w3.org/1999/xhtml">
            <p>FORMULA: </p>
          </html>
        </notes>
      </species>
      <species id="M_SUCR_Ext__Cell_boundary" name="SUCR_Ext_" compartment="Cell" boundaryCondition="true" charge="0">
        <notes>
          <html xmlns="http://www.w3.org/1999/xhtml">
            <p>FORMULA: </p>
          </html>
        </notes>
      </species>
      <species id="M_NA_Ext__Cell_boundary" name="NA_Ext_" compartment="Cell" boundaryCondition="true" charge="0">
        <notes>
          <html xmlns="http://www.w3.org/1999/xhtml">
            <p>FORMULA: </p>
          </html>
        </notes>
      </species>
      <species id="M_LAC_Ext__Cell_boundary" name="LAC_Ext_" compartment="Cell" boundaryCondition="true" charge="0">
        <notes>
          <html xmlns="http://www.w3.org/1999/xhtml">
            <p>FORMULA: </p>
          </html>
        </notes>
      </species>
      <species id="M_GLY_Ext__Cell_boundary" name="GLY_Ext_" compartment="Cell" boundaryCondition="true" charge="0">
        <notes>
          <html xmlns="http://www.w3.org/1999/xhtml">
            <p>FORMULA: </p>
          </html>
        </notes>
      </species>
      <species id="M_NO2_Ext__Cell_boundary" name="NO2_Ext_" compartment="Cell" boundaryCondition="true" charge="0">
        <notes>
          <html xmlns="http://www.w3.org/1999/xhtml">
            <p>FORMULA: </p>
          </html>
        </notes>
      </species>
      <species id="M_LPHE_Ext__Cell_boundary" name="LPHE_Ext_" compartment="Cell" boundaryCondition="true" charge="0">
        <notes>
          <html xmlns="http://www.w3.org/1999/xhtml">
            <p>FORMULA: </p>
          </html>
        </notes>
      </species>
      <species id="M_LLYS_Ext__Cell_boundary" name="LLYS_Ext_" compartment="Cell" boundaryCondition="true" charge="0">
        <notes>
          <html xmlns="http://www.w3.org/1999/xhtml">
            <p>FORMULA: </p>
          </html>
        </notes>
      </species>
      <species id="M_LSER_Ext__Cell_boundary" name="LSER_Ext_" compartment="Cell" boundaryCondition="true" charge="0">
        <notes>
          <html xmlns="http://www.w3.org/1999/xhtml">
            <p>FORMULA: </p>
          </html>
        </notes>
      </species>
      <species id="M_PYR_Ext__Cell_boundary" name="PYR_Ext_" compartment="Cell" boundaryCondition="true" charge="0">
        <notes>
          <html xmlns="http://www.w3.org/1999/xhtml">
            <p>FORMULA: </p>
          </html>
        </notes>
      </species>
      <species id="M_DXYL_Ext__Cell_boundary" name="DXYL_Ext_" compartment="Cell" boundaryCondition="true" charge="0">
        <notes>
          <html xmlns="http://www.w3.org/1999/xhtml">
            <p>FORMULA: </p>
          </html>
        </notes>
      </species>
      <species id="M_LTHR_Ext__Cell_boundary" name="LTHR_Ext_" compartment="Cell" boundaryCondition="true" charge="0">
        <notes>
          <html xmlns="http://www.w3.org/1999/xhtml">
            <p>FORMULA: </p>
          </html>
        </notes>
      </species>
      <species id="M_BIOMASS_Cell_boundary" name="BIOMASS" compartment="Cell" boundaryCondition="true" charge="0">
        <notes>
          <html xmlns="http://www.w3.org/1999/xhtml">
            <p>FORMULA: </p>
          </html>
        </notes>
      </species>
    </listOfSpecies>
    <listOfReactions>
      <reaction id="R_GLCpts" name="GLCpts" reversible="false">
        <notes>
          <html xmlns="http://www.w3.org/1999/xhtml">
            <p>GENE_ASSOCIATION: (CA_C0570 or (CA_C2995 and CA_C3425 and CA_C3427 and CA_C1820 and CA_C3087))</p>
            <p>SUBSYSTEM: </p>
          </html>
        </notes>
        <listOfReactants>
          <speciesReference species="M_PEP_Cell" stoichiometry="1"/>
          <speciesReference species="M_GLC_Ext__Cell" stoichiometry="1"/>
        </listOfReactants>
        <listOfProducts>
          <speciesReference species="M_PYR_Cell" stoichiometry="1"/>
          <speciesReference species="M_G6P_Cell" stoichiometry="1"/>
        </listOfProducts>
        <kineticLaw>
          <math xmlns="http://www.w3.org/1998/Math/MathML">
            <ci> FLUX_VALUE </ci>
          </math>
          <listOfParameters>
            <parameter id="LOWER_BOUND" value="0" units="mmol_per_gDW_per_hr"/>
            <parameter id="OBJECTIVE_COEFFICIENT" value="0" units="dimensionless"/>
            <parameter id="UPPER_BOUND" value="10" units="mmol_per_gDW_per_hr"/>
            <parameter id="FLUX_VALUE" value="0" units="mmol_per_gDW_per_hr"/>
          </listOfParameters>
        </kineticLaw>
      </reaction>
      <reaction id="R_FRUpts" name="FRUpts" reversible="false">
        <notes>
          <html xmlns="http://www.w3.org/1999/xhtml">
            <p>GENE_ASSOCIATION: (CA_C1457 and CA_C1458 and CA_C1459 and CA_C1460 and CA_C1820 and CA_C3087)</p>
            <p>SUBSYSTEM: </p>
          </html>
        </notes>
        <listOfReactants>
          <speciesReference species="M_PEP_Cell" stoichiometry="1"/>
          <speciesReference species="M_FRU_Ext__Cell" stoichiometry="1"/>
        </listOfReactants>
        <listOfProducts>
          <speciesReference species="M_F1P_Cell" stoichiometry="1"/>
          <speciesReference species="M_PYR_Cell" stoichiometry="1"/>
        </listOfProducts>
        <kineticLaw>
          <math xmlns="http://www.w3.org/1998/Math/MathML">
            <ci> FLUX_VALUE </ci>
          </math>
          <listOfParameters>
            <parameter id="LOWER_BOUND" value="0" units="mmol_per_gDW_per_hr"/>
            <parameter id="OBJECTIVE_COEFFICIENT" value="0" units="dimensionless"/>
            <parameter id="UPPER_BOUND" value="0" units="mmol_per_gDW_per_hr"/>
            <parameter id="FLUX_VALUE" value="0" units="mmol_per_gDW_per_hr"/>
          </listOfParameters>
        </kineticLaw>
      </reaction>
      <reaction id="R_MNLpts" name="MNLpts" reversible="false">
        <notes>
          <html xmlns="http://www.w3.org/1999/xhtml">
            <p>GENE_ASSOCIATION: (CA_C0154 and CA_C0156 and CA_C1820 and CA_C3087)</p>
            <p>SUBSYSTEM: </p>
          </html>
        </notes>
        <listOfReactants>
          <speciesReference species="M_PEP_Cell" stoichiometry="1"/>
          <speciesReference species="M_MNL_Ext__Cell" stoichiometry="1"/>
        </listOfReactants>
        <listOfProducts>
          <speciesReference species="M_MNL1P_Cell" stoichiometry="1"/>
          <speciesReference species="M_PYR_Cell" stoichiometry="1"/>
        </listOfProducts>
        <kineticLaw>
          <math xmlns="http://www.w3.org/1998/Math/MathML">
            <ci> FLUX_VALUE </ci>
          </math>
          <listOfParameters>
            <parameter id="LOWER_BOUND" value="0" units="mmol_per_gDW_per_hr"/>
            <parameter id="OBJECTIVE_COEFFICIENT" value="0" units="dimensionless"/>
            <parameter id="UPPER_BOUND" value="0" units="mmol_per_gDW_per_hr"/>
            <parameter id="FLUX_VALUE" value="0" units="mmol_per_gDW_per_hr"/>
          </listOfParameters>
        </kineticLaw>
      </reaction>
      <reaction id="R_MANpts" name="MANpts" reversible="false">
        <notes>
          <html xmlns="http://www.w3.org/1999/xhtml">
            <p>GENE_ASSOCIATION: ((CA_C1457 and CA_C1458 and CA_C1459 and CA_C1460 and CA_C1820 and CA_C3087) or CA_P0066 or CA_P0067 or CA_P0068)</p>
            <p>SUBSYSTEM: </p>
          </html>
        </notes>
        <listOfReactants>
          <speciesReference species="M_MAN_Ext__Cell" stoichiometry="1"/>
          <speciesReference species="M_PEP_Cell" stoichiometry="1"/>
        </listOfReactants>
        <listOfProducts>
          <speciesReference species="M_MAN6P_Cell" stoichiometry="1"/>
          <speciesReference species="M_PYR_Cell" stoichiometry="1"/>
        </listOfProducts>
        <kineticLaw>
          <math xmlns="http://www.w3.org/1998/Math/MathML">
            <ci> FLUX_VALUE </ci>
          </math>
          <listOfParameters>
            <parameter id="LOWER_BOUND" value="0" units="mmol_per_gDW_per_hr"/>
            <parameter id="OBJECTIVE_COEFFICIENT" value="0" units="dimensionless"/>
            <parameter id="UPPER_BOUND" value="0" units="mmol_per_gDW_per_hr"/>
            <parameter id="FLUX_VALUE" value="0" units="mmol_per_gDW_per_hr"/>
          </listOfParameters>
        </kineticLaw>
      </reaction>
      <reaction id="R_LACTpts" name="LACTpts" reversible="false">
        <notes>
          <html xmlns="http://www.w3.org/1999/xhtml">
            <p>GENE_ASSOCIATION: (CA_C2964 and CA_C2965 and CA_C1820 and CA_C3087)</p>
            <p>SUBSYSTEM: </p>
          </html>
        </notes>
        <listOfReactants>
          <speciesReference species="M_LCTS_Ext__Cell" stoichiometry="1"/>
          <speciesReference species="M_PEP_Cell" stoichiometry="1"/>
        </listOfReactants>
        <listOfProducts>
          <speciesReference species="M_PYR_Cell" stoichiometry="1"/>
          <speciesReference species="M_LCTS6P_Cell" stoichiometry="1"/>
        </listOfProducts>
        <kineticLaw>
          <math xmlns="http://www.w3.org/1998/Math/MathML">
            <ci> FLUX_VALUE </ci>
          </math>
          <listOfParameters>
            <parameter id="LOWER_BOUND" value="0" units="mmol_per_gDW_per_hr"/>
            <parameter id="OBJECTIVE_COEFFICIENT" value="0" units="dimensionless"/>
            <parameter id="UPPER_BOUND" value="0" units="mmol_per_gDW_per_hr"/>
            <parameter id="FLUX_VALUE" value="0" units="mmol_per_gDW_per_hr"/>
          </listOfParameters>
        </kineticLaw>
      </reaction>
      <reaction id="R_SUCRpts" name="SUCRpts" reversible="false">
        <notes>
          <html xmlns="http://www.w3.org/1999/xhtml">
            <p>GENE_ASSOCIATION: (CA_C0423 or CA_C1820 or CA_C3087)</p>
            <p>SUBSYSTEM: </p>
          </html>
        </notes>
        <listOfReactants>
          <speciesReference species="M_SUCR_Ext__Cell" stoichiometry="1"/>
          <speciesReference species="M_PEP_Cell" stoichiometry="1"/>
        </listOfReactants>
        <listOfProducts>
          <speciesReference species="M_SUC6P_Cell" stoichiometry="1"/>
          <speciesReference species="M_PYR_Cell" stoichiometry="1"/>
        </listOfProducts>
        <kineticLaw>
          <math xmlns="http://www.w3.org/1998/Math/MathML">
            <ci> FLUX_VALUE </ci>
          </math>
          <listOfParameters>
            <parameter id="LOWER_BOUND" value="0" units="mmol_per_gDW_per_hr"/>
            <parameter id="OBJECTIVE_COEFFICIENT" value="0" units="dimensionless"/>
            <parameter id="UPPER_BOUND" value="0" units="mmol_per_gDW_per_hr"/>
            <parameter id="FLUX_VALUE" value="0" units="mmol_per_gDW_per_hr"/>
          </listOfParameters>
        </kineticLaw>
      </reaction>
      <reaction id="R_MALTpts" name="MALTpts" reversible="false">
        <notes>
          <html xmlns="http://www.w3.org/1999/xhtml">
            <p>GENE_ASSOCIATION: (CA_C0532 or CA_C1820 or CA_C3087)</p>
            <p>SUBSYSTEM: </p>
          </html>
        </notes>
        <listOfReactants>
          <speciesReference species="M_MALT_Ext__Cell" stoichiometry="1"/>
          <speciesReference species="M_PEP_Cell" stoichiometry="1"/>
        </listOfReactants>
        <listOfProducts>
          <speciesReference species="M_PYR_Cell" stoichiometry="1"/>
          <speciesReference species="M_MALT6P_Cell" stoichiometry="1"/>
        </listOfProducts>
        <kineticLaw>
          <math xmlns="http://www.w3.org/1998/Math/MathML">
            <ci> FLUX_VALUE </ci>
          </math>
          <listOfParameters>
            <parameter id="LOWER_BOUND" value="0" units="mmol_per_gDW_per_hr"/>
            <parameter id="OBJECTIVE_COEFFICIENT" value="0" units="dimensionless"/>
            <parameter id="UPPER_BOUND" value="0" units="mmol_per_gDW_per_hr"/>
            <parameter id="FLUX_VALUE" value="0" units="mmol_per_gDW_per_hr"/>
          </listOfParameters>
        </kineticLaw>
      </reaction>
      <reaction id="R_ACGAMpts" name="ACGAMpts" reversible="false">
        <notes>
          <html xmlns="http://www.w3.org/1999/xhtml">
            <p>GENE_ASSOCIATION: (CA_C1353 and CA_C1354 and CA_C1820 and CA_C3087)</p>
            <p>SUBSYSTEM: </p>
          </html>
        </notes>
        <listOfReactants>
          <speciesReference species="M_PEP_Cell" stoichiometry="1"/>
          <speciesReference species="M_ACGAM_Ext__Cell" stoichiometry="1"/>
        </listOfReactants>
        <listOfProducts>
          <speciesReference species="M_PYR_Cell" stoichiometry="1"/>
          <speciesReference species="M_ACGAM6P_Cell" stoichiometry="1"/>
        </listOfProducts>
        <kineticLaw>
          <math xmlns="http://www.w3.org/1998/Math/MathML">
            <ci> FLUX_VALUE </ci>
          </math>
          <listOfParameters>
            <parameter id="LOWER_BOUND" value="0" units="mmol_per_gDW_per_hr"/>
            <parameter id="OBJECTIVE_COEFFICIENT" value="0" units="dimensionless"/>
            <parameter id="UPPER_BOUND" value="0" units="mmol_per_gDW_per_hr"/>
            <parameter id="FLUX_VALUE" value="0" units="mmol_per_gDW_per_hr"/>
          </listOfParameters>
        </kineticLaw>
      </reaction>
      <reaction id="R_XYLt" name="XYLt" reversible="true">
        <notes>
          <html xmlns="http://www.w3.org/1999/xhtml">
            <p>GENE_ASSOCIATION: </p>
            <p>SUBSYSTEM: </p>
          </html>
        </notes>
        <listOfReactants>
          <speciesReference species="M_DXYL_Ext__Cell" stoichiometry="1"/>
        </listOfReactants>
        <listOfProducts>
          <speciesReference species="M_DXYL_Cell" stoichiometry="1"/>
        </listOfProducts>
        <kineticLaw>
          <math xmlns="http://www.w3.org/1998/Math/MathML">
            <ci> FLUX_VALUE </ci>
          </math>
          <listOfParameters>
            <parameter id="LOWER_BOUND" value="0" units="mmol_per_gDW_per_hr"/>
            <parameter id="OBJECTIVE_COEFFICIENT" value="0" units="dimensionless"/>
            <parameter id="UPPER_BOUND" value="0" units="mmol_per_gDW_per_hr"/>
            <parameter id="FLUX_VALUE" value="0" units="mmol_per_gDW_per_hr"/>
          </listOfParameters>
        </kineticLaw>
      </reaction>
      <reaction id="R_ARABt" name="ARABt" reversible="true">
        <notes>
          <html xmlns="http://www.w3.org/1999/xhtml">
            <p>GENE_ASSOCIATION: </p>
            <p>SUBSYSTEM: </p>
          </html>
        </notes>
        <listOfReactants>
          <speciesReference species="M_LARAB_Ext__Cell" stoichiometry="1"/>
        </listOfReactants>
        <listOfProducts>
          <speciesReference species="M_LARAB_Cell" stoichiometry="1"/>
        </listOfProducts>
        <kineticLaw>
          <math xmlns="http://www.w3.org/1998/Math/MathML">
            <ci> FLUX_VALUE </ci>
          </math>
          <listOfParameters>
            <parameter id="LOWER_BOUND" value="0" units="mmol_per_gDW_per_hr"/>
            <parameter id="OBJECTIVE_COEFFICIENT" value="0" units="dimensionless"/>
            <parameter id="UPPER_BOUND" value="0" units="mmol_per_gDW_per_hr"/>
            <parameter id="FLUX_VALUE" value="0" units="mmol_per_gDW_per_hr"/>
          </listOfParameters>
        </kineticLaw>
      </reaction>
      <reaction id="R_GALt" name="GALt" reversible="true">
        <notes>
          <html xmlns="http://www.w3.org/1999/xhtml">
            <p>GENE_ASSOCIATION: </p>
            <p>SUBSYSTEM: </p>
          </html>
        </notes>
        <listOfReactants>
          <speciesReference species="M_GAL_Ext__Cell" stoichiometry="1"/>
        </listOfReactants>
        <listOfProducts>
          <speciesReference species="M_GAL_Cell" stoichiometry="1"/>
        </listOfProducts>
        <kineticLaw>
          <math xmlns="http://www.w3.org/1998/Math/MathML">
            <ci> FLUX_VALUE </ci>
          </math>
          <listOfParameters>
            <parameter id="LOWER_BOUND" value="0" units="mmol_per_gDW_per_hr"/>
            <parameter id="OBJECTIVE_COEFFICIENT" value="0" units="dimensionless"/>
            <parameter id="UPPER_BOUND" value="0" units="mmol_per_gDW_per_hr"/>
            <parameter id="FLUX_VALUE" value="0" units="mmol_per_gDW_per_hr"/>
          </listOfParameters>
        </kineticLaw>
      </reaction>
      <reaction id="R_NO2t" name="NO2t" reversible="false">
        <notes>
          <html xmlns="http://www.w3.org/1999/xhtml">
            <p>GENE_ASSOCIATION: </p>
            <p>SUBSYSTEM: </p>
          </html>
        </notes>
        <listOfReactants>
          <speciesReference species="M_NO2_Ext__Cell" stoichiometry="1"/>
        </listOfReactants>
        <listOfProducts>
          <speciesReference species="M_NO2_Cell" stoichiometry="1"/>
        </listOfProducts>
        <kineticLaw>
          <math xmlns="http://www.w3.org/1998/Math/MathML">
            <ci> FLUX_VALUE </ci>
          </math>
          <listOfParameters>
            <parameter id="LOWER_BOUND" value="0" units="mmol_per_gDW_per_hr"/>
            <parameter id="OBJECTIVE_COEFFICIENT" value="0" units="dimensionless"/>
            <parameter id="UPPER_BOUND" value="0" units="mmol_per_gDW_per_hr"/>
            <parameter id="FLUX_VALUE" value="0" units="mmol_per_gDW_per_hr"/>
          </listOfParameters>
        </kineticLaw>
      </reaction>
      <reaction id="R_N2t" name="N2t" reversible="false">
        <notes>
          <html xmlns="http://www.w3.org/1999/xhtml">
            <p>GENE_ASSOCIATION: </p>
            <p>SUBSYSTEM: </p>
          </html>
        </notes>
        <listOfReactants>
          <speciesReference species="M_N2_Ext__Cell" stoichiometry="1"/>
        </listOfReactants>
        <listOfProducts>
          <speciesReference species="M_N2_Cell" stoichiometry="1"/>
        </listOfProducts>
        <kineticLaw>
          <math xmlns="http://www.w3.org/1998/Math/MathML">
            <ci> FLUX_VALUE </ci>
          </math>
          <listOfParameters>
            <parameter id="LOWER_BOUND" value="0" units="mmol_per_gDW_per_hr"/>
            <parameter id="OBJECTIVE_COEFFICIENT" value="0" units="dimensionless"/>
            <parameter id="UPPER_BOUND" value="0" units="mmol_per_gDW_per_hr"/>
            <parameter id="FLUX_VALUE" value="0" units="mmol_per_gDW_per_hr"/>
          </listOfParameters>
        </kineticLaw>
      </reaction>
      <reaction id="R_CO2t" name="CO2t" reversible="true">
        <notes>
          <html xmlns="http://www.w3.org/1999/xhtml">
            <p>GENE_ASSOCIATION: </p>
            <p>SUBSYSTEM: </p>
          </html>
        </notes>
        <listOfReactants>
          <speciesReference species="M_CO2_Ext__Cell" stoichiometry="1"/>
        </listOfReactants>
        <listOfProducts>
          <speciesReference species="M_CO2_Cell" stoichiometry="1"/>
        </listOfProducts>
        <kineticLaw>
          <math xmlns="http://www.w3.org/1998/Math/MathML">
            <ci> FLUX_VALUE </ci>
          </math>
          <listOfParameters>
            <parameter id="LOWER_BOUND" value="-1000" units="mmol_per_gDW_per_hr"/>
            <parameter id="OBJECTIVE_COEFFICIENT" value="0" units="dimensionless"/>
            <parameter id="UPPER_BOUND" value="1000" units="mmol_per_gDW_per_hr"/>
            <parameter id="FLUX_VALUE" value="0" units="mmol_per_gDW_per_hr"/>
          </listOfParameters>
        </kineticLaw>
      </reaction>
      <reaction id="R_H2t" name="H2t" reversible="false">
        <notes>
          <html xmlns="http://www.w3.org/1999/xhtml">
            <p>GENE_ASSOCIATION: </p>
            <p>SUBSYSTEM: </p>
          </html>
        </notes>
        <listOfReactants>
          <speciesReference species="M_H2_Cell" stoichiometry="1"/>
        </listOfReactants>
        <listOfProducts>
          <speciesReference species="M_H2_Ext__Cell" stoichiometry="1"/>
        </listOfProducts>
        <kineticLaw>
          <math xmlns="http://www.w3.org/1998/Math/MathML">
            <ci> FLUX_VALUE </ci>
          </math>
          <listOfParameters>
            <parameter id="LOWER_BOUND" value="0" units="mmol_per_gDW_per_hr"/>
            <parameter id="OBJECTIVE_COEFFICIENT" value="0" units="dimensionless"/>
            <parameter id="UPPER_BOUND" value="1000" units="mmol_per_gDW_per_hr"/>
            <parameter id="FLUX_VALUE" value="0" units="mmol_per_gDW_per_hr"/>
          </listOfParameters>
        </kineticLaw>
      </reaction>
      <reaction id="R_NH3t" name="NH3t" reversible="false">
        <notes>
          <html xmlns="http://www.w3.org/1999/xhtml">
            <p>GENE_ASSOCIATION: (CA_C0682)</p>
            <p>SUBSYSTEM: </p>
          </html>
        </notes>
        <listOfReactants>
          <speciesReference species="M_NH3_Ext__Cell" stoichiometry="1"/>
        </listOfReactants>
        <listOfProducts>
          <speciesReference species="M_NH3_Cell" stoichiometry="1"/>
        </listOfProducts>
        <kineticLaw>
          <math xmlns="http://www.w3.org/1998/Math/MathML">
            <ci> FLUX_VALUE </ci>
          </math>
          <listOfParameters>
            <parameter id="LOWER_BOUND" value="0" units="mmol_per_gDW_per_hr"/>
            <parameter id="OBJECTIVE_COEFFICIENT" value="0" units="dimensionless"/>
            <parameter id="UPPER_BOUND" value="1000" units="mmol_per_gDW_per_hr"/>
            <parameter id="FLUX_VALUE" value="0" units="mmol_per_gDW_per_hr"/>
          </listOfParameters>
        </kineticLaw>
      </reaction>
      <reaction id="R_ETOHt" name="ETOHt" reversible="false">
        <notes>
          <html xmlns="http://www.w3.org/1999/xhtml">
            <p>GENE_ASSOCIATION: </p>
            <p>SUBSYSTEM: </p>
          </html>
        </notes>
        <listOfReactants>
          <speciesReference species="M_ETOH_Cell" stoichiometry="1"/>
        </listOfReactants>
        <listOfProducts>
          <speciesReference species="M_ETOH_Ext__Cell" stoichiometry="1"/>
        </listOfProducts>
        <kineticLaw>
          <math xmlns="http://www.w3.org/1998/Math/MathML">
            <ci> FLUX_VALUE </ci>
          </math>
          <listOfParameters>
            <parameter id="LOWER_BOUND" value="0" units="mmol_per_gDW_per_hr"/>
            <parameter id="OBJECTIVE_COEFFICIENT" value="0" units="dimensionless"/>
            <parameter id="UPPER_BOUND" value="1000" units="mmol_per_gDW_per_hr"/>
            <parameter id="FLUX_VALUE" value="0" units="mmol_per_gDW_per_hr"/>
          </listOfParameters>
        </kineticLaw>
      </reaction>
      <reaction id="R_BUOHt" name="BUOHt" reversible="false">
        <notes>
          <html xmlns="http://www.w3.org/1999/xhtml">
            <p>GENE_ASSOCIATION: </p>
            <p>SUBSYSTEM: </p>
          </html>
        </notes>
        <listOfReactants>
          <speciesReference species="M_BUOH_Cell" stoichiometry="1"/>
        </listOfReactants>
        <listOfProducts>
          <speciesReference species="M_BUOH_Ext__Cell" stoichiometry="1"/>
        </listOfProducts>
        <kineticLaw>
          <math xmlns="http://www.w3.org/1998/Math/MathML">
            <ci> FLUX_VALUE </ci>
          </math>
          <listOfParameters>
            <parameter id="LOWER_BOUND" value="0" units="mmol_per_gDW_per_hr"/>
            <parameter id="OBJECTIVE_COEFFICIENT" value="0" units="dimensionless"/>
            <parameter id="UPPER_BOUND" value="1000" units="mmol_per_gDW_per_hr"/>
            <parameter id="FLUX_VALUE" value="0" units="mmol_per_gDW_per_hr"/>
          </listOfParameters>
        </kineticLaw>
      </reaction>
      <reaction id="R_ACETONEt" name="ACETONEt" reversible="false">
        <notes>
          <html xmlns="http://www.w3.org/1999/xhtml">
            <p>GENE_ASSOCIATION: </p>
            <p>SUBSYSTEM: </p>
          </html>
        </notes>
        <listOfReactants>
          <speciesReference species="M_ACETONE_Cell" stoichiometry="1"/>
        </listOfReactants>
        <listOfProducts>
          <speciesReference species="M_ACETONE_Ext__Cell" stoichiometry="1"/>
        </listOfProducts>
        <kineticLaw>
          <math xmlns="http://www.w3.org/1998/Math/MathML">
            <ci> FLUX_VALUE </ci>
          </math>
          <listOfParameters>
            <parameter id="LOWER_BOUND" value="0" units="mmol_per_gDW_per_hr"/>
            <parameter id="OBJECTIVE_COEFFICIENT" value="0" units="dimensionless"/>
            <parameter id="UPPER_BOUND" value="1000" units="mmol_per_gDW_per_hr"/>
            <parameter id="FLUX_VALUE" value="0" units="mmol_per_gDW_per_hr"/>
          </listOfParameters>
        </kineticLaw>
      </reaction>
      <reaction id="R_ACETOINt" name="ACETOINt" reversible="false">
        <notes>
          <html xmlns="http://www.w3.org/1999/xhtml">
            <p>GENE_ASSOCIATION: </p>
            <p>SUBSYSTEM: </p>
          </html>
        </notes>
        <listOfReactants>
          <speciesReference species="M_ACETOIN_Cell" stoichiometry="1"/>
        </listOfReactants>
        <listOfProducts>
          <speciesReference species="M_ACETOIN_Ext__Cell" stoichiometry="1"/>
        </listOfProducts>
        <kineticLaw>
          <math xmlns="http://www.w3.org/1998/Math/MathML">
            <ci> FLUX_VALUE </ci>
          </math>
          <listOfParameters>
            <parameter id="LOWER_BOUND" value="0" units="mmol_per_gDW_per_hr"/>
            <parameter id="OBJECTIVE_COEFFICIENT" value="0" units="dimensionless"/>
            <parameter id="UPPER_BOUND" value="1000" units="mmol_per_gDW_per_hr"/>
            <parameter id="FLUX_VALUE" value="0" units="mmol_per_gDW_per_hr"/>
          </listOfParameters>
        </kineticLaw>
      </reaction>
      <reaction id="R_SULFATEt" name="SULFATEt" reversible="false">
        <notes>
          <html xmlns="http://www.w3.org/1999/xhtml">
            <p>GENE_ASSOCIATION: </p>
            <p>SUBSYSTEM: </p>
          </html>
        </notes>
        <listOfReactants>
          <speciesReference species="M_SO4_Ext__Cell" stoichiometry="1"/>
          <speciesReference species="M_ATP_Cell" stoichiometry="1"/>
        </listOfReactants>
        <listOfProducts>
          <speciesReference species="M_SO4_Cell" stoichiometry="1"/>
          <speciesReference species="M_Pi_Cell" stoichiometry="1"/>
          <speciesReference species="M_ADP_Cell" stoichiometry="1"/>
        </listOfProducts>
        <kineticLaw>
          <math xmlns="http://www.w3.org/1998/Math/MathML">
            <ci> FLUX_VALUE </ci>
          </math>
          <listOfParameters>
            <parameter id="LOWER_BOUND" value="0" units="mmol_per_gDW_per_hr"/>
            <parameter id="OBJECTIVE_COEFFICIENT" value="0" units="dimensionless"/>
            <parameter id="UPPER_BOUND" value="1000" units="mmol_per_gDW_per_hr"/>
            <parameter id="FLUX_VALUE" value="0" units="mmol_per_gDW_per_hr"/>
          </listOfParameters>
        </kineticLaw>
      </reaction>
      <reaction id="R_Pi1" name="Pi1" reversible="false">
        <notes>
          <html xmlns="http://www.w3.org/1999/xhtml">
            <p>GENE_ASSOCIATION: </p>
            <p>SUBSYSTEM: </p>
          </html>
        </notes>
        <listOfReactants>
          <speciesReference species="M_Pi_Ext__Cell" stoichiometry="1"/>
        </listOfReactants>
        <listOfProducts>
          <speciesReference species="M_Pi_Cell" stoichiometry="1"/>
        </listOfProducts>
        <kineticLaw>
          <math xmlns="http://www.w3.org/1998/Math/MathML">
            <ci> FLUX_VALUE </ci>
          </math>
          <listOfParameters>
            <parameter id="LOWER_BOUND" value="0" units="mmol_per_gDW_per_hr"/>
            <parameter id="OBJECTIVE_COEFFICIENT" value="0" units="dimensionless"/>
            <parameter id="UPPER_BOUND" value="0" units="mmol_per_gDW_per_hr"/>
            <parameter id="FLUX_VALUE" value="0" units="mmol_per_gDW_per_hr"/>
          </listOfParameters>
        </kineticLaw>
      </reaction>
      <reaction id="R_Piabc" name="Piabc" reversible="false">
        <notes>
          <html xmlns="http://www.w3.org/1999/xhtml">
            <p>GENE_ASSOCIATION: (CA_C1705 and CA_C1706 and CA_C1707 and CA_C1708)</p>
            <p>SUBSYSTEM: </p>
          </html>
        </notes>
        <listOfReactants>
          <speciesReference species="M_Pi_Ext__Cell" stoichiometry="1"/>
          <speciesReference species="M_ATP_Cell" stoichiometry="1"/>
        </listOfReactants>
        <listOfProducts>
          <speciesReference species="M_Pi_Cell" stoichiometry="2"/>
          <speciesReference species="M_ADP_Cell" stoichiometry="1"/>
        </listOfProducts>
        <kineticLaw>
          <math xmlns="http://www.w3.org/1998/Math/MathML">
            <ci> FLUX_VALUE </ci>
          </math>
          <listOfParameters>
            <parameter id="LOWER_BOUND" value="0" units="mmol_per_gDW_per_hr"/>
            <parameter id="OBJECTIVE_COEFFICIENT" value="0" units="dimensionless"/>
            <parameter id="UPPER_BOUND" value="1000" units="mmol_per_gDW_per_hr"/>
            <parameter id="FLUX_VALUE" value="0" units="mmol_per_gDW_per_hr"/>
          </listOfParameters>
        </kineticLaw>
      </reaction>
      <reaction id="R_GLYt" name="GLYt" reversible="true">
        <notes>
          <html xmlns="http://www.w3.org/1999/xhtml">
            <p>GENE_ASSOCIATION: </p>
            <p>SUBSYSTEM: </p>
          </html>
        </notes>
        <listOfReactants>
          <speciesReference species="M_GLY_Ext__Cell" stoichiometry="1"/>
        </listOfReactants>
        <listOfProducts>
          <speciesReference species="M_GLY_Cell" stoichiometry="1"/>
        </listOfProducts>
        <kineticLaw>
          <math xmlns="http://www.w3.org/1998/Math/MathML">
            <ci> FLUX_VALUE </ci>
          </math>
          <listOfParameters>
            <parameter id="LOWER_BOUND" value="0" units="mmol_per_gDW_per_hr"/>
            <parameter id="OBJECTIVE_COEFFICIENT" value="0" units="dimensionless"/>
            <parameter id="UPPER_BOUND" value="0" units="mmol_per_gDW_per_hr"/>
            <parameter id="FLUX_VALUE" value="0" units="mmol_per_gDW_per_hr"/>
          </listOfParameters>
        </kineticLaw>
      </reaction>
      <reaction id="R_LALAt" name="LALAt" reversible="true">
        <notes>
          <html xmlns="http://www.w3.org/1999/xhtml">
            <p>GENE_ASSOCIATION: </p>
            <p>SUBSYSTEM: </p>
          </html>
        </notes>
        <listOfReactants>
          <speciesReference species="M_LALA_Ext__Cell" stoichiometry="1"/>
        </listOfReactants>
        <listOfProducts>
          <speciesReference species="M_LALA_Cell" stoichiometry="1"/>
        </listOfProducts>
        <kineticLaw>
          <math xmlns="http://www.w3.org/1998/Math/MathML">
            <ci> FLUX_VALUE </ci>
          </math>
          <listOfParameters>
            <parameter id="LOWER_BOUND" value="0" units="mmol_per_gDW_per_hr"/>
            <parameter id="OBJECTIVE_COEFFICIENT" value="0" units="dimensionless"/>
            <parameter id="UPPER_BOUND" value="0" units="mmol_per_gDW_per_hr"/>
            <parameter id="FLUX_VALUE" value="0" units="mmol_per_gDW_per_hr"/>
          </listOfParameters>
        </kineticLaw>
      </reaction>
      <reaction id="R_LVALt" name="LVALt" reversible="true">
        <notes>
          <html xmlns="http://www.w3.org/1999/xhtml">
            <p>GENE_ASSOCIATION: </p>
            <p>SUBSYSTEM: </p>
          </html>
        </notes>
        <listOfReactants>
          <speciesReference species="M_LVAL_Ext__Cell" stoichiometry="1"/>
        </listOfReactants>
        <listOfProducts>
          <speciesReference species="M_LVAL_Cell" stoichiometry="1"/>
        </listOfProducts>
        <kineticLaw>
          <math xmlns="http://www.w3.org/1998/Math/MathML">
            <ci> FLUX_VALUE </ci>
          </math>
          <listOfParameters>
            <parameter id="LOWER_BOUND" value="0" units="mmol_per_gDW_per_hr"/>
            <parameter id="OBJECTIVE_COEFFICIENT" value="0" units="dimensionless"/>
            <parameter id="UPPER_BOUND" value="0" units="mmol_per_gDW_per_hr"/>
            <parameter id="FLUX_VALUE" value="0" units="mmol_per_gDW_per_hr"/>
          </listOfParameters>
        </kineticLaw>
      </reaction>
      <reaction id="R_LLEUt" name="LLEUt" reversible="true">
        <notes>
          <html xmlns="http://www.w3.org/1999/xhtml">
            <p>GENE_ASSOCIATION: </p>
            <p>SUBSYSTEM: </p>
          </html>
        </notes>
        <listOfReactants>
          <speciesReference species="M_LLEU_Ext__Cell" stoichiometry="1"/>
        </listOfReactants>
        <listOfProducts>
          <speciesReference species="M_LLEU_Cell" stoichiometry="1"/>
        </listOfProducts>
        <kineticLaw>
          <math xmlns="http://www.w3.org/1998/Math/MathML">
            <ci> FLUX_VALUE </ci>
          </math>
          <listOfParameters>
            <parameter id="LOWER_BOUND" value="0" units="mmol_per_gDW_per_hr"/>
            <parameter id="OBJECTIVE_COEFFICIENT" value="0" units="dimensionless"/>
            <parameter id="UPPER_BOUND" value="0" units="mmol_per_gDW_per_hr"/>
            <parameter id="FLUX_VALUE" value="0" units="mmol_per_gDW_per_hr"/>
          </listOfParameters>
        </kineticLaw>
      </reaction>
      <reaction id="R_LILEt" name="LILEt" reversible="true">
        <notes>
          <html xmlns="http://www.w3.org/1999/xhtml">
            <p>GENE_ASSOCIATION: </p>
            <p>SUBSYSTEM: </p>
          </html>
        </notes>
        <listOfReactants>
          <speciesReference species="M_LILE_Ext__Cell" stoichiometry="1"/>
        </listOfReactants>
        <listOfProducts>
          <speciesReference species="M_LILE_Cell" stoichiometry="1"/>
        </listOfProducts>
        <kineticLaw>
          <math xmlns="http://www.w3.org/1998/Math/MathML">
            <ci> FLUX_VALUE </ci>
          </math>
          <listOfParameters>
            <parameter id="LOWER_BOUND" value="0" units="mmol_per_gDW_per_hr"/>
            <parameter id="OBJECTIVE_COEFFICIENT" value="0" units="dimensionless"/>
            <parameter id="UPPER_BOUND" value="0" units="mmol_per_gDW_per_hr"/>
            <parameter id="FLUX_VALUE" value="0" units="mmol_per_gDW_per_hr"/>
          </listOfParameters>
        </kineticLaw>
      </reaction>
      <reaction id="R_LGLUt" name="LGLUt" reversible="true">
        <notes>
          <html xmlns="http://www.w3.org/1999/xhtml">
            <p>GENE_ASSOCIATION: </p>
            <p>SUBSYSTEM: </p>
          </html>
        </notes>
        <listOfReactants>
          <speciesReference species="M_LGLU_Ext__Cell" stoichiometry="1"/>
        </listOfReactants>
        <listOfProducts>
          <speciesReference species="M_LGLU_Cell" stoichiometry="1"/>
        </listOfProducts>
        <kineticLaw>
          <math xmlns="http://www.w3.org/1998/Math/MathML">
            <ci> FLUX_VALUE </ci>
          </math>
          <listOfParameters>
            <parameter id="LOWER_BOUND" value="0" units="mmol_per_gDW_per_hr"/>
            <parameter id="OBJECTIVE_COEFFICIENT" value="0" units="dimensionless"/>
            <parameter id="UPPER_BOUND" value="0" units="mmol_per_gDW_per_hr"/>
            <parameter id="FLUX_VALUE" value="0" units="mmol_per_gDW_per_hr"/>
          </listOfParameters>
        </kineticLaw>
      </reaction>
      <reaction id="R_LGLNt" name="LGLNt" reversible="true">
        <notes>
          <html xmlns="http://www.w3.org/1999/xhtml">
            <p>GENE_ASSOCIATION: </p>
            <p>SUBSYSTEM: </p>
          </html>
        </notes>
        <listOfReactants>
          <speciesReference species="M_LGLN_Ext__Cell" stoichiometry="1"/>
        </listOfReactants>
        <listOfProducts>
          <speciesReference species="M_LGLN_Cell" stoichiometry="1"/>
        </listOfProducts>
        <kineticLaw>
          <math xmlns="http://www.w3.org/1998/Math/MathML">
            <ci> FLUX_VALUE </ci>
          </math>
          <listOfParameters>
            <parameter id="LOWER_BOUND" value="0" units="mmol_per_gDW_per_hr"/>
            <parameter id="OBJECTIVE_COEFFICIENT" value="0" units="dimensionless"/>
            <parameter id="UPPER_BOUND" value="0" units="mmol_per_gDW_per_hr"/>
            <parameter id="FLUX_VALUE" value="0" units="mmol_per_gDW_per_hr"/>
          </listOfParameters>
        </kineticLaw>
      </reaction>
      <reaction id="R_LMETt" name="LMETt" reversible="true">
        <notes>
          <html xmlns="http://www.w3.org/1999/xhtml">
            <p>GENE_ASSOCIATION: </p>
            <p>SUBSYSTEM: </p>
          </html>
        </notes>
        <listOfReactants>
          <speciesReference species="M_LMET_Ext__Cell" stoichiometry="1"/>
        </listOfReactants>
        <listOfProducts>
          <speciesReference species="M_LMET_Cell" stoichiometry="1"/>
        </listOfProducts>
        <kineticLaw>
          <math xmlns="http://www.w3.org/1998/Math/MathML">
            <ci> FLUX_VALUE </ci>
          </math>
          <listOfParameters>
            <parameter id="LOWER_BOUND" value="0" units="mmol_per_gDW_per_hr"/>
            <parameter id="OBJECTIVE_COEFFICIENT" value="0" units="dimensionless"/>
            <parameter id="UPPER_BOUND" value="0" units="mmol_per_gDW_per_hr"/>
            <parameter id="FLUX_VALUE" value="0" units="mmol_per_gDW_per_hr"/>
          </listOfParameters>
        </kineticLaw>
      </reaction>
      <reaction id="R_LCYSt" name="LCYSt" reversible="true">
        <notes>
          <html xmlns="http://www.w3.org/1999/xhtml">
            <p>GENE_ASSOCIATION: </p>
            <p>SUBSYSTEM: </p>
          </html>
        </notes>
        <listOfReactants>
          <speciesReference species="M_LCYS_Ext__Cell" stoichiometry="1"/>
        </listOfReactants>
        <listOfProducts>
          <speciesReference species="M_LCYS_Cell" stoichiometry="1"/>
        </listOfProducts>
        <kineticLaw>
          <math xmlns="http://www.w3.org/1998/Math/MathML">
            <ci> FLUX_VALUE </ci>
          </math>
          <listOfParameters>
            <parameter id="LOWER_BOUND" value="0" units="mmol_per_gDW_per_hr"/>
            <parameter id="OBJECTIVE_COEFFICIENT" value="0" units="dimensionless"/>
            <parameter id="UPPER_BOUND" value="0" units="mmol_per_gDW_per_hr"/>
            <parameter id="FLUX_VALUE" value="0" units="mmol_per_gDW_per_hr"/>
          </listOfParameters>
        </kineticLaw>
      </reaction>
      <reaction id="R_LASPt" name="LASPt" reversible="true">
        <notes>
          <html xmlns="http://www.w3.org/1999/xhtml">
            <p>GENE_ASSOCIATION: </p>
            <p>SUBSYSTEM: </p>
          </html>
        </notes>
        <listOfReactants>
          <speciesReference species="M_LASP_Ext__Cell" stoichiometry="1"/>
        </listOfReactants>
        <listOfProducts>
          <speciesReference species="M_LASP_Cell" stoichiometry="1"/>
        </listOfProducts>
        <kineticLaw>
          <math xmlns="http://www.w3.org/1998/Math/MathML">
            <ci> FLUX_VALUE </ci>
          </math>
          <listOfParameters>
            <parameter id="LOWER_BOUND" value="0" units="mmol_per_gDW_per_hr"/>
            <parameter id="OBJECTIVE_COEFFICIENT" value="0" units="dimensionless"/>
            <parameter id="UPPER_BOUND" value="0" units="mmol_per_gDW_per_hr"/>
            <parameter id="FLUX_VALUE" value="0" units="mmol_per_gDW_per_hr"/>
          </listOfParameters>
        </kineticLaw>
      </reaction>
      <reaction id="R_LASNt" name="LASNt" reversible="true">
        <notes>
          <html xmlns="http://www.w3.org/1999/xhtml">
            <p>GENE_ASSOCIATION: </p>
            <p>SUBSYSTEM: </p>
          </html>
        </notes>
        <listOfReactants>
          <speciesReference species="M_LASN_Ext__Cell" stoichiometry="1"/>
        </listOfReactants>
        <listOfProducts>
          <speciesReference species="M_LASN_Cell" stoichiometry="1"/>
        </listOfProducts>
        <kineticLaw>
          <math xmlns="http://www.w3.org/1998/Math/MathML">
            <ci> FLUX_VALUE </ci>
          </math>
          <listOfParameters>
            <parameter id="LOWER_BOUND" value="0" units="mmol_per_gDW_per_hr"/>
            <parameter id="OBJECTIVE_COEFFICIENT" value="0" units="dimensionless"/>
            <parameter id="UPPER_BOUND" value="0" units="mmol_per_gDW_per_hr"/>
            <parameter id="FLUX_VALUE" value="0" units="mmol_per_gDW_per_hr"/>
          </listOfParameters>
        </kineticLaw>
      </reaction>
      <reaction id="R_LPROt" name="LPROt" reversible="true">
        <notes>
          <html xmlns="http://www.w3.org/1999/xhtml">
            <p>GENE_ASSOCIATION: </p>
            <p>SUBSYSTEM: </p>
          </html>
        </notes>
        <listOfReactants>
          <speciesReference species="M_LPRO_Ext__Cell" stoichiometry="1"/>
        </listOfReactants>
        <listOfProducts>
          <speciesReference species="M_LPRO_Cell" stoichiometry="1"/>
        </listOfProducts>
        <kineticLaw>
          <math xmlns="http://www.w3.org/1998/Math/MathML">
            <ci> FLUX_VALUE </ci>
          </math>
          <listOfParameters>
            <parameter id="LOWER_BOUND" value="0" units="mmol_per_gDW_per_hr"/>
            <parameter id="OBJECTIVE_COEFFICIENT" value="0" units="dimensionless"/>
            <parameter id="UPPER_BOUND" value="0" units="mmol_per_gDW_per_hr"/>
            <parameter id="FLUX_VALUE" value="0" units="mmol_per_gDW_per_hr"/>
          </listOfParameters>
        </kineticLaw>
      </reaction>
      <reaction id="R_LTRPt" name="LTRPt" reversible="true">
        <notes>
          <html xmlns="http://www.w3.org/1999/xhtml">
            <p>GENE_ASSOCIATION: </p>
            <p>SUBSYSTEM: </p>
          </html>
        </notes>
        <listOfReactants>
          <speciesReference species="M_LTRP_Ext__Cell" stoichiometry="1"/>
        </listOfReactants>
        <listOfProducts>
          <speciesReference species="M_LTRP_Cell" stoichiometry="1"/>
        </listOfProducts>
        <kineticLaw>
          <math xmlns="http://www.w3.org/1998/Math/MathML">
            <ci> FLUX_VALUE </ci>
          </math>
          <listOfParameters>
            <parameter id="LOWER_BOUND" value="0" units="mmol_per_gDW_per_hr"/>
            <parameter id="OBJECTIVE_COEFFICIENT" value="0" units="dimensionless"/>
            <parameter id="UPPER_BOUND" value="0" units="mmol_per_gDW_per_hr"/>
            <parameter id="FLUX_VALUE" value="0" units="mmol_per_gDW_per_hr"/>
          </listOfParameters>
        </kineticLaw>
      </reaction>
      <reaction id="R_LTYRt" name="LTYRt" reversible="true">
        <notes>
          <html xmlns="http://www.w3.org/1999/xhtml">
            <p>GENE_ASSOCIATION: </p>
            <p>SUBSYSTEM: </p>
          </html>
        </notes>
        <listOfReactants>
          <speciesReference species="M_LTYR_Ext__Cell" stoichiometry="1"/>
        </listOfReactants>
        <listOfProducts>
          <speciesReference species="M_LTYR_Cell" stoichiometry="1"/>
        </listOfProducts>
        <kineticLaw>
          <math xmlns="http://www.w3.org/1998/Math/MathML">
            <ci> FLUX_VALUE </ci>
          </math>
          <listOfParameters>
            <parameter id="LOWER_BOUND" value="0" units="mmol_per_gDW_per_hr"/>
            <parameter id="OBJECTIVE_COEFFICIENT" value="0" units="dimensionless"/>
            <parameter id="UPPER_BOUND" value="0" units="mmol_per_gDW_per_hr"/>
            <parameter id="FLUX_VALUE" value="0" units="mmol_per_gDW_per_hr"/>
          </listOfParameters>
        </kineticLaw>
      </reaction>
      <reaction id="R_LHISt" name="LHISt" reversible="true">
        <notes>
          <html xmlns="http://www.w3.org/1999/xhtml">
            <p>GENE_ASSOCIATION: </p>
            <p>SUBSYSTEM: </p>
          </html>
        </notes>
        <listOfReactants>
          <speciesReference species="M_LHIS_Ext__Cell" stoichiometry="1"/>
        </listOfReactants>
        <listOfProducts>
          <speciesReference species="M_LHIS_Cell" stoichiometry="1"/>
        </listOfProducts>
        <kineticLaw>
          <math xmlns="http://www.w3.org/1998/Math/MathML">
            <ci> FLUX_VALUE </ci>
          </math>
          <listOfParameters>
            <parameter id="LOWER_BOUND" value="0" units="mmol_per_gDW_per_hr"/>
            <parameter id="OBJECTIVE_COEFFICIENT" value="0" units="dimensionless"/>
            <parameter id="UPPER_BOUND" value="0" units="mmol_per_gDW_per_hr"/>
            <parameter id="FLUX_VALUE" value="0" units="mmol_per_gDW_per_hr"/>
          </listOfParameters>
        </kineticLaw>
      </reaction>
      <reaction id="R_LPHEt" name="LPHEt" reversible="true">
        <notes>
          <html xmlns="http://www.w3.org/1999/xhtml">
            <p>GENE_ASSOCIATION: </p>
            <p>SUBSYSTEM: </p>
          </html>
        </notes>
        <listOfReactants>
          <speciesReference species="M_LPHE_Ext__Cell" stoichiometry="1"/>
        </listOfReactants>
        <listOfProducts>
          <speciesReference species="M_LPHE_Cell" stoichiometry="1"/>
        </listOfProducts>
        <kineticLaw>
          <math xmlns="http://www.w3.org/1998/Math/MathML">
            <ci> FLUX_VALUE </ci>
          </math>
          <listOfParameters>
            <parameter id="LOWER_BOUND" value="0" units="mmol_per_gDW_per_hr"/>
            <parameter id="OBJECTIVE_COEFFICIENT" value="0" units="dimensionless"/>
            <parameter id="UPPER_BOUND" value="0" units="mmol_per_gDW_per_hr"/>
            <parameter id="FLUX_VALUE" value="0" units="mmol_per_gDW_per_hr"/>
          </listOfParameters>
        </kineticLaw>
      </reaction>
      <reaction id="R_LSERt" name="LSERt" reversible="true">
        <notes>
          <html xmlns="http://www.w3.org/1999/xhtml">
            <p>GENE_ASSOCIATION: </p>
            <p>SUBSYSTEM: </p>
          </html>
        </notes>
        <listOfReactants>
          <speciesReference species="M_LSER_Ext__Cell" stoichiometry="1"/>
        </listOfReactants>
        <listOfProducts>
          <speciesReference species="M_LSER_Cell" stoichiometry="1"/>
        </listOfProducts>
        <kineticLaw>
          <math xmlns="http://www.w3.org/1998/Math/MathML">
            <ci> FLUX_VALUE </ci>
          </math>
          <listOfParameters>
            <parameter id="LOWER_BOUND" value="0" units="mmol_per_gDW_per_hr"/>
            <parameter id="OBJECTIVE_COEFFICIENT" value="0" units="dimensionless"/>
            <parameter id="UPPER_BOUND" value="0" units="mmol_per_gDW_per_hr"/>
            <parameter id="FLUX_VALUE" value="0" units="mmol_per_gDW_per_hr"/>
          </listOfParameters>
        </kineticLaw>
      </reaction>
      <reaction id="R_LTHRt" name="LTHRt" reversible="true">
        <notes>
          <html xmlns="http://www.w3.org/1999/xhtml">
            <p>GENE_ASSOCIATION: </p>
            <p>SUBSYSTEM: </p>
          </html>
        </notes>
        <listOfReactants>
          <speciesReference species="M_LTHR_Ext__Cell" stoichiometry="1"/>
        </listOfReactants>
        <listOfProducts>
          <speciesReference species="M_LTHR_Cell" stoichiometry="1"/>
        </listOfProducts>
        <kineticLaw>
          <math xmlns="http://www.w3.org/1998/Math/MathML">
            <ci> FLUX_VALUE </ci>
          </math>
          <listOfParameters>
            <parameter id="LOWER_BOUND" value="0" units="mmol_per_gDW_per_hr"/>
            <parameter id="OBJECTIVE_COEFFICIENT" value="0" units="dimensionless"/>
            <parameter id="UPPER_BOUND" value="0" units="mmol_per_gDW_per_hr"/>
            <parameter id="FLUX_VALUE" value="0" units="mmol_per_gDW_per_hr"/>
          </listOfParameters>
        </kineticLaw>
      </reaction>
      <reaction id="R_LLYSt" name="LLYSt" reversible="true">
        <notes>
          <html xmlns="http://www.w3.org/1999/xhtml">
            <p>GENE_ASSOCIATION: </p>
            <p>SUBSYSTEM: </p>
          </html>
        </notes>
        <listOfReactants>
          <speciesReference species="M_LLYS_Ext__Cell" stoichiometry="1"/>
        </listOfReactants>
        <listOfProducts>
          <speciesReference species="M_LLYS_Cell" stoichiometry="1"/>
        </listOfProducts>
        <kineticLaw>
          <math xmlns="http://www.w3.org/1998/Math/MathML">
            <ci> FLUX_VALUE </ci>
          </math>
          <listOfParameters>
            <parameter id="LOWER_BOUND" value="0" units="mmol_per_gDW_per_hr"/>
            <parameter id="OBJECTIVE_COEFFICIENT" value="0" units="dimensionless"/>
            <parameter id="UPPER_BOUND" value="0" units="mmol_per_gDW_per_hr"/>
            <parameter id="FLUX_VALUE" value="0" units="mmol_per_gDW_per_hr"/>
          </listOfParameters>
        </kineticLaw>
      </reaction>
      <reaction id="R_LARGt" name="LARGt" reversible="true">
        <notes>
          <html xmlns="http://www.w3.org/1999/xhtml">
            <p>GENE_ASSOCIATION: </p>
            <p>SUBSYSTEM: </p>
          </html>
        </notes>
        <listOfReactants>
          <speciesReference species="M_LARG_Ext__Cell" stoichiometry="1"/>
        </listOfReactants>
        <listOfProducts>
          <speciesReference species="M_LARG_Cell" stoichiometry="1"/>
        </listOfProducts>
        <kineticLaw>
          <math xmlns="http://www.w3.org/1998/Math/MathML">
            <ci> FLUX_VALUE </ci>
          </math>
          <listOfParameters>
            <parameter id="LOWER_BOUND" value="0" units="mmol_per_gDW_per_hr"/>
            <parameter id="OBJECTIVE_COEFFICIENT" value="0" units="dimensionless"/>
            <parameter id="UPPER_BOUND" value="0" units="mmol_per_gDW_per_hr"/>
            <parameter id="FLUX_VALUE" value="0" units="mmol_per_gDW_per_hr"/>
          </listOfParameters>
        </kineticLaw>
      </reaction>
      <reaction id="R_LALAabc" name="LALAabc" reversible="false">
        <notes>
          <html xmlns="http://www.w3.org/1999/xhtml">
            <p>GENE_ASSOCIATION: </p>
            <p>SUBSYSTEM: </p>
          </html>
        </notes>
        <listOfReactants>
          <speciesReference species="M_LALA_Ext__Cell" stoichiometry="1"/>
          <speciesReference species="M_ATP_Cell" stoichiometry="1"/>
        </listOfReactants>
        <listOfProducts>
          <speciesReference species="M_Pi_Cell" stoichiometry="1"/>
          <speciesReference species="M_ADP_Cell" stoichiometry="1"/>
          <speciesReference species="M_LALA_Cell" stoichiometry="1"/>
        </listOfProducts>
        <kineticLaw>
          <math xmlns="http://www.w3.org/1998/Math/MathML">
            <ci> FLUX_VALUE </ci>
          </math>
          <listOfParameters>
            <parameter id="LOWER_BOUND" value="0" units="mmol_per_gDW_per_hr"/>
            <parameter id="OBJECTIVE_COEFFICIENT" value="0" units="dimensionless"/>
            <parameter id="UPPER_BOUND" value="0" units="mmol_per_gDW_per_hr"/>
            <parameter id="FLUX_VALUE" value="0" units="mmol_per_gDW_per_hr"/>
          </listOfParameters>
        </kineticLaw>
      </reaction>
      <reaction id="R_LVALabc" name="LVALabc" reversible="false">
        <notes>
          <html xmlns="http://www.w3.org/1999/xhtml">
            <p>GENE_ASSOCIATION: </p>
            <p>SUBSYSTEM: </p>
          </html>
        </notes>
        <listOfReactants>
          <speciesReference species="M_ATP_Cell" stoichiometry="1"/>
          <speciesReference species="M_LVAL_Ext__Cell" stoichiometry="1"/>
        </listOfReactants>
        <listOfProducts>
          <speciesReference species="M_Pi_Cell" stoichiometry="1"/>
          <speciesReference species="M_ADP_Cell" stoichiometry="1"/>
          <speciesReference species="M_LVAL_Cell" stoichiometry="1"/>
        </listOfProducts>
        <kineticLaw>
          <math xmlns="http://www.w3.org/1998/Math/MathML">
            <ci> FLUX_VALUE </ci>
          </math>
          <listOfParameters>
            <parameter id="LOWER_BOUND" value="0" units="mmol_per_gDW_per_hr"/>
            <parameter id="OBJECTIVE_COEFFICIENT" value="0" units="dimensionless"/>
            <parameter id="UPPER_BOUND" value="0" units="mmol_per_gDW_per_hr"/>
            <parameter id="FLUX_VALUE" value="0" units="mmol_per_gDW_per_hr"/>
          </listOfParameters>
        </kineticLaw>
      </reaction>
      <reaction id="R_LTHRabc" name="LTHRabc" reversible="false">
        <notes>
          <html xmlns="http://www.w3.org/1999/xhtml">
            <p>GENE_ASSOCIATION: </p>
            <p>SUBSYSTEM: </p>
          </html>
        </notes>
        <listOfReactants>
          <speciesReference species="M_LTHR_Ext__Cell" stoichiometry="1"/>
          <speciesReference species="M_ATP_Cell" stoichiometry="1"/>
        </listOfReactants>
        <listOfProducts>
          <speciesReference species="M_Pi_Cell" stoichiometry="1"/>
          <speciesReference species="M_ADP_Cell" stoichiometry="1"/>
          <speciesReference species="M_LTHR_Cell" stoichiometry="1"/>
        </listOfProducts>
        <kineticLaw>
          <math xmlns="http://www.w3.org/1998/Math/MathML">
            <ci> FLUX_VALUE </ci>
          </math>
          <listOfParameters>
            <parameter id="LOWER_BOUND" value="0" units="mmol_per_gDW_per_hr"/>
            <parameter id="OBJECTIVE_COEFFICIENT" value="0" units="dimensionless"/>
            <parameter id="UPPER_BOUND" value="0" units="mmol_per_gDW_per_hr"/>
            <parameter id="FLUX_VALUE" value="0" units="mmol_per_gDW_per_hr"/>
          </listOfParameters>
        </kineticLaw>
      </reaction>
      <reaction id="R_LCYSabc" name="LCYSabc" reversible="false">
        <notes>
          <html xmlns="http://www.w3.org/1999/xhtml">
            <p>GENE_ASSOCIATION: </p>
            <p>SUBSYSTEM: </p>
          </html>
        </notes>
        <listOfReactants>
          <speciesReference species="M_LCYS_Ext__Cell" stoichiometry="1"/>
          <speciesReference species="M_ATP_Cell" stoichiometry="1"/>
        </listOfReactants>
        <listOfProducts>
          <speciesReference species="M_LCYS_Cell" stoichiometry="1"/>
          <speciesReference species="M_ADP_Cell" stoichiometry="1"/>
          <speciesReference species="M_Pi_Cell" stoichiometry="1"/>
        </listOfProducts>
        <kineticLaw>
          <math xmlns="http://www.w3.org/1998/Math/MathML">
            <ci> FLUX_VALUE </ci>
          </math>
          <listOfParameters>
            <parameter id="LOWER_BOUND" value="0" units="mmol_per_gDW_per_hr"/>
            <parameter id="OBJECTIVE_COEFFICIENT" value="0" units="dimensionless"/>
            <parameter id="UPPER_BOUND" value="0" units="mmol_per_gDW_per_hr"/>
            <parameter id="FLUX_VALUE" value="0" units="mmol_per_gDW_per_hr"/>
          </listOfParameters>
        </kineticLaw>
      </reaction>
      <reaction id="R_LILEabc" name="LILEabc" reversible="false">
        <notes>
          <html xmlns="http://www.w3.org/1999/xhtml">
            <p>GENE_ASSOCIATION: </p>
            <p>SUBSYSTEM: </p>
          </html>
        </notes>
        <listOfReactants>
          <speciesReference species="M_LILE_Ext__Cell" stoichiometry="1"/>
          <speciesReference species="M_ATP_Cell" stoichiometry="1"/>
        </listOfReactants>
        <listOfProducts>
          <speciesReference species="M_Pi_Cell" stoichiometry="1"/>
          <speciesReference species="M_ADP_Cell" stoichiometry="1"/>
          <speciesReference species="M_LILE_Cell" stoichiometry="1"/>
        </listOfProducts>
        <kineticLaw>
          <math xmlns="http://www.w3.org/1998/Math/MathML">
            <ci> FLUX_VALUE </ci>
          </math>
          <listOfParameters>
            <parameter id="LOWER_BOUND" value="0" units="mmol_per_gDW_per_hr"/>
            <parameter id="OBJECTIVE_COEFFICIENT" value="0" units="dimensionless"/>
            <parameter id="UPPER_BOUND" value="0" units="mmol_per_gDW_per_hr"/>
            <parameter id="FLUX_VALUE" value="0" units="mmol_per_gDW_per_hr"/>
          </listOfParameters>
        </kineticLaw>
      </reaction>
      <reaction id="R_LASNabc" name="LASNabc" reversible="false">
        <notes>
          <html xmlns="http://www.w3.org/1999/xhtml">
            <p>GENE_ASSOCIATION: </p>
            <p>SUBSYSTEM: </p>
          </html>
        </notes>
        <listOfReactants>
          <speciesReference species="M_LASN_Ext__Cell" stoichiometry="1"/>
          <speciesReference species="M_ATP_Cell" stoichiometry="1"/>
        </listOfReactants>
        <listOfProducts>
          <speciesReference species="M_Pi_Cell" stoichiometry="1"/>
          <speciesReference species="M_ADP_Cell" stoichiometry="1"/>
          <speciesReference species="M_LASN_Cell" stoichiometry="1"/>
        </listOfProducts>
        <kineticLaw>
          <math xmlns="http://www.w3.org/1998/Math/MathML">
            <ci> FLUX_VALUE </ci>
          </math>
          <listOfParameters>
            <parameter id="LOWER_BOUND" value="0" units="mmol_per_gDW_per_hr"/>
            <parameter id="OBJECTIVE_COEFFICIENT" value="0" units="dimensionless"/>
            <parameter id="UPPER_BOUND" value="0" units="mmol_per_gDW_per_hr"/>
            <parameter id="FLUX_VALUE" value="0" units="mmol_per_gDW_per_hr"/>
          </listOfParameters>
        </kineticLaw>
      </reaction>
      <reaction id="R_LASPabc" name="LASPabc" reversible="false">
        <notes>
          <html xmlns="http://www.w3.org/1999/xhtml">
            <p>GENE_ASSOCIATION: </p>
            <p>SUBSYSTEM: </p>
          </html>
        </notes>
        <listOfReactants>
          <speciesReference species="M_LASP_Ext__Cell" stoichiometry="1"/>
          <speciesReference species="M_ATP_Cell" stoichiometry="1"/>
        </listOfReactants>
        <listOfProducts>
          <speciesReference species="M_Pi_Cell" stoichiometry="1"/>
          <speciesReference species="M_LASP_Cell" stoichiometry="1"/>
          <speciesReference species="M_ADP_Cell" stoichiometry="1"/>
        </listOfProducts>
        <kineticLaw>
          <math xmlns="http://www.w3.org/1998/Math/MathML">
            <ci> FLUX_VALUE </ci>
          </math>
          <listOfParameters>
            <parameter id="LOWER_BOUND" value="0" units="mmol_per_gDW_per_hr"/>
            <parameter id="OBJECTIVE_COEFFICIENT" value="0" units="dimensionless"/>
            <parameter id="UPPER_BOUND" value="0" units="mmol_per_gDW_per_hr"/>
            <parameter id="FLUX_VALUE" value="0" units="mmol_per_gDW_per_hr"/>
          </listOfParameters>
        </kineticLaw>
      </reaction>
      <reaction id="R_LGLNabc" name="LGLNabc" reversible="false">
        <notes>
          <html xmlns="http://www.w3.org/1999/xhtml">
            <p>GENE_ASSOCIATION: </p>
            <p>SUBSYSTEM: </p>
          </html>
        </notes>
        <listOfReactants>
          <speciesReference species="M_LGLN_Ext__Cell" stoichiometry="1"/>
          <speciesReference species="M_ATP_Cell" stoichiometry="1"/>
        </listOfReactants>
        <listOfProducts>
          <speciesReference species="M_LGLN_Cell" stoichiometry="1"/>
          <speciesReference species="M_Pi_Cell" stoichiometry="1"/>
          <speciesReference species="M_ADP_Cell" stoichiometry="1"/>
        </listOfProducts>
        <kineticLaw>
          <math xmlns="http://www.w3.org/1998/Math/MathML">
            <ci> FLUX_VALUE </ci>
          </math>
          <listOfParameters>
            <parameter id="LOWER_BOUND" value="0" units="mmol_per_gDW_per_hr"/>
            <parameter id="OBJECTIVE_COEFFICIENT" value="0" units="dimensionless"/>
            <parameter id="UPPER_BOUND" value="0" units="mmol_per_gDW_per_hr"/>
            <parameter id="FLUX_VALUE" value="0" units="mmol_per_gDW_per_hr"/>
          </listOfParameters>
        </kineticLaw>
      </reaction>
      <reaction id="R_LGLUabc" name="LGLUabc" reversible="false">
        <notes>
          <html xmlns="http://www.w3.org/1999/xhtml">
            <p>GENE_ASSOCIATION: </p>
            <p>SUBSYSTEM: </p>
          </html>
        </notes>
        <listOfReactants>
          <speciesReference species="M_LGLU_Ext__Cell" stoichiometry="1"/>
          <speciesReference species="M_ATP_Cell" stoichiometry="1"/>
        </listOfReactants>
        <listOfProducts>
          <speciesReference species="M_Pi_Cell" stoichiometry="1"/>
          <speciesReference species="M_ADP_Cell" stoichiometry="1"/>
          <speciesReference species="M_LGLU_Cell" stoichiometry="1"/>
        </listOfProducts>
        <kineticLaw>
          <math xmlns="http://www.w3.org/1998/Math/MathML">
            <ci> FLUX_VALUE </ci>
          </math>
          <listOfParameters>
            <parameter id="LOWER_BOUND" value="0" units="mmol_per_gDW_per_hr"/>
            <parameter id="OBJECTIVE_COEFFICIENT" value="0" units="dimensionless"/>
            <parameter id="UPPER_BOUND" value="0" units="mmol_per_gDW_per_hr"/>
            <parameter id="FLUX_VALUE" value="0" units="mmol_per_gDW_per_hr"/>
          </listOfParameters>
        </kineticLaw>
      </reaction>
      <reaction id="R_LARGabc" name="LARGabc" reversible="false">
        <notes>
          <html xmlns="http://www.w3.org/1999/xhtml">
            <p>GENE_ASSOCIATION: </p>
            <p>SUBSYSTEM: </p>
          </html>
        </notes>
        <listOfReactants>
          <speciesReference species="M_LARG_Ext__Cell" stoichiometry="1"/>
          <speciesReference species="M_ATP_Cell" stoichiometry="1"/>
        </listOfReactants>
        <listOfProducts>
          <speciesReference species="M_LARG_Cell" stoichiometry="1"/>
          <speciesReference species="M_Pi_Cell" stoichiometry="1"/>
          <speciesReference species="M_ADP_Cell" stoichiometry="1"/>
        </listOfProducts>
        <kineticLaw>
          <math xmlns="http://www.w3.org/1998/Math/MathML">
            <ci> FLUX_VALUE </ci>
          </math>
          <listOfParameters>
            <parameter id="LOWER_BOUND" value="0" units="mmol_per_gDW_per_hr"/>
            <parameter id="OBJECTIVE_COEFFICIENT" value="0" units="dimensionless"/>
            <parameter id="UPPER_BOUND" value="0" units="mmol_per_gDW_per_hr"/>
            <parameter id="FLUX_VALUE" value="0" units="mmol_per_gDW_per_hr"/>
          </listOfParameters>
        </kineticLaw>
      </reaction>
      <reaction id="R_LHISabc" name="LHISabc" reversible="false">
        <notes>
          <html xmlns="http://www.w3.org/1999/xhtml">
            <p>GENE_ASSOCIATION: </p>
            <p>SUBSYSTEM: </p>
          </html>
        </notes>
        <listOfReactants>
          <speciesReference species="M_ATP_Cell" stoichiometry="1"/>
          <speciesReference species="M_LHIS_Ext__Cell" stoichiometry="1"/>
        </listOfReactants>
        <listOfProducts>
          <speciesReference species="M_Pi_Cell" stoichiometry="1"/>
          <speciesReference species="M_ADP_Cell" stoichiometry="1"/>
          <speciesReference species="M_LHIS_Cell" stoichiometry="1"/>
        </listOfProducts>
        <kineticLaw>
          <math xmlns="http://www.w3.org/1998/Math/MathML">
            <ci> FLUX_VALUE </ci>
          </math>
          <listOfParameters>
            <parameter id="LOWER_BOUND" value="0" units="mmol_per_gDW_per_hr"/>
            <parameter id="OBJECTIVE_COEFFICIENT" value="0" units="dimensionless"/>
            <parameter id="UPPER_BOUND" value="0" units="mmol_per_gDW_per_hr"/>
            <parameter id="FLUX_VALUE" value="0" units="mmol_per_gDW_per_hr"/>
          </listOfParameters>
        </kineticLaw>
      </reaction>
      <reaction id="R_LLYSabc" name="LLYSabc" reversible="false">
        <notes>
          <html xmlns="http://www.w3.org/1999/xhtml">
            <p>GENE_ASSOCIATION: </p>
            <p>SUBSYSTEM: </p>
          </html>
        </notes>
        <listOfReactants>
          <speciesReference species="M_LLYS_Ext__Cell" stoichiometry="1"/>
          <speciesReference species="M_ATP_Cell" stoichiometry="1"/>
        </listOfReactants>
        <listOfProducts>
          <speciesReference species="M_Pi_Cell" stoichiometry="1"/>
          <speciesReference species="M_ADP_Cell" stoichiometry="1"/>
          <speciesReference species="M_LLYS_Cell" stoichiometry="1"/>
        </listOfProducts>
        <kineticLaw>
          <math xmlns="http://www.w3.org/1998/Math/MathML">
            <ci> FLUX_VALUE </ci>
          </math>
          <listOfParameters>
            <parameter id="LOWER_BOUND" value="0" units="mmol_per_gDW_per_hr"/>
            <parameter id="OBJECTIVE_COEFFICIENT" value="0" units="dimensionless"/>
            <parameter id="UPPER_BOUND" value="0" units="mmol_per_gDW_per_hr"/>
            <parameter id="FLUX_VALUE" value="0" units="mmol_per_gDW_per_hr"/>
          </listOfParameters>
        </kineticLaw>
      </reaction>
      <reaction id="R_LPROabc" name="LPROabc" reversible="false">
        <notes>
          <html xmlns="http://www.w3.org/1999/xhtml">
            <p>GENE_ASSOCIATION: </p>
            <p>SUBSYSTEM: </p>
          </html>
        </notes>
        <listOfReactants>
          <speciesReference species="M_LPRO_Ext__Cell" stoichiometry="1"/>
          <speciesReference species="M_ATP_Cell" stoichiometry="1"/>
        </listOfReactants>
        <listOfProducts>
          <speciesReference species="M_LPRO_Cell" stoichiometry="1"/>
          <speciesReference species="M_Pi_Cell" stoichiometry="1"/>
          <speciesReference species="M_ADP_Cell" stoichiometry="1"/>
        </listOfProducts>
        <kineticLaw>
          <math xmlns="http://www.w3.org/1998/Math/MathML">
            <ci> FLUX_VALUE </ci>
          </math>
          <listOfParameters>
            <parameter id="LOWER_BOUND" value="0" units="mmol_per_gDW_per_hr"/>
            <parameter id="OBJECTIVE_COEFFICIENT" value="0" units="dimensionless"/>
            <parameter id="UPPER_BOUND" value="0" units="mmol_per_gDW_per_hr"/>
            <parameter id="FLUX_VALUE" value="0" units="mmol_per_gDW_per_hr"/>
          </listOfParameters>
        </kineticLaw>
      </reaction>
      <reaction id="R_LMETabc" name="LMETabc" reversible="false">
        <notes>
          <html xmlns="http://www.w3.org/1999/xhtml">
            <p>GENE_ASSOCIATION: </p>
            <p>SUBSYSTEM: </p>
          </html>
        </notes>
        <listOfReactants>
          <speciesReference species="M_ATP_Cell" stoichiometry="1"/>
          <speciesReference species="M_LMET_Ext__Cell" stoichiometry="1"/>
        </listOfReactants>
        <listOfProducts>
          <speciesReference species="M_Pi_Cell" stoichiometry="1"/>
          <speciesReference species="M_ADP_Cell" stoichiometry="1"/>
          <speciesReference species="M_LMET_Cell" stoichiometry="1"/>
        </listOfProducts>
        <kineticLaw>
          <math xmlns="http://www.w3.org/1998/Math/MathML">
            <ci> FLUX_VALUE </ci>
          </math>
          <listOfParameters>
            <parameter id="LOWER_BOUND" value="0" units="mmol_per_gDW_per_hr"/>
            <parameter id="OBJECTIVE_COEFFICIENT" value="0" units="dimensionless"/>
            <parameter id="UPPER_BOUND" value="0" units="mmol_per_gDW_per_hr"/>
            <parameter id="FLUX_VALUE" value="0" units="mmol_per_gDW_per_hr"/>
          </listOfParameters>
        </kineticLaw>
      </reaction>
      <reaction id="R_ACt" name="ACt" reversible="true">
        <notes>
          <html xmlns="http://www.w3.org/1999/xhtml">
            <p>GENE_ASSOCIATION: </p>
            <p>SUBSYSTEM: </p>
          </html>
        </notes>
        <listOfReactants>
          <speciesReference species="M_AC_Cell" stoichiometry="1"/>
        </listOfReactants>
        <listOfProducts>
          <speciesReference species="M_AC_Ext__Cell" stoichiometry="1"/>
        </listOfProducts>
        <kineticLaw>
          <math xmlns="http://www.w3.org/1998/Math/MathML">
            <ci> FLUX_VALUE </ci>
          </math>
          <listOfParameters>
            <parameter id="LOWER_BOUND" value="0" units="mmol_per_gDW_per_hr"/>
            <parameter id="OBJECTIVE_COEFFICIENT" value="0" units="dimensionless"/>
            <parameter id="UPPER_BOUND" value="1000" units="mmol_per_gDW_per_hr"/>
            <parameter id="FLUX_VALUE" value="0" units="mmol_per_gDW_per_hr"/>
          </listOfParameters>
        </kineticLaw>
      </reaction>
      <reaction id="R_BUt" name="BUt" reversible="true">
        <notes>
          <html xmlns="http://www.w3.org/1999/xhtml">
            <p>GENE_ASSOCIATION: </p>
            <p>SUBSYSTEM: </p>
          </html>
        </notes>
        <listOfReactants>
          <speciesReference species="M_BU_Cell" stoichiometry="1"/>
        </listOfReactants>
        <listOfProducts>
          <speciesReference species="M_BU_Ext__Cell" stoichiometry="1"/>
        </listOfProducts>
        <kineticLaw>
          <math xmlns="http://www.w3.org/1998/Math/MathML">
            <ci> FLUX_VALUE </ci>
          </math>
          <listOfParameters>
            <parameter id="LOWER_BOUND" value="0" units="mmol_per_gDW_per_hr"/>
            <parameter id="OBJECTIVE_COEFFICIENT" value="0" units="dimensionless"/>
            <parameter id="UPPER_BOUND" value="1000" units="mmol_per_gDW_per_hr"/>
            <parameter id="FLUX_VALUE" value="0" units="mmol_per_gDW_per_hr"/>
          </listOfParameters>
        </kineticLaw>
      </reaction>
      <reaction id="R_PROPt" name="PROPt" reversible="true">
        <notes>
          <html xmlns="http://www.w3.org/1999/xhtml">
            <p>GENE_ASSOCIATION: </p>
            <p>SUBSYSTEM: </p>
          </html>
        </notes>
        <listOfReactants>
          <speciesReference species="M_PROP_Cell" stoichiometry="1"/>
        </listOfReactants>
        <listOfProducts>
          <speciesReference species="M_PROP_Ext__Cell" stoichiometry="1"/>
        </listOfProducts>
        <kineticLaw>
          <math xmlns="http://www.w3.org/1998/Math/MathML">
            <ci> FLUX_VALUE </ci>
          </math>
          <listOfParameters>
            <parameter id="LOWER_BOUND" value="0" units="mmol_per_gDW_per_hr"/>
            <parameter id="OBJECTIVE_COEFFICIENT" value="0" units="dimensionless"/>
            <parameter id="UPPER_BOUND" value="0" units="mmol_per_gDW_per_hr"/>
            <parameter id="FLUX_VALUE" value="0" units="mmol_per_gDW_per_hr"/>
          </listOfParameters>
        </kineticLaw>
      </reaction>
      <reaction id="R_MALt" name="MALt" reversible="true">
        <notes>
          <html xmlns="http://www.w3.org/1999/xhtml">
            <p>GENE_ASSOCIATION: </p>
            <p>SUBSYSTEM: </p>
          </html>
        </notes>
        <listOfReactants>
          <speciesReference species="M_MAL_Cell" stoichiometry="1"/>
        </listOfReactants>
        <listOfProducts>
          <speciesReference species="M_MAL_Ext__Cell" stoichiometry="1"/>
        </listOfProducts>
        <kineticLaw>
          <math xmlns="http://www.w3.org/1998/Math/MathML">
            <ci> FLUX_VALUE </ci>
          </math>
          <listOfParameters>
            <parameter id="LOWER_BOUND" value="0" units="mmol_per_gDW_per_hr"/>
            <parameter id="OBJECTIVE_COEFFICIENT" value="0" units="dimensionless"/>
            <parameter id="UPPER_BOUND" value="0" units="mmol_per_gDW_per_hr"/>
            <parameter id="FLUX_VALUE" value="0" units="mmol_per_gDW_per_hr"/>
          </listOfParameters>
        </kineticLaw>
      </reaction>
      <reaction id="R_UREAt" name="UREAt" reversible="false">
        <notes>
          <html xmlns="http://www.w3.org/1999/xhtml">
            <p>GENE_ASSOCIATION: </p>
            <p>SUBSYSTEM: </p>
          </html>
        </notes>
        <listOfReactants>
          <speciesReference species="M_UREA_Cell" stoichiometry="1"/>
        </listOfReactants>
        <listOfProducts>
          <speciesReference species="M_UREA_Ext__Cell" stoichiometry="1"/>
        </listOfProducts>
        <kineticLaw>
          <math xmlns="http://www.w3.org/1998/Math/MathML">
            <ci> FLUX_VALUE </ci>
          </math>
          <listOfParameters>
            <parameter id="LOWER_BOUND" value="0" units="mmol_per_gDW_per_hr"/>
            <parameter id="OBJECTIVE_COEFFICIENT" value="0" units="dimensionless"/>
            <parameter id="UPPER_BOUND" value="1000" units="mmol_per_gDW_per_hr"/>
            <parameter id="FLUX_VALUE" value="0" units="mmol_per_gDW_per_hr"/>
          </listOfParameters>
        </kineticLaw>
      </reaction>
      <reaction id="R_NAt" name="NAt" reversible="true">
        <notes>
          <html xmlns="http://www.w3.org/1999/xhtml">
            <p>GENE_ASSOCIATION: </p>
            <p>SUBSYSTEM: </p>
          </html>
        </notes>
        <listOfReactants>
          <speciesReference species="M_NA_Cell" stoichiometry="1"/>
        </listOfReactants>
        <listOfProducts>
          <speciesReference species="M_NA_Ext__Cell" stoichiometry="1"/>
        </listOfProducts>
        <kineticLaw>
          <math xmlns="http://www.w3.org/1998/Math/MathML">
            <ci> FLUX_VALUE </ci>
          </math>
          <listOfParameters>
            <parameter id="LOWER_BOUND" value="0" units="mmol_per_gDW_per_hr"/>
            <parameter id="OBJECTIVE_COEFFICIENT" value="0" units="dimensionless"/>
            <parameter id="UPPER_BOUND" value="0" units="mmol_per_gDW_per_hr"/>
            <parameter id="FLUX_VALUE" value="0" units="mmol_per_gDW_per_hr"/>
          </listOfParameters>
        </kineticLaw>
      </reaction>
      <reaction id="R_LACt" name="LACt" reversible="true">
        <notes>
          <html xmlns="http://www.w3.org/1999/xhtml">
            <p>GENE_ASSOCIATION: </p>
            <p>SUBSYSTEM: </p>
          </html>
        </notes>
        <listOfReactants>
          <speciesReference species="M_LAC_Cell" stoichiometry="1"/>
        </listOfReactants>
        <listOfProducts>
          <speciesReference species="M_LAC_Ext__Cell" stoichiometry="1"/>
        </listOfProducts>
        <kineticLaw>
          <math xmlns="http://www.w3.org/1998/Math/MathML">
            <ci> FLUX_VALUE </ci>
          </math>
          <listOfParameters>
            <parameter id="LOWER_BOUND" value="0" units="mmol_per_gDW_per_hr"/>
            <parameter id="OBJECTIVE_COEFFICIENT" value="0" units="dimensionless"/>
            <parameter id="UPPER_BOUND" value="0" units="mmol_per_gDW_per_hr"/>
            <parameter id="FLUX_VALUE" value="0" units="mmol_per_gDW_per_hr"/>
          </listOfParameters>
        </kineticLaw>
      </reaction>
      <reaction id="R_PYRt" name="PYRt" reversible="true">
        <notes>
          <html xmlns="http://www.w3.org/1999/xhtml">
            <p>GENE_ASSOCIATION: </p>
            <p>SUBSYSTEM: </p>
          </html>
        </notes>
        <listOfReactants>
          <speciesReference species="M_PYR_Cell" stoichiometry="1"/>
        </listOfReactants>
        <listOfProducts>
          <speciesReference species="M_PYR_Ext__Cell" stoichiometry="1"/>
        </listOfProducts>
        <kineticLaw>
          <math xmlns="http://www.w3.org/1998/Math/MathML">
            <ci> FLUX_VALUE </ci>
          </math>
          <listOfParameters>
            <parameter id="LOWER_BOUND" value="0" units="mmol_per_gDW_per_hr"/>
            <parameter id="OBJECTIVE_COEFFICIENT" value="0" units="dimensionless"/>
            <parameter id="UPPER_BOUND" value="0" units="mmol_per_gDW_per_hr"/>
            <parameter id="FLUX_VALUE" value="0" units="mmol_per_gDW_per_hr"/>
          </listOfParameters>
        </kineticLaw>
      </reaction>
      <reaction id="R_GLYCALDt" name="GLYCALDt" reversible="false">
        <notes>
          <html xmlns="http://www.w3.org/1999/xhtml">
            <p>GENE_ASSOCIATION: </p>
            <p>SUBSYSTEM: </p>
          </html>
        </notes>
        <listOfReactants>
          <speciesReference species="M_GLYCALD_Cell" stoichiometry="1"/>
        </listOfReactants>
        <listOfProducts>
          <speciesReference species="M_GLYCALD_Ext__Cell" stoichiometry="1"/>
        </listOfProducts>
        <kineticLaw>
          <math xmlns="http://www.w3.org/1998/Math/MathML">
            <ci> FLUX_VALUE </ci>
          </math>
          <listOfParameters>
            <parameter id="LOWER_BOUND" value="0" units="mmol_per_gDW_per_hr"/>
            <parameter id="OBJECTIVE_COEFFICIENT" value="0" units="dimensionless"/>
            <parameter id="UPPER_BOUND" value="1000" units="mmol_per_gDW_per_hr"/>
            <parameter id="FLUX_VALUE" value="0" units="mmol_per_gDW_per_hr"/>
          </listOfParameters>
        </kineticLaw>
      </reaction>
      <reaction id="R_PABAt" name="PABAt" reversible="false">
        <notes>
          <html xmlns="http://www.w3.org/1999/xhtml">
            <p>GENE_ASSOCIATION: </p>
            <p>SUBSYSTEM: </p>
          </html>
        </notes>
        <listOfReactants>
          <speciesReference species="M_PABA_Ext__Cell" stoichiometry="1"/>
        </listOfReactants>
        <listOfProducts>
          <speciesReference species="M_PABA_Cell" stoichiometry="1"/>
        </listOfProducts>
        <kineticLaw>
          <math xmlns="http://www.w3.org/1998/Math/MathML">
            <ci> FLUX_VALUE </ci>
          </math>
          <listOfParameters>
            <parameter id="LOWER_BOUND" value="0" units="mmol_per_gDW_per_hr"/>
            <parameter id="OBJECTIVE_COEFFICIENT" value="0" units="dimensionless"/>
            <parameter id="UPPER_BOUND" value="1000" units="mmol_per_gDW_per_hr"/>
            <parameter id="FLUX_VALUE" value="0" units="mmol_per_gDW_per_hr"/>
          </listOfParameters>
        </kineticLaw>
      </reaction>
      <reaction id="R_GLYCt" name="GLYCt" reversible="true">
        <notes>
          <html xmlns="http://www.w3.org/1999/xhtml">
            <p>GENE_ASSOCIATION: (CA_C0770 or CA_C1319)</p>
            <p>SUBSYSTEM: </p>
          </html>
        </notes>
        <listOfReactants>
          <speciesReference species="M_GLYC_Cell" stoichiometry="1"/>
        </listOfReactants>
        <listOfProducts>
          <speciesReference species="M_GLYC_Ext__Cell" stoichiometry="1"/>
        </listOfProducts>
        <kineticLaw>
          <math xmlns="http://www.w3.org/1998/Math/MathML">
            <ci> FLUX_VALUE </ci>
          </math>
          <listOfParameters>
            <parameter id="LOWER_BOUND" value="0" units="mmol_per_gDW_per_hr"/>
            <parameter id="OBJECTIVE_COEFFICIENT" value="0" units="dimensionless"/>
            <parameter id="UPPER_BOUND" value="0" units="mmol_per_gDW_per_hr"/>
            <parameter id="FLUX_VALUE" value="0" units="mmol_per_gDW_per_hr"/>
          </listOfParameters>
        </kineticLaw>
      </reaction>
      <reaction id="R_FORMt" name="FORMt" reversible="true">
        <notes>
          <html xmlns="http://www.w3.org/1999/xhtml">
            <p>GENE_ASSOCIATION: </p>
            <p>SUBSYSTEM: </p>
          </html>
        </notes>
        <listOfReactants>
          <speciesReference species="M_FORM_Cell" stoichiometry="1"/>
        </listOfReactants>
        <listOfProducts>
          <speciesReference species="M_FORM_Ext__Cell" stoichiometry="1"/>
        </listOfProducts>
        <kineticLaw>
          <math xmlns="http://www.w3.org/1998/Math/MathML">
            <ci> FLUX_VALUE </ci>
          </math>
          <listOfParameters>
            <parameter id="LOWER_BOUND" value="0" units="mmol_per_gDW_per_hr"/>
            <parameter id="OBJECTIVE_COEFFICIENT" value="0" units="dimensionless"/>
            <parameter id="UPPER_BOUND" value="0" units="mmol_per_gDW_per_hr"/>
            <parameter id="FLUX_VALUE" value="0" units="mmol_per_gDW_per_hr"/>
          </listOfParameters>
        </kineticLaw>
      </reaction>
      <reaction id="R_rbDGLC" name="rbDGLC" reversible="true">
        <notes>
          <html xmlns="http://www.w3.org/1999/xhtml">
            <p>GENE_ASSOCIATION: </p>
            <p>SUBSYSTEM: </p>
          </html>
        </notes>
        <listOfReactants>
          <speciesReference species="M_bDGLC_Ext__Cell" stoichiometry="1"/>
        </listOfReactants>
        <listOfProducts>
          <speciesReference species="M_GLC_Ext__Cell" stoichiometry="1"/>
        </listOfProducts>
        <kineticLaw>
          <math xmlns="http://www.w3.org/1998/Math/MathML">
            <ci> FLUX_VALUE </ci>
          </math>
          <listOfParameters>
            <parameter id="LOWER_BOUND" value="0" units="mmol_per_gDW_per_hr"/>
            <parameter id="OBJECTIVE_COEFFICIENT" value="0" units="dimensionless"/>
            <parameter id="UPPER_BOUND" value="0" units="mmol_per_gDW_per_hr"/>
            <parameter id="FLUX_VALUE" value="0" units="mmol_per_gDW_per_hr"/>
          </listOfParameters>
        </kineticLaw>
      </reaction>
      <reaction id="R_rHCO3" name="rHCO3" reversible="true">
        <notes>
          <html xmlns="http://www.w3.org/1999/xhtml">
            <p>GENE_ASSOCIATION: </p>
            <p>SUBSYSTEM: </p>
          </html>
        </notes>
        <listOfReactants>
          <speciesReference species="M_CO2_Cell" stoichiometry="1"/>
        </listOfReactants>
        <listOfProducts>
          <speciesReference species="M_HCO3_Cell" stoichiometry="1"/>
        </listOfProducts>
        <kineticLaw>
          <math xmlns="http://www.w3.org/1998/Math/MathML">
            <ci> FLUX_VALUE </ci>
          </math>
          <listOfParameters>
            <parameter id="LOWER_BOUND" value="-1000" units="mmol_per_gDW_per_hr"/>
            <parameter id="OBJECTIVE_COEFFICIENT" value="0" units="dimensionless"/>
            <parameter id="UPPER_BOUND" value="1000" units="mmol_per_gDW_per_hr"/>
            <parameter id="FLUX_VALUE" value="0" units="mmol_per_gDW_per_hr"/>
          </listOfParameters>
        </kineticLaw>
      </reaction>
      <reaction id="R_H2O2t" name="H2O2t" reversible="true">
        <notes>
          <html xmlns="http://www.w3.org/1999/xhtml">
            <p>GENE_ASSOCIATION: </p>
            <p>SUBSYSTEM: </p>
          </html>
        </notes>
        <listOfReactants>
          <speciesReference species="M_H2O2_Cell" stoichiometry="1"/>
        </listOfReactants>
        <listOfProducts>
          <speciesReference species="M_H2O2_Ext__Cell" stoichiometry="1"/>
        </listOfProducts>
        <kineticLaw>
          <math xmlns="http://www.w3.org/1998/Math/MathML">
            <ci> FLUX_VALUE </ci>
          </math>
          <listOfParameters>
            <parameter id="LOWER_BOUND" value="-1000" units="mmol_per_gDW_per_hr"/>
            <parameter id="OBJECTIVE_COEFFICIENT" value="0" units="dimensionless"/>
            <parameter id="UPPER_BOUND" value="1000" units="mmol_per_gDW_per_hr"/>
            <parameter id="FLUX_VALUE" value="0" units="mmol_per_gDW_per_hr"/>
          </listOfParameters>
        </kineticLaw>
      </reaction>
      <reaction id="R_rPPi" name="rPPi" reversible="false">
        <notes>
          <html xmlns="http://www.w3.org/1999/xhtml">
            <p>GENE_ASSOCIATION: (CA_C2138)</p>
            <p>SUBSYSTEM: </p>
          </html>
        </notes>
        <listOfReactants>
          <speciesReference species="M_PPi_Cell" stoichiometry="1"/>
        </listOfReactants>
        <listOfProducts>
          <speciesReference species="M_Pi_Cell" stoichiometry="2"/>
        </listOfProducts>
        <kineticLaw>
          <math xmlns="http://www.w3.org/1998/Math/MathML">
            <ci> FLUX_VALUE </ci>
          </math>
          <listOfParameters>
            <parameter id="LOWER_BOUND" value="0" units="mmol_per_gDW_per_hr"/>
            <parameter id="OBJECTIVE_COEFFICIENT" value="0" units="dimensionless"/>
            <parameter id="UPPER_BOUND" value="1000" units="mmol_per_gDW_per_hr"/>
            <parameter id="FLUX_VALUE" value="0" units="mmol_per_gDW_per_hr"/>
          </listOfParameters>
        </kineticLaw>
      </reaction>
      <reaction id="R_ATP1" name="ATP1" reversible="false">
        <notes>
          <html xmlns="http://www.w3.org/1999/xhtml">
            <p>GENE_ASSOCIATION: </p>
            <p>SUBSYSTEM: </p>
          </html>
        </notes>
        <listOfReactants>
          <speciesReference species="M_ATP_Cell" stoichiometry="1"/>
        </listOfReactants>
        <listOfProducts>
          <speciesReference species="M_Pi_Cell" stoichiometry="1"/>
          <speciesReference species="M_ADP_Cell" stoichiometry="1"/>
        </listOfProducts>
        <kineticLaw>
          <math xmlns="http://www.w3.org/1998/Math/MathML">
            <ci> FLUX_VALUE </ci>
          </math>
          <listOfParameters>
            <parameter id="LOWER_BOUND" value="0" units="mmol_per_gDW_per_hr"/>
            <parameter id="OBJECTIVE_COEFFICIENT" value="0" units="dimensionless"/>
            <parameter id="UPPER_BOUND" value="1" units="mmol_per_gDW_per_hr"/>
            <parameter id="FLUX_VALUE" value="0" units="mmol_per_gDW_per_hr"/>
          </listOfParameters>
        </kineticLaw>
      </reaction>
      <reaction id="R_EMP1" name="EMP1" reversible="true">
        <notes>
          <html xmlns="http://www.w3.org/1999/xhtml">
            <p>GENE_ASSOCIATION: (CA_C2613)</p>
            <p>SUBSYSTEM: </p>
          </html>
        </notes>
        <listOfReactants>
          <speciesReference species="M_bDG6P_Cell" stoichiometry="1"/>
          <speciesReference species="M_ADP_Cell" stoichiometry="1"/>
        </listOfReactants>
        <listOfProducts>
          <speciesReference species="M_ATP_Cell" stoichiometry="1"/>
          <speciesReference species="M_bDGLC_Cell" stoichiometry="1"/>
        </listOfProducts>
        <kineticLaw>
          <math xmlns="http://www.w3.org/1998/Math/MathML">
            <ci> FLUX_VALUE </ci>
          </math>
          <listOfParameters>
            <parameter id="LOWER_BOUND" value="-1000" units="mmol_per_gDW_per_hr"/>
            <parameter id="OBJECTIVE_COEFFICIENT" value="0" units="dimensionless"/>
            <parameter id="UPPER_BOUND" value="1000" units="mmol_per_gDW_per_hr"/>
            <parameter id="FLUX_VALUE" value="0" units="mmol_per_gDW_per_hr"/>
          </listOfParameters>
        </kineticLaw>
      </reaction>
      <reaction id="R_EMP2" name="EMP2" reversible="true">
        <notes>
          <html xmlns="http://www.w3.org/1999/xhtml">
            <p>GENE_ASSOCIATION: (CA_C1349)</p>
            <p>SUBSYSTEM: </p>
          </html>
        </notes>
        <listOfReactants>
          <speciesReference species="M_bDGLC_Cell" stoichiometry="1"/>
        </listOfReactants>
        <listOfProducts>
          <speciesReference species="M_GLC_Cell" stoichiometry="1"/>
        </listOfProducts>
        <kineticLaw>
          <math xmlns="http://www.w3.org/1998/Math/MathML">
            <ci> FLUX_VALUE </ci>
          </math>
          <listOfParameters>
            <parameter id="LOWER_BOUND" value="-1000" units="mmol_per_gDW_per_hr"/>
            <parameter id="OBJECTIVE_COEFFICIENT" value="0" units="dimensionless"/>
            <parameter id="UPPER_BOUND" value="1000" units="mmol_per_gDW_per_hr"/>
            <parameter id="FLUX_VALUE" value="0" units="mmol_per_gDW_per_hr"/>
          </listOfParameters>
        </kineticLaw>
      </reaction>
      <reaction id="R_EMP3" name="EMP3" reversible="true">
        <notes>
          <html xmlns="http://www.w3.org/1999/xhtml">
            <p>GENE_ASSOCIATION: (CA_C0570)</p>
            <p>SUBSYSTEM: </p>
          </html>
        </notes>
        <listOfReactants>
          <speciesReference species="M_GLC_Cell" stoichiometry="1"/>
          <speciesReference species="M_ATP_Cell" stoichiometry="1"/>
        </listOfReactants>
        <listOfProducts>
          <speciesReference species="M_ADP_Cell" stoichiometry="1"/>
          <speciesReference species="M_G6P_Cell" stoichiometry="1"/>
        </listOfProducts>
        <kineticLaw>
          <math xmlns="http://www.w3.org/1998/Math/MathML">
            <ci> FLUX_VALUE </ci>
          </math>
          <listOfParameters>
            <parameter id="LOWER_BOUND" value="-1000" units="mmol_per_gDW_per_hr"/>
            <parameter id="OBJECTIVE_COEFFICIENT" value="0" units="dimensionless"/>
            <parameter id="UPPER_BOUND" value="1000" units="mmol_per_gDW_per_hr"/>
            <parameter id="FLUX_VALUE" value="0" units="mmol_per_gDW_per_hr"/>
          </listOfParameters>
        </kineticLaw>
      </reaction>
      <reaction id="R_EMP4" name="EMP4" reversible="true">
        <notes>
          <html xmlns="http://www.w3.org/1999/xhtml">
            <p>GENE_ASSOCIATION: (CA_C2680)</p>
            <p>SUBSYSTEM: </p>
          </html>
        </notes>
        <listOfReactants>
          <speciesReference species="M_G6P_Cell" stoichiometry="1"/>
        </listOfReactants>
        <listOfProducts>
          <speciesReference species="M_F6P_Cell" stoichiometry="1"/>
        </listOfProducts>
        <kineticLaw>
          <math xmlns="http://www.w3.org/1998/Math/MathML">
            <ci> FLUX_VALUE </ci>
          </math>
          <listOfParameters>
            <parameter id="LOWER_BOUND" value="-1000" units="mmol_per_gDW_per_hr"/>
            <parameter id="OBJECTIVE_COEFFICIENT" value="0" units="dimensionless"/>
            <parameter id="UPPER_BOUND" value="1000" units="mmol_per_gDW_per_hr"/>
            <parameter id="FLUX_VALUE" value="0" units="mmol_per_gDW_per_hr"/>
          </listOfParameters>
        </kineticLaw>
      </reaction>
      <reaction id="R_EMP5" name="EMP5" reversible="true">
        <notes>
          <html xmlns="http://www.w3.org/1999/xhtml">
            <p>GENE_ASSOCIATION: (CA_C2680)</p>
            <p>SUBSYSTEM: </p>
          </html>
        </notes>
        <listOfReactants>
          <speciesReference species="M_bDG6P_Cell" stoichiometry="1"/>
        </listOfReactants>
        <listOfProducts>
          <speciesReference species="M_F6P_Cell" stoichiometry="1"/>
        </listOfProducts>
        <kineticLaw>
          <math xmlns="http://www.w3.org/1998/Math/MathML">
            <ci> FLUX_VALUE </ci>
          </math>
          <listOfParameters>
            <parameter id="LOWER_BOUND" value="-1000" units="mmol_per_gDW_per_hr"/>
            <parameter id="OBJECTIVE_COEFFICIENT" value="0" units="dimensionless"/>
            <parameter id="UPPER_BOUND" value="1000" units="mmol_per_gDW_per_hr"/>
            <parameter id="FLUX_VALUE" value="0" units="mmol_per_gDW_per_hr"/>
          </listOfParameters>
        </kineticLaw>
      </reaction>
      <reaction id="R_EMP6" name="EMP6" reversible="false">
        <notes>
          <html xmlns="http://www.w3.org/1999/xhtml">
            <p>GENE_ASSOCIATION: (CA_C0517)</p>
            <p>SUBSYSTEM: </p>
          </html>
        </notes>
        <listOfReactants>
          <speciesReference species="M_F6P_Cell" stoichiometry="1"/>
          <speciesReference species="M_ATP_Cell" stoichiometry="1"/>
        </listOfReactants>
        <listOfProducts>
          <speciesReference species="M_FDP_Cell" stoichiometry="1"/>
          <speciesReference species="M_ADP_Cell" stoichiometry="1"/>
        </listOfProducts>
        <kineticLaw>
          <math xmlns="http://www.w3.org/1998/Math/MathML">
            <ci> FLUX_VALUE </ci>
          </math>
          <listOfParameters>
            <parameter id="LOWER_BOUND" value="0" units="mmol_per_gDW_per_hr"/>
            <parameter id="OBJECTIVE_COEFFICIENT" value="0" units="dimensionless"/>
            <parameter id="UPPER_BOUND" value="1000" units="mmol_per_gDW_per_hr"/>
            <parameter id="FLUX_VALUE" value="0" units="mmol_per_gDW_per_hr"/>
          </listOfParameters>
        </kineticLaw>
      </reaction>
      <reaction id="R_EMP7" name="EMP7" reversible="false">
        <notes>
          <html xmlns="http://www.w3.org/1999/xhtml">
            <p>GENE_ASSOCIATION: (CA_C1088 or CA_C1572)</p>
            <p>SUBSYSTEM: </p>
          </html>
        </notes>
        <listOfReactants>
          <speciesReference species="M_FDP_Cell" stoichiometry="1"/>
        </listOfReactants>
        <listOfProducts>
          <speciesReference species="M_Pi_Cell" stoichiometry="1"/>
          <speciesReference species="M_F6P_Cell" stoichiometry="1"/>
        </listOfProducts>
        <kineticLaw>
          <math xmlns="http://www.w3.org/1998/Math/MathML">
            <ci> FLUX_VALUE </ci>
          </math>
          <listOfParameters>
            <parameter id="LOWER_BOUND" value="0" units="mmol_per_gDW_per_hr"/>
            <parameter id="OBJECTIVE_COEFFICIENT" value="0" units="dimensionless"/>
            <parameter id="UPPER_BOUND" value="1000" units="mmol_per_gDW_per_hr"/>
            <parameter id="FLUX_VALUE" value="0" units="mmol_per_gDW_per_hr"/>
          </listOfParameters>
        </kineticLaw>
      </reaction>
      <reaction id="R_EMP8" name="EMP8" reversible="false">
        <notes>
          <html xmlns="http://www.w3.org/1999/xhtml">
            <p>GENE_ASSOCIATION: (CA_C0827 or CA_P0064)</p>
            <p>SUBSYSTEM: </p>
          </html>
        </notes>
        <listOfReactants>
          <speciesReference species="M_FDP_Cell" stoichiometry="1"/>
        </listOfReactants>
        <listOfProducts>
          <speciesReference species="M_DHAP_Cell" stoichiometry="1"/>
          <speciesReference species="M_GA3P_Cell" stoichiometry="1"/>
        </listOfProducts>
        <kineticLaw>
          <math xmlns="http://www.w3.org/1998/Math/MathML">
            <ci> FLUX_VALUE </ci>
          </math>
          <listOfParameters>
            <parameter id="LOWER_BOUND" value="0" units="mmol_per_gDW_per_hr"/>
            <parameter id="OBJECTIVE_COEFFICIENT" value="0" units="dimensionless"/>
            <parameter id="UPPER_BOUND" value="1000" units="mmol_per_gDW_per_hr"/>
            <parameter id="FLUX_VALUE" value="0" units="mmol_per_gDW_per_hr"/>
          </listOfParameters>
        </kineticLaw>
      </reaction>
      <reaction id="R_EMP9" name="EMP9" reversible="true">
        <notes>
          <html xmlns="http://www.w3.org/1999/xhtml">
            <p>GENE_ASSOCIATION: (CA_C0711)</p>
            <p>SUBSYSTEM: </p>
          </html>
        </notes>
        <listOfReactants>
          <speciesReference species="M_DHAP_Cell" stoichiometry="1"/>
        </listOfReactants>
        <listOfProducts>
          <speciesReference species="M_GA3P_Cell" stoichiometry="1"/>
        </listOfProducts>
        <kineticLaw>
          <math xmlns="http://www.w3.org/1998/Math/MathML">
            <ci> FLUX_VALUE </ci>
          </math>
          <listOfParameters>
            <parameter id="LOWER_BOUND" value="-1000" units="mmol_per_gDW_per_hr"/>
            <parameter id="OBJECTIVE_COEFFICIENT" value="0" units="dimensionless"/>
            <parameter id="UPPER_BOUND" value="1000" units="mmol_per_gDW_per_hr"/>
            <parameter id="FLUX_VALUE" value="0" units="mmol_per_gDW_per_hr"/>
          </listOfParameters>
        </kineticLaw>
      </reaction>
      <reaction id="R_EMP10" name="EMP10" reversible="true">
        <notes>
          <html xmlns="http://www.w3.org/1999/xhtml">
            <p>GENE_ASSOCIATION: (CA_C0709)</p>
            <p>SUBSYSTEM: </p>
          </html>
        </notes>
        <listOfReactants>
          <speciesReference species="M_GA3P_Cell" stoichiometry="1"/>
          <speciesReference species="M_Pi_Cell" stoichiometry="1"/>
          <speciesReference species="M_NAD_Cell" stoichiometry="1"/>
        </listOfReactants>
        <listOfProducts>
          <speciesReference species="M__13DPG_Cell" stoichiometry="1"/>
          <speciesReference species="M_NADH_Cell" stoichiometry="1"/>
        </listOfProducts>
        <kineticLaw>
          <math xmlns="http://www.w3.org/1998/Math/MathML">
            <ci> FLUX_VALUE </ci>
          </math>
          <listOfParameters>
            <parameter id="LOWER_BOUND" value="-1000" units="mmol_per_gDW_per_hr"/>
            <parameter id="OBJECTIVE_COEFFICIENT" value="0" units="dimensionless"/>
            <parameter id="UPPER_BOUND" value="1000" units="mmol_per_gDW_per_hr"/>
            <parameter id="FLUX_VALUE" value="0" units="mmol_per_gDW_per_hr"/>
          </listOfParameters>
        </kineticLaw>
      </reaction>
      <reaction id="R_EMP11" name="EMP11" reversible="true">
        <notes>
          <html xmlns="http://www.w3.org/1999/xhtml">
            <p>GENE_ASSOCIATION: (CA_C0710)</p>
            <p>SUBSYSTEM: </p>
          </html>
        </notes>
        <listOfReactants>
          <speciesReference species="M_ADP_Cell" stoichiometry="1"/>
          <speciesReference species="M__13DPG_Cell" stoichiometry="1"/>
        </listOfReactants>
        <listOfProducts>
          <speciesReference species="M__3PG_Cell" stoichiometry="1"/>
          <speciesReference species="M_ATP_Cell" stoichiometry="1"/>
        </listOfProducts>
        <kineticLaw>
          <math xmlns="http://www.w3.org/1998/Math/MathML">
            <ci> FLUX_VALUE </ci>
          </math>
          <listOfParameters>
            <parameter id="LOWER_BOUND" value="-1000" units="mmol_per_gDW_per_hr"/>
            <parameter id="OBJECTIVE_COEFFICIENT" value="0" units="dimensionless"/>
            <parameter id="UPPER_BOUND" value="1000" units="mmol_per_gDW_per_hr"/>
            <parameter id="FLUX_VALUE" value="0" units="mmol_per_gDW_per_hr"/>
          </listOfParameters>
        </kineticLaw>
      </reaction>
      <reaction id="R_EMP12" name="EMP12" reversible="false">
        <notes>
          <html xmlns="http://www.w3.org/1999/xhtml">
            <p>GENE_ASSOCIATION: (CA_C2830)</p>
            <p>SUBSYSTEM: </p>
          </html>
        </notes>
        <listOfReactants>
          <speciesReference species="M__13DPG_Cell" stoichiometry="1"/>
        </listOfReactants>
        <listOfProducts>
          <speciesReference species="M_Pi_Cell" stoichiometry="1"/>
          <speciesReference species="M__3PG_Cell" stoichiometry="1"/>
        </listOfProducts>
        <kineticLaw>
          <math xmlns="http://www.w3.org/1998/Math/MathML">
            <ci> FLUX_VALUE </ci>
          </math>
          <listOfParameters>
            <parameter id="LOWER_BOUND" value="0" units="mmol_per_gDW_per_hr"/>
            <parameter id="OBJECTIVE_COEFFICIENT" value="0" units="dimensionless"/>
            <parameter id="UPPER_BOUND" value="1000" units="mmol_per_gDW_per_hr"/>
            <parameter id="FLUX_VALUE" value="0" units="mmol_per_gDW_per_hr"/>
          </listOfParameters>
        </kineticLaw>
      </reaction>
      <reaction id="R_EMP13" name="EMP13" reversible="true">
        <notes>
          <html xmlns="http://www.w3.org/1999/xhtml">
            <p>GENE_ASSOCIATION: (CA_C0712)</p>
            <p>SUBSYSTEM: </p>
          </html>
        </notes>
        <listOfReactants>
          <speciesReference species="M__3PG_Cell" stoichiometry="1"/>
        </listOfReactants>
        <listOfProducts>
          <speciesReference species="M__2PG_Cell" stoichiometry="1"/>
        </listOfProducts>
        <kineticLaw>
          <math xmlns="http://www.w3.org/1998/Math/MathML">
            <ci> FLUX_VALUE </ci>
          </math>
          <listOfParameters>
            <parameter id="LOWER_BOUND" value="-1000" units="mmol_per_gDW_per_hr"/>
            <parameter id="OBJECTIVE_COEFFICIENT" value="0" units="dimensionless"/>
            <parameter id="UPPER_BOUND" value="1000" units="mmol_per_gDW_per_hr"/>
            <parameter id="FLUX_VALUE" value="0" units="mmol_per_gDW_per_hr"/>
          </listOfParameters>
        </kineticLaw>
      </reaction>
      <reaction id="R_EMP14" name="EMP14" reversible="true">
        <notes>
          <html xmlns="http://www.w3.org/1999/xhtml">
            <p>GENE_ASSOCIATION: (CA_C0713)</p>
            <p>SUBSYSTEM: </p>
          </html>
        </notes>
        <listOfReactants>
          <speciesReference species="M__2PG_Cell" stoichiometry="1"/>
        </listOfReactants>
        <listOfProducts>
          <speciesReference species="M_PEP_Cell" stoichiometry="1"/>
        </listOfProducts>
        <kineticLaw>
          <math xmlns="http://www.w3.org/1998/Math/MathML">
            <ci> FLUX_VALUE </ci>
          </math>
          <listOfParameters>
            <parameter id="LOWER_BOUND" value="-1000" units="mmol_per_gDW_per_hr"/>
            <parameter id="OBJECTIVE_COEFFICIENT" value="0" units="dimensionless"/>
            <parameter id="UPPER_BOUND" value="1000" units="mmol_per_gDW_per_hr"/>
            <parameter id="FLUX_VALUE" value="0" units="mmol_per_gDW_per_hr"/>
          </listOfParameters>
        </kineticLaw>
      </reaction>
      <reaction id="R_EMP15" name="EMP15" reversible="false">
        <notes>
          <html xmlns="http://www.w3.org/1999/xhtml">
            <p>GENE_ASSOCIATION: (CA_C0518 or CA_C1036)</p>
            <p>SUBSYSTEM: </p>
          </html>
        </notes>
        <listOfReactants>
          <speciesReference species="M_ADP_Cell" stoichiometry="1"/>
          <speciesReference species="M_PEP_Cell" stoichiometry="1"/>
        </listOfReactants>
        <listOfProducts>
          <speciesReference species="M_PYR_Cell" stoichiometry="1"/>
          <speciesReference species="M_ATP_Cell" stoichiometry="1"/>
        </listOfProducts>
        <kineticLaw>
          <math xmlns="http://www.w3.org/1998/Math/MathML">
            <ci> FLUX_VALUE </ci>
          </math>
          <listOfParameters>
            <parameter id="LOWER_BOUND" value="0" units="mmol_per_gDW_per_hr"/>
            <parameter id="OBJECTIVE_COEFFICIENT" value="0" units="dimensionless"/>
            <parameter id="UPPER_BOUND" value="1000" units="mmol_per_gDW_per_hr"/>
            <parameter id="FLUX_VALUE" value="0" units="mmol_per_gDW_per_hr"/>
          </listOfParameters>
        </kineticLaw>
      </reaction>
      <reaction id="R_EMP16" name="EMP16" reversible="true">
        <notes>
          <html xmlns="http://www.w3.org/1999/xhtml">
            <p>GENE_ASSOCIATION: (CA_C0267)</p>
            <p>SUBSYSTEM: </p>
          </html>
        </notes>
        <listOfReactants>
          <speciesReference species="M_PYR_Cell" stoichiometry="1"/>
          <speciesReference species="M_NADH_Cell" stoichiometry="1"/>
        </listOfReactants>
        <listOfProducts>
          <speciesReference species="M_LAC_Cell" stoichiometry="1"/>
          <speciesReference species="M_NAD_Cell" stoichiometry="1"/>
        </listOfProducts>
        <kineticLaw>
          <math xmlns="http://www.w3.org/1998/Math/MathML">
            <ci> FLUX_VALUE </ci>
          </math>
          <listOfParameters>
            <parameter id="LOWER_BOUND" value="-1000" units="mmol_per_gDW_per_hr"/>
            <parameter id="OBJECTIVE_COEFFICIENT" value="0" units="dimensionless"/>
            <parameter id="UPPER_BOUND" value="1000" units="mmol_per_gDW_per_hr"/>
            <parameter id="FLUX_VALUE" value="0" units="mmol_per_gDW_per_hr"/>
          </listOfParameters>
        </kineticLaw>
      </reaction>
      <reaction id="R_EMP17" name="EMP17" reversible="false">
        <notes>
          <html xmlns="http://www.w3.org/1999/xhtml">
            <p>GENE_ASSOCIATION: (CA_C2229 or CA_C2499)</p>
            <p>SUBSYSTEM: </p>
          </html>
        </notes>
        <listOfReactants>
          <speciesReference species="M_PYR_Cell" stoichiometry="1"/>
          <speciesReference species="M_Fd_Ox__Cell" stoichiometry="1"/>
          <speciesReference species="M_COA_Cell" stoichiometry="1"/>
        </listOfReactants>
        <listOfProducts>
          <speciesReference species="M_CO2_Cell" stoichiometry="1"/>
          <speciesReference species="M_ACCOA_Cell" stoichiometry="1"/>
          <speciesReference species="M_Fd_Red__Cell" stoichiometry="1"/>
        </listOfProducts>
        <kineticLaw>
          <math xmlns="http://www.w3.org/1998/Math/MathML">
            <ci> FLUX_VALUE </ci>
          </math>
          <listOfParameters>
            <parameter id="LOWER_BOUND" value="0" units="mmol_per_gDW_per_hr"/>
            <parameter id="OBJECTIVE_COEFFICIENT" value="0" units="dimensionless"/>
            <parameter id="UPPER_BOUND" value="1000" units="mmol_per_gDW_per_hr"/>
            <parameter id="FLUX_VALUE" value="0" units="mmol_per_gDW_per_hr"/>
          </listOfParameters>
        </kineticLaw>
      </reaction>
      <reaction id="R_EMP18" name="EMP18" reversible="false">
        <notes>
          <html xmlns="http://www.w3.org/1999/xhtml">
            <p>GENE_ASSOCIATION: </p>
            <p>SUBSYSTEM: </p>
          </html>
        </notes>
        <listOfReactants>
          <speciesReference species="M_NAD_Cell" stoichiometry="1"/>
          <speciesReference species="M_Fd_Red__Cell" stoichiometry="1"/>
        </listOfReactants>
        <listOfProducts>
          <speciesReference species="M_Fd_Ox__Cell" stoichiometry="1"/>
          <speciesReference species="M_NADH_Cell" stoichiometry="1"/>
        </listOfProducts>
        <kineticLaw>
          <math xmlns="http://www.w3.org/1998/Math/MathML">
            <ci> FLUX_VALUE </ci>
          </math>
          <listOfParameters>
            <parameter id="LOWER_BOUND" value="0" units="mmol_per_gDW_per_hr"/>
            <parameter id="OBJECTIVE_COEFFICIENT" value="0" units="dimensionless"/>
            <parameter id="UPPER_BOUND" value="1000" units="mmol_per_gDW_per_hr"/>
            <parameter id="FLUX_VALUE" value="0" units="mmol_per_gDW_per_hr"/>
          </listOfParameters>
        </kineticLaw>
      </reaction>
      <reaction id="R_EMP19" name="EMP19" reversible="false">
        <notes>
          <html xmlns="http://www.w3.org/1999/xhtml">
            <p>GENE_ASSOCIATION: </p>
            <p>SUBSYSTEM: </p>
          </html>
        </notes>
        <listOfReactants>
          <speciesReference species="M_NADP_Cell" stoichiometry="1"/>
          <speciesReference species="M_Fd_Red__Cell" stoichiometry="1"/>
        </listOfReactants>
        <listOfProducts>
          <speciesReference species="M_NADPH_Cell" stoichiometry="1"/>
          <speciesReference species="M_Fd_Ox__Cell" stoichiometry="1"/>
        </listOfProducts>
        <kineticLaw>
          <math xmlns="http://www.w3.org/1998/Math/MathML">
            <ci> FLUX_VALUE </ci>
          </math>
          <listOfParameters>
            <parameter id="LOWER_BOUND" value="0" units="mmol_per_gDW_per_hr"/>
            <parameter id="OBJECTIVE_COEFFICIENT" value="0" units="dimensionless"/>
            <parameter id="UPPER_BOUND" value="1000" units="mmol_per_gDW_per_hr"/>
            <parameter id="FLUX_VALUE" value="0" units="mmol_per_gDW_per_hr"/>
          </listOfParameters>
        </kineticLaw>
      </reaction>
      <reaction id="R_EMP20" name="EMP20" reversible="false">
        <notes>
          <html xmlns="http://www.w3.org/1999/xhtml">
            <p>GENE_ASSOCIATION: (CA_C0028)</p>
            <p>SUBSYSTEM: </p>
          </html>
        </notes>
        <listOfReactants>
          <speciesReference species="M_Fd_Red__Cell" stoichiometry="1"/>
        </listOfReactants>
        <listOfProducts>
          <speciesReference species="M_H2_Cell" stoichiometry="1"/>
          <speciesReference species="M_Fd_Ox__Cell" stoichiometry="1"/>
        </listOfProducts>
        <kineticLaw>
          <math xmlns="http://www.w3.org/1998/Math/MathML">
            <ci> FLUX_VALUE </ci>
          </math>
          <listOfParameters>
            <parameter id="LOWER_BOUND" value="0" units="mmol_per_gDW_per_hr"/>
            <parameter id="OBJECTIVE_COEFFICIENT" value="0" units="dimensionless"/>
            <parameter id="UPPER_BOUND" value="1000" units="mmol_per_gDW_per_hr"/>
            <parameter id="FLUX_VALUE" value="0" units="mmol_per_gDW_per_hr"/>
          </listOfParameters>
        </kineticLaw>
      </reaction>
      <reaction id="R_PROPAN1" name="PROPAN1" reversible="true">
        <notes>
          <html xmlns="http://www.w3.org/1999/xhtml">
            <p>GENE_ASSOCIATION: (CA_C0267)</p>
            <p>SUBSYSTEM: </p>
          </html>
        </notes>
        <listOfReactants>
          <speciesReference species="M__2HBUT_Cell" stoichiometry="1"/>
          <speciesReference species="M_NAD_Cell" stoichiometry="1"/>
        </listOfReactants>
        <listOfProducts>
          <speciesReference species="M_NADH_Cell" stoichiometry="1"/>
          <speciesReference species="M__2OBUT_Cell" stoichiometry="1"/>
        </listOfProducts>
        <kineticLaw>
          <math xmlns="http://www.w3.org/1998/Math/MathML">
            <ci> FLUX_VALUE </ci>
          </math>
          <listOfParameters>
            <parameter id="LOWER_BOUND" value="-1000" units="mmol_per_gDW_per_hr"/>
            <parameter id="OBJECTIVE_COEFFICIENT" value="0" units="dimensionless"/>
            <parameter id="UPPER_BOUND" value="1000" units="mmol_per_gDW_per_hr"/>
            <parameter id="FLUX_VALUE" value="0" units="mmol_per_gDW_per_hr"/>
          </listOfParameters>
        </kineticLaw>
      </reaction>
      <reaction id="R_PROPAN2" name="PROPAN2" reversible="false">
        <notes>
          <html xmlns="http://www.w3.org/1999/xhtml">
            <p>GENE_ASSOCIATION: (CA_C0980)</p>
            <p>SUBSYSTEM: </p>
          </html>
        </notes>
        <listOfReactants>
          <speciesReference species="M_COA_Cell" stoichiometry="1"/>
          <speciesReference species="M__2OBUT_Cell" stoichiometry="1"/>
        </listOfReactants>
        <listOfProducts>
          <speciesReference species="M_FORM_Cell" stoichiometry="1"/>
          <speciesReference species="M_PROCOA_Cell" stoichiometry="1"/>
        </listOfProducts>
        <kineticLaw>
          <math xmlns="http://www.w3.org/1998/Math/MathML">
            <ci> FLUX_VALUE </ci>
          </math>
          <listOfParameters>
            <parameter id="LOWER_BOUND" value="0" units="mmol_per_gDW_per_hr"/>
            <parameter id="OBJECTIVE_COEFFICIENT" value="0" units="dimensionless"/>
            <parameter id="UPPER_BOUND" value="1000" units="mmol_per_gDW_per_hr"/>
            <parameter id="FLUX_VALUE" value="0" units="mmol_per_gDW_per_hr"/>
          </listOfParameters>
        </kineticLaw>
      </reaction>
      <reaction id="R_PROPAN3" name="PROPAN3" reversible="false">
        <notes>
          <html xmlns="http://www.w3.org/1999/xhtml">
            <p>GENE_ASSOCIATION: (CA_C1742)</p>
            <p>SUBSYSTEM: </p>
          </html>
        </notes>
        <listOfReactants>
          <speciesReference species="M_Pi_Cell" stoichiometry="1"/>
          <speciesReference species="M_PROCOA_Cell" stoichiometry="1"/>
        </listOfReactants>
        <listOfProducts>
          <speciesReference species="M_COA_Cell" stoichiometry="1"/>
          <speciesReference species="M_PROPP_Cell" stoichiometry="1"/>
        </listOfProducts>
        <kineticLaw>
          <math xmlns="http://www.w3.org/1998/Math/MathML">
            <ci> FLUX_VALUE </ci>
          </math>
          <listOfParameters>
            <parameter id="LOWER_BOUND" value="0" units="mmol_per_gDW_per_hr"/>
            <parameter id="OBJECTIVE_COEFFICIENT" value="0" units="dimensionless"/>
            <parameter id="UPPER_BOUND" value="1000" units="mmol_per_gDW_per_hr"/>
            <parameter id="FLUX_VALUE" value="0" units="mmol_per_gDW_per_hr"/>
          </listOfParameters>
        </kineticLaw>
      </reaction>
      <reaction id="R_PROPAN4" name="PROPAN4" reversible="false">
        <notes>
          <html xmlns="http://www.w3.org/1999/xhtml">
            <p>GENE_ASSOCIATION: (CA_C1743)</p>
            <p>SUBSYSTEM: </p>
          </html>
        </notes>
        <listOfReactants>
          <speciesReference species="M_ADP_Cell" stoichiometry="1"/>
          <speciesReference species="M_PROPP_Cell" stoichiometry="1"/>
        </listOfReactants>
        <listOfProducts>
          <speciesReference species="M_PROP_Cell" stoichiometry="1"/>
          <speciesReference species="M_ATP_Cell" stoichiometry="1"/>
        </listOfProducts>
        <kineticLaw>
          <math xmlns="http://www.w3.org/1998/Math/MathML">
            <ci> FLUX_VALUE </ci>
          </math>
          <listOfParameters>
            <parameter id="LOWER_BOUND" value="0" units="mmol_per_gDW_per_hr"/>
            <parameter id="OBJECTIVE_COEFFICIENT" value="0" units="dimensionless"/>
            <parameter id="UPPER_BOUND" value="1000" units="mmol_per_gDW_per_hr"/>
            <parameter id="FLUX_VALUE" value="0" units="mmol_per_gDW_per_hr"/>
          </listOfParameters>
        </kineticLaw>
      </reaction>
      <reaction id="R_BUTAN1" name="BUTAN1" reversible="true">
        <notes>
          <html xmlns="http://www.w3.org/1999/xhtml">
            <p>GENE_ASSOCIATION: (CA_P0035 or CA_P0162)</p>
            <p>SUBSYSTEM: </p>
          </html>
        </notes>
        <listOfReactants>
          <speciesReference species="M_ACCOA_Cell" stoichiometry="1"/>
          <speciesReference species="M_NADH_Cell" stoichiometry="1"/>
        </listOfReactants>
        <listOfProducts>
          <speciesReference species="M_NAD_Cell" stoichiometry="1"/>
          <speciesReference species="M_ACAL_Cell" stoichiometry="1"/>
          <speciesReference species="M_COA_Cell" stoichiometry="1"/>
        </listOfProducts>
        <kineticLaw>
          <math xmlns="http://www.w3.org/1998/Math/MathML">
            <ci> FLUX_VALUE </ci>
          </math>
          <listOfParameters>
            <parameter id="LOWER_BOUND" value="-1000" units="mmol_per_gDW_per_hr"/>
            <parameter id="OBJECTIVE_COEFFICIENT" value="0" units="dimensionless"/>
            <parameter id="UPPER_BOUND" value="1000" units="mmol_per_gDW_per_hr"/>
            <parameter id="FLUX_VALUE" value="0" units="mmol_per_gDW_per_hr"/>
          </listOfParameters>
        </kineticLaw>
      </reaction>
      <reaction id="R_BUTAN2" name="BUTAN2" reversible="true">
        <notes>
          <html xmlns="http://www.w3.org/1999/xhtml">
            <p>GENE_ASSOCIATION: (CA_P0035 or CA_P0162 or CA_C3375)</p>
            <p>SUBSYSTEM: </p>
          </html>
        </notes>
        <listOfReactants>
          <speciesReference species="M_ACAL_Cell" stoichiometry="1"/>
          <speciesReference species="M_NADH_Cell" stoichiometry="1"/>
        </listOfReactants>
        <listOfProducts>
          <speciesReference species="M_NAD_Cell" stoichiometry="1"/>
          <speciesReference species="M_ETOH_Cell" stoichiometry="1"/>
        </listOfProducts>
        <kineticLaw>
          <math xmlns="http://www.w3.org/1998/Math/MathML">
            <ci> FLUX_VALUE </ci>
          </math>
          <listOfParameters>
            <parameter id="LOWER_BOUND" value="-1000" units="mmol_per_gDW_per_hr"/>
            <parameter id="OBJECTIVE_COEFFICIENT" value="0" units="dimensionless"/>
            <parameter id="UPPER_BOUND" value="1000" units="mmol_per_gDW_per_hr"/>
            <parameter id="FLUX_VALUE" value="0" units="mmol_per_gDW_per_hr"/>
          </listOfParameters>
        </kineticLaw>
      </reaction>
      <reaction id="R_BUTAN3" name="BUTAN3" reversible="true">
        <notes>
          <html xmlns="http://www.w3.org/1999/xhtml">
            <p>GENE_ASSOCIATION: (CA_C1742)</p>
            <p>SUBSYSTEM: </p>
          </html>
        </notes>
        <listOfReactants>
          <speciesReference species="M_Pi_Cell" stoichiometry="1"/>
          <speciesReference species="M_ACCOA_Cell" stoichiometry="1"/>
        </listOfReactants>
        <listOfProducts>
          <speciesReference species="M_ACTP_Cell" stoichiometry="1"/>
          <speciesReference species="M_COA_Cell" stoichiometry="1"/>
        </listOfProducts>
        <kineticLaw>
          <math xmlns="http://www.w3.org/1998/Math/MathML">
            <ci> FLUX_VALUE </ci>
          </math>
          <listOfParameters>
            <parameter id="LOWER_BOUND" value="-1000" units="mmol_per_gDW_per_hr"/>
            <parameter id="OBJECTIVE_COEFFICIENT" value="0" units="dimensionless"/>
            <parameter id="UPPER_BOUND" value="1000" units="mmol_per_gDW_per_hr"/>
            <parameter id="FLUX_VALUE" value="0" units="mmol_per_gDW_per_hr"/>
          </listOfParameters>
        </kineticLaw>
      </reaction>
      <reaction id="R_BUTAN4" name="BUTAN4" reversible="true">
        <notes>
          <html xmlns="http://www.w3.org/1999/xhtml">
            <p>GENE_ASSOCIATION: (CA_C1743)</p>
            <p>SUBSYSTEM: </p>
          </html>
        </notes>
        <listOfReactants>
          <speciesReference species="M_ACTP_Cell" stoichiometry="1"/>
          <speciesReference species="M_ADP_Cell" stoichiometry="1"/>
        </listOfReactants>
        <listOfProducts>
          <speciesReference species="M_AC_Cell" stoichiometry="1"/>
          <speciesReference species="M_ATP_Cell" stoichiometry="1"/>
        </listOfProducts>
        <kineticLaw>
          <math xmlns="http://www.w3.org/1998/Math/MathML">
            <ci> FLUX_VALUE </ci>
          </math>
          <listOfParameters>
            <parameter id="LOWER_BOUND" value="-1000" units="mmol_per_gDW_per_hr"/>
            <parameter id="OBJECTIVE_COEFFICIENT" value="0" units="dimensionless"/>
            <parameter id="UPPER_BOUND" value="1000" units="mmol_per_gDW_per_hr"/>
            <parameter id="FLUX_VALUE" value="0" units="mmol_per_gDW_per_hr"/>
          </listOfParameters>
        </kineticLaw>
      </reaction>
      <reaction id="R_BUTAN5" name="BUTAN5" reversible="false">
        <notes>
          <html xmlns="http://www.w3.org/1999/xhtml">
            <p>GENE_ASSOCIATION: (CA_C2873 or CA_P0078)</p>
            <p>SUBSYSTEM: </p>
          </html>
        </notes>
        <listOfReactants>
          <speciesReference species="M_ACCOA_Cell" stoichiometry="2"/>
        </listOfReactants>
        <listOfProducts>
          <speciesReference species="M_ACTACCOA_Cell" stoichiometry="1"/>
          <speciesReference species="M_COA_Cell" stoichiometry="1"/>
        </listOfProducts>
        <kineticLaw>
          <math xmlns="http://www.w3.org/1998/Math/MathML">
            <ci> FLUX_VALUE </ci>
          </math>
          <listOfParameters>
            <parameter id="LOWER_BOUND" value="0" units="mmol_per_gDW_per_hr"/>
            <parameter id="OBJECTIVE_COEFFICIENT" value="0" units="dimensionless"/>
            <parameter id="UPPER_BOUND" value="1000" units="mmol_per_gDW_per_hr"/>
            <parameter id="FLUX_VALUE" value="0" units="mmol_per_gDW_per_hr"/>
          </listOfParameters>
        </kineticLaw>
      </reaction>
      <reaction id="R_BUTAN6" name="BUTAN6" reversible="false">
        <notes>
          <html xmlns="http://www.w3.org/1999/xhtml">
            <p>GENE_ASSOCIATION: (CA_C2708)</p>
            <p>SUBSYSTEM: </p>
          </html>
        </notes>
        <listOfReactants>
          <speciesReference species="M_ACTACCOA_Cell" stoichiometry="1"/>
          <speciesReference species="M_NADH_Cell" stoichiometry="1"/>
        </listOfReactants>
        <listOfProducts>
          <speciesReference species="M__3HBCOA_Cell" stoichiometry="1"/>
          <speciesReference species="M_NAD_Cell" stoichiometry="1"/>
        </listOfProducts>
        <kineticLaw>
          <math xmlns="http://www.w3.org/1998/Math/MathML">
            <ci> FLUX_VALUE </ci>
          </math>
          <listOfParameters>
            <parameter id="LOWER_BOUND" value="0" units="mmol_per_gDW_per_hr"/>
            <parameter id="OBJECTIVE_COEFFICIENT" value="0" units="dimensionless"/>
            <parameter id="UPPER_BOUND" value="1000" units="mmol_per_gDW_per_hr"/>
            <parameter id="FLUX_VALUE" value="0" units="mmol_per_gDW_per_hr"/>
          </listOfParameters>
        </kineticLaw>
      </reaction>
      <reaction id="R_BUTAN7" name="BUTAN7" reversible="false">
        <notes>
          <html xmlns="http://www.w3.org/1999/xhtml">
            <p>GENE_ASSOCIATION: (CA_C2712)</p>
            <p>SUBSYSTEM: </p>
          </html>
        </notes>
        <listOfReactants>
          <speciesReference species="M__3HBCOA_Cell" stoichiometry="1"/>
        </listOfReactants>
        <listOfProducts>
          <speciesReference species="M_CRTCOA_Cell" stoichiometry="1"/>
        </listOfProducts>
        <kineticLaw>
          <math xmlns="http://www.w3.org/1998/Math/MathML">
            <ci> FLUX_VALUE </ci>
          </math>
          <listOfParameters>
            <parameter id="LOWER_BOUND" value="0" units="mmol_per_gDW_per_hr"/>
            <parameter id="OBJECTIVE_COEFFICIENT" value="0" units="dimensionless"/>
            <parameter id="UPPER_BOUND" value="1000" units="mmol_per_gDW_per_hr"/>
            <parameter id="FLUX_VALUE" value="0" units="mmol_per_gDW_per_hr"/>
          </listOfParameters>
        </kineticLaw>
      </reaction>
      <reaction id="R_BUTAN8" name="BUTAN8" reversible="false">
        <notes>
          <html xmlns="http://www.w3.org/1999/xhtml">
            <p>GENE_ASSOCIATION: (CA_C2709 and CA_C2710 and CA_C2711)</p>
            <p>SUBSYSTEM: </p>
          </html>
        </notes>
        <listOfReactants>
          <speciesReference species="M_CRTCOA_Cell" stoichiometry="1"/>
          <speciesReference species="M_Fd_Ox__Cell" stoichiometry="1"/>
          <speciesReference species="M_NADH_Cell" stoichiometry="2"/>
        </listOfReactants>
        <listOfProducts>
          <speciesReference species="M_NAD_Cell" stoichiometry="2"/>
          <speciesReference species="M_BUCOA_Cell" stoichiometry="1"/>
          <speciesReference species="M_Fd_Red__Cell" stoichiometry="1"/>
        </listOfProducts>
        <kineticLaw>
          <math xmlns="http://www.w3.org/1998/Math/MathML">
            <ci> FLUX_VALUE </ci>
          </math>
          <listOfParameters>
            <parameter id="LOWER_BOUND" value="0" units="mmol_per_gDW_per_hr"/>
            <parameter id="OBJECTIVE_COEFFICIENT" value="0" units="dimensionless"/>
            <parameter id="UPPER_BOUND" value="1000" units="mmol_per_gDW_per_hr"/>
            <parameter id="FLUX_VALUE" value="0" units="mmol_per_gDW_per_hr"/>
          </listOfParameters>
        </kineticLaw>
      </reaction>
      <reaction id="R_BUTAN9" name="BUTAN9" reversible="false">
        <notes>
          <html xmlns="http://www.w3.org/1999/xhtml">
            <p>GENE_ASSOCIATION: (CA_C3076)</p>
            <p>SUBSYSTEM: </p>
          </html>
        </notes>
        <listOfReactants>
          <speciesReference species="M_BUCOA_Cell" stoichiometry="1"/>
          <speciesReference species="M_Pi_Cell" stoichiometry="1"/>
        </listOfReactants>
        <listOfProducts>
          <speciesReference species="M_BUP_Cell" stoichiometry="1"/>
          <speciesReference species="M_COA_Cell" stoichiometry="1"/>
        </listOfProducts>
        <kineticLaw>
          <math xmlns="http://www.w3.org/1998/Math/MathML">
            <ci> FLUX_VALUE </ci>
          </math>
          <listOfParameters>
            <parameter id="LOWER_BOUND" value="0" units="mmol_per_gDW_per_hr"/>
            <parameter id="OBJECTIVE_COEFFICIENT" value="0" units="dimensionless"/>
            <parameter id="UPPER_BOUND" value="1000" units="mmol_per_gDW_per_hr"/>
            <parameter id="FLUX_VALUE" value="0" units="mmol_per_gDW_per_hr"/>
          </listOfParameters>
        </kineticLaw>
      </reaction>
      <reaction id="R_BUTAN10" name="BUTAN10" reversible="false">
        <notes>
          <html xmlns="http://www.w3.org/1999/xhtml">
            <p>GENE_ASSOCIATION: (CA_C3075)</p>
            <p>SUBSYSTEM: </p>
          </html>
        </notes>
        <listOfReactants>
          <speciesReference species="M_BUP_Cell" stoichiometry="1"/>
          <speciesReference species="M_ADP_Cell" stoichiometry="1"/>
        </listOfReactants>
        <listOfProducts>
          <speciesReference species="M_BU_Cell" stoichiometry="1"/>
          <speciesReference species="M_ATP_Cell" stoichiometry="1"/>
        </listOfProducts>
        <kineticLaw>
          <math xmlns="http://www.w3.org/1998/Math/MathML">
            <ci> FLUX_VALUE </ci>
          </math>
          <listOfParameters>
            <parameter id="LOWER_BOUND" value="0" units="mmol_per_gDW_per_hr"/>
            <parameter id="OBJECTIVE_COEFFICIENT" value="0" units="dimensionless"/>
            <parameter id="UPPER_BOUND" value="1000" units="mmol_per_gDW_per_hr"/>
            <parameter id="FLUX_VALUE" value="0" units="mmol_per_gDW_per_hr"/>
          </listOfParameters>
        </kineticLaw>
      </reaction>
      <reaction id="R_BUTAN11" name="BUTAN11" reversible="true">
        <notes>
          <html xmlns="http://www.w3.org/1999/xhtml">
            <p>GENE_ASSOCIATION: (CA_P0035 or CA_P0162)</p>
            <p>SUBSYSTEM: </p>
          </html>
        </notes>
        <listOfReactants>
          <speciesReference species="M_BUCOA_Cell" stoichiometry="1"/>
          <speciesReference species="M_NADH_Cell" stoichiometry="1"/>
        </listOfReactants>
        <listOfProducts>
          <speciesReference species="M_BUAL_Cell" stoichiometry="1"/>
          <speciesReference species="M_NAD_Cell" stoichiometry="1"/>
          <speciesReference species="M_COA_Cell" stoichiometry="1"/>
        </listOfProducts>
        <kineticLaw>
          <math xmlns="http://www.w3.org/1998/Math/MathML">
            <ci> FLUX_VALUE </ci>
          </math>
          <listOfParameters>
            <parameter id="LOWER_BOUND" value="-1000" units="mmol_per_gDW_per_hr"/>
            <parameter id="OBJECTIVE_COEFFICIENT" value="0" units="dimensionless"/>
            <parameter id="UPPER_BOUND" value="1000" units="mmol_per_gDW_per_hr"/>
            <parameter id="FLUX_VALUE" value="0" units="mmol_per_gDW_per_hr"/>
          </listOfParameters>
        </kineticLaw>
      </reaction>
      <reaction id="R_BUTAN12" name="BUTAN12" reversible="true">
        <notes>
          <html xmlns="http://www.w3.org/1999/xhtml">
            <p>GENE_ASSOCIATION: (CA_P0035 or CA_P0162 or CA_C3298 or CA_C3299)</p>
            <p>SUBSYSTEM: </p>
          </html>
        </notes>
        <listOfReactants>
          <speciesReference species="M_BUAL_Cell" stoichiometry="1"/>
          <speciesReference species="M_NADH_Cell" stoichiometry="1"/>
        </listOfReactants>
        <listOfProducts>
          <speciesReference species="M_BUOH_Cell" stoichiometry="1"/>
          <speciesReference species="M_NAD_Cell" stoichiometry="1"/>
        </listOfProducts>
        <kineticLaw>
          <math xmlns="http://www.w3.org/1998/Math/MathML">
            <ci> FLUX_VALUE </ci>
          </math>
          <listOfParameters>
            <parameter id="LOWER_BOUND" value="-1000" units="mmol_per_gDW_per_hr"/>
            <parameter id="OBJECTIVE_COEFFICIENT" value="0" units="dimensionless"/>
            <parameter id="UPPER_BOUND" value="1000" units="mmol_per_gDW_per_hr"/>
            <parameter id="FLUX_VALUE" value="0" units="mmol_per_gDW_per_hr"/>
          </listOfParameters>
        </kineticLaw>
      </reaction>
      <reaction id="R_BUTAN13" name="BUTAN13" reversible="false">
        <notes>
          <html xmlns="http://www.w3.org/1999/xhtml">
            <p>GENE_ASSOCIATION: (CA_P0165)</p>
            <p>SUBSYSTEM: </p>
          </html>
        </notes>
        <listOfReactants>
          <speciesReference species="M_ACTAC_Cell" stoichiometry="1"/>
        </listOfReactants>
        <listOfProducts>
          <speciesReference species="M_ACETONE_Cell" stoichiometry="1"/>
          <speciesReference species="M_CO2_Cell" stoichiometry="1"/>
        </listOfProducts>
        <kineticLaw>
          <math xmlns="http://www.w3.org/1998/Math/MathML">
            <ci> FLUX_VALUE </ci>
          </math>
          <listOfParameters>
            <parameter id="LOWER_BOUND" value="0" units="mmol_per_gDW_per_hr"/>
            <parameter id="OBJECTIVE_COEFFICIENT" value="0" units="dimensionless"/>
            <parameter id="UPPER_BOUND" value="1000" units="mmol_per_gDW_per_hr"/>
            <parameter id="FLUX_VALUE" value="0" units="mmol_per_gDW_per_hr"/>
          </listOfParameters>
        </kineticLaw>
      </reaction>
      <reaction id="R_BUTAN14" name="BUTAN14" reversible="false">
        <notes>
          <html xmlns="http://www.w3.org/1999/xhtml">
            <p>GENE_ASSOCIATION: ((CA_C3169 and CA_C3176 and CA_C3652) or CA_P0025)</p>
            <p>SUBSYSTEM: </p>
          </html>
        </notes>
        <listOfReactants>
          <speciesReference species="M_PYR_Cell" stoichiometry="1"/>
          <speciesReference species="M_THMPP_Cell" stoichiometry="1"/>
        </listOfReactants>
        <listOfProducts>
          <speciesReference species="M_HETHMPP_Cell" stoichiometry="1"/>
          <speciesReference species="M_CO2_Cell" stoichiometry="1"/>
        </listOfProducts>
        <kineticLaw>
          <math xmlns="http://www.w3.org/1998/Math/MathML">
            <ci> FLUX_VALUE </ci>
          </math>
          <listOfParameters>
            <parameter id="LOWER_BOUND" value="0" units="mmol_per_gDW_per_hr"/>
            <parameter id="OBJECTIVE_COEFFICIENT" value="0" units="dimensionless"/>
            <parameter id="UPPER_BOUND" value="1000" units="mmol_per_gDW_per_hr"/>
            <parameter id="FLUX_VALUE" value="0" units="mmol_per_gDW_per_hr"/>
          </listOfParameters>
        </kineticLaw>
      </reaction>
      <reaction id="R_BUTAN15" name="BUTAN15" reversible="false">
        <notes>
          <html xmlns="http://www.w3.org/1999/xhtml">
            <p>GENE_ASSOCIATION: (CA_C3169 and CA_C3176 and CA_C3652)</p>
            <p>SUBSYSTEM: </p>
          </html>
        </notes>
        <listOfReactants>
          <speciesReference species="M_HETHMPP_Cell" stoichiometry="1"/>
          <speciesReference species="M_PYR_Cell" stoichiometry="1"/>
        </listOfReactants>
        <listOfProducts>
          <speciesReference species="M_ACLAC_Cell" stoichiometry="1"/>
          <speciesReference species="M_THMPP_Cell" stoichiometry="1"/>
        </listOfProducts>
        <kineticLaw>
          <math xmlns="http://www.w3.org/1998/Math/MathML">
            <ci> FLUX_VALUE </ci>
          </math>
          <listOfParameters>
            <parameter id="LOWER_BOUND" value="0" units="mmol_per_gDW_per_hr"/>
            <parameter id="OBJECTIVE_COEFFICIENT" value="0" units="dimensionless"/>
            <parameter id="UPPER_BOUND" value="1000" units="mmol_per_gDW_per_hr"/>
            <parameter id="FLUX_VALUE" value="0" units="mmol_per_gDW_per_hr"/>
          </listOfParameters>
        </kineticLaw>
      </reaction>
      <reaction id="R_BUTAN16" name="BUTAN16" reversible="false">
        <notes>
          <html xmlns="http://www.w3.org/1999/xhtml">
            <p>GENE_ASSOCIATION: (CA_C2967)</p>
            <p>SUBSYSTEM: </p>
          </html>
        </notes>
        <listOfReactants>
          <speciesReference species="M_ACLAC_Cell" stoichiometry="1"/>
        </listOfReactants>
        <listOfProducts>
          <speciesReference species="M_ACETOIN_Cell" stoichiometry="1"/>
          <speciesReference species="M_CO2_Cell" stoichiometry="1"/>
        </listOfProducts>
        <kineticLaw>
          <math xmlns="http://www.w3.org/1998/Math/MathML">
            <ci> FLUX_VALUE </ci>
          </math>
          <listOfParameters>
            <parameter id="LOWER_BOUND" value="0" units="mmol_per_gDW_per_hr"/>
            <parameter id="OBJECTIVE_COEFFICIENT" value="0" units="dimensionless"/>
            <parameter id="UPPER_BOUND" value="1000" units="mmol_per_gDW_per_hr"/>
            <parameter id="FLUX_VALUE" value="0" units="mmol_per_gDW_per_hr"/>
          </listOfParameters>
        </kineticLaw>
      </reaction>
      <reaction id="R_BUTAN17" name="BUTAN17" reversible="false">
        <notes>
          <html xmlns="http://www.w3.org/1999/xhtml">
            <p>GENE_ASSOCIATION: (CA_P0163 and CA_P0164)</p>
            <p>SUBSYSTEM: </p>
          </html>
        </notes>
        <listOfReactants>
          <speciesReference species="M_ACTACCOA_Cell" stoichiometry="1"/>
          <speciesReference species="M_AC_Cell" stoichiometry="1"/>
        </listOfReactants>
        <listOfProducts>
          <speciesReference species="M_ACTAC_Cell" stoichiometry="1"/>
          <speciesReference species="M_ACCOA_Cell" stoichiometry="1"/>
        </listOfProducts>
        <kineticLaw>
          <math xmlns="http://www.w3.org/1998/Math/MathML">
            <ci> FLUX_VALUE </ci>
          </math>
          <listOfParameters>
            <parameter id="LOWER_BOUND" value="0" units="mmol_per_gDW_per_hr"/>
            <parameter id="OBJECTIVE_COEFFICIENT" value="0" units="dimensionless"/>
            <parameter id="UPPER_BOUND" value="1000" units="mmol_per_gDW_per_hr"/>
            <parameter id="FLUX_VALUE" value="0" units="mmol_per_gDW_per_hr"/>
          </listOfParameters>
        </kineticLaw>
      </reaction>
      <reaction id="R_BUTAN18" name="BUTAN18" reversible="false">
        <notes>
          <html xmlns="http://www.w3.org/1999/xhtml">
            <p>GENE_ASSOCIATION: (CA_P0163 and CA_P0164)</p>
            <p>SUBSYSTEM: </p>
          </html>
        </notes>
        <listOfReactants>
          <speciesReference species="M_BU_Cell" stoichiometry="1"/>
          <speciesReference species="M_ACTACCOA_Cell" stoichiometry="1"/>
        </listOfReactants>
        <listOfProducts>
          <speciesReference species="M_BUCOA_Cell" stoichiometry="1"/>
          <speciesReference species="M_ACTAC_Cell" stoichiometry="1"/>
        </listOfProducts>
        <kineticLaw>
          <math xmlns="http://www.w3.org/1998/Math/MathML">
            <ci> FLUX_VALUE </ci>
          </math>
          <listOfParameters>
            <parameter id="LOWER_BOUND" value="0" units="mmol_per_gDW_per_hr"/>
            <parameter id="OBJECTIVE_COEFFICIENT" value="0" units="dimensionless"/>
            <parameter id="UPPER_BOUND" value="1000" units="mmol_per_gDW_per_hr"/>
            <parameter id="FLUX_VALUE" value="0" units="mmol_per_gDW_per_hr"/>
          </listOfParameters>
        </kineticLaw>
      </reaction>
      <reaction id="R_TCA1" name="TCA1" reversible="false">
        <notes>
          <html xmlns="http://www.w3.org/1999/xhtml">
            <p>GENE_ASSOCIATION: (CA_C2660)</p>
            <p>SUBSYSTEM: </p>
          </html>
        </notes>
        <listOfReactants>
          <speciesReference species="M_PYR_Cell" stoichiometry="1"/>
          <speciesReference species="M_HCO3_Cell" stoichiometry="1"/>
          <speciesReference species="M_ATP_Cell" stoichiometry="1"/>
        </listOfReactants>
        <listOfProducts>
          <speciesReference species="M_OAA_Cell" stoichiometry="1"/>
          <speciesReference species="M_ADP_Cell" stoichiometry="1"/>
          <speciesReference species="M_Pi_Cell" stoichiometry="1"/>
        </listOfProducts>
        <kineticLaw>
          <math xmlns="http://www.w3.org/1998/Math/MathML">
            <ci> FLUX_VALUE </ci>
          </math>
          <listOfParameters>
            <parameter id="LOWER_BOUND" value="0" units="mmol_per_gDW_per_hr"/>
            <parameter id="OBJECTIVE_COEFFICIENT" value="0" units="dimensionless"/>
            <parameter id="UPPER_BOUND" value="1000" units="mmol_per_gDW_per_hr"/>
            <parameter id="FLUX_VALUE" value="0" units="mmol_per_gDW_per_hr"/>
          </listOfParameters>
        </kineticLaw>
      </reaction>
      <reaction id="R_TCA2" name="TCA2" reversible="true">
        <notes>
          <html xmlns="http://www.w3.org/1999/xhtml">
            <p>GENE_ASSOCIATION: (CA_C0566)</p>
            <p>SUBSYSTEM: </p>
          </html>
        </notes>
        <listOfReactants>
          <speciesReference species="M_OAA_Cell" stoichiometry="1"/>
          <speciesReference species="M_NADH_Cell" stoichiometry="1"/>
        </listOfReactants>
        <listOfProducts>
          <speciesReference species="M_NAD_Cell" stoichiometry="1"/>
          <speciesReference species="M_MAL_Cell" stoichiometry="1"/>
        </listOfProducts>
        <kineticLaw>
          <math xmlns="http://www.w3.org/1998/Math/MathML">
            <ci> FLUX_VALUE </ci>
          </math>
          <listOfParameters>
            <parameter id="LOWER_BOUND" value="-1000" units="mmol_per_gDW_per_hr"/>
            <parameter id="OBJECTIVE_COEFFICIENT" value="0" units="dimensionless"/>
            <parameter id="UPPER_BOUND" value="1000" units="mmol_per_gDW_per_hr"/>
            <parameter id="FLUX_VALUE" value="0" units="mmol_per_gDW_per_hr"/>
          </listOfParameters>
        </kineticLaw>
      </reaction>
      <reaction id="R_TCA3" name="TCA3" reversible="true">
        <notes>
          <html xmlns="http://www.w3.org/1999/xhtml">
            <p>GENE_ASSOCIATION: (CA_C3090 and CA_C3091)</p>
            <p>SUBSYSTEM: </p>
          </html>
        </notes>
        <listOfReactants>
          <speciesReference species="M_MAL_Cell" stoichiometry="1"/>
        </listOfReactants>
        <listOfProducts>
          <speciesReference species="M_FUM_Cell" stoichiometry="1"/>
        </listOfProducts>
        <kineticLaw>
          <math xmlns="http://www.w3.org/1998/Math/MathML">
            <ci> FLUX_VALUE </ci>
          </math>
          <listOfParameters>
            <parameter id="LOWER_BOUND" value="-1000" units="mmol_per_gDW_per_hr"/>
            <parameter id="OBJECTIVE_COEFFICIENT" value="0" units="dimensionless"/>
            <parameter id="UPPER_BOUND" value="1000" units="mmol_per_gDW_per_hr"/>
            <parameter id="FLUX_VALUE" value="0" units="mmol_per_gDW_per_hr"/>
          </listOfParameters>
        </kineticLaw>
      </reaction>
      <reaction id="R_TCA4" name="TCA4" reversible="true">
        <notes>
          <html xmlns="http://www.w3.org/1999/xhtml">
            <p>GENE_ASSOCIATION: </p>
            <p>SUBSYSTEM: </p>
          </html>
        </notes>
        <listOfReactants>
          <speciesReference species="M_Fd_Red__Cell" stoichiometry="1"/>
          <speciesReference species="M_FUM_Cell" stoichiometry="1"/>
        </listOfReactants>
        <listOfProducts>
          <speciesReference species="M_SUCC_Cell" stoichiometry="1"/>
          <speciesReference species="M_Fd_Ox__Cell" stoichiometry="1"/>
        </listOfProducts>
        <kineticLaw>
          <math xmlns="http://www.w3.org/1998/Math/MathML">
            <ci> FLUX_VALUE </ci>
          </math>
          <listOfParameters>
            <parameter id="LOWER_BOUND" value="-1000" units="mmol_per_gDW_per_hr"/>
            <parameter id="OBJECTIVE_COEFFICIENT" value="0" units="dimensionless"/>
            <parameter id="UPPER_BOUND" value="1000" units="mmol_per_gDW_per_hr"/>
            <parameter id="FLUX_VALUE" value="0" units="mmol_per_gDW_per_hr"/>
          </listOfParameters>
        </kineticLaw>
      </reaction>
      <reaction id="R_TCA5" name="TCA5" reversible="false">
        <notes>
          <html xmlns="http://www.w3.org/1999/xhtml">
            <p>GENE_ASSOCIATION: (CA_P0163 and CA_P0164)</p>
            <p>SUBSYSTEM: </p>
          </html>
        </notes>
        <listOfReactants>
          <speciesReference species="M_ACTACCOA_Cell" stoichiometry="1"/>
          <speciesReference species="M_SUCC_Cell" stoichiometry="1"/>
        </listOfReactants>
        <listOfProducts>
          <speciesReference species="M_ACTAC_Cell" stoichiometry="1"/>
          <speciesReference species="M_SUCCOA_Cell" stoichiometry="1"/>
        </listOfProducts>
        <kineticLaw>
          <math xmlns="http://www.w3.org/1998/Math/MathML">
            <ci> FLUX_VALUE </ci>
          </math>
          <listOfParameters>
            <parameter id="LOWER_BOUND" value="0" units="mmol_per_gDW_per_hr"/>
            <parameter id="OBJECTIVE_COEFFICIENT" value="0" units="dimensionless"/>
            <parameter id="UPPER_BOUND" value="1000" units="mmol_per_gDW_per_hr"/>
            <parameter id="FLUX_VALUE" value="0" units="mmol_per_gDW_per_hr"/>
          </listOfParameters>
        </kineticLaw>
      </reaction>
      <reaction id="R_TCA6" name="TCA6" reversible="true">
        <notes>
          <html xmlns="http://www.w3.org/1999/xhtml">
            <p>GENE_ASSOCIATION: (CA_C0971)</p>
            <p>SUBSYSTEM: </p>
          </html>
        </notes>
        <listOfReactants>
          <speciesReference species="M_CIT_Cell" stoichiometry="1"/>
        </listOfReactants>
        <listOfProducts>
          <speciesReference species="M_ICIT_Cell" stoichiometry="1"/>
        </listOfProducts>
        <kineticLaw>
          <math xmlns="http://www.w3.org/1998/Math/MathML">
            <ci> FLUX_VALUE </ci>
          </math>
          <listOfParameters>
            <parameter id="LOWER_BOUND" value="0" units="mmol_per_gDW_per_hr"/>
            <parameter id="OBJECTIVE_COEFFICIENT" value="0" units="dimensionless"/>
            <parameter id="UPPER_BOUND" value="0" units="mmol_per_gDW_per_hr"/>
            <parameter id="FLUX_VALUE" value="0" units="mmol_per_gDW_per_hr"/>
          </listOfParameters>
        </kineticLaw>
      </reaction>
      <reaction id="R_TCA7" name="TCA7" reversible="true">
        <notes>
          <html xmlns="http://www.w3.org/1999/xhtml">
            <p>GENE_ASSOCIATION: (CA_C0972)</p>
            <p>SUBSYSTEM: </p>
          </html>
        </notes>
        <listOfReactants>
          <speciesReference species="M_ICIT_Cell" stoichiometry="1"/>
          <speciesReference species="M_NAD_Cell" stoichiometry="1"/>
        </listOfReactants>
        <listOfProducts>
          <speciesReference species="M_AKG_Cell" stoichiometry="1"/>
          <speciesReference species="M_CO2_Cell" stoichiometry="1"/>
          <speciesReference species="M_NADH_Cell" stoichiometry="1"/>
        </listOfProducts>
        <kineticLaw>
          <math xmlns="http://www.w3.org/1998/Math/MathML">
            <ci> FLUX_VALUE </ci>
          </math>
          <listOfParameters>
            <parameter id="LOWER_BOUND" value="0" units="mmol_per_gDW_per_hr"/>
            <parameter id="OBJECTIVE_COEFFICIENT" value="0" units="dimensionless"/>
            <parameter id="UPPER_BOUND" value="0" units="mmol_per_gDW_per_hr"/>
            <parameter id="FLUX_VALUE" value="0" units="mmol_per_gDW_per_hr"/>
          </listOfParameters>
        </kineticLaw>
      </reaction>
      <reaction id="R_TCA8" name="TCA8" reversible="true">
        <notes>
          <html xmlns="http://www.w3.org/1999/xhtml">
            <p>GENE_ASSOCIATION: (CA_C2458 and CA_C2459)</p>
            <p>SUBSYSTEM: </p>
          </html>
        </notes>
        <listOfReactants>
          <speciesReference species="M_AKG_Cell" stoichiometry="1"/>
          <speciesReference species="M_Fd_Ox__Cell" stoichiometry="1"/>
          <speciesReference species="M_COA_Cell" stoichiometry="1"/>
        </listOfReactants>
        <listOfProducts>
          <speciesReference species="M_SUCCOA_Cell" stoichiometry="1"/>
          <speciesReference species="M_CO2_Cell" stoichiometry="1"/>
          <speciesReference species="M_Fd_Red__Cell" stoichiometry="1"/>
        </listOfProducts>
        <kineticLaw>
          <math xmlns="http://www.w3.org/1998/Math/MathML">
            <ci> FLUX_VALUE </ci>
          </math>
          <listOfParameters>
            <parameter id="LOWER_BOUND" value="-1000" units="mmol_per_gDW_per_hr"/>
            <parameter id="OBJECTIVE_COEFFICIENT" value="0" units="dimensionless"/>
            <parameter id="UPPER_BOUND" value="1000" units="mmol_per_gDW_per_hr"/>
            <parameter id="FLUX_VALUE" value="0" units="mmol_per_gDW_per_hr"/>
          </listOfParameters>
        </kineticLaw>
      </reaction>
      <reaction id="R_PPP1" name="PPP1" reversible="true">
        <notes>
          <html xmlns="http://www.w3.org/1999/xhtml">
            <p>GENE_ASSOCIATION: (CA_C0944 or CA_C1348)</p>
            <p>SUBSYSTEM: </p>
          </html>
        </notes>
        <listOfReactants>
          <speciesReference species="M_GA3P_Cell" stoichiometry="1"/>
          <speciesReference species="M_F6P_Cell" stoichiometry="1"/>
        </listOfReactants>
        <listOfProducts>
          <speciesReference species="M_E4P_Cell" stoichiometry="1"/>
          <speciesReference species="M_DXU5P_Cell" stoichiometry="1"/>
        </listOfProducts>
        <kineticLaw>
          <math xmlns="http://www.w3.org/1998/Math/MathML">
            <ci> FLUX_VALUE </ci>
          </math>
          <listOfParameters>
            <parameter id="LOWER_BOUND" value="-1000" units="mmol_per_gDW_per_hr"/>
            <parameter id="OBJECTIVE_COEFFICIENT" value="0" units="dimensionless"/>
            <parameter id="UPPER_BOUND" value="1000" units="mmol_per_gDW_per_hr"/>
            <parameter id="FLUX_VALUE" value="0" units="mmol_per_gDW_per_hr"/>
          </listOfParameters>
        </kineticLaw>
      </reaction>
      <reaction id="R_PPP2" name="PPP2" reversible="true">
        <notes>
          <html xmlns="http://www.w3.org/1999/xhtml">
            <p>GENE_ASSOCIATION: (CA_C1730)</p>
            <p>SUBSYSTEM: </p>
          </html>
        </notes>
        <listOfReactants>
          <speciesReference species="M_DXU5P_Cell" stoichiometry="1"/>
        </listOfReactants>
        <listOfProducts>
          <speciesReference species="M_DRU5P_Cell" stoichiometry="1"/>
        </listOfProducts>
        <kineticLaw>
          <math xmlns="http://www.w3.org/1998/Math/MathML">
            <ci> FLUX_VALUE </ci>
          </math>
          <listOfParameters>
            <parameter id="LOWER_BOUND" value="-1000" units="mmol_per_gDW_per_hr"/>
            <parameter id="OBJECTIVE_COEFFICIENT" value="0" units="dimensionless"/>
            <parameter id="UPPER_BOUND" value="1000" units="mmol_per_gDW_per_hr"/>
            <parameter id="FLUX_VALUE" value="0" units="mmol_per_gDW_per_hr"/>
          </listOfParameters>
        </kineticLaw>
      </reaction>
      <reaction id="R_PPP3" name="PPP3" reversible="true">
        <notes>
          <html xmlns="http://www.w3.org/1999/xhtml">
            <p>GENE_ASSOCIATION: (CA_C0726 or CA_C1431 or CA_C2880)</p>
            <p>SUBSYSTEM: </p>
          </html>
        </notes>
        <listOfReactants>
          <speciesReference species="M_R5P_Cell" stoichiometry="1"/>
        </listOfReactants>
        <listOfProducts>
          <speciesReference species="M_DRU5P_Cell" stoichiometry="1"/>
        </listOfProducts>
        <kineticLaw>
          <math xmlns="http://www.w3.org/1998/Math/MathML">
            <ci> FLUX_VALUE </ci>
          </math>
          <listOfParameters>
            <parameter id="LOWER_BOUND" value="-1000" units="mmol_per_gDW_per_hr"/>
            <parameter id="OBJECTIVE_COEFFICIENT" value="0" units="dimensionless"/>
            <parameter id="UPPER_BOUND" value="1000" units="mmol_per_gDW_per_hr"/>
            <parameter id="FLUX_VALUE" value="0" units="mmol_per_gDW_per_hr"/>
          </listOfParameters>
        </kineticLaw>
      </reaction>
      <reaction id="R_PPP4" name="PPP4" reversible="true">
        <notes>
          <html xmlns="http://www.w3.org/1999/xhtml">
            <p>GENE_ASSOCIATION: (CA_C0944 or CA_C1348)</p>
            <p>SUBSYSTEM: </p>
          </html>
        </notes>
        <listOfReactants>
          <speciesReference species="M_DXU5P_Cell" stoichiometry="1"/>
          <speciesReference species="M_R5P_Cell" stoichiometry="1"/>
        </listOfReactants>
        <listOfProducts>
          <speciesReference species="M_GA3P_Cell" stoichiometry="1"/>
          <speciesReference species="M_S7P_Cell" stoichiometry="1"/>
        </listOfProducts>
        <kineticLaw>
          <math xmlns="http://www.w3.org/1998/Math/MathML">
            <ci> FLUX_VALUE </ci>
          </math>
          <listOfParameters>
            <parameter id="LOWER_BOUND" value="-1000" units="mmol_per_gDW_per_hr"/>
            <parameter id="OBJECTIVE_COEFFICIENT" value="0" units="dimensionless"/>
            <parameter id="UPPER_BOUND" value="1000" units="mmol_per_gDW_per_hr"/>
            <parameter id="FLUX_VALUE" value="0" units="mmol_per_gDW_per_hr"/>
          </listOfParameters>
        </kineticLaw>
      </reaction>
      <reaction id="R_PPP5" name="PPP5" reversible="true">
        <notes>
          <html xmlns="http://www.w3.org/1999/xhtml">
            <p>GENE_ASSOCIATION: (CA_C1347)</p>
            <p>SUBSYSTEM: </p>
          </html>
        </notes>
        <listOfReactants>
          <speciesReference species="M_GA3P_Cell" stoichiometry="1"/>
          <speciesReference species="M_S7P_Cell" stoichiometry="1"/>
        </listOfReactants>
        <listOfProducts>
          <speciesReference species="M_F6P_Cell" stoichiometry="1"/>
          <speciesReference species="M_E4P_Cell" stoichiometry="1"/>
        </listOfProducts>
        <kineticLaw>
          <math xmlns="http://www.w3.org/1998/Math/MathML">
            <ci> FLUX_VALUE </ci>
          </math>
          <listOfParameters>
            <parameter id="LOWER_BOUND" value="-1000" units="mmol_per_gDW_per_hr"/>
            <parameter id="OBJECTIVE_COEFFICIENT" value="0" units="dimensionless"/>
            <parameter id="UPPER_BOUND" value="1000" units="mmol_per_gDW_per_hr"/>
            <parameter id="FLUX_VALUE" value="0" units="mmol_per_gDW_per_hr"/>
          </listOfParameters>
        </kineticLaw>
      </reaction>
      <reaction id="R_PPP6" name="PPP6" reversible="false">
        <notes>
          <html xmlns="http://www.w3.org/1999/xhtml">
            <p>GENE_ASSOCIATION: (CA_C0819 or CA_C3221)</p>
            <p>SUBSYSTEM: </p>
          </html>
        </notes>
        <listOfReactants>
          <speciesReference species="M_R5P_Cell" stoichiometry="1"/>
          <speciesReference species="M_ATP_Cell" stoichiometry="1"/>
        </listOfReactants>
        <listOfProducts>
          <speciesReference species="M_AMP_Cell" stoichiometry="1"/>
          <speciesReference species="M_PRPP_Cell" stoichiometry="1"/>
        </listOfProducts>
        <kineticLaw>
          <math xmlns="http://www.w3.org/1998/Math/MathML">
            <ci> FLUX_VALUE </ci>
          </math>
          <listOfParameters>
            <parameter id="LOWER_BOUND" value="0" units="mmol_per_gDW_per_hr"/>
            <parameter id="OBJECTIVE_COEFFICIENT" value="0" units="dimensionless"/>
            <parameter id="UPPER_BOUND" value="1000" units="mmol_per_gDW_per_hr"/>
            <parameter id="FLUX_VALUE" value="0" units="mmol_per_gDW_per_hr"/>
          </listOfParameters>
        </kineticLaw>
      </reaction>
      <reaction id="R_PPP7" name="PPP7" reversible="false">
        <notes>
          <html xmlns="http://www.w3.org/1999/xhtml">
            <p>GENE_ASSOCIATION: (CA_C0395 or CA_C2684)</p>
            <p>SUBSYSTEM: </p>
          </html>
        </notes>
        <listOfReactants>
          <speciesReference species="M__2DDGLCN_Cell" stoichiometry="1"/>
          <speciesReference species="M_ATP_Cell" stoichiometry="1"/>
        </listOfReactants>
        <listOfProducts>
          <speciesReference species="M__2DDG6P_Cell" stoichiometry="1"/>
          <speciesReference species="M_ADP_Cell" stoichiometry="1"/>
        </listOfProducts>
        <kineticLaw>
          <math xmlns="http://www.w3.org/1998/Math/MathML">
            <ci> FLUX_VALUE </ci>
          </math>
          <listOfParameters>
            <parameter id="LOWER_BOUND" value="0" units="mmol_per_gDW_per_hr"/>
            <parameter id="OBJECTIVE_COEFFICIENT" value="0" units="dimensionless"/>
            <parameter id="UPPER_BOUND" value="1000" units="mmol_per_gDW_per_hr"/>
            <parameter id="FLUX_VALUE" value="0" units="mmol_per_gDW_per_hr"/>
          </listOfParameters>
        </kineticLaw>
      </reaction>
      <reaction id="R_PPP8" name="PPP8" reversible="true">
        <notes>
          <html xmlns="http://www.w3.org/1999/xhtml">
            <p>GENE_ASSOCIATION: (CA_C0394 or CA_C2973)</p>
            <p>SUBSYSTEM: </p>
          </html>
        </notes>
        <listOfReactants>
          <speciesReference species="M__2DDG6P_Cell" stoichiometry="1"/>
        </listOfReactants>
        <listOfProducts>
          <speciesReference species="M_GA3P_Cell" stoichiometry="1"/>
          <speciesReference species="M_PYR_Cell" stoichiometry="1"/>
        </listOfProducts>
        <kineticLaw>
          <math xmlns="http://www.w3.org/1998/Math/MathML">
            <ci> FLUX_VALUE </ci>
          </math>
          <listOfParameters>
            <parameter id="LOWER_BOUND" value="-1000" units="mmol_per_gDW_per_hr"/>
            <parameter id="OBJECTIVE_COEFFICIENT" value="0" units="dimensionless"/>
            <parameter id="UPPER_BOUND" value="1000" units="mmol_per_gDW_per_hr"/>
            <parameter id="FLUX_VALUE" value="0" units="mmol_per_gDW_per_hr"/>
          </listOfParameters>
        </kineticLaw>
      </reaction>
      <reaction id="R_PPP9" name="PPP9" reversible="false">
        <notes>
          <html xmlns="http://www.w3.org/1999/xhtml">
            <p>GENE_ASSOCIATION: </p>
            <p>SUBSYSTEM: </p>
          </html>
        </notes>
        <listOfReactants>
          <speciesReference species="M_DRIB_Cell" stoichiometry="1"/>
          <speciesReference species="M_ATP_Cell" stoichiometry="1"/>
        </listOfReactants>
        <listOfProducts>
          <speciesReference species="M_R5P_Cell" stoichiometry="1"/>
          <speciesReference species="M_ADP_Cell" stoichiometry="1"/>
        </listOfProducts>
        <kineticLaw>
          <math xmlns="http://www.w3.org/1998/Math/MathML">
            <ci> FLUX_VALUE </ci>
          </math>
          <listOfParameters>
            <parameter id="LOWER_BOUND" value="0" units="mmol_per_gDW_per_hr"/>
            <parameter id="OBJECTIVE_COEFFICIENT" value="0" units="dimensionless"/>
            <parameter id="UPPER_BOUND" value="1000" units="mmol_per_gDW_per_hr"/>
            <parameter id="FLUX_VALUE" value="0" units="mmol_per_gDW_per_hr"/>
          </listOfParameters>
        </kineticLaw>
      </reaction>
      <reaction id="R_PPP10" name="PPP10" reversible="true">
        <notes>
          <html xmlns="http://www.w3.org/1999/xhtml">
            <p>GENE_ASSOCIATION: (CA_C2065)</p>
            <p>SUBSYSTEM: </p>
          </html>
        </notes>
        <listOfReactants>
          <speciesReference species="M_R5P_Cell" stoichiometry="1"/>
        </listOfReactants>
        <listOfProducts>
          <speciesReference species="M_R1P_Cell" stoichiometry="1"/>
        </listOfProducts>
        <kineticLaw>
          <math xmlns="http://www.w3.org/1998/Math/MathML">
            <ci> FLUX_VALUE </ci>
          </math>
          <listOfParameters>
            <parameter id="LOWER_BOUND" value="-1000" units="mmol_per_gDW_per_hr"/>
            <parameter id="OBJECTIVE_COEFFICIENT" value="0" units="dimensionless"/>
            <parameter id="UPPER_BOUND" value="1000" units="mmol_per_gDW_per_hr"/>
            <parameter id="FLUX_VALUE" value="0" units="mmol_per_gDW_per_hr"/>
          </listOfParameters>
        </kineticLaw>
      </reaction>
      <reaction id="R_PI1" name="PI1" reversible="true">
        <notes>
          <html xmlns="http://www.w3.org/1999/xhtml">
            <p>GENE_ASSOCIATION: (CA_C1958)</p>
            <p>SUBSYSTEM: </p>
          </html>
        </notes>
        <listOfReactants>
          <speciesReference species="M_NADPH_Cell" stoichiometry="1"/>
          <speciesReference species="M_DXYL_Cell" stoichiometry="1"/>
        </listOfReactants>
        <listOfProducts>
          <speciesReference species="M_NADP_Cell" stoichiometry="1"/>
          <speciesReference species="M_XOL_Cell" stoichiometry="1"/>
        </listOfProducts>
        <kineticLaw>
          <math xmlns="http://www.w3.org/1998/Math/MathML">
            <ci> FLUX_VALUE </ci>
          </math>
          <listOfParameters>
            <parameter id="LOWER_BOUND" value="-1000" units="mmol_per_gDW_per_hr"/>
            <parameter id="OBJECTIVE_COEFFICIENT" value="0" units="dimensionless"/>
            <parameter id="UPPER_BOUND" value="1000" units="mmol_per_gDW_per_hr"/>
            <parameter id="FLUX_VALUE" value="0" units="mmol_per_gDW_per_hr"/>
          </listOfParameters>
        </kineticLaw>
      </reaction>
      <reaction id="R_PI1_2" name="PI1_2" reversible="true">
        <notes>
          <html xmlns="http://www.w3.org/1999/xhtml">
            <p>GENE_ASSOCIATION: (CA_C3375)</p>
            <p>SUBSYSTEM: </p>
          </html>
        </notes>
        <listOfReactants>
          <speciesReference species="M_NAD_Cell" stoichiometry="1"/>
          <speciesReference species="M_XOL_Cell" stoichiometry="1"/>
        </listOfReactants>
        <listOfProducts>
          <speciesReference species="M_DXYLU_Cell" stoichiometry="1"/>
          <speciesReference species="M_NADH_Cell" stoichiometry="1"/>
        </listOfProducts>
        <kineticLaw>
          <math xmlns="http://www.w3.org/1998/Math/MathML">
            <ci> FLUX_VALUE </ci>
          </math>
          <listOfParameters>
            <parameter id="LOWER_BOUND" value="-1000" units="mmol_per_gDW_per_hr"/>
            <parameter id="OBJECTIVE_COEFFICIENT" value="0" units="dimensionless"/>
            <parameter id="UPPER_BOUND" value="1000" units="mmol_per_gDW_per_hr"/>
            <parameter id="FLUX_VALUE" value="0" units="mmol_per_gDW_per_hr"/>
          </listOfParameters>
        </kineticLaw>
      </reaction>
      <reaction id="R_PI2" name="PI2" reversible="true">
        <notes>
          <html xmlns="http://www.w3.org/1999/xhtml">
            <p>GENE_ASSOCIATION: (CA_C2612 or CA_C1344)</p>
            <p>SUBSYSTEM: </p>
          </html>
        </notes>
        <listOfReactants>
          <speciesReference species="M_DXYLU_Cell" stoichiometry="1"/>
          <speciesReference species="M_ATP_Cell" stoichiometry="1"/>
        </listOfReactants>
        <listOfProducts>
          <speciesReference species="M_DXU5P_Cell" stoichiometry="1"/>
          <speciesReference species="M_ADP_Cell" stoichiometry="1"/>
        </listOfProducts>
        <kineticLaw>
          <math xmlns="http://www.w3.org/1998/Math/MathML">
            <ci> FLUX_VALUE </ci>
          </math>
          <listOfParameters>
            <parameter id="LOWER_BOUND" value="-1000" units="mmol_per_gDW_per_hr"/>
            <parameter id="OBJECTIVE_COEFFICIENT" value="0" units="dimensionless"/>
            <parameter id="UPPER_BOUND" value="1000" units="mmol_per_gDW_per_hr"/>
            <parameter id="FLUX_VALUE" value="0" units="mmol_per_gDW_per_hr"/>
          </listOfParameters>
        </kineticLaw>
      </reaction>
      <reaction id="R_PI3" name="PI3" reversible="true">
        <notes>
          <html xmlns="http://www.w3.org/1999/xhtml">
            <p>GENE_ASSOCIATION: (CA_C1342 or CA_C1346)</p>
            <p>SUBSYSTEM: </p>
          </html>
        </notes>
        <listOfReactants>
          <speciesReference species="M_LARAB_Cell" stoichiometry="1"/>
        </listOfReactants>
        <listOfProducts>
          <speciesReference species="M_LRBL_Cell" stoichiometry="1"/>
        </listOfProducts>
        <kineticLaw>
          <math xmlns="http://www.w3.org/1998/Math/MathML">
            <ci> FLUX_VALUE </ci>
          </math>
          <listOfParameters>
            <parameter id="LOWER_BOUND" value="-1000" units="mmol_per_gDW_per_hr"/>
            <parameter id="OBJECTIVE_COEFFICIENT" value="0" units="dimensionless"/>
            <parameter id="UPPER_BOUND" value="1000" units="mmol_per_gDW_per_hr"/>
            <parameter id="FLUX_VALUE" value="0" units="mmol_per_gDW_per_hr"/>
          </listOfParameters>
        </kineticLaw>
      </reaction>
      <reaction id="R_PI4" name="PI4" reversible="true">
        <notes>
          <html xmlns="http://www.w3.org/1999/xhtml">
            <p>GENE_ASSOCIATION: (CA_C2612)</p>
            <p>SUBSYSTEM: </p>
          </html>
        </notes>
        <listOfReactants>
          <speciesReference species="M_ATP_Cell" stoichiometry="1"/>
          <speciesReference species="M_LRBL_Cell" stoichiometry="1"/>
        </listOfReactants>
        <listOfProducts>
          <speciesReference species="M_ADP_Cell" stoichiometry="1"/>
          <speciesReference species="M_LRU5P_Cell" stoichiometry="1"/>
        </listOfProducts>
        <kineticLaw>
          <math xmlns="http://www.w3.org/1998/Math/MathML">
            <ci> FLUX_VALUE </ci>
          </math>
          <listOfParameters>
            <parameter id="LOWER_BOUND" value="-1000" units="mmol_per_gDW_per_hr"/>
            <parameter id="OBJECTIVE_COEFFICIENT" value="0" units="dimensionless"/>
            <parameter id="UPPER_BOUND" value="1000" units="mmol_per_gDW_per_hr"/>
            <parameter id="FLUX_VALUE" value="0" units="mmol_per_gDW_per_hr"/>
          </listOfParameters>
        </kineticLaw>
      </reaction>
      <reaction id="R_PI5" name="PI5" reversible="true">
        <notes>
          <html xmlns="http://www.w3.org/1999/xhtml">
            <p>GENE_ASSOCIATION: (CA_C1341)</p>
            <p>SUBSYSTEM: </p>
          </html>
        </notes>
        <listOfReactants>
          <speciesReference species="M_LRU5P_Cell" stoichiometry="1"/>
        </listOfReactants>
        <listOfProducts>
          <speciesReference species="M_DXU5P_Cell" stoichiometry="1"/>
        </listOfProducts>
        <kineticLaw>
          <math xmlns="http://www.w3.org/1998/Math/MathML">
            <ci> FLUX_VALUE </ci>
          </math>
          <listOfParameters>
            <parameter id="LOWER_BOUND" value="-1000" units="mmol_per_gDW_per_hr"/>
            <parameter id="OBJECTIVE_COEFFICIENT" value="0" units="dimensionless"/>
            <parameter id="UPPER_BOUND" value="1000" units="mmol_per_gDW_per_hr"/>
            <parameter id="FLUX_VALUE" value="0" units="mmol_per_gDW_per_hr"/>
          </listOfParameters>
        </kineticLaw>
      </reaction>
      <reaction id="R_FM1" name="FM1" reversible="true">
        <notes>
          <html xmlns="http://www.w3.org/1999/xhtml">
            <p>GENE_ASSOCIATION: (CA_C0232)</p>
            <p>SUBSYSTEM: </p>
          </html>
        </notes>
        <listOfReactants>
          <speciesReference species="M_F1P_Cell" stoichiometry="1"/>
          <speciesReference species="M_ATP_Cell" stoichiometry="1"/>
        </listOfReactants>
        <listOfProducts>
          <speciesReference species="M_ADP_Cell" stoichiometry="1"/>
          <speciesReference species="M_FDP_Cell" stoichiometry="1"/>
        </listOfProducts>
        <kineticLaw>
          <math xmlns="http://www.w3.org/1998/Math/MathML">
            <ci> FLUX_VALUE </ci>
          </math>
          <listOfParameters>
            <parameter id="LOWER_BOUND" value="-1000" units="mmol_per_gDW_per_hr"/>
            <parameter id="OBJECTIVE_COEFFICIENT" value="0" units="dimensionless"/>
            <parameter id="UPPER_BOUND" value="1000" units="mmol_per_gDW_per_hr"/>
            <parameter id="FLUX_VALUE" value="0" units="mmol_per_gDW_per_hr"/>
          </listOfParameters>
        </kineticLaw>
      </reaction>
      <reaction id="R_FM2" name="FM2" reversible="false">
        <notes>
          <html xmlns="http://www.w3.org/1999/xhtml">
            <p>GENE_ASSOCIATION: (CA_C0827 or CA_P0064)</p>
            <p>SUBSYSTEM: </p>
          </html>
        </notes>
        <listOfReactants>
          <speciesReference species="M_F1P_Cell" stoichiometry="1"/>
        </listOfReactants>
        <listOfProducts>
          <speciesReference species="M_GLYALD_Cell" stoichiometry="1"/>
          <speciesReference species="M_DHAP_Cell" stoichiometry="1"/>
        </listOfProducts>
        <kineticLaw>
          <math xmlns="http://www.w3.org/1998/Math/MathML">
            <ci> FLUX_VALUE </ci>
          </math>
          <listOfParameters>
            <parameter id="LOWER_BOUND" value="0" units="mmol_per_gDW_per_hr"/>
            <parameter id="OBJECTIVE_COEFFICIENT" value="0" units="dimensionless"/>
            <parameter id="UPPER_BOUND" value="1000" units="mmol_per_gDW_per_hr"/>
            <parameter id="FLUX_VALUE" value="0" units="mmol_per_gDW_per_hr"/>
          </listOfParameters>
        </kineticLaw>
      </reaction>
      <reaction id="R_FM3" name="FM3" reversible="true">
        <notes>
          <html xmlns="http://www.w3.org/1999/xhtml">
            <p>GENE_ASSOCIATION: (CA_C0157)</p>
            <p>SUBSYSTEM: </p>
          </html>
        </notes>
        <listOfReactants>
          <speciesReference species="M_MNL1P_Cell" stoichiometry="1"/>
          <speciesReference species="M_NAD_Cell" stoichiometry="1"/>
        </listOfReactants>
        <listOfProducts>
          <speciesReference species="M_F6P_Cell" stoichiometry="1"/>
          <speciesReference species="M_NADH_Cell" stoichiometry="1"/>
        </listOfProducts>
        <kineticLaw>
          <math xmlns="http://www.w3.org/1998/Math/MathML">
            <ci> FLUX_VALUE </ci>
          </math>
          <listOfParameters>
            <parameter id="LOWER_BOUND" value="-1000" units="mmol_per_gDW_per_hr"/>
            <parameter id="OBJECTIVE_COEFFICIENT" value="0" units="dimensionless"/>
            <parameter id="UPPER_BOUND" value="1000" units="mmol_per_gDW_per_hr"/>
            <parameter id="FLUX_VALUE" value="0" units="mmol_per_gDW_per_hr"/>
          </listOfParameters>
        </kineticLaw>
      </reaction>
      <reaction id="R_FM4" name="FM4" reversible="true">
        <notes>
          <html xmlns="http://www.w3.org/1999/xhtml">
            <p>GENE_ASSOCIATION: (CA_C2918)</p>
            <p>SUBSYSTEM: </p>
          </html>
        </notes>
        <listOfReactants>
          <speciesReference species="M_MAN6P_Cell" stoichiometry="1"/>
        </listOfReactants>
        <listOfProducts>
          <speciesReference species="M_F6P_Cell" stoichiometry="1"/>
        </listOfProducts>
        <kineticLaw>
          <math xmlns="http://www.w3.org/1998/Math/MathML">
            <ci> FLUX_VALUE </ci>
          </math>
          <listOfParameters>
            <parameter id="LOWER_BOUND" value="-1000" units="mmol_per_gDW_per_hr"/>
            <parameter id="OBJECTIVE_COEFFICIENT" value="0" units="dimensionless"/>
            <parameter id="UPPER_BOUND" value="1000" units="mmol_per_gDW_per_hr"/>
            <parameter id="FLUX_VALUE" value="0" units="mmol_per_gDW_per_hr"/>
          </listOfParameters>
        </kineticLaw>
      </reaction>
      <reaction id="R_FM5" name="FM5" reversible="false">
        <notes>
          <html xmlns="http://www.w3.org/1999/xhtml">
            <p>GENE_ASSOCIATION: (CA_C0424 or CA_C1523)</p>
            <p>SUBSYSTEM: </p>
          </html>
        </notes>
        <listOfReactants>
          <speciesReference species="M_FRU_Cell" stoichiometry="1"/>
          <speciesReference species="M_ATP_Cell" stoichiometry="1"/>
        </listOfReactants>
        <listOfProducts>
          <speciesReference species="M_F6P_Cell" stoichiometry="1"/>
          <speciesReference species="M_ADP_Cell" stoichiometry="1"/>
        </listOfProducts>
        <kineticLaw>
          <math xmlns="http://www.w3.org/1998/Math/MathML">
            <ci> FLUX_VALUE </ci>
          </math>
          <listOfParameters>
            <parameter id="LOWER_BOUND" value="0" units="mmol_per_gDW_per_hr"/>
            <parameter id="OBJECTIVE_COEFFICIENT" value="0" units="dimensionless"/>
            <parameter id="UPPER_BOUND" value="1000" units="mmol_per_gDW_per_hr"/>
            <parameter id="FLUX_VALUE" value="0" units="mmol_per_gDW_per_hr"/>
          </listOfParameters>
        </kineticLaw>
      </reaction>
      <reaction id="R_GAL1" name="GAL1" reversible="true">
        <notes>
          <html xmlns="http://www.w3.org/1999/xhtml">
            <p>GENE_ASSOCIATION: (CA_C2963)</p>
            <p>SUBSYSTEM: </p>
          </html>
        </notes>
        <listOfReactants>
          <speciesReference species="M_LCTS6P_Cell" stoichiometry="1"/>
        </listOfReactants>
        <listOfProducts>
          <speciesReference species="M_GLC_Cell" stoichiometry="1"/>
          <speciesReference species="M_GAL6P_Cell" stoichiometry="1"/>
        </listOfProducts>
        <kineticLaw>
          <math xmlns="http://www.w3.org/1998/Math/MathML">
            <ci> FLUX_VALUE </ci>
          </math>
          <listOfParameters>
            <parameter id="LOWER_BOUND" value="-1000" units="mmol_per_gDW_per_hr"/>
            <parameter id="OBJECTIVE_COEFFICIENT" value="0" units="dimensionless"/>
            <parameter id="UPPER_BOUND" value="1000" units="mmol_per_gDW_per_hr"/>
            <parameter id="FLUX_VALUE" value="0" units="mmol_per_gDW_per_hr"/>
          </listOfParameters>
        </kineticLaw>
      </reaction>
      <reaction id="R_GAL2" name="GAL2" reversible="true">
        <notes>
          <html xmlns="http://www.w3.org/1999/xhtml">
            <p>GENE_ASSOCIATION: (CA_C2953 or CA_C2954)</p>
            <p>SUBSYSTEM: </p>
          </html>
        </notes>
        <listOfReactants>
          <speciesReference species="M_GAL6P_Cell" stoichiometry="1"/>
        </listOfReactants>
        <listOfProducts>
          <speciesReference species="M_TAG6P_Cell" stoichiometry="1"/>
        </listOfProducts>
        <kineticLaw>
          <math xmlns="http://www.w3.org/1998/Math/MathML">
            <ci> FLUX_VALUE </ci>
          </math>
          <listOfParameters>
            <parameter id="LOWER_BOUND" value="-1000" units="mmol_per_gDW_per_hr"/>
            <parameter id="OBJECTIVE_COEFFICIENT" value="0" units="dimensionless"/>
            <parameter id="UPPER_BOUND" value="1000" units="mmol_per_gDW_per_hr"/>
            <parameter id="FLUX_VALUE" value="0" units="mmol_per_gDW_per_hr"/>
          </listOfParameters>
        </kineticLaw>
      </reaction>
      <reaction id="R_GAL3" name="GAL3" reversible="true">
        <notes>
          <html xmlns="http://www.w3.org/1999/xhtml">
            <p>GENE_ASSOCIATION: (CA_C0517 or CA_C2951)</p>
            <p>SUBSYSTEM: </p>
          </html>
        </notes>
        <listOfReactants>
          <speciesReference species="M_TAG6P_Cell" stoichiometry="1"/>
          <speciesReference species="M_ATP_Cell" stoichiometry="1"/>
        </listOfReactants>
        <listOfProducts>
          <speciesReference species="M_ADP_Cell" stoichiometry="1"/>
          <speciesReference species="M_TAGDP_Cell" stoichiometry="1"/>
        </listOfProducts>
        <kineticLaw>
          <math xmlns="http://www.w3.org/1998/Math/MathML">
            <ci> FLUX_VALUE </ci>
          </math>
          <listOfParameters>
            <parameter id="LOWER_BOUND" value="-1000" units="mmol_per_gDW_per_hr"/>
            <parameter id="OBJECTIVE_COEFFICIENT" value="0" units="dimensionless"/>
            <parameter id="UPPER_BOUND" value="1000" units="mmol_per_gDW_per_hr"/>
            <parameter id="FLUX_VALUE" value="0" units="mmol_per_gDW_per_hr"/>
          </listOfParameters>
        </kineticLaw>
      </reaction>
      <reaction id="R_GAL4" name="GAL4" reversible="true">
        <notes>
          <html xmlns="http://www.w3.org/1999/xhtml">
            <p>GENE_ASSOCIATION: </p>
            <p>SUBSYSTEM: </p>
          </html>
        </notes>
        <listOfReactants>
          <speciesReference species="M_TAGDP_Cell" stoichiometry="1"/>
        </listOfReactants>
        <listOfProducts>
          <speciesReference species="M_DHAP_Cell" stoichiometry="1"/>
          <speciesReference species="M_GA3P_Cell" stoichiometry="1"/>
        </listOfProducts>
        <kineticLaw>
          <math xmlns="http://www.w3.org/1998/Math/MathML">
            <ci> FLUX_VALUE </ci>
          </math>
          <listOfParameters>
            <parameter id="LOWER_BOUND" value="-1000" units="mmol_per_gDW_per_hr"/>
            <parameter id="OBJECTIVE_COEFFICIENT" value="0" units="dimensionless"/>
            <parameter id="UPPER_BOUND" value="1000" units="mmol_per_gDW_per_hr"/>
            <parameter id="FLUX_VALUE" value="0" units="mmol_per_gDW_per_hr"/>
          </listOfParameters>
        </kineticLaw>
      </reaction>
      <reaction id="R_GAL5" name="GAL5" reversible="false">
        <notes>
          <html xmlns="http://www.w3.org/1999/xhtml">
            <p>GENE_ASSOCIATION: (CA_C2959)</p>
            <p>SUBSYSTEM: </p>
          </html>
        </notes>
        <listOfReactants>
          <speciesReference species="M_GAL_Cell" stoichiometry="1"/>
          <speciesReference species="M_ATP_Cell" stoichiometry="1"/>
        </listOfReactants>
        <listOfProducts>
          <speciesReference species="M_ADP_Cell" stoichiometry="1"/>
          <speciesReference species="M_GAL1P_Cell" stoichiometry="1"/>
        </listOfProducts>
        <kineticLaw>
          <math xmlns="http://www.w3.org/1998/Math/MathML">
            <ci> FLUX_VALUE </ci>
          </math>
          <listOfParameters>
            <parameter id="LOWER_BOUND" value="0" units="mmol_per_gDW_per_hr"/>
            <parameter id="OBJECTIVE_COEFFICIENT" value="0" units="dimensionless"/>
            <parameter id="UPPER_BOUND" value="1000" units="mmol_per_gDW_per_hr"/>
            <parameter id="FLUX_VALUE" value="0" units="mmol_per_gDW_per_hr"/>
          </listOfParameters>
        </kineticLaw>
      </reaction>
      <reaction id="R_GAL6" name="GAL6" reversible="true">
        <notes>
          <html xmlns="http://www.w3.org/1999/xhtml">
            <p>GENE_ASSOCIATION: (CA_C2844)</p>
            <p>SUBSYSTEM: </p>
          </html>
        </notes>
        <listOfReactants>
          <speciesReference species="M_UDPGLC_Cell" stoichiometry="1"/>
          <speciesReference species="M_GAL1P_Cell" stoichiometry="1"/>
        </listOfReactants>
        <listOfProducts>
          <speciesReference species="M_UDPGAL_Cell" stoichiometry="1"/>
          <speciesReference species="M_G1P_Cell" stoichiometry="1"/>
        </listOfProducts>
        <kineticLaw>
          <math xmlns="http://www.w3.org/1998/Math/MathML">
            <ci> FLUX_VALUE </ci>
          </math>
          <listOfParameters>
            <parameter id="LOWER_BOUND" value="-1000" units="mmol_per_gDW_per_hr"/>
            <parameter id="OBJECTIVE_COEFFICIENT" value="0" units="dimensionless"/>
            <parameter id="UPPER_BOUND" value="1000" units="mmol_per_gDW_per_hr"/>
            <parameter id="FLUX_VALUE" value="0" units="mmol_per_gDW_per_hr"/>
          </listOfParameters>
        </kineticLaw>
      </reaction>
      <reaction id="R_GAL7" name="GAL7" reversible="true">
        <notes>
          <html xmlns="http://www.w3.org/1999/xhtml">
            <p>GENE_ASSOCIATION: (CA_C0794 or CA_C1429 or CA_C2334 or CA_C2960)</p>
            <p>SUBSYSTEM: </p>
          </html>
        </notes>
        <listOfReactants>
          <speciesReference species="M_UDPGAL_Cell" stoichiometry="1"/>
        </listOfReactants>
        <listOfProducts>
          <speciesReference species="M_UDPGLC_Cell" stoichiometry="1"/>
        </listOfProducts>
        <kineticLaw>
          <math xmlns="http://www.w3.org/1998/Math/MathML">
            <ci> FLUX_VALUE </ci>
          </math>
          <listOfParameters>
            <parameter id="LOWER_BOUND" value="-1000" units="mmol_per_gDW_per_hr"/>
            <parameter id="OBJECTIVE_COEFFICIENT" value="0" units="dimensionless"/>
            <parameter id="UPPER_BOUND" value="1000" units="mmol_per_gDW_per_hr"/>
            <parameter id="FLUX_VALUE" value="0" units="mmol_per_gDW_per_hr"/>
          </listOfParameters>
        </kineticLaw>
      </reaction>
      <reaction id="R_GAL8" name="GAL8" reversible="false">
        <notes>
          <html xmlns="http://www.w3.org/1999/xhtml">
            <p>GENE_ASSOCIATION: (CA_C2250 or CA_C2335)</p>
            <p>SUBSYSTEM: </p>
          </html>
        </notes>
        <listOfReactants>
          <speciesReference species="M_UTP_Cell" stoichiometry="1"/>
          <speciesReference species="M_G1P_Cell" stoichiometry="1"/>
        </listOfReactants>
        <listOfProducts>
          <speciesReference species="M_UDPGLC_Cell" stoichiometry="1"/>
          <speciesReference species="M_PPi_Cell" stoichiometry="1"/>
        </listOfProducts>
        <kineticLaw>
          <math xmlns="http://www.w3.org/1998/Math/MathML">
            <ci> FLUX_VALUE </ci>
          </math>
          <listOfParameters>
            <parameter id="LOWER_BOUND" value="0" units="mmol_per_gDW_per_hr"/>
            <parameter id="OBJECTIVE_COEFFICIENT" value="0" units="dimensionless"/>
            <parameter id="UPPER_BOUND" value="1000" units="mmol_per_gDW_per_hr"/>
            <parameter id="FLUX_VALUE" value="0" units="mmol_per_gDW_per_hr"/>
          </listOfParameters>
        </kineticLaw>
      </reaction>
      <reaction id="R_GAL9" name="GAL9" reversible="true">
        <notes>
          <html xmlns="http://www.w3.org/1999/xhtml">
            <p>GENE_ASSOCIATION: </p>
            <p>SUBSYSTEM: </p>
          </html>
        </notes>
        <listOfReactants>
          <speciesReference species="M_G1P_Cell" stoichiometry="1"/>
        </listOfReactants>
        <listOfProducts>
          <speciesReference species="M_G6P_Cell" stoichiometry="1"/>
        </listOfProducts>
        <kineticLaw>
          <math xmlns="http://www.w3.org/1998/Math/MathML">
            <ci> FLUX_VALUE </ci>
          </math>
          <listOfParameters>
            <parameter id="LOWER_BOUND" value="-1000" units="mmol_per_gDW_per_hr"/>
            <parameter id="OBJECTIVE_COEFFICIENT" value="0" units="dimensionless"/>
            <parameter id="UPPER_BOUND" value="1000" units="mmol_per_gDW_per_hr"/>
            <parameter id="FLUX_VALUE" value="0" units="mmol_per_gDW_per_hr"/>
          </listOfParameters>
        </kineticLaw>
      </reaction>
      <reaction id="R_SUCR1" name="SUCR1" reversible="false">
        <notes>
          <html xmlns="http://www.w3.org/1999/xhtml">
            <p>GENE_ASSOCIATION: (CA_C0425)</p>
            <p>SUBSYSTEM: </p>
          </html>
        </notes>
        <listOfReactants>
          <speciesReference species="M_SUC6P_Cell" stoichiometry="1"/>
        </listOfReactants>
        <listOfProducts>
          <speciesReference species="M_FRU_Cell" stoichiometry="1"/>
          <speciesReference species="M_G6P_Cell" stoichiometry="1"/>
        </listOfProducts>
        <kineticLaw>
          <math xmlns="http://www.w3.org/1998/Math/MathML">
            <ci> FLUX_VALUE </ci>
          </math>
          <listOfParameters>
            <parameter id="LOWER_BOUND" value="0" units="mmol_per_gDW_per_hr"/>
            <parameter id="OBJECTIVE_COEFFICIENT" value="0" units="dimensionless"/>
            <parameter id="UPPER_BOUND" value="1000" units="mmol_per_gDW_per_hr"/>
            <parameter id="FLUX_VALUE" value="0" units="mmol_per_gDW_per_hr"/>
          </listOfParameters>
        </kineticLaw>
      </reaction>
      <reaction id="R_SUCR2" name="SUCR2" reversible="false">
        <notes>
          <html xmlns="http://www.w3.org/1999/xhtml">
            <p>GENE_ASSOCIATION: (CA_C0533)</p>
            <p>SUBSYSTEM: </p>
          </html>
        </notes>
        <listOfReactants>
          <speciesReference species="M_MALT6P_Cell" stoichiometry="1"/>
        </listOfReactants>
        <listOfProducts>
          <speciesReference species="M_GLC_Cell" stoichiometry="1"/>
          <speciesReference species="M_G6P_Cell" stoichiometry="1"/>
        </listOfProducts>
        <kineticLaw>
          <math xmlns="http://www.w3.org/1998/Math/MathML">
            <ci> FLUX_VALUE </ci>
          </math>
          <listOfParameters>
            <parameter id="LOWER_BOUND" value="0" units="mmol_per_gDW_per_hr"/>
            <parameter id="OBJECTIVE_COEFFICIENT" value="0" units="dimensionless"/>
            <parameter id="UPPER_BOUND" value="1000" units="mmol_per_gDW_per_hr"/>
            <parameter id="FLUX_VALUE" value="0" units="mmol_per_gDW_per_hr"/>
          </listOfParameters>
        </kineticLaw>
      </reaction>
      <reaction id="R_SUCR3" name="SUCR3" reversible="false">
        <notes>
          <html xmlns="http://www.w3.org/1999/xhtml">
            <p>GENE_ASSOCIATION: (CA_C2891)</p>
            <p>SUBSYSTEM: </p>
          </html>
        </notes>
        <listOfReactants>
          <speciesReference species="M_MALT_Cell" stoichiometry="1"/>
        </listOfReactants>
        <listOfProducts>
          <speciesReference species="M_GLC_Cell" stoichiometry="2"/>
        </listOfProducts>
        <kineticLaw>
          <math xmlns="http://www.w3.org/1998/Math/MathML">
            <ci> FLUX_VALUE </ci>
          </math>
          <listOfParameters>
            <parameter id="LOWER_BOUND" value="0" units="mmol_per_gDW_per_hr"/>
            <parameter id="OBJECTIVE_COEFFICIENT" value="0" units="dimensionless"/>
            <parameter id="UPPER_BOUND" value="1000" units="mmol_per_gDW_per_hr"/>
            <parameter id="FLUX_VALUE" value="0" units="mmol_per_gDW_per_hr"/>
          </listOfParameters>
        </kineticLaw>
      </reaction>
      <reaction id="R_SUCR4" name="SUCR4" reversible="false">
        <notes>
          <html xmlns="http://www.w3.org/1999/xhtml">
            <p>GENE_ASSOCIATION: (CA_C2685)</p>
            <p>SUBSYSTEM: </p>
          </html>
        </notes>
        <listOfReactants>
          <speciesReference species="M_MALT_Cell" stoichiometry="1"/>
          <speciesReference species="M_Pi_Cell" stoichiometry="1"/>
        </listOfReactants>
        <listOfProducts>
          <speciesReference species="M_bDGLC_Cell" stoichiometry="1"/>
          <speciesReference species="M_bDG1P_Cell" stoichiometry="1"/>
        </listOfProducts>
        <kineticLaw>
          <math xmlns="http://www.w3.org/1998/Math/MathML">
            <ci> FLUX_VALUE </ci>
          </math>
          <listOfParameters>
            <parameter id="LOWER_BOUND" value="0" units="mmol_per_gDW_per_hr"/>
            <parameter id="OBJECTIVE_COEFFICIENT" value="0" units="dimensionless"/>
            <parameter id="UPPER_BOUND" value="1000" units="mmol_per_gDW_per_hr"/>
            <parameter id="FLUX_VALUE" value="0" units="mmol_per_gDW_per_hr"/>
          </listOfParameters>
        </kineticLaw>
      </reaction>
      <reaction id="R_SUCR5" name="SUCR5" reversible="true">
        <notes>
          <html xmlns="http://www.w3.org/1999/xhtml">
            <p>GENE_ASSOCIATION: (CA_C2614)</p>
            <p>SUBSYSTEM: </p>
          </html>
        </notes>
        <listOfReactants>
          <speciesReference species="M_bDG1P_Cell" stoichiometry="1"/>
        </listOfReactants>
        <listOfProducts>
          <speciesReference species="M_bDG6P_Cell" stoichiometry="1"/>
        </listOfProducts>
        <kineticLaw>
          <math xmlns="http://www.w3.org/1998/Math/MathML">
            <ci> FLUX_VALUE </ci>
          </math>
          <listOfParameters>
            <parameter id="LOWER_BOUND" value="-1000" units="mmol_per_gDW_per_hr"/>
            <parameter id="OBJECTIVE_COEFFICIENT" value="0" units="dimensionless"/>
            <parameter id="UPPER_BOUND" value="1000" units="mmol_per_gDW_per_hr"/>
            <parameter id="FLUX_VALUE" value="0" units="mmol_per_gDW_per_hr"/>
          </listOfParameters>
        </kineticLaw>
      </reaction>
      <reaction id="R_SUCR6" name="SUCR6" reversible="false">
        <notes>
          <html xmlns="http://www.w3.org/1999/xhtml">
            <p>GENE_ASSOCIATION: (CA_C2237 or CA_C2238)</p>
            <p>SUBSYSTEM: </p>
          </html>
        </notes>
        <listOfReactants>
          <speciesReference species="M_G1P_Cell" stoichiometry="1"/>
          <speciesReference species="M_ATP_Cell" stoichiometry="1"/>
        </listOfReactants>
        <listOfProducts>
          <speciesReference species="M_ADPGLC_Cell" stoichiometry="1"/>
          <speciesReference species="M_PPi_Cell" stoichiometry="1"/>
        </listOfProducts>
        <kineticLaw>
          <math xmlns="http://www.w3.org/1998/Math/MathML">
            <ci> FLUX_VALUE </ci>
          </math>
          <listOfParameters>
            <parameter id="LOWER_BOUND" value="0" units="mmol_per_gDW_per_hr"/>
            <parameter id="OBJECTIVE_COEFFICIENT" value="0" units="dimensionless"/>
            <parameter id="UPPER_BOUND" value="1000" units="mmol_per_gDW_per_hr"/>
            <parameter id="FLUX_VALUE" value="0" units="mmol_per_gDW_per_hr"/>
          </listOfParameters>
        </kineticLaw>
      </reaction>
      <reaction id="R_SUCR7" name="SUCR7" reversible="false">
        <notes>
          <html xmlns="http://www.w3.org/1999/xhtml">
            <p>GENE_ASSOCIATION: (CA_C2239)</p>
            <p>SUBSYSTEM: </p>
          </html>
        </notes>
        <listOfReactants>
          <speciesReference species="M_ADPGLC_Cell" stoichiometry="1"/>
        </listOfReactants>
        <listOfProducts>
          <speciesReference species="M_Glycogen_Cell" stoichiometry="1"/>
          <speciesReference species="M_ADP_Cell" stoichiometry="1"/>
        </listOfProducts>
        <kineticLaw>
          <math xmlns="http://www.w3.org/1998/Math/MathML">
            <ci> FLUX_VALUE </ci>
          </math>
          <listOfParameters>
            <parameter id="LOWER_BOUND" value="0" units="mmol_per_gDW_per_hr"/>
            <parameter id="OBJECTIVE_COEFFICIENT" value="0" units="dimensionless"/>
            <parameter id="UPPER_BOUND" value="1000" units="mmol_per_gDW_per_hr"/>
            <parameter id="FLUX_VALUE" value="0" units="mmol_per_gDW_per_hr"/>
          </listOfParameters>
        </kineticLaw>
      </reaction>
      <reaction id="R_SUCR8" name="SUCR8" reversible="false">
        <notes>
          <html xmlns="http://www.w3.org/1999/xhtml">
            <p>GENE_ASSOCIATION: (CA_C0857 or CA_C1664)</p>
            <p>SUBSYSTEM: </p>
          </html>
        </notes>
        <listOfReactants>
          <speciesReference species="M_Glycogen_Cell" stoichiometry="1"/>
          <speciesReference species="M_Pi_Cell" stoichiometry="1"/>
        </listOfReactants>
        <listOfProducts>
          <speciesReference species="M_G1P_Cell" stoichiometry="1"/>
        </listOfProducts>
        <kineticLaw>
          <math xmlns="http://www.w3.org/1998/Math/MathML">
            <ci> FLUX_VALUE </ci>
          </math>
          <listOfParameters>
            <parameter id="LOWER_BOUND" value="0" units="mmol_per_gDW_per_hr"/>
            <parameter id="OBJECTIVE_COEFFICIENT" value="0" units="dimensionless"/>
            <parameter id="UPPER_BOUND" value="0" units="mmol_per_gDW_per_hr"/>
            <parameter id="FLUX_VALUE" value="0" units="mmol_per_gDW_per_hr"/>
          </listOfParameters>
        </kineticLaw>
      </reaction>
      <reaction id="R_SUCR9" name="SUCR9" reversible="false">
        <notes>
          <html xmlns="http://www.w3.org/1999/xhtml">
            <p>GENE_ASSOCIATION: (CA_C0385 or CA_C1075 or CA_C1084 or CA_C1405 or CA_P0010)</p>
            <p>SUBSYSTEM: </p>
          </html>
        </notes>
        <listOfReactants>
          <speciesReference species="M_CLB_Ext__Cell" stoichiometry="1"/>
        </listOfReactants>
        <listOfProducts>
          <speciesReference species="M_bDGLC_Ext__Cell" stoichiometry="2"/>
        </listOfProducts>
        <kineticLaw>
          <math xmlns="http://www.w3.org/1998/Math/MathML">
            <ci> FLUX_VALUE </ci>
          </math>
          <listOfParameters>
            <parameter id="LOWER_BOUND" value="0" units="mmol_per_gDW_per_hr"/>
            <parameter id="OBJECTIVE_COEFFICIENT" value="0" units="dimensionless"/>
            <parameter id="UPPER_BOUND" value="1000" units="mmol_per_gDW_per_hr"/>
            <parameter id="FLUX_VALUE" value="0" units="mmol_per_gDW_per_hr"/>
          </listOfParameters>
        </kineticLaw>
      </reaction>
      <reaction id="R_AMSU1" name="AMSU1" reversible="false">
        <notes>
          <html xmlns="http://www.w3.org/1999/xhtml">
            <p>GENE_ASSOCIATION: (CA_C0158)</p>
            <p>SUBSYSTEM: </p>
          </html>
        </notes>
        <listOfReactants>
          <speciesReference species="M_LGLN_Cell" stoichiometry="1"/>
          <speciesReference species="M_F6P_Cell" stoichiometry="1"/>
        </listOfReactants>
        <listOfProducts>
          <speciesReference species="M_LGLU_Cell" stoichiometry="1"/>
          <speciesReference species="M_GAM6P_Cell" stoichiometry="1"/>
        </listOfProducts>
        <kineticLaw>
          <math xmlns="http://www.w3.org/1998/Math/MathML">
            <ci> FLUX_VALUE </ci>
          </math>
          <listOfParameters>
            <parameter id="LOWER_BOUND" value="0" units="mmol_per_gDW_per_hr"/>
            <parameter id="OBJECTIVE_COEFFICIENT" value="0" units="dimensionless"/>
            <parameter id="UPPER_BOUND" value="1000" units="mmol_per_gDW_per_hr"/>
            <parameter id="FLUX_VALUE" value="0" units="mmol_per_gDW_per_hr"/>
          </listOfParameters>
        </kineticLaw>
      </reaction>
      <reaction id="R_AMSU2" name="AMSU2" reversible="true">
        <notes>
          <html xmlns="http://www.w3.org/1999/xhtml">
            <p>GENE_ASSOCIATION: (CA_C0187)</p>
            <p>SUBSYSTEM: </p>
          </html>
        </notes>
        <listOfReactants>
          <speciesReference species="M_F6P_Cell" stoichiometry="1"/>
          <speciesReference species="M_NH3_Cell" stoichiometry="1"/>
        </listOfReactants>
        <listOfProducts>
          <speciesReference species="M_GAM6P_Cell" stoichiometry="1"/>
        </listOfProducts>
        <kineticLaw>
          <math xmlns="http://www.w3.org/1998/Math/MathML">
            <ci> FLUX_VALUE </ci>
          </math>
          <listOfParameters>
            <parameter id="LOWER_BOUND" value="-1000" units="mmol_per_gDW_per_hr"/>
            <parameter id="OBJECTIVE_COEFFICIENT" value="0" units="dimensionless"/>
            <parameter id="UPPER_BOUND" value="1000" units="mmol_per_gDW_per_hr"/>
            <parameter id="FLUX_VALUE" value="0" units="mmol_per_gDW_per_hr"/>
          </listOfParameters>
        </kineticLaw>
      </reaction>
      <reaction id="R_AMSU3" name="AMSU3" reversible="true">
        <notes>
          <html xmlns="http://www.w3.org/1999/xhtml">
            <p>GENE_ASSOCIATION: (CA_C0188)</p>
            <p>SUBSYSTEM: </p>
          </html>
        </notes>
        <listOfReactants>
          <speciesReference species="M_AC_Cell" stoichiometry="1"/>
          <speciesReference species="M_GAM6P_Cell" stoichiometry="1"/>
        </listOfReactants>
        <listOfProducts>
          <speciesReference species="M_ACGAM6P_Cell" stoichiometry="1"/>
        </listOfProducts>
        <kineticLaw>
          <math xmlns="http://www.w3.org/1998/Math/MathML">
            <ci> FLUX_VALUE </ci>
          </math>
          <listOfParameters>
            <parameter id="LOWER_BOUND" value="-1000" units="mmol_per_gDW_per_hr"/>
            <parameter id="OBJECTIVE_COEFFICIENT" value="0" units="dimensionless"/>
            <parameter id="UPPER_BOUND" value="1000" units="mmol_per_gDW_per_hr"/>
            <parameter id="FLUX_VALUE" value="0" units="mmol_per_gDW_per_hr"/>
          </listOfParameters>
        </kineticLaw>
      </reaction>
      <reaction id="R_AMSU4" name="AMSU4" reversible="false">
        <notes>
          <html xmlns="http://www.w3.org/1999/xhtml">
            <p>GENE_ASSOCIATION: (CA_C0484)</p>
            <p>SUBSYSTEM: </p>
          </html>
        </notes>
        <listOfReactants>
          <speciesReference species="M_GAM6P_Cell" stoichiometry="1"/>
        </listOfReactants>
        <listOfProducts>
          <speciesReference species="M_GAM1P_Cell" stoichiometry="1"/>
        </listOfProducts>
        <kineticLaw>
          <math xmlns="http://www.w3.org/1998/Math/MathML">
            <ci> FLUX_VALUE </ci>
          </math>
          <listOfParameters>
            <parameter id="LOWER_BOUND" value="0" units="mmol_per_gDW_per_hr"/>
            <parameter id="OBJECTIVE_COEFFICIENT" value="0" units="dimensionless"/>
            <parameter id="UPPER_BOUND" value="1000" units="mmol_per_gDW_per_hr"/>
            <parameter id="FLUX_VALUE" value="0" units="mmol_per_gDW_per_hr"/>
          </listOfParameters>
        </kineticLaw>
      </reaction>
      <reaction id="R_AMSU5" name="AMSU5" reversible="false">
        <notes>
          <html xmlns="http://www.w3.org/1999/xhtml">
            <p>GENE_ASSOCIATION: (CA_C3222)</p>
            <p>SUBSYSTEM: </p>
          </html>
        </notes>
        <listOfReactants>
          <speciesReference species="M_GAM1P_Cell" stoichiometry="1"/>
          <speciesReference species="M_ACCOA_Cell" stoichiometry="1"/>
        </listOfReactants>
        <listOfProducts>
          <speciesReference species="M_ACGAM1P_Cell" stoichiometry="1"/>
          <speciesReference species="M_COA_Cell" stoichiometry="1"/>
        </listOfProducts>
        <kineticLaw>
          <math xmlns="http://www.w3.org/1998/Math/MathML">
            <ci> FLUX_VALUE </ci>
          </math>
          <listOfParameters>
            <parameter id="LOWER_BOUND" value="0" units="mmol_per_gDW_per_hr"/>
            <parameter id="OBJECTIVE_COEFFICIENT" value="0" units="dimensionless"/>
            <parameter id="UPPER_BOUND" value="1000" units="mmol_per_gDW_per_hr"/>
            <parameter id="FLUX_VALUE" value="0" units="mmol_per_gDW_per_hr"/>
          </listOfParameters>
        </kineticLaw>
      </reaction>
      <reaction id="R_AMSU6" name="AMSU6" reversible="true">
        <notes>
          <html xmlns="http://www.w3.org/1999/xhtml">
            <p>GENE_ASSOCIATION: (CA_C3222)</p>
            <p>SUBSYSTEM: </p>
          </html>
        </notes>
        <listOfReactants>
          <speciesReference species="M_UTP_Cell" stoichiometry="1"/>
          <speciesReference species="M_ACGAM1P_Cell" stoichiometry="1"/>
        </listOfReactants>
        <listOfProducts>
          <speciesReference species="M_PPi_Cell" stoichiometry="1"/>
          <speciesReference species="M_UACGAM_Cell" stoichiometry="1"/>
        </listOfProducts>
        <kineticLaw>
          <math xmlns="http://www.w3.org/1998/Math/MathML">
            <ci> FLUX_VALUE </ci>
          </math>
          <listOfParameters>
            <parameter id="LOWER_BOUND" value="-1000" units="mmol_per_gDW_per_hr"/>
            <parameter id="OBJECTIVE_COEFFICIENT" value="0" units="dimensionless"/>
            <parameter id="UPPER_BOUND" value="1000" units="mmol_per_gDW_per_hr"/>
            <parameter id="FLUX_VALUE" value="0" units="mmol_per_gDW_per_hr"/>
          </listOfParameters>
        </kineticLaw>
      </reaction>
      <reaction id="R_AMSU7" name="AMSU7" reversible="true">
        <notes>
          <html xmlns="http://www.w3.org/1999/xhtml">
            <p>GENE_ASSOCIATION: (CA_C2862 or CA_C3539)</p>
            <p>SUBSYSTEM: </p>
          </html>
        </notes>
        <listOfReactants>
          <speciesReference species="M_PEP_Cell" stoichiometry="1"/>
          <speciesReference species="M_UACGAM_Cell" stoichiometry="1"/>
        </listOfReactants>
        <listOfProducts>
          <speciesReference species="M_Pi_Cell" stoichiometry="1"/>
          <speciesReference species="M_UACCG_Cell" stoichiometry="1"/>
        </listOfProducts>
        <kineticLaw>
          <math xmlns="http://www.w3.org/1998/Math/MathML">
            <ci> FLUX_VALUE </ci>
          </math>
          <listOfParameters>
            <parameter id="LOWER_BOUND" value="-1000" units="mmol_per_gDW_per_hr"/>
            <parameter id="OBJECTIVE_COEFFICIENT" value="0" units="dimensionless"/>
            <parameter id="UPPER_BOUND" value="1000" units="mmol_per_gDW_per_hr"/>
            <parameter id="FLUX_VALUE" value="0" units="mmol_per_gDW_per_hr"/>
          </listOfParameters>
        </kineticLaw>
      </reaction>
      <reaction id="R_AMSU8" name="AMSU8" reversible="false">
        <notes>
          <html xmlns="http://www.w3.org/1999/xhtml">
            <p>GENE_ASSOCIATION: (CA_C0510)</p>
            <p>SUBSYSTEM: </p>
          </html>
        </notes>
        <listOfReactants>
          <speciesReference species="M_UACCG_Cell" stoichiometry="1"/>
          <speciesReference species="M_NADPH_Cell" stoichiometry="1"/>
        </listOfReactants>
        <listOfProducts>
          <speciesReference species="M_UAMR_Cell" stoichiometry="1"/>
          <speciesReference species="M_NADP_Cell" stoichiometry="1"/>
        </listOfProducts>
        <kineticLaw>
          <math xmlns="http://www.w3.org/1998/Math/MathML">
            <ci> FLUX_VALUE </ci>
          </math>
          <listOfParameters>
            <parameter id="LOWER_BOUND" value="0" units="mmol_per_gDW_per_hr"/>
            <parameter id="OBJECTIVE_COEFFICIENT" value="0" units="dimensionless"/>
            <parameter id="UPPER_BOUND" value="1000" units="mmol_per_gDW_per_hr"/>
            <parameter id="FLUX_VALUE" value="0" units="mmol_per_gDW_per_hr"/>
          </listOfParameters>
        </kineticLaw>
      </reaction>
      <reaction id="R_NUSU1" name="NUSU1" reversible="false">
        <notes>
          <html xmlns="http://www.w3.org/1999/xhtml">
            <p>GENE_ASSOCIATION: (CA_C2333)</p>
            <p>SUBSYSTEM: </p>
          </html>
        </notes>
        <listOfReactants>
          <speciesReference species="M_G1P_Cell" stoichiometry="1"/>
          <speciesReference species="M_dTTP_Cell" stoichiometry="1"/>
        </listOfReactants>
        <listOfProducts>
          <speciesReference species="M_TDPGLC_Cell" stoichiometry="1"/>
          <speciesReference species="M_PPi_Cell" stoichiometry="1"/>
        </listOfProducts>
        <kineticLaw>
          <math xmlns="http://www.w3.org/1998/Math/MathML">
            <ci> FLUX_VALUE </ci>
          </math>
          <listOfParameters>
            <parameter id="LOWER_BOUND" value="0" units="mmol_per_gDW_per_hr"/>
            <parameter id="OBJECTIVE_COEFFICIENT" value="0" units="dimensionless"/>
            <parameter id="UPPER_BOUND" value="1000" units="mmol_per_gDW_per_hr"/>
            <parameter id="FLUX_VALUE" value="0" units="mmol_per_gDW_per_hr"/>
          </listOfParameters>
        </kineticLaw>
      </reaction>
      <reaction id="R_NUSU2" name="NUSU2" reversible="true">
        <notes>
          <html xmlns="http://www.w3.org/1999/xhtml">
            <p>GENE_ASSOCIATION: (CA_C0794 or CA_C1429 or CA_C2334 or CA_C2960)</p>
            <p>SUBSYSTEM: </p>
          </html>
        </notes>
        <listOfReactants>
          <speciesReference species="M_TDPGLC_Cell" stoichiometry="1"/>
        </listOfReactants>
        <listOfProducts>
          <speciesReference species="M_TDPGAL_Cell" stoichiometry="1"/>
        </listOfProducts>
        <kineticLaw>
          <math xmlns="http://www.w3.org/1998/Math/MathML">
            <ci> FLUX_VALUE </ci>
          </math>
          <listOfParameters>
            <parameter id="LOWER_BOUND" value="-1000" units="mmol_per_gDW_per_hr"/>
            <parameter id="OBJECTIVE_COEFFICIENT" value="0" units="dimensionless"/>
            <parameter id="UPPER_BOUND" value="1000" units="mmol_per_gDW_per_hr"/>
            <parameter id="FLUX_VALUE" value="0" units="mmol_per_gDW_per_hr"/>
          </listOfParameters>
        </kineticLaw>
      </reaction>
      <reaction id="R_NUSU3" name="NUSU3" reversible="false">
        <notes>
          <html xmlns="http://www.w3.org/1999/xhtml">
            <p>GENE_ASSOCIATION: (CA_C2332)</p>
            <p>SUBSYSTEM: </p>
          </html>
        </notes>
        <listOfReactants>
          <speciesReference species="M_TDPGLC_Cell" stoichiometry="1"/>
        </listOfReactants>
        <listOfProducts>
          <speciesReference species="M_TDPDHdGLC_Cell" stoichiometry="1"/>
        </listOfProducts>
        <kineticLaw>
          <math xmlns="http://www.w3.org/1998/Math/MathML">
            <ci> FLUX_VALUE </ci>
          </math>
          <listOfParameters>
            <parameter id="LOWER_BOUND" value="0" units="mmol_per_gDW_per_hr"/>
            <parameter id="OBJECTIVE_COEFFICIENT" value="0" units="dimensionless"/>
            <parameter id="UPPER_BOUND" value="1000" units="mmol_per_gDW_per_hr"/>
            <parameter id="FLUX_VALUE" value="0" units="mmol_per_gDW_per_hr"/>
          </listOfParameters>
        </kineticLaw>
      </reaction>
      <reaction id="R_NUSU4" name="NUSU4" reversible="false">
        <notes>
          <html xmlns="http://www.w3.org/1999/xhtml">
            <p>GENE_ASSOCIATION: (CA_C2331)</p>
            <p>SUBSYSTEM: </p>
          </html>
        </notes>
        <listOfReactants>
          <speciesReference species="M_TDPDHdGLC_Cell" stoichiometry="1"/>
        </listOfReactants>
        <listOfProducts>
          <speciesReference species="M_GDPoRHAM_Cell" stoichiometry="1"/>
        </listOfProducts>
        <kineticLaw>
          <math xmlns="http://www.w3.org/1998/Math/MathML">
            <ci> FLUX_VALUE </ci>
          </math>
          <listOfParameters>
            <parameter id="LOWER_BOUND" value="0" units="mmol_per_gDW_per_hr"/>
            <parameter id="OBJECTIVE_COEFFICIENT" value="0" units="dimensionless"/>
            <parameter id="UPPER_BOUND" value="1000" units="mmol_per_gDW_per_hr"/>
            <parameter id="FLUX_VALUE" value="0" units="mmol_per_gDW_per_hr"/>
          </listOfParameters>
        </kineticLaw>
      </reaction>
      <reaction id="R_NUSU5" name="NUSU5" reversible="false">
        <notes>
          <html xmlns="http://www.w3.org/1999/xhtml">
            <p>GENE_ASSOCIATION: (CA_C2331)</p>
            <p>SUBSYSTEM: </p>
          </html>
        </notes>
        <listOfReactants>
          <speciesReference species="M_TDPDHdGLC_Cell" stoichiometry="1"/>
        </listOfReactants>
        <listOfProducts>
          <speciesReference species="M_TDPoRHAM_Cell" stoichiometry="1"/>
        </listOfProducts>
        <kineticLaw>
          <math xmlns="http://www.w3.org/1998/Math/MathML">
            <ci> FLUX_VALUE </ci>
          </math>
          <listOfParameters>
            <parameter id="LOWER_BOUND" value="0" units="mmol_per_gDW_per_hr"/>
            <parameter id="OBJECTIVE_COEFFICIENT" value="0" units="dimensionless"/>
            <parameter id="UPPER_BOUND" value="1000" units="mmol_per_gDW_per_hr"/>
            <parameter id="FLUX_VALUE" value="0" units="mmol_per_gDW_per_hr"/>
          </listOfParameters>
        </kineticLaw>
      </reaction>
      <reaction id="R_NUSU6" name="NUSU6" reversible="false">
        <notes>
          <html xmlns="http://www.w3.org/1999/xhtml">
            <p>GENE_ASSOCIATION: (CA_C2315 or CA_P0122)</p>
            <p>SUBSYSTEM: </p>
          </html>
        </notes>
        <listOfReactants>
          <speciesReference species="M_GDPoRHAM_Cell" stoichiometry="1"/>
          <speciesReference species="M_NADPH_Cell" stoichiometry="1"/>
        </listOfReactants>
        <listOfProducts>
          <speciesReference species="M_GDPRHAM_Cell" stoichiometry="1"/>
          <speciesReference species="M_NADP_Cell" stoichiometry="1"/>
        </listOfProducts>
        <kineticLaw>
          <math xmlns="http://www.w3.org/1998/Math/MathML">
            <ci> FLUX_VALUE </ci>
          </math>
          <listOfParameters>
            <parameter id="LOWER_BOUND" value="0" units="mmol_per_gDW_per_hr"/>
            <parameter id="OBJECTIVE_COEFFICIENT" value="0" units="dimensionless"/>
            <parameter id="UPPER_BOUND" value="1000" units="mmol_per_gDW_per_hr"/>
            <parameter id="FLUX_VALUE" value="0" units="mmol_per_gDW_per_hr"/>
          </listOfParameters>
        </kineticLaw>
      </reaction>
      <reaction id="R_NUSU7" name="NUSU7" reversible="false">
        <notes>
          <html xmlns="http://www.w3.org/1999/xhtml">
            <p>GENE_ASSOCIATION: (CA_C2315 or CA_P0122)</p>
            <p>SUBSYSTEM: </p>
          </html>
        </notes>
        <listOfReactants>
          <speciesReference species="M_TDPoRHAM_Cell" stoichiometry="1"/>
          <speciesReference species="M_NADPH_Cell" stoichiometry="1"/>
        </listOfReactants>
        <listOfProducts>
          <speciesReference species="M_NADP_Cell" stoichiometry="1"/>
          <speciesReference species="M_TDPRHAM_Cell" stoichiometry="1"/>
        </listOfProducts>
        <kineticLaw>
          <math xmlns="http://www.w3.org/1998/Math/MathML">
            <ci> FLUX_VALUE </ci>
          </math>
          <listOfParameters>
            <parameter id="LOWER_BOUND" value="0" units="mmol_per_gDW_per_hr"/>
            <parameter id="OBJECTIVE_COEFFICIENT" value="0" units="dimensionless"/>
            <parameter id="UPPER_BOUND" value="1000" units="mmol_per_gDW_per_hr"/>
            <parameter id="FLUX_VALUE" value="0" units="mmol_per_gDW_per_hr"/>
          </listOfParameters>
        </kineticLaw>
      </reaction>
      <reaction id="R_PYR1" name="PYR1" reversible="false">
        <notes>
          <html xmlns="http://www.w3.org/1999/xhtml">
            <p>GENE_ASSOCIATION: (CA_C0534)</p>
            <p>SUBSYSTEM: </p>
          </html>
        </notes>
        <listOfReactants>
          <speciesReference species="M_PYR_Cell" stoichiometry="1"/>
          <speciesReference species="M_ATP_Cell" stoichiometry="1"/>
        </listOfReactants>
        <listOfProducts>
          <speciesReference species="M_AMP_Cell" stoichiometry="1"/>
          <speciesReference species="M_Pi_Cell" stoichiometry="1"/>
          <speciesReference species="M_PEP_Cell" stoichiometry="1"/>
        </listOfProducts>
        <kineticLaw>
          <math xmlns="http://www.w3.org/1998/Math/MathML">
            <ci> FLUX_VALUE </ci>
          </math>
          <listOfParameters>
            <parameter id="LOWER_BOUND" value="0" units="mmol_per_gDW_per_hr"/>
            <parameter id="OBJECTIVE_COEFFICIENT" value="0" units="dimensionless"/>
            <parameter id="UPPER_BOUND" value="1000" units="mmol_per_gDW_per_hr"/>
            <parameter id="FLUX_VALUE" value="0" units="mmol_per_gDW_per_hr"/>
          </listOfParameters>
        </kineticLaw>
      </reaction>
      <reaction id="R_PYR2" name="PYR2" reversible="false">
        <notes>
          <html xmlns="http://www.w3.org/1999/xhtml">
            <p>GENE_ASSOCIATION: (CA_C1589 or CA_C1596)</p>
            <p>SUBSYSTEM: </p>
          </html>
        </notes>
        <listOfReactants>
          <speciesReference species="M_MAL_Cell" stoichiometry="1"/>
          <speciesReference species="M_NAD_Cell" stoichiometry="1"/>
        </listOfReactants>
        <listOfProducts>
          <speciesReference species="M_PYR_Cell" stoichiometry="1"/>
          <speciesReference species="M_CO2_Cell" stoichiometry="1"/>
          <speciesReference species="M_NADH_Cell" stoichiometry="1"/>
        </listOfProducts>
        <kineticLaw>
          <math xmlns="http://www.w3.org/1998/Math/MathML">
            <ci> FLUX_VALUE </ci>
          </math>
          <listOfParameters>
            <parameter id="LOWER_BOUND" value="0" units="mmol_per_gDW_per_hr"/>
            <parameter id="OBJECTIVE_COEFFICIENT" value="0" units="dimensionless"/>
            <parameter id="UPPER_BOUND" value="1000" units="mmol_per_gDW_per_hr"/>
            <parameter id="FLUX_VALUE" value="0" units="mmol_per_gDW_per_hr"/>
          </listOfParameters>
        </kineticLaw>
      </reaction>
      <reaction id="R_PYR3" name="PYR3" reversible="false">
        <notes>
          <html xmlns="http://www.w3.org/1999/xhtml">
            <p>GENE_ASSOCIATION: (CA_C1589)</p>
            <p>SUBSYSTEM: </p>
          </html>
        </notes>
        <listOfReactants>
          <speciesReference species="M_NADP_Cell" stoichiometry="1"/>
          <speciesReference species="M_MAL_Cell" stoichiometry="1"/>
        </listOfReactants>
        <listOfProducts>
          <speciesReference species="M_NADPH_Cell" stoichiometry="1"/>
          <speciesReference species="M_PYR_Cell" stoichiometry="1"/>
          <speciesReference species="M_CO2_Cell" stoichiometry="1"/>
        </listOfProducts>
        <kineticLaw>
          <math xmlns="http://www.w3.org/1998/Math/MathML">
            <ci> FLUX_VALUE </ci>
          </math>
          <listOfParameters>
            <parameter id="LOWER_BOUND" value="0" units="mmol_per_gDW_per_hr"/>
            <parameter id="OBJECTIVE_COEFFICIENT" value="0" units="dimensionless"/>
            <parameter id="UPPER_BOUND" value="1000" units="mmol_per_gDW_per_hr"/>
            <parameter id="FLUX_VALUE" value="0" units="mmol_per_gDW_per_hr"/>
          </listOfParameters>
        </kineticLaw>
      </reaction>
      <reaction id="R_PYR4" name="PYR4" reversible="true">
        <notes>
          <html xmlns="http://www.w3.org/1999/xhtml">
            <p>GENE_ASSOCIATION: (CA_C3568 and CA_C3569 and CA_C3570 and CA_C3572)</p>
            <p>SUBSYSTEM: </p>
          </html>
        </notes>
        <listOfReactants>
          <speciesReference species="M_HCO3_Cell" stoichiometry="1"/>
          <speciesReference species="M_ATP_Cell" stoichiometry="1"/>
          <speciesReference species="M_ACCOA_Cell" stoichiometry="1"/>
        </listOfReactants>
        <listOfProducts>
          <speciesReference species="M_ADP_Cell" stoichiometry="1"/>
          <speciesReference species="M_Pi_Cell" stoichiometry="1"/>
          <speciesReference species="M_MALCOA_Cell" stoichiometry="1"/>
        </listOfProducts>
        <kineticLaw>
          <math xmlns="http://www.w3.org/1998/Math/MathML">
            <ci> FLUX_VALUE </ci>
          </math>
          <listOfParameters>
            <parameter id="LOWER_BOUND" value="-1000" units="mmol_per_gDW_per_hr"/>
            <parameter id="OBJECTIVE_COEFFICIENT" value="0" units="dimensionless"/>
            <parameter id="UPPER_BOUND" value="1000" units="mmol_per_gDW_per_hr"/>
            <parameter id="FLUX_VALUE" value="0" units="mmol_per_gDW_per_hr"/>
          </listOfParameters>
        </kineticLaw>
      </reaction>
      <reaction id="R_PYR5" name="PYR5" reversible="false">
        <notes>
          <html xmlns="http://www.w3.org/1999/xhtml">
            <p>GENE_ASSOCIATION: (CA_C0273 or CA_C3174)</p>
            <p>SUBSYSTEM: </p>
          </html>
        </notes>
        <listOfReactants>
          <speciesReference species="M_ACCOA_Cell" stoichiometry="1"/>
          <speciesReference species="M__3MOB_Cell" stoichiometry="1"/>
        </listOfReactants>
        <listOfProducts>
          <speciesReference species="M_COA_Cell" stoichiometry="1"/>
          <speciesReference species="M__2IPPMAL_Cell" stoichiometry="1"/>
        </listOfProducts>
        <kineticLaw>
          <math xmlns="http://www.w3.org/1998/Math/MathML">
            <ci> FLUX_VALUE </ci>
          </math>
          <listOfParameters>
            <parameter id="LOWER_BOUND" value="0" units="mmol_per_gDW_per_hr"/>
            <parameter id="OBJECTIVE_COEFFICIENT" value="0" units="dimensionless"/>
            <parameter id="UPPER_BOUND" value="1000" units="mmol_per_gDW_per_hr"/>
            <parameter id="FLUX_VALUE" value="0" units="mmol_per_gDW_per_hr"/>
          </listOfParameters>
        </kineticLaw>
      </reaction>
      <reaction id="R_PYR6" name="PYR6" reversible="false">
        <notes>
          <html xmlns="http://www.w3.org/1999/xhtml">
            <p>GENE_ASSOCIATION: (CA_C0980)</p>
            <p>SUBSYSTEM: </p>
          </html>
        </notes>
        <listOfReactants>
          <speciesReference species="M_COA_Cell" stoichiometry="1"/>
          <speciesReference species="M_PYR_Cell" stoichiometry="1"/>
        </listOfReactants>
        <listOfProducts>
          <speciesReference species="M_ACCOA_Cell" stoichiometry="1"/>
          <speciesReference species="M_FORM_Cell" stoichiometry="1"/>
        </listOfProducts>
        <kineticLaw>
          <math xmlns="http://www.w3.org/1998/Math/MathML">
            <ci> FLUX_VALUE </ci>
          </math>
          <listOfParameters>
            <parameter id="LOWER_BOUND" value="0" units="mmol_per_gDW_per_hr"/>
            <parameter id="OBJECTIVE_COEFFICIENT" value="0" units="dimensionless"/>
            <parameter id="UPPER_BOUND" value="1000" units="mmol_per_gDW_per_hr"/>
            <parameter id="FLUX_VALUE" value="0" units="mmol_per_gDW_per_hr"/>
          </listOfParameters>
        </kineticLaw>
      </reaction>
      <reaction id="R_METHANE1" name="METHANE1" reversible="false">
        <notes>
          <html xmlns="http://www.w3.org/1999/xhtml">
            <p>GENE_ASSOCIATION: (CA_C0116 or CA_C2498)</p>
            <p>SUBSYSTEM: </p>
          </html>
        </notes>
        <listOfReactants>
          <speciesReference species="M_MECORR_Cell" stoichiometry="1"/>
          <speciesReference species="M_CO2_Cell" stoichiometry="1"/>
        </listOfReactants>
        <listOfProducts>
          <speciesReference species="M_ACCOA_Cell" stoichiometry="1"/>
          <speciesReference species="M_CORR_Cell" stoichiometry="1"/>
        </listOfProducts>
        <kineticLaw>
          <math xmlns="http://www.w3.org/1998/Math/MathML">
            <ci> FLUX_VALUE </ci>
          </math>
          <listOfParameters>
            <parameter id="LOWER_BOUND" value="0" units="mmol_per_gDW_per_hr"/>
            <parameter id="OBJECTIVE_COEFFICIENT" value="0" units="dimensionless"/>
            <parameter id="UPPER_BOUND" value="1000" units="mmol_per_gDW_per_hr"/>
            <parameter id="FLUX_VALUE" value="0" units="mmol_per_gDW_per_hr"/>
          </listOfParameters>
        </kineticLaw>
      </reaction>
      <reaction id="R_NITROGEN1" name="NITROGEN1" reversible="false">
        <notes>
          <html xmlns="http://www.w3.org/1999/xhtml">
            <p>GENE_ASSOCIATION: (CA_C0094)</p>
            <p>SUBSYSTEM: </p>
          </html>
        </notes>
        <listOfReactants>
          <speciesReference species="M_Fd_Red__Cell" stoichiometry="6"/>
          <speciesReference species="M_NO2_Cell" stoichiometry="1"/>
        </listOfReactants>
        <listOfProducts>
          <speciesReference species="M_NH3_Cell" stoichiometry="1"/>
          <speciesReference species="M_Fd_Ox__Cell" stoichiometry="6"/>
        </listOfProducts>
        <kineticLaw>
          <math xmlns="http://www.w3.org/1998/Math/MathML">
            <ci> FLUX_VALUE </ci>
          </math>
          <listOfParameters>
            <parameter id="LOWER_BOUND" value="0" units="mmol_per_gDW_per_hr"/>
            <parameter id="OBJECTIVE_COEFFICIENT" value="0" units="dimensionless"/>
            <parameter id="UPPER_BOUND" value="1000" units="mmol_per_gDW_per_hr"/>
            <parameter id="FLUX_VALUE" value="0" units="mmol_per_gDW_per_hr"/>
          </listOfParameters>
        </kineticLaw>
      </reaction>
      <reaction id="R_NITROGEN2" name="NITROGEN2" reversible="false">
        <notes>
          <html xmlns="http://www.w3.org/1999/xhtml">
            <p>GENE_ASSOCIATION: (CA_C0253 and CA_C0256 and CA_C0257)</p>
            <p>SUBSYSTEM: </p>
          </html>
        </notes>
        <listOfReactants>
          <speciesReference species="M_Fd_Red__Cell" stoichiometry="8"/>
          <speciesReference species="M_N2_Cell" stoichiometry="1"/>
          <speciesReference species="M_ATP_Cell" stoichiometry="16"/>
        </listOfReactants>
        <listOfProducts>
          <speciesReference species="M_ADP_Cell" stoichiometry="16"/>
          <speciesReference species="M_Fd_Ox__Cell" stoichiometry="8"/>
          <speciesReference species="M_Pi_Cell" stoichiometry="16"/>
          <speciesReference species="M_NH3_Cell" stoichiometry="2"/>
          <speciesReference species="M_H2_Cell" stoichiometry="1"/>
        </listOfProducts>
        <kineticLaw>
          <math xmlns="http://www.w3.org/1998/Math/MathML">
            <ci> FLUX_VALUE </ci>
          </math>
          <listOfParameters>
            <parameter id="LOWER_BOUND" value="0" units="mmol_per_gDW_per_hr"/>
            <parameter id="OBJECTIVE_COEFFICIENT" value="0" units="dimensionless"/>
            <parameter id="UPPER_BOUND" value="0" units="mmol_per_gDW_per_hr"/>
            <parameter id="FLUX_VALUE" value="0" units="mmol_per_gDW_per_hr"/>
          </listOfParameters>
        </kineticLaw>
      </reaction>
      <reaction id="R_NITROGEN3" name="NITROGEN3" reversible="false">
        <notes>
          <html xmlns="http://www.w3.org/1999/xhtml">
            <p>GENE_ASSOCIATION: (CA_C2658)</p>
            <p>SUBSYSTEM: </p>
          </html>
        </notes>
        <listOfReactants>
          <speciesReference species="M_ATP_Cell" stoichiometry="1"/>
          <speciesReference species="M_LGLU_Cell" stoichiometry="1"/>
          <speciesReference species="M_NH3_Cell" stoichiometry="1"/>
        </listOfReactants>
        <listOfProducts>
          <speciesReference species="M_ADP_Cell" stoichiometry="1"/>
          <speciesReference species="M_LGLN_Cell" stoichiometry="1"/>
          <speciesReference species="M_Pi_Cell" stoichiometry="1"/>
        </listOfProducts>
        <kineticLaw>
          <math xmlns="http://www.w3.org/1998/Math/MathML">
            <ci> FLUX_VALUE </ci>
          </math>
          <listOfParameters>
            <parameter id="LOWER_BOUND" value="0" units="mmol_per_gDW_per_hr"/>
            <parameter id="OBJECTIVE_COEFFICIENT" value="0" units="dimensionless"/>
            <parameter id="UPPER_BOUND" value="1000" units="mmol_per_gDW_per_hr"/>
            <parameter id="FLUX_VALUE" value="0" units="mmol_per_gDW_per_hr"/>
          </listOfParameters>
        </kineticLaw>
      </reaction>
      <reaction id="R_NITROGEN4" name="NITROGEN4" reversible="false">
        <notes>
          <html xmlns="http://www.w3.org/1999/xhtml">
            <p>GENE_ASSOCIATION: (CA_C0764 and CA_C1673 and CA_C1674)</p>
            <p>SUBSYSTEM: </p>
          </html>
        </notes>
        <listOfReactants>
          <speciesReference species="M_LGLN_Cell" stoichiometry="1"/>
          <speciesReference species="M_AKG_Cell" stoichiometry="1"/>
          <speciesReference species="M_NADPH_Cell" stoichiometry="1"/>
        </listOfReactants>
        <listOfProducts>
          <speciesReference species="M_NADP_Cell" stoichiometry="1"/>
          <speciesReference species="M_LGLU_Cell" stoichiometry="2"/>
        </listOfProducts>
        <kineticLaw>
          <math xmlns="http://www.w3.org/1998/Math/MathML">
            <ci> FLUX_VALUE </ci>
          </math>
          <listOfParameters>
            <parameter id="LOWER_BOUND" value="0" units="mmol_per_gDW_per_hr"/>
            <parameter id="OBJECTIVE_COEFFICIENT" value="0" units="dimensionless"/>
            <parameter id="UPPER_BOUND" value="1000" units="mmol_per_gDW_per_hr"/>
            <parameter id="FLUX_VALUE" value="0" units="mmol_per_gDW_per_hr"/>
          </listOfParameters>
        </kineticLaw>
      </reaction>
      <reaction id="R_NITROGEN5" name="NITROGEN5" reversible="false">
        <notes>
          <html xmlns="http://www.w3.org/1999/xhtml">
            <p>GENE_ASSOCIATION: (CA_C2243)</p>
            <p>SUBSYSTEM: </p>
          </html>
        </notes>
        <listOfReactants>
          <speciesReference species="M_LASP_Cell" stoichiometry="1"/>
          <speciesReference species="M_ATP_Cell" stoichiometry="1"/>
          <speciesReference species="M_LGLN_Cell" stoichiometry="1"/>
        </listOfReactants>
        <listOfProducts>
          <speciesReference species="M_AMP_Cell" stoichiometry="1"/>
          <speciesReference species="M_LGLU_Cell" stoichiometry="1"/>
          <speciesReference species="M_LASN_Cell" stoichiometry="1"/>
          <speciesReference species="M_PPi_Cell" stoichiometry="1"/>
        </listOfProducts>
        <kineticLaw>
          <math xmlns="http://www.w3.org/1998/Math/MathML">
            <ci> FLUX_VALUE </ci>
          </math>
          <listOfParameters>
            <parameter id="LOWER_BOUND" value="0" units="mmol_per_gDW_per_hr"/>
            <parameter id="OBJECTIVE_COEFFICIENT" value="0" units="dimensionless"/>
            <parameter id="UPPER_BOUND" value="1000" units="mmol_per_gDW_per_hr"/>
            <parameter id="FLUX_VALUE" value="0" units="mmol_per_gDW_per_hr"/>
          </listOfParameters>
        </kineticLaw>
      </reaction>
      <reaction id="R_NITROGEN6" name="NITROGEN6" reversible="true">
        <notes>
          <html xmlns="http://www.w3.org/1999/xhtml">
            <p>GENE_ASSOCIATION: (CA_C0737)</p>
            <p>SUBSYSTEM: </p>
          </html>
        </notes>
        <listOfReactants>
          <speciesReference species="M_AKG_Cell" stoichiometry="1"/>
          <speciesReference species="M_NH3_Cell" stoichiometry="1"/>
          <speciesReference species="M_NADPH_Cell" stoichiometry="1"/>
        </listOfReactants>
        <listOfProducts>
          <speciesReference species="M_NADP_Cell" stoichiometry="1"/>
          <speciesReference species="M_LGLU_Cell" stoichiometry="1"/>
        </listOfProducts>
        <kineticLaw>
          <math xmlns="http://www.w3.org/1998/Math/MathML">
            <ci> FLUX_VALUE </ci>
          </math>
          <listOfParameters>
            <parameter id="LOWER_BOUND" value="0" units="mmol_per_gDW_per_hr"/>
            <parameter id="OBJECTIVE_COEFFICIENT" value="0" units="dimensionless"/>
            <parameter id="UPPER_BOUND" value="1000" units="mmol_per_gDW_per_hr"/>
            <parameter id="FLUX_VALUE" value="0" units="mmol_per_gDW_per_hr"/>
          </listOfParameters>
        </kineticLaw>
      </reaction>
      <reaction id="R_NITROGEN7" name="NITROGEN7" reversible="false">
        <notes>
          <html xmlns="http://www.w3.org/1999/xhtml">
            <p>GENE_ASSOCIATION: (CA_C0274 or CA_C1652)</p>
            <p>SUBSYSTEM: </p>
          </html>
        </notes>
        <listOfReactants>
          <speciesReference species="M_LASP_Cell" stoichiometry="1"/>
        </listOfReactants>
        <listOfProducts>
          <speciesReference species="M_NH3_Cell" stoichiometry="1"/>
          <speciesReference species="M_FUM_Cell" stoichiometry="1"/>
        </listOfProducts>
        <kineticLaw>
          <math xmlns="http://www.w3.org/1998/Math/MathML">
            <ci> FLUX_VALUE </ci>
          </math>
          <listOfParameters>
            <parameter id="LOWER_BOUND" value="0" units="mmol_per_gDW_per_hr"/>
            <parameter id="OBJECTIVE_COEFFICIENT" value="0" units="dimensionless"/>
            <parameter id="UPPER_BOUND" value="0" units="mmol_per_gDW_per_hr"/>
            <parameter id="FLUX_VALUE" value="0" units="mmol_per_gDW_per_hr"/>
          </listOfParameters>
        </kineticLaw>
      </reaction>
      <reaction id="R_NITROGEN8" name="NITROGEN8" reversible="false">
        <notes>
          <html xmlns="http://www.w3.org/1999/xhtml">
            <p>GENE_ASSOCIATION: (CA_C1714)</p>
            <p>SUBSYSTEM: </p>
          </html>
        </notes>
        <listOfReactants>
          <speciesReference species="M_LASN_Cell" stoichiometry="1"/>
        </listOfReactants>
        <listOfProducts>
          <speciesReference species="M_LASP_Cell" stoichiometry="1"/>
          <speciesReference species="M_NH3_Cell" stoichiometry="1"/>
        </listOfProducts>
        <kineticLaw>
          <math xmlns="http://www.w3.org/1998/Math/MathML">
            <ci> FLUX_VALUE </ci>
          </math>
          <listOfParameters>
            <parameter id="LOWER_BOUND" value="0" units="mmol_per_gDW_per_hr"/>
            <parameter id="OBJECTIVE_COEFFICIENT" value="0" units="dimensionless"/>
            <parameter id="UPPER_BOUND" value="1000" units="mmol_per_gDW_per_hr"/>
            <parameter id="FLUX_VALUE" value="0" units="mmol_per_gDW_per_hr"/>
          </listOfParameters>
        </kineticLaw>
      </reaction>
      <reaction id="R_NITROGEN9" name="NITROGEN9" reversible="false">
        <notes>
          <html xmlns="http://www.w3.org/1999/xhtml">
            <p>GENE_ASSOCIATION: (CA_C0391)</p>
            <p>SUBSYSTEM: </p>
          </html>
        </notes>
        <listOfReactants>
          <speciesReference species="M_CYST_Cell" stoichiometry="1"/>
        </listOfReactants>
        <listOfProducts>
          <speciesReference species="M_NH3_Cell" stoichiometry="1"/>
          <speciesReference species="M_PYR_Cell" stoichiometry="1"/>
          <speciesReference species="M_LHCYS_Cell" stoichiometry="1"/>
        </listOfProducts>
        <kineticLaw>
          <math xmlns="http://www.w3.org/1998/Math/MathML">
            <ci> FLUX_VALUE </ci>
          </math>
          <listOfParameters>
            <parameter id="LOWER_BOUND" value="0" units="mmol_per_gDW_per_hr"/>
            <parameter id="OBJECTIVE_COEFFICIENT" value="0" units="dimensionless"/>
            <parameter id="UPPER_BOUND" value="1000" units="mmol_per_gDW_per_hr"/>
            <parameter id="FLUX_VALUE" value="0" units="mmol_per_gDW_per_hr"/>
          </listOfParameters>
        </kineticLaw>
      </reaction>
      <reaction id="R_SULFUR1" name="SULFUR1" reversible="false">
        <notes>
          <html xmlns="http://www.w3.org/1999/xhtml">
            <p>GENE_ASSOCIATION: (CA_C0110 and CA_C0109)</p>
            <p>SUBSYSTEM: </p>
          </html>
        </notes>
        <listOfReactants>
          <speciesReference species="M_SO4_Cell" stoichiometry="1"/>
          <speciesReference species="M_ATP_Cell" stoichiometry="1"/>
        </listOfReactants>
        <listOfProducts>
          <speciesReference species="M_APS_Cell" stoichiometry="1"/>
          <speciesReference species="M_PPi_Cell" stoichiometry="1"/>
        </listOfProducts>
        <kineticLaw>
          <math xmlns="http://www.w3.org/1998/Math/MathML">
            <ci> FLUX_VALUE </ci>
          </math>
          <listOfParameters>
            <parameter id="LOWER_BOUND" value="0" units="mmol_per_gDW_per_hr"/>
            <parameter id="OBJECTIVE_COEFFICIENT" value="0" units="dimensionless"/>
            <parameter id="UPPER_BOUND" value="1000" units="mmol_per_gDW_per_hr"/>
            <parameter id="FLUX_VALUE" value="0" units="mmol_per_gDW_per_hr"/>
          </listOfParameters>
        </kineticLaw>
      </reaction>
      <reaction id="R_SULFUR2" name="SULFUR2" reversible="false">
        <notes>
          <html xmlns="http://www.w3.org/1999/xhtml">
            <p>GENE_ASSOCIATION: (CA_C0110 or CA_C0103)</p>
            <p>SUBSYSTEM: </p>
          </html>
        </notes>
        <listOfReactants>
          <speciesReference species="M_APS_Cell" stoichiometry="1"/>
          <speciesReference species="M_ATP_Cell" stoichiometry="1"/>
        </listOfReactants>
        <listOfProducts>
          <speciesReference species="M_ADP_Cell" stoichiometry="1"/>
          <speciesReference species="M_PAPS_Cell" stoichiometry="1"/>
        </listOfProducts>
        <kineticLaw>
          <math xmlns="http://www.w3.org/1998/Math/MathML">
            <ci> FLUX_VALUE </ci>
          </math>
          <listOfParameters>
            <parameter id="LOWER_BOUND" value="0" units="mmol_per_gDW_per_hr"/>
            <parameter id="OBJECTIVE_COEFFICIENT" value="0" units="dimensionless"/>
            <parameter id="UPPER_BOUND" value="1000" units="mmol_per_gDW_per_hr"/>
            <parameter id="FLUX_VALUE" value="0" units="mmol_per_gDW_per_hr"/>
          </listOfParameters>
        </kineticLaw>
      </reaction>
      <reaction id="R_SULFUR3" name="SULFUR3" reversible="false">
        <notes>
          <html xmlns="http://www.w3.org/1999/xhtml">
            <p>GENE_ASSOCIATION: </p>
            <p>SUBSYSTEM: </p>
          </html>
        </notes>
        <listOfReactants>
          <speciesReference species="M_PAPS_Cell" stoichiometry="1"/>
          <speciesReference species="M_TRD_Red__Cell" stoichiometry="1"/>
        </listOfReactants>
        <listOfProducts>
          <speciesReference species="M_PAP_Cell" stoichiometry="1"/>
          <speciesReference species="M_TRD_Ox__Cell" stoichiometry="1"/>
          <speciesReference species="M_SO3_Cell" stoichiometry="1"/>
        </listOfProducts>
        <kineticLaw>
          <math xmlns="http://www.w3.org/1998/Math/MathML">
            <ci> FLUX_VALUE </ci>
          </math>
          <listOfParameters>
            <parameter id="LOWER_BOUND" value="0" units="mmol_per_gDW_per_hr"/>
            <parameter id="OBJECTIVE_COEFFICIENT" value="0" units="dimensionless"/>
            <parameter id="UPPER_BOUND" value="1000" units="mmol_per_gDW_per_hr"/>
            <parameter id="FLUX_VALUE" value="0" units="mmol_per_gDW_per_hr"/>
          </listOfParameters>
        </kineticLaw>
      </reaction>
      <reaction id="R_SULFUR4" name="SULFUR4" reversible="false">
        <notes>
          <html xmlns="http://www.w3.org/1999/xhtml">
            <p>GENE_ASSOCIATION: </p>
            <p>SUBSYSTEM: </p>
          </html>
        </notes>
        <listOfReactants>
          <speciesReference species="M_PAP_Cell" stoichiometry="1"/>
        </listOfReactants>
        <listOfProducts>
          <speciesReference species="M_AMP_Cell" stoichiometry="1"/>
          <speciesReference species="M_Pi_Cell" stoichiometry="1"/>
        </listOfProducts>
        <kineticLaw>
          <math xmlns="http://www.w3.org/1998/Math/MathML">
            <ci> FLUX_VALUE </ci>
          </math>
          <listOfParameters>
            <parameter id="LOWER_BOUND" value="0" units="mmol_per_gDW_per_hr"/>
            <parameter id="OBJECTIVE_COEFFICIENT" value="0" units="dimensionless"/>
            <parameter id="UPPER_BOUND" value="1000" units="mmol_per_gDW_per_hr"/>
            <parameter id="FLUX_VALUE" value="0" units="mmol_per_gDW_per_hr"/>
          </listOfParameters>
        </kineticLaw>
      </reaction>
      <reaction id="R_SULFUR5" name="SULFUR5" reversible="false">
        <notes>
          <html xmlns="http://www.w3.org/1999/xhtml">
            <p>GENE_ASSOCIATION: (CA_C0104 and CA_C1513 and CA_C1514 and CA_C1515)</p>
            <p>SUBSYSTEM: </p>
          </html>
        </notes>
        <listOfReactants>
          <speciesReference species="M_NADPH_Cell" stoichiometry="3"/>
          <speciesReference species="M_SO3_Cell" stoichiometry="1"/>
        </listOfReactants>
        <listOfProducts>
          <speciesReference species="M_S_Cell" stoichiometry="1"/>
          <speciesReference species="M_NADP_Cell" stoichiometry="3"/>
        </listOfProducts>
        <kineticLaw>
          <math xmlns="http://www.w3.org/1998/Math/MathML">
            <ci> FLUX_VALUE </ci>
          </math>
          <listOfParameters>
            <parameter id="LOWER_BOUND" value="0" units="mmol_per_gDW_per_hr"/>
            <parameter id="OBJECTIVE_COEFFICIENT" value="0" units="dimensionless"/>
            <parameter id="UPPER_BOUND" value="1000" units="mmol_per_gDW_per_hr"/>
            <parameter id="FLUX_VALUE" value="0" units="mmol_per_gDW_per_hr"/>
          </listOfParameters>
        </kineticLaw>
      </reaction>
      <reaction id="R_SULFUR6" name="SULFUR6" reversible="false">
        <notes>
          <html xmlns="http://www.w3.org/1999/xhtml">
            <p>GENE_ASSOCIATION: (CA_C0687)</p>
            <p>SUBSYSTEM: </p>
          </html>
        </notes>
        <listOfReactants>
          <speciesReference species="M_LSER_Cell" stoichiometry="1"/>
          <speciesReference species="M_ACCOA_Cell" stoichiometry="1"/>
        </listOfReactants>
        <listOfProducts>
          <speciesReference species="M_COA_Cell" stoichiometry="1"/>
          <speciesReference species="M_ACSER_Cell" stoichiometry="1"/>
        </listOfProducts>
        <kineticLaw>
          <math xmlns="http://www.w3.org/1998/Math/MathML">
            <ci> FLUX_VALUE </ci>
          </math>
          <listOfParameters>
            <parameter id="LOWER_BOUND" value="0" units="mmol_per_gDW_per_hr"/>
            <parameter id="OBJECTIVE_COEFFICIENT" value="0" units="dimensionless"/>
            <parameter id="UPPER_BOUND" value="1000" units="mmol_per_gDW_per_hr"/>
            <parameter id="FLUX_VALUE" value="0" units="mmol_per_gDW_per_hr"/>
          </listOfParameters>
        </kineticLaw>
      </reaction>
      <reaction id="R_SULFUR7" name="SULFUR7" reversible="false">
        <notes>
          <html xmlns="http://www.w3.org/1999/xhtml">
            <p>GENE_ASSOCIATION: (CA_C0931 or CA_C2235)</p>
            <p>SUBSYSTEM: </p>
          </html>
        </notes>
        <listOfReactants>
          <speciesReference species="M_S_Cell" stoichiometry="1"/>
          <speciesReference species="M_ACSER_Cell" stoichiometry="1"/>
        </listOfReactants>
        <listOfProducts>
          <speciesReference species="M_AC_Cell" stoichiometry="1"/>
          <speciesReference species="M_LCYS_Cell" stoichiometry="1"/>
        </listOfProducts>
        <kineticLaw>
          <math xmlns="http://www.w3.org/1998/Math/MathML">
            <ci> FLUX_VALUE </ci>
          </math>
          <listOfParameters>
            <parameter id="LOWER_BOUND" value="0" units="mmol_per_gDW_per_hr"/>
            <parameter id="OBJECTIVE_COEFFICIENT" value="0" units="dimensionless"/>
            <parameter id="UPPER_BOUND" value="1000" units="mmol_per_gDW_per_hr"/>
            <parameter id="FLUX_VALUE" value="0" units="mmol_per_gDW_per_hr"/>
          </listOfParameters>
        </kineticLaw>
      </reaction>
      <reaction id="R_SULFUR8" name="SULFUR8" reversible="false">
        <notes>
          <html xmlns="http://www.w3.org/1999/xhtml">
            <p>GENE_ASSOCIATION: (CA_C1825)</p>
            <p>SUBSYSTEM: </p>
          </html>
        </notes>
        <listOfReactants>
          <speciesReference species="M_LHMS_Cell" stoichiometry="1"/>
          <speciesReference species="M_SUCCOA_Cell" stoichiometry="1"/>
        </listOfReactants>
        <listOfProducts>
          <speciesReference species="M_SUCHMS_Cell" stoichiometry="1"/>
          <speciesReference species="M_COA_Cell" stoichiometry="1"/>
        </listOfProducts>
        <kineticLaw>
          <math xmlns="http://www.w3.org/1998/Math/MathML">
            <ci> FLUX_VALUE </ci>
          </math>
          <listOfParameters>
            <parameter id="LOWER_BOUND" value="0" units="mmol_per_gDW_per_hr"/>
            <parameter id="OBJECTIVE_COEFFICIENT" value="0" units="dimensionless"/>
            <parameter id="UPPER_BOUND" value="1000" units="mmol_per_gDW_per_hr"/>
            <parameter id="FLUX_VALUE" value="0" units="mmol_per_gDW_per_hr"/>
          </listOfParameters>
        </kineticLaw>
      </reaction>
      <reaction id="R_SULFUR9" name="SULFUR9" reversible="false">
        <notes>
          <html xmlns="http://www.w3.org/1999/xhtml">
            <p>GENE_ASSOCIATION: (CA_C0390 or CA_C0930)</p>
            <p>SUBSYSTEM: </p>
          </html>
        </notes>
        <listOfReactants>
          <speciesReference species="M_LCYS_Cell" stoichiometry="1"/>
          <speciesReference species="M_SUCHMS_Cell" stoichiometry="1"/>
        </listOfReactants>
        <listOfProducts>
          <speciesReference species="M_SUCC_Cell" stoichiometry="1"/>
          <speciesReference species="M_CYST_Cell" stoichiometry="1"/>
        </listOfProducts>
        <kineticLaw>
          <math xmlns="http://www.w3.org/1998/Math/MathML">
            <ci> FLUX_VALUE </ci>
          </math>
          <listOfParameters>
            <parameter id="LOWER_BOUND" value="0" units="mmol_per_gDW_per_hr"/>
            <parameter id="OBJECTIVE_COEFFICIENT" value="0" units="dimensionless"/>
            <parameter id="UPPER_BOUND" value="1000" units="mmol_per_gDW_per_hr"/>
            <parameter id="FLUX_VALUE" value="0" units="mmol_per_gDW_per_hr"/>
          </listOfParameters>
        </kineticLaw>
      </reaction>
      <reaction id="R_GLU1" name="GLU1" reversible="true">
        <notes>
          <html xmlns="http://www.w3.org/1999/xhtml">
            <p>GENE_ASSOCIATION: (CA_C1001 or CA_C1819 or CA_C2832)</p>
            <p>SUBSYSTEM: </p>
          </html>
        </notes>
        <listOfReactants>
          <speciesReference species="M_AKG_Cell" stoichiometry="1"/>
          <speciesReference species="M_LASP_Cell" stoichiometry="1"/>
        </listOfReactants>
        <listOfProducts>
          <speciesReference species="M_LGLU_Cell" stoichiometry="1"/>
          <speciesReference species="M_OAA_Cell" stoichiometry="1"/>
        </listOfProducts>
        <kineticLaw>
          <math xmlns="http://www.w3.org/1998/Math/MathML">
            <ci> FLUX_VALUE </ci>
          </math>
          <listOfParameters>
            <parameter id="LOWER_BOUND" value="-1000" units="mmol_per_gDW_per_hr"/>
            <parameter id="OBJECTIVE_COEFFICIENT" value="0" units="dimensionless"/>
            <parameter id="UPPER_BOUND" value="1000" units="mmol_per_gDW_per_hr"/>
            <parameter id="FLUX_VALUE" value="0" units="mmol_per_gDW_per_hr"/>
          </listOfParameters>
        </kineticLaw>
      </reaction>
      <reaction id="R_GLU2" name="GLU2" reversible="true">
        <notes>
          <html xmlns="http://www.w3.org/1999/xhtml">
            <p>GENE_ASSOCIATION: (CA_C3250)</p>
            <p>SUBSYSTEM: </p>
          </html>
        </notes>
        <listOfReactants>
          <speciesReference species="M_LGLU_Cell" stoichiometry="1"/>
        </listOfReactants>
        <listOfProducts>
          <speciesReference species="M_DGLU_Cell" stoichiometry="1"/>
        </listOfProducts>
        <kineticLaw>
          <math xmlns="http://www.w3.org/1998/Math/MathML">
            <ci> FLUX_VALUE </ci>
          </math>
          <listOfParameters>
            <parameter id="LOWER_BOUND" value="-1000" units="mmol_per_gDW_per_hr"/>
            <parameter id="OBJECTIVE_COEFFICIENT" value="0" units="dimensionless"/>
            <parameter id="UPPER_BOUND" value="1000" units="mmol_per_gDW_per_hr"/>
            <parameter id="FLUX_VALUE" value="0" units="mmol_per_gDW_per_hr"/>
          </listOfParameters>
        </kineticLaw>
      </reaction>
      <reaction id="R_GLU3" name="GLU3" reversible="false">
        <notes>
          <html xmlns="http://www.w3.org/1999/xhtml">
            <p>GENE_ASSOCIATION: (CA_C1050 or CA_C1782)</p>
            <p>SUBSYSTEM: </p>
          </html>
        </notes>
        <listOfReactants>
          <speciesReference species="M_ATP_Cell" stoichiometry="1"/>
          <speciesReference species="M_LGLN_Cell" stoichiometry="1"/>
          <speciesReference species="M_DNAD_Cell" stoichiometry="1"/>
        </listOfReactants>
        <listOfProducts>
          <speciesReference species="M_AMP_Cell" stoichiometry="1"/>
          <speciesReference species="M_NAD_Cell" stoichiometry="1"/>
          <speciesReference species="M_LGLU_Cell" stoichiometry="1"/>
          <speciesReference species="M_PPi_Cell" stoichiometry="1"/>
        </listOfProducts>
        <kineticLaw>
          <math xmlns="http://www.w3.org/1998/Math/MathML">
            <ci> FLUX_VALUE </ci>
          </math>
          <listOfParameters>
            <parameter id="LOWER_BOUND" value="0" units="mmol_per_gDW_per_hr"/>
            <parameter id="OBJECTIVE_COEFFICIENT" value="0" units="dimensionless"/>
            <parameter id="UPPER_BOUND" value="1000" units="mmol_per_gDW_per_hr"/>
            <parameter id="FLUX_VALUE" value="0" units="mmol_per_gDW_per_hr"/>
          </listOfParameters>
        </kineticLaw>
      </reaction>
      <reaction id="R_GLU4" name="GLU4" reversible="true">
        <notes>
          <html xmlns="http://www.w3.org/1999/xhtml">
            <p>GENE_ASSOCIATION: (CA_C0368 or CA_C1427)</p>
            <p>SUBSYSTEM: </p>
          </html>
        </notes>
        <listOfReactants>
          <speciesReference species="M__4ABUT_Cell" stoichiometry="1"/>
          <speciesReference species="M_AKG_Cell" stoichiometry="1"/>
        </listOfReactants>
        <listOfProducts>
          <speciesReference species="M_SUCCSA_Cell" stoichiometry="1"/>
          <speciesReference species="M_LGLU_Cell" stoichiometry="1"/>
        </listOfProducts>
        <kineticLaw>
          <math xmlns="http://www.w3.org/1998/Math/MathML">
            <ci> FLUX_VALUE </ci>
          </math>
          <listOfParameters>
            <parameter id="LOWER_BOUND" value="-1000" units="mmol_per_gDW_per_hr"/>
            <parameter id="OBJECTIVE_COEFFICIENT" value="0" units="dimensionless"/>
            <parameter id="UPPER_BOUND" value="1000" units="mmol_per_gDW_per_hr"/>
            <parameter id="FLUX_VALUE" value="0" units="mmol_per_gDW_per_hr"/>
          </listOfParameters>
        </kineticLaw>
      </reaction>
      <reaction id="R_ASPALA1" name="ASPALA1" reversible="false">
        <notes>
          <html xmlns="http://www.w3.org/1999/xhtml">
            <p>GENE_ASSOCIATION: (CA_C0973)</p>
            <p>SUBSYSTEM: </p>
          </html>
        </notes>
        <listOfReactants>
          <speciesReference species="M_LASP_Cell" stoichiometry="1"/>
          <speciesReference species="M_ATP_Cell" stoichiometry="1"/>
          <speciesReference species="M_LCITR_Cell" stoichiometry="1"/>
        </listOfReactants>
        <listOfProducts>
          <speciesReference species="M_AMP_Cell" stoichiometry="1"/>
          <speciesReference species="M_PPi_Cell" stoichiometry="1"/>
          <speciesReference species="M_ARGSUC_Cell" stoichiometry="1"/>
        </listOfProducts>
        <kineticLaw>
          <math xmlns="http://www.w3.org/1998/Math/MathML">
            <ci> FLUX_VALUE </ci>
          </math>
          <listOfParameters>
            <parameter id="LOWER_BOUND" value="0" units="mmol_per_gDW_per_hr"/>
            <parameter id="OBJECTIVE_COEFFICIENT" value="0" units="dimensionless"/>
            <parameter id="UPPER_BOUND" value="1000" units="mmol_per_gDW_per_hr"/>
            <parameter id="FLUX_VALUE" value="0" units="mmol_per_gDW_per_hr"/>
          </listOfParameters>
        </kineticLaw>
      </reaction>
      <reaction id="R_ASPALA2" name="ASPALA2" reversible="false">
        <notes>
          <html xmlns="http://www.w3.org/1999/xhtml">
            <p>GENE_ASSOCIATION: (CA_C0974)</p>
            <p>SUBSYSTEM: </p>
          </html>
        </notes>
        <listOfReactants>
          <speciesReference species="M_ARGSUC_Cell" stoichiometry="1"/>
        </listOfReactants>
        <listOfProducts>
          <speciesReference species="M_LARG_Cell" stoichiometry="1"/>
          <speciesReference species="M_FUM_Cell" stoichiometry="1"/>
        </listOfProducts>
        <kineticLaw>
          <math xmlns="http://www.w3.org/1998/Math/MathML">
            <ci> FLUX_VALUE </ci>
          </math>
          <listOfParameters>
            <parameter id="LOWER_BOUND" value="0" units="mmol_per_gDW_per_hr"/>
            <parameter id="OBJECTIVE_COEFFICIENT" value="0" units="dimensionless"/>
            <parameter id="UPPER_BOUND" value="1000" units="mmol_per_gDW_per_hr"/>
            <parameter id="FLUX_VALUE" value="0" units="mmol_per_gDW_per_hr"/>
          </listOfParameters>
        </kineticLaw>
      </reaction>
      <reaction id="R_ASPALA3" name="ASPALA3" reversible="false">
        <notes>
          <html xmlns="http://www.w3.org/1999/xhtml">
            <p>GENE_ASSOCIATION: (CA_C2916)</p>
            <p>SUBSYSTEM: </p>
          </html>
        </notes>
        <listOfReactants>
          <speciesReference species="M_LASP_Cell" stoichiometry="1"/>
        </listOfReactants>
        <listOfProducts>
          <speciesReference species="M_CO2_Cell" stoichiometry="1"/>
          <speciesReference species="M_bALA_Cell" stoichiometry="1"/>
        </listOfProducts>
        <kineticLaw>
          <math xmlns="http://www.w3.org/1998/Math/MathML">
            <ci> FLUX_VALUE </ci>
          </math>
          <listOfParameters>
            <parameter id="LOWER_BOUND" value="0" units="mmol_per_gDW_per_hr"/>
            <parameter id="OBJECTIVE_COEFFICIENT" value="0" units="dimensionless"/>
            <parameter id="UPPER_BOUND" value="1000" units="mmol_per_gDW_per_hr"/>
            <parameter id="FLUX_VALUE" value="0" units="mmol_per_gDW_per_hr"/>
          </listOfParameters>
        </kineticLaw>
      </reaction>
      <reaction id="R_ASPALA4" name="ASPALA4" reversible="true">
        <notes>
          <html xmlns="http://www.w3.org/1999/xhtml">
            <p>GENE_ASSOCIATION: </p>
            <p>SUBSYSTEM: </p>
          </html>
        </notes>
        <listOfReactants>
          <speciesReference species="M_LGLU_Cell" stoichiometry="1"/>
          <speciesReference species="M_PYR_Cell" stoichiometry="1"/>
        </listOfReactants>
        <listOfProducts>
          <speciesReference species="M_AKG_Cell" stoichiometry="1"/>
          <speciesReference species="M_LALA_Cell" stoichiometry="1"/>
        </listOfProducts>
        <kineticLaw>
          <math xmlns="http://www.w3.org/1998/Math/MathML">
            <ci> FLUX_VALUE </ci>
          </math>
          <listOfParameters>
            <parameter id="LOWER_BOUND" value="-1000" units="mmol_per_gDW_per_hr"/>
            <parameter id="OBJECTIVE_COEFFICIENT" value="0" units="dimensionless"/>
            <parameter id="UPPER_BOUND" value="1000" units="mmol_per_gDW_per_hr"/>
            <parameter id="FLUX_VALUE" value="0" units="mmol_per_gDW_per_hr"/>
          </listOfParameters>
        </kineticLaw>
      </reaction>
      <reaction id="R_ASPALA5" name="ASPALA5" reversible="true">
        <notes>
          <html xmlns="http://www.w3.org/1999/xhtml">
            <p>GENE_ASSOCIATION: (CA_C0492 or CA_C3331)</p>
            <p>SUBSYSTEM: </p>
          </html>
        </notes>
        <listOfReactants>
          <speciesReference species="M_LALA_Cell" stoichiometry="1"/>
        </listOfReactants>
        <listOfProducts>
          <speciesReference species="M_DALA_Cell" stoichiometry="1"/>
        </listOfProducts>
        <kineticLaw>
          <math xmlns="http://www.w3.org/1998/Math/MathML">
            <ci> FLUX_VALUE </ci>
          </math>
          <listOfParameters>
            <parameter id="LOWER_BOUND" value="-1000" units="mmol_per_gDW_per_hr"/>
            <parameter id="OBJECTIVE_COEFFICIENT" value="0" units="dimensionless"/>
            <parameter id="UPPER_BOUND" value="1000" units="mmol_per_gDW_per_hr"/>
            <parameter id="FLUX_VALUE" value="0" units="mmol_per_gDW_per_hr"/>
          </listOfParameters>
        </kineticLaw>
      </reaction>
      <reaction id="R_ASPALA6" name="ASPALA6" reversible="false">
        <notes>
          <html xmlns="http://www.w3.org/1999/xhtml">
            <p>GENE_ASSOCIATION: (CA_C1024)</p>
            <p>SUBSYSTEM: </p>
          </html>
        </notes>
        <listOfReactants>
          <speciesReference species="M_LASP_Cell" stoichiometry="1"/>
          <speciesReference species="M_O2_Cell" stoichiometry="1"/>
        </listOfReactants>
        <listOfProducts>
          <speciesReference species="M_NH3_Cell" stoichiometry="1"/>
          <speciesReference species="M_OAA_Cell" stoichiometry="1"/>
          <speciesReference species="M_H2O2_Cell" stoichiometry="1"/>
        </listOfProducts>
        <kineticLaw>
          <math xmlns="http://www.w3.org/1998/Math/MathML">
            <ci> FLUX_VALUE </ci>
          </math>
          <listOfParameters>
            <parameter id="LOWER_BOUND" value="0" units="mmol_per_gDW_per_hr"/>
            <parameter id="OBJECTIVE_COEFFICIENT" value="0" units="dimensionless"/>
            <parameter id="UPPER_BOUND" value="0" units="mmol_per_gDW_per_hr"/>
            <parameter id="FLUX_VALUE" value="0" units="mmol_per_gDW_per_hr"/>
          </listOfParameters>
        </kineticLaw>
      </reaction>
      <reaction id="R_ASPALA7" name="ASPALA7" reversible="false">
        <notes>
          <html xmlns="http://www.w3.org/1999/xhtml">
            <p>GENE_ASSOCIATION: (CA_C2895)</p>
            <p>SUBSYSTEM: </p>
          </html>
        </notes>
        <listOfReactants>
          <speciesReference species="M_DALA_Cell" stoichiometry="2"/>
          <speciesReference species="M_ATP_Cell" stoichiometry="1"/>
        </listOfReactants>
        <listOfProducts>
          <speciesReference species="M_Pi_Cell" stoichiometry="1"/>
          <speciesReference species="M_ADP_Cell" stoichiometry="1"/>
          <speciesReference species="M_DALADALA_Cell" stoichiometry="1"/>
        </listOfProducts>
        <kineticLaw>
          <math xmlns="http://www.w3.org/1998/Math/MathML">
            <ci> FLUX_VALUE </ci>
          </math>
          <listOfParameters>
            <parameter id="LOWER_BOUND" value="0" units="mmol_per_gDW_per_hr"/>
            <parameter id="OBJECTIVE_COEFFICIENT" value="0" units="dimensionless"/>
            <parameter id="UPPER_BOUND" value="1000" units="mmol_per_gDW_per_hr"/>
            <parameter id="FLUX_VALUE" value="0" units="mmol_per_gDW_per_hr"/>
          </listOfParameters>
        </kineticLaw>
      </reaction>
      <reaction id="R_ASPALA8" name="ASPALA8" reversible="true">
        <notes>
          <html xmlns="http://www.w3.org/1999/xhtml">
            <p>GENE_ASSOCIATION: (CA_C0792)</p>
            <p>SUBSYSTEM: </p>
          </html>
        </notes>
        <listOfReactants>
          <speciesReference species="M_DGLU_Cell" stoichiometry="1"/>
          <speciesReference species="M_PYR_Cell" stoichiometry="1"/>
        </listOfReactants>
        <listOfProducts>
          <speciesReference species="M_AKG_Cell" stoichiometry="1"/>
          <speciesReference species="M_DALA_Cell" stoichiometry="1"/>
        </listOfProducts>
        <kineticLaw>
          <math xmlns="http://www.w3.org/1998/Math/MathML">
            <ci> FLUX_VALUE </ci>
          </math>
          <listOfParameters>
            <parameter id="LOWER_BOUND" value="-1000" units="mmol_per_gDW_per_hr"/>
            <parameter id="OBJECTIVE_COEFFICIENT" value="0" units="dimensionless"/>
            <parameter id="UPPER_BOUND" value="1000" units="mmol_per_gDW_per_hr"/>
            <parameter id="FLUX_VALUE" value="0" units="mmol_per_gDW_per_hr"/>
          </listOfParameters>
        </kineticLaw>
      </reaction>
      <reaction id="R_GST1" name="GST1" reversible="false">
        <notes>
          <html xmlns="http://www.w3.org/1999/xhtml">
            <p>GENE_ASSOCIATION: (CA_C0278 or CA_C1810)</p>
            <p>SUBSYSTEM: </p>
          </html>
        </notes>
        <listOfReactants>
          <speciesReference species="M_LASP_Cell" stoichiometry="1"/>
          <speciesReference species="M_ATP_Cell" stoichiometry="1"/>
        </listOfReactants>
        <listOfProducts>
          <speciesReference species="M__4PASP_Cell" stoichiometry="1"/>
          <speciesReference species="M_ADP_Cell" stoichiometry="1"/>
        </listOfProducts>
        <kineticLaw>
          <math xmlns="http://www.w3.org/1998/Math/MathML">
            <ci> FLUX_VALUE </ci>
          </math>
          <listOfParameters>
            <parameter id="LOWER_BOUND" value="0" units="mmol_per_gDW_per_hr"/>
            <parameter id="OBJECTIVE_COEFFICIENT" value="0" units="dimensionless"/>
            <parameter id="UPPER_BOUND" value="1000" units="mmol_per_gDW_per_hr"/>
            <parameter id="FLUX_VALUE" value="0" units="mmol_per_gDW_per_hr"/>
          </listOfParameters>
        </kineticLaw>
      </reaction>
      <reaction id="R_GST2" name="GST2" reversible="false">
        <notes>
          <html xmlns="http://www.w3.org/1999/xhtml">
            <p>GENE_ASSOCIATION: (CA_C0568 or CA_C0022)</p>
            <p>SUBSYSTEM: </p>
          </html>
        </notes>
        <listOfReactants>
          <speciesReference species="M__4PASP_Cell" stoichiometry="1"/>
          <speciesReference species="M_NADPH_Cell" stoichiometry="1"/>
        </listOfReactants>
        <listOfProducts>
          <speciesReference species="M_Pi_Cell" stoichiometry="1"/>
          <speciesReference species="M_NADP_Cell" stoichiometry="1"/>
          <speciesReference species="M_ASPSA_Cell" stoichiometry="1"/>
        </listOfProducts>
        <kineticLaw>
          <math xmlns="http://www.w3.org/1998/Math/MathML">
            <ci> FLUX_VALUE </ci>
          </math>
          <listOfParameters>
            <parameter id="LOWER_BOUND" value="0" units="mmol_per_gDW_per_hr"/>
            <parameter id="OBJECTIVE_COEFFICIENT" value="0" units="dimensionless"/>
            <parameter id="UPPER_BOUND" value="1000" units="mmol_per_gDW_per_hr"/>
            <parameter id="FLUX_VALUE" value="0" units="mmol_per_gDW_per_hr"/>
          </listOfParameters>
        </kineticLaw>
      </reaction>
      <reaction id="R_GST3" name="GST3" reversible="true">
        <notes>
          <html xmlns="http://www.w3.org/1999/xhtml">
            <p>GENE_ASSOCIATION: (CA_C0998)</p>
            <p>SUBSYSTEM: </p>
          </html>
        </notes>
        <listOfReactants>
          <speciesReference species="M_NADPH_Cell" stoichiometry="1"/>
          <speciesReference species="M_ASPSA_Cell" stoichiometry="1"/>
        </listOfReactants>
        <listOfProducts>
          <speciesReference species="M_NADP_Cell" stoichiometry="1"/>
          <speciesReference species="M_LHMS_Cell" stoichiometry="1"/>
        </listOfProducts>
        <kineticLaw>
          <math xmlns="http://www.w3.org/1998/Math/MathML">
            <ci> FLUX_VALUE </ci>
          </math>
          <listOfParameters>
            <parameter id="LOWER_BOUND" value="-1000" units="mmol_per_gDW_per_hr"/>
            <parameter id="OBJECTIVE_COEFFICIENT" value="0" units="dimensionless"/>
            <parameter id="UPPER_BOUND" value="1000" units="mmol_per_gDW_per_hr"/>
            <parameter id="FLUX_VALUE" value="0" units="mmol_per_gDW_per_hr"/>
          </listOfParameters>
        </kineticLaw>
      </reaction>
      <reaction id="R_GST4" name="GST4" reversible="false">
        <notes>
          <html xmlns="http://www.w3.org/1999/xhtml">
            <p>GENE_ASSOCIATION: (CA_C1235)</p>
            <p>SUBSYSTEM: </p>
          </html>
        </notes>
        <listOfReactants>
          <speciesReference species="M_LHMS_Cell" stoichiometry="1"/>
          <speciesReference species="M_ATP_Cell" stoichiometry="1"/>
        </listOfReactants>
        <listOfProducts>
          <speciesReference species="M_ADP_Cell" stoichiometry="1"/>
          <speciesReference species="M_PHOM_Cell" stoichiometry="1"/>
        </listOfProducts>
        <kineticLaw>
          <math xmlns="http://www.w3.org/1998/Math/MathML">
            <ci> FLUX_VALUE </ci>
          </math>
          <listOfParameters>
            <parameter id="LOWER_BOUND" value="0" units="mmol_per_gDW_per_hr"/>
            <parameter id="OBJECTIVE_COEFFICIENT" value="0" units="dimensionless"/>
            <parameter id="UPPER_BOUND" value="1000" units="mmol_per_gDW_per_hr"/>
            <parameter id="FLUX_VALUE" value="0" units="mmol_per_gDW_per_hr"/>
          </listOfParameters>
        </kineticLaw>
      </reaction>
      <reaction id="R_GST5" name="GST5" reversible="false">
        <notes>
          <html xmlns="http://www.w3.org/1999/xhtml">
            <p>GENE_ASSOCIATION: (CA_C0999)</p>
            <p>SUBSYSTEM: </p>
          </html>
        </notes>
        <listOfReactants>
          <speciesReference species="M_PHOM_Cell" stoichiometry="1"/>
        </listOfReactants>
        <listOfProducts>
          <speciesReference species="M_Pi_Cell" stoichiometry="1"/>
          <speciesReference species="M_LTHR_Cell" stoichiometry="1"/>
        </listOfProducts>
        <kineticLaw>
          <math xmlns="http://www.w3.org/1998/Math/MathML">
            <ci> FLUX_VALUE </ci>
          </math>
          <listOfParameters>
            <parameter id="LOWER_BOUND" value="0" units="mmol_per_gDW_per_hr"/>
            <parameter id="OBJECTIVE_COEFFICIENT" value="0" units="dimensionless"/>
            <parameter id="UPPER_BOUND" value="1000" units="mmol_per_gDW_per_hr"/>
            <parameter id="FLUX_VALUE" value="0" units="mmol_per_gDW_per_hr"/>
          </listOfParameters>
        </kineticLaw>
      </reaction>
      <reaction id="R_GST6" name="GST6" reversible="true">
        <notes>
          <html xmlns="http://www.w3.org/1999/xhtml">
            <p>GENE_ASSOCIATION: (CA_C3420)</p>
            <p>SUBSYSTEM: </p>
          </html>
        </notes>
        <listOfReactants>
          <speciesReference species="M_LTHR_Cell" stoichiometry="1"/>
        </listOfReactants>
        <listOfProducts>
          <speciesReference species="M_GLY_Cell" stoichiometry="1"/>
          <speciesReference species="M_ACAL_Cell" stoichiometry="1"/>
        </listOfProducts>
        <kineticLaw>
          <math xmlns="http://www.w3.org/1998/Math/MathML">
            <ci> FLUX_VALUE </ci>
          </math>
          <listOfParameters>
            <parameter id="LOWER_BOUND" value="-1000" units="mmol_per_gDW_per_hr"/>
            <parameter id="OBJECTIVE_COEFFICIENT" value="0" units="dimensionless"/>
            <parameter id="UPPER_BOUND" value="1000" units="mmol_per_gDW_per_hr"/>
            <parameter id="FLUX_VALUE" value="0" units="mmol_per_gDW_per_hr"/>
          </listOfParameters>
        </kineticLaw>
      </reaction>
      <reaction id="R_GST7" name="GST7" reversible="true">
        <notes>
          <html xmlns="http://www.w3.org/1999/xhtml">
            <p>GENE_ASSOCIATION: (CA_C2264)</p>
            <p>SUBSYSTEM: </p>
          </html>
        </notes>
        <listOfReactants>
          <speciesReference species="M_MLTHF_Cell" stoichiometry="1"/>
          <speciesReference species="M_GLY_Cell" stoichiometry="1"/>
        </listOfReactants>
        <listOfProducts>
          <speciesReference species="M_LSER_Cell" stoichiometry="1"/>
          <speciesReference species="M_THF_Cell" stoichiometry="1"/>
        </listOfProducts>
        <kineticLaw>
          <math xmlns="http://www.w3.org/1998/Math/MathML">
            <ci> FLUX_VALUE </ci>
          </math>
          <listOfParameters>
            <parameter id="LOWER_BOUND" value="-1000" units="mmol_per_gDW_per_hr"/>
            <parameter id="OBJECTIVE_COEFFICIENT" value="0" units="dimensionless"/>
            <parameter id="UPPER_BOUND" value="1000" units="mmol_per_gDW_per_hr"/>
            <parameter id="FLUX_VALUE" value="0" units="mmol_per_gDW_per_hr"/>
          </listOfParameters>
        </kineticLaw>
      </reaction>
      <reaction id="R_GST8" name="GST8" reversible="false">
        <notes>
          <html xmlns="http://www.w3.org/1999/xhtml">
            <p>GENE_ASSOCIATION: (CA_C0673 and CA_C0674)</p>
            <p>SUBSYSTEM: </p>
          </html>
        </notes>
        <listOfReactants>
          <speciesReference species="M_LSER_Cell" stoichiometry="1"/>
        </listOfReactants>
        <listOfProducts>
          <speciesReference species="M_NH3_Cell" stoichiometry="1"/>
          <speciesReference species="M_PYR_Cell" stoichiometry="1"/>
        </listOfProducts>
        <kineticLaw>
          <math xmlns="http://www.w3.org/1998/Math/MathML">
            <ci> FLUX_VALUE </ci>
          </math>
          <listOfParameters>
            <parameter id="LOWER_BOUND" value="0" units="mmol_per_gDW_per_hr"/>
            <parameter id="OBJECTIVE_COEFFICIENT" value="0" units="dimensionless"/>
            <parameter id="UPPER_BOUND" value="1000" units="mmol_per_gDW_per_hr"/>
            <parameter id="FLUX_VALUE" value="0" units="mmol_per_gDW_per_hr"/>
          </listOfParameters>
        </kineticLaw>
      </reaction>
      <reaction id="R_GST9" name="GST9" reversible="false">
        <notes>
          <html xmlns="http://www.w3.org/1999/xhtml">
            <p>GENE_ASSOCIATION: (CA_C0015 or CA_C0089)</p>
            <p>SUBSYSTEM: </p>
          </html>
        </notes>
        <listOfReactants>
          <speciesReference species="M_NAD_Cell" stoichiometry="1"/>
          <speciesReference species="M__3PG_Cell" stoichiometry="1"/>
        </listOfReactants>
        <listOfProducts>
          <speciesReference species="M__3PHP_Cell" stoichiometry="1"/>
          <speciesReference species="M_NADH_Cell" stoichiometry="1"/>
        </listOfProducts>
        <kineticLaw>
          <math xmlns="http://www.w3.org/1998/Math/MathML">
            <ci> FLUX_VALUE </ci>
          </math>
          <listOfParameters>
            <parameter id="LOWER_BOUND" value="0" units="mmol_per_gDW_per_hr"/>
            <parameter id="OBJECTIVE_COEFFICIENT" value="0" units="dimensionless"/>
            <parameter id="UPPER_BOUND" value="1000" units="mmol_per_gDW_per_hr"/>
            <parameter id="FLUX_VALUE" value="0" units="mmol_per_gDW_per_hr"/>
          </listOfParameters>
        </kineticLaw>
      </reaction>
      <reaction id="R_GST10" name="GST10" reversible="false">
        <notes>
          <html xmlns="http://www.w3.org/1999/xhtml">
            <p>GENE_ASSOCIATION: (CA_C2945)</p>
            <p>SUBSYSTEM: </p>
          </html>
        </notes>
        <listOfReactants>
          <speciesReference species="M__3PHP_Cell" stoichiometry="1"/>
          <speciesReference species="M_LGLU_Cell" stoichiometry="1"/>
        </listOfReactants>
        <listOfProducts>
          <speciesReference species="M_AKG_Cell" stoichiometry="1"/>
          <speciesReference species="M_LPSER_Cell" stoichiometry="1"/>
        </listOfProducts>
        <kineticLaw>
          <math xmlns="http://www.w3.org/1998/Math/MathML">
            <ci> FLUX_VALUE </ci>
          </math>
          <listOfParameters>
            <parameter id="LOWER_BOUND" value="0" units="mmol_per_gDW_per_hr"/>
            <parameter id="OBJECTIVE_COEFFICIENT" value="0" units="dimensionless"/>
            <parameter id="UPPER_BOUND" value="1000" units="mmol_per_gDW_per_hr"/>
            <parameter id="FLUX_VALUE" value="0" units="mmol_per_gDW_per_hr"/>
          </listOfParameters>
        </kineticLaw>
      </reaction>
      <reaction id="R_GST11" name="GST11" reversible="false">
        <notes>
          <html xmlns="http://www.w3.org/1999/xhtml">
            <p>GENE_ASSOCIATION: (CA_C0263 or CA_C1625 or CA_C2227)</p>
            <p>SUBSYSTEM: </p>
          </html>
        </notes>
        <listOfReactants>
          <speciesReference species="M_LPSER_Cell" stoichiometry="1"/>
        </listOfReactants>
        <listOfProducts>
          <speciesReference species="M_LSER_Cell" stoichiometry="1"/>
          <speciesReference species="M_Pi_Cell" stoichiometry="1"/>
        </listOfProducts>
        <kineticLaw>
          <math xmlns="http://www.w3.org/1998/Math/MathML">
            <ci> FLUX_VALUE </ci>
          </math>
          <listOfParameters>
            <parameter id="LOWER_BOUND" value="0" units="mmol_per_gDW_per_hr"/>
            <parameter id="OBJECTIVE_COEFFICIENT" value="0" units="dimensionless"/>
            <parameter id="UPPER_BOUND" value="1000" units="mmol_per_gDW_per_hr"/>
            <parameter id="FLUX_VALUE" value="0" units="mmol_per_gDW_per_hr"/>
          </listOfParameters>
        </kineticLaw>
      </reaction>
      <reaction id="R_GST12" name="GST12" reversible="true">
        <notes>
          <html xmlns="http://www.w3.org/1999/xhtml">
            <p>GENE_ASSOCIATION: </p>
            <p>SUBSYSTEM: </p>
          </html>
        </notes>
        <listOfReactants>
          <speciesReference species="M_NAD_Cell" stoichiometry="1"/>
          <speciesReference species="M_GLYCAC_Cell" stoichiometry="1"/>
        </listOfReactants>
        <listOfProducts>
          <speciesReference species="M_HPYR_Cell" stoichiometry="1"/>
          <speciesReference species="M_NADH_Cell" stoichiometry="1"/>
        </listOfProducts>
        <kineticLaw>
          <math xmlns="http://www.w3.org/1998/Math/MathML">
            <ci> FLUX_VALUE </ci>
          </math>
          <listOfParameters>
            <parameter id="LOWER_BOUND" value="-1000" units="mmol_per_gDW_per_hr"/>
            <parameter id="OBJECTIVE_COEFFICIENT" value="0" units="dimensionless"/>
            <parameter id="UPPER_BOUND" value="1000" units="mmol_per_gDW_per_hr"/>
            <parameter id="FLUX_VALUE" value="0" units="mmol_per_gDW_per_hr"/>
          </listOfParameters>
        </kineticLaw>
      </reaction>
      <reaction id="R_MET1" name="MET1" reversible="true">
        <notes>
          <html xmlns="http://www.w3.org/1999/xhtml">
            <p>GENE_ASSOCIATION: (CA_C0390 or CA_C0930)</p>
            <p>SUBSYSTEM: </p>
          </html>
        </notes>
        <listOfReactants>
          <speciesReference species="M_SUCHMS_Cell" stoichiometry="1"/>
        </listOfReactants>
        <listOfProducts>
          <speciesReference species="M_NH3_Cell" stoichiometry="1"/>
          <speciesReference species="M_SUCC_Cell" stoichiometry="1"/>
          <speciesReference species="M__2OBUT_Cell" stoichiometry="1"/>
        </listOfProducts>
        <kineticLaw>
          <math xmlns="http://www.w3.org/1998/Math/MathML">
            <ci> FLUX_VALUE </ci>
          </math>
          <listOfParameters>
            <parameter id="LOWER_BOUND" value="-1000" units="mmol_per_gDW_per_hr"/>
            <parameter id="OBJECTIVE_COEFFICIENT" value="0" units="dimensionless"/>
            <parameter id="UPPER_BOUND" value="1000" units="mmol_per_gDW_per_hr"/>
            <parameter id="FLUX_VALUE" value="0" units="mmol_per_gDW_per_hr"/>
          </listOfParameters>
        </kineticLaw>
      </reaction>
      <reaction id="R_MET2" name="MET2" reversible="true">
        <notes>
          <html xmlns="http://www.w3.org/1999/xhtml">
            <p>GENE_ASSOCIATION: (CA_C0390 or CA_C0930)</p>
            <p>SUBSYSTEM: </p>
          </html>
        </notes>
        <listOfReactants>
          <speciesReference species="M_CYST_Cell" stoichiometry="1"/>
          <speciesReference species="M_AC_Cell" stoichiometry="1"/>
        </listOfReactants>
        <listOfProducts>
          <speciesReference species="M_ACHMS_Cell" stoichiometry="1"/>
          <speciesReference species="M_LCYS_Cell" stoichiometry="1"/>
        </listOfProducts>
        <kineticLaw>
          <math xmlns="http://www.w3.org/1998/Math/MathML">
            <ci> FLUX_VALUE </ci>
          </math>
          <listOfParameters>
            <parameter id="LOWER_BOUND" value="-1000" units="mmol_per_gDW_per_hr"/>
            <parameter id="OBJECTIVE_COEFFICIENT" value="0" units="dimensionless"/>
            <parameter id="UPPER_BOUND" value="1000" units="mmol_per_gDW_per_hr"/>
            <parameter id="FLUX_VALUE" value="0" units="mmol_per_gDW_per_hr"/>
          </listOfParameters>
        </kineticLaw>
      </reaction>
      <reaction id="R_MET3" name="MET3" reversible="false">
        <notes>
          <html xmlns="http://www.w3.org/1999/xhtml">
            <p>GENE_ASSOCIATION: (CA_C0390 or CA_C0930 or CA_C0102 or CA_C2783)</p>
            <p>SUBSYSTEM: </p>
          </html>
        </notes>
        <listOfReactants>
          <speciesReference species="M_S_Cell" stoichiometry="1"/>
          <speciesReference species="M_ACHMS_Cell" stoichiometry="1"/>
        </listOfReactants>
        <listOfProducts>
          <speciesReference species="M_AC_Cell" stoichiometry="1"/>
          <speciesReference species="M_LHCYS_Cell" stoichiometry="1"/>
        </listOfProducts>
        <kineticLaw>
          <math xmlns="http://www.w3.org/1998/Math/MathML">
            <ci> FLUX_VALUE </ci>
          </math>
          <listOfParameters>
            <parameter id="LOWER_BOUND" value="0" units="mmol_per_gDW_per_hr"/>
            <parameter id="OBJECTIVE_COEFFICIENT" value="0" units="dimensionless"/>
            <parameter id="UPPER_BOUND" value="1000" units="mmol_per_gDW_per_hr"/>
            <parameter id="FLUX_VALUE" value="0" units="mmol_per_gDW_per_hr"/>
          </listOfParameters>
        </kineticLaw>
      </reaction>
      <reaction id="R_MET4" name="MET4" reversible="false">
        <notes>
          <html xmlns="http://www.w3.org/1999/xhtml">
            <p>GENE_ASSOCIATION: (CA_C0390 or CA_C0930)</p>
            <p>SUBSYSTEM: </p>
          </html>
        </notes>
        <listOfReactants>
          <speciesReference species="M_S_Cell" stoichiometry="1"/>
          <speciesReference species="M_SUCHMS_Cell" stoichiometry="1"/>
        </listOfReactants>
        <listOfProducts>
          <speciesReference species="M_LHCYS_Cell" stoichiometry="1"/>
          <speciesReference species="M_SUCC_Cell" stoichiometry="1"/>
        </listOfProducts>
        <kineticLaw>
          <math xmlns="http://www.w3.org/1998/Math/MathML">
            <ci> FLUX_VALUE </ci>
          </math>
          <listOfParameters>
            <parameter id="LOWER_BOUND" value="0" units="mmol_per_gDW_per_hr"/>
            <parameter id="OBJECTIVE_COEFFICIENT" value="0" units="dimensionless"/>
            <parameter id="UPPER_BOUND" value="1000" units="mmol_per_gDW_per_hr"/>
            <parameter id="FLUX_VALUE" value="0" units="mmol_per_gDW_per_hr"/>
          </listOfParameters>
        </kineticLaw>
      </reaction>
      <reaction id="R_MET5" name="MET5" reversible="false">
        <notes>
          <html xmlns="http://www.w3.org/1999/xhtml">
            <p>GENE_ASSOCIATION: (CA_C3348)</p>
            <p>SUBSYSTEM: </p>
          </html>
        </notes>
        <listOfReactants>
          <speciesReference species="M_AMET_Cell" stoichiometry="1"/>
          <speciesReference species="M_LHMS_Cell" stoichiometry="1"/>
        </listOfReactants>
        <listOfProducts>
          <speciesReference species="M_AHCYS_Cell" stoichiometry="1"/>
          <speciesReference species="M_LMET_Cell" stoichiometry="1"/>
        </listOfProducts>
        <kineticLaw>
          <math xmlns="http://www.w3.org/1998/Math/MathML">
            <ci> FLUX_VALUE </ci>
          </math>
          <listOfParameters>
            <parameter id="LOWER_BOUND" value="0" units="mmol_per_gDW_per_hr"/>
            <parameter id="OBJECTIVE_COEFFICIENT" value="0" units="dimensionless"/>
            <parameter id="UPPER_BOUND" value="1000" units="mmol_per_gDW_per_hr"/>
            <parameter id="FLUX_VALUE" value="0" units="mmol_per_gDW_per_hr"/>
          </listOfParameters>
        </kineticLaw>
      </reaction>
      <reaction id="R_MET6" name="MET6" reversible="false">
        <notes>
          <html xmlns="http://www.w3.org/1999/xhtml">
            <p>GENE_ASSOCIATION: (CA_C0578)</p>
            <p>SUBSYSTEM: </p>
          </html>
        </notes>
        <listOfReactants>
          <speciesReference species="M__5MTHF_Cell" stoichiometry="1"/>
          <speciesReference species="M_LHCYS_Cell" stoichiometry="1"/>
        </listOfReactants>
        <listOfProducts>
          <speciesReference species="M_THF_Cell" stoichiometry="1"/>
          <speciesReference species="M_LMET_Cell" stoichiometry="1"/>
        </listOfProducts>
        <kineticLaw>
          <math xmlns="http://www.w3.org/1998/Math/MathML">
            <ci> FLUX_VALUE </ci>
          </math>
          <listOfParameters>
            <parameter id="LOWER_BOUND" value="0" units="mmol_per_gDW_per_hr"/>
            <parameter id="OBJECTIVE_COEFFICIENT" value="0" units="dimensionless"/>
            <parameter id="UPPER_BOUND" value="1000" units="mmol_per_gDW_per_hr"/>
            <parameter id="FLUX_VALUE" value="0" units="mmol_per_gDW_per_hr"/>
          </listOfParameters>
        </kineticLaw>
      </reaction>
      <reaction id="R_MET7" name="MET7" reversible="false">
        <notes>
          <html xmlns="http://www.w3.org/1999/xhtml">
            <p>GENE_ASSOCIATION: (CA_C2117)</p>
            <p>SUBSYSTEM: </p>
          </html>
        </notes>
        <listOfReactants>
          <speciesReference species="M_AHCYS_Cell" stoichiometry="1"/>
        </listOfReactants>
        <listOfProducts>
          <speciesReference species="M_ADE_Cell" stoichiometry="1"/>
          <speciesReference species="M_RHCYS_Cell" stoichiometry="1"/>
        </listOfProducts>
        <kineticLaw>
          <math xmlns="http://www.w3.org/1998/Math/MathML">
            <ci> FLUX_VALUE </ci>
          </math>
          <listOfParameters>
            <parameter id="LOWER_BOUND" value="0" units="mmol_per_gDW_per_hr"/>
            <parameter id="OBJECTIVE_COEFFICIENT" value="0" units="dimensionless"/>
            <parameter id="UPPER_BOUND" value="1000" units="mmol_per_gDW_per_hr"/>
            <parameter id="FLUX_VALUE" value="0" units="mmol_per_gDW_per_hr"/>
          </listOfParameters>
        </kineticLaw>
      </reaction>
      <reaction id="R_MET8" name="MET8" reversible="false">
        <notes>
          <html xmlns="http://www.w3.org/1999/xhtml">
            <p>GENE_ASSOCIATION: (CA_C2942)</p>
            <p>SUBSYSTEM: </p>
          </html>
        </notes>
        <listOfReactants>
          <speciesReference species="M_RHCYS_Cell" stoichiometry="1"/>
        </listOfReactants>
        <listOfProducts>
          <speciesReference species="M_DRIB_Cell" stoichiometry="1"/>
          <speciesReference species="M_LHCYS_Cell" stoichiometry="1"/>
        </listOfProducts>
        <kineticLaw>
          <math xmlns="http://www.w3.org/1998/Math/MathML">
            <ci> FLUX_VALUE </ci>
          </math>
          <listOfParameters>
            <parameter id="LOWER_BOUND" value="0" units="mmol_per_gDW_per_hr"/>
            <parameter id="OBJECTIVE_COEFFICIENT" value="0" units="dimensionless"/>
            <parameter id="UPPER_BOUND" value="1000" units="mmol_per_gDW_per_hr"/>
            <parameter id="FLUX_VALUE" value="0" units="mmol_per_gDW_per_hr"/>
          </listOfParameters>
        </kineticLaw>
      </reaction>
      <reaction id="R_MET9" name="MET9" reversible="false">
        <notes>
          <html xmlns="http://www.w3.org/1999/xhtml">
            <p>GENE_ASSOCIATION: (CA_C2856)</p>
            <p>SUBSYSTEM: </p>
          </html>
        </notes>
        <listOfReactants>
          <speciesReference species="M_LMET_Cell" stoichiometry="1"/>
          <speciesReference species="M_ATP_Cell" stoichiometry="1"/>
        </listOfReactants>
        <listOfProducts>
          <speciesReference species="M_Pi_Cell" stoichiometry="1"/>
          <speciesReference species="M_AMET_Cell" stoichiometry="1"/>
          <speciesReference species="M_PPi_Cell" stoichiometry="1"/>
        </listOfProducts>
        <kineticLaw>
          <math xmlns="http://www.w3.org/1998/Math/MathML">
            <ci> FLUX_VALUE </ci>
          </math>
          <listOfParameters>
            <parameter id="LOWER_BOUND" value="0" units="mmol_per_gDW_per_hr"/>
            <parameter id="OBJECTIVE_COEFFICIENT" value="0" units="dimensionless"/>
            <parameter id="UPPER_BOUND" value="1000" units="mmol_per_gDW_per_hr"/>
            <parameter id="FLUX_VALUE" value="0" units="mmol_per_gDW_per_hr"/>
          </listOfParameters>
        </kineticLaw>
      </reaction>
      <reaction id="R_MET10" name="MET10" reversible="false">
        <notes>
          <html xmlns="http://www.w3.org/1999/xhtml">
            <p>GENE_ASSOCIATION: (CA_C2601)</p>
            <p>SUBSYSTEM: </p>
          </html>
        </notes>
        <listOfReactants>
          <speciesReference species="M_AMET_Cell" stoichiometry="1"/>
        </listOfReactants>
        <listOfProducts>
          <speciesReference species="M_CO2_Cell" stoichiometry="1"/>
          <speciesReference species="M_AMETA_Cell" stoichiometry="1"/>
        </listOfProducts>
        <kineticLaw>
          <math xmlns="http://www.w3.org/1998/Math/MathML">
            <ci> FLUX_VALUE </ci>
          </math>
          <listOfParameters>
            <parameter id="LOWER_BOUND" value="0" units="mmol_per_gDW_per_hr"/>
            <parameter id="OBJECTIVE_COEFFICIENT" value="0" units="dimensionless"/>
            <parameter id="UPPER_BOUND" value="1000" units="mmol_per_gDW_per_hr"/>
            <parameter id="FLUX_VALUE" value="0" units="mmol_per_gDW_per_hr"/>
          </listOfParameters>
        </kineticLaw>
      </reaction>
      <reaction id="R_MET11" name="MET11" reversible="false">
        <notes>
          <html xmlns="http://www.w3.org/1999/xhtml">
            <p>GENE_ASSOCIATION: (CA_C2602)</p>
            <p>SUBSYSTEM: </p>
          </html>
        </notes>
        <listOfReactants>
          <speciesReference species="M_PTRC_Cell" stoichiometry="1"/>
          <speciesReference species="M_AMETA_Cell" stoichiometry="1"/>
        </listOfReactants>
        <listOfProducts>
          <speciesReference species="M_SPERMD_Cell" stoichiometry="1"/>
[truncated: 378,658 more chars]
