# Supplementary material for: Do genome-scale models need exact solvers or clearer standards?
Source: Mol Syst Biol. 2015 Oct 14;11(10):831. doi: 10.15252/msb.20156157 (PMC4631202; doi:10.15252/msb.20156157)
Supplement: Supplementary file 2 — Dataset EV1 [file msb0011-0831-sd2.zip › m_model_collection-master/sbml/iJN746.xml]

<?xml version="1.0" encoding="UTF-8"?>
<sbml xmlns="http://www.sbml.org/sbml/level2" level="2" version="1" xmlns:html="http://www.w3.org/1999/xhtml">
<model id="MODELID_3409217" name="P. putida iJN746">
<listOfUnitDefinitions>
<unitDefinition id="mmol_per_gDW_per_hr">
<listOfUnits>
<unit kind="mole" scale="-3" multiplier="1" offset="0" />
<unit kind="gram" exponent="-1" multiplier="1" offset="0" />
<unit kind="second" exponent="-1" multiplier="0.00027777" offset="0" />
</listOfUnits>
</unitDefinition>
</listOfUnitDefinitions>
<listOfCompartments>
<compartment id="C_e" name="Extraorganism"/>
<compartment id="C_c" name="Cytosol"/>
<compartment id="C_p" name="Periplasm"/>
</listOfCompartments>
<listOfSpecies>
<species id="M_10fthf_c" name="_10-Formyltetrahydrofolate" compartment="C_c" charge="-2" boundaryCondition="false">
<notes><html xmlns="http://www.w3.org/1999/xhtml">
<html:p>FORMULA: C20H21N7O7</html:p>
</html>
</notes>
</species>

<species id="M_13dpg_c" name="_3-Phospho-D-glyceroyl phosphate" compartment="C_c" charge="-4" boundaryCondition="false">
<notes><html xmlns="http://www.w3.org/1999/xhtml">
<html:p>FORMULA: C3H4O10P2</html:p>
</html>
</notes>
</species>

<species id="M_15dap_c" name="_1,5-Diaminopentane" compartment="C_c" charge="2" boundaryCondition="false">
<notes><html xmlns="http://www.w3.org/1999/xhtml">
<html:p>FORMULA: C5H16N2</html:p>
</html>
</notes>
</species>

<species id="M_1ddecg3p_c" name="_1-dodecanoyl-sn-glycerol 3-phosphate" compartment="C_c" charge="-2" boundaryCondition="false">
<notes><html xmlns="http://www.w3.org/1999/xhtml">
<html:p>FORMULA: C15H29O7P1</html:p>
</html>
</notes>
</species>

<species id="M_1hdec9eg3p_c" name="_1-hexadec-9-enoyl-sn-glycerol 3-phosphate" compartment="C_c" charge="-2" boundaryCondition="false">
<notes><html xmlns="http://www.w3.org/1999/xhtml">
<html:p>FORMULA: C19H35O7P1</html:p>
</html>
</notes>
</species>

<species id="M_1hdecg3p_c" name="_1-hexadecanoyl-sn-glycerol 3-phosphate" compartment="C_c" charge="-2" boundaryCondition="false">
<notes><html xmlns="http://www.w3.org/1999/xhtml">
<html:p>FORMULA: C19H37O7P1</html:p>
</html>
</notes>
</species>

<species id="M_1odec11eg3p_c" name="_1-octadec-11-enoyl-sn-glycerol 3-phosphate" compartment="C_c" charge="-2" boundaryCondition="false">
<notes><html xmlns="http://www.w3.org/1999/xhtml">
<html:p>FORMULA: C21H39O7P1</html:p>
</html>
</notes>
</species>

<species id="M_1odecg3p_c" name="_1-octadecanoyl-sn-glycerol 3-phosphate" compartment="C_c" charge="-2" boundaryCondition="false">
<notes><html xmlns="http://www.w3.org/1999/xhtml">
<html:p>FORMULA: C21H41O7P1</html:p>
</html>
</notes>
</species>

<species id="M_1pipdn2c_c" name="delta1-Piperideine-2-carboxylate" compartment="C_c" charge="0" boundaryCondition="false">
<notes><html xmlns="http://www.w3.org/1999/xhtml">
<html:p>FORMULA: C6H9NO2</html:p>
</html>
</notes>
</species>

<species id="M_1pyr5c_c" name="_1-Pyrroline-5-carboxylate" compartment="C_c" charge="-1" boundaryCondition="false">
<notes><html xmlns="http://www.w3.org/1999/xhtml">
<html:p>FORMULA: C5H6NO2</html:p>
</html>
</notes>
</species>

<species id="M_23dhdp_c" name="_2,3-Dihydrodipicolinate" compartment="C_c" charge="-2" boundaryCondition="false">
<notes><html xmlns="http://www.w3.org/1999/xhtml">
<html:p>FORMULA: C7H5NO4</html:p>
</html>
</notes>
</species>

<species id="M_23dhmb_c" name="(R)-2,3-Dihydroxy-3-methylbutanoate" compartment="C_c" charge="-1" boundaryCondition="false">
<notes><html xmlns="http://www.w3.org/1999/xhtml">
<html:p>FORMULA: C5H9O4</html:p>
</html>
</notes>
</species>

<species id="M_23dhmp_c" name="(R)-2,3-Dihydroxy-3-methylpentanoate" compartment="C_c" charge="-1" boundaryCondition="false">
<notes><html xmlns="http://www.w3.org/1999/xhtml">
<html:p>FORMULA: C6H11O4</html:p>
</html>
</notes>
</species>

<species id="M_24dab_c" name="L-2,4-Diaminobutanoate" compartment="C_c" charge="0" boundaryCondition="false">
<notes><html xmlns="http://www.w3.org/1999/xhtml">
<html:p>FORMULA: C4H10N2O2</html:p>
</html>
</notes>
</species>

<species id="M_25aics_c" name="(S)-2-[5-Amino-1-(5-phospho-D-ribosyl)imidazole-4-carboxamido]succinate" compartment="C_c" charge="-4" boundaryCondition="false">
<notes><html xmlns="http://www.w3.org/1999/xhtml">
<html:p>FORMULA: C13H15N4O12P</html:p>
</html>
</notes>
</species>

<species id="M_25dhpp_c" name="_2,5-Diamino-6-hydroxy-4-(5&apos;-phosphoribosylamino)-pyrimidine" compartment="C_c" charge="-2" boundaryCondition="false">
<notes><html xmlns="http://www.w3.org/1999/xhtml">
<html:p>FORMULA: C9H14N5O8P</html:p>
</html>
</notes>
</species>

<species id="M_26dap_DASH_LL_c" name="LL-2,6-Diaminoheptanedioate" compartment="C_c" charge="0" boundaryCondition="false">
<notes><html xmlns="http://www.w3.org/1999/xhtml">
<html:p>FORMULA: C7H14N2O4</html:p>
</html>
</notes>
</species>

<species id="M_26dap_DASH_M_c" name="meso-2,6-Diaminoheptanedioate" compartment="C_c" charge="0" boundaryCondition="false">
<notes><html xmlns="http://www.w3.org/1999/xhtml">
<html:p>FORMULA: C7H14N2O4</html:p>
</html>
</notes>
</species>

<species id="M_2ahbut_c" name="(S)-2-Aceto-2-hydroxybutanoate" compartment="C_c" charge="-1" boundaryCondition="false">
<notes><html xmlns="http://www.w3.org/1999/xhtml">
<html:p>FORMULA: C6H9O4</html:p>
</html>
</notes>
</species>

<species id="M_2ahhmd_c" name="_2-Amino-4-hydroxy-6-hydroxymethyl-7,8-dihydropteridine diphosphate" compartment="C_c" charge="-3" boundaryCondition="false">
<notes><html xmlns="http://www.w3.org/1999/xhtml">
<html:p>FORMULA: C7H8N5O8P2</html:p>
</html>
</notes>
</species>

<species id="M_2ahhmp_c" name="_2-Amino-4-hydroxy-6-hydroxymethyl-7,8-dihydropteridine" compartment="C_c" charge="0" boundaryCondition="false">
<notes><html xmlns="http://www.w3.org/1999/xhtml">
<html:p>FORMULA: C7H9N5O2</html:p>
</html>
</notes>
</species>

<species id="M_2cpr5p_c" name="_1-(2-Carboxyphenylamino)-1-deoxy-D-ribulose 5-phosphate" compartment="C_c" charge="-3" boundaryCondition="false">
<notes><html xmlns="http://www.w3.org/1999/xhtml">
<html:p>FORMULA: C12H13NO9P</html:p>
</html>
</notes>
</species>

<species id="M_2dda7p_c" name="_2-Dehydro-3-deoxy-D-arabino-heptonate 7-phosphate" compartment="C_c" charge="-3" boundaryCondition="false">
<notes><html xmlns="http://www.w3.org/1999/xhtml">
<html:p>FORMULA: C7H10O10P</html:p>
</html>
</notes>
</species>

<species id="M_2ddg6p_c" name="_2-Dehydro-3-deoxy-D-gluconate 6-phosphate" compartment="C_c" charge="-3" boundaryCondition="false">
<notes><html xmlns="http://www.w3.org/1999/xhtml">
<html:p>FORMULA: C6H8O9P</html:p>
</html>
</notes>
</species>

<species id="M_2ddglcn_e" name="_2-Dehydro-3-deoxy-D-gluconate" compartment="C_e" charge="-1" boundaryCondition="false">
<notes><html xmlns="http://www.w3.org/1999/xhtml">
<html:p>FORMULA: C6H9O6</html:p>
</html>
</notes>
</species>

<species id="M_2dhglcn_c" name="_2-Dehydro-D-gluconate" compartment="C_c" charge="-1" boundaryCondition="false">
<notes><html xmlns="http://www.w3.org/1999/xhtml">
<html:p>FORMULA: C6H9O7</html:p>
</html>
</notes>
</species>

<species id="M_2dhglcn_e" name="_2-Dehydro-D-gluconate" compartment="C_e" charge="-1" boundaryCondition="false">
<notes><html xmlns="http://www.w3.org/1999/xhtml">
<html:p>FORMULA: C6H9O7</html:p>
</html>
</notes>
</species>

<species id="M_2dhglcn_p" name="_2-Dehydro-D-gluconate" compartment="C_p" charge="-1" boundaryCondition="false">
<notes><html xmlns="http://www.w3.org/1999/xhtml">
<html:p>FORMULA: C6H9O7</html:p>
</html>
</notes>
</species>

<species id="M_2dhp_c" name="_2-Dehydropantoate" compartment="C_c" charge="-1" boundaryCondition="false">
<notes><html xmlns="http://www.w3.org/1999/xhtml">
<html:p>FORMULA: C6H9O4</html:p>
</html>
</notes>
</species>

<species id="M_2dhphaccoa_c" name="_1,2-Dihydroxy-1,2-dihydrophenylacetyl-CoA" compartment="C_c" charge="-4" boundaryCondition="false">
<notes><html xmlns="http://www.w3.org/1999/xhtml">
<html:p>FORMULA: C29H40N7O19P3S</html:p>
</html>
</notes>
</species>

<species id="M_2h3oppan_c" name="_2-Hydroxy-3-oxopropanoate" compartment="C_c" charge="-1" boundaryCondition="false">
<notes><html xmlns="http://www.w3.org/1999/xhtml">
<html:p>FORMULA: C3H3O4</html:p>
</html>
</notes>
</species>

<species id="M_2hchd_c" name="_2-Hydroxy-cis-hex-2,4-dienoate" compartment="C_c" charge="-1" boundaryCondition="false">
<notes><html xmlns="http://www.w3.org/1999/xhtml">
<html:p>FORMULA: C6H7O3</html:p>
</html>
</notes>
</species>

<species id="M_2hmc_c" name="_2-Hydroxymuconate" compartment="C_c" charge="-2" boundaryCondition="false">
<notes><html xmlns="http://www.w3.org/1999/xhtml">
<html:p>FORMULA: C6H4O5</html:p>
</html>
</notes>
</species>

<species id="M_2hmcnsad_c" name="_2-Hydroxymuconate semialdehyde" compartment="C_c" charge="0" boundaryCondition="false">
<notes><html xmlns="http://www.w3.org/1999/xhtml">
<html:p>FORMULA: C6H6O4</html:p>
</html>
</notes>
</species>

<species id="M_2ippm_c" name="_2-Isopropylmaleate" compartment="C_c" charge="-2" boundaryCondition="false">
<notes><html xmlns="http://www.w3.org/1999/xhtml">
<html:p>FORMULA: C7H8O4</html:p>
</html>
</notes>
</species>

<species id="M_2kmb_c" name="_2-keto-4-methylthiobutyrate" compartment="C_c" charge="-1" boundaryCondition="false">
<notes><html xmlns="http://www.w3.org/1999/xhtml">
<html:p>FORMULA: C5H7O3S</html:p>
</html>
</notes>
</species>

<species id="M_2maacoa_c" name="_2-Methyl-3-acetoacetyl-CoA" compartment="C_c" charge="-4" boundaryCondition="false">
<notes><html xmlns="http://www.w3.org/1999/xhtml">
<html:p>FORMULA: C26H38N7O18P3S</html:p>
</html>
</notes>
</species>

<species id="M_2mahmp_c" name="_2-Methyl-4-amino-5-hydroxymethylpyrimidine diphosphate" compartment="C_c" charge="-3" boundaryCondition="false">
<notes><html xmlns="http://www.w3.org/1999/xhtml">
<html:p>FORMULA: C6H8N3O7P2</html:p>
</html>
</notes>
</species>

<species id="M_2mb2coa_c" name="trans-2-Methylbut-2-enoyl-CoA" compartment="C_c" charge="-4" boundaryCondition="false">
<notes><html xmlns="http://www.w3.org/1999/xhtml">
<html:p>FORMULA: C26H38N7O17P3S</html:p>
</html>
</notes>
</species>

<species id="M_2mbcoa_c" name="_2-Methylbutanoyl-CoA" compartment="C_c" charge="-4" boundaryCondition="false">
<notes><html xmlns="http://www.w3.org/1999/xhtml">
<html:p>FORMULA: C26H40N7O17P3S</html:p>
</html>
</notes>
</species>

<species id="M_2mcacn_c" name="cis-2-Methylaconitate" compartment="C_c" charge="-3" boundaryCondition="false">
<notes><html xmlns="http://www.w3.org/1999/xhtml">
<html:p>FORMULA: C7H5O6</html:p>
</html>
</notes>
</species>

<species id="M_2mcit_c" name="_2-Methylcitrate" compartment="C_c" charge="-3" boundaryCondition="false">
<notes><html xmlns="http://www.w3.org/1999/xhtml">
<html:p>FORMULA: C7H7O7</html:p>
</html>
</notes>
</species>

<species id="M_2me4p_c" name="_2-C-methyl-D-erythritol 4-phosphate" compartment="C_c" charge="-2" boundaryCondition="false">
<notes><html xmlns="http://www.w3.org/1999/xhtml">
<html:p>FORMULA: C5H11O7P</html:p>
</html>
</notes>
</species>

<species id="M_2mecdp_c" name="_2-C-methyl-D-erythritol 2,4-cyclodiphosphate" compartment="C_c" charge="-2" boundaryCondition="false">
<notes><html xmlns="http://www.w3.org/1999/xhtml">
<html:p>FORMULA: C5H10O9P2</html:p>
</html>
</notes>
</species>

<species id="M_2mp2coa_c" name="_2-Methylprop-2-enoyl-CoA" compartment="C_c" charge="-4" boundaryCondition="false">
<notes><html xmlns="http://www.w3.org/1999/xhtml">
<html:p>FORMULA: C25H36N7O17P3S</html:p>
</html>
</notes>
</species>

<species id="M_2obut_c" name="_2-Oxobutanoate" compartment="C_c" charge="-1" boundaryCondition="false">
<notes><html xmlns="http://www.w3.org/1999/xhtml">
<html:p>FORMULA: C4H5O3</html:p>
</html>
</notes>
</species>

<species id="M_2omcm_c" name="_2-oxo-5-methyl-cis-muconate" compartment="C_c" charge="-2" boundaryCondition="false">
<notes><html xmlns="http://www.w3.org/1999/xhtml">
<html:p>FORMULA: C7H6O5</html:p>
</html>
</notes>
</species>

<species id="M_2oxoadp_c" name="_2-Oxoadipate" compartment="C_c" charge="-2" boundaryCondition="false">
<notes><html xmlns="http://www.w3.org/1999/xhtml">
<html:p>FORMULA: C6H6O5</html:p>
</html>
</notes>
</species>

<species id="M_2p4c2me_c" name="_2-phospho-4-(cytidine 5&apos;-diphospho)-2-C-methyl-D-erythritol" compartment="C_c" charge="-4" boundaryCondition="false">
<notes><html xmlns="http://www.w3.org/1999/xhtml">
<html:p>FORMULA: C14H22N3O17P3</html:p>
</html>
</notes>
</species>

<species id="M_2pg_c" name="D-Glycerate 2-phosphate" compartment="C_c" charge="-3" boundaryCondition="false">
<notes><html xmlns="http://www.w3.org/1999/xhtml">
<html:p>FORMULA: C3H4O7P</html:p>
</html>
</notes>
</species>

<species id="M_34dhbald_c" name="_3,4-dihydroxybenzaldehyde" compartment="C_c" charge="0" boundaryCondition="false">
<notes><html xmlns="http://www.w3.org/1999/xhtml">
<html:p>FORMULA: C7H6O3</html:p>
</html>
</notes>
</species>

<species id="M_34dhbz_c" name="_3,4-Dihydroxybenzoate" compartment="C_c" charge="-1" boundaryCondition="false">
<notes><html xmlns="http://www.w3.org/1999/xhtml">
<html:p>FORMULA: C7H5O4</html:p>
</html>
</notes>
</species>

<species id="M_34dhbz_e" name="_3,4-Dihydroxybenzoate" compartment="C_e" charge="-1" boundaryCondition="false">
<notes><html xmlns="http://www.w3.org/1999/xhtml">
<html:p>FORMULA: C7H5O4</html:p>
</html>
</notes>
</species>

<species id="M_34dhbz_p" name="_3,4-Dihydroxybenzoate" compartment="C_p" charge="-1" boundaryCondition="false">
<notes><html xmlns="http://www.w3.org/1999/xhtml">
<html:p>FORMULA: C7H5O4</html:p>
</html>
</notes>
</species>

<species id="M_34dhcinm_c" name="_3,4-Dihydroxy-trans-cinnamate" compartment="C_c" charge="-1" boundaryCondition="false">
<notes><html xmlns="http://www.w3.org/1999/xhtml">
<html:p>FORMULA: C9H7O4</html:p>
</html>
</notes>
</species>

<species id="M_34dhcinm_e" name="_3,4-Dihydroxy-trans-cinnamate" compartment="C_e" charge="-1" boundaryCondition="false">
<notes><html xmlns="http://www.w3.org/1999/xhtml">
<html:p>FORMULA: C9H7O4</html:p>
</html>
</notes>
</species>

<species id="M_34dhcinm_p" name="_3,4-Dihydroxy-trans-cinnamate" compartment="C_p" charge="-1" boundaryCondition="false">
<notes><html xmlns="http://www.w3.org/1999/xhtml">
<html:p>FORMULA: C9H7O4</html:p>
</html>
</notes>
</species>

<species id="M_34hpp_c" name="_3-(4-Hydroxyphenyl)pyruvate" compartment="C_c" charge="-1" boundaryCondition="false">
<notes><html xmlns="http://www.w3.org/1999/xhtml">
<html:p>FORMULA: C9H7O4</html:p>
</html>
</notes>
</species>

<species id="M_3c2hmp_c" name="_3-Carboxy-2-hydroxy-4-methylpentanoate" compartment="C_c" charge="-2" boundaryCondition="false">
<notes><html xmlns="http://www.w3.org/1999/xhtml">
<html:p>FORMULA: C7H10O5</html:p>
</html>
</notes>
</species>

<species id="M_3c3hmp_c" name="_3-Carboxy-3-hydroxy-4-methylpentanoate" compartment="C_c" charge="-2" boundaryCondition="false">
<notes><html xmlns="http://www.w3.org/1999/xhtml">
<html:p>FORMULA: C7H10O5</html:p>
</html>
</notes>
</species>

<species id="M_3c4mop_c" name="_3-Carboxy-4-methyl-2-oxopentanoate" compartment="C_c" charge="-2" boundaryCondition="false">
<notes><html xmlns="http://www.w3.org/1999/xhtml">
<html:p>FORMULA: C7H8O5</html:p>
</html>
</notes>
</species>

<species id="M_3dhq_c" name="_3-Dehydroquinate" compartment="C_c" charge="-1" boundaryCondition="false">
<notes><html xmlns="http://www.w3.org/1999/xhtml">
<html:p>FORMULA: C7H9O6</html:p>
</html>
</notes>
</species>

<species id="M_3dhsk_c" name="_3-Dehydroshikimate" compartment="C_c" charge="-1" boundaryCondition="false">
<notes><html xmlns="http://www.w3.org/1999/xhtml">
<html:p>FORMULA: C7H7O5</html:p>
</html>
</notes>
</species>

<species id="M_3haACP_c" name="(3R)-3-Hydroxyacyl-[acyl-carrier protein]" compartment="C_c" charge="-1" boundaryCondition="false">
<notes><html xmlns="http://www.w3.org/1999/xhtml">
<html:p>FORMULA: C15H27N2O9PRS</html:p>
</html>
</notes>
</species>

<species id="M_3hadpcoa_c" name="(3S)-3-Hydroxyadipyl-CoA" compartment="C_c" charge="-5" boundaryCondition="false">
<notes><html xmlns="http://www.w3.org/1999/xhtml">
<html:p>FORMULA: C27H39N7O20P3S</html:p>
</html>
</notes>
</species>

<species id="M_3hbcoa_c" name="(S)-3-Hydroxybutanoyl-CoA" compartment="C_c" charge="-4" boundaryCondition="false">
<notes><html xmlns="http://www.w3.org/1999/xhtml">
<html:p>FORMULA: C25H38N7O18P3S</html:p>
</html>
</notes>
</species>

<species id="M_3hcddec5eACP_c" name="(R)-3-hydroxy-cis-dodec-5-enoyl-[acyl-carrier protein]" compartment="C_c" charge="-1" boundaryCondition="false">
<notes><html xmlns="http://www.w3.org/1999/xhtml">
<html:p>FORMULA: C23H41N2O9PRS</html:p>
</html>
</notes>
</species>

<species id="M_3hcmrs7eACP_c" name="(R)-3-hydroxy-cis-myristol-7-eoyl-[acyl-carrier protein]" compartment="C_c" charge="-1" boundaryCondition="false">
<notes><html xmlns="http://www.w3.org/1999/xhtml">
<html:p>FORMULA: C25H45N2O9PRS</html:p>
</html>
</notes>
</species>

<species id="M_3hcpalm9eACP_c" name="(R)-3-hydroxy-cis-palm-9-eoyl-[acyl-carrier protein]" compartment="C_c" charge="-1" boundaryCondition="false">
<notes><html xmlns="http://www.w3.org/1999/xhtml">
<html:p>FORMULA: C27H49N2O9PRS</html:p>
</html>
</notes>
</species>

<species id="M_3hcvac11eACP_c" name="(R)-3-hydroxy-cis-vacc-11-enoyl-[acyl-carrier protein]" compartment="C_c" charge="-1" boundaryCondition="false">
<notes><html xmlns="http://www.w3.org/1999/xhtml">
<html:p>FORMULA: C29H53N2O9PRS</html:p>
</html>
</notes>
</species>

<species id="M_3hdcoa_c" name="(S)-3-Hydroxydecanoyl-CoA" compartment="C_c" charge="-4" boundaryCondition="false">
<notes><html xmlns="http://www.w3.org/1999/xhtml">
<html:p>FORMULA: C31H50N7O18P3S</html:p>
</html>
</notes>
</species>

<species id="M_3hddcoa_c" name="(S)-3-Hydroxydodecanoyl-CoA" compartment="C_c" charge="-4" boundaryCondition="false">
<notes><html xmlns="http://www.w3.org/1999/xhtml">
<html:p>FORMULA: C33H54N7O18P3S</html:p>
</html>
</notes>
</species>

<species id="M_3hddecACP_c" name="(R)-3-Hydroxydodecanoyl-[acyl-carrier protein]" compartment="C_c" charge="-1" boundaryCondition="false">
<notes><html xmlns="http://www.w3.org/1999/xhtml">
<html:p>FORMULA: C23H43N2O9PRS</html:p>
</html>
</notes>
</species>

<species id="M_3hdecACP_c" name="(R)-3-Hydroxydecanoyl-[acyl-carrier protein]" compartment="C_c" charge="-1" boundaryCondition="false">
<notes><html xmlns="http://www.w3.org/1999/xhtml">
<html:p>FORMULA: C21H39N2O9PRS</html:p>
</html>
</notes>
</species>

<species id="M_3hhcoa_c" name="(S)-3-Hydroxyhexanoyl-CoA" compartment="C_c" charge="-4" boundaryCondition="false">
<notes><html xmlns="http://www.w3.org/1999/xhtml">
<html:p>FORMULA: C27H42N7O18P3S</html:p>
</html>
</notes>
</species>

<species id="M_3hhdcoa_c" name="(S)-3-Hydroxyhexadecanoyl-CoA" compartment="C_c" charge="-4" boundaryCondition="false">
<notes><html xmlns="http://www.w3.org/1999/xhtml">
<html:p>FORMULA: C37H62N7O18P3S</html:p>
</html>
</notes>
</species>

<species id="M_3hhexACP_c" name="(R)-3-Hydroxyhexanoyl-[acyl-carrier protein]" compartment="C_c" charge="-1" boundaryCondition="false">
<notes><html xmlns="http://www.w3.org/1999/xhtml">
<html:p>FORMULA: C17H31N2O9PRS</html:p>
</html>
</notes>
</species>

<species id="M_3hibutcoa_c" name="(S)-3-Hydroxyisobutyryl-CoA" compartment="C_c" charge="-4" boundaryCondition="false">
<notes><html xmlns="http://www.w3.org/1999/xhtml">
<html:p>FORMULA: C25H38N7O18P3S</html:p>
</html>
</notes>
</species>

<species id="M_3hmbcoa_c" name="(S)-3-Hydroxy-2-methylbutyryl-CoA" compartment="C_c" charge="-4" boundaryCondition="false">
<notes><html xmlns="http://www.w3.org/1999/xhtml">
<html:p>FORMULA: C26H40N7O18P3S</html:p>
</html>
</notes>
</species>

<species id="M_3hmp_c" name="_3-Hydroxy-2-methylpropanoate" compartment="C_c" charge="-1" boundaryCondition="false">
<notes><html xmlns="http://www.w3.org/1999/xhtml">
<html:p>FORMULA: C4H7O3</html:p>
</html>
</notes>
</species>

<species id="M_3hmrsACP_c" name="(R)-3-Hydroxytetradecanoyl-[acyl-carrier protein]" compartment="C_c" charge="-1" boundaryCondition="false">
<notes><html xmlns="http://www.w3.org/1999/xhtml">
<html:p>FORMULA: C25H47N2O9PRS</html:p>
</html>
</notes>
</species>

<species id="M_3hocoa_c" name="(S)-3-Hydroxyoctanoyl-CoA" compartment="C_c" charge="-4" boundaryCondition="false">
<notes><html xmlns="http://www.w3.org/1999/xhtml">
<html:p>FORMULA: C29H46N7O18P3S</html:p>
</html>
</notes>
</species>

<species id="M_3hoctACP_c" name="(R)-3-Hydroxyoctanoyl-[acyl-carrier protein]" compartment="C_c" charge="-1" boundaryCondition="false">
<notes><html xmlns="http://www.w3.org/1999/xhtml">
<html:p>FORMULA: C19H35N2O9PRS</html:p>
</html>
</notes>
</species>

<species id="M_3hoctaACP_c" name="(R)-3-Hydroxyoctadecanoyl-[acyl-carrier protein]" compartment="C_c" charge="-1" boundaryCondition="false">
<notes><html xmlns="http://www.w3.org/1999/xhtml">
<html:p>FORMULA: C29H55N2O9PRS</html:p>
</html>
</notes>
</species>

<species id="M_3hpalmACP_c" name="R-3-hydroxypalmitoyl-[acyl-carrier protein]" compartment="C_c" charge="-1" boundaryCondition="false">
<notes><html xmlns="http://www.w3.org/1999/xhtml">
<html:p>FORMULA: C27H51N2O9PRS</html:p>
</html>
</notes>
</species>

<species id="M_3htdcoa_c" name="(S)-3-Hydroxytetradecanoyl-CoA" compartment="C_c" charge="-4" boundaryCondition="false">
<notes><html xmlns="http://www.w3.org/1999/xhtml">
<html:p>FORMULA: C35H58N7O18P3S</html:p>
</html>
</notes>
</species>

<species id="M_3ig3p_c" name="C&apos;-(3-Indolyl)-glycerol 3-phosphate" compartment="C_c" charge="-2" boundaryCondition="false">
<notes><html xmlns="http://www.w3.org/1999/xhtml">
<html:p>FORMULA: C11H12NO6P</html:p>
</html>
</notes>
</species>

<species id="M_3mb2coa_c" name="_3-Methylbut-2-enoyl-CoA" compartment="C_c" charge="-4" boundaryCondition="false">
<notes><html xmlns="http://www.w3.org/1999/xhtml">
<html:p>FORMULA: C26H38N7O17P3S</html:p>
</html>
</notes>
</species>

<species id="M_3mbzalc_c" name="_3-methylbenzyl alcohol" compartment="C_c" charge="0" boundaryCondition="false">
<notes><html xmlns="http://www.w3.org/1999/xhtml">
<html:p>FORMULA: C8H10O</html:p>
</html>
</notes>
</species>

<species id="M_3mbzald_c" name="_3-Methylbenzaldehyde" compartment="C_c" charge="0" boundaryCondition="false">
<notes><html xmlns="http://www.w3.org/1999/xhtml">
<html:p>FORMULA: C8H8O</html:p>
</html>
</notes>
</species>

<species id="M_3mcat_c" name="_3-Methylcatechol" compartment="C_c" charge="0" boundaryCondition="false">
<notes><html xmlns="http://www.w3.org/1999/xhtml">
<html:p>FORMULA: C7H8O2</html:p>
</html>
</notes>
</species>

<species id="M_3mgcoa_c" name="_3-Methylglutaconyl-CoA" compartment="C_c" charge="-5" boundaryCondition="false">
<notes><html xmlns="http://www.w3.org/1999/xhtml">
<html:p>FORMULA: C27H37N7O19P3S</html:p>
</html>
</notes>
</species>

<species id="M_3mob_c" name="_3-Methyl-2-oxobutanoate" compartment="C_c" charge="-1" boundaryCondition="false">
<notes><html xmlns="http://www.w3.org/1999/xhtml">
<html:p>FORMULA: C5H7O3</html:p>
</html>
</notes>
</species>

<species id="M_3mop_c" name="(S)-3-Methyl-2-oxopentanoate" compartment="C_c" charge="-1" boundaryCondition="false">
<notes><html xmlns="http://www.w3.org/1999/xhtml">
<html:p>FORMULA: C6H9O3</html:p>
</html>
</notes>
</species>

<species id="M_3ocddec5eACP_c" name="_3-oxo-cis-dodec-5-enoyl-[acyl-carrier protein]" compartment="C_c" charge="-1" boundaryCondition="false">
<notes><html xmlns="http://www.w3.org/1999/xhtml">
<html:p>FORMULA: C23H39N2O9PRS</html:p>
</html>
</notes>
</species>

<species id="M_3ocmrs7eACP_c" name="_3-oxo-cis-myristol-7-eoyl-[acyl-carrier protein]" compartment="C_c" charge="-1" boundaryCondition="false">
<notes><html xmlns="http://www.w3.org/1999/xhtml">
<html:p>FORMULA: C25H43N2O9PRS</html:p>
</html>
</notes>
</species>

<species id="M_3ocpalm9eACP_c" name="_3-oxo-cis-palm-9-eoyl-[acyl-carrier protein]" compartment="C_c" charge="-1" boundaryCondition="false">
<notes><html xmlns="http://www.w3.org/1999/xhtml">
<html:p>FORMULA: C27H47N2O9PRS</html:p>
</html>
</notes>
</species>

<species id="M_3ocvac11eACP_c" name="_3-oxo-cis-vacc-11-enoyl-[acyl-carrier protein]" compartment="C_c" charge="-1" boundaryCondition="false">
<notes><html xmlns="http://www.w3.org/1999/xhtml">
<html:p>FORMULA: C29H51N2O9PRS</html:p>
</html>
</notes>
</species>

<species id="M_3odcoa_c" name="_3-Oxodecanoyl-CoA" compartment="C_c" charge="-4" boundaryCondition="false">
<notes><html xmlns="http://www.w3.org/1999/xhtml">
<html:p>FORMULA: C31H48N7O18P3S</html:p>
</html>
</notes>
</species>

<species id="M_3oddcoa_c" name="_3-Oxododecanoyl-CoA" compartment="C_c" charge="-4" boundaryCondition="false">
<notes><html xmlns="http://www.w3.org/1999/xhtml">
<html:p>FORMULA: C33H52N7O18P3S</html:p>
</html>
</notes>
</species>

<species id="M_3oddecACP_c" name="_3-Oxododecanoyl-[acyl-carrier protein]" compartment="C_c" charge="-1" boundaryCondition="false">
<notes><html xmlns="http://www.w3.org/1999/xhtml">
<html:p>FORMULA: C23H41N2O9PRS</html:p>
</html>
</notes>
</species>

<species id="M_3odecACP_c" name="_3-Oxodecanoyl-[acyl-carrier protein]" compartment="C_c" charge="-1" boundaryCondition="false">
<notes><html xmlns="http://www.w3.org/1999/xhtml">
<html:p>FORMULA: C21H37N2O9PRS</html:p>
</html>
</notes>
</species>

<species id="M_3ohcoa_c" name="_3-Oxohexanoyl-CoA" compartment="C_c" charge="-4" boundaryCondition="false">
<notes><html xmlns="http://www.w3.org/1999/xhtml">
<html:p>FORMULA: C27H40N7O18P3S</html:p>
</html>
</notes>
</species>

<species id="M_3ohdcoa_c" name="_3-Oxohexadecanoyl-CoA" compartment="C_c" charge="-4" boundaryCondition="false">
<notes><html xmlns="http://www.w3.org/1999/xhtml">
<html:p>FORMULA: C37H60N7O18P3S</html:p>
</html>
</notes>
</species>

<species id="M_3ohexACP_c" name="_3-Oxohexanoyl-[acyl-carrier protein]" compartment="C_c" charge="-1" boundaryCondition="false">
<notes><html xmlns="http://www.w3.org/1999/xhtml">
<html:p>FORMULA: C17H29N2O9PRS</html:p>
</html>
</notes>
</species>

<species id="M_3omrsACP_c" name="_3-Oxotetradecanoyl-[acyl-carrier protein]" compartment="C_c" charge="-1" boundaryCondition="false">
<notes><html xmlns="http://www.w3.org/1999/xhtml">
<html:p>FORMULA: C25H45N2O9PRS</html:p>
</html>
</notes>
</species>

<species id="M_3oocoa_c" name="_3-Oxooctanoyl-CoA" compartment="C_c" charge="-4" boundaryCondition="false">
<notes><html xmlns="http://www.w3.org/1999/xhtml">
<html:p>FORMULA: C29H44N7O18P3S</html:p>
</html>
</notes>
</species>

<species id="M_3ooctACP_c" name="_3-Oxooctanoyl-[acyl-carrier protein]" compartment="C_c" charge="-1" boundaryCondition="false">
<notes><html xmlns="http://www.w3.org/1999/xhtml">
<html:p>FORMULA: C19H33N2O9PRS</html:p>
</html>
</notes>
</species>

<species id="M_3ooctdACP_c" name="_3-Oxooctadecanoyl-[acyl-carrier protein]" compartment="C_c" charge="-1" boundaryCondition="false">
<notes><html xmlns="http://www.w3.org/1999/xhtml">
<html:p>FORMULA: C29H53N2O9PRS</html:p>
</html>
</notes>
</species>

<species id="M_3opalmACP_c" name="_3-Oxohexadecanoyl-[acyl-carrier protein]" compartment="C_c" charge="-1" boundaryCondition="false">
<notes><html xmlns="http://www.w3.org/1999/xhtml">
<html:p>FORMULA: C27H49N2O9PRS</html:p>
</html>
</notes>
</species>

<species id="M_3otdcoa_c" name="_3-Oxotetradecanoyl-CoA" compartment="C_c" charge="-4" boundaryCondition="false">
<notes><html xmlns="http://www.w3.org/1999/xhtml">
<html:p>FORMULA: C35H56N7O18P3S</html:p>
</html>
</notes>
</species>

<species id="M_3oxoadp_c" name="_3-Oxoadipate" compartment="C_c" charge="-2" boundaryCondition="false">
<notes><html xmlns="http://www.w3.org/1999/xhtml">
<html:p>FORMULA: C6H6O5</html:p>
</html>
</notes>
</species>

<species id="M_3oxoadp_e" name="_3-Oxoadipate" compartment="C_e" charge="-2" boundaryCondition="false">
<notes><html xmlns="http://www.w3.org/1999/xhtml">
<html:p>FORMULA: C6H6O5</html:p>
</html>
</notes>
</species>

<species id="M_3oxoadp_p" name="_3-Oxoadipate" compartment="C_p" charge="-2" boundaryCondition="false">
<notes><html xmlns="http://www.w3.org/1999/xhtml">
<html:p>FORMULA: C6H6O5</html:p>
</html>
</notes>
</species>

<species id="M_3pg_c" name="_3-Phospho-D-glycerate" compartment="C_c" charge="-3" boundaryCondition="false">
<notes><html xmlns="http://www.w3.org/1999/xhtml">
<html:p>FORMULA: C3H4O7P</html:p>
</html>
</notes>
</species>

<species id="M_3php_c" name="_3-Phosphohydroxypyruvate" compartment="C_c" charge="-3" boundaryCondition="false">
<notes><html xmlns="http://www.w3.org/1999/xhtml">
<html:p>FORMULA: C3H2O7P</html:p>
</html>
</notes>
</species>

<species id="M_3psme_c" name="_5-O-(1-Carboxyvinyl)-3-phosphoshikimate" compartment="C_c" charge="-4" boundaryCondition="false">
<notes><html xmlns="http://www.w3.org/1999/xhtml">
<html:p>FORMULA: C10H9O10P</html:p>
</html>
</notes>
</species>

<species id="M_4abut_c" name="_4-Aminobutanoate" compartment="C_c" charge="0" boundaryCondition="false">
<notes><html xmlns="http://www.w3.org/1999/xhtml">
<html:p>FORMULA: C4H9NO2</html:p>
</html>
</notes>
</species>

<species id="M_4abut_e" name="_4-Aminobutanoate" compartment="C_e" charge="0" boundaryCondition="false">
<notes><html xmlns="http://www.w3.org/1999/xhtml">
<html:p>FORMULA: C4H9NO2</html:p>
</html>
</notes>
</species>

<species id="M_4abut_p" name="_4-Aminobutanoate" compartment="C_p" charge="0" boundaryCondition="false">
<notes><html xmlns="http://www.w3.org/1999/xhtml">
<html:p>FORMULA: C4H9NO2</html:p>
</html>
</notes>
</species>

<species id="M_4abz_c" name="_4-Aminobenzoate" compartment="C_c" charge="-1" boundaryCondition="false">
<notes><html xmlns="http://www.w3.org/1999/xhtml">
<html:p>FORMULA: C7H6NO2</html:p>
</html>
</notes>
</species>

<species id="M_4adcho_c" name="_4-amino-4-deoxychorismate" compartment="C_c" charge="-1" boundaryCondition="false">
<notes><html xmlns="http://www.w3.org/1999/xhtml">
<html:p>FORMULA: C10H10NO5</html:p>
</html>
</notes>
</species>

<species id="M_4ahmmp_c" name="_4-Amino-5-hydroxymethyl-2-methylpyrimidine" compartment="C_c" charge="0" boundaryCondition="false">
<notes><html xmlns="http://www.w3.org/1999/xhtml">
<html:p>FORMULA: C6H9N3O</html:p>
</html>
</notes>
</species>

<species id="M_4ampm_c" name="_4-Amino-2-methyl-5-phosphomethylpyrimidine" compartment="C_c" charge="-2" boundaryCondition="false">
<notes><html xmlns="http://www.w3.org/1999/xhtml">
<html:p>FORMULA: C6H8N3O4P</html:p>
</html>
</notes>
</species>

<species id="M_4c2me_c" name="_4-(cytidine 5&apos;-diphospho)-2-C-methyl-D-erythritol" compartment="C_c" charge="-2" boundaryCondition="false">
<notes><html xmlns="http://www.w3.org/1999/xhtml">
<html:p>FORMULA: C14H23N3O14P2</html:p>
</html>
</notes>
</species>

<species id="M_4cmcoa_c" name="_4-Coumaroyl-CoA" compartment="C_c" charge="-4" boundaryCondition="false">
<notes><html xmlns="http://www.w3.org/1999/xhtml">
<html:p>FORMULA: C30H38N7O18P3S</html:p>
</html>
</notes>
</species>

<species id="M_4cml_c" name="_4-Carboxymuconolactone" compartment="C_c" charge="-2" boundaryCondition="false">
<notes><html xmlns="http://www.w3.org/1999/xhtml">
<html:p>FORMULA: C7H4O6</html:p>
</html>
</notes>
</species>

<species id="M_4fumacac_c" name="_4-Fumarylacetoacetate" compartment="C_c" charge="-2" boundaryCondition="false">
<notes><html xmlns="http://www.w3.org/1999/xhtml">
<html:p>FORMULA: C8H6O6</html:p>
</html>
</notes>
</species>

<species id="M_4gudbutn_c" name="_4-Guanidinobutanoate" compartment="C_c" charge="0" boundaryCondition="false">
<notes><html xmlns="http://www.w3.org/1999/xhtml">
<html:p>FORMULA: C5H11N3O2</html:p>
</html>
</notes>
</species>

<species id="M_4h2opntn_c" name="_4-Hydroxy-2-oxopentanoate" compartment="C_c" charge="-1" boundaryCondition="false">
<notes><html xmlns="http://www.w3.org/1999/xhtml">
<html:p>FORMULA: C5H7O4</html:p>
</html>
</notes>
</species>

<species id="M_4h2oxov_c" name="_4-Hydroxy-2-oxovalerate" compartment="C_c" charge="-1" boundaryCondition="false">
<notes><html xmlns="http://www.w3.org/1999/xhtml">
<html:p>FORMULA: C5H7O4</html:p>
</html>
</notes>
</species>

<species id="M_4hbald_c" name="_4-Hydroxybenzaldehyde" compartment="C_c" charge="0" boundaryCondition="false">
<notes><html xmlns="http://www.w3.org/1999/xhtml">
<html:p>FORMULA: C7H6O2</html:p>
</html>
</notes>
</species>

<species id="M_4hbz_c" name="_4-Hydroxybenzoate" compartment="C_c" charge="-1" boundaryCondition="false">
<notes><html xmlns="http://www.w3.org/1999/xhtml">
<html:p>FORMULA: C7H5O3</html:p>
</html>
</notes>
</species>

<species id="M_4hbz_e" name="_4-Hydroxybenzoate" compartment="C_e" charge="-1" boundaryCondition="false">
<notes><html xmlns="http://www.w3.org/1999/xhtml">
<html:p>FORMULA: C7H5O3</html:p>
</html>
</notes>
</species>

<species id="M_4hbz_p" name="_4-Hydroxybenzoate" compartment="C_p" charge="-1" boundaryCondition="false">
<notes><html xmlns="http://www.w3.org/1999/xhtml">
<html:p>FORMULA: C7H5O3</html:p>
</html>
</notes>
</species>

<species id="M_4hoxoh_c" name="_4-Hydroxy-2-oxohexanoic acid" compartment="C_c" charge="-1" boundaryCondition="false">
<notes><html xmlns="http://www.w3.org/1999/xhtml">
<html:p>FORMULA: C6H9O4</html:p>
</html>
</notes>
</species>

<species id="M_4hthr_c" name="_4-Hydroxy-L-threonine" compartment="C_c" charge="0" boundaryCondition="false">
<notes><html xmlns="http://www.w3.org/1999/xhtml">
<html:p>FORMULA: C4H9NO4</html:p>
</html>
</notes>
</species>

<species id="M_4izp_c" name="_4-Imidazolone-5-propanoate" compartment="C_c" charge="-1" boundaryCondition="false">
<notes><html xmlns="http://www.w3.org/1999/xhtml">
<html:p>FORMULA: C6H7N2O3</html:p>
</html>
</notes>
</species>

<species id="M_4mbzalc_c" name="_4-methylbenzyl alcohol" compartment="C_c" charge="0" boundaryCondition="false">
<notes><html xmlns="http://www.w3.org/1999/xhtml">
<html:p>FORMULA: C8H10O</html:p>
</html>
</notes>
</species>

<species id="M_4mbzald_c" name="p-methylbenzaldehyde" compartment="C_c" charge="0" boundaryCondition="false">
<notes><html xmlns="http://www.w3.org/1999/xhtml">
<html:p>FORMULA: C8H8O</html:p>
</html>
</notes>
</species>

<species id="M_4mcat_c" name="_4-Methylcatechol" compartment="C_c" charge="0" boundaryCondition="false">
<notes><html xmlns="http://www.w3.org/1999/xhtml">
<html:p>FORMULA: C7H8O2</html:p>
</html>
</notes>
</species>

<species id="M_4mlacac_c" name="_4-Maleylacetoacetate" compartment="C_c" charge="-2" boundaryCondition="false">
<notes><html xmlns="http://www.w3.org/1999/xhtml">
<html:p>FORMULA: C8H6O6</html:p>
</html>
</notes>
</species>

<species id="M_4mop_c" name="_4-Methyl-2-oxopentanoate" compartment="C_c" charge="-1" boundaryCondition="false">
<notes><html xmlns="http://www.w3.org/1999/xhtml">
<html:p>FORMULA: C6H9O3</html:p>
</html>
</notes>
</species>

<species id="M_4pasp_c" name="_4-Phospho-L-aspartate" compartment="C_c" charge="-2" boundaryCondition="false">
<notes><html xmlns="http://www.w3.org/1999/xhtml">
<html:p>FORMULA: C4H6NO7P</html:p>
</html>
</notes>
</species>

<species id="M_4per_c" name="_4-Phospho-D-erythronate" compartment="C_c" charge="-3" boundaryCondition="false">
<notes><html xmlns="http://www.w3.org/1999/xhtml">
<html:p>FORMULA: C4H6O8P</html:p>
</html>
</notes>
</species>

<species id="M_4ppan_c" name="D-4&apos;-Phosphopantothenate" compartment="C_c" charge="-3" boundaryCondition="false">
<notes><html xmlns="http://www.w3.org/1999/xhtml">
<html:p>FORMULA: C9H15NO8P</html:p>
</html>
</notes>
</species>

<species id="M_4ppcys_c" name="N-((R)-4-Phosphopantothenoyl)-L-cysteine" compartment="C_c" charge="-3" boundaryCondition="false">
<notes><html xmlns="http://www.w3.org/1999/xhtml">
<html:p>FORMULA: C12H20N2O9PS</html:p>
</html>
</notes>
</species>

<species id="M_4r5au_c" name="_4-(1-D-Ribitylamino)-5-aminouracil" compartment="C_c" charge="0" boundaryCondition="false">
<notes><html xmlns="http://www.w3.org/1999/xhtml">
<html:p>FORMULA: C9H16N4O6</html:p>
</html>
</notes>
</species>

<species id="M_56dura_c" name="_5,6-dihydrouracil" compartment="C_c" charge="0" boundaryCondition="false">
<notes><html xmlns="http://www.w3.org/1999/xhtml">
<html:p>FORMULA: C4H6N2O2</html:p>
</html>
</notes>
</species>

<species id="M_5aizc_c" name="_5-amino-1-(5-phospho-D-ribosyl)imidazole-4-carboxylate" compartment="C_c" charge="-3" boundaryCondition="false">
<notes><html xmlns="http://www.w3.org/1999/xhtml">
<html:p>FORMULA: C9H11N3O9P</html:p>
</html>
</notes>
</species>

<species id="M_5aop_c" name="_5-Amino-4-oxopentanoate" compartment="C_c" charge="0" boundaryCondition="false">
<notes><html xmlns="http://www.w3.org/1999/xhtml">
<html:p>FORMULA: C5H9NO3</html:p>
</html>
</notes>
</species>

<species id="M_5apentam_c" name="_5-Aminopentanamide" compartment="C_c" charge="0" boundaryCondition="false">
<notes><html xmlns="http://www.w3.org/1999/xhtml">
<html:p>FORMULA: C5H12N2O</html:p>
</html>
</notes>
</species>

<species id="M_5aprbu_c" name="_5-Amino-6-(5&apos;-phosphoribitylamino)uracil" compartment="C_c" charge="-2" boundaryCondition="false">
<notes><html xmlns="http://www.w3.org/1999/xhtml">
<html:p>FORMULA: C9H15N4O9P</html:p>
</html>
</notes>
</species>

<species id="M_5apru_c" name="_5-Amino-6-(5&apos;-phosphoribosylamino)uracil" compartment="C_c" charge="-2" boundaryCondition="false">
<notes><html xmlns="http://www.w3.org/1999/xhtml">
<html:p>FORMULA: C9H13N4O9P</html:p>
</html>
</notes>
</species>

<species id="M_5aptn_c" name="_5-Aminopentanoate" compartment="C_c" charge="0" boundaryCondition="false">
<notes><html xmlns="http://www.w3.org/1999/xhtml">
<html:p>FORMULA: C5H11NO2</html:p>
</html>
</notes>
</species>

<species id="M_5mta_c" name="_5-Methylthioadenosine" compartment="C_c" charge="0" boundaryCondition="false">
<notes><html xmlns="http://www.w3.org/1999/xhtml">
<html:p>FORMULA: C11H15N5O3S</html:p>
</html>
</notes>
</species>

<species id="M_5mthf_c" name="_5-Methyltetrahydrofolate" compartment="C_c" charge="-1" boundaryCondition="false">
<notes><html xmlns="http://www.w3.org/1999/xhtml">
<html:p>FORMULA: C20H24N7O6</html:p>
</html>
</notes>
</species>

<species id="M_5mthglu_c" name="_5-Methyltetrahydropteroyltri-L-glutamate" compartment="C_c" charge="-2" boundaryCondition="false">
<notes><html xmlns="http://www.w3.org/1999/xhtml">
<html:p>FORMULA: C25H34N8O12</html:p>
</html>
</notes>
</species>

<species id="M_5odhf2a_c" name="_5-Oxo-4,5-dihydrofuran-2-acetate" compartment="C_c" charge="-1" boundaryCondition="false">
<notes><html xmlns="http://www.w3.org/1999/xhtml">
<html:p>FORMULA: C6H5O4</html:p>
</html>
</notes>
</species>

<species id="M_5prdmbz_c" name="N1-(5-Phospho-alpha-D-ribosyl)-5,6-dimethylbenzimidazole" compartment="C_c" charge="-2" boundaryCondition="false">
<notes><html xmlns="http://www.w3.org/1999/xhtml">
<html:p>FORMULA: C14H17N2O7P</html:p>
</html>
</notes>
</species>

<species id="M_6a2ohxnt_c" name="_6-Amino-2-oxohexanoate" compartment="C_c" charge="0" boundaryCondition="false">
<notes><html xmlns="http://www.w3.org/1999/xhtml">
<html:p>FORMULA: C6H11NO3</html:p>
</html>
</notes>
</species>

<species id="M_6hnac_c" name="_6-Hydroxynicotinate" compartment="C_c" charge="-1" boundaryCondition="false">
<notes><html xmlns="http://www.w3.org/1999/xhtml">
<html:p>FORMULA: C6H4NO3</html:p>
</html>
</notes>
</species>

<species id="M_6p2dhglcn_c" name="_6-Phospho-2-dehydro-D-gluconate" compartment="C_c" charge="0" boundaryCondition="false">
<notes><html xmlns="http://www.w3.org/1999/xhtml">
<html:p>FORMULA: C6H11O10P</html:p>
</html>
</notes>
</species>

<species id="M_6pgc_c" name="_6-Phospho-D-gluconate" compartment="C_c" charge="-3" boundaryCondition="false">
<notes><html xmlns="http://www.w3.org/1999/xhtml">
<html:p>FORMULA: C6H10O10P</html:p>
</html>
</notes>
</species>

<species id="M_6pgl_c" name="_6-phospho-D-glucono-1,5-lactone" compartment="C_c" charge="-2" boundaryCondition="false">
<notes><html xmlns="http://www.w3.org/1999/xhtml">
<html:p>FORMULA: C6H9O9P</html:p>
</html>
</notes>
</species>

<species id="M_ACP_c" name="acyl carrier protein" compartment="C_c" charge="-1" boundaryCondition="false">
<notes><html xmlns="http://www.w3.org/1999/xhtml">
<html:p>FORMULA: C11H21N2O7PRS</html:p>
</html>
</notes>
</species>

<species id="M_C04051_c" name="C04051" compartment="C_c" charge="0" boundaryCondition="false">
<notes><html xmlns="http://www.w3.org/1999/xhtml">
<html:p>FORMULA: C4H6N4O</html:p>
</html>
</notes>
</species>

<species id="M_C100mclPHA_c" name="C10:0-Medium-chain length Polyhydroxyalkanoate." compartment="C_c" charge="0" boundaryCondition="false">
<notes><html xmlns="http://www.w3.org/1999/xhtml">
<html:p>FORMULA: C10H18O2R</html:p>
</html>
</notes>
</species>

<species id="M_C120mclPHA_c" name="C12:0-Medium-chain length Polyhydroxyalkanoate." compartment="C_c" charge="0" boundaryCondition="false">
<notes><html xmlns="http://www.w3.org/1999/xhtml">
<html:p>FORMULA: C12H22O2R</html:p>
</html>
</notes>
</species>

<species id="M_C121mclPHA_c" name="C12:1-Medium-chain length Polyhydroxyalkanoate." compartment="C_c" charge="0" boundaryCondition="false">
<notes><html xmlns="http://www.w3.org/1999/xhtml">
<html:p>FORMULA: C12H20O2R</html:p>
</html>
</notes>
</species>

<species id="M_C140mclPHA_c" name="C14:0-Medium-chain length Polyhydroxyalkanoate." compartment="C_c" charge="0" boundaryCondition="false">
<notes><html xmlns="http://www.w3.org/1999/xhtml">
<html:p>FORMULA: C14H26O2R</html:p>
</html>
</notes>
</species>

<species id="M_C141mclPHA_c" name="C14:1-Medium-chain length Polyhydroxyalkanoate." compartment="C_c" charge="0" boundaryCondition="false">
<notes><html xmlns="http://www.w3.org/1999/xhtml">
<html:p>FORMULA: C14H24O2R</html:p>
</html>
</notes>
</species>

<species id="M_C60mclPHA_c" name="C6:0-Medium-chain length Polyhydroxyalkanoate" compartment="C_c" charge="0" boundaryCondition="false">
<notes><html xmlns="http://www.w3.org/1999/xhtml">
<html:p>FORMULA: C6H10O2R</html:p>
</html>
</notes>
</species>

<species id="M_C80mclPHA_c" name="C8:0-Medium-chain length Polyhydroxyalkanoate." compartment="C_c" charge="0" boundaryCondition="false">
<notes><html xmlns="http://www.w3.org/1999/xhtml">
<html:p>FORMULA: C8H14O2R</html:p>
</html>
</notes>
</species>

<species id="M_CCbuttc_c" name="cis,cis-Butadiene-1,2,4-tricarboxylate" compartment="C_c" charge="-3" boundaryCondition="false">
<notes><html xmlns="http://www.w3.org/1999/xhtml">
<html:p>FORMULA: C7H3O6</html:p>
</html>
</notes>
</species>

<species id="M_L2aadp6sa_c" name="L-2-Aminoadipate 6-semialdehyde" compartment="C_c" charge="0" boundaryCondition="false">
<notes><html xmlns="http://www.w3.org/1999/xhtml">
<html:p>FORMULA: C6H11NO3</html:p>
</html>
</notes>
</species>

<species id="M_L2aadp_c" name="L-2-Aminoadipate" compartment="C_c" charge="-1" boundaryCondition="false">
<notes><html xmlns="http://www.w3.org/1999/xhtml">
<html:p>FORMULA: C6H10NO4</html:p>
</html>
</notes>
</species>

<species id="M_Lpipecol_c" name="L-Pipecolate" compartment="C_c" charge="0" boundaryCondition="false">
<notes><html xmlns="http://www.w3.org/1999/xhtml">
<html:p>FORMULA: C6H11NO2</html:p>
</html>
</notes>
</species>

<species id="M_Nforglu_c" name="N-Formyl-L-glutamate" compartment="C_c" charge="0" boundaryCondition="false">
<notes><html xmlns="http://www.w3.org/1999/xhtml">
<html:p>FORMULA: C6H9NO5</html:p>
</html>
</notes>
</species>

<species id="M_R_DASH_3hcddec5ecoa_c" name="(R)-Hydroxydodecanoyl-5-en-CoA" compartment="C_c" charge="-4" boundaryCondition="false">
<notes><html xmlns="http://www.w3.org/1999/xhtml">
<html:p>FORMULA: C33H52N7O18P3S</html:p>
</html>
</notes>
</species>

<species id="M_R_DASH_3hcmrs7ecoa_c" name="(R)-3-hydroxy-cis-myristol-7-eoyl-CoA" compartment="C_c" charge="-4" boundaryCondition="false">
<notes><html xmlns="http://www.w3.org/1999/xhtml">
<html:p>FORMULA: C35H56N7O18P3S</html:p>
</html>
</notes>
</species>

<species id="M_R_DASH_3hdcoa_c" name="(R)-Hydroxydecanoyl-CoA" compartment="C_c" charge="-4" boundaryCondition="false">
<notes><html xmlns="http://www.w3.org/1999/xhtml">
<html:p>FORMULA: C31H50N7O18P3S</html:p>
</html>
</notes>
</species>

<species id="M_R_DASH_3hddcoa_c" name="(R)-3-Hydroxydodecanoyl-CoA" compartment="C_c" charge="-4" boundaryCondition="false">
<notes><html xmlns="http://www.w3.org/1999/xhtml">
<html:p>FORMULA: C33H54N7O18P3S</html:p>
</html>
</notes>
</species>

<species id="M_R_DASH_3hhcoa_c" name="(R)-Hydroxyhexanoyl-CoA" compartment="C_c" charge="-4" boundaryCondition="false">
<notes><html xmlns="http://www.w3.org/1999/xhtml">
<html:p>FORMULA: C27H42N7O18P3S</html:p>
</html>
</notes>
</species>

<species id="M_R_DASH_3hmrscoa_c" name="(R)-3-hydroxytetradecanoyl-coa" compartment="C_c" charge="-4" boundaryCondition="false">
<notes><html xmlns="http://www.w3.org/1999/xhtml">
<html:p>FORMULA: C35H58N7O18P3S</html:p>
</html>
</notes>
</species>

<species id="M_R_DASH_3hocoa_c" name="(R)-Hydroxyoctanoyl-CoA" compartment="C_c" charge="-4" boundaryCondition="false">
<notes><html xmlns="http://www.w3.org/1999/xhtml">
<html:p>FORMULA: C29H46N7O18P3S</html:p>
</html>
</notes>
</species>

<species id="M_S_DASH_gtrdhdlp_c" name="S-Glutaryldihydrolipoamide" compartment="C_c" charge="-1" boundaryCondition="false">
<notes><html xmlns="http://www.w3.org/1999/xhtml">
<html:p>FORMULA: C13H22NO4S2</html:p>
</html>
</notes>
</species>

<species id="M_T4hcinnm_c" name="trans-4-Hydroxycinnamate" compartment="C_c" charge="-1" boundaryCondition="false">
<notes><html xmlns="http://www.w3.org/1999/xhtml">
<html:p>FORMULA: C9H7O3</html:p>
</html>
</notes>
</species>

<species id="M_T4hcinnm_e" name="trans-4-Hydroxycinnamate" compartment="C_e" charge="-1" boundaryCondition="false">
<notes><html xmlns="http://www.w3.org/1999/xhtml">
<html:p>FORMULA: C9H7O3</html:p>
</html>
</notes>
</species>

<species id="M_T4hcinnm_p" name="trans-4-Hydroxycinnamate" compartment="C_p" charge="-1" boundaryCondition="false">
<notes><html xmlns="http://www.w3.org/1999/xhtml">
<html:p>FORMULA: C9H7O3</html:p>
</html>
</notes>
</species>

<species id="M_aacald_c" name="Aminoacetaldehyde" compartment="C_c" charge="1" boundaryCondition="false">
<notes><html xmlns="http://www.w3.org/1999/xhtml">
<html:p>FORMULA: C2H6NO</html:p>
</html>
</notes>
</species>

<species id="M_aacoa_c" name="Acetoacetyl-CoA" compartment="C_c" charge="-4" boundaryCondition="false">
<notes><html xmlns="http://www.w3.org/1999/xhtml">
<html:p>FORMULA: C25H36N7O18P3S</html:p>
</html>
</notes>
</species>

<species id="M_acACP_c" name="Acetyl-ACP" compartment="C_c" charge="-1" boundaryCondition="false">
<notes><html xmlns="http://www.w3.org/1999/xhtml">
<html:p>FORMULA: C13H23N2O8PRS</html:p>
</html>
</notes>
</species>

<species id="M_ac_c" name="Acetate" compartment="C_c" charge="-1" boundaryCondition="false">
<notes><html xmlns="http://www.w3.org/1999/xhtml">
<html:p>FORMULA: C2H3O2</html:p>
</html>
</notes>
</species>

<species id="M_ac_e" name="Acetate" compartment="C_e" charge="-1" boundaryCondition="false">
<notes><html xmlns="http://www.w3.org/1999/xhtml">
<html:p>FORMULA: C2H3O2</html:p>
</html>
</notes>
</species>

<species id="M_ac_p" name="Acetate" compartment="C_p" charge="-1" boundaryCondition="false">
<notes><html xmlns="http://www.w3.org/1999/xhtml">
<html:p>FORMULA: C2H3O2</html:p>
</html>
</notes>
</species>

<species id="M_acac_c" name="Acetoacetate" compartment="C_c" charge="-1" boundaryCondition="false">
<notes><html xmlns="http://www.w3.org/1999/xhtml">
<html:p>FORMULA: C4H5O3</html:p>
</html>
</notes>
</species>

<species id="M_acald_c" name="Acetaldehyde" compartment="C_c" charge="0" boundaryCondition="false">
<notes><html xmlns="http://www.w3.org/1999/xhtml">
<html:p>FORMULA: C2H4O</html:p>
</html>
</notes>
</species>

<species id="M_accoa_c" name="Acetyl-CoA" compartment="C_c" charge="-4" boundaryCondition="false">
<notes><html xmlns="http://www.w3.org/1999/xhtml">
<html:p>FORMULA: C23H34N7O17P3S</html:p>
</html>
</notes>
</species>

<species id="M_acg5p_c" name="N-Acetyl-L-glutamyl 5-phosphate" compartment="C_c" charge="-3" boundaryCondition="false">
<notes><html xmlns="http://www.w3.org/1999/xhtml">
<html:p>FORMULA: C7H9NO8P</html:p>
</html>
</notes>
</species>

<species id="M_acg5sa_c" name="N-Acetyl-L-glutamate 5-semialdehyde" compartment="C_c" charge="-1" boundaryCondition="false">
<notes><html xmlns="http://www.w3.org/1999/xhtml">
<html:p>FORMULA: C7H10NO4</html:p>
</html>
</notes>
</species>

<species id="M_acgam1p_c" name="N-Acetyl-D-glucosamine 1-phosphate" compartment="C_c" charge="-2" boundaryCondition="false">
<notes><html xmlns="http://www.w3.org/1999/xhtml">
<html:p>FORMULA: C8H14NO9P</html:p>
</html>
</notes>
</species>

<species id="M_acglu_c" name="N-Acetyl-L-glutamate" compartment="C_c" charge="-2" boundaryCondition="false">
<notes><html xmlns="http://www.w3.org/1999/xhtml">
<html:p>FORMULA: C7H9NO5</html:p>
</html>
</notes>
</species>

<species id="M_achms_c" name="O-Acetyl-L-homoserine" compartment="C_c" charge="0" boundaryCondition="false">
<notes><html xmlns="http://www.w3.org/1999/xhtml">
<html:p>FORMULA: C6H11NO4</html:p>
</html>
</notes>
</species>

<species id="M_acon_DASH_C_c" name="cis-Aconitate" compartment="C_c" charge="-3" boundaryCondition="false">
<notes><html xmlns="http://www.w3.org/1999/xhtml">
<html:p>FORMULA: C6H3O6</html:p>
</html>
</notes>
</species>

<species id="M_acon_DASH_C_e" name="cis-Aconitate" compartment="C_e" charge="-3" boundaryCondition="false">
<notes><html xmlns="http://www.w3.org/1999/xhtml">
<html:p>FORMULA: C6H3O6</html:p>
</html>
</notes>
</species>

<species id="M_acon_DASH_C_p" name="cis-Aconitate" compartment="C_p" charge="-3" boundaryCondition="false">
<notes><html xmlns="http://www.w3.org/1999/xhtml">
<html:p>FORMULA: C6H3O6</html:p>
</html>
</notes>
</species>

<species id="M_acorn_c" name="N2-Acetyl-L-ornithine" compartment="C_c" charge="0" boundaryCondition="false">
<notes><html xmlns="http://www.w3.org/1999/xhtml">
<html:p>FORMULA: C7H14N2O3</html:p>
</html>
</notes>
</species>

<species id="M_acser_c" name="O-Acetyl-L-serine" compartment="C_c" charge="0" boundaryCondition="false">
<notes><html xmlns="http://www.w3.org/1999/xhtml">
<html:p>FORMULA: C5H9NO4</html:p>
</html>
</notes>
</species>

<species id="M_actACP_c" name="Acetoacetyl-ACP" compartment="C_c" charge="-1" boundaryCondition="false">
<notes><html xmlns="http://www.w3.org/1999/xhtml">
<html:p>FORMULA: C15H25N2O9PRS</html:p>
</html>
</notes>
</species>

<species id="M_actp_c" name="Acetyl phosphate" compartment="C_c" charge="-2" boundaryCondition="false">
<notes><html xmlns="http://www.w3.org/1999/xhtml">
<html:p>FORMULA: C2H3O5P</html:p>
</html>
</notes>
</species>

<species id="M_adcobdam_c" name="Adenosyl cobyrinate diamide" compartment="C_c" charge="-4" boundaryCondition="false">
<notes><html xmlns="http://www.w3.org/1999/xhtml">
<html:p>FORMULA: C55H68CoN11O15</html:p>
</html>
</notes>
</species>

<species id="M_adcobhex_c" name="adenosyl-cobyric acid" compartment="C_c" charge="0" boundaryCondition="false">
<notes><html xmlns="http://www.w3.org/1999/xhtml">
<html:p>FORMULA: C55H76CoN15O11</html:p>
</html>
</notes>
</species>

<species id="M_ade_c" name="Adenine" compartment="C_c" charge="0" boundaryCondition="false">
<notes><html xmlns="http://www.w3.org/1999/xhtml">
<html:p>FORMULA: C5H5N5</html:p>
</html>
</notes>
</species>

<species id="M_adhlam_c" name="S-Acetyldihydrolipoamide" compartment="C_c" charge="0" boundaryCondition="false">
<notes><html xmlns="http://www.w3.org/1999/xhtml">
<html:p>FORMULA: C10H19NO2S2</html:p>
</html>
</notes>
</species>

<species id="M_adn_c" name="Adenosine" compartment="C_c" charge="0" boundaryCondition="false">
<notes><html xmlns="http://www.w3.org/1999/xhtml">
<html:p>FORMULA: C10H13N5O4</html:p>
</html>
</notes>
</species>

<species id="M_adn_p" name="Adenosine" compartment="C_p" charge="0" boundaryCondition="false">
<notes><html xmlns="http://www.w3.org/1999/xhtml">
<html:p>FORMULA: C10H13N5O4</html:p>
</html>
</notes>
</species>

<species id="M_adocbi_c" name="Adenosyl cobinamide" compartment="C_c" charge="1" boundaryCondition="false">
<notes><html xmlns="http://www.w3.org/1999/xhtml">
<html:p>FORMULA: C58H84CoN16O11</html:p>
</html>
</notes>
</species>

<species id="M_adocbip_c" name="Adenosyl cobinamide phosphate" compartment="C_c" charge="-1" boundaryCondition="false">
<notes><html xmlns="http://www.w3.org/1999/xhtml">
<html:p>FORMULA: C58H83CoN16O14P</html:p>
</html>
</notes>
</species>

<species id="M_adocbl_c" name="Adenosylcobalamin" compartment="C_c" charge="0" boundaryCondition="false">
<notes><html xmlns="http://www.w3.org/1999/xhtml">
<html:p>FORMULA: C72H100CoN18O17P</html:p>
</html>
</notes>
</species>

<species id="M_adp_c" name="ADP" compartment="C_c" charge="-3" boundaryCondition="false">
<notes><html xmlns="http://www.w3.org/1999/xhtml">
<html:p>FORMULA: C10H12N5O10P2</html:p>
</html>
</notes>
</species>

<species id="M_agdpcbi_c" name="Adenosine-GDP-cobinamide" compartment="C_c" charge="-1" boundaryCondition="false">
<notes><html xmlns="http://www.w3.org/1999/xhtml">
<html:p>FORMULA: C68H95CoN21O21P2</html:p>
</html>
</notes>
</species>

<species id="M_agm_c" name="Agmatine" compartment="C_c" charge="2" boundaryCondition="false">
<notes><html xmlns="http://www.w3.org/1999/xhtml">
<html:p>FORMULA: C5H16N4</html:p>
</html>
</notes>
</species>

<species id="M_ahcys_c" name="S-Adenosyl-L-homocysteine" compartment="C_c" charge="0" boundaryCondition="false">
<notes><html xmlns="http://www.w3.org/1999/xhtml">
<html:p>FORMULA: C14H20N6O5S</html:p>
</html>
</notes>
</species>

<species id="M_ahdt_c" name="_2-Amino-4-hydroxy-6-(erythro-1,2,3-trihydroxypropyl)dihydropteridine triphosphate" compartment="C_c" charge="-4" boundaryCondition="false">
<notes><html xmlns="http://www.w3.org/1999/xhtml">
<html:p>FORMULA: C9H12N5O13P3</html:p>
</html>
</notes>
</species>

<species id="M_aicar_c" name="_5-Amino-1-(5-Phospho-D-ribosyl)imidazole-4-carboxamide" compartment="C_c" charge="-2" boundaryCondition="false">
<notes><html xmlns="http://www.w3.org/1999/xhtml">
<html:p>FORMULA: C9H13N4O8P</html:p>
</html>
</notes>
</species>

<species id="M_air_c" name="_5-amino-1-(5-phospho-D-ribosyl)imidazole" compartment="C_c" charge="-2" boundaryCondition="false">
<notes><html xmlns="http://www.w3.org/1999/xhtml">
<html:p>FORMULA: C8H12N3O7P</html:p>
</html>
</notes>
</species>

<species id="M_akg_c" name="_2-Oxoglutarate" compartment="C_c" charge="-2" boundaryCondition="false">
<notes><html xmlns="http://www.w3.org/1999/xhtml">
<html:p>FORMULA: C5H4O5</html:p>
</html>
</notes>
</species>

<species id="M_akg_e" name="_2-Oxoglutarate" compartment="C_e" charge="-2" boundaryCondition="false">
<notes><html xmlns="http://www.w3.org/1999/xhtml">
<html:p>FORMULA: C5H4O5</html:p>
</html>
</notes>
</species>

<species id="M_akg_p" name="_2-Oxoglutarate" compartment="C_p" charge="-2" boundaryCondition="false">
<notes><html xmlns="http://www.w3.org/1999/xhtml">
<html:p>FORMULA: C5H4O5</html:p>
</html>
</notes>
</species>

<species id="M_ala_DASH_B_c" name="beta-Alanine" compartment="C_c" charge="0" boundaryCondition="false">
<notes><html xmlns="http://www.w3.org/1999/xhtml">
<html:p>FORMULA: C3H7NO2</html:p>
</html>
</notes>
</species>

<species id="M_ala_DASH_D_c" name="D-Alanine" compartment="C_c" charge="0" boundaryCondition="false">
<notes><html xmlns="http://www.w3.org/1999/xhtml">
<html:p>FORMULA: C3H7NO2</html:p>
</html>
</notes>
</species>

<species id="M_ala_DASH_L_c" name="L-Alanine" compartment="C_c" charge="0" boundaryCondition="false">
<notes><html xmlns="http://www.w3.org/1999/xhtml">
<html:p>FORMULA: C3H7NO2</html:p>
</html>
</notes>
</species>

<species id="M_ala_DASH_L_e" name="L-Alanine" compartment="C_e" charge="0" boundaryCondition="false">
<notes><html xmlns="http://www.w3.org/1999/xhtml">
<html:p>FORMULA: C3H7NO2</html:p>
</html>
</notes>
</species>

<species id="M_ala_DASH_L_p" name="L-Alanine" compartment="C_p" charge="0" boundaryCondition="false">
<notes><html xmlns="http://www.w3.org/1999/xhtml">
<html:p>FORMULA: C3H7NO2</html:p>
</html>
</notes>
</species>

<species id="M_alaala_c" name="D-Alanyl-D-alanine" compartment="C_c" charge="0" boundaryCondition="false">
<notes><html xmlns="http://www.w3.org/1999/xhtml">
<html:p>FORMULA: C6H12N2O3</html:p>
</html>
</notes>
</species>

<species id="M_alac_DASH_S_c" name="(S)-2-Acetolactate" compartment="C_c" charge="-1" boundaryCondition="false">
<notes><html xmlns="http://www.w3.org/1999/xhtml">
<html:p>FORMULA: C5H7O4</html:p>
</html>
</notes>
</species>

<species id="M_alatrna_c" name="L-Alanyl-tRNA(Ala)" compartment="C_c" charge="1" boundaryCondition="false">
<notes><html xmlns="http://www.w3.org/1999/xhtml">
<html:p>FORMULA: C3H6NOR</html:p>
</html>
</notes>
</species>

<species id="M_amet_c" name="S-Adenosyl-L-methionine" compartment="C_c" charge="1" boundaryCondition="false">
<notes><html xmlns="http://www.w3.org/1999/xhtml">
<html:p>FORMULA: C15H23N6O5S</html:p>
</html>
</notes>
</species>

<species id="M_ametam_c" name="S-Adenosylmethioninamine" compartment="C_c" charge="2" boundaryCondition="false">
<notes><html xmlns="http://www.w3.org/1999/xhtml">
<html:p>FORMULA: C14H24N6O3S</html:p>
</html>
</notes>
</species>

<species id="M_amp_c" name="AMP" compartment="C_c" charge="-2" boundaryCondition="false">
<notes><html xmlns="http://www.w3.org/1999/xhtml">
<html:p>FORMULA: C10H12N5O7P</html:p>
</html>
</notes>
</species>

<species id="M_amp_p" name="AMP" compartment="C_p" charge="-2" boundaryCondition="false">
<notes><html xmlns="http://www.w3.org/1999/xhtml">
<html:p>FORMULA: C10H12N5O7P</html:p>
</html>
</notes>
</species>

<species id="M_anth_c" name="Anthranilate" compartment="C_c" charge="-1" boundaryCondition="false">
<notes><html xmlns="http://www.w3.org/1999/xhtml">
<html:p>FORMULA: C7H6NO2</html:p>
</html>
</notes>
</species>

<species id="M_ap4a_c" name="P1,P4-Bis(5&apos;-adenosyl) tetraphosphate" compartment="C_c" charge="-4" boundaryCondition="false">
<notes><html xmlns="http://www.w3.org/1999/xhtml">
<html:p>FORMULA: C20H24N10O19P4</html:p>
</html>
</notes>
</species>

<species id="M_appl_c" name="_1-Aminopropan-2-ol" compartment="C_c" charge="1" boundaryCondition="false">
<notes><html xmlns="http://www.w3.org/1999/xhtml">
<html:p>FORMULA: C3H10NO</html:p>
</html>
</notes>
</species>

<species id="M_applp_c" name="D-1-Aminopropan-2-ol O-phosphate" compartment="C_c" charge="-1" boundaryCondition="false">
<notes><html xmlns="http://www.w3.org/1999/xhtml">
<html:p>FORMULA: C3H9NO4P</html:p>
</html>
</notes>
</species>

<species id="M_aps_c" name="Adenosine 5&apos;-phosphosulfate" compartment="C_c" charge="-2" boundaryCondition="false">
<notes><html xmlns="http://www.w3.org/1999/xhtml">
<html:p>FORMULA: C10H12N5O10PS</html:p>
</html>
</notes>
</species>

<species id="M_arg_DASH_L_c" name="L-Arginine" compartment="C_c" charge="1" boundaryCondition="false">
<notes><html xmlns="http://www.w3.org/1999/xhtml">
<html:p>FORMULA: C6H15N4O2</html:p>
</html>
</notes>
</species>

<species id="M_arg_DASH_L_e" name="L-Arginine" compartment="C_e" charge="1" boundaryCondition="false">
<notes><html xmlns="http://www.w3.org/1999/xhtml">
<html:p>FORMULA: C6H15N4O2</html:p>
</html>
</notes>
</species>

<species id="M_arg_DASH_L_p" name="L-Arginine" compartment="C_p" charge="1" boundaryCondition="false">
<notes><html xmlns="http://www.w3.org/1999/xhtml">
<html:p>FORMULA: C6H15N4O2</html:p>
</html>
</notes>
</species>

<species id="M_argsuc_c" name="N(omega)-(L-Arginino)succinate" compartment="C_c" charge="-1" boundaryCondition="false">
<notes><html xmlns="http://www.w3.org/1999/xhtml">
<html:p>FORMULA: C10H17N4O6</html:p>
</html>
</notes>
</species>

<species id="M_argtrna_c" name="L-Arginyl-tRNA(Arg)" compartment="C_c" charge="2" boundaryCondition="false">
<notes><html xmlns="http://www.w3.org/1999/xhtml">
<html:p>FORMULA: C6H14N4OR</html:p>
</html>
</notes>
</species>

<species id="M_asn_DASH_L_c" name="L-Asparagine" compartment="C_c" charge="0" boundaryCondition="false">
<notes><html xmlns="http://www.w3.org/1999/xhtml">
<html:p>FORMULA: C4H8N2O3</html:p>
</html>
</notes>
</species>

<species id="M_asp_DASH_L_c" name="L-Aspartate" compartment="C_c" charge="-1" boundaryCondition="false">
<notes><html xmlns="http://www.w3.org/1999/xhtml">
<html:p>FORMULA: C4H6NO4</html:p>
</html>
</notes>
</species>

<species id="M_asp_DASH_L_e" name="L-Aspartate" compartment="C_e" charge="-1" boundaryCondition="false">
<notes><html xmlns="http://www.w3.org/1999/xhtml">
<html:p>FORMULA: C4H6NO4</html:p>
</html>
</notes>
</species>

<species id="M_asp_DASH_L_p" name="L-Aspartate" compartment="C_p" charge="-1" boundaryCondition="false">
<notes><html xmlns="http://www.w3.org/1999/xhtml">
<html:p>FORMULA: C4H6NO4</html:p>
</html>
</notes>
</species>

<species id="M_aspsa_c" name="L-Aspartate 4-semialdehyde" compartment="C_c" charge="0" boundaryCondition="false">
<notes><html xmlns="http://www.w3.org/1999/xhtml">
<html:p>FORMULA: C4H7NO3</html:p>
</html>
</notes>
</species>

<species id="M_asptrna_c" name="L-Aspartyl-tRNA(Asp)" compartment="C_c" charge="0" boundaryCondition="false">
<notes><html xmlns="http://www.w3.org/1999/xhtml">
<html:p>FORMULA: C4H5NO3R</html:p>
</html>
</notes>
</species>

<species id="M_athr_DASH_L_c" name="L-Allo-threonine" compartment="C_c" charge="0" boundaryCondition="false">
<notes><html xmlns="http://www.w3.org/1999/xhtml">
<html:p>FORMULA: C4H9NO3</html:p>
</html>
</notes>
</species>

<species id="M_atp_c" name="ATP" compartment="C_c" charge="-4" boundaryCondition="false">
<notes><html xmlns="http://www.w3.org/1999/xhtml">
<html:p>FORMULA: C10H12N5O13P3</html:p>
</html>
</notes>
</species>

<species id="M_b2coa_c" name="Crotonoyl-CoA" compartment="C_c" charge="-4" boundaryCondition="false">
<notes><html xmlns="http://www.w3.org/1999/xhtml">
<html:p>FORMULA: C25H36N7O17P3S</html:p>
</html>
</notes>
</species>

<species id="M_betald_c" name="Betaine aldehyde" compartment="C_c" charge="1" boundaryCondition="false">
<notes><html xmlns="http://www.w3.org/1999/xhtml">
<html:p>FORMULA: C5H12NO</html:p>
</html>
</notes>
</species>

<species id="M_bhb_c" name="(R)-3-Hydroxybutanoate" compartment="C_c" charge="-1" boundaryCondition="false">
<notes><html xmlns="http://www.w3.org/1999/xhtml">
<html:p>FORMULA: C4H7O3</html:p>
</html>
</notes>
</species>

<species id="M_btcoa_c" name="Butanoyl-CoA" compartment="C_c" charge="-4" boundaryCondition="false">
<notes><html xmlns="http://www.w3.org/1999/xhtml">
<html:p>FORMULA: C25H38N7O17P3S</html:p>
</html>
</notes>
</species>

<species id="M_but2eACP_c" name="But-2-enoyl-[acyl-carrier protein]" compartment="C_c" charge="-1" boundaryCondition="false">
<notes><html xmlns="http://www.w3.org/1999/xhtml">
<html:p>FORMULA: C15H25N2O8PRS</html:p>
</html>
</notes>
</species>

<species id="M_butACP_c" name="Butyryl-ACP (n-C4:0ACP)" compartment="C_c" charge="-1" boundaryCondition="false">
<notes><html xmlns="http://www.w3.org/1999/xhtml">
<html:p>FORMULA: C15H27N2O8PRS</html:p>
</html>
</notes>
</species>

<species id="M_bz12diol_c" name="cis-1,2-Dihydroxycyclohexa-3,5-diene-1-carboxylate" compartment="C_c" charge="-1" boundaryCondition="false">
<notes><html xmlns="http://www.w3.org/1999/xhtml">
<html:p>FORMULA: C7H7O4</html:p>
</html>
</notes>
</species>

<species id="M_bz_c" name="Benzoate" compartment="C_c" charge="-1" boundaryCondition="false">
<notes><html xmlns="http://www.w3.org/1999/xhtml">
<html:p>FORMULA: C7H5O2</html:p>
</html>
</notes>
</species>

<species id="M_bz_e" name="Benzoate" compartment="C_e" charge="-1" boundaryCondition="false">
<notes><html xmlns="http://www.w3.org/1999/xhtml">
<html:p>FORMULA: C7H5O2</html:p>
</html>
</notes>
</species>

<species id="M_bz_p" name="Benzoate" compartment="C_p" charge="-1" boundaryCondition="false">
<notes><html xmlns="http://www.w3.org/1999/xhtml">
<html:p>FORMULA: C7H5O2</html:p>
</html>
</notes>
</species>

<species id="M_bzal_c" name="Benzaldehyde" compartment="C_c" charge="0" boundaryCondition="false">
<notes><html xmlns="http://www.w3.org/1999/xhtml">
<html:p>FORMULA: C7H6O</html:p>
</html>
</notes>
</species>

<species id="M_bzalc_c" name="Benzyl alcohol" compartment="C_c" charge="0" boundaryCondition="false">
<notes><html xmlns="http://www.w3.org/1999/xhtml">
<html:p>FORMULA: C7H8O</html:p>
</html>
</notes>
</species>

<species id="M_caffcoa_c" name="Caffeoyl-CoA" compartment="C_c" charge="-4" boundaryCondition="false">
<notes><html xmlns="http://www.w3.org/1999/xhtml">
<html:p>FORMULA: C30H38N7O19P3S</html:p>
</html>
</notes>
</species>

<species id="M_cala_c" name="N-Carbamoyl-beta-alanine" compartment="C_c" charge="-1" boundaryCondition="false">
<notes><html xmlns="http://www.w3.org/1999/xhtml">
<html:p>FORMULA: C4H7N2O3</html:p>
</html>
</notes>
</species>

<species id="M_camp_c" name="cAMP" compartment="C_c" charge="-1" boundaryCondition="false">
<notes><html xmlns="http://www.w3.org/1999/xhtml">
<html:p>FORMULA: C10H11N5O6P</html:p>
</html>
</notes>
</species>

<species id="M_catechol_c" name="Catechol" compartment="C_c" charge="0" boundaryCondition="false">
<notes><html xmlns="http://www.w3.org/1999/xhtml">
<html:p>FORMULA: C6H6O2</html:p>
</html>
</notes>
</species>

<species id="M_catechol_e" name="Catechol" compartment="C_e" charge="0" boundaryCondition="false">
<notes><html xmlns="http://www.w3.org/1999/xhtml">
<html:p>FORMULA: C6H6O2</html:p>
</html>
</notes>
</species>

<species id="M_catechol_p" name="Catechol" compartment="C_p" charge="0" boundaryCondition="false">
<notes><html xmlns="http://www.w3.org/1999/xhtml">
<html:p>FORMULA: C6H6O2</html:p>
</html>
</notes>
</species>

<species id="M_cbasp_c" name="N-Carbamoyl-L-aspartate" compartment="C_c" charge="-2" boundaryCondition="false">
<notes><html xmlns="http://www.w3.org/1999/xhtml">
<html:p>FORMULA: C5H6N2O5</html:p>
</html>
</notes>
</species>

<species id="M_cbp_c" name="Carbamoyl phosphate" compartment="C_c" charge="-2" boundaryCondition="false">
<notes><html xmlns="http://www.w3.org/1999/xhtml">
<html:p>FORMULA: CH2NO5P</html:p>
</html>
</notes>
</species>

<species id="M_cchoxod_c" name="_2-Hydroxy-6-keto-2,4-heptadienoate" compartment="C_c" charge="-1" boundaryCondition="false">
<notes><html xmlns="http://www.w3.org/1999/xhtml">
<html:p>FORMULA: C7H7O4</html:p>
</html>
</notes>
</species>

<species id="M_ccmuac_c" name="cis,cis-Muconate" compartment="C_c" charge="-2" boundaryCondition="false">
<notes><html xmlns="http://www.w3.org/1999/xhtml">
<html:p>FORMULA: C6H4O4</html:p>
</html>
</notes>
</species>

<species id="M_cddec5eACP_c" name="cis-dodec-5-enoyl-[acyl-carrier protein] (n-C12:1)" compartment="C_c" charge="-1" boundaryCondition="false">
<notes><html xmlns="http://www.w3.org/1999/xhtml">
<html:p>FORMULA: C23H41N2O8PRS</html:p>
</html>
</notes>
</species>

<species id="M_cdec3eACP_c" name="cis-dec-3-enoyl-[acyl-carrier protein] (n-C10:1)" compartment="C_c" charge="-1" boundaryCondition="false">
<notes><html xmlns="http://www.w3.org/1999/xhtml">
<html:p>FORMULA: C21H37N2O8PRS</html:p>
</html>
</notes>
</species>

<species id="M_cdp_c" name="CDP" compartment="C_c" charge="-3" boundaryCondition="false">
<notes><html xmlns="http://www.w3.org/1999/xhtml">
<html:p>FORMULA: C9H12N3O11P2</html:p>
</html>
</notes>
</species>

<species id="M_cdpdddecg_c" name="CDP-1,2-didodecanoylglycerol" compartment="C_c" charge="-2" boundaryCondition="false">
<notes><html xmlns="http://www.w3.org/1999/xhtml">
<html:p>FORMULA: C36H63N3O15P2</html:p>
</html>
</notes>
</species>

<species id="M_cdpdhdec9eg_c" name="CDP-1,2-dihexadec-9-enoylglycerol" compartment="C_c" charge="-2" boundaryCondition="false">
<notes><html xmlns="http://www.w3.org/1999/xhtml">
<html:p>FORMULA: C44H75N3O15P2</html:p>
</html>
</notes>
</species>

<species id="M_cdpdhdecg_c" name="CDP-1,2-dihexadecanoylglycerol" compartment="C_c" charge="-2" boundaryCondition="false">
<notes><html xmlns="http://www.w3.org/1999/xhtml">
<html:p>FORMULA: C44H79N3O15P2</html:p>
</html>
</notes>
</species>

<species id="M_cdpdodec11eg_c" name="CDP-1,2-dioctadec-11-enoylglycerol" compartment="C_c" charge="-2" boundaryCondition="false">
<notes><html xmlns="http://www.w3.org/1999/xhtml">
<html:p>FORMULA: C48H83N3O15P2</html:p>
</html>
</notes>
</species>

<species id="M_cdpdodecg_c" name="CDP-1,2-dioctadecanoylglycerol" compartment="C_c" charge="-2" boundaryCondition="false">
<notes><html xmlns="http://www.w3.org/1999/xhtml">
<html:p>FORMULA: C48H87N3O15P2</html:p>
</html>
</notes>
</species>

<species id="M_ch4s_c" name="Methanethiol" compartment="C_c" charge="0" boundaryCondition="false">
<notes><html xmlns="http://www.w3.org/1999/xhtml">
<html:p>FORMULA: CH4S</html:p>
</html>
</notes>
</species>

<species id="M_chol_c" name="Choline" compartment="C_c" charge="1" boundaryCondition="false">
<notes><html xmlns="http://www.w3.org/1999/xhtml">
<html:p>FORMULA: C5H14NO</html:p>
</html>
</notes>
</species>

<species id="M_chol_e" name="Choline" compartment="C_e" charge="1" boundaryCondition="false">
<notes><html xmlns="http://www.w3.org/1999/xhtml">
<html:p>FORMULA: C5H14NO</html:p>
</html>
</notes>
</species>

<species id="M_chol_p" name="Choline" compartment="C_p" charge="1" boundaryCondition="false">
<notes><html xmlns="http://www.w3.org/1999/xhtml">
<html:p>FORMULA: C5H14NO</html:p>
</html>
</notes>
</species>

<species id="M_chols_c" name="Choline sulfate" compartment="C_c" charge="0" boundaryCondition="false">
<notes><html xmlns="http://www.w3.org/1999/xhtml">
<html:p>FORMULA: C5H13NO4S</html:p>
</html>
</notes>
</species>

<species id="M_chols_e" name="Choline sulfate" compartment="C_e" charge="0" boundaryCondition="false">
<notes><html xmlns="http://www.w3.org/1999/xhtml">
<html:p>FORMULA: C5H13NO4S</html:p>
</html>
</notes>
</species>

<species id="M_chols_p" name="Choline sulfate" compartment="C_p" charge="0" boundaryCondition="false">
<notes><html xmlns="http://www.w3.org/1999/xhtml">
<html:p>FORMULA: C5H13NO4S</html:p>
</html>
</notes>
</species>

<species id="M_chor_c" name="chorismate" compartment="C_c" charge="-2" boundaryCondition="false">
<notes><html xmlns="http://www.w3.org/1999/xhtml">
<html:p>FORMULA: C10H8O6</html:p>
</html>
</notes>
</species>

<species id="M_chpd_c" name="_2-Hydroxy-2,4-pentadienoate" compartment="C_c" charge="-1" boundaryCondition="false">
<notes><html xmlns="http://www.w3.org/1999/xhtml">
<html:p>FORMULA: C5H5O3</html:p>
</html>
</notes>
</species>

<species id="M_cit_c" name="Citrate" compartment="C_c" charge="-3" boundaryCondition="false">
<notes><html xmlns="http://www.w3.org/1999/xhtml">
<html:p>FORMULA: C6H5O7</html:p>
</html>
</notes>
</species>

<species id="M_cit_e" name="Citrate" compartment="C_e" charge="-3" boundaryCondition="false">
<notes><html xmlns="http://www.w3.org/1999/xhtml">
<html:p>FORMULA: C6H5O7</html:p>
</html>
</notes>
</species>

<species id="M_cit_p" name="Citrate" compartment="C_p" charge="-3" boundaryCondition="false">
<notes><html xmlns="http://www.w3.org/1999/xhtml">
<html:p>FORMULA: C6H5O7</html:p>
</html>
</notes>
</species>

<species id="M_citr_DASH_L_c" name="L-Citrulline" compartment="C_c" charge="0" boundaryCondition="false">
<notes><html xmlns="http://www.w3.org/1999/xhtml">
<html:p>FORMULA: C6H13N3O3</html:p>
</html>
</notes>
</species>

<species id="M_clpn120_p" name="cardiolipin (tetradodecanoyl, n-C12:0)" compartment="C_p" charge="-2" boundaryCondition="false">
<notes><html xmlns="http://www.w3.org/1999/xhtml">
<html:p>FORMULA: C57H108O17P2</html:p>
</html>
</notes>
</species>

<species id="M_clpn160_p" name="cardiolipin (tetrahexadecanoyl, n-C16:0)" compartment="C_p" charge="-2" boundaryCondition="false">
<notes><html xmlns="http://www.w3.org/1999/xhtml">
<html:p>FORMULA: C73H140O17P2</html:p>
</html>
</notes>
</species>

<species id="M_clpn161_p" name="cardiolipin (tetrahexadec-9-enoyl, n-C16:1)" compartment="C_p" charge="-2" boundaryCondition="false">
<notes><html xmlns="http://www.w3.org/1999/xhtml">
<html:p>FORMULA: C73H132O17P2</html:p>
</html>
</notes>
</species>

<species id="M_clpn180_p" name="cardiolipin (tetraoctadecanoyl, n-C18:0)" compartment="C_p" charge="-2" boundaryCondition="false">
<notes><html xmlns="http://www.w3.org/1999/xhtml">
<html:p>FORMULA: C81H156O17P2</html:p>
</html>
</notes>
</species>

<species id="M_clpn181_p" name="cardiolipin (tetraoctadec-11-enoyl, n-C18:1)" compartment="C_p" charge="-2" boundaryCondition="false">
<notes><html xmlns="http://www.w3.org/1999/xhtml">
<html:p>FORMULA: C81H148O17P2</html:p>
</html>
</notes>
</species>

<species id="M_cmp_c" name="CMP" compartment="C_c" charge="-2" boundaryCondition="false">
<notes><html xmlns="http://www.w3.org/1999/xhtml">
<html:p>FORMULA: C9H12N3O8P</html:p>
</html>
</notes>
</species>

<species id="M_cmp_p" name="CMP" compartment="C_p" charge="-2" boundaryCondition="false">
<notes><html xmlns="http://www.w3.org/1999/xhtml">
<html:p>FORMULA: C9H12N3O8P</html:p>
</html>
</notes>
</species>

<species id="M_co1dam_c" name="Cob(I)yrinate a,c diamide" compartment="C_c" charge="-5" boundaryCondition="false">
<notes><html xmlns="http://www.w3.org/1999/xhtml">
<html:p>FORMULA: C45H56CoN6O12</html:p>
</html>
</notes>
</species>

<species id="M_co2_c" name="CO2" compartment="C_c" charge="0" boundaryCondition="false">
<notes><html xmlns="http://www.w3.org/1999/xhtml">
<html:p>FORMULA: CO2</html:p>
</html>
</notes>
</species>

<species id="M_co2_e" name="CO2" compartment="C_e" charge="0" boundaryCondition="false">
<notes><html xmlns="http://www.w3.org/1999/xhtml">
<html:p>FORMULA: CO2</html:p>
</html>
</notes>
</species>

<species id="M_co2_p" name="CO2" compartment="C_p" charge="0" boundaryCondition="false">
<notes><html xmlns="http://www.w3.org/1999/xhtml">
<html:p>FORMULA: CO2</html:p>
</html>
</notes>
</species>

<species id="M_co2dam_c" name="Cob(II)yrinate a,c diamide" compartment="C_c" charge="-4" boundaryCondition="false">
<notes><html xmlns="http://www.w3.org/1999/xhtml">
<html:p>FORMULA: C45H56CoN6O12</html:p>
</html>
</notes>
</species>

<species id="M_coa_c" name="Coenzyme A" compartment="C_c" charge="-4" boundaryCondition="false">
<notes><html xmlns="http://www.w3.org/1999/xhtml">
<html:p>FORMULA: C21H32N7O16P3S</html:p>
</html>
</notes>
</species>

<species id="M_cobalt2_c" name="Co2+" compartment="C_c" charge="2" boundaryCondition="false">
<notes><html xmlns="http://www.w3.org/1999/xhtml">
<html:p>FORMULA: Co</html:p>
</html>
</notes>
</species>

<species id="M_cobalt2_e" name="Co2+" compartment="C_e" charge="2" boundaryCondition="false">
<notes><html xmlns="http://www.w3.org/1999/xhtml">
<html:p>FORMULA: Co</html:p>
</html>
</notes>
</species>

<species id="M_cobalt2_p" name="Co2+" compartment="C_p" charge="2" boundaryCondition="false">
<notes><html xmlns="http://www.w3.org/1999/xhtml">
<html:p>FORMULA: Co</html:p>
</html>
</notes>
</species>

<species id="M_confrl_c" name="Coniferol" compartment="C_c" charge="0" boundaryCondition="false">
<notes><html xmlns="http://www.w3.org/1999/xhtml">
<html:p>FORMULA: C10H12O3</html:p>
</html>
</notes>
</species>

<species id="M_confrl_e" name="Coniferol" compartment="C_e" charge="0" boundaryCondition="false">
<notes><html xmlns="http://www.w3.org/1999/xhtml">
<html:p>FORMULA: C10H12O3</html:p>
</html>
</notes>
</species>

<species id="M_confrl_p" name="Coniferol" compartment="C_p" charge="0" boundaryCondition="false">
<notes><html xmlns="http://www.w3.org/1999/xhtml">
<html:p>FORMULA: C10H12O3</html:p>
</html>
</notes>
</species>

<species id="M_conialdh_c" name="Coniferyl aldehyde" compartment="C_c" charge="0" boundaryCondition="false">
<notes><html xmlns="http://www.w3.org/1999/xhtml">
<html:p>FORMULA: C10H10O3</html:p>
</html>
</notes>
</species>

<species id="M_cpe160_c" name="cyclopropane phosphatidylethanolamine (dihexadec-9,10-cyclo-anoyl, n-C16:0 cyclo)" compartment="C_c" charge="0" boundaryCondition="false">
<notes><html xmlns="http://www.w3.org/1999/xhtml">
<html:p>FORMULA: C39H74N1O8P1</html:p>
</html>
</notes>
</species>

<species id="M_cpe180_c" name="cyclopropane phosphatidylethanolamine (dioctadec-11,12-cyclo-anoyl, n-C18:0 cyclo)" compartment="C_c" charge="0" boundaryCondition="false">
<notes><html xmlns="http://www.w3.org/1999/xhtml">
<html:p>FORMULA: C43H82N1O8P1</html:p>
</html>
</notes>
</species>

<species id="M_cpg160_c" name="cyclopropane phosphatidylglycerol (dihexadec-9,10-cyclo-anoyl, n-C16:0 cyclo)" compartment="C_c" charge="-1" boundaryCondition="false">
<notes><html xmlns="http://www.w3.org/1999/xhtml">
<html:p>FORMULA: C40H74O10P1</html:p>
</html>
</notes>
</species>

<species id="M_cpg180_c" name="cyclopropane phosphatidylglycerol (dioctadec-11,12-cyclo-anoyl, n-C18:0 cyclo)" compartment="C_c" charge="-1" boundaryCondition="false">
<notes><html xmlns="http://www.w3.org/1999/xhtml">
<html:p>FORMULA: C44H82O10P1</html:p>
</html>
</notes>
</species>

<species id="M_cpppg1_c" name="Coproporphyrinogen I" compartment="C_c" charge="-4" boundaryCondition="false">
<notes><html xmlns="http://www.w3.org/1999/xhtml">
<html:p>FORMULA: C36H40N4O8</html:p>
</html>
</notes>
</species>

<species id="M_cpppg3_c" name="Coproporphyrinogen III" compartment="C_c" charge="-4" boundaryCondition="false">
<notes><html xmlns="http://www.w3.org/1999/xhtml">
<html:p>FORMULA: C36H40N4O8</html:p>
</html>
</notes>
</species>

<species id="M_crn_c" name="L-Carnitine" compartment="C_c" charge="0" boundaryCondition="false">
<notes><html xmlns="http://www.w3.org/1999/xhtml">
<html:p>FORMULA: C7H15NO3</html:p>
</html>
</notes>
</species>

<species id="M_crn_e" name="L-Carnitine" compartment="C_e" charge="0" boundaryCondition="false">
<notes><html xmlns="http://www.w3.org/1999/xhtml">
<html:p>FORMULA: C7H15NO3</html:p>
</html>
</notes>
</species>

<species id="M_crn_p" name="L-Carnitine" compartment="C_p" charge="0" boundaryCondition="false">
<notes><html xmlns="http://www.w3.org/1999/xhtml">
<html:p>FORMULA: C7H15NO3</html:p>
</html>
</notes>
</species>

<species id="M_csn_c" name="Cytosine" compartment="C_c" charge="0" boundaryCondition="false">
<notes><html xmlns="http://www.w3.org/1999/xhtml">
<html:p>FORMULA: C4H5N3O</html:p>
</html>
</notes>
</species>

<species id="M_ctp_c" name="CTP" compartment="C_c" charge="-4" boundaryCondition="false">
<notes><html xmlns="http://www.w3.org/1999/xhtml">
<html:p>FORMULA: C9H12N3O14P3</html:p>
</html>
</notes>
</species>

<species id="M_cys_DASH_L_c" name="L-Cysteine" compartment="C_c" charge="0" boundaryCondition="false">
<notes><html xmlns="http://www.w3.org/1999/xhtml">
<html:p>FORMULA: C3H7NO2S</html:p>
</html>
</notes>
</species>

<species id="M_cys_DASH_L_e" name="L-Cysteine" compartment="C_e" charge="0" boundaryCondition="false">
<notes><html xmlns="http://www.w3.org/1999/xhtml">
<html:p>FORMULA: C3H7NO2S</html:p>
</html>
</notes>
</species>

<species id="M_cys_DASH_L_p" name="L-Cysteine" compartment="C_p" charge="0" boundaryCondition="false">
<notes><html xmlns="http://www.w3.org/1999/xhtml">
<html:p>FORMULA: C3H7NO2S</html:p>
</html>
</notes>
</species>

<species id="M_cyst_DASH_L_c" name="L-Cystathionine" compartment="C_c" charge="0" boundaryCondition="false">
<notes><html xmlns="http://www.w3.org/1999/xhtml">
<html:p>FORMULA: C7H14N2O4S</html:p>
</html>
</notes>
</species>

<species id="M_cystrna_c" name="L-Cysteinyl-tRNA(Cys)" compartment="C_c" charge="1" boundaryCondition="false">
<notes><html xmlns="http://www.w3.org/1999/xhtml">
<html:p>FORMULA: C3H6NOSR</html:p>
</html>
</notes>
</species>

<species id="M_cytcc_c" name="Cytochrome c" compartment="C_c" charge="0" boundaryCondition="false">
<notes><html xmlns="http://www.w3.org/1999/xhtml">
<html:p>FORMULA: C42H52FeN8O6S2</html:p>
</html>
</notes>
</species>

<species id="M_cytd_c" name="Cytidine" compartment="C_c" charge="0" boundaryCondition="false">
<notes><html xmlns="http://www.w3.org/1999/xhtml">
<html:p>FORMULA: C9H13N3O5</html:p>
</html>
</notes>
</species>

<species id="M_cytd_p" name="Cytidine" compartment="C_p" charge="0" boundaryCondition="false">
<notes><html xmlns="http://www.w3.org/1999/xhtml">
<html:p>FORMULA: C9H13N3O5</html:p>
</html>
</notes>
</species>

<species id="M_dad_DASH_2_c" name="Deoxyadenosine" compartment="C_c" charge="0" boundaryCondition="false">
<notes><html xmlns="http://www.w3.org/1999/xhtml">
<html:p>FORMULA: C10H13N5O3</html:p>
</html>
</notes>
</species>

<species id="M_dad_DASH_2_p" name="Deoxyadenosine" compartment="C_p" charge="0" boundaryCondition="false">
<notes><html xmlns="http://www.w3.org/1999/xhtml">
<html:p>FORMULA: C10H13N5O3</html:p>
</html>
</notes>
</species>

<species id="M_dad_DASH_5_c" name="_5&apos;-Deoxyadenosine" compartment="C_c" charge="0" boundaryCondition="false">
<notes><html xmlns="http://www.w3.org/1999/xhtml">
<html:p>FORMULA: C10H13N5O3</html:p>
</html>
</notes>
</species>

<species id="M_dadp_c" name="dADP" compartment="C_c" charge="-3" boundaryCondition="false">
<notes><html xmlns="http://www.w3.org/1999/xhtml">
<html:p>FORMULA: C10H12N5O9P2</html:p>
</html>
</notes>
</species>

<species id="M_damp_c" name="dAMP" compartment="C_c" charge="-2" boundaryCondition="false">
<notes><html xmlns="http://www.w3.org/1999/xhtml">
<html:p>FORMULA: C10H12N5O6P</html:p>
</html>
</notes>
</species>

<species id="M_damp_p" name="dAMP" compartment="C_p" charge="-2" boundaryCondition="false">
<notes><html xmlns="http://www.w3.org/1999/xhtml">
<html:p>FORMULA: C10H12N5O6P</html:p>
</html>
</notes>
</species>

<species id="M_datp_c" name="dATP" compartment="C_c" charge="-4" boundaryCondition="false">
<notes><html xmlns="http://www.w3.org/1999/xhtml">
<html:p>FORMULA: C10H12N5O12P3</html:p>
</html>
</notes>
</species>

<species id="M_db4p_c" name="_3,4-dihydroxy-2-butanone 4-phosphate" compartment="C_c" charge="-2" boundaryCondition="false">
<notes><html xmlns="http://www.w3.org/1999/xhtml">
<html:p>FORMULA: C4H7O6P</html:p>
</html>
</notes>
</species>

<species id="M_dc2coa_c" name="trans-Dec-2-enoyl-CoA" compartment="C_c" charge="-4" boundaryCondition="false">
<notes><html xmlns="http://www.w3.org/1999/xhtml">
<html:p>FORMULA: C31H48N7O17P3S</html:p>
</html>
</notes>
</species>

<species id="M_dcaACP_c" name="Decanoyl-ACP (n-C10:0ACP)" compartment="C_c" charge="-1" boundaryCondition="false">
<notes><html xmlns="http://www.w3.org/1999/xhtml">
<html:p>FORMULA: C21H39N2O8PRS</html:p>
</html>
</notes>
</species>

<species id="M_dca_e" name="Decanoate (n-C10:0)" compartment="C_e" charge="-1" boundaryCondition="false">
<notes><html xmlns="http://www.w3.org/1999/xhtml">
<html:p>FORMULA: C10H19O2</html:p>
</html>
</notes>
</species>

<species id="M_dca_p" name="Decanoate (n-C10:0)" compartment="C_p" charge="-1" boundaryCondition="false">
<notes><html xmlns="http://www.w3.org/1999/xhtml">
<html:p>FORMULA: C10H19O2</html:p>
</html>
</notes>
</species>

<species id="M_dcacoa_c" name="Decanoyl-CoA (n-C10:0CoA)" compartment="C_c" charge="-4" boundaryCondition="false">
<notes><html xmlns="http://www.w3.org/1999/xhtml">
<html:p>FORMULA: C31H50N7O17P3S</html:p>
</html>
</notes>
</species>

<species id="M_dcamp_c" name="N6-(1,2-Dicarboxyethyl)-AMP" compartment="C_c" charge="-4" boundaryCondition="false">
<notes><html xmlns="http://www.w3.org/1999/xhtml">
<html:p>FORMULA: C14H14N5O11P</html:p>
</html>
</notes>
</species>

<species id="M_dcdp_c" name="dCDP" compartment="C_c" charge="-3" boundaryCondition="false">
<notes><html xmlns="http://www.w3.org/1999/xhtml">
<html:p>FORMULA: C9H12N3O10P2</html:p>
</html>
</notes>
</species>

<species id="M_dcmp_c" name="dCMP" compartment="C_c" charge="-2" boundaryCondition="false">
<notes><html xmlns="http://www.w3.org/1999/xhtml">
<html:p>FORMULA: C9H12N3O7P</html:p>
</html>
</notes>
</species>

<species id="M_dcmp_p" name="dCMP" compartment="C_p" charge="-2" boundaryCondition="false">
<notes><html xmlns="http://www.w3.org/1999/xhtml">
<html:p>FORMULA: C9H12N3O7P</html:p>
</html>
</notes>
</species>

<species id="M_dctp_c" name="dCTP" compartment="C_c" charge="-4" boundaryCondition="false">
<notes><html xmlns="http://www.w3.org/1999/xhtml">
<html:p>FORMULA: C9H12N3O13P3</html:p>
</html>
</notes>
</species>

<species id="M_dcyt_c" name="Deoxycytidine" compartment="C_c" charge="0" boundaryCondition="false">
<notes><html xmlns="http://www.w3.org/1999/xhtml">
<html:p>FORMULA: C9H13N3O4</html:p>
</html>
</notes>
</species>

<species id="M_dcyt_p" name="Deoxycytidine" compartment="C_p" charge="0" boundaryCondition="false">
<notes><html xmlns="http://www.w3.org/1999/xhtml">
<html:p>FORMULA: C9H13N3O4</html:p>
</html>
</notes>
</species>

<species id="M_dd2coa_c" name="trans-Dodec-2-enoyl-CoA" compartment="C_c" charge="-4" boundaryCondition="false">
<notes><html xmlns="http://www.w3.org/1999/xhtml">
<html:p>FORMULA: C33H52N7O17P3S</html:p>
</html>
</notes>
</species>

<species id="M_ddcaACP_c" name="Dodecanoyl-ACP (n-C12:0ACP)" compartment="C_c" charge="-1" boundaryCondition="false">
<notes><html xmlns="http://www.w3.org/1999/xhtml">
<html:p>FORMULA: C23H43N2O8PRS</html:p>
</html>
</notes>
</species>

<species id="M_ddca_e" name="Dodecanoate (n-C12:0)" compartment="C_e" charge="-1" boundaryCondition="false">
<notes><html xmlns="http://www.w3.org/1999/xhtml">
<html:p>FORMULA: C12H23O2</html:p>
</html>
</notes>
</species>

<species id="M_ddca_p" name="Dodecanoate (n-C12:0)" compartment="C_p" charge="-1" boundaryCondition="false">
<notes><html xmlns="http://www.w3.org/1999/xhtml">
<html:p>FORMULA: C12H23O2</html:p>
</html>
</notes>
</species>

<species id="M_ddcacoa_c" name="Dodecanoyl-CoA (n-C12:0CoA)" compartment="C_c" charge="-4" boundaryCondition="false">
<notes><html xmlns="http://www.w3.org/1999/xhtml">
<html:p>FORMULA: C33H54N7O17P3S</html:p>
</html>
</notes>
</species>

<species id="M_dgdp_c" name="dGDP" compartment="C_c" charge="-3" boundaryCondition="false">
<notes><html xmlns="http://www.w3.org/1999/xhtml">
<html:p>FORMULA: C10H12N5O10P2</html:p>
</html>
</notes>
</species>

<species id="M_dgmp_c" name="dGMP" compartment="C_c" charge="-2" boundaryCondition="false">
<notes><html xmlns="http://www.w3.org/1999/xhtml">
<html:p>FORMULA: C10H12N5O7P</html:p>
</html>
</notes>
</species>

<species id="M_dgmp_p" name="dGMP" compartment="C_p" charge="-2" boundaryCondition="false">
<notes><html xmlns="http://www.w3.org/1999/xhtml">
<html:p>FORMULA: C10H12N5O7P</html:p>
</html>
</notes>
</species>

<species id="M_dgsn_c" name="Deoxyguanosine" compartment="C_c" charge="0" boundaryCondition="false">
<notes><html xmlns="http://www.w3.org/1999/xhtml">
<html:p>FORMULA: C10H13N5O4</html:p>
</html>
</notes>
</species>

<species id="M_dgsn_p" name="Deoxyguanosine" compartment="C_p" charge="0" boundaryCondition="false">
<notes><html xmlns="http://www.w3.org/1999/xhtml">
<html:p>FORMULA: C10H13N5O4</html:p>
</html>
</notes>
</species>

<species id="M_dgtp_c" name="dGTP" compartment="C_c" charge="-4" boundaryCondition="false">
<notes><html xmlns="http://www.w3.org/1999/xhtml">
<html:p>FORMULA: C10H12N5O13P3</html:p>
</html>
</notes>
</species>

<species id="M_dh3mchc_c" name="_1,2-Dihydroxy-3-methylcyclohexa-3,5-dienecarboxylate" compartment="C_c" charge="-1" boundaryCondition="false">
<notes><html xmlns="http://www.w3.org/1999/xhtml">
<html:p>FORMULA: C8H9O4</html:p>
</html>
</notes>
</species>

<species id="M_dh4mchc_c" name="cis-1,2-Dihydroxy-4-methylcyclohexa-3,5-diene-1-carboxylate" compartment="C_c" charge="-1" boundaryCondition="false">
<notes><html xmlns="http://www.w3.org/1999/xhtml">
<html:p>FORMULA: C8H9O4</html:p>
</html>
</notes>
</species>

<species id="M_dhap_c" name="Dihydroxyacetone phosphate" compartment="C_c" charge="-2" boundaryCondition="false">
<notes><html xmlns="http://www.w3.org/1999/xhtml">
<html:p>FORMULA: C3H5O6P</html:p>
</html>
</notes>
</species>

<species id="M_dhbpt_c" name="_6,7-Dihydrobiopterin" compartment="C_c" charge="0" boundaryCondition="false">
<notes><html xmlns="http://www.w3.org/1999/xhtml">
<html:p>FORMULA: C9H13N5O3</html:p>
</html>
</notes>
</species>

<species id="M_dhf_c" name="_7,8-Dihydrofolate" compartment="C_c" charge="-2" boundaryCondition="false">
<notes><html xmlns="http://www.w3.org/1999/xhtml">
<html:p>FORMULA: C19H19N7O6</html:p>
</html>
</notes>
</species>

<species id="M_dhlam_c" name="Dihydrolipoamide" compartment="C_c" charge="0" boundaryCondition="false">
<notes><html xmlns="http://www.w3.org/1999/xhtml">
<html:p>FORMULA: C8H17NOS2</html:p>
</html>
</notes>
</species>

<species id="M_dhnpt_c" name="Dihydroneopterin" compartment="C_c" charge="0" boundaryCondition="false">
<notes><html xmlns="http://www.w3.org/1999/xhtml">
<html:p>FORMULA: C9H13N5O4</html:p>
</html>
</notes>
</species>

<species id="M_dhor_DASH_S_c" name="(S)-Dihydroorotate" compartment="C_c" charge="-1" boundaryCondition="false">
<notes><html xmlns="http://www.w3.org/1999/xhtml">
<html:p>FORMULA: C5H5N2O4</html:p>
</html>
</notes>
</species>

<species id="M_dhpmp_c" name="Dihydroneopterin monophosphate" compartment="C_c" charge="-2" boundaryCondition="false">
<notes><html xmlns="http://www.w3.org/1999/xhtml">
<html:p>FORMULA: C9H12N5O7P</html:p>
</html>
</notes>
</species>

<species id="M_dhpt_c" name="Dihydropteroate" compartment="C_c" charge="-1" boundaryCondition="false">
<notes><html xmlns="http://www.w3.org/1999/xhtml">
<html:p>FORMULA: C14H13N6O3</html:p>
</html>
</notes>
</species>

<species id="M_dhpyr_c" name="_2,5-Dihydroxypyridine" compartment="C_c" charge="0" boundaryCondition="false">
<notes><html xmlns="http://www.w3.org/1999/xhtml">
<html:p>FORMULA: C5H5NO2</html:p>
</html>
</notes>
</species>

<species id="M_din_c" name="Deoxyinosine" compartment="C_c" charge="0" boundaryCondition="false">
<notes><html xmlns="http://www.w3.org/1999/xhtml">
<html:p>FORMULA: C10H12N4O4</html:p>
</html>
</notes>
</species>

<species id="M_dmbzid_c" name="_5,6-Dimethylbenzimidazole" compartment="C_c" charge="0" boundaryCondition="false">
<notes><html xmlns="http://www.w3.org/1999/xhtml">
<html:p>FORMULA: C9H10N2</html:p>
</html>
</notes>
</species>

<species id="M_dmgly_c" name="N,N-Dimethylglycine" compartment="C_c" charge="0" boundaryCondition="false">
<notes><html xmlns="http://www.w3.org/1999/xhtml">
<html:p>FORMULA: C4H9NO2</html:p>
</html>
</notes>
</species>

<species id="M_dmlz_c" name="_6,7-Dimethyl-8-(1-D-ribityl)lumazine" compartment="C_c" charge="0" boundaryCondition="false">
<notes><html xmlns="http://www.w3.org/1999/xhtml">
<html:p>FORMULA: C13H18N4O6</html:p>
</html>
</notes>
</species>

<species id="M_dmpp_c" name="Dimethylallyl diphosphate" compartment="C_c" charge="-3" boundaryCondition="false">
<notes><html xmlns="http://www.w3.org/1999/xhtml">
<html:p>FORMULA: C5H9O7P2</html:p>
</html>
</notes>
</species>

<species id="M_dna5mtc_c" name="DNA 5-methylcytosine" compartment="C_c" charge="0" boundaryCondition="false">
<notes><html xmlns="http://www.w3.org/1999/xhtml">
<html:p>FORMULA: C11H19O8PR2</html:p>
</html>
</notes>
</species>

<species id="M_dna_c" name="DNA" compartment="C_c" charge="0" boundaryCondition="false">
<notes><html xmlns="http://www.w3.org/1999/xhtml">
<html:p>FORMULA: C10H17O8PR2</html:p>
</html>
</notes>
</species>

<species id="M_dnad_c" name="Deamino-NAD+" compartment="C_c" charge="-2" boundaryCondition="false">
<notes><html xmlns="http://www.w3.org/1999/xhtml">
<html:p>FORMULA: C21H24N6O15P2</html:p>
</html>
</notes>
</species>

<species id="M_dpcoa_c" name="Dephospho-CoA" compartment="C_c" charge="-2" boundaryCondition="false">
<notes><html xmlns="http://www.w3.org/1999/xhtml">
<html:p>FORMULA: C21H33N7O13P2S</html:p>
</html>
</notes>
</species>

<species id="M_dscl_c" name="dihydrosirohydrochlorin" compartment="C_c" charge="-7" boundaryCondition="false">
<notes><html xmlns="http://www.w3.org/1999/xhtml">
<html:p>FORMULA: C42H41N4O16</html:p>
</html>
</notes>
</species>

<species id="M_dtdp_c" name="dTDP" compartment="C_c" charge="-3" boundaryCondition="false">
<notes><html xmlns="http://www.w3.org/1999/xhtml">
<html:p>FORMULA: C10H13N2O11P2</html:p>
</html>
</notes>
</species>

<species id="M_dtmp_c" name="dTMP" compartment="C_c" charge="-2" boundaryCondition="false">
<notes><html xmlns="http://www.w3.org/1999/xhtml">
<html:p>FORMULA: C10H13N2O8P</html:p>
</html>
</notes>
</species>

<species id="M_dtmp_p" name="dTMP" compartment="C_p" charge="-2" boundaryCondition="false">
<notes><html xmlns="http://www.w3.org/1999/xhtml">
<html:p>FORMULA: C10H13N2O8P</html:p>
</html>
</notes>
</species>

<species id="M_dttp_c" name="dTTP" compartment="C_c" charge="-4" boundaryCondition="false">
<notes><html xmlns="http://www.w3.org/1999/xhtml">
<html:p>FORMULA: C10H13N2O14P3</html:p>
</html>
</notes>
</species>

<species id="M_dudp_c" name="dUDP" compartment="C_c" charge="-3" boundaryCondition="false">
<notes><html xmlns="http://www.w3.org/1999/xhtml">
<html:p>FORMULA: C9H11N2O11P2</html:p>
</html>
</notes>
</species>

<species id="M_dump_c" name="dUMP" compartment="C_c" charge="-2" boundaryCondition="false">
<notes><html xmlns="http://www.w3.org/1999/xhtml">
<html:p>FORMULA: C9H11N2O8P</html:p>
</html>
</notes>
</species>

<species id="M_dutp_c" name="dUTP" compartment="C_c" charge="-4" boundaryCondition="false">
<notes><html xmlns="http://www.w3.org/1999/xhtml">
<html:p>FORMULA: C9H11N2O14P3</html:p>
</html>
</notes>
</species>

<species id="M_dxyl5p_c" name="_1-deoxy-D-xylulose 5-phosphate" compartment="C_c" charge="-2" boundaryCondition="false">
<notes><html xmlns="http://www.w3.org/1999/xhtml">
<html:p>FORMULA: C5H9O7P</html:p>
</html>
</notes>
</species>

<species id="M_e4p_c" name="D-Erythrose 4-phosphate" compartment="C_c" charge="-2" boundaryCondition="false">
<notes><html xmlns="http://www.w3.org/1999/xhtml">
<html:p>FORMULA: C4H7O7P</html:p>
</html>
</notes>
</species>

<species id="M_eig3p_c" name="D-erythro-1-(Imidazol-4-yl)glycerol 3-phosphate" compartment="C_c" charge="-2" boundaryCondition="false">
<notes><html xmlns="http://www.w3.org/1999/xhtml">
<html:p>FORMULA: C6H9N2O6P</html:p>
</html>
</notes>
</species>

<species id="M_ethso3_c" name="ethanesulfonate" compartment="C_c" charge="-1" boundaryCondition="false">
<notes><html xmlns="http://www.w3.org/1999/xhtml">
<html:p>FORMULA: C2H5O3S</html:p>
</html>
</notes>
</species>

<species id="M_ethso3_e" name="ethanesulfonate" compartment="C_e" charge="-1" boundaryCondition="false">
<notes><html xmlns="http://www.w3.org/1999/xhtml">
<html:p>FORMULA: C2H5O3S</html:p>
</html>
</notes>
</species>

<species id="M_ethso3_p" name="ethanesulfonate" compartment="C_p" charge="-1" boundaryCondition="false">
<notes><html xmlns="http://www.w3.org/1999/xhtml">
<html:p>FORMULA: C2H5O3S</html:p>
</html>
</notes>
</species>

<species id="M_etoh_c" name="Ethanol" compartment="C_c" charge="0" boundaryCondition="false">
<notes><html xmlns="http://www.w3.org/1999/xhtml">
<html:p>FORMULA: C2H6O</html:p>
</html>
</notes>
</species>

<species id="M_f1p_c" name="D-Fructose 1-phosphate" compartment="C_c" charge="-2" boundaryCondition="false">
<notes><html xmlns="http://www.w3.org/1999/xhtml">
<html:p>FORMULA: C6H11O9P</html:p>
</html>
</notes>
</species>

<species id="M_f6p_c" name="D-Fructose 6-phosphate" compartment="C_c" charge="-2" boundaryCondition="false">
<notes><html xmlns="http://www.w3.org/1999/xhtml">
<html:p>FORMULA: C6H11O9P</html:p>
</html>
</notes>
</species>

<species id="M_fad_c" name="Flavin adenine dinucleotide oxidized" compartment="C_c" charge="-2" boundaryCondition="false">
<notes><html xmlns="http://www.w3.org/1999/xhtml">
<html:p>FORMULA: C27H31N9O15P2</html:p>
</html>
</notes>
</species>

<species id="M_fadh2_c" name="Flavin adenine dinucleotide reduced" compartment="C_c" charge="-2" boundaryCondition="false">
<notes><html xmlns="http://www.w3.org/1999/xhtml">
<html:p>FORMULA: C27H33N9O15P2</html:p>
</html>
</notes>
</species>

<species id="M_fald_c" name="Formaldehyde" compartment="C_c" charge="0" boundaryCondition="false">
<notes><html xmlns="http://www.w3.org/1999/xhtml">
<html:p>FORMULA: CH2O</html:p>
</html>
</notes>
</species>

<species id="M_fdp_c" name="D-Fructose 1,6-bisphosphate" compartment="C_c" charge="-4" boundaryCondition="false">
<notes><html xmlns="http://www.w3.org/1999/xhtml">
<html:p>FORMULA: C6H10O12P2</html:p>
</html>
</notes>
</species>

<species id="M_fe2_c" name="Fe2+" compartment="C_c" charge="2" boundaryCondition="false">
<notes><html xmlns="http://www.w3.org/1999/xhtml">
<html:p>FORMULA: Fe</html:p>
</html>
</notes>
</species>

<species id="M_fe2_e" name="Fe2+" compartment="C_e" charge="2" boundaryCondition="false">
<notes><html xmlns="http://www.w3.org/1999/xhtml">
<html:p>FORMULA: Fe</html:p>
</html>
</notes>
</species>

<species id="M_fer_c" name="Ferulate" compartment="C_c" charge="-1" boundaryCondition="false">
<notes><html xmlns="http://www.w3.org/1999/xhtml">
<html:p>FORMULA: C10H9O4</html:p>
</html>
</notes>
</species>

<species id="M_fer_e" name="Ferulate" compartment="C_e" charge="-1" boundaryCondition="false">
<notes><html xmlns="http://www.w3.org/1999/xhtml">
<html:p>FORMULA: C10H9O4</html:p>
</html>
</notes>
</species>

<species id="M_fer_p" name="Ferulate" compartment="C_p" charge="-1" boundaryCondition="false">
<notes><html xmlns="http://www.w3.org/1999/xhtml">
<html:p>FORMULA: C10H9O4</html:p>
</html>
</notes>
</species>

<species id="M_ferulcoa_c" name="Feruloyl-CoA" compartment="C_c" charge="-4" boundaryCondition="false">
<notes><html xmlns="http://www.w3.org/1999/xhtml">
<html:p>FORMULA: C31H40N7O19P3S</html:p>
</html>
</notes>
</species>

<species id="M_fgam_c" name="N2-Formyl-N1-(5-phospho-D-ribosyl)glycinamide" compartment="C_c" charge="-2" boundaryCondition="false">
<notes><html xmlns="http://www.w3.org/1999/xhtml">
<html:p>FORMULA: C8H13N2O9P</html:p>
</html>
</notes>
</species>

<species id="M_ficytc_c" name="Ferricytochrome c" compartment="C_c" charge="1" boundaryCondition="false">
<notes><html xmlns="http://www.w3.org/1999/xhtml">
<html:p>FORMULA: C42H52FeN8O6S2</html:p>
</html>
</notes>
</species>

<species id="M_fmettrna_c" name="N-Formylmethionyl-tRNA" compartment="C_c" charge="0" boundaryCondition="false">
<notes><html xmlns="http://www.w3.org/1999/xhtml">
<html:p>FORMULA: C6H9NO2SR</html:p>
</html>
</notes>
</species>

<species id="M_fmn_c" name="FMN" compartment="C_c" charge="-2" boundaryCondition="false">
<notes><html xmlns="http://www.w3.org/1999/xhtml">
<html:p>FORMULA: C17H19N4O9P</html:p>
</html>
</notes>
</species>

<species id="M_fmnh2_c" name="Reduced FMN" compartment="C_c" charge="-2" boundaryCondition="false">
<notes><html xmlns="http://www.w3.org/1999/xhtml">
<html:p>FORMULA: C17H21N4O9P</html:p>
</html>
</notes>
</species>

<species id="M_focytc_c" name="Ferrocytochrome c" compartment="C_c" charge="1" boundaryCondition="false">
<notes><html xmlns="http://www.w3.org/1999/xhtml">
<html:p>FORMULA: C42H53FeN8O6S2</html:p>
</html>
</notes>
</species>

<species id="M_for_c" name="Formate" compartment="C_c" charge="-1" boundaryCondition="false">
<notes><html xmlns="http://www.w3.org/1999/xhtml">
<html:p>FORMULA: CH1O2</html:p>
</html>
</notes>
</species>

<species id="M_forglu_c" name="N-Formimidoyl-L-glutamate" compartment="C_c" charge="-2" boundaryCondition="false">
<notes><html xmlns="http://www.w3.org/1999/xhtml">
<html:p>FORMULA: C6H8N2O4</html:p>
</html>
</notes>
</species>

<species id="M_fpram_c" name="_2-(Formamido)-N1-(5-phospho-D-ribosyl)acetamidine" compartment="C_c" charge="-1" boundaryCondition="false">
<notes><html xmlns="http://www.w3.org/1999/xhtml">
<html:p>FORMULA: C8H15N3O8P</html:p>
</html>
</notes>
</species>

<species id="M_fprica_c" name="_5-Formamido-1-(5-phospho-D-ribosyl)imidazole-4-carboxamide" compartment="C_c" charge="-2" boundaryCondition="false">
<notes><html xmlns="http://www.w3.org/1999/xhtml">
<html:p>FORMULA: C10H13N4O9P</html:p>
</html>
</notes>
</species>

<species id="M_frdp_c" name="Farnesyl diphosphate" compartment="C_c" charge="-3" boundaryCondition="false">
<notes><html xmlns="http://www.w3.org/1999/xhtml">
<html:p>FORMULA: C15H25O7P2</html:p>
</html>
</notes>
</species>

<species id="M_fru_e" name="D-Fructose" compartment="C_e" charge="0" boundaryCondition="false">
<notes><html xmlns="http://www.w3.org/1999/xhtml">
<html:p>FORMULA: C6H12O6</html:p>
</html>
</notes>
</species>

<species id="M_fum_c" name="Fumarate" compartment="C_c" charge="-2" boundaryCondition="false">
<notes><html xmlns="http://www.w3.org/1999/xhtml">
<html:p>FORMULA: C4H2O4</html:p>
</html>
</notes>
</species>

<species id="M_fum_e" name="Fumarate" compartment="C_e" charge="-2" boundaryCondition="false">
<notes><html xmlns="http://www.w3.org/1999/xhtml">
<html:p>FORMULA: C4H2O4</html:p>
</html>
</notes>
</species>

<species id="M_fum_p" name="Fumarate" compartment="C_p" charge="-2" boundaryCondition="false">
<notes><html xmlns="http://www.w3.org/1999/xhtml">
<html:p>FORMULA: C4H2O4</html:p>
</html>
</notes>
</species>

<species id="M_g1p_c" name="D-Glucose 1-phosphate" compartment="C_c" charge="-2" boundaryCondition="false">
<notes><html xmlns="http://www.w3.org/1999/xhtml">
<html:p>FORMULA: C6H11O9P</html:p>
</html>
</notes>
</species>

<species id="M_g3p_c" name="Glyceraldehyde 3-phosphate" compartment="C_c" charge="-2" boundaryCondition="false">
<notes><html xmlns="http://www.w3.org/1999/xhtml">
<html:p>FORMULA: C3H5O6P</html:p>
</html>
</notes>
</species>

<species id="M_g6p_DASH_B_c" name="beta-D-glucose 6-phosphate" compartment="C_c" charge="-2" boundaryCondition="false">
<notes><html xmlns="http://www.w3.org/1999/xhtml">
<html:p>FORMULA: C6H11O9P</html:p>
</html>
</notes>
</species>

<species id="M_g6p_c" name="D-Glucose 6-phosphate" compartment="C_c" charge="-2" boundaryCondition="false">
<notes><html xmlns="http://www.w3.org/1999/xhtml">
<html:p>FORMULA: C6H11O9P</html:p>
</html>
</notes>
</species>

<species id="M_ga_c" name="Gallic acid" compartment="C_c" charge="-1" boundaryCondition="false">
<notes><html xmlns="http://www.w3.org/1999/xhtml">
<html:p>FORMULA: C7H5O5</html:p>
</html>
</notes>
</species>

<species id="M_ga_e" name="Gallic acid" compartment="C_e" charge="-1" boundaryCondition="false">
<notes><html xmlns="http://www.w3.org/1999/xhtml">
<html:p>FORMULA: C7H5O5</html:p>
</html>
</notes>
</species>

<species id="M_ga_p" name="Gallic acid" compartment="C_p" charge="-1" boundaryCondition="false">
<notes><html xmlns="http://www.w3.org/1999/xhtml">
<html:p>FORMULA: C7H5O5</html:p>
</html>
</notes>
</species>

<species id="M_gam1p_c" name="D-Glucosamine 1-phosphate" compartment="C_c" charge="-1" boundaryCondition="false">
<notes><html xmlns="http://www.w3.org/1999/xhtml">
<html:p>FORMULA: C6H13NO8P</html:p>
</html>
</notes>
</species>

<species id="M_gam6p_c" name="D-Glucosamine 6-phosphate" compartment="C_c" charge="-1" boundaryCondition="false">
<notes><html xmlns="http://www.w3.org/1999/xhtml">
<html:p>FORMULA: C6H13NO8P</html:p>
</html>
</notes>
</species>

<species id="M_gar_c" name="N1-(5-Phospho-D-ribosyl)glycinamide" compartment="C_c" charge="-1" boundaryCondition="false">
<notes><html xmlns="http://www.w3.org/1999/xhtml">
<html:p>FORMULA: C7H14N2O8P</html:p>
</html>
</notes>
</species>

<species id="M_gcald_c" name="Glycolaldehyde" compartment="C_c" charge="0" boundaryCondition="false">
<notes><html xmlns="http://www.w3.org/1999/xhtml">
<html:p>FORMULA: C2H4O2</html:p>
</html>
</notes>
</species>

<species id="M_gdbtal_c" name="_4-Guanidinobutanal" compartment="C_c" charge="1" boundaryCondition="false">
<notes><html xmlns="http://www.w3.org/1999/xhtml">
<html:p>FORMULA: C5H12N3O</html:p>
</html>
</notes>
</species>

<species id="M_gdp_c" name="GDP" compartment="C_c" charge="-3" boundaryCondition="false">
<notes><html xmlns="http://www.w3.org/1999/xhtml">
<html:p>FORMULA: C10H12N5O11P2</html:p>
</html>
</notes>
</species>

<species id="M_gdptp_c" name="Guanosine 3&apos;-diphosphate 5&apos;-triphosphate" compartment="C_c" charge="-7" boundaryCondition="false">
<notes><html xmlns="http://www.w3.org/1999/xhtml">
<html:p>FORMULA: C10H11N5O20P5</html:p>
</html>
</notes>
</species>

<species id="M_glc_DASH_D_c" name="D-Glucose" compartment="C_c" charge="0" boundaryCondition="false">
<notes><html xmlns="http://www.w3.org/1999/xhtml">
<html:p>FORMULA: C6H12O6</html:p>
</html>
</notes>
</species>

<species id="M_glc_DASH_D_e" name="D-Glucose" compartment="C_e" charge="0" boundaryCondition="false">
<notes><html xmlns="http://www.w3.org/1999/xhtml">
<html:p>FORMULA: C6H12O6</html:p>
</html>
</notes>
</species>

<species id="M_glc_DASH_D_p" name="D-Glucose" compartment="C_p" charge="0" boundaryCondition="false">
<notes><html xmlns="http://www.w3.org/1999/xhtml">
<html:p>FORMULA: C6H12O6</html:p>
</html>
</notes>
</species>

<species id="M_glcn_c" name="D-Gluconate" compartment="C_c" charge="-1" boundaryCondition="false">
<notes><html xmlns="http://www.w3.org/1999/xhtml">
<html:p>FORMULA: C6H11O7</html:p>
</html>
</notes>
</species>

<species id="M_glcn_e" name="D-Gluconate" compartment="C_e" charge="-1" boundaryCondition="false">
<notes><html xmlns="http://www.w3.org/1999/xhtml">
<html:p>FORMULA: C6H11O7</html:p>
</html>
</notes>
</species>

<species id="M_glcn_p" name="D-Gluconate" compartment="C_p" charge="-1" boundaryCondition="false">
<notes><html xmlns="http://www.w3.org/1999/xhtml">
<html:p>FORMULA: C6H11O7</html:p>
</html>
</notes>
</species>

<species id="M_gln_DASH_L_c" name="L-Glutamine" compartment="C_c" charge="0" boundaryCondition="false">
<notes><html xmlns="http://www.w3.org/1999/xhtml">
<html:p>FORMULA: C5H10N2O3</html:p>
</html>
</notes>
</species>

<species id="M_glntrna_c" name="L-Glutaminyl-tRNA(Gln)" compartment="C_c" charge="1" boundaryCondition="false">
<notes><html xmlns="http://www.w3.org/1999/xhtml">
<html:p>FORMULA: C5H9N2O2R</html:p>
</html>
</notes>
</species>

<species id="M_glu1sa_c" name="L-Glutamate 1-semialdehyde" compartment="C_c" charge="0" boundaryCondition="false">
<notes><html xmlns="http://www.w3.org/1999/xhtml">
<html:p>FORMULA: C5H9NO3</html:p>
</html>
</notes>
</species>

<species id="M_glu5p_c" name="L-Glutamate 5-phosphate" compartment="C_c" charge="-2" boundaryCondition="false">
<notes><html xmlns="http://www.w3.org/1999/xhtml">
<html:p>FORMULA: C5H8NO7P</html:p>
</html>
</notes>
</species>

<species id="M_glu5sa_c" name="L-Glutamate 5-semialdehyde" compartment="C_c" charge="0" boundaryCondition="false">
<notes><html xmlns="http://www.w3.org/1999/xhtml">
<html:p>FORMULA: C5H9NO3</html:p>
</html>
</notes>
</species>

<species id="M_glu_DASH_D_c" name="D-Glutamate" compartment="C_c" charge="-1" boundaryCondition="false">
<notes><html xmlns="http://www.w3.org/1999/xhtml">
<html:p>FORMULA: C5H8NO4</html:p>
</html>
</notes>
</species>

<species id="M_glu_DASH_L_c" name="L-Glutamate" compartment="C_c" charge="-1" boundaryCondition="false">
<notes><html xmlns="http://www.w3.org/1999/xhtml">
<html:p>FORMULA: C5H8NO4</html:p>
</html>
</notes>
</species>

<species id="M_glu_DASH_L_e" name="L-Glutamate" compartment="C_e" charge="-1" boundaryCondition="false">
<notes><html xmlns="http://www.w3.org/1999/xhtml">
<html:p>FORMULA: C5H8NO4</html:p>
</html>
</notes>
</species>

<species id="M_glu_DASH_L_p" name="L-Glutamate" compartment="C_p" charge="-1" boundaryCondition="false">
<notes><html xmlns="http://www.w3.org/1999/xhtml">
<html:p>FORMULA: C5H8NO4</html:p>
</html>
</notes>
</species>

<species id="M_glucys_c" name="gamma-L-Glutamyl-L-cysteine" compartment="C_c" charge="-1" boundaryCondition="false">
<notes><html xmlns="http://www.w3.org/1999/xhtml">
<html:p>FORMULA: C8H13N2O5S</html:p>
</html>
</notes>
</species>

<species id="M_glutar_c" name="Glutarate" compartment="C_c" charge="-2" boundaryCondition="false">
<notes><html xmlns="http://www.w3.org/1999/xhtml">
<html:p>FORMULA: C5H6O4</html:p>
</html>
</notes>
</species>

<species id="M_glutcoa_c" name="Glutaryl-CoA" compartment="C_c" charge="-5" boundaryCondition="false">
<notes><html xmlns="http://www.w3.org/1999/xhtml">
<html:p>FORMULA: C26H37N7O19P3S</html:p>
</html>
</notes>
</species>

<species id="M_glutrna_LPAREN_gln_RPAREN__c" name="L-Glutamyl-tRNA(Gln)" compartment="C_c" charge="0" boundaryCondition="false">
<notes><html xmlns="http://www.w3.org/1999/xhtml">
<html:p>FORMULA: C5H7NO3R</html:p>
</html>
</notes>
</species>

<species id="M_glutrna_c" name="L-Glutamyl-tRNA(Glu)" compartment="C_c" charge="0" boundaryCondition="false">
<notes><html xmlns="http://www.w3.org/1999/xhtml">
<html:p>FORMULA: C5H7NO3R</html:p>
</html>
</notes>
</species>

<species id="M_glx_c" name="Glyoxylate" compartment="C_c" charge="-1" boundaryCondition="false">
<notes><html xmlns="http://www.w3.org/1999/xhtml">
<html:p>FORMULA: C2H1O3</html:p>
</html>
</notes>
</species>

<species id="M_gly_c" name="Glycine" compartment="C_c" charge="0" boundaryCondition="false">
<notes><html xmlns="http://www.w3.org/1999/xhtml">
<html:p>FORMULA: C2H5NO2</html:p>
</html>
</notes>
</species>

<species id="M_gly_e" name="Glycine" compartment="C_e" charge="0" boundaryCondition="false">
<notes><html xmlns="http://www.w3.org/1999/xhtml">
<html:p>FORMULA: C2H5NO2</html:p>
</html>
</notes>
</species>

<species id="M_gly_p" name="Glycine" compartment="C_p" charge="0" boundaryCondition="false">
<notes><html xmlns="http://www.w3.org/1999/xhtml">
<html:p>FORMULA: C2H5NO2</html:p>
</html>
</notes>
</species>

<species id="M_glyald_c" name="D-Glyceraldehyde" compartment="C_c" charge="0" boundaryCondition="false">
<notes><html xmlns="http://www.w3.org/1999/xhtml">
<html:p>FORMULA: C3H6O3</html:p>
</html>
</notes>
</species>

<species id="M_glyald_e" name="D-Glyceraldehyde" compartment="C_e" charge="0" boundaryCondition="false">
<notes><html xmlns="http://www.w3.org/1999/xhtml">
<html:p>FORMULA: C3H6O3</html:p>
</html>
</notes>
</species>

<species id="M_glyald_p" name="D-Glyceraldehyde" compartment="C_p" charge="0" boundaryCondition="false">
<notes><html xmlns="http://www.w3.org/1999/xhtml">
<html:p>FORMULA: C3H6O3</html:p>
</html>
</notes>
</species>

<species id="M_glyb_c" name="Glycine betaine" compartment="C_c" charge="0" boundaryCondition="false">
<notes><html xmlns="http://www.w3.org/1999/xhtml">
<html:p>FORMULA: C5H11NO2</html:p>
</html>
</notes>
</species>

<species id="M_glyb_e" name="Glycine betaine" compartment="C_e" charge="0" boundaryCondition="false">
<notes><html xmlns="http://www.w3.org/1999/xhtml">
<html:p>FORMULA: C5H11NO2</html:p>
</html>
</notes>
</species>

<species id="M_glyb_p" name="Glycine betaine" compartment="C_p" charge="0" boundaryCondition="false">
<notes><html xmlns="http://www.w3.org/1999/xhtml">
<html:p>FORMULA: C5H11NO2</html:p>
</html>
</notes>
</species>

<species id="M_glyc3p_c" name="Glycerol 3-phosphate" compartment="C_c" charge="-2" boundaryCondition="false">
<notes><html xmlns="http://www.w3.org/1999/xhtml">
<html:p>FORMULA: C3H7O6P</html:p>
</html>
</notes>
</species>

<species id="M_glyc_DASH_R_c" name="(R)-Glycerate" compartment="C_c" charge="-1" boundaryCondition="false">
<notes><html xmlns="http://www.w3.org/1999/xhtml">
<html:p>FORMULA: C3H5O4</html:p>
</html>
</notes>
</species>

<species id="M_glyc_c" name="Glycerol" compartment="C_c" charge="0" boundaryCondition="false">
<notes><html xmlns="http://www.w3.org/1999/xhtml">
<html:p>FORMULA: C3H8O3</html:p>
</html>
</notes>
</species>

<species id="M_glyc_e" name="Glycerol" compartment="C_e" charge="0" boundaryCondition="false">
<notes><html xmlns="http://www.w3.org/1999/xhtml">
<html:p>FORMULA: C3H8O3</html:p>
</html>
</notes>
</species>

<species id="M_glyc_p" name="Glycerol" compartment="C_p" charge="0" boundaryCondition="false">
<notes><html xmlns="http://www.w3.org/1999/xhtml">
<html:p>FORMULA: C3H8O3</html:p>
</html>
</notes>
</species>

<species id="M_glyclt_c" name="Glycolate" compartment="C_c" charge="-1" boundaryCondition="false">
<notes><html xmlns="http://www.w3.org/1999/xhtml">
<html:p>FORMULA: C2H3O3</html:p>
</html>
</notes>
</species>

<species id="M_glyclt_e" name="Glycolate" compartment="C_e" charge="-1" boundaryCondition="false">
<notes><html xmlns="http://www.w3.org/1999/xhtml">
<html:p>FORMULA: C2H3O3</html:p>
</html>
</notes>
</species>

<species id="M_glyclt_p" name="Glycolate" compartment="C_p" charge="-1" boundaryCondition="false">
<notes><html xmlns="http://www.w3.org/1999/xhtml">
<html:p>FORMULA: C2H3O3</html:p>
</html>
</notes>
</species>

<species id="M_glytrna_c" name="Glycyl-tRNA(Gly)" compartment="C_c" charge="1" boundaryCondition="false">
<notes><html xmlns="http://www.w3.org/1999/xhtml">
<html:p>FORMULA: C2H4NOR</html:p>
</html>
</notes>
</species>

<species id="M_gmp_c" name="GMP" compartment="C_c" charge="-2" boundaryCondition="false">
<notes><html xmlns="http://www.w3.org/1999/xhtml">
<html:p>FORMULA: C10H12N5O8P</html:p>
</html>
</notes>
</species>

<species id="M_gmp_p" name="GMP" compartment="C_p" charge="-2" boundaryCondition="false">
<notes><html xmlns="http://www.w3.org/1999/xhtml">
<html:p>FORMULA: C10H12N5O8P</html:p>
</html>
</notes>
</species>

<species id="M_grdp_c" name="Geranyl diphosphate" compartment="C_c" charge="-3" boundaryCondition="false">
<notes><html xmlns="http://www.w3.org/1999/xhtml">
<html:p>FORMULA: C10H17O7P2</html:p>
</html>
</notes>
</species>

<species id="M_gsn_c" name="Guanosine" compartment="C_c" charge="0" boundaryCondition="false">
<notes><html xmlns="http://www.w3.org/1999/xhtml">
<html:p>FORMULA: C10H13N5O5</html:p>
</html>
</notes>
</species>

<species id="M_gsn_p" name="Guanosine" compartment="C_p" charge="0" boundaryCondition="false">
<notes><html xmlns="http://www.w3.org/1999/xhtml">
<html:p>FORMULA: C10H13N5O5</html:p>
</html>
</notes>
</species>

<species id="M_gthox_c" name="Oxidized glutathione" compartment="C_c" charge="-2" boundaryCondition="false">
<notes><html xmlns="http://www.w3.org/1999/xhtml">
<html:p>FORMULA: C20H30N6O12S2</html:p>
</html>
</notes>
</species>

<species id="M_gthrd_c" name="Reduced glutathione" compartment="C_c" charge="-1" boundaryCondition="false">
<notes><html xmlns="http://www.w3.org/1999/xhtml">
<html:p>FORMULA: C10H16N3O6S</html:p>
</html>
</notes>
</species>

<species id="M_gtp_c" name="GTP" compartment="C_c" charge="-4" boundaryCondition="false">
<notes><html xmlns="http://www.w3.org/1999/xhtml">
<html:p>FORMULA: C10H12N5O14P3</html:p>
</html>
</notes>
</species>

<species id="M_gua_c" name="Guanine" compartment="C_c" charge="0" boundaryCondition="false">
<notes><html xmlns="http://www.w3.org/1999/xhtml">
<html:p>FORMULA: C5H5N5O</html:p>
</html>
</notes>
</species>

<species id="M_h2_c" name="H2" compartment="C_c" charge="0" boundaryCondition="false">
<notes><html xmlns="http://www.w3.org/1999/xhtml">
<html:p>FORMULA: H2</html:p>
</html>
</notes>
</species>

<species id="M_h2_e" name="H2" compartment="C_e" charge="0" boundaryCondition="false">
<notes><html xmlns="http://www.w3.org/1999/xhtml">
<html:p>FORMULA: H2</html:p>
</html>
</notes>
</species>

<species id="M_h2_p" name="H2" compartment="C_p" charge="0" boundaryCondition="false">
<notes><html xmlns="http://www.w3.org/1999/xhtml">
<html:p>FORMULA: H2</html:p>
</html>
</notes>
</species>

<species id="M_h2co3_c" name="carbonic acid" compartment="C_c" charge="0" boundaryCondition="false">
<notes><html xmlns="http://www.w3.org/1999/xhtml">
<html:p>FORMULA: H2CO3</html:p>
</html>
</notes>
</species>

<species id="M_h2mb4p_c" name="_1-hydroxy-2-methyl-2-(E)-butenyl 4-diphosphate" compartment="C_c" charge="-3" boundaryCondition="false">
<notes><html xmlns="http://www.w3.org/1999/xhtml">
<html:p>FORMULA: C5H9O8P2</html:p>
</html>
</notes>
</species>

<species id="M_h2o2_c" name="Hydrogen peroxide" compartment="C_c" charge="0" boundaryCondition="false">
<notes><html xmlns="http://www.w3.org/1999/xhtml">
<html:p>FORMULA: H2O2</html:p>
</html>
</notes>
</species>

<species id="M_h2o_c" name="H2O" compartment="C_c" charge="0" boundaryCondition="false">
<notes><html xmlns="http://www.w3.org/1999/xhtml">
<html:p>FORMULA: H2O</html:p>
</html>
</notes>
</species>

<species id="M_h2o_e" name="H2O" compartment="C_e" charge="0" boundaryCondition="false">
<notes><html xmlns="http://www.w3.org/1999/xhtml">
<html:p>FORMULA: H2O</html:p>
</html>
</notes>
</species>

<species id="M_h2o_p" name="H2O" compartment="C_p" charge="0" boundaryCondition="false">
<notes><html xmlns="http://www.w3.org/1999/xhtml">
<html:p>FORMULA: H2O</html:p>
</html>
</notes>
</species>

<species id="M_h2s_c" name="Hydrogen sulfide" compartment="C_c" charge="0" boundaryCondition="false">
<notes><html xmlns="http://www.w3.org/1999/xhtml">
<html:p>FORMULA: H2S</html:p>
</html>
</notes>
</species>

<species id="M_h_c" name="H+" compartment="C_c" charge="1" boundaryCondition="false">
<notes><html xmlns="http://www.w3.org/1999/xhtml">
<html:p>FORMULA: H</html:p>
</html>
</notes>
</species>

<species id="M_h_e" name="H+" compartment="C_e" charge="1" boundaryCondition="false">
<notes><html xmlns="http://www.w3.org/1999/xhtml">
<html:p>FORMULA: H</html:p>
</html>
</notes>
</species>

<species id="M_h_p" name="H+" compartment="C_p" charge="1" boundaryCondition="false">
<notes><html xmlns="http://www.w3.org/1999/xhtml">
<html:p>FORMULA: H</html:p>
</html>
</notes>
</species>

<species id="M_hco3_c" name="Bicarbonate" compartment="C_c" charge="-1" boundaryCondition="false">
<notes><html xmlns="http://www.w3.org/1999/xhtml">
<html:p>FORMULA: CHO3</html:p>
</html>
</notes>
</species>

<species id="M_hco3_e" name="Bicarbonate" compartment="C_e" charge="-1" boundaryCondition="false">
<notes><html xmlns="http://www.w3.org/1999/xhtml">
<html:p>FORMULA: CHO3</html:p>
</html>
</notes>
</species>

<species id="M_hcys_DASH_L_c" name="L-Homocysteine" compartment="C_c" charge="0" boundaryCondition="false">
<notes><html xmlns="http://www.w3.org/1999/xhtml">
<html:p>FORMULA: C4H9NO2S</html:p>
</html>
</notes>
</species>

<species id="M_hdca_e" name="Hexadecanoate (n-C16:0)" compartment="C_e" charge="-1" boundaryCondition="false">
<notes><html xmlns="http://www.w3.org/1999/xhtml">
<html:p>FORMULA: C16H31O2</html:p>
</html>
</notes>
</species>

<species id="M_hdca_p" name="Hexadecanoate (n-C16:0)" compartment="C_p" charge="-1" boundaryCondition="false">
<notes><html xmlns="http://www.w3.org/1999/xhtml">
<html:p>FORMULA: C16H31O2</html:p>
</html>
</notes>
</species>

<species id="M_hdd2coa_c" name="trans-Hexadec-2-enoyl-CoA" compartment="C_c" charge="-4" boundaryCondition="false">
<notes><html xmlns="http://www.w3.org/1999/xhtml">
<html:p>FORMULA: C37H60N7O17P3S</html:p>
</html>
</notes>
</species>

<species id="M_hdeACP_c" name="cis-hexadec-9-enoyl-[acyl-carrier protein] (n-C16:1)" compartment="C_c" charge="-1" boundaryCondition="false">
<notes><html xmlns="http://www.w3.org/1999/xhtml">
<html:p>FORMULA: C27H49N2O8PRS</html:p>
</html>
</notes>
</species>

<species id="M_hemeO_c" name="Heme O" compartment="C_c" charge="-2" boundaryCondition="false">
<notes><html xmlns="http://www.w3.org/1999/xhtml">
<html:p>FORMULA: C49H56FeN4O5</html:p>
</html>
</notes>
</species>

<species id="M_hexACP_c" name="Hexanoyl-ACP (n-C6:0ACP)" compartment="C_c" charge="-1" boundaryCondition="false">
<notes><html xmlns="http://www.w3.org/1999/xhtml">
<html:p>FORMULA: C17H31N2O8PRS</html:p>
</html>
</notes>
</species>

<species id="M_hgbam_c" name="Hydrogenobyrinate a,c diamide" compartment="C_c" charge="-5" boundaryCondition="false">
<notes><html xmlns="http://www.w3.org/1999/xhtml">
<html:p>FORMULA: C45H57N6O12</html:p>
</html>
</notes>
</species>

<species id="M_hgbyr_c" name="Hydrogenobyrinate" compartment="C_c" charge="-6" boundaryCondition="false">
<notes><html xmlns="http://www.w3.org/1999/xhtml">
<html:p>FORMULA: C45H54N4O14</html:p>
</html>
</notes>
</species>

<species id="M_hgentis_c" name="Homogentisate" compartment="C_c" charge="-1" boundaryCondition="false">
<notes><html xmlns="http://www.w3.org/1999/xhtml">
<html:p>FORMULA: C8H7O4</html:p>
</html>
</notes>
</species>

<species id="M_his_DASH_L_c" name="L-Histidine" compartment="C_c" charge="0" boundaryCondition="false">
<notes><html xmlns="http://www.w3.org/1999/xhtml">
<html:p>FORMULA: C6H9N3O2</html:p>
</html>
</notes>
</species>

<species id="M_his_DASH_L_e" name="L-Histidine" compartment="C_e" charge="0" boundaryCondition="false">
<notes><html xmlns="http://www.w3.org/1999/xhtml">
<html:p>FORMULA: C6H9N3O2</html:p>
</html>
</notes>
</species>

<species id="M_his_DASH_L_p" name="L-Histidine" compartment="C_p" charge="0" boundaryCondition="false">
<notes><html xmlns="http://www.w3.org/1999/xhtml">
<html:p>FORMULA: C6H9N3O2</html:p>
</html>
</notes>
</species>

<species id="M_hisp_c" name="L-Histidinol phosphate" compartment="C_c" charge="-1" boundaryCondition="false">
<notes><html xmlns="http://www.w3.org/1999/xhtml">
<html:p>FORMULA: C6H11N3O4P</html:p>
</html>
</notes>
</species>

<species id="M_histd_c" name="L-Histidinol" compartment="C_c" charge="1" boundaryCondition="false">
<notes><html xmlns="http://www.w3.org/1999/xhtml">
<html:p>FORMULA: C6H12N3O</html:p>
</html>
</notes>
</species>

<species id="M_histrna_c" name="L-Histidyl-tRNA(His)" compartment="C_c" charge="1" boundaryCondition="false">
<notes><html xmlns="http://www.w3.org/1999/xhtml">
<html:p>FORMULA: C6H8N3OR</html:p>
</html>
</notes>
</species>

<species id="M_hmbil_c" name="Hydroxymethylbilane" compartment="C_c" charge="-8" boundaryCondition="false">
<notes><html xmlns="http://www.w3.org/1999/xhtml">
<html:p>FORMULA: C40H38N4O17</html:p>
</html>
</notes>
</species>

<species id="M_hmccm_c" name="_2-Hydroxy-5-methyl-cis,cis-muconate" compartment="C_c" charge="-2" boundaryCondition="false">
<notes><html xmlns="http://www.w3.org/1999/xhtml">
<html:p>FORMULA: C7H6O5</html:p>
</html>
</notes>
</species>

<species id="M_hmccms_c" name="_2-Hydroxy-5-methyl-cis,cis-muconic semialdehyde" compartment="C_c" charge="-1" boundaryCondition="false">
<notes><html xmlns="http://www.w3.org/1999/xhtml">
<html:p>FORMULA: C7H7O4</html:p>
</html>
</notes>
</species>

<species id="M_hmgcoa_c" name="Hydroxymethylglutaryl-CoA" compartment="C_c" charge="-5" boundaryCondition="false">
<notes><html xmlns="http://www.w3.org/1999/xhtml">
<html:p>FORMULA: C27H39N7O20P3S</html:p>
</html>
</notes>
</species>

<species id="M_hom_DASH_L_c" name="L-Homoserine" compartment="C_c" charge="0" boundaryCondition="false">
<notes><html xmlns="http://www.w3.org/1999/xhtml">
<html:p>FORMULA: C4H9NO3</html:p>
</html>
</notes>
</species>

<species id="M_hpyr_c" name="Hydroxypyruvate" compartment="C_c" charge="-1" boundaryCondition="false">
<notes><html xmlns="http://www.w3.org/1999/xhtml">
<html:p>FORMULA: C3H3O4</html:p>
</html>
</notes>
</species>

<species id="M_hx2coa_c" name="trans-Hex-2-enoyl-CoA" compartment="C_c" charge="-4" boundaryCondition="false">
<notes><html xmlns="http://www.w3.org/1999/xhtml">
<html:p>FORMULA: C27H40N7O17P3S</html:p>
</html>
</notes>
</species>

<species id="M_hxa_e" name="Hexanoate (n-C6:0)" compartment="C_e" charge="-1" boundaryCondition="false">
<notes><html xmlns="http://www.w3.org/1999/xhtml">
<html:p>FORMULA: C6H11O2</html:p>
</html>
</notes>
</species>

<species id="M_hxa_p" name="Hexanoate (n-C6:0)" compartment="C_p" charge="-1" boundaryCondition="false">
<notes><html xmlns="http://www.w3.org/1999/xhtml">
<html:p>FORMULA: C6H11O2</html:p>
</html>
</notes>
</species>

<species id="M_hxan_c" name="Hypoxanthine" compartment="C_c" charge="0" boundaryCondition="false">
<notes><html xmlns="http://www.w3.org/1999/xhtml">
<html:p>FORMULA: C5H4N4O</html:p>
</html>
</notes>
</species>

<species id="M_hxcoa_c" name="Hexanoyl-CoA (n-C6:0CoA)" compartment="C_c" charge="-4" boundaryCondition="false">
<notes><html xmlns="http://www.w3.org/1999/xhtml">
<html:p>FORMULA: C27H42N7O17P3S</html:p>
</html>
</notes>
</species>

<species id="M_iasp_c" name="Iminoaspartate" compartment="C_c" charge="-2" boundaryCondition="false">
<notes><html xmlns="http://www.w3.org/1999/xhtml">
<html:p>FORMULA: C4H3NO4</html:p>
</html>
</notes>
</species>

<species id="M_ibcoa_c" name="Isobutyryl-CoA" compartment="C_c" charge="-4" boundaryCondition="false">
<notes><html xmlns="http://www.w3.org/1999/xhtml">
<html:p>FORMULA: C25H38N7O17P3S</html:p>
</html>
</notes>
</species>

<species id="M_icit_c" name="Isocitrate" compartment="C_c" charge="-3" boundaryCondition="false">
<notes><html xmlns="http://www.w3.org/1999/xhtml">
<html:p>FORMULA: C6H5O7</html:p>
</html>
</notes>
</species>

<species id="M_icit_e" name="Isocitrate" compartment="C_e" charge="-3" boundaryCondition="false">
<notes><html xmlns="http://www.w3.org/1999/xhtml">
<html:p>FORMULA: C6H5O7</html:p>
</html>
</notes>
</species>

<species id="M_icit_p" name="Isocitrate" compartment="C_p" charge="-3" boundaryCondition="false">
<notes><html xmlns="http://www.w3.org/1999/xhtml">
<html:p>FORMULA: C6H5O7</html:p>
</html>
</notes>
</species>

<species id="M_ile_DASH_L_c" name="L-Isoleucine" compartment="C_c" charge="0" boundaryCondition="false">
<notes><html xmlns="http://www.w3.org/1999/xhtml">
<html:p>FORMULA: C6H13NO2</html:p>
</html>
</notes>
</species>

<species id="M_ile_DASH_L_e" name="L-Isoleucine" compartment="C_e" charge="0" boundaryCondition="false">
<notes><html xmlns="http://www.w3.org/1999/xhtml">
<html:p>FORMULA: C6H13NO2</html:p>
</html>
</notes>
</species>

<species id="M_ile_DASH_L_p" name="L-Isoleucine" compartment="C_p" charge="0" boundaryCondition="false">
<notes><html xmlns="http://www.w3.org/1999/xhtml">
<html:p>FORMULA: C6H13NO2</html:p>
</html>
</notes>
</species>

<species id="M_iletrna_c" name="L-Isoleucyl-tRNA(Ile)" compartment="C_c" charge="1" boundaryCondition="false">
<notes><html xmlns="http://www.w3.org/1999/xhtml">
<html:p>FORMULA: C6H12NOR</html:p>
</html>
</notes>
</species>

<species id="M_imacp_c" name="_3-(Imidazol-4-yl)-2-oxopropyl phosphate" compartment="C_c" charge="-2" boundaryCondition="false">
<notes><html xmlns="http://www.w3.org/1999/xhtml">
<html:p>FORMULA: C6H7N2O5P</html:p>
</html>
</notes>
</species>

<species id="M_imp_c" name="IMP" compartment="C_c" charge="-2" boundaryCondition="false">
<notes><html xmlns="http://www.w3.org/1999/xhtml">
<html:p>FORMULA: C10H11N4O8P</html:p>
</html>
</notes>
</species>

<species id="M_imp_p" name="IMP" compartment="C_p" charge="-2" boundaryCondition="false">
<notes><html xmlns="http://www.w3.org/1999/xhtml">
<html:p>FORMULA: C10H11N4O8P</html:p>
</html>
</notes>
</species>

<species id="M_indole_c" name="Indole" compartment="C_c" charge="0" boundaryCondition="false">
<notes><html xmlns="http://www.w3.org/1999/xhtml">
<html:p>FORMULA: C8H7N</html:p>
</html>
</notes>
</species>

<species id="M_ins_c" name="Inosine" compartment="C_c" charge="0" boundaryCondition="false">
<notes><html xmlns="http://www.w3.org/1999/xhtml">
<html:p>FORMULA: C10H12N4O5</html:p>
</html>
</notes>
</species>

<species id="M_ins_p" name="Inosine" compartment="C_p" charge="0" boundaryCondition="false">
<notes><html xmlns="http://www.w3.org/1999/xhtml">
<html:p>FORMULA: C10H12N4O5</html:p>
</html>
</notes>
</species>

<species id="M_ipdp_c" name="Isopentenyl diphosphate" compartment="C_c" charge="-3" boundaryCondition="false">
<notes><html xmlns="http://www.w3.org/1999/xhtml">
<html:p>FORMULA: C5H9O7P2</html:p>
</html>
</notes>
</species>

<species id="M_isetac_c" name="Isethionic acid" compartment="C_c" charge="-1" boundaryCondition="false">
<notes><html xmlns="http://www.w3.org/1999/xhtml">
<html:p>FORMULA: C2H5O4S</html:p>
</html>
</notes>
</species>

<species id="M_isetac_e" name="Isethionic acid" compartment="C_e" charge="-1" boundaryCondition="false">
<notes><html xmlns="http://www.w3.org/1999/xhtml">
<html:p>FORMULA: C2H5O4S</html:p>
</html>
</notes>
</species>

<species id="M_isetac_p" name="Isethionic acid" compartment="C_p" charge="-1" boundaryCondition="false">
<notes><html xmlns="http://www.w3.org/1999/xhtml">
<html:p>FORMULA: C2H5O4S</html:p>
</html>
</notes>
</species>

<species id="M_ivcoa_c" name="Isovaleryl-CoA" compartment="C_c" charge="-4" boundaryCondition="false">
<notes><html xmlns="http://www.w3.org/1999/xhtml">
<html:p>FORMULA: C26H40N7O17P3S</html:p>
</html>
</notes>
</species>

<species id="M_lac_DASH_D_c" name="D-Lactate" compartment="C_c" charge="-1" boundaryCondition="false">
<notes><html xmlns="http://www.w3.org/1999/xhtml">
<html:p>FORMULA: C3H5O3</html:p>
</html>
</notes>
</species>

<species id="M_lac_DASH_D_e" name="D-Lactate" compartment="C_e" charge="-1" boundaryCondition="false">
<notes><html xmlns="http://www.w3.org/1999/xhtml">
<html:p>FORMULA: C3H5O3</html:p>
</html>
</notes>
</species>

<species id="M_lac_DASH_D_p" name="D-Lactate" compartment="C_p" charge="-1" boundaryCondition="false">
<notes><html xmlns="http://www.w3.org/1999/xhtml">
<html:p>FORMULA: C3H5O3</html:p>
</html>
</notes>
</species>

<species id="M_lac_DASH_L_c" name="L-Lactate" compartment="C_c" charge="-1" boundaryCondition="false">
<notes><html xmlns="http://www.w3.org/1999/xhtml">
<html:p>FORMULA: C3H5O3</html:p>
</html>
</notes>
</species>

<species id="M_lac_DASH_L_e" name="L-Lactate" compartment="C_e" charge="-1" boundaryCondition="false">
<notes><html xmlns="http://www.w3.org/1999/xhtml">
<html:p>FORMULA: C3H5O3</html:p>
</html>
</notes>
</species>

<species id="M_lac_DASH_L_p" name="L-Lactate" compartment="C_p" charge="-1" boundaryCondition="false">
<notes><html xmlns="http://www.w3.org/1999/xhtml">
<html:p>FORMULA: C3H5O3</html:p>
</html>
</notes>
</species>

<species id="M_leu_DASH_L_c" name="L-Leucine" compartment="C_c" charge="0" boundaryCondition="false">
<notes><html xmlns="http://www.w3.org/1999/xhtml">
<html:p>FORMULA: C6H13NO2</html:p>
</html>
</notes>
</species>

<species id="M_leu_DASH_L_e" name="L-Leucine" compartment="C_e" charge="0" boundaryCondition="false">
<notes><html xmlns="http://www.w3.org/1999/xhtml">
<html:p>FORMULA: C6H13NO2</html:p>
</html>
</notes>
</species>

<species id="M_leu_DASH_L_p" name="L-Leucine" compartment="C_p" charge="0" boundaryCondition="false">
<notes><html xmlns="http://www.w3.org/1999/xhtml">
<html:p>FORMULA: C6H13NO2</html:p>
</html>
</notes>
</species>

<species id="M_leutrna_c" name="L-Leucyl-tRNA(Leu)" compartment="C_c" charge="1" boundaryCondition="false">
<notes><html xmlns="http://www.w3.org/1999/xhtml">
<html:p>FORMULA: C6H12NOR</html:p>
</html>
</notes>
</species>

<species id="M_lpam_c" name="Lipoamide" compartment="C_c" charge="0" boundaryCondition="false">
<notes><html xmlns="http://www.w3.org/1999/xhtml">
<html:p>FORMULA: C8H15NOS2</html:p>
</html>
</notes>
</species>

<species id="M_lys_DASH_D_c" name="D-Lysine" compartment="C_c" charge="1" boundaryCondition="false">
<notes><html xmlns="http://www.w3.org/1999/xhtml">
<html:p>FORMULA: C6H15N2O2</html:p>
</html>
</notes>
</species>

<species id="M_lys_DASH_L_c" name="L-Lysine" compartment="C_c" charge="1" boundaryCondition="false">
<notes><html xmlns="http://www.w3.org/1999/xhtml">
<html:p>FORMULA: C6H15N2O2</html:p>
</html>
</notes>
</species>

<species id="M_lys_DASH_L_e" name="L-Lysine" compartment="C_e" charge="1" boundaryCondition="false">
<notes><html xmlns="http://www.w3.org/1999/xhtml">
<html:p>FORMULA: C6H15N2O2</html:p>
</html>
</notes>
</species>

<species id="M_lys_DASH_L_p" name="L-Lysine" compartment="C_p" charge="1" boundaryCondition="false">
<notes><html xmlns="http://www.w3.org/1999/xhtml">
<html:p>FORMULA: C6H15N2O2</html:p>
</html>
</notes>
</species>

<species id="M_lystrna_c" name="L-Lysine-tRNA (Lys)" compartment="C_c" charge="2" boundaryCondition="false">
<notes><html xmlns="http://www.w3.org/1999/xhtml">
<html:p>FORMULA: C6H14N2OR</html:p>
</html>
</notes>
</species>

<species id="M_m_DASH_tol_c" name="m-toluate" compartment="C_c" charge="-1" boundaryCondition="false">
<notes><html xmlns="http://www.w3.org/1999/xhtml">
<html:p>FORMULA: C8H7O2</html:p>
</html>
</notes>
</species>

<species id="M_m_DASH_xyl_c" name="m-Xylene" compartment="C_c" charge="0" boundaryCondition="false">
<notes><html xmlns="http://www.w3.org/1999/xhtml">
<html:p>FORMULA: C8H10</html:p>
</html>
</notes>
</species>

<species id="M_m_DASH_xyl_e" name="m-Xylene" compartment="C_e" charge="0" boundaryCondition="false">
<notes><html xmlns="http://www.w3.org/1999/xhtml">
<html:p>FORMULA: C8H10</html:p>
</html>
</notes>
</species>

<species id="M_m_DASH_xyl_p" name="m-Xylene" compartment="C_p" charge="0" boundaryCondition="false">
<notes><html xmlns="http://www.w3.org/1999/xhtml">
<html:p>FORMULA: C8H10</html:p>
</html>
</notes>
</species>

<species id="M_malACP_c" name="Malonyl-[acyl-carrier protein]" compartment="C_c" charge="-2" boundaryCondition="false">
<notes><html xmlns="http://www.w3.org/1999/xhtml">
<html:p>FORMULA: C14H22N2O10PRS</html:p>
</html>
</notes>
</species>

<species id="M_mal_DASH_L_c" name="L-Malate" compartment="C_c" charge="-2" boundaryCondition="false">
<notes><html xmlns="http://www.w3.org/1999/xhtml">
<html:p>FORMULA: C4H4O5</html:p>
</html>
</notes>
</species>

<species id="M_mal_DASH_L_e" name="L-Malate" compartment="C_e" charge="-2" boundaryCondition="false">
<notes><html xmlns="http://www.w3.org/1999/xhtml">
<html:p>FORMULA: C4H4O5</html:p>
</html>
</notes>
</species>

<species id="M_mal_DASH_L_p" name="L-Malate" compartment="C_p" charge="-2" boundaryCondition="false">
<notes><html xmlns="http://www.w3.org/1999/xhtml">
<html:p>FORMULA: C4H4O5</html:p>
</html>
</notes>
</species>

<species id="M_malcoa_c" name="Malonyl-CoA" compartment="C_c" charge="-5" boundaryCondition="false">
<notes><html xmlns="http://www.w3.org/1999/xhtml">
<html:p>FORMULA: C24H33N7O19P3S</html:p>
</html>
</notes>
</species>

<species id="M_male_c" name="Maleate" compartment="C_c" charge="-2" boundaryCondition="false">
<notes><html xmlns="http://www.w3.org/1999/xhtml">
<html:p>FORMULA: C4H2O4</html:p>
</html>
</notes>
</species>

<species id="M_malm_c" name="Maleamate" compartment="C_c" charge="-1" boundaryCondition="false">
<notes><html xmlns="http://www.w3.org/1999/xhtml">
<html:p>FORMULA: C4H4NO3</html:p>
</html>
</notes>
</species>

<species id="M_mclPHA_c" name="Medium-chain length Polyhydroxyalkanoate (Total)" compartment="C_c" charge="0" boundaryCondition="false">
<notes><html xmlns="http://www.w3.org/1999/xhtml">
<html:p>FORMULA: C36H64O8R4</html:p>
</html>
</notes>
</species>

<species id="M_mclPHAg_c" name="Medium-chain length Polyhydroxyalkanoate growing." compartment="C_c" charge="0" boundaryCondition="false">
<notes><html xmlns="http://www.w3.org/1999/xhtml">
<html:p>FORMULA: R</html:p>
</html>
</notes>
</species>

<species id="M_met_DASH_L_c" name="L-Methionine" compartment="C_c" charge="0" boundaryCondition="false">
<notes><html xmlns="http://www.w3.org/1999/xhtml">
<html:p>FORMULA: C5H11NO2S</html:p>
</html>
</notes>
</species>

<species id="M_met_DASH_L_e" name="L-Methionine" compartment="C_e" charge="0" boundaryCondition="false">
<notes><html xmlns="http://www.w3.org/1999/xhtml">
<html:p>FORMULA: C5H11NO2S</html:p>
</html>
</notes>
</species>

<species id="M_met_DASH_L_p" name="L-Methionine" compartment="C_p" charge="0" boundaryCondition="false">
<notes><html xmlns="http://www.w3.org/1999/xhtml">
<html:p>FORMULA: C5H11NO2S</html:p>
</html>
</notes>
</species>

<species id="M_methf_c" name="_5,10-Methenyltetrahydrofolate" compartment="C_c" charge="-1" boundaryCondition="false">
<notes><html xmlns="http://www.w3.org/1999/xhtml">
<html:p>FORMULA: C20H20N7O6</html:p>
</html>
</notes>
</species>

<species id="M_mettrna_c" name="L-Methionyl-tRNA (Met)" compartment="C_c" charge="1" boundaryCondition="false">
<notes><html xmlns="http://www.w3.org/1999/xhtml">
<html:p>FORMULA: C5H10NOSR</html:p>
</html>
</notes>
</species>

<species id="M_micit_c" name="methylisocitrate" compartment="C_c" charge="-3" boundaryCondition="false">
<notes><html xmlns="http://www.w3.org/1999/xhtml">
<html:p>FORMULA: C7H7O7</html:p>
</html>
</notes>
</species>

<species id="M_mlthf_c" name="_5,10-Methylenetetrahydrofolate" compartment="C_c" charge="-2" boundaryCondition="false">
<notes><html xmlns="http://www.w3.org/1999/xhtml">
<html:p>FORMULA: C20H21N7O6</html:p>
</html>
</notes>
</species>

<species id="M_mmtsa_c" name="(S)-Methylmalonate semialdehyde" compartment="C_c" charge="-1" boundaryCondition="false">
<notes><html xmlns="http://www.w3.org/1999/xhtml">
<html:p>FORMULA: C4H5O3</html:p>
</html>
</notes>
</species>

<species id="M_mso3_c" name="methanesulfonate" compartment="C_c" charge="-1" boundaryCondition="false">
<notes><html xmlns="http://www.w3.org/1999/xhtml">
<html:p>FORMULA: CH3O3S</html:p>
</html>
</notes>
</species>

<species id="M_mso3_e" name="methanesulfonate" compartment="C_e" charge="-1" boundaryCondition="false">
<notes><html xmlns="http://www.w3.org/1999/xhtml">
<html:p>FORMULA: CH3O3S</html:p>
</html>
</notes>
</species>

<species id="M_mso3_p" name="methanesulfonate" compartment="C_p" charge="-1" boundaryCondition="false">
<notes><html xmlns="http://www.w3.org/1999/xhtml">
<html:p>FORMULA: CH3O3S</html:p>
</html>
</notes>
</species>

<species id="M_mucl_c" name="mucolactone" compartment="C_c" charge="-1" boundaryCondition="false">
<notes><html xmlns="http://www.w3.org/1999/xhtml">
<html:p>FORMULA: C6H5O4</html:p>
</html>
</notes>
</species>

<species id="M_myrsACP_c" name="Myristoyl-ACP (n-C14:0ACP)" compartment="C_c" charge="-1" boundaryCondition="false">
<notes><html xmlns="http://www.w3.org/1999/xhtml">
<html:p>FORMULA: C25H47N2O8PRS</html:p>
</html>
</notes>
</species>

<species id="M_na1_c" name="Sodium" compartment="C_c" charge="1" boundaryCondition="false">
<notes><html xmlns="http://www.w3.org/1999/xhtml">
<html:p>FORMULA: Na</html:p>
</html>
</notes>
</species>

<species id="M_na1_e" name="Sodium" compartment="C_e" charge="1" boundaryCondition="false">
<notes><html xmlns="http://www.w3.org/1999/xhtml">
<html:p>FORMULA: Na</html:p>
</html>
</notes>
</species>

<species id="M_na1_p" name="Sodium" compartment="C_p" charge="1" boundaryCondition="false">
<notes><html xmlns="http://www.w3.org/1999/xhtml">
<html:p>FORMULA: Na</html:p>
</html>
</notes>
</species>

<species id="M_nac_c" name="Nicotinate" compartment="C_c" charge="-1" boundaryCondition="false">
<notes><html xmlns="http://www.w3.org/1999/xhtml">
<html:p>FORMULA: C6H4NO2</html:p>
</html>
</notes>
</species>

<species id="M_nac_e" name="Nicotinate" compartment="C_e" charge="-1" boundaryCondition="false">
<notes><html xmlns="http://www.w3.org/1999/xhtml">
<html:p>FORMULA: C6H4NO2</html:p>
</html>
</notes>
</species>

<species id="M_nac_p" name="Nicotinate" compartment="C_p" charge="-1" boundaryCondition="false">
<notes><html xmlns="http://www.w3.org/1999/xhtml">
<html:p>FORMULA: C6H4NO2</html:p>
</html>
</notes>
</species>

<species id="M_nad_c" name="Nicotinamide adenine dinucleotide" compartment="C_c" charge="-1" boundaryCondition="false">
<notes><html xmlns="http://www.w3.org/1999/xhtml">
<html:p>FORMULA: C21H26N7O14P2</html:p>
</html>
</notes>
</species>

<species id="M_nadh_c" name="Nicotinamide adenine dinucleotide - reduced" compartment="C_c" charge="-2" boundaryCondition="false">
<notes><html xmlns="http://www.w3.org/1999/xhtml">
<html:p>FORMULA: C21H27N7O14P2</html:p>
</html>
</notes>
</species>

<species id="M_nadp_c" name="Nicotinamide adenine dinucleotide phosphate" compartment="C_c" charge="-3" boundaryCondition="false">
<notes><html xmlns="http://www.w3.org/1999/xhtml">
<html:p>FORMULA: C21H25N7O17P3</html:p>
</html>
</notes>
</species>

<species id="M_nadph_c" name="Nicotinamide adenine dinucleotide phosphate - reduced" compartment="C_c" charge="-4" boundaryCondition="false">
<notes><html xmlns="http://www.w3.org/1999/xhtml">
<html:p>FORMULA: C21H26N7O17P3</html:p>
</html>
</notes>
</species>

<species id="M_nfmalm_c" name="N-Formyl maleamic acid" compartment="C_c" charge="-1" boundaryCondition="false">
<notes><html xmlns="http://www.w3.org/1999/xhtml">
<html:p>FORMULA: C5H4NO4</html:p>
</html>
</notes>
</species>

<species id="M_nh3_c" name="Ammonia" compartment="C_c" charge="0" boundaryCondition="false">
<notes><html xmlns="http://www.w3.org/1999/xhtml">
<html:p>FORMULA: H3N</html:p>
</html>
</notes>
</species>

<species id="M_nh4_c" name="Ammonium" compartment="C_c" charge="1" boundaryCondition="false">
<notes><html xmlns="http://www.w3.org/1999/xhtml">
<html:p>FORMULA: H4N</html:p>
</html>
</notes>
</species>

<species id="M_nh4_e" name="Ammonium" compartment="C_e" charge="1" boundaryCondition="false">
<notes><html xmlns="http://www.w3.org/1999/xhtml">
<html:p>FORMULA: H4N</html:p>
</html>
</notes>
</species>

<species id="M_nh4_p" name="Ammonium" compartment="C_p" charge="1" boundaryCondition="false">
<notes><html xmlns="http://www.w3.org/1999/xhtml">
<html:p>FORMULA: H4N</html:p>
</html>
</notes>
</species>

<species id="M_ni2_c" name="nickel" compartment="C_c" charge="2" boundaryCondition="false">
<notes><html xmlns="http://www.w3.org/1999/xhtml">
<html:p>FORMULA: Ni</html:p>
</html>
</notes>
</species>

<species id="M_ni2_e" name="nickel" compartment="C_e" charge="2" boundaryCondition="false">
<notes><html xmlns="http://www.w3.org/1999/xhtml">
<html:p>FORMULA: Ni</html:p>
</html>
</notes>
</species>

<species id="M_ni2_p" name="nickel" compartment="C_p" charge="2" boundaryCondition="false">
<notes><html xmlns="http://www.w3.org/1999/xhtml">
<html:p>FORMULA: Ni</html:p>
</html>
</notes>
</species>

<species id="M_nicrnt_c" name="Nicotinate D-ribonucleotide" compartment="C_c" charge="-2" boundaryCondition="false">
<notes><html xmlns="http://www.w3.org/1999/xhtml">
<html:p>FORMULA: C11H12NO9P</html:p>
</html>
</notes>
</species>

<species id="M_no2_c" name="Nitrite" compartment="C_c" charge="-1" boundaryCondition="false">
<notes><html xmlns="http://www.w3.org/1999/xhtml">
<html:p>FORMULA: NO2</html:p>
</html>
</notes>
</species>

<species id="M_no2_e" name="Nitrite" compartment="C_e" charge="-1" boundaryCondition="false">
<notes><html xmlns="http://www.w3.org/1999/xhtml">
<html:p>FORMULA: NO2</html:p>
</html>
</notes>
</species>

<species id="M_no2_p" name="Nitrite" compartment="C_p" charge="-1" boundaryCondition="false">
<notes><html xmlns="http://www.w3.org/1999/xhtml">
<html:p>FORMULA: NO2</html:p>
</html>
</notes>
</species>

<species id="M_o2_c" name="O2" compartment="C_c" charge="0" boundaryCondition="false">
<notes><html xmlns="http://www.w3.org/1999/xhtml">
<html:p>FORMULA: O2</html:p>
</html>
</notes>
</species>

<species id="M_o2_e" name="O2" compartment="C_e" charge="0" boundaryCondition="false">
<notes><html xmlns="http://www.w3.org/1999/xhtml">
<html:p>FORMULA: O2</html:p>
</html>
</notes>
</species>

<species id="M_o2_p" name="O2" compartment="C_p" charge="0" boundaryCondition="false">
<notes><html xmlns="http://www.w3.org/1999/xhtml">
<html:p>FORMULA: O2</html:p>
</html>
</notes>
</species>

<species id="M_oaa_c" name="Oxaloacetate" compartment="C_c" charge="-2" boundaryCondition="false">
<notes><html xmlns="http://www.w3.org/1999/xhtml">
<html:p>FORMULA: C4H2O5</html:p>
</html>
</notes>
</species>

<species id="M_oc2coa_c" name="trans-Oct-2-enoyl-CoA" compartment="C_c" charge="-4" boundaryCondition="false">
<notes><html xmlns="http://www.w3.org/1999/xhtml">
<html:p>FORMULA: C29H44N7O17P3S</html:p>
</html>
</notes>
</species>

<species id="M_ocACP_c" name="Octanoyl-ACP (n-C8:0ACP)" compartment="C_c" charge="-1" boundaryCondition="false">
<notes><html xmlns="http://www.w3.org/1999/xhtml">
<html:p>FORMULA: C19H35N2O8PRS</html:p>
</html>
</notes>
</species>

<species id="M_oca_c" name="_4-oxalcitromalate" compartment="C_c" charge="-3" boundaryCondition="false">
<notes><html xmlns="http://www.w3.org/1999/xhtml">
<html:p>FORMULA: C7H5O8</html:p>
</html>
</notes>
</species>

<species id="M_occoa_c" name="Octanoyl-CoA (n-C8:0CoA)" compartment="C_c" charge="-4" boundaryCondition="false">
<notes><html xmlns="http://www.w3.org/1999/xhtml">
<html:p>FORMULA: C29H46N7O17P3S</html:p>
</html>
</notes>
</species>

<species id="M_ocdcaACP_c" name="Octadecanoyl-ACP (n-C18:0ACP)" compartment="C_c" charge="-1" boundaryCondition="false">
<notes><html xmlns="http://www.w3.org/1999/xhtml">
<html:p>FORMULA: C29H55N2O8PRS</html:p>
</html>
</notes>
</species>

<species id="M_octa_e" name="octanoate (n-C8:0)" compartment="C_e" charge="-1" boundaryCondition="false">
<notes><html xmlns="http://www.w3.org/1999/xhtml">
<html:p>FORMULA: C8H15O2</html:p>
</html>
</notes>
</species>

<species id="M_octa_p" name="octanoate (n-C8:0)" compartment="C_p" charge="-1" boundaryCondition="false">
<notes><html xmlns="http://www.w3.org/1999/xhtml">
<html:p>FORMULA: C8H15O2</html:p>
</html>
</notes>
</species>

<species id="M_octeACP_c" name="cis-octadec-11-enoyl-[acyl-carrier protein] (n-C18:1)" compartment="C_c" charge="-1" boundaryCondition="false">
<notes><html xmlns="http://www.w3.org/1999/xhtml">
<html:p>FORMULA: C29H53N2O8PRS</html:p>
</html>
</notes>
</species>

<species id="M_ohpb_c" name="_2-Oxo-3-hydroxy-4-phosphobutanoate" compartment="C_c" charge="-3" boundaryCondition="false">
<notes><html xmlns="http://www.w3.org/1999/xhtml">
<html:p>FORMULA: C4H4O8P</html:p>
</html>
</notes>
</species>

<species id="M_omaenol_c" name="_4-Carboxy-2-hydroxyhexa-2,4-dienedioate" compartment="C_c" charge="-3" boundaryCondition="false">
<notes><html xmlns="http://www.w3.org/1999/xhtml">
<html:p>FORMULA: C7H3O7</html:p>
</html>
</notes>
</species>

<species id="M_omaketo_c" name="_4-oxalomesaconate (keto form)" compartment="C_c" charge="-3" boundaryCondition="false">
<notes><html xmlns="http://www.w3.org/1999/xhtml">
<html:p>FORMULA: C7H3O7</html:p>
</html>
</notes>
</species>

<species id="M_op4en_c" name="_2-Oxopent-4-enoate" compartment="C_c" charge="-1" boundaryCondition="false">
<notes><html xmlns="http://www.w3.org/1999/xhtml">
<html:p>FORMULA: C5H5O3</html:p>
</html>
</notes>
</species>

<species id="M_orn_c" name="Ornithine" compartment="C_c" charge="1" boundaryCondition="false">
<notes><html xmlns="http://www.w3.org/1999/xhtml">
<html:p>FORMULA: C5H13N2O2</html:p>
</html>
</notes>
</species>

<species id="M_orn_e" name="Ornithine" compartment="C_e" charge="1" boundaryCondition="false">
<notes><html xmlns="http://www.w3.org/1999/xhtml">
<html:p>FORMULA: C5H13N2O2</html:p>
</html>
</notes>
</species>

<species id="M_orn_p" name="Ornithine" compartment="C_p" charge="1" boundaryCondition="false">
<notes><html xmlns="http://www.w3.org/1999/xhtml">
<html:p>FORMULA: C5H13N2O2</html:p>
</html>
</notes>
</species>

<species id="M_orot5p_c" name="Orotidine 5&apos;-phosphate" compartment="C_c" charge="-3" boundaryCondition="false">
<notes><html xmlns="http://www.w3.org/1999/xhtml">
<html:p>FORMULA: C10H10N2O11P</html:p>
</html>
</notes>
</species>

<species id="M_orot_c" name="Orotate" compartment="C_c" charge="-1" boundaryCondition="false">
<notes><html xmlns="http://www.w3.org/1999/xhtml">
<html:p>FORMULA: C5H3N2O4</html:p>
</html>
</notes>
</species>

<species id="M_oxadpcoa_c" name="_3-Oxoadipyl-CoA" compartment="C_c" charge="-5" boundaryCondition="false">
<notes><html xmlns="http://www.w3.org/1999/xhtml">
<html:p>FORMULA: C27H37N7O20P3S</html:p>
</html>
</notes>
</species>

<species id="M_oxalc_c" name="_4-oxalocrotonate" compartment="C_c" charge="-2" boundaryCondition="false">
<notes><html xmlns="http://www.w3.org/1999/xhtml">
<html:p>FORMULA: C6H4O5</html:p>
</html>
</notes>
</species>

<species id="M_oxoarg_DASH_L_c" name="_2-Oxoarginine" compartment="C_c" charge="0" boundaryCondition="false">
<notes><html xmlns="http://www.w3.org/1999/xhtml">
<html:p>FORMULA: C6H11N3O3</html:p>
</html>
</notes>
</species>

<species id="M_oxptn_c" name="_5-Oxopentanoate" compartment="C_c" charge="-1" boundaryCondition="false">
<notes><html xmlns="http://www.w3.org/1999/xhtml">
<html:p>FORMULA: C5H7O3</html:p>
</html>
</notes>
</species>

<species id="M_p_DASH_tol_c" name="p-toluate" compartment="C_c" charge="-1" boundaryCondition="false">
<notes><html xmlns="http://www.w3.org/1999/xhtml">
<html:p>FORMULA: C8H7O2</html:p>
</html>
</notes>
</species>

<species id="M_p_DASH_xyl_c" name="p-methyltoluene" compartment="C_c" charge="0" boundaryCondition="false">
<notes><html xmlns="http://www.w3.org/1999/xhtml">
<html:p>FORMULA: C8H10</html:p>
</html>
</notes>
</species>

<species id="M_p_DASH_xyl_e" name="p-methyltoluene" compartment="C_e" charge="0" boundaryCondition="false">
<notes><html xmlns="http://www.w3.org/1999/xhtml">
<html:p>FORMULA: C8H10</html:p>
</html>
</notes>
</species>

<species id="M_p_DASH_xyl_p" name="p-methyltoluene" compartment="C_p" charge="0" boundaryCondition="false">
<notes><html xmlns="http://www.w3.org/1999/xhtml">
<html:p>FORMULA: C8H10</html:p>
</html>
</notes>
</species>

<species id="M_pa120_c" name="_1,2-didodecanoyl-sn-glycerol 3-phosphate" compartment="C_c" charge="-2" boundaryCondition="false">
<notes><html xmlns="http://www.w3.org/1999/xhtml">
<html:p>FORMULA: C27H51O8P1</html:p>
</html>
</notes>
</species>

<species id="M_pa160_c" name="_1,2-dihexadecanoyl-sn-glycerol 3-phosphate" compartment="C_c" charge="-2" boundaryCondition="false">
<notes><html xmlns="http://www.w3.org/1999/xhtml">
<html:p>FORMULA: C35H67O8P1</html:p>
</html>
</notes>
</species>

<species id="M_pa161_c" name="_1,2-dihexadec-9-enoyl-sn-glycerol 3-phosphate" compartment="C_c" charge="-2" boundaryCondition="false">
<notes><html xmlns="http://www.w3.org/1999/xhtml">
<html:p>FORMULA: C35H63O8P1</html:p>
</html>
</notes>
</species>

<species id="M_pa180_c" name="_1,2-dioctadecanoyl-sn-glycerol 3-phosphate" compartment="C_c" charge="-2" boundaryCondition="false">
<notes><html xmlns="http://www.w3.org/1999/xhtml">
<html:p>FORMULA: C39H75O8P1</html:p>
</html>
</notes>
</species>

<species id="M_pa181_c" name="_1,2-dioctadec-11-enoyl-sn-glycerol 3-phosphate" compartment="C_c" charge="-2" boundaryCondition="false">
<notes><html xmlns="http://www.w3.org/1999/xhtml">
<html:p>FORMULA: C39H71O8P1</html:p>
</html>
</notes>
</species>

<species id="M_pac_c" name="Phenylacetic acid" compartment="C_c" charge="-1" boundaryCondition="false">
<notes><html xmlns="http://www.w3.org/1999/xhtml">
<html:p>FORMULA: C8H7O2</html:p>
</html>
</notes>
</species>

<species id="M_pac_e" name="Phenylacetic acid" compartment="C_e" charge="-1" boundaryCondition="false">
<notes><html xmlns="http://www.w3.org/1999/xhtml">
<html:p>FORMULA: C8H7O2</html:p>
</html>
</notes>
</species>

<species id="M_pac_p" name="Phenylacetic acid" compartment="C_p" charge="-1" boundaryCondition="false">
<notes><html xmlns="http://www.w3.org/1999/xhtml">
<html:p>FORMULA: C8H7O2</html:p>
</html>
</notes>
</species>

<species id="M_palmACP_c" name="Palmitoyl-ACP (n-C16:0ACP)" compartment="C_c" charge="-1" boundaryCondition="false">
<notes><html xmlns="http://www.w3.org/1999/xhtml">
<html:p>FORMULA: C27H51N2O8PRS</html:p>
</html>
</notes>
</species>

<species id="M_pan4p_c" name="Pantetheine 4&apos;-phosphate" compartment="C_c" charge="-2" boundaryCondition="false">
<notes><html xmlns="http://www.w3.org/1999/xhtml">
<html:p>FORMULA: C11H21N2O7PS</html:p>
</html>
</notes>
</species>

<species id="M_pant_DASH_R_c" name="(R)-Pantoate" compartment="C_c" charge="-1" boundaryCondition="false">
<notes><html xmlns="http://www.w3.org/1999/xhtml">
<html:p>FORMULA: C6H11O4</html:p>
</html>
</notes>
</species>

<species id="M_pdx5p_c" name="Pyridoxine 5&apos;-phosphate" compartment="C_c" charge="-2" boundaryCondition="false">
<notes><html xmlns="http://www.w3.org/1999/xhtml">
<html:p>FORMULA: C8H10NO6P</html:p>
</html>
</notes>
</species>

<species id="M_pe120_c" name="phosphatidylethanolamine (didodecanoyl, n-C12:0)" compartment="C_c" charge="0" boundaryCondition="false">
<notes><html xmlns="http://www.w3.org/1999/xhtml">
<html:p>FORMULA: C29H58N1O8P1</html:p>
</html>
</notes>
</species>

<species id="M_pe120_p" name="phosphatidylethanolamine (didodecanoyl, n-C12:0)" compartment="C_p" charge="0" boundaryCondition="false">
<notes><html xmlns="http://www.w3.org/1999/xhtml">
<html:p>FORMULA: C29H58N1O8P1</html:p>
</html>
</notes>
</species>

<species id="M_pe160_c" name="phosphatidylethanolamine (dihexadecanoyl, n-C16:0)" compartment="C_c" charge="0" boundaryCondition="false">
<notes><html xmlns="http://www.w3.org/1999/xhtml">
<html:p>FORMULA: C37H74N1O8P1</html:p>
</html>
</notes>
</species>

<species id="M_pe160_p" name="phosphatidylethanolamine (dihexadecanoyl, n-C16:0)" compartment="C_p" charge="0" boundaryCondition="false">
<notes><html xmlns="http://www.w3.org/1999/xhtml">
<html:p>FORMULA: C37H74N1O8P1</html:p>
</html>
</notes>
</species>

<species id="M_pe161_c" name="phosphatidylethanolamine (dihexadec-9enoyl, n-C16:1)" compartment="C_c" charge="0" boundaryCondition="false">
<notes><html xmlns="http://www.w3.org/1999/xhtml">
<html:p>FORMULA: C37H70N1O8P1</html:p>
</html>
</notes>
</species>

<species id="M_pe161_p" name="phosphatidylethanolamine (dihexadec-9enoyl, n-C16:1)" compartment="C_p" charge="0" boundaryCondition="false">
<notes><html xmlns="http://www.w3.org/1999/xhtml">
<html:p>FORMULA: C37H70N1O8P1</html:p>
</html>
</notes>
</species>

<species id="M_pe180_c" name="phosphatidylethanolamine (dioctadecanoyl, n-C18:0)" compartment="C_c" charge="0" boundaryCondition="false">
<notes><html xmlns="http://www.w3.org/1999/xhtml">
<html:p>FORMULA: C41H82N1O8P1</html:p>
</html>
</notes>
</species>

<species id="M_pe180_p" name="phosphatidylethanolamine (dioctadecanoyl, n-C18:0)" compartment="C_p" charge="0" boundaryCondition="false">
<notes><html xmlns="http://www.w3.org/1999/xhtml">
<html:p>FORMULA: C41H82N1O8P1</html:p>
</html>
</notes>
</species>

<species id="M_pe181_c" name="phosphatidylethanolamine (dioctadec-11-enoyl, n-C18:1)" compartment="C_c" charge="0" boundaryCondition="false">
<notes><html xmlns="http://www.w3.org/1999/xhtml">
<html:p>FORMULA: C41H78N1O8P1</html:p>
</html>
</notes>
</species>

<species id="M_pe181_p" name="phosphatidylethanolamine (dioctadec-11-enoyl, n-C18:1)" compartment="C_p" charge="0" boundaryCondition="false">
<notes><html xmlns="http://www.w3.org/1999/xhtml">
<html:p>FORMULA: C41H78N1O8P1</html:p>
</html>
</notes>
</species>

<species id="M_pentso3_c" name="pentanesulfonate" compartment="C_c" charge="-1" boundaryCondition="false">
<notes><html xmlns="http://www.w3.org/1999/xhtml">
<html:p>FORMULA: C5H11O3S</html:p>
</html>
</notes>
</species>

<species id="M_pentso3_e" name="pentanesulfonate" compartment="C_e" charge="-1" boundaryCondition="false">
<notes><html xmlns="http://www.w3.org/1999/xhtml">
<html:p>FORMULA: C5H11O3S</html:p>
</html>
</notes>
</species>

<species id="M_pentso3_p" name="pentanesulfonate" compartment="C_p" charge="-1" boundaryCondition="false">
<notes><html xmlns="http://www.w3.org/1999/xhtml">
<html:p>FORMULA: C5H11O3S</html:p>
</html>
</notes>
</species>

<species id="M_pep_c" name="Phosphoenolpyruvate" compartment="C_c" charge="-3" boundaryCondition="false">
<notes><html xmlns="http://www.w3.org/1999/xhtml">
<html:p>FORMULA: C3H2O6P</html:p>
</html>
</notes>
</species>

<species id="M_peptido_kt_c" name="Peptidoglycan subunit of P.putida KT2440" compartment="C_c" charge="-2" boundaryCondition="false">
<notes><html xmlns="http://www.w3.org/1999/xhtml">
<html:p>FORMULA: C40H62N8O21</html:p>
</html>
</notes>
</species>

<species id="M_pg120_c" name="Phosphatidylglycerol (didodecanoyl, n-C12:0)" compartment="C_c" charge="-1" boundaryCondition="false">
<notes><html xmlns="http://www.w3.org/1999/xhtml">
<html:p>FORMULA: C30H58O10P1</html:p>
</html>
</notes>
</species>

<species id="M_pg120_p" name="Phosphatidylglycerol (didodecanoyl, n-C12:0)" compartment="C_p" charge="-1" boundaryCondition="false">
<notes><html xmlns="http://www.w3.org/1999/xhtml">
<html:p>FORMULA: C30H58O10P1</html:p>
</html>
</notes>
</species>

<species id="M_pg160_c" name="Phosphatidylglycerol (dihexadecanoyl, n-C16:0)" compartment="C_c" charge="-1" boundaryCondition="false">
<notes><html xmlns="http://www.w3.org/1999/xhtml">
<html:p>FORMULA: C38H74O10P1</html:p>
</html>
</notes>
</species>

<species id="M_pg160_p" name="Phosphatidylglycerol (dihexadecanoyl, n-C16:0)" compartment="C_p" charge="-1" boundaryCondition="false">
<notes><html xmlns="http://www.w3.org/1999/xhtml">
<html:p>FORMULA: C38H74O10P1</html:p>
</html>
</notes>
</species>

<species id="M_pg161_c" name="Phosphatidylglycerol (dihexadec-9-enoyl, n-C16:1)" compartment="C_c" charge="-1" boundaryCondition="false">
<notes><html xmlns="http://www.w3.org/1999/xhtml">
<html:p>FORMULA: C38H70O10P1</html:p>
</html>
</notes>
</species>

<species id="M_pg161_p" name="Phosphatidylglycerol (dihexadec-9-enoyl, n-C16:1)" compartment="C_p" charge="-1" boundaryCondition="false">
<notes><html xmlns="http://www.w3.org/1999/xhtml">
<html:p>FORMULA: C38H70O10P1</html:p>
</html>
</notes>
</species>

<species id="M_pg180_c" name="Phosphatidylglycerol (dioctadecanoyl, n-C18:0)" compartment="C_c" charge="-1" boundaryCondition="false">
<notes><html xmlns="http://www.w3.org/1999/xhtml">
<html:p>FORMULA: C42H82O10P1</html:p>
</html>
</notes>
</species>

<species id="M_pg180_p" name="Phosphatidylglycerol (dioctadecanoyl, n-C18:0)" compartment="C_p" charge="-1" boundaryCondition="false">
<notes><html xmlns="http://www.w3.org/1999/xhtml">
<html:p>FORMULA: C42H82O10P1</html:p>
</html>
</notes>
</species>

<species id="M_pg181_c" name="Phosphatidylglycerol (dioctadec-11-enoyl, n-C18:1)" compartment="C_c" charge="-1" boundaryCondition="false">
<notes><html xmlns="http://www.w3.org/1999/xhtml">
<html:p>FORMULA: C42H78O10P1</html:p>
</html>
</notes>
</species>

<species id="M_pg181_p" name="Phosphatidylglycerol (dioctadec-11-enoyl, n-C18:1)" compartment="C_p" charge="-1" boundaryCondition="false">
<notes><html xmlns="http://www.w3.org/1999/xhtml">
<html:p>FORMULA: C42H78O10P1</html:p>
</html>
</notes>
</species>

<species id="M_pgp120_c" name="Phosphatidylglycerophosphate (didodecanoyl, n-C12:0)" compartment="C_c" charge="-3" boundaryCondition="false">
<notes><html xmlns="http://www.w3.org/1999/xhtml">
<html:p>FORMULA: C30H57O13P2</html:p>
</html>
</notes>
</species>

<species id="M_pgp120_p" name="Phosphatidylglycerophosphate (didodecanoyl, n-C12:0)" compartment="C_p" charge="-3" boundaryCondition="false">
<notes><html xmlns="http://www.w3.org/1999/xhtml">
<html:p>FORMULA: C30H57O13P2</html:p>
</html>
</notes>
</species>

<species id="M_pgp160_c" name="Phosphatidylglycerophosphate (dihexadecanoyl, n-C16:0)" compartment="C_c" charge="-3" boundaryCondition="false">
<notes><html xmlns="http://www.w3.org/1999/xhtml">
<html:p>FORMULA: C38H73O13P2</html:p>
</html>
</notes>
</species>

<species id="M_pgp160_p" name="Phosphatidylglycerophosphate (dihexadecanoyl, n-C16:0)" compartment="C_p" charge="-3" boundaryCondition="false">
<notes><html xmlns="http://www.w3.org/1999/xhtml">
<html:p>FORMULA: C38H73O13P2</html:p>
</html>
</notes>
</species>

<species id="M_pgp161_c" name="Phosphatidylglycerophosphate (dihexadec-9-enoyl, n-C16:1)" compartment="C_c" charge="-3" boundaryCondition="false">
<notes><html xmlns="http://www.w3.org/1999/xhtml">
<html:p>FORMULA: C38H69O13P2</html:p>
</html>
</notes>
</species>

<species id="M_pgp161_p" name="Phosphatidylglycerophosphate (dihexadec-9-enoyl, n-C16:1)" compartment="C_p" charge="-3" boundaryCondition="false">
<notes><html xmlns="http://www.w3.org/1999/xhtml">
<html:p>FORMULA: C38H69O13P2</html:p>
</html>
</notes>
</species>

<species id="M_pgp180_c" name="Phosphatidylglycerophosphate (dioctadecanoyl, n-C18:0)" compartment="C_c" charge="-3" boundaryCondition="false">
<notes><html xmlns="http://www.w3.org/1999/xhtml">
<html:p>FORMULA: C42H81O13P2</html:p>
</html>
</notes>
</species>

<species id="M_pgp180_p" name="Phosphatidylglycerophosphate (dioctadecanoyl, n-C18:0)" compartment="C_p" charge="-3" boundaryCondition="false">
<notes><html xmlns="http://www.w3.org/1999/xhtml">
<html:p>FORMULA: C42H81O13P2</html:p>
</html>
</notes>
</species>

<species id="M_pgp181_c" name="Phosphatidylglycerophosphate (dioctadec-11-enoyl, n-C18:1)" compartment="C_c" charge="-3" boundaryCondition="false">
<notes><html xmlns="http://www.w3.org/1999/xhtml">
<html:p>FORMULA: C42H77O13P2</html:p>
</html>
</notes>
</species>

<species id="M_pgp181_p" name="Phosphatidylglycerophosphate (dioctadec-11-enoyl, n-C18:1)" compartment="C_p" charge="-3" boundaryCondition="false">
<notes><html xmlns="http://www.w3.org/1999/xhtml">
<html:p>FORMULA: C42H77O13P2</html:p>
</html>
</notes>
</species>

<species id="M_phaccoa_c" name="Phenylacetyl-CoA" compartment="C_c" charge="-4" boundaryCondition="false">
<notes><html xmlns="http://www.w3.org/1999/xhtml">
<html:p>FORMULA: C29H38N7O17P3S</html:p>
</html>
</notes>
</species>

<species id="M_phe_DASH_L_c" name="L-Phenylalanine" compartment="C_c" charge="0" boundaryCondition="false">
<notes><html xmlns="http://www.w3.org/1999/xhtml">
<html:p>FORMULA: C9H11NO2</html:p>
</html>
</notes>
</species>

<species id="M_phe_DASH_L_e" name="L-Phenylalanine" compartment="C_e" charge="0" boundaryCondition="false">
<notes><html xmlns="http://www.w3.org/1999/xhtml">
<html:p>FORMULA: C9H11NO2</html:p>
</html>
</notes>
</species>

<species id="M_phe_DASH_L_p" name="L-Phenylalanine" compartment="C_p" charge="0" boundaryCondition="false">
<notes><html xmlns="http://www.w3.org/1999/xhtml">
<html:p>FORMULA: C9H11NO2</html:p>
</html>
</notes>
</species>

<species id="M_pheme_c" name="Protoheme" compartment="C_c" charge="-2" boundaryCondition="false">
<notes><html xmlns="http://www.w3.org/1999/xhtml">
<html:p>FORMULA: C34H30FeN4O4</html:p>
</html>
</notes>
</species>

<species id="M_phetrna_c" name="L-Phenylalanyl-tRNA(Phe)" compartment="C_c" charge="1" boundaryCondition="false">
<notes><html xmlns="http://www.w3.org/1999/xhtml">
<html:p>FORMULA: C9H10NOR</html:p>
</html>
</notes>
</species>

<species id="M_phom_c" name="O-Phospho-L-homoserine" compartment="C_c" charge="-2" boundaryCondition="false">
<notes><html xmlns="http://www.w3.org/1999/xhtml">
<html:p>FORMULA: C4H8NO6P</html:p>
</html>
</notes>
</species>

<species id="M_phpyr_c" name="Phenylpyruvate" compartment="C_c" charge="-1" boundaryCondition="false">
<notes><html xmlns="http://www.w3.org/1999/xhtml">
<html:p>FORMULA: C9H7O3</html:p>
</html>
</notes>
</species>

<species id="M_phthr_c" name="O-Phospho-4-hydroxy-L-threonine" compartment="C_c" charge="-2" boundaryCondition="false">
<notes><html xmlns="http://www.w3.org/1999/xhtml">
<html:p>FORMULA: C4H8NO7P</html:p>
</html>
</notes>
</species>

<species id="M_pi_c" name="Phosphate" compartment="C_c" charge="-2" boundaryCondition="false">
<notes><html xmlns="http://www.w3.org/1999/xhtml">
<html:p>FORMULA: HO4P</html:p>
</html>
</notes>
</species>

<species id="M_pi_e" name="Phosphate" compartment="C_e" charge="-2" boundaryCondition="false">
<notes><html xmlns="http://www.w3.org/1999/xhtml">
<html:p>FORMULA: HO4P</html:p>
</html>
</notes>
</species>

<species id="M_pi_p" name="Phosphate" compartment="C_p" charge="-2" boundaryCondition="false">
<notes><html xmlns="http://www.w3.org/1999/xhtml">
<html:p>FORMULA: HO4P</html:p>
</html>
</notes>
</species>

<species id="M_pmtcoa_c" name="Palmitoyl-CoA (n-C16:0CoA)" compartment="C_c" charge="-4" boundaryCondition="false">
<notes><html xmlns="http://www.w3.org/1999/xhtml">
<html:p>FORMULA: C37H62N7O17P3S</html:p>
</html>
</notes>
</species>

<species id="M_pnto_DASH_R_c" name="(R)-Pantothenate" compartment="C_c" charge="-1" boundaryCondition="false">
<notes><html xmlns="http://www.w3.org/1999/xhtml">
<html:p>FORMULA: C9H16NO5</html:p>
</html>
</notes>
</species>

<species id="M_ppa_c" name="Propionate (n-C3:0)" compartment="C_c" charge="-1" boundaryCondition="false">
<notes><html xmlns="http://www.w3.org/1999/xhtml">
<html:p>FORMULA: C3H5O2</html:p>
</html>
</notes>
</species>

<species id="M_ppa_e" name="Propionate (n-C3:0)" compartment="C_e" charge="-1" boundaryCondition="false">
<notes><html xmlns="http://www.w3.org/1999/xhtml">
<html:p>FORMULA: C3H5O2</html:p>
</html>
</notes>
</species>

<species id="M_ppa_p" name="Propionate (n-C3:0)" compartment="C_p" charge="-1" boundaryCondition="false">
<notes><html xmlns="http://www.w3.org/1999/xhtml">
<html:p>FORMULA: C3H5O2</html:p>
</html>
</notes>
</species>

<species id="M_ppal_c" name="Propanal" compartment="C_c" charge="0" boundaryCondition="false">
<notes><html xmlns="http://www.w3.org/1999/xhtml">
<html:p>FORMULA: C3H6O</html:p>
</html>
</notes>
</species>

<species id="M_ppbng_c" name="Porphobilinogen" compartment="C_c" charge="-1" boundaryCondition="false">
<notes><html xmlns="http://www.w3.org/1999/xhtml">
<html:p>FORMULA: C10H13N2O4</html:p>
</html>
</notes>
</species>

<species id="M_ppcoa_c" name="Propanoyl-CoA" compartment="C_c" charge="-4" boundaryCondition="false">
<notes><html xmlns="http://www.w3.org/1999/xhtml">
<html:p>FORMULA: C24H36N7O17P3S</html:p>
</html>
</notes>
</species>

<species id="M_ppgpp_c" name="Guanosine 3&apos;,5&apos;-bis(diphosphate)" compartment="C_c" charge="-6" boundaryCondition="false">
<notes><html xmlns="http://www.w3.org/1999/xhtml">
<html:p>FORMULA: C10H11N5O17P4</html:p>
</html>
</notes>
</species>

<species id="M_pphn_c" name="Prephenate" compartment="C_c" charge="-2" boundaryCondition="false">
<notes><html xmlns="http://www.w3.org/1999/xhtml">
<html:p>FORMULA: C10H8O6</html:p>
</html>
</notes>
</species>

<species id="M_ppi_c" name="Diphosphate" compartment="C_c" charge="-3" boundaryCondition="false">
<notes><html xmlns="http://www.w3.org/1999/xhtml">
<html:p>FORMULA: HO7P2</html:p>
</html>
</notes>
</species>

<species id="M_ppp9_c" name="Protoporphyrin" compartment="C_c" charge="-2" boundaryCondition="false">
<notes><html xmlns="http://www.w3.org/1999/xhtml">
<html:p>FORMULA: C34H32N4O4</html:p>
</html>
</notes>
</species>

<species id="M_pppg9_c" name="Protoporphyrinogen IX" compartment="C_c" charge="-2" boundaryCondition="false">
<notes><html xmlns="http://www.w3.org/1999/xhtml">
<html:p>FORMULA: C34H38N4O4</html:p>
</html>
</notes>
</species>

<species id="M_pppi_c" name="Inorganic triphosphate" compartment="C_c" charge="-4" boundaryCondition="false">
<notes><html xmlns="http://www.w3.org/1999/xhtml">
<html:p>FORMULA: HO10P3</html:p>
</html>
</notes>
</species>

<species id="M_pprdn_c" name="Piperideine" compartment="C_c" charge="0" boundaryCondition="false">
<notes><html xmlns="http://www.w3.org/1999/xhtml">
<html:p>FORMULA: C5H9N</html:p>
</html>
</notes>
</species>

<species id="M_pqq_c" name="Pyrroloquinoline-quinone" compartment="C_c" charge="-3" boundaryCondition="false">
<notes><html xmlns="http://www.w3.org/1999/xhtml">
<html:p>FORMULA: C14H3N2O8</html:p>
</html>
</notes>
</species>

<species id="M_pqqh2_c" name="Reduced pyrroloquinoline-quinone" compartment="C_c" charge="-3" boundaryCondition="false">
<notes><html xmlns="http://www.w3.org/1999/xhtml">
<html:p>FORMULA: C14H5N2O8</html:p>
</html>
</notes>
</species>

<species id="M_pram_c" name="_5-Phospho-beta-D-ribosylamine" compartment="C_c" charge="-1" boundaryCondition="false">
<notes><html xmlns="http://www.w3.org/1999/xhtml">
<html:p>FORMULA: C5H11NO7P</html:p>
</html>
</notes>
</species>

<species id="M_pran_c" name="N-(5-Phospho-D-ribosyl)anthranilate" compartment="C_c" charge="-3" boundaryCondition="false">
<notes><html xmlns="http://www.w3.org/1999/xhtml">
<html:p>FORMULA: C12H13NO9P</html:p>
</html>
</notes>
</species>

<species id="M_prbamp_c" name="_1-(5-Phosphoribosyl)-AMP" compartment="C_c" charge="-4" boundaryCondition="false">
<notes><html xmlns="http://www.w3.org/1999/xhtml">
<html:p>FORMULA: C15H19N5O14P2</html:p>
</html>
</notes>
</species>

<species id="M_prbatp_c" name="_1-(5-Phosphoribosyl)-ATP" compartment="C_c" charge="-6" boundaryCondition="false">
<notes><html xmlns="http://www.w3.org/1999/xhtml">
<html:p>FORMULA: C15H19N5O20P4</html:p>
</html>
</notes>
</species>

<species id="M_pre3a_c" name="Precorrin 3 A" compartment="C_c" charge="-7" boundaryCondition="false">
<notes><html xmlns="http://www.w3.org/1999/xhtml">
<html:p>FORMULA: C43H43N4O16</html:p>
</html>
</notes>
</species>

<species id="M_pre3b_c" name="Precorrin 3B" compartment="C_c" charge="-6" boundaryCondition="false">
<notes><html xmlns="http://www.w3.org/1999/xhtml">
<html:p>FORMULA: C43H44N4O17</html:p>
</html>
</notes>
</species>

<species id="M_pre4_c" name="Precorrin 4" compartment="C_c" charge="-8" boundaryCondition="false">
<notes><html xmlns="http://www.w3.org/1999/xhtml">
<html:p>FORMULA: C44H44N4O17</html:p>
</html>
</notes>
</species>

<species id="M_pre5_c" name="Precorrin 5" compartment="C_c" charge="-8" boundaryCondition="false">
<notes><html xmlns="http://www.w3.org/1999/xhtml">
<html:p>FORMULA: C45H46N4O17</html:p>
</html>
</notes>
</species>

<species id="M_pre6a_c" name="Precorrin 6A" compartment="C_c" charge="-7" boundaryCondition="false">
<notes><html xmlns="http://www.w3.org/1999/xhtml">
<html:p>FORMULA: C44H47N4O16</html:p>
</html>
</notes>
</species>

<species id="M_pre6b_c" name="Precorrin 6B" compartment="C_c" charge="-7" boundaryCondition="false">
<notes><html xmlns="http://www.w3.org/1999/xhtml">
<html:p>FORMULA: C44H49N4O16</html:p>
</html>
</notes>
</species>

<species id="M_pre8_c" name="Precorrin 8" compartment="C_c" charge="-7" boundaryCondition="false">
<notes><html xmlns="http://www.w3.org/1999/xhtml">
<html:p>FORMULA: C45H53N4O14</html:p>
</html>
</notes>
</species>

<species id="M_prfp_c" name="_1-(5-Phosphoribosyl)-5-[(5-phosphoribosylamino)methylideneamino]imidazole-4-carboxamide" compartment="C_c" charge="-4" boundaryCondition="false">
<notes><html xmlns="http://www.w3.org/1999/xhtml">
<html:p>FORMULA: C15H21N5O15P2</html:p>
</html>
</notes>
</species>

<species id="M_prlp_c" name="_5-[(5-phospho-1-deoxyribulos-1-ylamino)methylideneamino]-1-(5-phosphoribosyl)imidazole-4-carboxamide" compartment="C_c" charge="-4" boundaryCondition="false">
<notes><html xmlns="http://www.w3.org/1999/xhtml">
<html:p>FORMULA: C15H21N5O15P2</html:p>
</html>
</notes>
</species>

<species id="M_pro_DASH_L_c" name="L-Proline" compartment="C_c" charge="0" boundaryCondition="false">
<notes><html xmlns="http://www.w3.org/1999/xhtml">
<html:p>FORMULA: C5H9NO2</html:p>
</html>
</notes>
</species>

<species id="M_pro_DASH_L_e" name="L-Proline" compartment="C_e" charge="0" boundaryCondition="false">
<notes><html xmlns="http://www.w3.org/1999/xhtml">
<html:p>FORMULA: C5H9NO2</html:p>
</html>
</notes>
</species>

<species id="M_pro_DASH_L_p" name="L-Proline" compartment="C_p" charge="0" boundaryCondition="false">
<notes><html xmlns="http://www.w3.org/1999/xhtml">
<html:p>FORMULA: C5H9NO2</html:p>
</html>
</notes>
</species>

<species id="M_protrna_c" name="L-Prolyl-tRNA(Pro)" compartment="C_c" charge="1" boundaryCondition="false">
<notes><html xmlns="http://www.w3.org/1999/xhtml">
<html:p>FORMULA: C5H8NOR</html:p>
</html>
</notes>
</species>

<species id="M_prpp_c" name="_5-Phospho-alpha-D-ribose 1-diphosphate" compartment="C_c" charge="-5" boundaryCondition="false">
<notes><html xmlns="http://www.w3.org/1999/xhtml">
<html:p>FORMULA: C5H8O14P3</html:p>
</html>
</notes>
</species>

<species id="M_ps120_c" name="phosphatidylserine (didodecanoyl, n-C12:0)" compartment="C_c" charge="-1" boundaryCondition="false">
<notes><html xmlns="http://www.w3.org/1999/xhtml">
<html:p>FORMULA: C30H57N1O10P1</html:p>
</html>
</notes>
</species>

<species id="M_ps160_c" name="phosphatidylserine (dihexadecanoyl, n-C16:0)" compartment="C_c" charge="-1" boundaryCondition="false">
<notes><html xmlns="http://www.w3.org/1999/xhtml">
<html:p>FORMULA: C38H73N1O10P1</html:p>
</html>
</notes>
</species>

<species id="M_ps161_c" name="phosphatidylserine (dihexadec-9-enoyl, n-C16:1)" compartment="C_c" charge="-1" boundaryCondition="false">
<notes><html xmlns="http://www.w3.org/1999/xhtml">
<html:p>FORMULA: C38H69N1O10P1</html:p>
</html>
</notes>
</species>

<species id="M_ps180_c" name="phosphatidylserine (dioctadecanoyl, n-C18:0)" compartment="C_c" charge="-1" boundaryCondition="false">
<notes><html xmlns="http://www.w3.org/1999/xhtml">
<html:p>FORMULA: C42H81N1O10P1</html:p>
</html>
</notes>
</species>

<species id="M_ps181_c" name="phosphatidylserine (dioctadec-11-enoyl, n-C18:1)" compartment="C_c" charge="-1" boundaryCondition="false">
<notes><html xmlns="http://www.w3.org/1999/xhtml">
<html:p>FORMULA: C42H77N1O10P1</html:p>
</html>
</notes>
</species>

<species id="M_pser_DASH_L_c" name="O-Phospho-L-serine" compartment="C_c" charge="-2" boundaryCondition="false">
<notes><html xmlns="http://www.w3.org/1999/xhtml">
<html:p>FORMULA: C3H6NO6P</html:p>
</html>
</notes>
</species>

<species id="M_ptal_c" name="pentanal" compartment="C_c" charge="0" boundaryCondition="false">
<notes><html xmlns="http://www.w3.org/1999/xhtml">
<html:p>FORMULA: C5H10O</html:p>
</html>
</notes>
</species>

<species id="M_ptrc_c" name="Putrescine" compartment="C_c" charge="2" boundaryCondition="false">
<notes><html xmlns="http://www.w3.org/1999/xhtml">
<html:p>FORMULA: C4H14N2</html:p>
</html>
</notes>
</species>

<species id="M_ptrc_e" name="Putrescine" compartment="C_e" charge="2" boundaryCondition="false">
<notes><html xmlns="http://www.w3.org/1999/xhtml">
<html:p>FORMULA: C4H14N2</html:p>
</html>
</notes>
</species>

<species id="M_ptrc_p" name="Putrescine" compartment="C_p" charge="2" boundaryCondition="false">
<notes><html xmlns="http://www.w3.org/1999/xhtml">
<html:p>FORMULA: C4H14N2</html:p>
</html>
</notes>
</species>

<species id="M_pydx5p_c" name="Pyridoxal 5&apos;-phosphate" compartment="C_c" charge="-2" boundaryCondition="false">
<notes><html xmlns="http://www.w3.org/1999/xhtml">
<html:p>FORMULA: C8H8NO6P</html:p>
</html>
</notes>
</species>

<species id="M_pydx_c" name="Pyridoxal" compartment="C_c" charge="0" boundaryCondition="false">
<notes><html xmlns="http://www.w3.org/1999/xhtml">
<html:p>FORMULA: C8H9NO3</html:p>
</html>
</notes>
</species>

<species id="M_pydxn_c" name="Pyridoxine" compartment="C_c" charge="0" boundaryCondition="false">
<notes><html xmlns="http://www.w3.org/1999/xhtml">
<html:p>FORMULA: C8H11NO3</html:p>
</html>
</notes>
</species>

<species id="M_pyr_c" name="Pyruvate" compartment="C_c" charge="-1" boundaryCondition="false">
<notes><html xmlns="http://www.w3.org/1999/xhtml">
<html:p>FORMULA: C3H3O3</html:p>
</html>
</notes>
</species>

<species id="M_q8_c" name="Ubiquinone-8" compartment="C_c" charge="0" boundaryCondition="false">
<notes><html xmlns="http://www.w3.org/1999/xhtml">
<html:p>FORMULA: C49H74O4</html:p>
</html>
</notes>
</species>

<species id="M_q8h2_c" name="Ubiquinol-8" compartment="C_c" charge="0" boundaryCondition="false">
<notes><html xmlns="http://www.w3.org/1999/xhtml">
<html:p>FORMULA: C49H76O4</html:p>
</html>
</notes>
</species>

<species id="M_quin_DASH_kt_c" name="Quinate" compartment="C_c" charge="-1" boundaryCondition="false">
<notes><html xmlns="http://www.w3.org/1999/xhtml">
<html:p>FORMULA: C7H11O6</html:p>
</html>
</notes>
</species>

<species id="M_quin_DASH_kt_e" name="Quinate" compartment="C_e" charge="-1" boundaryCondition="false">
<notes><html xmlns="http://www.w3.org/1999/xhtml">
<html:p>FORMULA: C7H11O6</html:p>
</html>
</notes>
</species>

<species id="M_quin_DASH_kt_p" name="Quinate" compartment="C_p" charge="-1" boundaryCondition="false">
<notes><html xmlns="http://www.w3.org/1999/xhtml">
<html:p>FORMULA: C7H11O6</html:p>
</html>
</notes>
</species>

<species id="M_quln_c" name="Quinolinate" compartment="C_c" charge="-2" boundaryCondition="false">
<notes><html xmlns="http://www.w3.org/1999/xhtml">
<html:p>FORMULA: C7H3NO4</html:p>
</html>
</notes>
</species>

<species id="M_r15bp_c" name="D-Ribose 1,5-bisphosphate" compartment="C_c" charge="-4" boundaryCondition="false">
<notes><html xmlns="http://www.w3.org/1999/xhtml">
<html:p>FORMULA: C5H8O11P2</html:p>
</html>
</notes>
</species>

<species id="M_r1p_c" name="alpha-D-Ribose 1-phosphate" compartment="C_c" charge="-2" boundaryCondition="false">
<notes><html xmlns="http://www.w3.org/1999/xhtml">
<html:p>FORMULA: C5H9O8P</html:p>
</html>
</notes>
</species>

<species id="M_r5p_c" name="alpha-D-Ribose 5-phosphate" compartment="C_c" charge="-2" boundaryCondition="false">
<notes><html xmlns="http://www.w3.org/1999/xhtml">
<html:p>FORMULA: C5H9O8P</html:p>
</html>
</notes>
</species>

<species id="M_rbrdxOX_c" name="Oxidized rubredoxin" compartment="C_c" charge="0" boundaryCondition="false">
<notes><html xmlns="http://www.w3.org/1999/xhtml">
<html:p>FORMULA: UK</html:p>
</html>
</notes>
</species>

<species id="M_rbrdxRD_c" name="Reduced rubredoxin" compartment="C_c" charge="0" boundaryCondition="false">
<notes><html xmlns="http://www.w3.org/1999/xhtml">
<html:p>FORMULA: UK</html:p>
</html>
</notes>
</species>

<species id="M_rdmbzi_c" name="N1-(alpha-D-ribosyl)-5,6-dimethylbenzimidazole" compartment="C_c" charge="0" boundaryCondition="false">
<notes><html xmlns="http://www.w3.org/1999/xhtml">
<html:p>FORMULA: C14H18N2O4</html:p>
</html>
</notes>
</species>

<species id="M_rib_DASH_D_c" name="D-Ribose" compartment="C_c" charge="0" boundaryCondition="false">
<notes><html xmlns="http://www.w3.org/1999/xhtml">
<html:p>FORMULA: C5H10O5</html:p>
</html>
</notes>
</species>

<species id="M_rib_DASH_D_e" name="D-Ribose" compartment="C_e" charge="0" boundaryCondition="false">
<notes><html xmlns="http://www.w3.org/1999/xhtml">
<html:p>FORMULA: C5H10O5</html:p>
</html>
</notes>
</species>

<species id="M_rib_DASH_D_p" name="D-Ribose" compartment="C_p" charge="0" boundaryCondition="false">
<notes><html xmlns="http://www.w3.org/1999/xhtml">
<html:p>FORMULA: C5H10O5</html:p>
</html>
</notes>
</species>

<species id="M_ribflv_c" name="Riboflavin" compartment="C_c" charge="0" boundaryCondition="false">
<notes><html xmlns="http://www.w3.org/1999/xhtml">
<html:p>FORMULA: C17H20N4O6</html:p>
</html>
</notes>
</species>

<species id="M_ru5p_DASH_D_c" name="D-Ribulose 5-phosphate" compartment="C_c" charge="-2" boundaryCondition="false">
<notes><html xmlns="http://www.w3.org/1999/xhtml">
<html:p>FORMULA: C5H9O8P</html:p>
</html>
</notes>
</species>

<species id="M_s7p_c" name="Sedoheptulose 7-phosphate" compartment="C_c" charge="-2" boundaryCondition="false">
<notes><html xmlns="http://www.w3.org/1999/xhtml">
<html:p>FORMULA: C7H13O10P</html:p>
</html>
</notes>
</species>

<species id="M_sarcs_c" name="Sarcosine" compartment="C_c" charge="0" boundaryCondition="false">
<notes><html xmlns="http://www.w3.org/1999/xhtml">
<html:p>FORMULA: C3H7NO2</html:p>
</html>
</notes>
</species>

<species id="M_scl_c" name="sirohydrochlorin" compartment="C_c" charge="-7" boundaryCondition="false">
<notes><html xmlns="http://www.w3.org/1999/xhtml">
<html:p>FORMULA: C42H39N4O16</html:p>
</html>
</notes>
</species>

<species id="M_scys_DASH_L_c" name="S-Sulfo-L-cysteine" compartment="C_c" charge="-1" boundaryCondition="false">
<notes><html xmlns="http://www.w3.org/1999/xhtml">
<html:p>FORMULA: C3H6NO5S2</html:p>
</html>
</notes>
</species>

<species id="M_sdhlam_c" name="S-Succinyldihydrolipoamide" compartment="C_c" charge="-1" boundaryCondition="false">
<notes><html xmlns="http://www.w3.org/1999/xhtml">
<html:p>FORMULA: C12H20NO4S2</html:p>
</html>
</notes>
</species>

<species id="M_seasmet_c" name="Se-Adenosylselenomethionine" compartment="C_c" charge="1" boundaryCondition="false">
<notes><html xmlns="http://www.w3.org/1999/xhtml">
<html:p>FORMULA: C15H23N6O5Se</html:p>
</html>
</notes>
</species>

<species id="M_selmeth_c" name="Selenomethionine" compartment="C_c" charge="0" boundaryCondition="false">
<notes><html xmlns="http://www.w3.org/1999/xhtml">
<html:p>FORMULA: C5H11NO2Se</html:p>
</html>
</notes>
</species>

<species id="M_ser_DASH_L_c" name="L-Serine" compartment="C_c" charge="0" boundaryCondition="false">
<notes><html xmlns="http://www.w3.org/1999/xhtml">
<html:p>FORMULA: C3H7NO3</html:p>
</html>
</notes>
</species>

<species id="M_ser_DASH_L_e" name="L-Serine" compartment="C_e" charge="0" boundaryCondition="false">
<notes><html xmlns="http://www.w3.org/1999/xhtml">
<html:p>FORMULA: C3H7NO3</html:p>
</html>
</notes>
</species>

<species id="M_ser_DASH_L_p" name="L-Serine" compartment="C_p" charge="0" boundaryCondition="false">
<notes><html xmlns="http://www.w3.org/1999/xhtml">
<html:p>FORMULA: C3H7NO3</html:p>
</html>
</notes>
</species>

<species id="M_sertrna_c" name="L-Seryl-tRNA(Ser)" compartment="C_c" charge="1" boundaryCondition="false">
<notes><html xmlns="http://www.w3.org/1999/xhtml">
<html:p>FORMULA: C3H6NO2R</html:p>
</html>
</notes>
</species>

<species id="M_sheme_c" name="Siroheme" compartment="C_c" charge="-8" boundaryCondition="false">
<notes><html xmlns="http://www.w3.org/1999/xhtml">
<html:p>FORMULA: C42H36FeN4O16</html:p>
</html>
</notes>
</species>

<species id="M_skm5p_c" name="Shikimate 5-phosphate" compartment="C_c" charge="-3" boundaryCondition="false">
<notes><html xmlns="http://www.w3.org/1999/xhtml">
<html:p>FORMULA: C7H8O8P</html:p>
</html>
</notes>
</species>

<species id="M_skm_c" name="Shikimate" compartment="C_c" charge="-1" boundaryCondition="false">
<notes><html xmlns="http://www.w3.org/1999/xhtml">
<html:p>FORMULA: C7H9O5</html:p>
</html>
</notes>
</species>

<species id="M_sl26da_c" name="N-Succinyl-LL-2,6-diaminoheptanedioate" compartment="C_c" charge="-2" boundaryCondition="false">
<notes><html xmlns="http://www.w3.org/1999/xhtml">
<html:p>FORMULA: C11H16N2O7</html:p>
</html>
</notes>
</species>

<species id="M_sl2a6o_c" name="N-Succinyl-2-L-amino-6-oxoheptanedioate" compartment="C_c" charge="-3" boundaryCondition="false">
<notes><html xmlns="http://www.w3.org/1999/xhtml">
<html:p>FORMULA: C11H12NO8</html:p>
</html>
</notes>
</species>

<species id="M_so3_c" name="Sulfite" compartment="C_c" charge="-2" boundaryCondition="false">
<notes><html xmlns="http://www.w3.org/1999/xhtml">
<html:p>FORMULA: O3S</html:p>
</html>
</notes>
</species>

<species id="M_so4_c" name="Sulfate" compartment="C_c" charge="-2" boundaryCondition="false">
<notes><html xmlns="http://www.w3.org/1999/xhtml">
<html:p>FORMULA: O4S</html:p>
</html>
</notes>
</species>

<species id="M_so4_e" name="Sulfate" compartment="C_e" charge="-2" boundaryCondition="false">
<notes><html xmlns="http://www.w3.org/1999/xhtml">
<html:p>FORMULA: O4S</html:p>
</html>
</notes>
</species>

<species id="M_so4_p" name="Sulfate" compartment="C_p" charge="-2" boundaryCondition="false">
<notes><html xmlns="http://www.w3.org/1999/xhtml">
<html:p>FORMULA: O4S</html:p>
</html>
</notes>
</species>

<species id="M_spmd_c" name="Spermidine" compartment="C_c" charge="3" boundaryCondition="false">
<notes><html xmlns="http://www.w3.org/1999/xhtml">
<html:p>FORMULA: C7H22N3</html:p>
</html>
</notes>
</species>

<species id="M_spmd_e" name="Spermidine" compartment="C_e" charge="3" boundaryCondition="false">
<notes><html xmlns="http://www.w3.org/1999/xhtml">
<html:p>FORMULA: C7H22N3</html:p>
</html>
</notes>
</species>

<species id="M_spmd_p" name="Spermidine" compartment="C_p" charge="3" boundaryCondition="false">
<notes><html xmlns="http://www.w3.org/1999/xhtml">
<html:p>FORMULA: C7H22N3</html:p>
</html>
</notes>
</species>

<species id="M_sucarg_c" name="N2-Succinyl-L-arginine" compartment="C_c" charge="-1" boundaryCondition="false">
<notes><html xmlns="http://www.w3.org/1999/xhtml">
<html:p>FORMULA: C10H17N4O5</html:p>
</html>
</notes>
</species>

<species id="M_succ_c" name="Succinate" compartment="C_c" charge="-2" boundaryCondition="false">
<notes><html xmlns="http://www.w3.org/1999/xhtml">
<html:p>FORMULA: C4H4O4</html:p>
</html>
</notes>
</species>

<species id="M_succ_e" name="Succinate" compartment="C_e" charge="-2" boundaryCondition="false">
<notes><html xmlns="http://www.w3.org/1999/xhtml">
<html:p>FORMULA: C4H4O4</html:p>
</html>
</notes>
</species>

<species id="M_succ_p" name="Succinate" compartment="C_p" charge="-2" boundaryCondition="false">
<notes><html xmlns="http://www.w3.org/1999/xhtml">
<html:p>FORMULA: C4H4O4</html:p>
</html>
</notes>
</species>

<species id="M_succoa_c" name="Succinyl-CoA" compartment="C_c" charge="-5" boundaryCondition="false">
<notes><html xmlns="http://www.w3.org/1999/xhtml">
<html:p>FORMULA: C25H35N7O19P3S</html:p>
</html>
</notes>
</species>

<species id="M_sucglu_c" name="N2-Succinyl-L-glutamate" compartment="C_c" charge="-3" boundaryCondition="false">
<notes><html xmlns="http://www.w3.org/1999/xhtml">
<html:p>FORMULA: C9H10NO7</html:p>
</html>
</notes>
</species>

<species id="M_sucgsa_c" name="N2-Succinyl-L-glutamate 5-semialdehyde" compartment="C_c" charge="-2" boundaryCondition="false">
<notes><html xmlns="http://www.w3.org/1999/xhtml">
<html:p>FORMULA: C9H11NO6</html:p>
</html>
</notes>
</species>

<species id="M_suchms_c" name="O-Succinyl-L-homoserine" compartment="C_c" charge="-1" boundaryCondition="false">
<notes><html xmlns="http://www.w3.org/1999/xhtml">
<html:p>FORMULA: C8H12NO6</html:p>
</html>
</notes>
</species>

<species id="M_sucorn_c" name="N2-Succinyl-L-ornithine" compartment="C_c" charge="-1" boundaryCondition="false">
<notes><html xmlns="http://www.w3.org/1999/xhtml">
<html:p>FORMULA: C9H15N2O5</html:p>
</html>
</notes>
</species>

<species id="M_sucsal_c" name="Succinic semialdehyde" compartment="C_c" charge="-1" boundaryCondition="false">
<notes><html xmlns="http://www.w3.org/1999/xhtml">
<html:p>FORMULA: C4H5O3</html:p>
</html>
</notes>
</species>

<species id="M_t3c11vaceACP_c" name="trans-3-cis-11-vacceoyl-[acyl-carrier protein]" compartment="C_c" charge="-1" boundaryCondition="false">
<notes><html xmlns="http://www.w3.org/1999/xhtml">
<html:p>FORMULA: C29H51N2O8PRS</html:p>
</html>
</notes>
</species>

<species id="M_t3c5ddeceACP_c" name="trans-3-cis-5-dodecenoyl-[acyl-carrier protein]" compartment="C_c" charge="-1" boundaryCondition="false">
<notes><html xmlns="http://www.w3.org/1999/xhtml">
<html:p>FORMULA: C23H39N2O8PRS</html:p>
</html>
</notes>
</species>

<species id="M_t3c7mrseACP_c" name="trans-3-cis-7-myristoleoyl-[acyl-carrier protein]" compartment="C_c" charge="-1" boundaryCondition="false">
<notes><html xmlns="http://www.w3.org/1999/xhtml">
<html:p>FORMULA: C25H43N2O8PRS</html:p>
</html>
</notes>
</species>

<species id="M_t3c9palmeACP_c" name="trans-3-cis-9-palmitoleoyl-[acyl-carrier protein]" compartment="C_c" charge="-1" boundaryCondition="false">
<notes><html xmlns="http://www.w3.org/1999/xhtml">
<html:p>FORMULA: C27H47N2O8PRS</html:p>
</html>
</notes>
</species>

<species id="M_taur_c" name="Taurine" compartment="C_c" charge="0" boundaryCondition="false">
<notes><html xmlns="http://www.w3.org/1999/xhtml">
<html:p>FORMULA: C2H7NO3S</html:p>
</html>
</notes>
</species>

<species id="M_taur_e" name="Taurine" compartment="C_e" charge="0" boundaryCondition="false">
<notes><html xmlns="http://www.w3.org/1999/xhtml">
<html:p>FORMULA: C2H7NO3S</html:p>
</html>
</notes>
</species>

<species id="M_taur_p" name="Taurine" compartment="C_p" charge="0" boundaryCondition="false">
<notes><html xmlns="http://www.w3.org/1999/xhtml">
<html:p>FORMULA: C2H7NO3S</html:p>
</html>
</notes>
</species>

<species id="M_td2coa_c" name="trans-Tetradec-2-enoyl-CoA" compartment="C_c" charge="-4" boundaryCondition="false">
<notes><html xmlns="http://www.w3.org/1999/xhtml">
<html:p>FORMULA: C35H56N7O17P3S</html:p>
</html>
</notes>
</species>

<species id="M_tdcoa_c" name="Tetradecanoyl-CoA (n-C14:0CoA)" compartment="C_c" charge="-4" boundaryCondition="false">
<notes><html xmlns="http://www.w3.org/1999/xhtml">
<html:p>FORMULA: C35H58N7O17P3S</html:p>
</html>
</notes>
</species>

<species id="M_tddec2eACP_c" name="trans-Dodec-2-enoyl-[acyl-carrier protein]" compartment="C_c" charge="-1" boundaryCondition="false">
<notes><html xmlns="http://www.w3.org/1999/xhtml">
<html:p>FORMULA: C23H41N2O8PRS</html:p>
</html>
</notes>
</species>

<species id="M_tdeACP_c" name="cis-tetradec-7-enoyl-[acyl-carrier protein] (n-C14:1)" compartment="C_c" charge="-1" boundaryCondition="false">
<notes><html xmlns="http://www.w3.org/1999/xhtml">
<html:p>FORMULA: C25H45N2O8PRS</html:p>
</html>
</notes>
</species>

<species id="M_tdec2eACP_c" name="trans-Dec-2-enoyl-[acyl-carrier protein]" compartment="C_c" charge="-1" boundaryCondition="false">
<notes><html xmlns="http://www.w3.org/1999/xhtml">
<html:p>FORMULA: C21H37N2O8PRS</html:p>
</html>
</notes>
</species>

<species id="M_thbpt_c" name="Tetrahydrobiopterin" compartment="C_c" charge="0" boundaryCondition="false">
<notes><html xmlns="http://www.w3.org/1999/xhtml">
<html:p>FORMULA: C9H15N5O3</html:p>
</html>
</notes>
</species>

<species id="M_thdp_c" name="_2,3,4,5-Tetrahydrodipicolinate" compartment="C_c" charge="-2" boundaryCondition="false">
<notes><html xmlns="http://www.w3.org/1999/xhtml">
<html:p>FORMULA: C7H7NO4</html:p>
</html>
</notes>
</species>

<species id="M_thex2eACP_c" name="trans-Hex-2-enoyl-[acyl-carrier protein]" compartment="C_c" charge="-1" boundaryCondition="false">
<notes><html xmlns="http://www.w3.org/1999/xhtml">
<html:p>FORMULA: C17H29N2O8PRS</html:p>
</html>
</notes>
</species>

<species id="M_thf_c" name="_5,6,7,8-Tetrahydrofolate" compartment="C_c" charge="-2" boundaryCondition="false">
<notes><html xmlns="http://www.w3.org/1999/xhtml">
<html:p>FORMULA: C19H21N7O6</html:p>
</html>
</notes>
</species>

<species id="M_thglu_c" name="Tetrahydropteroyltri-L-glutamate" compartment="C_c" charge="-2" boundaryCondition="false">
<notes><html xmlns="http://www.w3.org/1999/xhtml">
<html:p>FORMULA: C24H32N8O12</html:p>
</html>
</notes>
</species>

<species id="M_thp2c_c" name="_2,3,4,5-Tetrahydropyridine-2-carboxylate" compartment="C_c" charge="-1" boundaryCondition="false">
<notes><html xmlns="http://www.w3.org/1999/xhtml">
<html:p>FORMULA: C6H8NO2</html:p>
</html>
</notes>
</species>

<species id="M_thr_DASH_L_c" name="L-Threonine" compartment="C_c" charge="0" boundaryCondition="false">
<notes><html xmlns="http://www.w3.org/1999/xhtml">
<html:p>FORMULA: C4H9NO3</html:p>
</html>
</notes>
</species>

<species id="M_thr_DASH_L_e" name="L-Threonine" compartment="C_e" charge="0" boundaryCondition="false">
<notes><html xmlns="http://www.w3.org/1999/xhtml">
<html:p>FORMULA: C4H9NO3</html:p>
</html>
</notes>
</species>

<species id="M_thr_DASH_L_p" name="L-Threonine" compartment="C_p" charge="0" boundaryCondition="false">
<notes><html xmlns="http://www.w3.org/1999/xhtml">
<html:p>FORMULA: C4H9NO3</html:p>
</html>
</notes>
</species>

<species id="M_thrtrna_c" name="L-Threonyl-tRNA(Thr)" compartment="C_c" charge="1" boundaryCondition="false">
<notes><html xmlns="http://www.w3.org/1999/xhtml">
<html:p>FORMULA: C4H8NO2R</html:p>
</html>
</notes>
</species>

<species id="M_thymd_c" name="Thymidine" compartment="C_c" charge="0" boundaryCondition="false">
<notes><html xmlns="http://www.w3.org/1999/xhtml">
<html:p>FORMULA: C10H14N2O5</html:p>
</html>
</notes>
</species>

<species id="M_thymd_p" name="Thymidine" compartment="C_p" charge="0" boundaryCondition="false">
<notes><html xmlns="http://www.w3.org/1999/xhtml">
<html:p>FORMULA: C10H14N2O5</html:p>
</html>
</notes>
</species>

<species id="M_tmrs2eACP_c" name="trans-Tetradec-2-enoyl-[acyl-carrier protein]" compartment="C_c" charge="-1" boundaryCondition="false">
<notes><html xmlns="http://www.w3.org/1999/xhtml">
<html:p>FORMULA: C25H45N2O8PRS</html:p>
</html>
</notes>
</species>

<species id="M_toct2eACP_c" name="trans-Oct-2-enoyl-[acyl-carrier protein]" compartment="C_c" charge="-1" boundaryCondition="false">
<notes><html xmlns="http://www.w3.org/1999/xhtml">
<html:p>FORMULA: C19H33N2O8PRS</html:p>
</html>
</notes>
</species>

<species id="M_toctd2eACP_c" name="trans-octadec-2-enoyl-[acyl-carrier protein]" compartment="C_c" charge="-1" boundaryCondition="false">
<notes><html xmlns="http://www.w3.org/1999/xhtml">
<html:p>FORMULA: C29H53N2O8PRS</html:p>
</html>
</notes>
</species>

<species id="M_tol_c" name="Toluene" compartment="C_c" charge="0" boundaryCondition="false">
<notes><html xmlns="http://www.w3.org/1999/xhtml">
<html:p>FORMULA: C7H8</html:p>
</html>
</notes>
</species>

<species id="M_tol_e" name="Toluene" compartment="C_e" charge="0" boundaryCondition="false">
<notes><html xmlns="http://www.w3.org/1999/xhtml">
<html:p>FORMULA: C7H8</html:p>
</html>
</notes>
</species>

<species id="M_tol_p" name="Toluene" compartment="C_p" charge="0" boundaryCondition="false">
<notes><html xmlns="http://www.w3.org/1999/xhtml">
<html:p>FORMULA: C7H8</html:p>
</html>
</notes>
</species>

<species id="M_tpalm2eACP_c" name="trans-Hexadec-2-enoyl-[acyl-carrier protein]" compartment="C_c" charge="-1" boundaryCondition="false">
<notes><html xmlns="http://www.w3.org/1999/xhtml">
<html:p>FORMULA: C27H49N2O8PRS</html:p>
</html>
</notes>
</species>

<species id="M_trdox_c" name="Oxidized thioredoxin" compartment="C_c" charge="0" boundaryCondition="false">
<notes><html xmlns="http://www.w3.org/1999/xhtml">
<html:p>FORMULA: X</html:p>
</html>
</notes>
</species>

<species id="M_trdrd_c" name="Reduced thioredoxin" compartment="C_c" charge="0" boundaryCondition="false">
<notes><html xmlns="http://www.w3.org/1999/xhtml">
<html:p>FORMULA: XH2</html:p>
</html>
</notes>
</species>

<species id="M_trnaala_c" name="tRNA(Ala)" compartment="C_c" charge="0" boundaryCondition="false">
<notes><html xmlns="http://www.w3.org/1999/xhtml">
<html:p>FORMULA: R</html:p>
</html>
</notes>
</species>

<species id="M_trnaarg_c" name="tRNA(Arg)" compartment="C_c" charge="0" boundaryCondition="false">
<notes><html xmlns="http://www.w3.org/1999/xhtml">
<html:p>FORMULA: R</html:p>
</html>
</notes>
</species>

<species id="M_trnaasp_c" name="tRNA(Asp)" compartment="C_c" charge="0" boundaryCondition="false">
<notes><html xmlns="http://www.w3.org/1999/xhtml">
<html:p>FORMULA: R</html:p>
</html>
</notes>
</species>

<species id="M_trnacys_c" name="tRNA(Cys)" compartment="C_c" charge="0" boundaryCondition="false">
<notes><html xmlns="http://www.w3.org/1999/xhtml">
<html:p>FORMULA: R</html:p>
</html>
</notes>
</species>

<species id="M_trnagln_c" name="tRNA(Gln)" compartment="C_c" charge="0" boundaryCondition="false">
<notes><html xmlns="http://www.w3.org/1999/xhtml">
<html:p>FORMULA: R</html:p>
</html>
</notes>
</species>

<species id="M_trnaglu_c" name="tRNA (Glu)" compartment="C_c" charge="0" boundaryCondition="false">
<notes><html xmlns="http://www.w3.org/1999/xhtml">
<html:p>FORMULA: R</html:p>
</html>
</notes>
</species>

<species id="M_trnagly_c" name="tRNA(Gly)" compartment="C_c" charge="0" boundaryCondition="false">
<notes><html xmlns="http://www.w3.org/1999/xhtml">
<html:p>FORMULA: R</html:p>
</html>
</notes>
</species>

<species id="M_trnahis_c" name="tRNA(His)" compartment="C_c" charge="0" boundaryCondition="false">
<notes><html xmlns="http://www.w3.org/1999/xhtml">
<html:p>FORMULA: R</html:p>
</html>
</notes>
</species>

<species id="M_trnaile_c" name="tRNA(Ile)" compartment="C_c" charge="0" boundaryCondition="false">
<notes><html xmlns="http://www.w3.org/1999/xhtml">
<html:p>FORMULA: R</html:p>
</html>
</notes>
</species>

<species id="M_trnaleu_c" name="tRNA(Leu)" compartment="C_c" charge="0" boundaryCondition="false">
<notes><html xmlns="http://www.w3.org/1999/xhtml">
<html:p>FORMULA: R</html:p>
</html>
</notes>
</species>

<species id="M_trnalys_c" name="tRNA(Lys)" compartment="C_c" charge="0" boundaryCondition="false">
<notes><html xmlns="http://www.w3.org/1999/xhtml">
<html:p>FORMULA: R</html:p>
</html>
</notes>
</species>

<species id="M_trnamet_c" name="tRNA(Met)" compartment="C_c" charge="0" boundaryCondition="false">
<notes><html xmlns="http://www.w3.org/1999/xhtml">
<html:p>FORMULA: R</html:p>
</html>
</notes>
</species>

<species id="M_trnaphe_c" name="tRNA(Phe)" compartment="C_c" charge="0" boundaryCondition="false">
<notes><html xmlns="http://www.w3.org/1999/xhtml">
<html:p>FORMULA: R</html:p>
</html>
</notes>
</species>

<species id="M_trnapro_c" name="tRNA(Pro)" compartment="C_c" charge="0" boundaryCondition="false">
<notes><html xmlns="http://www.w3.org/1999/xhtml">
<html:p>FORMULA: R</html:p>
</html>
</notes>
</species>

<species id="M_trnaser_c" name="tRNA(Ser)" compartment="C_c" charge="0" boundaryCondition="false">
<notes><html xmlns="http://www.w3.org/1999/xhtml">
<html:p>FORMULA: R</html:p>
</html>
</notes>
</species>

<species id="M_trnathr_c" name="tRNA(Thr)" compartment="C_c" charge="0" boundaryCondition="false">
<notes><html xmlns="http://www.w3.org/1999/xhtml">
<html:p>FORMULA: R</html:p>
</html>
</notes>
</species>

<species id="M_trnatyr_c" name="tRNA(Tyr)" compartment="C_c" charge="0" boundaryCondition="false">
<notes><html xmlns="http://www.w3.org/1999/xhtml">
<html:p>FORMULA: R</html:p>
</html>
</notes>
</species>

<species id="M_trnaval_c" name="tRNA(Val)" compartment="C_c" charge="0" boundaryCondition="false">
<notes><html xmlns="http://www.w3.org/1999/xhtml">
<html:p>FORMULA: R</html:p>
</html>
</notes>
</species>

<species id="M_trp_DASH_L_c" name="L-Tryptophan" compartment="C_c" charge="0" boundaryCondition="false">
<notes><html xmlns="http://www.w3.org/1999/xhtml">
<html:p>FORMULA: C11H12N2O2</html:p>
</html>
</notes>
</species>

<species id="M_tsul_c" name="Thiosulfate" compartment="C_c" charge="-2" boundaryCondition="false">
<notes><html xmlns="http://www.w3.org/1999/xhtml">
<html:p>FORMULA: O3S2</html:p>
</html>
</notes>
</species>

<species id="M_tsul_e" name="Thiosulfate" compartment="C_e" charge="-2" boundaryCondition="false">
<notes><html xmlns="http://www.w3.org/1999/xhtml">
<html:p>FORMULA: O3S2</html:p>
</html>
</notes>
</species>

<species id="M_tsul_p" name="Thiosulfate" compartment="C_p" charge="-2" boundaryCondition="false">
<notes><html xmlns="http://www.w3.org/1999/xhtml">
<html:p>FORMULA: O3S2</html:p>
</html>
</notes>
</species>

<species id="M_ttdca_e" name="tetradecanoate (n-C14:0)" compartment="C_e" charge="-1" boundaryCondition="false">
<notes><html xmlns="http://www.w3.org/1999/xhtml">
<html:p>FORMULA: C14H27O2</html:p>
</html>
</notes>
</species>

<species id="M_ttdca_p" name="tetradecanoate (n-C14:0)" compartment="C_p" charge="-1" boundaryCondition="false">
<notes><html xmlns="http://www.w3.org/1999/xhtml">
<html:p>FORMULA: C14H27O2</html:p>
</html>
</notes>
</species>

<species id="M_tyr_DASH_L_c" name="L-Tyrosine" compartment="C_c" charge="0" boundaryCondition="false">
<notes><html xmlns="http://www.w3.org/1999/xhtml">
<html:p>FORMULA: C9H11NO3</html:p>
</html>
</notes>
</species>

<species id="M_tyr_DASH_L_e" name="L-Tyrosine" compartment="C_e" charge="0" boundaryCondition="false">
<notes><html xmlns="http://www.w3.org/1999/xhtml">
<html:p>FORMULA: C9H11NO3</html:p>
</html>
</notes>
</species>

<species id="M_tyr_DASH_L_p" name="L-Tyrosine" compartment="C_p" charge="0" boundaryCondition="false">
<notes><html xmlns="http://www.w3.org/1999/xhtml">
<html:p>FORMULA: C9H11NO3</html:p>
</html>
</notes>
</species>

<species id="M_tyrtrna_c" name="L-Tyrosyl-tRNA(Tyr)" compartment="C_c" charge="1" boundaryCondition="false">
<notes><html xmlns="http://www.w3.org/1999/xhtml">
<html:p>FORMULA: C9H10NO2R</html:p>
</html>
</notes>
</species>

<species id="M_uaagmda_c" name="Undecaprenyl-diphospho-N-acetylmuramoyl-(N-acetylglucosamine)-L-ala-D-glu-meso-2,6-diaminopimeloyl-D-ala-D-ala" compartment="C_c" charge="-4" boundaryCondition="false">
<notes><html xmlns="http://www.w3.org/1999/xhtml">
<html:p>FORMULA: C95H152N8O28P2</html:p>
</html>
</notes>
</species>

<species id="M_uaccg_c" name="UDP-N-acetyl-3-O-(1-carboxyvinyl)-D-glucosamine" compartment="C_c" charge="-3" boundaryCondition="false">
<notes><html xmlns="http://www.w3.org/1999/xhtml">
<html:p>FORMULA: C20H26N3O19P2</html:p>
</html>
</notes>
</species>

<species id="M_uacgam_c" name="UDP-N-acetyl-D-glucosamine" compartment="C_c" charge="-2" boundaryCondition="false">
<notes><html xmlns="http://www.w3.org/1999/xhtml">
<html:p>FORMULA: C17H25N3O17P2</html:p>
</html>
</notes>
</species>

<species id="M_uagmda_c" name="Undecaprenyl-diphospho-N-acetylmuramoyl-L-alanyl-D-glutamyl-meso-2,6-diaminopimeloyl-D-alanyl-D-alanine" compartment="C_c" charge="-4" boundaryCondition="false">
<notes><html xmlns="http://www.w3.org/1999/xhtml">
<html:p>FORMULA: C87H139N7O23P2</html:p>
</html>
</notes>
</species>

<species id="M_uama_c" name="UDP-N-acetylmuramoyl-L-alanine" compartment="C_c" charge="-3" boundaryCondition="false">
<notes><html xmlns="http://www.w3.org/1999/xhtml">
<html:p>FORMULA: C23H33N4O20P2</html:p>
</html>
</notes>
</species>

<species id="M_uamag_c" name="UDP-N-acetylmuramoyl-L-alanyl-D-glutamate" compartment="C_c" charge="-4" boundaryCondition="false">
<notes><html xmlns="http://www.w3.org/1999/xhtml">
<html:p>FORMULA: C28H39N5O23P2</html:p>
</html>
</notes>
</species>

<species id="M_uamr_c" name="UDP-N-acetylmuramate" compartment="C_c" charge="-3" boundaryCondition="false">
<notes><html xmlns="http://www.w3.org/1999/xhtml">
<html:p>FORMULA: C20H28N3O19P2</html:p>
</html>
</notes>
</species>

<species id="M_udcpdp_c" name="Undecaprenyl diphosphate" compartment="C_c" charge="-3" boundaryCondition="false">
<notes><html xmlns="http://www.w3.org/1999/xhtml">
<html:p>FORMULA: C55H89O7P2</html:p>
</html>
</notes>
</species>

<species id="M_udcpp_c" name="Undecaprenyl phosphate" compartment="C_c" charge="-2" boundaryCondition="false">
<notes><html xmlns="http://www.w3.org/1999/xhtml">
<html:p>FORMULA: C55H89O4P</html:p>
</html>
</notes>
</species>

<species id="M_udp_c" name="UDP" compartment="C_c" charge="-3" boundaryCondition="false">
<notes><html xmlns="http://www.w3.org/1999/xhtml">
<html:p>FORMULA: C9H11N2O12P2</html:p>
</html>
</notes>
</species>

<species id="M_udpg_c" name="UDPglucose" compartment="C_c" charge="-2" boundaryCondition="false">
<notes><html xmlns="http://www.w3.org/1999/xhtml">
<html:p>FORMULA: C15H22N2O17P2</html:p>
</html>
</notes>
</species>

<species id="M_ugmd_c" name="UDP-N-acetylmuramoyl-L-alanyl-D-gamma-glutamyl-meso-2,6-diaminopimelate" compartment="C_c" charge="-4" boundaryCondition="false">
<notes><html xmlns="http://www.w3.org/1999/xhtml">
<html:p>FORMULA: C35H51N7O26P2</html:p>
</html>
</notes>
</species>

<species id="M_ugmda_c" name="UDP-N-acetylmuramoyl-L-alanyl-D-glutamyl-meso-2,6-diaminopimeloyl-D-alanyl-D-alanine" compartment="C_c" charge="-4" boundaryCondition="false">
<notes><html xmlns="http://www.w3.org/1999/xhtml">
<html:p>FORMULA: C41H61N9O28P2</html:p>
</html>
</notes>
</species>

<species id="M_ump_c" name="UMP" compartment="C_c" charge="-2" boundaryCondition="false">
<notes><html xmlns="http://www.w3.org/1999/xhtml">
<html:p>FORMULA: C9H11N2O9P</html:p>
</html>
</notes>
</species>

<species id="M_ump_p" name="UMP" compartment="C_p" charge="-2" boundaryCondition="false">
<notes><html xmlns="http://www.w3.org/1999/xhtml">
<html:p>FORMULA: C9H11N2O9P</html:p>
</html>
</notes>
</species>

<species id="M_uppg1_c" name="Uroporphyrinogen I" compartment="C_c" charge="-8" boundaryCondition="false">
<notes><html xmlns="http://www.w3.org/1999/xhtml">
<html:p>FORMULA: C40H36N4O16</html:p>
</html>
</notes>
</species>

<species id="M_uppg3_c" name="Uroporphyrinogen III" compartment="C_c" charge="-8" boundaryCondition="false">
<notes><html xmlns="http://www.w3.org/1999/xhtml">
<html:p>FORMULA: C40H36N4O16</html:p>
</html>
</notes>
</species>

<species id="M_ura_c" name="Uracil" compartment="C_c" charge="0" boundaryCondition="false">
<notes><html xmlns="http://www.w3.org/1999/xhtml">
<html:p>FORMULA: C4H4N2O2</html:p>
</html>
</notes>
</species>

<species id="M_urate_c" name="Urate" compartment="C_c" charge="0" boundaryCondition="false">
<notes><html xmlns="http://www.w3.org/1999/xhtml">
<html:p>FORMULA: C5H4N4O3</html:p>
</html>
</notes>
</species>

<species id="M_urcan_c" name="Urocanate" compartment="C_c" charge="-1" boundaryCondition="false">
<notes><html xmlns="http://www.w3.org/1999/xhtml">
<html:p>FORMULA: C6H5N2O2</html:p>
</html>
</notes>
</species>

<species id="M_urea_c" name="Urea" compartment="C_c" charge="0" boundaryCondition="false">
<notes><html xmlns="http://www.w3.org/1999/xhtml">
<html:p>FORMULA: CH4N2O</html:p>
</html>
</notes>
</species>

<species id="M_uri_c" name="Uridine" compartment="C_c" charge="0" boundaryCondition="false">
<notes><html xmlns="http://www.w3.org/1999/xhtml">
<html:p>FORMULA: C9H12N2O6</html:p>
</html>
</notes>
</species>

<species id="M_uri_p" name="Uridine" compartment="C_p" charge="0" boundaryCondition="false">
<notes><html xmlns="http://www.w3.org/1999/xhtml">
<html:p>FORMULA: C9H12N2O6</html:p>
</html>
</notes>
</species>

<species id="M_utp_c" name="UTP" compartment="C_c" charge="-4" boundaryCondition="false">
<notes><html xmlns="http://www.w3.org/1999/xhtml">
<html:p>FORMULA: C9H11N2O15P3</html:p>
</html>
</notes>
</species>

<species id="M_val_DASH_L_c" name="L-Valine" compartment="C_c" charge="0" boundaryCondition="false">
<notes><html xmlns="http://www.w3.org/1999/xhtml">
<html:p>FORMULA: C5H11NO2</html:p>
</html>
</notes>
</species>

<species id="M_val_DASH_L_e" name="L-Valine" compartment="C_e" charge="0" boundaryCondition="false">
<notes><html xmlns="http://www.w3.org/1999/xhtml">
<html:p>FORMULA: C5H11NO2</html:p>
</html>
</notes>
</species>

<species id="M_val_DASH_L_p" name="L-Valine" compartment="C_p" charge="0" boundaryCondition="false">
<notes><html xmlns="http://www.w3.org/1999/xhtml">
<html:p>FORMULA: C5H11NO2</html:p>
</html>
</notes>
</species>

<species id="M_valtrna_c" name="L-Valyl-tRNA(Val)" compartment="C_c" charge="1" boundaryCondition="false">
<notes><html xmlns="http://www.w3.org/1999/xhtml">
<html:p>FORMULA: C5H10NOR</html:p>
</html>
</notes>
</species>

<species id="M_vanln_c" name="Vanillin" compartment="C_c" charge="0" boundaryCondition="false">
<notes><html xmlns="http://www.w3.org/1999/xhtml">
<html:p>FORMULA: C8H8O3</html:p>
</html>
</notes>
</species>

<species id="M_vanln_e" name="Vanillin" compartment="C_e" charge="0" boundaryCondition="false">
<notes><html xmlns="http://www.w3.org/1999/xhtml">
<html:p>FORMULA: C8H8O3</html:p>
</html>
</notes>
</species>

<species id="M_vanln_p" name="Vanillin" compartment="C_p" charge="0" boundaryCondition="false">
<notes><html xmlns="http://www.w3.org/1999/xhtml">
<html:p>FORMULA: C8H8O3</html:p>
</html>
</notes>
</species>

<species id="M_vanlt_c" name="Vanillate" compartment="C_c" charge="-1" boundaryCondition="false">
<notes><html xmlns="http://www.w3.org/1999/xhtml">
<html:p>FORMULA: C8H7O4</html:p>
</html>
</notes>
</species>

<species id="M_vanlt_e" name="Vanillate" compartment="C_e" charge="-1" boundaryCondition="false">
<notes><html xmlns="http://www.w3.org/1999/xhtml">
<html:p>FORMULA: C8H7O4</html:p>
</html>
</notes>
</species>

<species id="M_vanlt_p" name="Vanillate" compartment="C_p" charge="-1" boundaryCondition="false">
<notes><html xmlns="http://www.w3.org/1999/xhtml">
<html:p>FORMULA: C8H7O4</html:p>
</html>
</notes>
</species>

<species id="M_xan_c" name="Xanthine" compartment="C_c" charge="0" boundaryCondition="false">
<notes><html xmlns="http://www.w3.org/1999/xhtml">
<html:p>FORMULA: C5H4N4O2</html:p>
</html>
</notes>
</species>

<species id="M_xmp_c" name="Xanthosine 5&apos;-phosphate" compartment="C_c" charge="-2" boundaryCondition="false">
<notes><html xmlns="http://www.w3.org/1999/xhtml">
<html:p>FORMULA: C10H11N4O9P</html:p>
</html>
</notes>
</species>

<species id="M_xmp_p" name="Xanthosine 5&apos;-phosphate" compartment="C_p" charge="-2" boundaryCondition="false">
<notes><html xmlns="http://www.w3.org/1999/xhtml">
<html:p>FORMULA: C10H11N4O9P</html:p>
</html>
</notes>
</species>

<species id="M_xtsn_c" name="Xanthosine" compartment="C_c" charge="0" boundaryCondition="false">
<notes><html xmlns="http://www.w3.org/1999/xhtml">
<html:p>FORMULA: C10H12N4O6</html:p>
</html>
</notes>
</species>

<species id="M_xtsn_p" name="Xanthosine" compartment="C_p" charge="0" boundaryCondition="false">
<notes><html xmlns="http://www.w3.org/1999/xhtml">
<html:p>FORMULA: C10H12N4O6</html:p>
</html>
</notes>
</species>

<species id="M_xu5p_DASH_D_c" name="D-Xylulose 5-phosphate" compartment="C_c" charge="-2" boundaryCondition="false">
<notes><html xmlns="http://www.w3.org/1999/xhtml">
<html:p>FORMULA: C5H9O8P</html:p>
</html>
</notes>
</species>

<species id="M_2ddglcn_b" name="_2-Dehydro-3-deoxy-D-gluconate" compartment="C_e" charge="-1" boundaryCondition="true">
<notes><html xmlns="http://www.w3.org/1999/xhtml">
<html:p>FORMULA: C6H9O6</html:p>
</html>
</notes>
</species>


<species id="M_2dhglcn_b" name="_2-Dehydro-D-gluconate" compartment="C_e" charge="-1" boundaryCondition="true">
<notes><html xmlns="http://www.w3.org/1999/xhtml">
<html:p>FORMULA: C6H9O7</html:p>
</html>
</notes>
</species>


<species id="M_34dhbz_b" name="_3,4-Dihydroxybenzoate" compartment="C_e" charge="-1" boundaryCondition="true">
<notes><html xmlns="http://www.w3.org/1999/xhtml">
<html:p>FORMULA: C7H5O4</html:p>
</html>
</notes>
</species>


<species id="M_34dhcinm_b" name="_3,4-Dihydroxy-trans-cinnamate" compartment="C_e" charge="-1" boundaryCondition="true">
<notes><html xmlns="http://www.w3.org/1999/xhtml">
<html:p>FORMULA: C9H7O4</html:p>
</html>
</notes>
</species>


<species id="M_3oxoadp_b" name="_3-Oxoadipate" compartment="C_e" charge="-2" boundaryCondition="true">
<notes><html xmlns="http://www.w3.org/1999/xhtml">
<html:p>FORMULA: C6H6O5</html:p>
</html>
</notes>
</species>


<species id="M_4abut_b" name="_4-Aminobutanoate" compartment="C_e" charge="0" boundaryCondition="true">
<notes><html xmlns="http://www.w3.org/1999/xhtml">
<html:p>FORMULA: C4H9NO2</html:p>
</html>
</notes>
</species>


<species id="M_4hbz_b" name="_4-Hydroxybenzoate" compartment="C_e" charge="-1" boundaryCondition="true">
<notes><html xmlns="http://www.w3.org/1999/xhtml">
<html:p>FORMULA: C7H5O3</html:p>
</html>
</notes>
</species>


<species id="M_5mthglu_b" name="_5-Methyltetrahydropteroyltri-L-glutamate" compartment="C_c" charge="-2" boundaryCondition="true">
<notes><html xmlns="http://www.w3.org/1999/xhtml">
<html:p>FORMULA: C25H34N8O12</html:p>
</html>
</notes>
</species>


<species id="M_C100mclPHA_b" name="C10:0-Medium-chain length Polyhydroxyalkanoate." compartment="C_c" charge="0" boundaryCondition="true">
<notes><html xmlns="http://www.w3.org/1999/xhtml">
<html:p>FORMULA: C10H18O2R</html:p>
</html>
</notes>
</species>


<species id="M_C120mclPHA_b" name="C12:0-Medium-chain length Polyhydroxyalkanoate." compartment="C_c" charge="0" boundaryCondition="true">
<notes><html xmlns="http://www.w3.org/1999/xhtml">
<html:p>FORMULA: C12H22O2R</html:p>
</html>
</notes>
</species>


<species id="M_C121mclPHA_b" name="C12:1-Medium-chain length Polyhydroxyalkanoate." compartment="C_c" charge="0" boundaryCondition="true">
<notes><html xmlns="http://www.w3.org/1999/xhtml">
<html:p>FORMULA: C12H20O2R</html:p>
</html>
</notes>
</species>


<species id="M_C140mclPHA_b" name="C14:0-Medium-chain length Polyhydroxyalkanoate." compartment="C_c" charge="0" boundaryCondition="true">
<notes><html xmlns="http://www.w3.org/1999/xhtml">
<html:p>FORMULA: C14H26O2R</html:p>
</html>
</notes>
</species>


<species id="M_C141mclPHA_b" name="C14:1-Medium-chain length Polyhydroxyalkanoate." compartment="C_c" charge="0" boundaryCondition="true">
<notes><html xmlns="http://www.w3.org/1999/xhtml">
<html:p>FORMULA: C14H24O2R</html:p>
</html>
</notes>
</species>


<species id="M_C60mclPHA_b" name="C6:0-Medium-chain length Polyhydroxyalkanoate" compartment="C_c" charge="0" boundaryCondition="true">
<notes><html xmlns="http://www.w3.org/1999/xhtml">
<html:p>FORMULA: C6H10O2R</html:p>
</html>
</notes>
</species>


<species id="M_C80mclPHA_b" name="C8:0-Medium-chain length Polyhydroxyalkanoate." compartment="C_c" charge="0" boundaryCondition="true">
<notes><html xmlns="http://www.w3.org/1999/xhtml">
<html:p>FORMULA: C8H14O2R</html:p>
</html>
</notes>
</species>


<species id="M_T4hcinnm_b" name="trans-4-Hydroxycinnamate" compartment="C_e" charge="-1" boundaryCondition="true">
<notes><html xmlns="http://www.w3.org/1999/xhtml">
<html:p>FORMULA: C9H7O3</html:p>
</html>
</notes>
</species>


<species id="M_aacald_b" name="Aminoacetaldehyde" compartment="C_c" charge="1" boundaryCondition="true">
<notes><html xmlns="http://www.w3.org/1999/xhtml">
<html:p>FORMULA: C2H6NO</html:p>
</html>
</notes>
</species>


<species id="M_ac_b" name="Acetate" compartment="C_e" charge="-1" boundaryCondition="true">
<notes><html xmlns="http://www.w3.org/1999/xhtml">
<html:p>FORMULA: C2H3O2</html:p>
</html>
</notes>
</species>


<species id="M_acon_DASH_C_b" name="cis-Aconitate" compartment="C_e" charge="-3" boundaryCondition="true">
<notes><html xmlns="http://www.w3.org/1999/xhtml">
<html:p>FORMULA: C6H3O6</html:p>
</html>
</notes>
</species>


<species id="M_akg_b" name="_2-Oxoglutarate" compartment="C_e" charge="-2" boundaryCondition="true">
<notes><html xmlns="http://www.w3.org/1999/xhtml">
<html:p>FORMULA: C5H4O5</html:p>
</html>
</notes>
</species>


<species id="M_ala_DASH_L_b" name="L-Alanine" compartment="C_e" charge="0" boundaryCondition="true">
<notes><html xmlns="http://www.w3.org/1999/xhtml">
<html:p>FORMULA: C3H7NO2</html:p>
</html>
</notes>
</species>


<species id="M_arg_DASH_L_b" name="L-Arginine" compartment="C_e" charge="1" boundaryCondition="true">
<notes><html xmlns="http://www.w3.org/1999/xhtml">
<html:p>FORMULA: C6H15N4O2</html:p>
</html>
</notes>
</species>


<species id="M_asp_DASH_L_b" name="L-Aspartate" compartment="C_e" charge="-1" boundaryCondition="true">
<notes><html xmlns="http://www.w3.org/1999/xhtml">
<html:p>FORMULA: C4H6NO4</html:p>
</html>
</notes>
</species>


<species id="M_bz_b" name="Benzoate" compartment="C_e" charge="-1" boundaryCondition="true">
<notes><html xmlns="http://www.w3.org/1999/xhtml">
<html:p>FORMULA: C7H5O2</html:p>
</html>
</notes>
</species>


<species id="M_catechol_b" name="Catechol" compartment="C_e" charge="0" boundaryCondition="true">
<notes><html xmlns="http://www.w3.org/1999/xhtml">
<html:p>FORMULA: C6H6O2</html:p>
</html>
</notes>
</species>


<species id="M_chol_b" name="Choline" compartment="C_e" charge="1" boundaryCondition="true">
<notes><html xmlns="http://www.w3.org/1999/xhtml">
<html:p>FORMULA: C5H14NO</html:p>
</html>
</notes>
</species>


<species id="M_chols_b" name="Choline sulfate" compartment="C_e" charge="0" boundaryCondition="true">
<notes><html xmlns="http://www.w3.org/1999/xhtml">
<html:p>FORMULA: C5H13NO4S</html:p>
</html>
</notes>
</species>


<species id="M_cit_b" name="Citrate" compartment="C_e" charge="-3" boundaryCondition="true">
<notes><html xmlns="http://www.w3.org/1999/xhtml">
<html:p>FORMULA: C6H5O7</html:p>
</html>
</notes>
</species>


<species id="M_co2_b" name="CO2" compartment="C_e" charge="0" boundaryCondition="true">
<notes><html xmlns="http://www.w3.org/1999/xhtml">
<html:p>FORMULA: CO2</html:p>
</html>
</notes>
</species>


<species id="M_cobalt2_b" name="Co2+" compartment="C_e" charge="2" boundaryCondition="true">
<notes><html xmlns="http://www.w3.org/1999/xhtml">
<html:p>FORMULA: Co</html:p>
</html>
</notes>
</species>


<species id="M_confrl_b" name="Coniferol" compartment="C_e" charge="0" boundaryCondition="true">
<notes><html xmlns="http://www.w3.org/1999/xhtml">
<html:p>FORMULA: C10H12O3</html:p>
</html>
</notes>
</species>


<species id="M_crn_b" name="L-Carnitine" compartment="C_e" charge="0" boundaryCondition="true">
<notes><html xmlns="http://www.w3.org/1999/xhtml">
<html:p>FORMULA: C7H15NO3</html:p>
</html>
</notes>
</species>


<species id="M_cys_DASH_L_b" name="L-Cysteine" compartment="C_e" charge="0" boundaryCondition="true">
<notes><html xmlns="http://www.w3.org/1999/xhtml">
<html:p>FORMULA: C3H7NO2S</html:p>
</html>
</notes>
</species>


<species id="M_dad_DASH_5_b" name="_5&apos;-Deoxyadenosine" compartment="C_c" charge="0" boundaryCondition="true">
<notes><html xmlns="http://www.w3.org/1999/xhtml">
<html:p>FORMULA: C10H13N5O3</html:p>
</html>
</notes>
</species>


<species id="M_dca_b" name="Decanoate (n-C10:0)" compartment="C_e" charge="-1" boundaryCondition="true">
<notes><html xmlns="http://www.w3.org/1999/xhtml">
<html:p>FORMULA: C10H19O2</html:p>
</html>
</notes>
</species>


<species id="M_ddca_b" name="Dodecanoate (n-C12:0)" compartment="C_e" charge="-1" boundaryCondition="true">
<notes><html xmlns="http://www.w3.org/1999/xhtml">
<html:p>FORMULA: C12H23O2</html:p>
</html>
</notes>
</species>


<species id="M_dna5mtc_b" name="DNA 5-methylcytosine" compartment="C_c" charge="0" boundaryCondition="true">
<notes><html xmlns="http://www.w3.org/1999/xhtml">
<html:p>FORMULA: C11H19O8PR2</html:p>
</html>
</notes>
</species>


<species id="M_dna_b" name="DNA" compartment="C_c" charge="0" boundaryCondition="true">
<notes><html xmlns="http://www.w3.org/1999/xhtml">
<html:p>FORMULA: C10H17O8PR2</html:p>
</html>
</notes>
</species>


<species id="M_ethso3_b" name="ethanesulfonate" compartment="C_e" charge="-1" boundaryCondition="true">
<notes><html xmlns="http://www.w3.org/1999/xhtml">
<html:p>FORMULA: C2H5O3S</html:p>
</html>
</notes>
</species>


<species id="M_fald_b" name="Formaldehyde" compartment="C_c" charge="0" boundaryCondition="true">
<notes><html xmlns="http://www.w3.org/1999/xhtml">
<html:p>FORMULA: CH2O</html:p>
</html>
</notes>
</species>


<species id="M_fe2_b" name="Fe2+" compartment="C_e" charge="2" boundaryCondition="true">
<notes><html xmlns="http://www.w3.org/1999/xhtml">
<html:p>FORMULA: Fe</html:p>
</html>
</notes>
</species>


<species id="M_fer_b" name="Ferulate" compartment="C_e" charge="-1" boundaryCondition="true">
<notes><html xmlns="http://www.w3.org/1999/xhtml">
<html:p>FORMULA: C10H9O4</html:p>
</html>
</notes>
</species>


<species id="M_fru_b" name="D-Fructose" compartment="C_e" charge="0" boundaryCondition="true">
<notes><html xmlns="http://www.w3.org/1999/xhtml">
<html:p>FORMULA: C6H12O6</html:p>
</html>
</notes>
</species>


<species id="M_fum_b" name="Fumarate" compartment="C_e" charge="-2" boundaryCondition="true">
<notes><html xmlns="http://www.w3.org/1999/xhtml">
<html:p>FORMULA: C4H2O4</html:p>
</html>
</notes>
</species>


<species id="M_ga_b" name="Gallic acid" compartment="C_e" charge="-1" boundaryCondition="true">
<notes><html xmlns="http://www.w3.org/1999/xhtml">
<html:p>FORMULA: C7H5O5</html:p>
</html>
</notes>
</species>


<species id="M_glc_DASH_D_b" name="D-Glucose" compartment="C_e" charge="0" boundaryCondition="true">
<notes><html xmlns="http://www.w3.org/1999/xhtml">
<html:p>FORMULA: C6H12O6</html:p>
</html>
</notes>
</species>


<species id="M_glcn_b" name="D-Gluconate" compartment="C_e" charge="-1" boundaryCondition="true">
<notes><html xmlns="http://www.w3.org/1999/xhtml">
<html:p>FORMULA: C6H11O7</html:p>
</html>
</notes>
</species>


<species id="M_glu_DASH_L_b" name="L-Glutamate" compartment="C_e" charge="-1" boundaryCondition="true">
<notes><html xmlns="http://www.w3.org/1999/xhtml">
<html:p>FORMULA: C5H8NO4</html:p>
</html>
</notes>
</species>


<species id="M_gly_b" name="Glycine" compartment="C_e" charge="0" boundaryCondition="true">
<notes><html xmlns="http://www.w3.org/1999/xhtml">
<html:p>FORMULA: C2H5NO2</html:p>
</html>
</notes>
</species>


<species id="M_glyald_b" name="D-Glyceraldehyde" compartment="C_e" charge="0" boundaryCondition="true">
<notes><html xmlns="http://www.w3.org/1999/xhtml">
<html:p>FORMULA: C3H6O3</html:p>
</html>
</notes>
</species>


<species id="M_glyb_b" name="Glycine betaine" compartment="C_e" charge="0" boundaryCondition="true">
<notes><html xmlns="http://www.w3.org/1999/xhtml">
<html:p>FORMULA: C5H11NO2</html:p>
</html>
</notes>
</species>


<species id="M_glyc_b" name="Glycerol" compartment="C_e" charge="0" boundaryCondition="true">
<notes><html xmlns="http://www.w3.org/1999/xhtml">
<html:p>FORMULA: C3H8O3</html:p>
</html>
</notes>
</species>


<species id="M_glyclt_b" name="Glycolate" compartment="C_e" charge="-1" boundaryCondition="true">
<notes><html xmlns="http://www.w3.org/1999/xhtml">
<html:p>FORMULA: C2H3O3</html:p>
</html>
</notes>
</species>


<species id="M_h2_b" name="H2" compartment="C_e" charge="0" boundaryCondition="true">
<notes><html xmlns="http://www.w3.org/1999/xhtml">
<html:p>FORMULA: H2</html:p>
</html>
</notes>
</species>


<species id="M_h2o_b" name="H2O" compartment="C_e" charge="0" boundaryCondition="true">
<notes><html xmlns="http://www.w3.org/1999/xhtml">
<html:p>FORMULA: H2O</html:p>
</html>
</notes>
</species>


<species id="M_h_b" name="H+" compartment="C_e" charge="1" boundaryCondition="true">
<notes><html xmlns="http://www.w3.org/1999/xhtml">
<html:p>FORMULA: H</html:p>
</html>
</notes>
</species>


<species id="M_hco3_b" name="Bicarbonate" compartment="C_e" charge="-1" boundaryCondition="true">
<notes><html xmlns="http://www.w3.org/1999/xhtml">
<html:p>FORMULA: CHO3</html:p>
</html>
</notes>
</species>


<species id="M_hdca_b" name="Hexadecanoate (n-C16:0)" compartment="C_e" charge="-1" boundaryCondition="true">
<notes><html xmlns="http://www.w3.org/1999/xhtml">
<html:p>FORMULA: C16H31O2</html:p>
</html>
</notes>
</species>


<species id="M_his_DASH_L_b" name="L-Histidine" compartment="C_e" charge="0" boundaryCondition="true">
<notes><html xmlns="http://www.w3.org/1999/xhtml">
<html:p>FORMULA: C6H9N3O2</html:p>
</html>
</notes>
</species>


<species id="M_hxa_b" name="Hexanoate (n-C6:0)" compartment="C_e" charge="-1" boundaryCondition="true">
<notes><html xmlns="http://www.w3.org/1999/xhtml">
<html:p>FORMULA: C6H11O2</html:p>
</html>
</notes>
</species>


<species id="M_icit_b" name="Isocitrate" compartment="C_e" charge="-3" boundaryCondition="true">
<notes><html xmlns="http://www.w3.org/1999/xhtml">
<html:p>FORMULA: C6H5O7</html:p>
</html>
</notes>
</species>


<species id="M_ile_DASH_L_b" name="L-Isoleucine" compartment="C_e" charge="0" boundaryCondition="true">
<notes><html xmlns="http://www.w3.org/1999/xhtml">
<html:p>FORMULA: C6H13NO2</html:p>
</html>
</notes>
</species>


<species id="M_isetac_b" name="Isethionic acid" compartment="C_e" charge="-1" boundaryCondition="true">
<notes><html xmlns="http://www.w3.org/1999/xhtml">
<html:p>FORMULA: C2H5O4S</html:p>
</html>
</notes>
</species>


<species id="M_lac_DASH_D_b" name="D-Lactate" compartment="C_e" charge="-1" boundaryCondition="true">
<notes><html xmlns="http://www.w3.org/1999/xhtml">
<html:p>FORMULA: C3H5O3</html:p>
</html>
</notes>
</species>


<species id="M_lac_DASH_L_b" name="L-Lactate" compartment="C_e" charge="-1" boundaryCondition="true">
<notes><html xmlns="http://www.w3.org/1999/xhtml">
<html:p>FORMULA: C3H5O3</html:p>
</html>
</notes>
</species>


<species id="M_leu_DASH_L_b" name="L-Leucine" compartment="C_e" charge="0" boundaryCondition="true">
<notes><html xmlns="http://www.w3.org/1999/xhtml">
<html:p>FORMULA: C6H13NO2</html:p>
</html>
</notes>
</species>


<species id="M_lys_DASH_L_b" name="L-Lysine" compartment="C_e" charge="1" boundaryCondition="true">
<notes><html xmlns="http://www.w3.org/1999/xhtml">
<html:p>FORMULA: C6H15N2O2</html:p>
</html>
</notes>
</species>


<species id="M_m_DASH_xyl_b" name="m-Xylene" compartment="C_e" charge="0" boundaryCondition="true">
<notes><html xmlns="http://www.w3.org/1999/xhtml">
<html:p>FORMULA: C8H10</html:p>
</html>
</notes>
</species>


<species id="M_mal_DASH_L_b" name="L-Malate" compartment="C_e" charge="-2" boundaryCondition="true">
<notes><html xmlns="http://www.w3.org/1999/xhtml">
<html:p>FORMULA: C4H4O5</html:p>
</html>
</notes>
</species>


<species id="M_mclPHA_b" name="Medium-chain length Polyhydroxyalkanoate (Total)" compartment="C_c" charge="0" boundaryCondition="true">
<notes><html xmlns="http://www.w3.org/1999/xhtml">
<html:p>FORMULA: C36H64O8R4</html:p>
</html>
</notes>
</species>


<species id="M_mclPHAg_b" name="Medium-chain length Polyhydroxyalkanoate growing." compartment="C_c" charge="0" boundaryCondition="true">
<notes><html xmlns="http://www.w3.org/1999/xhtml">
<html:p>FORMULA: R</html:p>
</html>
</notes>
</species>


<species id="M_met_DASH_L_b" name="L-Methionine" compartment="C_e" charge="0" boundaryCondition="true">
<notes><html xmlns="http://www.w3.org/1999/xhtml">
<html:p>FORMULA: C5H11NO2S</html:p>
</html>
</notes>
</species>


<species id="M_mso3_b" name="methanesulfonate" compartment="C_e" charge="-1" boundaryCondition="true">
<notes><html xmlns="http://www.w3.org/1999/xhtml">
<html:p>FORMULA: CH3O3S</html:p>
</html>
</notes>
</species>


<species id="M_na1_b" name="Sodium" compartment="C_e" charge="1" boundaryCondition="true">
<notes><html xmlns="http://www.w3.org/1999/xhtml">
<html:p>FORMULA: Na</html:p>
</html>
</notes>
</species>


<species id="M_nac_b" name="Nicotinate" compartment="C_e" charge="-1" boundaryCondition="true">
<notes><html xmlns="http://www.w3.org/1999/xhtml">
<html:p>FORMULA: C6H4NO2</html:p>
</html>
</notes>
</species>


<species id="M_nh4_b" name="Ammonium" compartment="C_e" charge="1" boundaryCondition="true">
<notes><html xmlns="http://www.w3.org/1999/xhtml">
<html:p>FORMULA: H4N</html:p>
</html>
</notes>
</species>


<species id="M_ni2_b" name="nickel" compartment="C_e" charge="2" boundaryCondition="true">
<notes><html xmlns="http://www.w3.org/1999/xhtml">
<html:p>FORMULA: Ni</html:p>
</html>
</notes>
</species>


<species id="M_no2_b" name="Nitrite" compartment="C_e" charge="-1" boundaryCondition="true">
<notes><html xmlns="http://www.w3.org/1999/xhtml">
<html:p>FORMULA: NO2</html:p>
</html>
</notes>
</species>


<species id="M_o2_b" name="O2" compartment="C_e" charge="0" boundaryCondition="true">
<notes><html xmlns="http://www.w3.org/1999/xhtml">
<html:p>FORMULA: O2</html:p>
</html>
</notes>
</species>


<species id="M_octa_b" name="octanoate (n-C8:0)" compartment="C_e" charge="-1" boundaryCondition="true">
<notes><html xmlns="http://www.w3.org/1999/xhtml">
<html:p>FORMULA: C8H15O2</html:p>
</html>
</notes>
</species>


<species id="M_orn_b" name="Ornithine" compartment="C_e" charge="1" boundaryCondition="true">
<notes><html xmlns="http://www.w3.org/1999/xhtml">
<html:p>FORMULA: C5H13N2O2</html:p>
</html>
</notes>
</species>


<species id="M_p_DASH_xyl_b" name="p-methyltoluene" compartment="C_e" charge="0" boundaryCondition="true">
<notes><html xmlns="http://www.w3.org/1999/xhtml">
<html:p>FORMULA: C8H10</html:p>
</html>
</notes>
</species>


<species id="M_pac_b" name="Phenylacetic acid" compartment="C_e" charge="-1" boundaryCondition="true">
<notes><html xmlns="http://www.w3.org/1999/xhtml">
<html:p>FORMULA: C8H7O2</html:p>
</html>
</notes>
</species>


<species id="M_pentso3_b" name="pentanesulfonate" compartment="C_e" charge="-1" boundaryCondition="true">
<notes><html xmlns="http://www.w3.org/1999/xhtml">
<html:p>FORMULA: C5H11O3S</html:p>
</html>
</notes>
</species>


<species id="M_phe_DASH_L_b" name="L-Phenylalanine" compartment="C_e" charge="0" boundaryCondition="true">
<notes><html xmlns="http://www.w3.org/1999/xhtml">
<html:p>FORMULA: C9H11NO2</html:p>
</html>
</notes>
</species>


<species id="M_pi_b" name="Phosphate" compartment="C_e" charge="-2" boundaryCondition="true">
<notes><html xmlns="http://www.w3.org/1999/xhtml">
<html:p>FORMULA: HO4P</html:p>
</html>
</notes>
</species>


<species id="M_pqq_b" name="Pyrroloquinoline-quinone" compartment="C_c" charge="-3" boundaryCondition="true">
<notes><html xmlns="http://www.w3.org/1999/xhtml">
<html:p>FORMULA: C14H3N2O8</html:p>
</html>
</notes>
</species>


<species id="M_pqqh2_b" name="Reduced pyrroloquinoline-quinone" compartment="C_c" charge="-3" boundaryCondition="true">
<notes><html xmlns="http://www.w3.org/1999/xhtml">
<html:p>FORMULA: C14H5N2O8</html:p>
</html>
</notes>
</species>


<species id="M_pro_DASH_L_b" name="L-Proline" compartment="C_e" charge="0" boundaryCondition="true">
<notes><html xmlns="http://www.w3.org/1999/xhtml">
<html:p>FORMULA: C5H9NO2</html:p>
</html>
</notes>
</species>


<species id="M_ptal_b" name="pentanal" compartment="C_c" charge="0" boundaryCondition="true">
<notes><html xmlns="http://www.w3.org/1999/xhtml">
<html:p>FORMULA: C5H10O</html:p>
</html>
</notes>
</species>


<species id="M_ptrc_b" name="Putrescine" compartment="C_e" charge="2" boundaryCondition="true">
<notes><html xmlns="http://www.w3.org/1999/xhtml">
<html:p>FORMULA: C4H14N2</html:p>
</html>
</notes>
</species>


<species id="M_quin_DASH_kt_b" name="Quinate" compartment="C_e" charge="-1" boundaryCondition="true">
<notes><html xmlns="http://www.w3.org/1999/xhtml">
<html:p>FORMULA: C7H11O6</html:p>
</html>
</notes>
</species>


<species id="M_rib_DASH_D_b" name="D-Ribose" compartment="C_e" charge="0" boundaryCondition="true">
<notes><html xmlns="http://www.w3.org/1999/xhtml">
<html:p>FORMULA: C5H10O5</html:p>
</html>
</notes>
</species>


<species id="M_ser_DASH_L_b" name="L-Serine" compartment="C_e" charge="0" boundaryCondition="true">
<notes><html xmlns="http://www.w3.org/1999/xhtml">
<html:p>FORMULA: C3H7NO3</html:p>
</html>
</notes>
</species>


<species id="M_so4_b" name="Sulfate" compartment="C_e" charge="-2" boundaryCondition="true">
<notes><html xmlns="http://www.w3.org/1999/xhtml">
<html:p>FORMULA: O4S</html:p>
</html>
</notes>
</species>


<species id="M_spmd_b" name="Spermidine" compartment="C_e" charge="3" boundaryCondition="true">
<notes><html xmlns="http://www.w3.org/1999/xhtml">
<html:p>FORMULA: C7H22N3</html:p>
</html>
</notes>
</species>


<species id="M_succ_b" name="Succinate" compartment="C_e" charge="-2" boundaryCondition="true">
<notes><html xmlns="http://www.w3.org/1999/xhtml">
<html:p>FORMULA: C4H4O4</html:p>
</html>
</notes>
</species>


<species id="M_taur_b" name="Taurine" compartment="C_e" charge="0" boundaryCondition="true">
<notes><html xmlns="http://www.w3.org/1999/xhtml">
<html:p>FORMULA: C2H7NO3S</html:p>
</html>
</notes>
</species>


<species id="M_thglu_b" name="Tetrahydropteroyltri-L-glutamate" compartment="C_c" charge="-2" boundaryCondition="true">
<notes><html xmlns="http://www.w3.org/1999/xhtml">
<html:p>FORMULA: C24H32N8O12</html:p>
</html>
</notes>
</species>


<species id="M_thr_DASH_L_b" name="L-Threonine" compartment="C_e" charge="0" boundaryCondition="true">
<notes><html xmlns="http://www.w3.org/1999/xhtml">
<html:p>FORMULA: C4H9NO3</html:p>
</html>
</notes>
</species>


<species id="M_tol_b" name="Toluene" compartment="C_e" charge="0" boundaryCondition="true">
<notes><html xmlns="http://www.w3.org/1999/xhtml">
<html:p>FORMULA: C7H8</html:p>
</html>
</notes>
</species>


<species id="M_tsul_b" name="Thiosulfate" compartment="C_e" charge="-2" boundaryCondition="true">
<notes><html xmlns="http://www.w3.org/1999/xhtml">
<html:p>FORMULA: O3S2</html:p>
</html>
</notes>
</species>


<species id="M_ttdca_b" name="tetradecanoate (n-C14:0)" compartment="C_e" charge="-1" boundaryCondition="true">
<notes><html xmlns="http://www.w3.org/1999/xhtml">
<html:p>FORMULA: C14H27O2</html:p>
</html>
</notes>
</species>


<species id="M_tyr_DASH_L_b" name="L-Tyrosine" compartment="C_e" charge="0" boundaryCondition="true">
<notes><html xmlns="http://www.w3.org/1999/xhtml">
<html:p>FORMULA: C9H11NO3</html:p>
</html>
</notes>
</species>


<species id="M_val_DASH_L_b" name="L-Valine" compartment="C_e" charge="0" boundaryCondition="true">
<notes><html xmlns="http://www.w3.org/1999/xhtml">
<html:p>FORMULA: C5H11NO2</html:p>
</html>
</notes>
</species>


<species id="M_vanln_b" name="Vanillin" compartment="C_e" charge="0" boundaryCondition="true">
<notes><html xmlns="http://www.w3.org/1999/xhtml">
<html:p>FORMULA: C8H8O3</html:p>
</html>
</notes>
</species>


<species id="M_vanlt_b" name="Vanillate" compartment="C_e" charge="-1" boundaryCondition="true">
<notes><html xmlns="http://www.w3.org/1999/xhtml">
<html:p>FORMULA: C8H7O4</html:p>
</html>
</notes>
</species>


</listOfSpecies>
<listOfReactions>
<reaction id="R_1PPDCRc" name="L-Pipecolate:NADP+ 2-oxidoreductase" reversible="false">
<notes>
<html:p>Abbreviation: R_1PPDCRc</html:p>
<html:p>Synonyms: _4</html:p>
<html:p>EC Number: 1.5.1.21</html:p>
<html:p>SUBSYSTEM: Lysine Metabolism</html:p>
<html:p>Equation: [c] : 1pipdn2c + h + nadph --&gt; Lpipecol + nadp</html:p>
<html:p>Confidence Level: 4</html:p>
<html:p>EC:1.5.1.21
Kegg:R02203
07/31/2007
JN</html:p>
<html:p>GENE ASSOCIATION: (PP_3591)</html:p>
</notes>
<listOfReactants>
<speciesReference species="M_1pipdn2c_c" stoichiometry="1"/>
<speciesReference species="M_h_c" stoichiometry="1"/>
<speciesReference species="M_nadph_c" stoichiometry="1"/>
</listOfReactants>
<listOfProducts>
<speciesReference species="M_Lpipecol_c" stoichiometry="1"/>
<speciesReference species="M_nadp_c" stoichiometry="1"/>
</listOfProducts>
<kineticLaw>
<math xmlns="http://www.w3.org/1998/Math/MathML">
<ci>FLUX_VALUE</ci>
</math>
<listOfParameters>
<parameter id="LOWER_BOUND" value="0" units="mmol_per_gDW_per_hr"/>
<parameter id="UPPER_BOUND" value="999999" units="mmol_per_gDW_per_hr"/>
<parameter id="OBJECTIVE_COEFFICIENT" value="0" />
<parameter id="FLUX_VALUE" value="0" units="mmol_per_gDW_per_hr"/>
</listOfParameters>
</kineticLaw>
</reaction>
<reaction id="R_2DHGLCK" name="dehydrogluconokinase" reversible="false">
<notes>
<html:p>Abbreviation: R_2DHGLCK</html:p>
<html:p>Synonyms: _4</html:p>
<html:p>EC Number: 2.7.1.13</html:p>
<html:p>SUBSYSTEM: Glycolysis</html:p>
<html:p>Equation: [c] : 2dhglcn + atp + (2) h --&gt; 6p2dhglcn + adp</html:p>
<html:p>Confidence Level: 4</html:p>
<html:p>EC:2.7.1.13

Kegg: R02658</html:p>
<html:p>GENE ASSOCIATION: (PP_3378)</html:p>
</notes>
<listOfReactants>
<speciesReference species="M_2dhglcn_c" stoichiometry="1"/>
<speciesReference species="M_atp_c" stoichiometry="1"/>
<speciesReference species="M_h_c" stoichiometry="2"/>
</listOfReactants>
<listOfProducts>
<speciesReference species="M_6p2dhglcn_c" stoichiometry="1"/>
<speciesReference species="M_adp_c" stoichiometry="1"/>
</listOfProducts>
<kineticLaw>
<math xmlns="http://www.w3.org/1998/Math/MathML">
<ci>FLUX_VALUE</ci>
</math>
<listOfParameters>
<parameter id="LOWER_BOUND" value="0" units="mmol_per_gDW_per_hr"/>
<parameter id="UPPER_BOUND" value="999999" units="mmol_per_gDW_per_hr"/>
<parameter id="OBJECTIVE_COEFFICIENT" value="0" />
<parameter id="FLUX_VALUE" value="0" units="mmol_per_gDW_per_hr"/>
</listOfParameters>
</kineticLaw>
</reaction>
<reaction id="R_2DHGLCNkt_tpp" name="_2-ketogluconate transporter" reversible="false">
<notes>
<html:p>Abbreviation: R_2DHGLCNkt_tpp</html:p>
<html:p>Synonyms: _0</html:p>
<html:p>SUBSYSTEM: Transport</html:p>
<html:p>Equation: _2dhglcn[p] + h[p] --&gt; 2dhglcn[c] + h[c]</html:p>
<html:p>Confidence Level: 3</html:p>
<html:p>GENE ASSOCIATION: (PP_3377)</html:p>
</notes>
<listOfReactants>
<speciesReference species="M_2dhglcn_p" stoichiometry="1"/>
<speciesReference species="M_h_p" stoichiometry="1"/>
</listOfReactants>
<listOfProducts>
<speciesReference species="M_2dhglcn_c" stoichiometry="1"/>
<speciesReference species="M_h_c" stoichiometry="1"/>
</listOfProducts>
<kineticLaw>
<math xmlns="http://www.w3.org/1998/Math/MathML">
<ci>FLUX_VALUE</ci>
</math>
<listOfParameters>
<parameter id="LOWER_BOUND" value="0" units="mmol_per_gDW_per_hr"/>
<parameter id="UPPER_BOUND" value="999999" units="mmol_per_gDW_per_hr"/>
<parameter id="OBJECTIVE_COEFFICIENT" value="0" />
<parameter id="FLUX_VALUE" value="0" units="mmol_per_gDW_per_hr"/>
</listOfParameters>
</kineticLaw>
</reaction>
<reaction id="R_2DHGLCNtex" name="ketogluconate transport via diffusion (extracellular to periplasm)" reversible="true">
<notes>
<html:p>Abbreviation: R_2DHGLCNtex</html:p>
<html:p>Synonyms: _0</html:p>
<html:p>SUBSYSTEM: Transport</html:p>
<html:p>Equation: _2dhglcn[e] &lt;==&gt; 2dhglcn[p]</html:p>
<html:p>Confidence Level: 2</html:p>
<html:p>GENE ASSOCIATION: </html:p>
</notes>
<listOfReactants>
<speciesReference species="M_2dhglcn_e" stoichiometry="1"/>
</listOfReactants>
<listOfProducts>
<speciesReference species="M_2dhglcn_p" stoichiometry="1"/>
</listOfProducts>
<kineticLaw>
<math xmlns="http://www.w3.org/1998/Math/MathML">
<ci>FLUX_VALUE</ci>
</math>
<listOfParameters>
<parameter id="LOWER_BOUND" value="-999999" units="mmol_per_gDW_per_hr"/>
<parameter id="UPPER_BOUND" value="999999" units="mmol_per_gDW_per_hr"/>
<parameter id="OBJECTIVE_COEFFICIENT" value="0" />
<parameter id="FLUX_VALUE" value="0" units="mmol_per_gDW_per_hr"/>
</listOfParameters>
</kineticLaw>
</reaction>
<reaction id="R_34DHCINMtex" name="DHCINM transport via diffusion (extracellular to periplasm)" reversible="true">
<notes>
<html:p>Abbreviation: R_34DHCINMtex</html:p>
<html:p>Synonyms: _0</html:p>
<html:p>SUBSYSTEM: Transport</html:p>
<html:p>Equation: _34dhcinm[e] &lt;==&gt; 34dhcinm[p]</html:p>
<html:p>Confidence Level: 2</html:p>
<html:p>JN</html:p>
<html:p>GENE ASSOCIATION: </html:p>
</notes>
<listOfReactants>
<speciesReference species="M_34dhcinm_e" stoichiometry="1"/>
</listOfReactants>
<listOfProducts>
<speciesReference species="M_34dhcinm_p" stoichiometry="1"/>
</listOfProducts>
<kineticLaw>
<math xmlns="http://www.w3.org/1998/Math/MathML">
<ci>FLUX_VALUE</ci>
</math>
<listOfParameters>
<parameter id="LOWER_BOUND" value="-999999" units="mmol_per_gDW_per_hr"/>
<parameter id="UPPER_BOUND" value="999999" units="mmol_per_gDW_per_hr"/>
<parameter id="OBJECTIVE_COEFFICIENT" value="0" />
<parameter id="FLUX_VALUE" value="0" units="mmol_per_gDW_per_hr"/>
</listOfParameters>
</kineticLaw>
</reaction>
<reaction id="R_34DHCINMtpp" name="DHCINM transport via diffusion ( periplasm)" reversible="true">
<notes>
<html:p>Abbreviation: R_34DHCINMtpp</html:p>
<html:p>Synonyms: _0</html:p>
<html:p>SUBSYSTEM: Transport</html:p>
<html:p>Equation: _34dhcinm[p] &lt;==&gt; 34dhcinm[c]</html:p>
<html:p>Confidence Level: 2</html:p>
<html:p>JN</html:p>
<html:p>GENE ASSOCIATION: </html:p>
</notes>
<listOfReactants>
<speciesReference species="M_34dhcinm_p" stoichiometry="1"/>
</listOfReactants>
<listOfProducts>
<speciesReference species="M_34dhcinm_c" stoichiometry="1"/>
</listOfProducts>
<kineticLaw>
<math xmlns="http://www.w3.org/1998/Math/MathML">
<ci>FLUX_VALUE</ci>
</math>
<listOfParameters>
<parameter id="LOWER_BOUND" value="-999999" units="mmol_per_gDW_per_hr"/>
<parameter id="UPPER_BOUND" value="999999" units="mmol_per_gDW_per_hr"/>
<parameter id="OBJECTIVE_COEFFICIENT" value="0" />
<parameter id="FLUX_VALUE" value="0" units="mmol_per_gDW_per_hr"/>
</listOfParameters>
</kineticLaw>
</reaction>
<reaction id="R_34HPPOR" name="_4-Hydroxyphenylpyruvate:oxygen oxidoreductase" reversible="false">
<notes>
<html:p>Abbreviation: R_34HPPOR</html:p>
<html:p>Synonyms: _0</html:p>
<html:p>EC Number: 1.13.11.27</html:p>
<html:p>SUBSYSTEM: Homogentisate Pathway</html:p>
<html:p>Equation: [c] : 34hpp + o2 --&gt; co2 + hgentis</html:p>
<html:p>Confidence Level: 4</html:p>
<html:p>NCD</html:p>
<html:p>GENE ASSOCIATION: (PP_3433)</html:p>
</notes>
<listOfReactants>
<speciesReference species="M_34hpp_c" stoichiometry="1"/>
<speciesReference species="M_o2_c" stoichiometry="1"/>
</listOfReactants>
<listOfProducts>
<speciesReference species="M_co2_c" stoichiometry="1"/>
<speciesReference species="M_hgentis_c" stoichiometry="1"/>
</listOfProducts>
<kineticLaw>
<math xmlns="http://www.w3.org/1998/Math/MathML">
<ci>FLUX_VALUE</ci>
</math>
<listOfParameters>
<parameter id="LOWER_BOUND" value="0" units="mmol_per_gDW_per_hr"/>
<parameter id="UPPER_BOUND" value="999999" units="mmol_per_gDW_per_hr"/>
<parameter id="OBJECTIVE_COEFFICIENT" value="0" />
<parameter id="FLUX_VALUE" value="0" units="mmol_per_gDW_per_hr"/>
</listOfParameters>
</kineticLaw>
</reaction>
<reaction id="R_3HAACOAT100" name="_3-Hydroxyacyl ACP:CoA Transacylase" reversible="true">
<notes>
<html:p>Abbreviation: R_3HAACOAT100</html:p>
<html:p>Synonyms: _0</html:p>
<html:p>SUBSYSTEM: PHAs Metabolism</html:p>
<html:p>Equation: [c] : 3hdecACP + coa &lt;==&gt; ACP + R-3hdcoa</html:p>
<html:p>Confidence Level: 4</html:p>
<html:p>This reaction is new in Kegg.

J Biol Chem. 2002 Nov 8;277(45):42926-36. 
Biochemical characterization of the Pseudomonas putida 3-hydroxyacyl ACP:CoA transacylase, which diverts intermediates of fatty acid de novo biosynthesis.

JN</html:p>
<html:p>GENE ASSOCIATION: (PP_1408)</html:p>
</notes>
<listOfReactants>
<speciesReference species="M_3hdecACP_c" stoichiometry="1"/>
<speciesReference species="M_coa_c" stoichiometry="1"/>
</listOfReactants>
<listOfProducts>
<speciesReference species="M_ACP_c" stoichiometry="1"/>
<speciesReference species="M_R_DASH_3hdcoa_c" stoichiometry="1"/>
</listOfProducts>
<kineticLaw>
<math xmlns="http://www.w3.org/1998/Math/MathML">
<ci>FLUX_VALUE</ci>
</math>
<listOfParameters>
<parameter id="LOWER_BOUND" value="-999999" units="mmol_per_gDW_per_hr"/>
<parameter id="UPPER_BOUND" value="999999" units="mmol_per_gDW_per_hr"/>
<parameter id="OBJECTIVE_COEFFICIENT" value="0" />
<parameter id="FLUX_VALUE" value="0" units="mmol_per_gDW_per_hr"/>
</listOfParameters>
</kineticLaw>
</reaction>
<reaction id="R_3HAACOAT120" name="_3-Hydroxyacyl ACP:CoA Transacylase" reversible="true">
<notes>
<html:p>Abbreviation: R_3HAACOAT120</html:p>
<html:p>Synonyms: _0</html:p>
<html:p>SUBSYSTEM: PHAs Metabolism</html:p>
<html:p>Equation: [c] : 3hddecACP + coa &lt;==&gt; ACP + R-3hddcoa</html:p>
<html:p>Confidence Level: 4</html:p>
<html:p>This reaction is new in Kegg.

J Biol Chem. 2002 Nov 8;277(45):42926-36. 
Biochemical characterization of the Pseudomonas putida 3-hydroxyacyl ACP:CoA transacylase, which diverts intermediates of fatty acid de novo biosynthesis.

JN</html:p>
<html:p>GENE ASSOCIATION: (PP_1408)</html:p>
</notes>
<listOfReactants>
<speciesReference species="M_3hddecACP_c" stoichiometry="1"/>
<speciesReference species="M_coa_c" stoichiometry="1"/>
</listOfReactants>
<listOfProducts>
<speciesReference species="M_ACP_c" stoichiometry="1"/>
<speciesReference species="M_R_DASH_3hddcoa_c" stoichiometry="1"/>
</listOfProducts>
<kineticLaw>
<math xmlns="http://www.w3.org/1998/Math/MathML">
<ci>FLUX_VALUE</ci>
</math>
<listOfParameters>
<parameter id="LOWER_BOUND" value="-999999" units="mmol_per_gDW_per_hr"/>
<parameter id="UPPER_BOUND" value="999999" units="mmol_per_gDW_per_hr"/>
<parameter id="OBJECTIVE_COEFFICIENT" value="0" />
<parameter id="FLUX_VALUE" value="0" units="mmol_per_gDW_per_hr"/>
</listOfParameters>
</kineticLaw>
</reaction>
<reaction id="R_3HAACOAT121" name="_3-Hydroxyacyl ACP:CoA Transacylase" reversible="true">
<notes>
<html:p>Abbreviation: R_3HAACOAT121</html:p>
<html:p>Synonyms: _0</html:p>
<html:p>SUBSYSTEM: PHAs Metabolism</html:p>
<html:p>Equation: [c] : 3hcddec5eACP + coa &lt;==&gt; ACP + R-3hcddec5ecoa</html:p>
<html:p>Confidence Level: 4</html:p>
<html:p>This reaction is new in Kegg.

J Biol Chem. 2002 Nov 8;277(45):42926-36. 
Biochemical characterization of the Pseudomonas putida 3-hydroxyacyl ACP:CoA transacylase, which diverts intermediates of fatty acid de novo biosynthesis.

JN</html:p>
<html:p>GENE ASSOCIATION: (PP_1408)</html:p>
</notes>
<listOfReactants>
<speciesReference species="M_3hcddec5eACP_c" stoichiometry="1"/>
<speciesReference species="M_coa_c" stoichiometry="1"/>
</listOfReactants>
<listOfProducts>
<speciesReference species="M_ACP_c" stoichiometry="1"/>
<speciesReference species="M_R_DASH_3hcddec5ecoa_c" stoichiometry="1"/>
</listOfProducts>
<kineticLaw>
<math xmlns="http://www.w3.org/1998/Math/MathML">
<ci>FLUX_VALUE</ci>
</math>
<listOfParameters>
<parameter id="LOWER_BOUND" value="-999999" units="mmol_per_gDW_per_hr"/>
<parameter id="UPPER_BOUND" value="999999" units="mmol_per_gDW_per_hr"/>
<parameter id="OBJECTIVE_COEFFICIENT" value="0" />
<parameter id="FLUX_VALUE" value="0" units="mmol_per_gDW_per_hr"/>
</listOfParameters>
</kineticLaw>
</reaction>
<reaction id="R_3HAACOAT140" name="_3-Hydroxyacyl ACP:CoA Transacylase" reversible="true">
<notes>
<html:p>Abbreviation: R_3HAACOAT140</html:p>
<html:p>Synonyms: _0</html:p>
<html:p>SUBSYSTEM: PHAs Metabolism</html:p>
<html:p>Equation: [c] : 3hmrsACP + coa &lt;==&gt; ACP + R-3hmrscoa</html:p>
<html:p>Confidence Level: 4</html:p>
<html:p>This reaction is new in Kegg.

J Biol Chem. 2002 Nov 8;277(45):42926-36. 
Biochemical characterization of the Pseudomonas putida 3-hydroxyacyl ACP:CoA transacylase, which diverts intermediates of fatty acid de novo biosynthesis.

JN</html:p>
<html:p>GENE ASSOCIATION: (PP_1408)</html:p>
</notes>
<listOfReactants>
<speciesReference species="M_3hmrsACP_c" stoichiometry="1"/>
<speciesReference species="M_coa_c" stoichiometry="1"/>
</listOfReactants>
<listOfProducts>
<speciesReference species="M_ACP_c" stoichiometry="1"/>
<speciesReference species="M_R_DASH_3hmrscoa_c" stoichiometry="1"/>
</listOfProducts>
<kineticLaw>
<math xmlns="http://www.w3.org/1998/Math/MathML">
<ci>FLUX_VALUE</ci>
</math>
<listOfParameters>
<parameter id="LOWER_BOUND" value="-999999" units="mmol_per_gDW_per_hr"/>
<parameter id="UPPER_BOUND" value="999999" units="mmol_per_gDW_per_hr"/>
<parameter id="OBJECTIVE_COEFFICIENT" value="0" />
<parameter id="FLUX_VALUE" value="0" units="mmol_per_gDW_per_hr"/>
</listOfParameters>
</kineticLaw>
</reaction>
<reaction id="R_3HAACOAT141" name="_3-Hydroxyacyl ACP:CoA Transacylase" reversible="true">
<notes>
<html:p>Abbreviation: R_3HAACOAT141</html:p>
<html:p>Synonyms: _0</html:p>
<html:p>SUBSYSTEM: PHAs Metabolism</html:p>
<html:p>Equation: [c] : 3hcmrs7eACP + coa &lt;==&gt; ACP + R-3hcmrs7ecoa</html:p>
<html:p>Confidence Level: 4</html:p>
<html:p>This reaction is new in Kegg.

J Biol Chem. 2002 Nov 8;277(45):42926-36. 
Biochemical characterization of the Pseudomonas putida 3-hydroxyacyl ACP:CoA transacylase, which diverts intermediates of fatty acid de novo biosynthesis.

JN</html:p>
<html:p>GENE ASSOCIATION: (PP_1408)</html:p>
</notes>
<listOfReactants>
<speciesReference species="M_3hcmrs7eACP_c" stoichiometry="1"/>
<speciesReference species="M_coa_c" stoichiometry="1"/>
</listOfReactants>
<listOfProducts>
<speciesReference species="M_ACP_c" stoichiometry="1"/>
<speciesReference species="M_R_DASH_3hcmrs7ecoa_c" stoichiometry="1"/>
</listOfProducts>
<kineticLaw>
<math xmlns="http://www.w3.org/1998/Math/MathML">
<ci>FLUX_VALUE</ci>
</math>
<listOfParameters>
<parameter id="LOWER_BOUND" value="-999999" units="mmol_per_gDW_per_hr"/>
<parameter id="UPPER_BOUND" value="999999" units="mmol_per_gDW_per_hr"/>
<parameter id="OBJECTIVE_COEFFICIENT" value="0" />
<parameter id="FLUX_VALUE" value="0" units="mmol_per_gDW_per_hr"/>
</listOfParameters>
</kineticLaw>
</reaction>
<reaction id="R_3HAACOAT60" name="_3-Hydroxyacyl ACP:CoA Transacylase" reversible="true">
<notes>
<html:p>Abbreviation: R_3HAACOAT60</html:p>
<html:p>Synonyms: _0</html:p>
<html:p>SUBSYSTEM: PHAs Metabolism</html:p>
<html:p>Equation: [c] : 3hhexACP + coa &lt;==&gt; ACP + R-3hhcoa</html:p>
<html:p>Confidence Level: 4</html:p>
<html:p>This reaction is new in Kegg.

J Biol Chem. 2002 Nov 8;277(45):42926-36. 
Biochemical characterization of the Pseudomonas putida 3-hydroxyacyl ACP:CoA transacylase, which diverts intermediates of fatty acid de novo biosynthesis.

JN</html:p>
<html:p>GENE ASSOCIATION: (PP_1408)</html:p>
</notes>
<listOfReactants>
<speciesReference species="M_3hhexACP_c" stoichiometry="1"/>
<speciesReference species="M_coa_c" stoichiometry="1"/>
</listOfReactants>
<listOfProducts>
<speciesReference species="M_ACP_c" stoichiometry="1"/>
<speciesReference species="M_R_DASH_3hhcoa_c" stoichiometry="1"/>
</listOfProducts>
<kineticLaw>
<math xmlns="http://www.w3.org/1998/Math/MathML">
<ci>FLUX_VALUE</ci>
</math>
<listOfParameters>
<parameter id="LOWER_BOUND" value="-999999" units="mmol_per_gDW_per_hr"/>
<parameter id="UPPER_BOUND" value="999999" units="mmol_per_gDW_per_hr"/>
<parameter id="OBJECTIVE_COEFFICIENT" value="0" />
<parameter id="FLUX_VALUE" value="0" units="mmol_per_gDW_per_hr"/>
</listOfParameters>
</kineticLaw>
</reaction>
<reaction id="R_3HAACOAT80" name="_3-Hydroxyacyl ACP:CoA Transacylase" reversible="true">
<notes>
<html:p>Abbreviation: R_3HAACOAT80</html:p>
<html:p>Synonyms: _0</html:p>
<html:p>SUBSYSTEM: PHAs Metabolism</html:p>
<html:p>Equation: [c] : 3hoctACP + coa &lt;==&gt; ACP + R-3hocoa</html:p>
<html:p>Confidence Level: 4</html:p>
<html:p>This reaction is new in Kegg.

J Biol Chem. 2002 Nov 8;277(45):42926-36. 
Biochemical characterization of the Pseudomonas putida 3-hydroxyacyl ACP:CoA transacylase, which diverts intermediates of fatty acid de novo biosynthesis.

JN</html:p>
<html:p>GENE ASSOCIATION: (PP_1408)</html:p>
</notes>
<listOfReactants>
<speciesReference species="M_3hoctACP_c" stoichiometry="1"/>
<speciesReference species="M_coa_c" stoichiometry="1"/>
</listOfReactants>
<listOfProducts>
<speciesReference species="M_ACP_c" stoichiometry="1"/>
<speciesReference species="M_R_DASH_3hocoa_c" stoichiometry="1"/>
</listOfProducts>
<kineticLaw>
<math xmlns="http://www.w3.org/1998/Math/MathML">
<ci>FLUX_VALUE</ci>
</math>
<listOfParameters>
<parameter id="LOWER_BOUND" value="-999999" units="mmol_per_gDW_per_hr"/>
<parameter id="UPPER_BOUND" value="999999" units="mmol_per_gDW_per_hr"/>
<parameter id="OBJECTIVE_COEFFICIENT" value="0" />
<parameter id="FLUX_VALUE" value="0" units="mmol_per_gDW_per_hr"/>
</listOfParameters>
</kineticLaw>
</reaction>
<reaction id="R_3HAD100" name="_3-hydroxyacyl-[acyl-carrier-protein] dehydratase (n-C10:0)" reversible="false">
<notes>
<html:p>Abbreviation: R_3HAD100</html:p>
<html:p>Synonyms: _7</html:p>
<html:p>EC Number: 4.2.1.60</html:p>
<html:p>SUBSYSTEM: Fatty Acid  Biosynthesis</html:p>
<html:p>Equation: [c] : 3hdecACP --&gt; h2o + tdec2eACP</html:p>
<html:p>Confidence Level: 0</html:p>
<html:p>AMF
EC number taken from KEGG, not sure or reversibility</html:p>
<html:p>GENE ASSOCIATION: (PP_1602) or (PP_4174)</html:p>
</notes>
<listOfReactants>
<speciesReference species="M_3hdecACP_c" stoichiometry="1"/>
</listOfReactants>
<listOfProducts>
<speciesReference species="M_h2o_c" stoichiometry="1"/>
<speciesReference species="M_tdec2eACP_c" stoichiometry="1"/>
</listOfProducts>
<kineticLaw>
<math xmlns="http://www.w3.org/1998/Math/MathML">
<ci>FLUX_VALUE</ci>
</math>
<listOfParameters>
<parameter id="LOWER_BOUND" value="0" units="mmol_per_gDW_per_hr"/>
<parameter id="UPPER_BOUND" value="999999" units="mmol_per_gDW_per_hr"/>
<parameter id="OBJECTIVE_COEFFICIENT" value="0" />
<parameter id="FLUX_VALUE" value="0" units="mmol_per_gDW_per_hr"/>
</listOfParameters>
</kineticLaw>
</reaction>
<reaction id="R_3HAD120" name="_3-hydroxyacyl-[acyl-carrier-protein] dehydratase (n-C12:0)" reversible="false">
<notes>
<html:p>Abbreviation: R_3HAD120</html:p>
<html:p>Synonyms: _1</html:p>
<html:p>EC Number: 4.2.1.61</html:p>
<html:p>SUBSYSTEM: Fatty Acid  Biosynthesis</html:p>
<html:p>Equation: [c] : 3hddecACP --&gt; h2o + tddec2eACP</html:p>
<html:p>Confidence Level: 0</html:p>
<html:p>AMF
EC number taken from KEGG, not sure or reversibility</html:p>
<html:p>GENE ASSOCIATION: (PP_4174) or (PP_1602)</html:p>
</notes>
<listOfReactants>
<speciesReference species="M_3hddecACP_c" stoichiometry="1"/>
</listOfReactants>
<listOfProducts>
<speciesReference species="M_h2o_c" stoichiometry="1"/>
<speciesReference species="M_tddec2eACP_c" stoichiometry="1"/>
</listOfProducts>
<kineticLaw>
<math xmlns="http://www.w3.org/1998/Math/MathML">
<ci>FLUX_VALUE</ci>
</math>
<listOfParameters>
<parameter id="LOWER_BOUND" value="0" units="mmol_per_gDW_per_hr"/>
<parameter id="UPPER_BOUND" value="999999" units="mmol_per_gDW_per_hr"/>
<parameter id="OBJECTIVE_COEFFICIENT" value="0" />
<parameter id="FLUX_VALUE" value="0" units="mmol_per_gDW_per_hr"/>
</listOfParameters>
</kineticLaw>
</reaction>
<reaction id="R_3HAD121" name="_3-hydroxyacyl-[acyl-carrier-protein] dehydratase (n-C12:1)" reversible="false">
<notes>
<html:p>Abbreviation: R_3HAD121</html:p>
<html:p>Synonyms: _1</html:p>
<html:p>EC Number: 4.2.1.61</html:p>
<html:p>SUBSYSTEM: Fatty Acid  Biosynthesis</html:p>
<html:p>Equation: [c] : 3hcddec5eACP --&gt; h2o + t3c5ddeceACP</html:p>
<html:p>Confidence Level: 0</html:p>
<html:p>AMF
EC number taken from KEGG, not sure or reversibility</html:p>
<html:p>GENE ASSOCIATION: (PP_4174) or (PP_1602)</html:p>
</notes>
<listOfReactants>
<speciesReference species="M_3hcddec5eACP_c" stoichiometry="1"/>
</listOfReactants>
<listOfProducts>
<speciesReference species="M_h2o_c" stoichiometry="1"/>
<speciesReference species="M_t3c5ddeceACP_c" stoichiometry="1"/>
</listOfProducts>
<kineticLaw>
<math xmlns="http://www.w3.org/1998/Math/MathML">
<ci>FLUX_VALUE</ci>
</math>
<listOfParameters>
<parameter id="LOWER_BOUND" value="0" units="mmol_per_gDW_per_hr"/>
<parameter id="UPPER_BOUND" value="999999" units="mmol_per_gDW_per_hr"/>
<parameter id="OBJECTIVE_COEFFICIENT" value="0" />
<parameter id="FLUX_VALUE" value="0" units="mmol_per_gDW_per_hr"/>
</listOfParameters>
</kineticLaw>
</reaction>
<reaction id="R_3HAD140" name="_3-hydroxyacyl-[acyl-carrier-protein] dehydratase (n-C14:0)" reversible="false">
<notes>
<html:p>Abbreviation: R_3HAD140</html:p>
<html:p>Synonyms: _1</html:p>
<html:p>EC Number: 4.2.1.61</html:p>
<html:p>SUBSYSTEM: Fatty Acid  Biosynthesis</html:p>
<html:p>Equation: [c] : 3hmrsACP --&gt; h2o + tmrs2eACP</html:p>
<html:p>Confidence Level: 0</html:p>
<html:p>AMF
EC number taken from KEGG, not sure or reversibility</html:p>
<html:p>GENE ASSOCIATION: (PP_1602) or (PP_4174)</html:p>
</notes>
<listOfReactants>
<speciesReference species="M_3hmrsACP_c" stoichiometry="1"/>
</listOfReactants>
<listOfProducts>
<speciesReference species="M_h2o_c" stoichiometry="1"/>
<speciesReference species="M_tmrs2eACP_c" stoichiometry="1"/>
</listOfProducts>
<kineticLaw>
<math xmlns="http://www.w3.org/1998/Math/MathML">
<ci>FLUX_VALUE</ci>
</math>
<listOfParameters>
<parameter id="LOWER_BOUND" value="0" units="mmol_per_gDW_per_hr"/>
<parameter id="UPPER_BOUND" value="999999" units="mmol_per_gDW_per_hr"/>
<parameter id="OBJECTIVE_COEFFICIENT" value="0" />
<parameter id="FLUX_VALUE" value="0" units="mmol_per_gDW_per_hr"/>
</listOfParameters>
</kineticLaw>
</reaction>
<reaction id="R_3HAD141" name="_3-hydroxyacyl-[acyl-carrier-protein] dehydratase (n-C14:1)" reversible="false">
<notes>
<html:p>Abbreviation: R_3HAD141</html:p>
<html:p>Synonyms: _1</html:p>
<html:p>EC Number: 4.2.1.61</html:p>
<html:p>SUBSYSTEM: Fatty Acid  Biosynthesis</html:p>
<html:p>Equation: [c] : 3hcmrs7eACP --&gt; h2o + t3c7mrseACP</html:p>
<html:p>Confidence Level: 0</html:p>
<html:p>AMF
EC number taken from KEGG, not sure or reversibility</html:p>
<html:p>GENE ASSOCIATION: (PP_4174) or (PP_1602)</html:p>
</notes>
<listOfReactants>
<speciesReference species="M_3hcmrs7eACP_c" stoichiometry="1"/>
</listOfReactants>
<listOfProducts>
<speciesReference species="M_h2o_c" stoichiometry="1"/>
<speciesReference species="M_t3c7mrseACP_c" stoichiometry="1"/>
</listOfProducts>
<kineticLaw>
<math xmlns="http://www.w3.org/1998/Math/MathML">
<ci>FLUX_VALUE</ci>
</math>
<listOfParameters>
<parameter id="LOWER_BOUND" value="0" units="mmol_per_gDW_per_hr"/>
<parameter id="UPPER_BOUND" value="999999" units="mmol_per_gDW_per_hr"/>
<parameter id="OBJECTIVE_COEFFICIENT" value="0" />
<parameter id="FLUX_VALUE" value="0" units="mmol_per_gDW_per_hr"/>
</listOfParameters>
</kineticLaw>
</reaction>
<reaction id="R_3HAD160" name="_3-hydroxyacyl-[acyl-carrier-protein] dehydratase (n-C16:0)" reversible="false">
<notes>
<html:p>Abbreviation: R_3HAD160</html:p>
<html:p>Synonyms: _1</html:p>
<html:p>EC Number: 4.2.1.61</html:p>
<html:p>SUBSYSTEM: Fatty Acid  Biosynthesis</html:p>
<html:p>Equation: [c] : 3hpalmACP --&gt; h2o + tpalm2eACP</html:p>
<html:p>Confidence Level: 0</html:p>
<html:p>AMF
EC number taken from KEGG, not sure or reversibility</html:p>
<html:p>GENE ASSOCIATION: (PP_1602) or (PP_4174)</html:p>
</notes>
<listOfReactants>
<speciesReference species="M_3hpalmACP_c" stoichiometry="1"/>
</listOfReactants>
<listOfProducts>
<speciesReference species="M_h2o_c" stoichiometry="1"/>
<speciesReference species="M_tpalm2eACP_c" stoichiometry="1"/>
</listOfProducts>
<kineticLaw>
<math xmlns="http://www.w3.org/1998/Math/MathML">
<ci>FLUX_VALUE</ci>
</math>
<listOfParameters>
<parameter id="LOWER_BOUND" value="0" units="mmol_per_gDW_per_hr"/>
<parameter id="UPPER_BOUND" value="999999" units="mmol_per_gDW_per_hr"/>
<parameter id="OBJECTIVE_COEFFICIENT" value="0" />
<parameter id="FLUX_VALUE" value="0" units="mmol_per_gDW_per_hr"/>
</listOfParameters>
</kineticLaw>
</reaction>
<reaction id="R_3HAD161" name="_3-hydroxyacyl-[acyl-carrier-protein] dehydratase (n-C16:1)" reversible="false">
<notes>
<html:p>Abbreviation: R_3HAD161</html:p>
<html:p>Synonyms: _1</html:p>
<html:p>EC Number: 4.2.1.61</html:p>
<html:p>SUBSYSTEM: Fatty Acid  Biosynthesis</html:p>
<html:p>Equation: [c] : 3hcpalm9eACP --&gt; h2o + t3c9palmeACP</html:p>
<html:p>Confidence Level: 0</html:p>
<html:p>AMF
EC number taken from KEGG, not sure or reversibility</html:p>
<html:p>GENE ASSOCIATION: (PP_4174) or (PP_1602)</html:p>
</notes>
<listOfReactants>
<speciesReference species="M_3hcpalm9eACP_c" stoichiometry="1"/>
</listOfReactants>
<listOfProducts>
<speciesReference species="M_h2o_c" stoichiometry="1"/>
<speciesReference species="M_t3c9palmeACP_c" stoichiometry="1"/>
</listOfProducts>
<kineticLaw>
<math xmlns="http://www.w3.org/1998/Math/MathML">
<ci>FLUX_VALUE</ci>
</math>
<listOfParameters>
<parameter id="LOWER_BOUND" value="0" units="mmol_per_gDW_per_hr"/>
<parameter id="UPPER_BOUND" value="999999" units="mmol_per_gDW_per_hr"/>
<parameter id="OBJECTIVE_COEFFICIENT" value="0" />
<parameter id="FLUX_VALUE" value="0" units="mmol_per_gDW_per_hr"/>
</listOfParameters>
</kineticLaw>
</reaction>
<reaction id="R_3HAD180" name="_3-hydroxyacyl-[acyl-carrier-protein] dehydratase (n-C18:0)" reversible="false">
<notes>
<html:p>Abbreviation: R_3HAD180</html:p>
<html:p>Synonyms: _1</html:p>
<html:p>EC Number: 4.2.1.61</html:p>
<html:p>SUBSYSTEM: Fatty Acid  Biosynthesis</html:p>
<html:p>Equation: [c] : 3hoctaACP --&gt; h2o + toctd2eACP</html:p>
<html:p>Confidence Level: 0</html:p>
<html:p>AMF
EC number taken from KEGG, not sure or reversibility</html:p>
<html:p>GENE ASSOCIATION: (PP_1602) or (PP_4174)</html:p>
</notes>
<listOfReactants>
<speciesReference species="M_3hoctaACP_c" stoichiometry="1"/>
</listOfReactants>
<listOfProducts>
<speciesReference species="M_h2o_c" stoichiometry="1"/>
<speciesReference species="M_toctd2eACP_c" stoichiometry="1"/>
</listOfProducts>
<kineticLaw>
<math xmlns="http://www.w3.org/1998/Math/MathML">
<ci>FLUX_VALUE</ci>
</math>
<listOfParameters>
<parameter id="LOWER_BOUND" value="0" units="mmol_per_gDW_per_hr"/>
<parameter id="UPPER_BOUND" value="999999" units="mmol_per_gDW_per_hr"/>
<parameter id="OBJECTIVE_COEFFICIENT" value="0" />
<parameter id="FLUX_VALUE" value="0" units="mmol_per_gDW_per_hr"/>
</listOfParameters>
</kineticLaw>
</reaction>
<reaction id="R_3HAD181" name="_3-hydroxyacyl-[acyl-carrier-protein] dehydratase (n-C18:1)" reversible="false">
<notes>
<html:p>Abbreviation: R_3HAD181</html:p>
<html:p>Synonyms: _1</html:p>
<html:p>EC Number: 4.2.1.61</html:p>
<html:p>SUBSYSTEM: Fatty Acid  Biosynthesis</html:p>
<html:p>Equation: [c] : 3hcvac11eACP --&gt; h2o + t3c11vaceACP</html:p>
<html:p>Confidence Level: 0</html:p>
<html:p>AMF
EC number taken from KEGG, not sure or reversibility</html:p>
<html:p>GENE ASSOCIATION: (PP_1602) or (PP_4174)</html:p>
</notes>
<listOfReactants>
<speciesReference species="M_3hcvac11eACP_c" stoichiometry="1"/>
</listOfReactants>
<listOfProducts>
<speciesReference species="M_h2o_c" stoichiometry="1"/>
<speciesReference species="M_t3c11vaceACP_c" stoichiometry="1"/>
</listOfProducts>
<kineticLaw>
<math xmlns="http://www.w3.org/1998/Math/MathML">
<ci>FLUX_VALUE</ci>
</math>
<listOfParameters>
<parameter id="LOWER_BOUND" value="0" units="mmol_per_gDW_per_hr"/>
<parameter id="UPPER_BOUND" value="999999" units="mmol_per_gDW_per_hr"/>
<parameter id="OBJECTIVE_COEFFICIENT" value="0" />
<parameter id="FLUX_VALUE" value="0" units="mmol_per_gDW_per_hr"/>
</listOfParameters>
</kineticLaw>
</reaction>
<reaction id="R_3HAD40" name="_3-hydroxyacyl-[acyl-carrier-protein] dehydratase (n-C4:0)" reversible="false">
<notes>
<html:p>Abbreviation: R_3HAD40</html:p>
<html:p>Synonyms: _1</html:p>
<html:p>EC Number: 4.2.1.58</html:p>
<html:p>SUBSYSTEM: Fatty Acid  Biosynthesis</html:p>
<html:p>Equation: [c] : 3haACP --&gt; but2eACP + h2o</html:p>
<html:p>Confidence Level: 0</html:p>
<html:p>AMF
EC number taken from KEGG, not sure or reversibility</html:p>
<html:p>GENE ASSOCIATION: (PP_1602) or (PP_4174)</html:p>
</notes>
<listOfReactants>
<speciesReference species="M_3haACP_c" stoichiometry="1"/>
</listOfReactants>
<listOfProducts>
<speciesReference species="M_but2eACP_c" stoichiometry="1"/>
<speciesReference species="M_h2o_c" stoichiometry="1"/>
</listOfProducts>
<kineticLaw>
<math xmlns="http://www.w3.org/1998/Math/MathML">
<ci>FLUX_VALUE</ci>
</math>
<listOfParameters>
<parameter id="LOWER_BOUND" value="0" units="mmol_per_gDW_per_hr"/>
<parameter id="UPPER_BOUND" value="999999" units="mmol_per_gDW_per_hr"/>
<parameter id="OBJECTIVE_COEFFICIENT" value="0" />
<parameter id="FLUX_VALUE" value="0" units="mmol_per_gDW_per_hr"/>
</listOfParameters>
</kineticLaw>
</reaction>
<reaction id="R_3HAD60" name="_3-hydroxyacyl-[acyl-carrier-protein] dehydratase (n-C6:0)" reversible="false">
<notes>
<html:p>Abbreviation: R_3HAD60</html:p>
<html:p>Synonyms: _1</html:p>
<html:p>EC Number: 4.2.1.58</html:p>
<html:p>SUBSYSTEM: Fatty Acid  Biosynthesis</html:p>
<html:p>Equation: [c] : 3hhexACP --&gt; h2o + thex2eACP</html:p>
<html:p>Confidence Level: 0</html:p>
<html:p>AMF
EC number taken from KEGG, not sure or reversibility</html:p>
<html:p>GENE ASSOCIATION: (PP_4174) or (PP_1602)</html:p>
</notes>
<listOfReactants>
<speciesReference species="M_3hhexACP_c" stoichiometry="1"/>
</listOfReactants>
<listOfProducts>
<speciesReference species="M_h2o_c" stoichiometry="1"/>
<speciesReference species="M_thex2eACP_c" stoichiometry="1"/>
</listOfProducts>
<kineticLaw>
<math xmlns="http://www.w3.org/1998/Math/MathML">
<ci>FLUX_VALUE</ci>
</math>
<listOfParameters>
<parameter id="LOWER_BOUND" value="0" units="mmol_per_gDW_per_hr"/>
<parameter id="UPPER_BOUND" value="999999" units="mmol_per_gDW_per_hr"/>
<parameter id="OBJECTIVE_COEFFICIENT" value="0" />
<parameter id="FLUX_VALUE" value="0" units="mmol_per_gDW_per_hr"/>
</listOfParameters>
</kineticLaw>
</reaction>
<reaction id="R_3HAD80" name="_3-hydroxyacyl-[acyl-carrier-protein] dehydratase (n-C8:0)" reversible="false">
<notes>
<html:p>Abbreviation: R_3HAD80</html:p>
<html:p>Synonyms: _1</html:p>
<html:p>EC Number: 4.2.1.58</html:p>
<html:p>SUBSYSTEM: Fatty Acid  Biosynthesis</html:p>
<html:p>Equation: [c] : 3hoctACP --&gt; h2o + toct2eACP</html:p>
<html:p>Confidence Level: 0</html:p>
<html:p>AMF
EC number taken from KEGG, not sure or reversibility</html:p>
<html:p>GENE ASSOCIATION: (PP_1602) or (PP_4174)</html:p>
</notes>
<listOfReactants>
<speciesReference species="M_3hoctACP_c" stoichiometry="1"/>
</listOfReactants>
<listOfProducts>
<speciesReference species="M_h2o_c" stoichiometry="1"/>
<speciesReference species="M_toct2eACP_c" stoichiometry="1"/>
</listOfProducts>
<kineticLaw>
<math xmlns="http://www.w3.org/1998/Math/MathML">
<ci>FLUX_VALUE</ci>
</math>
<listOfParameters>
<parameter id="LOWER_BOUND" value="0" units="mmol_per_gDW_per_hr"/>
<parameter id="UPPER_BOUND" value="999999" units="mmol_per_gDW_per_hr"/>
<parameter id="OBJECTIVE_COEFFICIENT" value="0" />
<parameter id="FLUX_VALUE" value="0" units="mmol_per_gDW_per_hr"/>
</listOfParameters>
</kineticLaw>
</reaction>
<reaction id="R_3HBCOAHL" name="_3-hydroxyisobutyryl-CoA hydrolase" reversible="false">
<notes>
<html:p>Abbreviation: R_3HBCOAHL</html:p>
<html:p>Synonyms: _2</html:p>
<html:p>EC Number: 3.1.2.4</html:p>
<html:p>SUBSYSTEM: Valine, leucine and isoleucine degradation</html:p>
<html:p>Equation: [c] : 3hibutcoa + h2o --&gt; 3hmp + coa + h</html:p>
<html:p>Confidence Level: 4</html:p>
<html:p>From pseudomonas.
 Bacteriol Rev. 1976 Mar;40(1):42-54.Click here to read Click here to read Links
Branched-chain amino acid catabolism in bacteria.
JN
</html:p>
<html:p>GENE ASSOCIATION: </html:p>
</notes>
<listOfReactants>
<speciesReference species="M_3hibutcoa_c" stoichiometry="1"/>
<speciesReference species="M_h2o_c" stoichiometry="1"/>
</listOfReactants>
<listOfProducts>
<speciesReference species="M_3hmp_c" stoichiometry="1"/>
<speciesReference species="M_coa_c" stoichiometry="1"/>
<speciesReference species="M_h_c" stoichiometry="1"/>
</listOfProducts>
<kineticLaw>
<math xmlns="http://www.w3.org/1998/Math/MathML">
<ci>FLUX_VALUE</ci>
</math>
<listOfParameters>
<parameter id="LOWER_BOUND" value="0" units="mmol_per_gDW_per_hr"/>
<parameter id="UPPER_BOUND" value="999999" units="mmol_per_gDW_per_hr"/>
<parameter id="OBJECTIVE_COEFFICIENT" value="0" />
<parameter id="FLUX_VALUE" value="0" units="mmol_per_gDW_per_hr"/>
</listOfParameters>
</kineticLaw>
</reaction>
<reaction id="R_3MBZALDH" name="Benzyl alcohol dehydrogenase" reversible="false">
<notes>
<html:p>Abbreviation: R_3MBZALDH</html:p>
<html:p>Synonyms: _0</html:p>
<html:p>EC Number: 1.1.1.90</html:p>
<html:p>SUBSYSTEM: Toluene Pathway</html:p>
<html:p>Equation: [c] : 3mbzalc + nad --&gt; 3mbzald + h + nadh</html:p>
<html:p>Confidence Level: 4</html:p>
<html:p>Kegg:R05347
EC:1.1.1.90
JN</html:p>
<html:p>GENE ASSOCIATION: (pWW0_128)</html:p>
</notes>
<listOfReactants>
<speciesReference species="M_3mbzalc_c" stoichiometry="1"/>
<speciesReference species="M_nad_c" stoichiometry="1"/>
</listOfReactants>
<listOfProducts>
<speciesReference species="M_3mbzald_c" stoichiometry="1"/>
<speciesReference species="M_h_c" stoichiometry="1"/>
<speciesReference species="M_nadh_c" stoichiometry="1"/>
</listOfProducts>
<kineticLaw>
<math xmlns="http://www.w3.org/1998/Math/MathML">
<ci>FLUX_VALUE</ci>
</math>
<listOfParameters>
<parameter id="LOWER_BOUND" value="0" units="mmol_per_gDW_per_hr"/>
<parameter id="UPPER_BOUND" value="999999" units="mmol_per_gDW_per_hr"/>
<parameter id="OBJECTIVE_COEFFICIENT" value="0" />
<parameter id="FLUX_VALUE" value="0" units="mmol_per_gDW_per_hr"/>
</listOfParameters>
</kineticLaw>
</reaction>
<reaction id="R_3MBZDH" name="Benzaldehyde dehydrogenase" reversible="false">
<notes>
<html:p>Abbreviation: R_3MBZDH</html:p>
<html:p>Synonyms: _0</html:p>
<html:p>EC Number: 1.2.1.7</html:p>
<html:p>SUBSYSTEM: Toluene Pathway</html:p>
<html:p>Equation: [c] : 3mbzald + h2o + nad --&gt; (2) h + m-tol + nadh</html:p>
<html:p>Confidence Level: 4</html:p>
<html:p>Kegg:R05664
EC:1.2.1.7
JN</html:p>
<html:p>GENE ASSOCIATION: (pWW0_131)</html:p>
</notes>
<listOfReactants>
<speciesReference species="M_3mbzald_c" stoichiometry="1"/>
<speciesReference species="M_h2o_c" stoichiometry="1"/>
<speciesReference species="M_nad_c" stoichiometry="1"/>
</listOfReactants>
<listOfProducts>
<speciesReference species="M_h_c" stoichiometry="2"/>
<speciesReference species="M_m_DASH_tol_c" stoichiometry="1"/>
<speciesReference species="M_nadh_c" stoichiometry="1"/>
</listOfProducts>
<kineticLaw>
<math xmlns="http://www.w3.org/1998/Math/MathML">
<ci>FLUX_VALUE</ci>
</math>
<listOfParameters>
<parameter id="LOWER_BOUND" value="0" units="mmol_per_gDW_per_hr"/>
<parameter id="UPPER_BOUND" value="999999" units="mmol_per_gDW_per_hr"/>
<parameter id="OBJECTIVE_COEFFICIENT" value="0" />
<parameter id="FLUX_VALUE" value="0" units="mmol_per_gDW_per_hr"/>
</listOfParameters>
</kineticLaw>
</reaction>
<reaction id="R_3MCAT23DOX" name="catechol 2,3-dioxygenase (m-xylene)" reversible="false">
<notes>
<html:p>Abbreviation: R_3MCAT23DOX</html:p>
<html:p>Synonyms: _0</html:p>
<html:p>EC Number: 1.13.11.2</html:p>
<html:p>SUBSYSTEM: Toluene Pathway</html:p>
<html:p>Equation: [c] : 3mcat + o2 --&gt; cchoxod + h</html:p>
<html:p>Confidence Level: 4</html:p>
<html:p>R05295  
EC: 1.13.11.2
JN


</html:p>
<html:p>GENE ASSOCIATION: (pWW0_097)</html:p>
</notes>
<listOfReactants>
<speciesReference species="M_3mcat_c" stoichiometry="1"/>
<speciesReference species="M_o2_c" stoichiometry="1"/>
</listOfReactants>
<listOfProducts>
<speciesReference species="M_cchoxod_c" stoichiometry="1"/>
<speciesReference species="M_h_c" stoichiometry="1"/>
</listOfProducts>
<kineticLaw>
<math xmlns="http://www.w3.org/1998/Math/MathML">
<ci>FLUX_VALUE</ci>
</math>
<listOfParameters>
<parameter id="LOWER_BOUND" value="0" units="mmol_per_gDW_per_hr"/>
<parameter id="UPPER_BOUND" value="999999" units="mmol_per_gDW_per_hr"/>
<parameter id="OBJECTIVE_COEFFICIENT" value="0" />
<parameter id="FLUX_VALUE" value="0" units="mmol_per_gDW_per_hr"/>
</listOfParameters>
</kineticLaw>
</reaction>
<reaction id="R_3OADPCOAT" name="_3-oxoadipate CoA-transferase" reversible="false">
<notes>
<html:p>Abbreviation: R_3OADPCOAT</html:p>
<html:p>Synonyms: _3</html:p>
<html:p>EC Number: 2.8.3.6</html:p>
<html:p>SUBSYSTEM: B-Ketoadipate pathway</html:p>
<html:p>Equation: [c] : 3oxoadp + succoa --&gt; oxadpcoa + succ</html:p>
<html:p>Confidence Level: 4</html:p>
<html:p>EC:2.8.3.6

Kegg:R02990
JN</html:p>
<html:p>GENE ASSOCIATION: (PP_3951 and PP_3952)</html:p>
</notes>
<listOfReactants>
<speciesReference species="M_3oxoadp_c" stoichiometry="1"/>
<speciesReference species="M_succoa_c" stoichiometry="1"/>
</listOfReactants>
<listOfProducts>
<speciesReference species="M_oxadpcoa_c" stoichiometry="1"/>
<speciesReference species="M_succ_c" stoichiometry="1"/>
</listOfProducts>
<kineticLaw>
<math xmlns="http://www.w3.org/1998/Math/MathML">
<ci>FLUX_VALUE</ci>
</math>
<listOfParameters>
<parameter id="LOWER_BOUND" value="0" units="mmol_per_gDW_per_hr"/>
<parameter id="UPPER_BOUND" value="999999" units="mmol_per_gDW_per_hr"/>
<parameter id="OBJECTIVE_COEFFICIENT" value="0" />
<parameter id="FLUX_VALUE" value="0" units="mmol_per_gDW_per_hr"/>
</listOfParameters>
</kineticLaw>
</reaction>
<reaction id="R_3OAR100" name="_3-oxoacyl-[acyl-carrier-protein] reductase (n-C10:0)" reversible="true">
<notes>
<html:p>Abbreviation: R_3OAR100</html:p>
<html:p>Synonyms: _10</html:p>
<html:p>EC Number: 1.1.1.100</html:p>
<html:p>SUBSYSTEM: Fatty Acid  Biosynthesis</html:p>
<html:p>Equation: [c] : 3odecACP + h + nadph &lt;==&gt; 3hdecACP + nadp</html:p>
<html:p>Confidence Level: 0</html:p>
<html:p>AMF</html:p>
<html:p>GENE ASSOCIATION: (PP_1914)</html:p>
</notes>
<listOfReactants>
<speciesReference species="M_3odecACP_c" stoichiometry="1"/>
<speciesReference species="M_h_c" stoichiometry="1"/>
<speciesReference species="M_nadph_c" stoichiometry="1"/>
</listOfReactants>
<listOfProducts>
<speciesReference species="M_3hdecACP_c" stoichiometry="1"/>
<speciesReference species="M_nadp_c" stoichiometry="1"/>
</listOfProducts>
<kineticLaw>
<math xmlns="http://www.w3.org/1998/Math/MathML">
<ci>FLUX_VALUE</ci>
</math>
<listOfParameters>
<parameter id="LOWER_BOUND" value="-999999" units="mmol_per_gDW_per_hr"/>
<parameter id="UPPER_BOUND" value="999999" units="mmol_per_gDW_per_hr"/>
<parameter id="OBJECTIVE_COEFFICIENT" value="0" />
<parameter id="FLUX_VALUE" value="0" units="mmol_per_gDW_per_hr"/>
</listOfParameters>
</kineticLaw>
</reaction>
<reaction id="R_3OAR120" name="_3-oxoacyl-[acyl-carrier-protein] reductase (n-C12:0)" reversible="true">
<notes>
<html:p>Abbreviation: R_3OAR120</html:p>
<html:p>Synonyms: _10</html:p>
<html:p>EC Number: 1.1.1.100</html:p>
<html:p>SUBSYSTEM: Fatty Acid  Biosynthesis</html:p>
<html:p>Equation: [c] : 3oddecACP + h + nadph &lt;==&gt; 3hddecACP + nadp</html:p>
<html:p>Confidence Level: 0</html:p>
<html:p>AMF</html:p>
<html:p>GENE ASSOCIATION: (PP_1914)</html:p>
</notes>
<listOfReactants>
<speciesReference species="M_3oddecACP_c" stoichiometry="1"/>
<speciesReference species="M_h_c" stoichiometry="1"/>
<speciesReference species="M_nadph_c" stoichiometry="1"/>
</listOfReactants>
<listOfProducts>
<speciesReference species="M_3hddecACP_c" stoichiometry="1"/>
<speciesReference species="M_nadp_c" stoichiometry="1"/>
</listOfProducts>
<kineticLaw>
<math xmlns="http://www.w3.org/1998/Math/MathML">
<ci>FLUX_VALUE</ci>
</math>
<listOfParameters>
<parameter id="LOWER_BOUND" value="-999999" units="mmol_per_gDW_per_hr"/>
<parameter id="UPPER_BOUND" value="999999" units="mmol_per_gDW_per_hr"/>
<parameter id="OBJECTIVE_COEFFICIENT" value="0" />
<parameter id="FLUX_VALUE" value="0" units="mmol_per_gDW_per_hr"/>
</listOfParameters>
</kineticLaw>
</reaction>
<reaction id="R_3OAR121" name="_3-oxoacyl-[acyl-carrier-protein] reductase (n-C12:1)" reversible="false">
<notes>
<html:p>Abbreviation: R_3OAR121</html:p>
<html:p>Synonyms: _10</html:p>
<html:p>EC Number: 1.1.1.100</html:p>
<html:p>SUBSYSTEM: Fatty Acid  Biosynthesis</html:p>
<html:p>Equation: [c] : 3ocddec5eACP + h + nadph --&gt; 3hcddec5eACP + nadp</html:p>
<html:p>Confidence Level: 0</html:p>
<html:p>AMF</html:p>
<html:p>GENE ASSOCIATION: (PP_1914)</html:p>
</notes>
<listOfReactants>
<speciesReference species="M_3ocddec5eACP_c" stoichiometry="1"/>
<speciesReference species="M_h_c" stoichiometry="1"/>
<speciesReference species="M_nadph_c" stoichiometry="1"/>
</listOfReactants>
<listOfProducts>
<speciesReference species="M_3hcddec5eACP_c" stoichiometry="1"/>
<speciesReference species="M_nadp_c" stoichiometry="1"/>
</listOfProducts>
<kineticLaw>
<math xmlns="http://www.w3.org/1998/Math/MathML">
<ci>FLUX_VALUE</ci>
</math>
<listOfParameters>
<parameter id="LOWER_BOUND" value="0" units="mmol_per_gDW_per_hr"/>
<parameter id="UPPER_BOUND" value="999999" units="mmol_per_gDW_per_hr"/>
<parameter id="OBJECTIVE_COEFFICIENT" value="0" />
<parameter id="FLUX_VALUE" value="0" units="mmol_per_gDW_per_hr"/>
</listOfParameters>
</kineticLaw>
</reaction>
<reaction id="R_3OAR140" name="_3-oxoacyl-[acyl-carrier-protein] reductase (n-C14:0)" reversible="true">
<notes>
<html:p>Abbreviation: R_3OAR140</html:p>
<html:p>Synonyms: _10</html:p>
<html:p>EC Number: 1.1.1.100</html:p>
<html:p>SUBSYSTEM: Fatty Acid  Biosynthesis</html:p>
<html:p>Equation: [c] : 3omrsACP + h + nadph &lt;==&gt; 3hmrsACP + nadp</html:p>
<html:p>Confidence Level: 0</html:p>
<html:p>AMF</html:p>
<html:p>GENE ASSOCIATION: (PP_1914)</html:p>
</notes>
<listOfReactants>
<speciesReference species="M_3omrsACP_c" stoichiometry="1"/>
<speciesReference species="M_h_c" stoichiometry="1"/>
<speciesReference species="M_nadph_c" stoichiometry="1"/>
</listOfReactants>
<listOfProducts>
<speciesReference species="M_3hmrsACP_c" stoichiometry="1"/>
<speciesReference species="M_nadp_c" stoichiometry="1"/>
</listOfProducts>
<kineticLaw>
<math xmlns="http://www.w3.org/1998/Math/MathML">
<ci>FLUX_VALUE</ci>
</math>
<listOfParameters>
<parameter id="LOWER_BOUND" value="-999999" units="mmol_per_gDW_per_hr"/>
<parameter id="UPPER_BOUND" value="999999" units="mmol_per_gDW_per_hr"/>
<parameter id="OBJECTIVE_COEFFICIENT" value="0" />
<parameter id="FLUX_VALUE" value="0" units="mmol_per_gDW_per_hr"/>
</listOfParameters>
</kineticLaw>
</reaction>
<reaction id="R_3OAR141" name="_3-oxoacyl-[acyl-carrier-protein] reductase (n-C14:1)" reversible="false">
<notes>
<html:p>Abbreviation: R_3OAR141</html:p>
<html:p>Synonyms: _10</html:p>
<html:p>EC Number: 1.1.1.100</html:p>
<html:p>SUBSYSTEM: Fatty Acid  Biosynthesis</html:p>
<html:p>Equation: [c] : 3ocmrs7eACP + h + nadph --&gt; 3hcmrs7eACP + nadp</html:p>
<html:p>Confidence Level: 0</html:p>
<html:p>AMF</html:p>
<html:p>GENE ASSOCIATION: (PP_1914)</html:p>
</notes>
<listOfReactants>
<speciesReference species="M_3ocmrs7eACP_c" stoichiometry="1"/>
<speciesReference species="M_h_c" stoichiometry="1"/>
<speciesReference species="M_nadph_c" stoichiometry="1"/>
</listOfReactants>
<listOfProducts>
<speciesReference species="M_3hcmrs7eACP_c" stoichiometry="1"/>
<speciesReference species="M_nadp_c" stoichiometry="1"/>
</listOfProducts>
<kineticLaw>
<math xmlns="http://www.w3.org/1998/Math/MathML">
<ci>FLUX_VALUE</ci>
</math>
<listOfParameters>
<parameter id="LOWER_BOUND" value="0" units="mmol_per_gDW_per_hr"/>
<parameter id="UPPER_BOUND" value="999999" units="mmol_per_gDW_per_hr"/>
<parameter id="OBJECTIVE_COEFFICIENT" value="0" />
<parameter id="FLUX_VALUE" value="0" units="mmol_per_gDW_per_hr"/>
</listOfParameters>
</kineticLaw>
</reaction>
<reaction id="R_3OAR160" name="_3-oxoacyl-[acyl-carrier-protein] reductase (n-C16:0)" reversible="true">
<notes>
<html:p>Abbreviation: R_3OAR160</html:p>
<html:p>Synonyms: _10</html:p>
<html:p>EC Number: 1.1.1.100</html:p>
<html:p>SUBSYSTEM: Fatty Acid  Biosynthesis</html:p>
<html:p>Equation: [c] : 3opalmACP + h + nadph &lt;==&gt; 3hpalmACP + nadp</html:p>
<html:p>Confidence Level: 0</html:p>
<html:p>AMF</html:p>
<html:p>GENE ASSOCIATION: (PP_1914)</html:p>
</notes>
<listOfReactants>
<speciesReference species="M_3opalmACP_c" stoichiometry="1"/>
<speciesReference species="M_h_c" stoichiometry="1"/>
<speciesReference species="M_nadph_c" stoichiometry="1"/>
</listOfReactants>
<listOfProducts>
<speciesReference species="M_3hpalmACP_c" stoichiometry="1"/>
<speciesReference species="M_nadp_c" stoichiometry="1"/>
</listOfProducts>
<kineticLaw>
<math xmlns="http://www.w3.org/1998/Math/MathML">
<ci>FLUX_VALUE</ci>
</math>
<listOfParameters>
<parameter id="LOWER_BOUND" value="-999999" units="mmol_per_gDW_per_hr"/>
<parameter id="UPPER_BOUND" value="999999" units="mmol_per_gDW_per_hr"/>
<parameter id="OBJECTIVE_COEFFICIENT" value="0" />
<parameter id="FLUX_VALUE" value="0" units="mmol_per_gDW_per_hr"/>
</listOfParameters>
</kineticLaw>
</reaction>
<reaction id="R_3OAR161" name="_3-oxoacyl-[acyl-carrier-protein] reductase (n-C16:1)" reversible="false">
<notes>
<html:p>Abbreviation: R_3OAR161</html:p>
<html:p>Synonyms: _10</html:p>
<html:p>EC Number: 1.1.1.100</html:p>
<html:p>SUBSYSTEM: Fatty Acid  Biosynthesis</html:p>
<html:p>Equation: [c] : 3ocpalm9eACP + h + nadph --&gt; 3hcpalm9eACP + nadp</html:p>
<html:p>Confidence Level: 0</html:p>
<html:p>AMF</html:p>
<html:p>GENE ASSOCIATION: (PP_1914)</html:p>
</notes>
<listOfReactants>
<speciesReference species="M_3ocpalm9eACP_c" stoichiometry="1"/>
<speciesReference species="M_h_c" stoichiometry="1"/>
<speciesReference species="M_nadph_c" stoichiometry="1"/>
</listOfReactants>
<listOfProducts>
<speciesReference species="M_3hcpalm9eACP_c" stoichiometry="1"/>
<speciesReference species="M_nadp_c" stoichiometry="1"/>
</listOfProducts>
<kineticLaw>
<math xmlns="http://www.w3.org/1998/Math/MathML">
<ci>FLUX_VALUE</ci>
</math>
<listOfParameters>
<parameter id="LOWER_BOUND" value="0" units="mmol_per_gDW_per_hr"/>
<parameter id="UPPER_BOUND" value="999999" units="mmol_per_gDW_per_hr"/>
<parameter id="OBJECTIVE_COEFFICIENT" value="0" />
<parameter id="FLUX_VALUE" value="0" units="mmol_per_gDW_per_hr"/>
</listOfParameters>
</kineticLaw>
</reaction>
<reaction id="R_3OAR180" name="_3-oxoacyl-[acyl-carrier-protein] reductase (n-C18:0)" reversible="true">
<notes>
<html:p>Abbreviation: R_3OAR180</html:p>
<html:p>Synonyms: _10</html:p>
<html:p>EC Number: 1.1.1.100</html:p>
<html:p>SUBSYSTEM: Fatty Acid  Biosynthesis</html:p>
<html:p>Equation: [c] : 3ooctdACP + h + nadph &lt;==&gt; 3hoctaACP + nadp</html:p>
<html:p>Confidence Level: 0</html:p>
<html:p>AMF</html:p>
<html:p>GENE ASSOCIATION: (PP_1914)</html:p>
</notes>
<listOfReactants>
<speciesReference species="M_3ooctdACP_c" stoichiometry="1"/>
<speciesReference species="M_h_c" stoichiometry="1"/>
<speciesReference species="M_nadph_c" stoichiometry="1"/>
</listOfReactants>
<listOfProducts>
<speciesReference species="M_3hoctaACP_c" stoichiometry="1"/>
<speciesReference species="M_nadp_c" stoichiometry="1"/>
</listOfProducts>
<kineticLaw>
<math xmlns="http://www.w3.org/1998/Math/MathML">
<ci>FLUX_VALUE</ci>
</math>
<listOfParameters>
<parameter id="LOWER_BOUND" value="-999999" units="mmol_per_gDW_per_hr"/>
<parameter id="UPPER_BOUND" value="999999" units="mmol_per_gDW_per_hr"/>
<parameter id="OBJECTIVE_COEFFICIENT" value="0" />
<parameter id="FLUX_VALUE" value="0" units="mmol_per_gDW_per_hr"/>
</listOfParameters>
</kineticLaw>
</reaction>
<reaction id="R_3OAR181" name="_3-oxoacyl-[acyl-carrier-protein] reductase (n-C18:1)" reversible="false">
<notes>
<html:p>Abbreviation: R_3OAR181</html:p>
<html:p>Synonyms: _10</html:p>
<html:p>EC Number: 1.1.1.100</html:p>
<html:p>SUBSYSTEM: Fatty Acid  Biosynthesis</html:p>
<html:p>Equation: [c] : 3ocvac11eACP + h + nadph --&gt; 3hcvac11eACP + nadp</html:p>
<html:p>Confidence Level: 0</html:p>
<html:p>AMF</html:p>
<html:p>GENE ASSOCIATION: (PP_1914)</html:p>
</notes>
<listOfReactants>
<speciesReference species="M_3ocvac11eACP_c" stoichiometry="1"/>
<speciesReference species="M_h_c" stoichiometry="1"/>
<speciesReference species="M_nadph_c" stoichiometry="1"/>
</listOfReactants>
<listOfProducts>
<speciesReference species="M_3hcvac11eACP_c" stoichiometry="1"/>
<speciesReference species="M_nadp_c" stoichiometry="1"/>
</listOfProducts>
<kineticLaw>
<math xmlns="http://www.w3.org/1998/Math/MathML">
<ci>FLUX_VALUE</ci>
</math>
<listOfParameters>
<parameter id="LOWER_BOUND" value="0" units="mmol_per_gDW_per_hr"/>
<parameter id="UPPER_BOUND" value="999999" units="mmol_per_gDW_per_hr"/>
<parameter id="OBJECTIVE_COEFFICIENT" value="0" />
<parameter id="FLUX_VALUE" value="0" units="mmol_per_gDW_per_hr"/>
</listOfParameters>
</kineticLaw>
</reaction>
<reaction id="R_3OAR40" name="_3-oxoacyl-[acyl-carrier-protein] reductase (n-C4:0)" reversible="true">
<notes>
<html:p>Abbreviation: R_3OAR40</html:p>
<html:p>Synonyms: _10</html:p>
<html:p>EC Number: 1.1.1.100</html:p>
<html:p>SUBSYSTEM: Fatty Acid  Biosynthesis</html:p>
<html:p>Equation: [c] : actACP + h + nadph &lt;==&gt; 3haACP + nadp</html:p>
<html:p>Confidence Level: 0</html:p>
<html:p>AMF</html:p>
<html:p>GENE ASSOCIATION: (PP_1914)</html:p>
</notes>
<listOfReactants>
<speciesReference species="M_actACP_c" stoichiometry="1"/>
<speciesReference species="M_h_c" stoichiometry="1"/>
<speciesReference species="M_nadph_c" stoichiometry="1"/>
</listOfReactants>
<listOfProducts>
<speciesReference species="M_3haACP_c" stoichiometry="1"/>
<speciesReference species="M_nadp_c" stoichiometry="1"/>
</listOfProducts>
<kineticLaw>
<math xmlns="http://www.w3.org/1998/Math/MathML">
<ci>FLUX_VALUE</ci>
</math>
<listOfParameters>
<parameter id="LOWER_BOUND" value="-999999" units="mmol_per_gDW_per_hr"/>
<parameter id="UPPER_BOUND" value="999999" units="mmol_per_gDW_per_hr"/>
<parameter id="OBJECTIVE_COEFFICIENT" value="0" />
<parameter id="FLUX_VALUE" value="0" units="mmol_per_gDW_per_hr"/>
</listOfParameters>
</kineticLaw>
</reaction>
<reaction id="R_3OAR60" name="_3-oxoacyl-[acyl-carrier-protein] reductase (n-C6:0)" reversible="true">
<notes>
<html:p>Abbreviation: R_3OAR60</html:p>
<html:p>Synonyms: _10</html:p>
<html:p>EC Number: 1.1.1.100</html:p>
<html:p>SUBSYSTEM: Fatty Acid  Biosynthesis</html:p>
<html:p>Equation: [c] : 3ohexACP + h + nadph &lt;==&gt; 3hhexACP + nadp</html:p>
<html:p>Confidence Level: 0</html:p>
<html:p>AMF</html:p>
<html:p>GENE ASSOCIATION: (PP_1914)</html:p>
</notes>
<listOfReactants>
<speciesReference species="M_3ohexACP_c" stoichiometry="1"/>
<speciesReference species="M_h_c" stoichiometry="1"/>
<speciesReference species="M_nadph_c" stoichiometry="1"/>
</listOfReactants>
<listOfProducts>
<speciesReference species="M_3hhexACP_c" stoichiometry="1"/>
<speciesReference species="M_nadp_c" stoichiometry="1"/>
</listOfProducts>
<kineticLaw>
<math xmlns="http://www.w3.org/1998/Math/MathML">
<ci>FLUX_VALUE</ci>
</math>
<listOfParameters>
<parameter id="LOWER_BOUND" value="-999999" units="mmol_per_gDW_per_hr"/>
<parameter id="UPPER_BOUND" value="999999" units="mmol_per_gDW_per_hr"/>
<parameter id="OBJECTIVE_COEFFICIENT" value="0" />
<parameter id="FLUX_VALUE" value="0" units="mmol_per_gDW_per_hr"/>
</listOfParameters>
</kineticLaw>
</reaction>
<reaction id="R_3OAR80" name="_3-oxoacyl-[acyl-carrier-protein] reductase (n-C8:0)" reversible="true">
<notes>
<html:p>Abbreviation: R_3OAR80</html:p>
<html:p>Synonyms: _10</html:p>
<html:p>EC Number: 1.1.1.100</html:p>
<html:p>SUBSYSTEM: Fatty Acid  Biosynthesis</html:p>
<html:p>Equation: [c] : 3ooctACP + h + nadph &lt;==&gt; 3hoctACP + nadp</html:p>
<html:p>Confidence Level: 0</html:p>
<html:p>AMF</html:p>
<html:p>GENE ASSOCIATION: (PP_1914)</html:p>
</notes>
<listOfReactants>
<speciesReference species="M_3ooctACP_c" stoichiometry="1"/>
<speciesReference species="M_h_c" stoichiometry="1"/>
<speciesReference species="M_nadph_c" stoichiometry="1"/>
</listOfReactants>
<listOfProducts>
<speciesReference species="M_3hoctACP_c" stoichiometry="1"/>
<speciesReference species="M_nadp_c" stoichiometry="1"/>
</listOfProducts>
<kineticLaw>
<math xmlns="http://www.w3.org/1998/Math/MathML">
<ci>FLUX_VALUE</ci>
</math>
<listOfParameters>
<parameter id="LOWER_BOUND" value="-999999" units="mmol_per_gDW_per_hr"/>
<parameter id="UPPER_BOUND" value="999999" units="mmol_per_gDW_per_hr"/>
<parameter id="OBJECTIVE_COEFFICIENT" value="0" />
<parameter id="FLUX_VALUE" value="0" units="mmol_per_gDW_per_hr"/>
</listOfParameters>
</kineticLaw>
</reaction>
<reaction id="R_3OAS100" name="_3-oxoacyl-[acyl-carrier-protein] synthase (n-C10:0)" reversible="false">
<notes>
<html:p>Abbreviation: R_3OAS100</html:p>
<html:p>Synonyms: _11</html:p>
<html:p>EC Number: 2.3.1.41</html:p>
<html:p>SUBSYSTEM: Fatty Acid  Biosynthesis</html:p>
<html:p>Equation: [c] : h + malACP + ocACP --&gt; 3odecACP + ACP + co2</html:p>
<html:p>Confidence Level: 0</html:p>
<html:p>AMF</html:p>
<html:p>GENE ASSOCIATION: (PP_1916) or (PP_4175)</html:p>
</notes>
<listOfReactants>
<speciesReference species="M_h_c" stoichiometry="1"/>
<speciesReference species="M_malACP_c" stoichiometry="1"/>
<speciesReference species="M_ocACP_c" stoichiometry="1"/>
</listOfReactants>
<listOfProducts>
<speciesReference species="M_3odecACP_c" stoichiometry="1"/>
<speciesReference species="M_ACP_c" stoichiometry="1"/>
<speciesReference species="M_co2_c" stoichiometry="1"/>
</listOfProducts>
<kineticLaw>
<math xmlns="http://www.w3.org/1998/Math/MathML">
<ci>FLUX_VALUE</ci>
</math>
<listOfParameters>
<parameter id="LOWER_BOUND" value="0" units="mmol_per_gDW_per_hr"/>
<parameter id="UPPER_BOUND" value="999999" units="mmol_per_gDW_per_hr"/>
<parameter id="OBJECTIVE_COEFFICIENT" value="0" />
<parameter id="FLUX_VALUE" value="0" units="mmol_per_gDW_per_hr"/>
</listOfParameters>
</kineticLaw>
</reaction>
<reaction id="R_3OAS120" name="_3-oxoacyl-[acyl-carrier-protein] synthase (n-C12:0)" reversible="false">
<notes>
<html:p>Abbreviation: R_3OAS120</html:p>
<html:p>Synonyms: _11</html:p>
<html:p>EC Number: 2.3.1.41</html:p>
<html:p>SUBSYSTEM: Fatty Acid  Biosynthesis</html:p>
<html:p>Equation: [c] : dcaACP + h + malACP --&gt; 3oddecACP + ACP + co2</html:p>
<html:p>Confidence Level: 0</html:p>
<html:p>AMF</html:p>
<html:p>GENE ASSOCIATION: (PP_1916) or (PP_4175)</html:p>
</notes>
<listOfReactants>
<speciesReference species="M_dcaACP_c" stoichiometry="1"/>
<speciesReference species="M_h_c" stoichiometry="1"/>
<speciesReference species="M_malACP_c" stoichiometry="1"/>
</listOfReactants>
<listOfProducts>
<speciesReference species="M_3oddecACP_c" stoichiometry="1"/>
<speciesReference species="M_ACP_c" stoichiometry="1"/>
<speciesReference species="M_co2_c" stoichiometry="1"/>
</listOfProducts>
<kineticLaw>
<math xmlns="http://www.w3.org/1998/Math/MathML">
<ci>FLUX_VALUE</ci>
</math>
<listOfParameters>
<parameter id="LOWER_BOUND" value="0" units="mmol_per_gDW_per_hr"/>
<parameter id="UPPER_BOUND" value="999999" units="mmol_per_gDW_per_hr"/>
<parameter id="OBJECTIVE_COEFFICIENT" value="0" />
<parameter id="FLUX_VALUE" value="0" units="mmol_per_gDW_per_hr"/>
</listOfParameters>
</kineticLaw>
</reaction>
<reaction id="R_3OAS121" name="_3-oxoacyl-[acyl-carrier-protein] synthase (n-C12:1)" reversible="false">
<notes>
<html:p>Abbreviation: R_3OAS121</html:p>
<html:p>Synonyms: _11</html:p>
<html:p>EC Number: 2.3.1.41</html:p>
<html:p>SUBSYSTEM: Fatty Acid  Biosynthesis</html:p>
<html:p>Equation: [c] : cdec3eACP + h + malACP --&gt; 3ocddec5eACP + ACP + co2</html:p>
<html:p>Confidence Level: 0</html:p>
<html:p>AMF</html:p>
<html:p>GENE ASSOCIATION: (PP_4175)</html:p>
</notes>
<listOfReactants>
<speciesReference species="M_cdec3eACP_c" stoichiometry="1"/>
<speciesReference species="M_h_c" stoichiometry="1"/>
<speciesReference species="M_malACP_c" stoichiometry="1"/>
</listOfReactants>
<listOfProducts>
<speciesReference species="M_3ocddec5eACP_c" stoichiometry="1"/>
<speciesReference species="M_ACP_c" stoichiometry="1"/>
<speciesReference species="M_co2_c" stoichiometry="1"/>
</listOfProducts>
<kineticLaw>
<math xmlns="http://www.w3.org/1998/Math/MathML">
<ci>FLUX_VALUE</ci>
</math>
<listOfParameters>
<parameter id="LOWER_BOUND" value="0" units="mmol_per_gDW_per_hr"/>
<parameter id="UPPER_BOUND" value="999999" units="mmol_per_gDW_per_hr"/>
<parameter id="OBJECTIVE_COEFFICIENT" value="0" />
<parameter id="FLUX_VALUE" value="0" units="mmol_per_gDW_per_hr"/>
</listOfParameters>
</kineticLaw>
</reaction>
<reaction id="R_3OAS140" name="_3-oxoacyl-[acyl-carrier-protein] synthase (n-C14:0)" reversible="false">
<notes>
<html:p>Abbreviation: R_3OAS140</html:p>
<html:p>Synonyms: _11</html:p>
<html:p>EC Number: 2.3.1.41</html:p>
<html:p>SUBSYSTEM: Fatty Acid  Biosynthesis</html:p>
<html:p>Equation: [c] : ddcaACP + h + malACP --&gt; 3omrsACP + ACP + co2</html:p>
<html:p>Confidence Level: 0</html:p>
<html:p>AMF</html:p>
<html:p>GENE ASSOCIATION: (PP_1916) or (PP_4175)</html:p>
</notes>
<listOfReactants>
<speciesReference species="M_ddcaACP_c" stoichiometry="1"/>
<speciesReference species="M_h_c" stoichiometry="1"/>
<speciesReference species="M_malACP_c" stoichiometry="1"/>
</listOfReactants>
<listOfProducts>
<speciesReference species="M_3omrsACP_c" stoichiometry="1"/>
<speciesReference species="M_ACP_c" stoichiometry="1"/>
<speciesReference species="M_co2_c" stoichiometry="1"/>
</listOfProducts>
<kineticLaw>
<math xmlns="http://www.w3.org/1998/Math/MathML">
<ci>FLUX_VALUE</ci>
</math>
<listOfParameters>
<parameter id="LOWER_BOUND" value="0" units="mmol_per_gDW_per_hr"/>
<parameter id="UPPER_BOUND" value="999999" units="mmol_per_gDW_per_hr"/>
<parameter id="OBJECTIVE_COEFFICIENT" value="0" />
<parameter id="FLUX_VALUE" value="0" units="mmol_per_gDW_per_hr"/>
</listOfParameters>
</kineticLaw>
</reaction>
<reaction id="R_3OAS141" name="_3-oxoacyl-[acyl-carrier-protein] synthase (n-C14:1)" reversible="false">
<notes>
<html:p>Abbreviation: R_3OAS141</html:p>
<html:p>Synonyms: _11</html:p>
<html:p>EC Number: 2.3.1.41</html:p>
<html:p>SUBSYSTEM: Fatty Acid  Biosynthesis</html:p>
<html:p>Equation: [c] : cddec5eACP + h + malACP --&gt; 3ocmrs7eACP + ACP + co2</html:p>
<html:p>Confidence Level: 0</html:p>
<html:p>AMF</html:p>
<html:p>GENE ASSOCIATION: (PP_4175)</html:p>
</notes>
<listOfReactants>
<speciesReference species="M_cddec5eACP_c" stoichiometry="1"/>
<speciesReference species="M_h_c" stoichiometry="1"/>
<speciesReference species="M_malACP_c" stoichiometry="1"/>
</listOfReactants>
<listOfProducts>
<speciesReference species="M_3ocmrs7eACP_c" stoichiometry="1"/>
<speciesReference species="M_ACP_c" stoichiometry="1"/>
<speciesReference species="M_co2_c" stoichiometry="1"/>
</listOfProducts>
<kineticLaw>
<math xmlns="http://www.w3.org/1998/Math/MathML">
<ci>FLUX_VALUE</ci>
</math>
<listOfParameters>
<parameter id="LOWER_BOUND" value="0" units="mmol_per_gDW_per_hr"/>
<parameter id="UPPER_BOUND" value="999999" units="mmol_per_gDW_per_hr"/>
<parameter id="OBJECTIVE_COEFFICIENT" value="0" />
<parameter id="FLUX_VALUE" value="0" units="mmol_per_gDW_per_hr"/>
</listOfParameters>
</kineticLaw>
</reaction>
<reaction id="R_3OAS160" name="_3-oxoacyl-[acyl-carrier-protein] synthase (n-C16:0)" reversible="false">
<notes>
<html:p>Abbreviation: R_3OAS160</html:p>
<html:p>Synonyms: _11</html:p>
<html:p>EC Number: 2.3.1.41</html:p>
<html:p>SUBSYSTEM: Fatty Acid  Biosynthesis</html:p>
<html:p>Equation: [c] : h + malACP + myrsACP --&gt; 3opalmACP + ACP + co2</html:p>
<html:p>Confidence Level: 0</html:p>
<html:p>AMF</html:p>
<html:p>GENE ASSOCIATION: (PP_1916) or (PP_4175)</html:p>
</notes>
<listOfReactants>
<speciesReference species="M_h_c" stoichiometry="1"/>
<speciesReference species="M_malACP_c" stoichiometry="1"/>
<speciesReference species="M_myrsACP_c" stoichiometry="1"/>
</listOfReactants>
<listOfProducts>
<speciesReference species="M_3opalmACP_c" stoichiometry="1"/>
<speciesReference species="M_ACP_c" stoichiometry="1"/>
<speciesReference species="M_co2_c" stoichiometry="1"/>
</listOfProducts>
<kineticLaw>
<math xmlns="http://www.w3.org/1998/Math/MathML">
<ci>FLUX_VALUE</ci>
</math>
<listOfParameters>
<parameter id="LOWER_BOUND" value="0" units="mmol_per_gDW_per_hr"/>
<parameter id="UPPER_BOUND" value="999999" units="mmol_per_gDW_per_hr"/>
<parameter id="OBJECTIVE_COEFFICIENT" value="0" />
<parameter id="FLUX_VALUE" value="0" units="mmol_per_gDW_per_hr"/>
</listOfParameters>
</kineticLaw>
</reaction>
<reaction id="R_3OAS161" name="_3-oxoacyl-[acyl-carrier-protein] synthase (n-C16:1)" reversible="false">
<notes>
<html:p>Abbreviation: R_3OAS161</html:p>
<html:p>Synonyms: _11</html:p>
<html:p>EC Number: 2.3.1.41</html:p>
<html:p>SUBSYSTEM: Fatty Acid  Biosynthesis</html:p>
<html:p>Equation: [c] : h + malACP + tdeACP --&gt; 3ocpalm9eACP + ACP + co2</html:p>
<html:p>Confidence Level: 0</html:p>
<html:p>AMF</html:p>
<html:p>GENE ASSOCIATION: (PP_4175)</html:p>
</notes>
<listOfReactants>
<speciesReference species="M_h_c" stoichiometry="1"/>
<speciesReference species="M_malACP_c" stoichiometry="1"/>
<speciesReference species="M_tdeACP_c" stoichiometry="1"/>
</listOfReactants>
<listOfProducts>
<speciesReference species="M_3ocpalm9eACP_c" stoichiometry="1"/>
<speciesReference species="M_ACP_c" stoichiometry="1"/>
<speciesReference species="M_co2_c" stoichiometry="1"/>
</listOfProducts>
<kineticLaw>
<math xmlns="http://www.w3.org/1998/Math/MathML">
<ci>FLUX_VALUE</ci>
</math>
<listOfParameters>
<parameter id="LOWER_BOUND" value="0" units="mmol_per_gDW_per_hr"/>
<parameter id="UPPER_BOUND" value="999999" units="mmol_per_gDW_per_hr"/>
<parameter id="OBJECTIVE_COEFFICIENT" value="0" />
<parameter id="FLUX_VALUE" value="0" units="mmol_per_gDW_per_hr"/>
</listOfParameters>
</kineticLaw>
</reaction>
<reaction id="R_3OAS180" name="_3-oxoacyl-[acyl-carrier-protein] synthase (n-C18:0)" reversible="false">
<notes>
<html:p>Abbreviation: R_3OAS180</html:p>
<html:p>Synonyms: _11</html:p>
<html:p>EC Number: 2.3.1.41</html:p>
<html:p>SUBSYSTEM: Fatty Acid  Biosynthesis</html:p>
<html:p>Equation: [c] : h + malACP + palmACP --&gt; 3ooctdACP + ACP + co2</html:p>
<html:p>Confidence Level: 0</html:p>
<html:p>AMF</html:p>
<html:p>GENE ASSOCIATION: (PP_4175)</html:p>
</notes>
<listOfReactants>
<speciesReference species="M_h_c" stoichiometry="1"/>
<speciesReference species="M_malACP_c" stoichiometry="1"/>
<speciesReference species="M_palmACP_c" stoichiometry="1"/>
</listOfReactants>
<listOfProducts>
<speciesReference species="M_3ooctdACP_c" stoichiometry="1"/>
<speciesReference species="M_ACP_c" stoichiometry="1"/>
<speciesReference species="M_co2_c" stoichiometry="1"/>
</listOfProducts>
<kineticLaw>
<math xmlns="http://www.w3.org/1998/Math/MathML">
<ci>FLUX_VALUE</ci>
</math>
<listOfParameters>
<parameter id="LOWER_BOUND" value="0" units="mmol_per_gDW_per_hr"/>
<parameter id="UPPER_BOUND" value="999999" units="mmol_per_gDW_per_hr"/>
<parameter id="OBJECTIVE_COEFFICIENT" value="0" />
<parameter id="FLUX_VALUE" value="0" units="mmol_per_gDW_per_hr"/>
</listOfParameters>
</kineticLaw>
</reaction>
<reaction id="R_3OAS181" name="_3-oxoacyl-[acyl-carrier-protein] synthase (n-C18:1)" reversible="false">
<notes>
<html:p>Abbreviation: R_3OAS181</html:p>
<html:p>Synonyms: _11</html:p>
<html:p>EC Number: 2.3.1.41</html:p>
<html:p>SUBSYSTEM: Fatty Acid  Biosynthesis</html:p>
<html:p>Equation: [c] : h + hdeACP + malACP --&gt; 3ocvac11eACP + ACP + co2</html:p>
<html:p>Confidence Level: 0</html:p>
<html:p>AMF</html:p>
<html:p>GENE ASSOCIATION: (PP_4175)</html:p>
</notes>
<listOfReactants>
<speciesReference species="M_h_c" stoichiometry="1"/>
<speciesReference species="M_hdeACP_c" stoichiometry="1"/>
<speciesReference species="M_malACP_c" stoichiometry="1"/>
</listOfReactants>
<listOfProducts>
<speciesReference species="M_3ocvac11eACP_c" stoichiometry="1"/>
<speciesReference species="M_ACP_c" stoichiometry="1"/>
<speciesReference species="M_co2_c" stoichiometry="1"/>
</listOfProducts>
<kineticLaw>
<math xmlns="http://www.w3.org/1998/Math/MathML">
<ci>FLUX_VALUE</ci>
</math>
<listOfParameters>
<parameter id="LOWER_BOUND" value="0" units="mmol_per_gDW_per_hr"/>
<parameter id="UPPER_BOUND" value="999999" units="mmol_per_gDW_per_hr"/>
<parameter id="OBJECTIVE_COEFFICIENT" value="0" />
<parameter id="FLUX_VALUE" value="0" units="mmol_per_gDW_per_hr"/>
</listOfParameters>
</kineticLaw>
</reaction>
<reaction id="R_3OAS60" name="_3-oxoacyl-[acyl-carrier-protein] synthase (n-C6:0)" reversible="false">
<notes>
<html:p>Abbreviation: R_3OAS60</html:p>
<html:p>Synonyms: _11</html:p>
<html:p>EC Number: 2.3.1.41</html:p>
<html:p>SUBSYSTEM: Fatty Acid  Biosynthesis</html:p>
<html:p>Equation: [c] : butACP + h + malACP --&gt; 3ohexACP + ACP + co2</html:p>
<html:p>Confidence Level: 0</html:p>
<html:p>AMF</html:p>
<html:p>GENE ASSOCIATION: (PP_1916) or (PP_4175)</html:p>
</notes>
<listOfReactants>
<speciesReference species="M_butACP_c" stoichiometry="1"/>
<speciesReference species="M_h_c" stoichiometry="1"/>
<speciesReference species="M_malACP_c" stoichiometry="1"/>
</listOfReactants>
<listOfProducts>
<speciesReference species="M_3ohexACP_c" stoichiometry="1"/>
<speciesReference species="M_ACP_c" stoichiometry="1"/>
<speciesReference species="M_co2_c" stoichiometry="1"/>
</listOfProducts>
<kineticLaw>
<math xmlns="http://www.w3.org/1998/Math/MathML">
<ci>FLUX_VALUE</ci>
</math>
<listOfParameters>
<parameter id="LOWER_BOUND" value="0" units="mmol_per_gDW_per_hr"/>
<parameter id="UPPER_BOUND" value="999999" units="mmol_per_gDW_per_hr"/>
<parameter id="OBJECTIVE_COEFFICIENT" value="0" />
<parameter id="FLUX_VALUE" value="0" units="mmol_per_gDW_per_hr"/>
</listOfParameters>
</kineticLaw>
</reaction>
<reaction id="R_3OAS80" name="_3-oxoacyl-[acyl-carrier-protein] synthase (n-C8:0)" reversible="false">
<notes>
<html:p>Abbreviation: R_3OAS80</html:p>
<html:p>Synonyms: _11</html:p>
<html:p>EC Number: 2.3.1.41</html:p>
<html:p>SUBSYSTEM: Fatty Acid  Biosynthesis</html:p>
<html:p>Equation: [c] : h + hexACP + malACP --&gt; 3ooctACP + ACP + co2</html:p>
<html:p>Confidence Level: 0</html:p>
<html:p>AMF</html:p>
<html:p>GENE ASSOCIATION: (PP_1916) or (PP_4175)</html:p>
</notes>
<listOfReactants>
<speciesReference species="M_h_c" stoichiometry="1"/>
<speciesReference species="M_hexACP_c" stoichiometry="1"/>
<speciesReference species="M_malACP_c" stoichiometry="1"/>
</listOfReactants>
<listOfProducts>
<speciesReference species="M_3ooctACP_c" stoichiometry="1"/>
<speciesReference species="M_ACP_c" stoichiometry="1"/>
<speciesReference species="M_co2_c" stoichiometry="1"/>
</listOfProducts>
<kineticLaw>
<math xmlns="http://www.w3.org/1998/Math/MathML">
<ci>FLUX_VALUE</ci>
</math>
<listOfParameters>
<parameter id="LOWER_BOUND" value="0" units="mmol_per_gDW_per_hr"/>
<parameter id="UPPER_BOUND" value="999999" units="mmol_per_gDW_per_hr"/>
<parameter id="OBJECTIVE_COEFFICIENT" value="0" />
<parameter id="FLUX_VALUE" value="0" units="mmol_per_gDW_per_hr"/>
</listOfParameters>
</kineticLaw>
</reaction>
<reaction id="R_3OXCOAT" name="_3-oxoadipyl-CoA thiolase" reversible="false">
<notes>
<html:p>Abbreviation: R_3OXCOAT</html:p>
<html:p>Synonyms: _0</html:p>
<html:p>SUBSYSTEM: B-Ketoadipate pathway</html:p>
<html:p>Equation: [c] : coa + oxadpcoa --&gt; accoa + succoa</html:p>
<html:p>Confidence Level: 4</html:p>
<html:p>EC: 2.3.1.174

KEgg:R00829

JN</html:p>
<html:p>GENE ASSOCIATION: (PP_3280) or (PP_1377)</html:p>
</notes>
<listOfReactants>
<speciesReference species="M_coa_c" stoichiometry="1"/>
<speciesReference species="M_oxadpcoa_c" stoichiometry="1"/>
</listOfReactants>
<listOfProducts>
<speciesReference species="M_accoa_c" stoichiometry="1"/>
<speciesReference species="M_succoa_c" stoichiometry="1"/>
</listOfProducts>
<kineticLaw>
<math xmlns="http://www.w3.org/1998/Math/MathML">
<ci>FLUX_VALUE</ci>
</math>
<listOfParameters>
<parameter id="LOWER_BOUND" value="0" units="mmol_per_gDW_per_hr"/>
<parameter id="UPPER_BOUND" value="999999" units="mmol_per_gDW_per_hr"/>
<parameter id="OBJECTIVE_COEFFICIENT" value="0" />
<parameter id="FLUX_VALUE" value="0" units="mmol_per_gDW_per_hr"/>
</listOfParameters>
</kineticLaw>
</reaction>
<reaction id="R_3OXOADPt_LPAREN_ex_RPAREN_" name="_3-oxoadipate transport (e)" reversible="true">
<notes>
<html:p>Abbreviation: R_3OXOADPt_LPAREN_ex_RPAREN_</html:p>
<html:p>Synonyms: _0</html:p>
<html:p>SUBSYSTEM: Transport</html:p>
<html:p>Equation: _3oxoadp[e] &lt;==&gt; 3oxoadp[p]</html:p>
<html:p>Confidence Level: 2</html:p>
<html:p>JN</html:p>
<html:p>GENE ASSOCIATION: </html:p>
</notes>
<listOfReactants>
<speciesReference species="M_3oxoadp_e" stoichiometry="1"/>
</listOfReactants>
<listOfProducts>
<speciesReference species="M_3oxoadp_p" stoichiometry="1"/>
</listOfProducts>
<kineticLaw>
<math xmlns="http://www.w3.org/1998/Math/MathML">
<ci>FLUX_VALUE</ci>
</math>
<listOfParameters>
<parameter id="LOWER_BOUND" value="-999999" units="mmol_per_gDW_per_hr"/>
<parameter id="UPPER_BOUND" value="999999" units="mmol_per_gDW_per_hr"/>
<parameter id="OBJECTIVE_COEFFICIENT" value="0" />
<parameter id="FLUX_VALUE" value="0" units="mmol_per_gDW_per_hr"/>
</listOfParameters>
</kineticLaw>
</reaction>
<reaction id="R_3OXOADPt_LPAREN_pp_RPAREN_" name="_3-oxoadipate MFS transporter" reversible="true">
<notes>
<html:p>Abbreviation: R_3OXOADPt_LPAREN_pp_RPAREN_</html:p>
<html:p>Synonyms: _0</html:p>
<html:p>SUBSYSTEM: B-Ketoadipate pathway</html:p>
<html:p>Equation: _3oxoadp[p] + h[p] &lt;==&gt; 3oxoadp[c] + h[c]</html:p>
<html:p>Confidence Level: 4</html:p>
<html:p>New

J Bacteriol. 2000 Jan;182(2):257-63.</html:p>
<html:p>GENE ASSOCIATION: (PP_1378)</html:p>
</notes>
<listOfReactants>
<speciesReference species="M_3oxoadp_p" stoichiometry="1"/>
<speciesReference species="M_h_p" stoichiometry="1"/>
</listOfReactants>
<listOfProducts>
<speciesReference species="M_3oxoadp_c" stoichiometry="1"/>
<speciesReference species="M_h_c" stoichiometry="1"/>
</listOfProducts>
<kineticLaw>
<math xmlns="http://www.w3.org/1998/Math/MathML">
<ci>FLUX_VALUE</ci>
</math>
<listOfParameters>
<parameter id="LOWER_BOUND" value="-999999" units="mmol_per_gDW_per_hr"/>
<parameter id="UPPER_BOUND" value="999999" units="mmol_per_gDW_per_hr"/>
<parameter id="OBJECTIVE_COEFFICIENT" value="0" />
<parameter id="FLUX_VALUE" value="0" units="mmol_per_gDW_per_hr"/>
</listOfParameters>
</kineticLaw>
</reaction>
<reaction id="R_3_COMMA_4DHBZ1t_LPAREN_pp_RPAREN_" name="_3,4-dihidroxy benzoate reversible trasporter via proton symport." reversible="true">
<notes>
<html:p>Abbreviation: R_3_COMMA_4DHBZ1t_LPAREN_pp_RPAREN_</html:p>
<html:p>Synonyms: _0</html:p>
<html:p>SUBSYSTEM: B-Ketoadipate pathway</html:p>
<html:p>Equation: _34dhbz[p] + h[p] &lt;==&gt; 34dhbz[c] + h[c]</html:p>
<html:p>Confidence Level: 4</html:p>
<html:p>New
 J Bacteriol. 1997 Aug;179(16):5056-61.Click here to read
JN</html:p>
<html:p>GENE ASSOCIATION: (PP_1376)</html:p>
</notes>
<listOfReactants>
<speciesReference species="M_34dhbz_p" stoichiometry="1"/>
<speciesReference species="M_h_p" stoichiometry="1"/>
</listOfReactants>
<listOfProducts>
<speciesReference species="M_34dhbz_c" stoichiometry="1"/>
<speciesReference species="M_h_c" stoichiometry="1"/>
</listOfProducts>
<kineticLaw>
<math xmlns="http://www.w3.org/1998/Math/MathML">
<ci>FLUX_VALUE</ci>
</math>
<listOfParameters>
<parameter id="LOWER_BOUND" value="-999999" units="mmol_per_gDW_per_hr"/>
<parameter id="UPPER_BOUND" value="999999" units="mmol_per_gDW_per_hr"/>
<parameter id="OBJECTIVE_COEFFICIENT" value="0" />
<parameter id="FLUX_VALUE" value="0" units="mmol_per_gDW_per_hr"/>
</listOfParameters>
</kineticLaw>
</reaction>
<reaction id="R_3_COMMA_4DHBZt2" name="Protocatechuate outher membrane transport" reversible="true">
<notes>
<html:p>Abbreviation: R_3_COMMA_4DHBZt2</html:p>
<html:p>Synonyms: _0</html:p>
<html:p>SUBSYSTEM: B-Ketoadipate pathway</html:p>
<html:p>Equation: _34dhbz[e] &lt;==&gt; 34dhbz[p]</html:p>
<html:p>Confidence Level: 2</html:p>
<html:p>GENE ASSOCIATION: (PP_1382)</html:p>
</notes>
<listOfReactants>
<speciesReference species="M_34dhbz_e" stoichiometry="1"/>
</listOfReactants>
<listOfProducts>
<speciesReference species="M_34dhbz_p" stoichiometry="1"/>
</listOfProducts>
<kineticLaw>
<math xmlns="http://www.w3.org/1998/Math/MathML">
<ci>FLUX_VALUE</ci>
</math>
<listOfParameters>
<parameter id="LOWER_BOUND" value="-999999" units="mmol_per_gDW_per_hr"/>
<parameter id="UPPER_BOUND" value="999999" units="mmol_per_gDW_per_hr"/>
<parameter id="OBJECTIVE_COEFFICIENT" value="0" />
<parameter id="FLUX_VALUE" value="0" units="mmol_per_gDW_per_hr"/>
</listOfParameters>
</kineticLaw>
</reaction>
<reaction id="R_4CMCOAS" name="feruloyl coenzyme A synthetase (AMP-forming)" reversible="false">
<notes>
<html:p>Abbreviation: R_4CMCOAS</html:p>
<html:p>Synonyms: _18</html:p>
<html:p>EC Number: 6.2.1.12</html:p>
<html:p>SUBSYSTEM: B-Ketoadipate pathway</html:p>
<html:p>Equation: [c] : T4hcinnm + atp + coa --&gt; 4cmcoa + amp + ppi</html:p>
<html:p>Confidence Level: 4</html:p>
<html:p>EC:6.2.1.12

Kegg: R01616

JN</html:p>
<html:p>GENE ASSOCIATION: (PP_3356)</html:p>
</notes>
<listOfReactants>
<speciesReference species="M_T4hcinnm_c" stoichiometry="1"/>
<speciesReference species="M_atp_c" stoichiometry="1"/>
<speciesReference species="M_coa_c" stoichiometry="1"/>
</listOfReactants>
<listOfProducts>
<speciesReference species="M_4cmcoa_c" stoichiometry="1"/>
<speciesReference species="M_amp_c" stoichiometry="1"/>
<speciesReference species="M_ppi_c" stoichiometry="1"/>
</listOfProducts>
<kineticLaw>
<math xmlns="http://www.w3.org/1998/Math/MathML">
<ci>FLUX_VALUE</ci>
</math>
<listOfParameters>
<parameter id="LOWER_BOUND" value="0" units="mmol_per_gDW_per_hr"/>
<parameter id="UPPER_BOUND" value="999999" units="mmol_per_gDW_per_hr"/>
<parameter id="OBJECTIVE_COEFFICIENT" value="0" />
<parameter id="FLUX_VALUE" value="0" units="mmol_per_gDW_per_hr"/>
</listOfParameters>
</kineticLaw>
</reaction>
<reaction id="R_4CMLCL_kt" name="_4-carboxymuconolactone decarboxylase" reversible="false">
<notes>
<html:p>Abbreviation: R_4CMLCL_kt</html:p>
<html:p>Synonyms: _3</html:p>
<html:p>EC Number: 4.1.1.44</html:p>
<html:p>SUBSYSTEM: B-Ketoadipate pathway</html:p>
<html:p>Equation: [c] : 4cml + h --&gt; 5odhf2a + co2</html:p>
<html:p>Confidence Level: 4</html:p>
<html:p>EC:4.1.1.44

Kegg: R03470


This reacction is equivalent to CHLDC. CHLDC is unbalanced. 
The 4CMKCK-kt is OK. Use this last reaction in the future.
JN
</html:p>
<html:p>GENE ASSOCIATION: (PP_1381)</html:p>
</notes>
<listOfReactants>
<speciesReference species="M_4cml_c" stoichiometry="1"/>
<speciesReference species="M_h_c" stoichiometry="1"/>
</listOfReactants>
<listOfProducts>
<speciesReference species="M_5odhf2a_c" stoichiometry="1"/>
<speciesReference species="M_co2_c" stoichiometry="1"/>
</listOfProducts>
<kineticLaw>
<math xmlns="http://www.w3.org/1998/Math/MathML">
<ci>FLUX_VALUE</ci>
</math>
<listOfParameters>
<parameter id="LOWER_BOUND" value="0" units="mmol_per_gDW_per_hr"/>
<parameter id="UPPER_BOUND" value="999999" units="mmol_per_gDW_per_hr"/>
<parameter id="OBJECTIVE_COEFFICIENT" value="0" />
<parameter id="FLUX_VALUE" value="0" units="mmol_per_gDW_per_hr"/>
</listOfParameters>
</kineticLaw>
</reaction>
<reaction id="R_4HBHYOX" name="_4-hydroxybenzoate,NADPH:oxygen oxidoreductase (3-hydroxylating)" reversible="false">
<notes>
<html:p>Abbreviation: R_4HBHYOX</html:p>
<html:p>Synonyms: _10</html:p>
<html:p>EC Number: 1.14.13.2</html:p>
<html:p>SUBSYSTEM: B-Ketoadipate pathway</html:p>
<html:p>Equation: [c] : 4hbz + h + nadph + o2 --&gt; 34dhbz + h2o + nadp</html:p>
<html:p>Confidence Level: 4</html:p>
<html:p>EC:1.14.13.2

Kegg:R01298

JN</html:p>
<html:p>GENE ASSOCIATION: (PP_3537)</html:p>
</notes>
<listOfReactants>
<speciesReference species="M_4hbz_c" stoichiometry="1"/>
<speciesReference species="M_h_c" stoichiometry="1"/>
<speciesReference species="M_nadph_c" stoichiometry="1"/>
<speciesReference species="M_o2_c" stoichiometry="1"/>
</listOfReactants>
<listOfProducts>
<speciesReference species="M_34dhbz_c" stoichiometry="1"/>
<speciesReference species="M_h2o_c" stoichiometry="1"/>
<speciesReference species="M_nadp_c" stoichiometry="1"/>
</listOfProducts>
<kineticLaw>
<math xmlns="http://www.w3.org/1998/Math/MathML">
<ci>FLUX_VALUE</ci>
</math>
<listOfParameters>
<parameter id="LOWER_BOUND" value="0" units="mmol_per_gDW_per_hr"/>
<parameter id="UPPER_BOUND" value="999999" units="mmol_per_gDW_per_hr"/>
<parameter id="OBJECTIVE_COEFFICIENT" value="0" />
<parameter id="FLUX_VALUE" value="0" units="mmol_per_gDW_per_hr"/>
</listOfParameters>
</kineticLaw>
</reaction>
<reaction id="R_4HBZtex" name="_4-Hydroxybenzoate transport (extracellular)" reversible="true">
<notes>
<html:p>Abbreviation: R_4HBZtex</html:p>
<html:p>Synonyms: _0</html:p>
<html:p>SUBSYSTEM: Transport</html:p>
<html:p>Equation: _4hbz[e] &lt;==&gt; 4hbz[p]</html:p>
<html:p>Confidence Level: 2</html:p>
<html:p>JN</html:p>
<html:p>GENE ASSOCIATION: </html:p>
</notes>
<listOfReactants>
<speciesReference species="M_4hbz_e" stoichiometry="1"/>
</listOfReactants>
<listOfProducts>
<speciesReference species="M_4hbz_p" stoichiometry="1"/>
</listOfProducts>
<kineticLaw>
<math xmlns="http://www.w3.org/1998/Math/MathML">
<ci>FLUX_VALUE</ci>
</math>
<listOfParameters>
<parameter id="LOWER_BOUND" value="-999999" units="mmol_per_gDW_per_hr"/>
<parameter id="UPPER_BOUND" value="999999" units="mmol_per_gDW_per_hr"/>
<parameter id="OBJECTIVE_COEFFICIENT" value="0" />
<parameter id="FLUX_VALUE" value="0" units="mmol_per_gDW_per_hr"/>
</listOfParameters>
</kineticLaw>
</reaction>
<reaction id="R_4HTHRS" name="_4-Hydroxy-L-threonine synthase" reversible="false">
<notes>
<html:p>Abbreviation: R_4HTHRS</html:p>
<html:p>Synonyms: _0</html:p>
<html:p>SUBSYSTEM: Vitamin B6 Metabolism</html:p>
<html:p>Equation: [c] : h2o + phthr --&gt; 4hthr + pi</html:p>
<html:p>Confidence Level: 3</html:p>
<html:p>JLR</html:p>
<html:p>GENE ASSOCIATION: (PP_1471)</html:p>
</notes>
<listOfReactants>
<speciesReference species="M_h2o_c" stoichiometry="1"/>
<speciesReference species="M_phthr_c" stoichiometry="1"/>
</listOfReactants>
<listOfProducts>
<speciesReference species="M_4hthr_c" stoichiometry="1"/>
<speciesReference species="M_pi_c" stoichiometry="1"/>
</listOfProducts>
<kineticLaw>
<math xmlns="http://www.w3.org/1998/Math/MathML">
<ci>FLUX_VALUE</ci>
</math>
<listOfParameters>
<parameter id="LOWER_BOUND" value="0" units="mmol_per_gDW_per_hr"/>
<parameter id="UPPER_BOUND" value="999999" units="mmol_per_gDW_per_hr"/>
<parameter id="OBJECTIVE_COEFFICIENT" value="0" />
<parameter id="FLUX_VALUE" value="0" units="mmol_per_gDW_per_hr"/>
</listOfParameters>
</kineticLaw>
</reaction>
<reaction id="R_4MBZALDH" name="Benzyl alcohol dehydrogenase" reversible="false">
<notes>
<html:p>Abbreviation: R_4MBZALDH</html:p>
<html:p>Synonyms: _0</html:p>
<html:p>EC Number: 1.1.1.90</html:p>
<html:p>SUBSYSTEM: Toluene Pathway</html:p>
<html:p>Equation: [c] : 4mbzalc + nad --&gt; 4mbzald + h + nadh</html:p>
<html:p>Confidence Level: 4</html:p>
<html:p>Kegg:R05347
EC:1.1.1.90
JN</html:p>
<html:p>GENE ASSOCIATION: (pWW0_128)</html:p>
</notes>
<listOfReactants>
<speciesReference species="M_4mbzalc_c" stoichiometry="1"/>
<speciesReference species="M_nad_c" stoichiometry="1"/>
</listOfReactants>
<listOfProducts>
<speciesReference species="M_4mbzald_c" stoichiometry="1"/>
<speciesReference species="M_h_c" stoichiometry="1"/>
<speciesReference species="M_nadh_c" stoichiometry="1"/>
</listOfProducts>
<kineticLaw>
<math xmlns="http://www.w3.org/1998/Math/MathML">
<ci>FLUX_VALUE</ci>
</math>
<listOfParameters>
<parameter id="LOWER_BOUND" value="0" units="mmol_per_gDW_per_hr"/>
<parameter id="UPPER_BOUND" value="999999" units="mmol_per_gDW_per_hr"/>
<parameter id="OBJECTIVE_COEFFICIENT" value="0" />
<parameter id="FLUX_VALUE" value="0" units="mmol_per_gDW_per_hr"/>
</listOfParameters>
</kineticLaw>
</reaction>
<reaction id="R_4MBZDH" name="Benzaldehyde dehydrogenase" reversible="false">
<notes>
<html:p>Abbreviation: R_4MBZDH</html:p>
<html:p>Synonyms: _0</html:p>
<html:p>EC Number: 1.2.1.7</html:p>
<html:p>SUBSYSTEM: Toluene Pathway</html:p>
<html:p>Equation: [c] : 4mbzald + h2o + nad --&gt; (2) h + nadh + p-tol</html:p>
<html:p>Confidence Level: 4</html:p>
<html:p>Kegg:R05289
EC:1.2.1.7
JN</html:p>
<html:p>GENE ASSOCIATION: (pWW0_131)</html:p>
</notes>
<listOfReactants>
<speciesReference species="M_4mbzald_c" stoichiometry="1"/>
<speciesReference species="M_h2o_c" stoichiometry="1"/>
<speciesReference species="M_nad_c" stoichiometry="1"/>
</listOfReactants>
<listOfProducts>
<speciesReference species="M_h_c" stoichiometry="2"/>
<speciesReference species="M_nadh_c" stoichiometry="1"/>
<speciesReference species="M_p_DASH_tol_c" stoichiometry="1"/>
</listOfProducts>
<kineticLaw>
<math xmlns="http://www.w3.org/1998/Math/MathML">
<ci>FLUX_VALUE</ci>
</math>
<listOfParameters>
<parameter id="LOWER_BOUND" value="0" units="mmol_per_gDW_per_hr"/>
<parameter id="UPPER_BOUND" value="999999" units="mmol_per_gDW_per_hr"/>
<parameter id="OBJECTIVE_COEFFICIENT" value="0" />
<parameter id="FLUX_VALUE" value="0" units="mmol_per_gDW_per_hr"/>
</listOfParameters>
</kineticLaw>
</reaction>
<reaction id="R_4MCAT23DOX" name="catechol 2,3-dioxygenase" reversible="false">
<notes>
<html:p>Abbreviation: R_4MCAT23DOX</html:p>
<html:p>Synonyms: _0</html:p>
<html:p>EC Number: 1.13.11.2</html:p>
<html:p>SUBSYSTEM: Toluene Pathway</html:p>
<html:p>Equation: [c] : 4mcat + o2 --&gt; h + hmccms</html:p>
<html:p>Confidence Level: 4</html:p>
<html:p>R05295  
EC: 1.13.11.2
JN


</html:p>
<html:p>GENE ASSOCIATION: (pWW0_097)</html:p>
</notes>
<listOfReactants>
<speciesReference species="M_4mcat_c" stoichiometry="1"/>
<speciesReference species="M_o2_c" stoichiometry="1"/>
</listOfReactants>
<listOfProducts>
<speciesReference species="M_h_c" stoichiometry="1"/>
<speciesReference species="M_hmccms_c" stoichiometry="1"/>
</listOfProducts>
<kineticLaw>
<math xmlns="http://www.w3.org/1998/Math/MathML">
<ci>FLUX_VALUE</ci>
</math>
<listOfParameters>
<parameter id="LOWER_BOUND" value="0" units="mmol_per_gDW_per_hr"/>
<parameter id="UPPER_BOUND" value="999999" units="mmol_per_gDW_per_hr"/>
<parameter id="OBJECTIVE_COEFFICIENT" value="0" />
<parameter id="FLUX_VALUE" value="0" units="mmol_per_gDW_per_hr"/>
</listOfParameters>
</kineticLaw>
</reaction>
<reaction id="R_4OD" name="_4-oxalocrotonate decarboxylase" reversible="false">
<notes>
<html:p>Abbreviation: R_4OD</html:p>
<html:p>Synonyms: _0</html:p>
<html:p>SUBSYSTEM: Toluene Pathway</html:p>
<html:p>Equation: [c] : h + oxalc --&gt; co2 + op4en</html:p>
<html:p>Confidence Level: 4</html:p>
<html:p>Kegg:R02602
JN
</html:p>
<html:p>GENE ASSOCIATION: (pWW0_091)</html:p>
</notes>
<listOfReactants>
<speciesReference species="M_h_c" stoichiometry="1"/>
<speciesReference species="M_oxalc_c" stoichiometry="1"/>
</listOfReactants>
<listOfProducts>
<speciesReference species="M_co2_c" stoichiometry="1"/>
<speciesReference species="M_op4en_c" stoichiometry="1"/>
</listOfProducts>
<kineticLaw>
<math xmlns="http://www.w3.org/1998/Math/MathML">
<ci>FLUX_VALUE</ci>
</math>
<listOfParameters>
<parameter id="LOWER_BOUND" value="0" units="mmol_per_gDW_per_hr"/>
<parameter id="UPPER_BOUND" value="999999" units="mmol_per_gDW_per_hr"/>
<parameter id="OBJECTIVE_COEFFICIENT" value="0" />
<parameter id="FLUX_VALUE" value="0" units="mmol_per_gDW_per_hr"/>
</listOfParameters>
</kineticLaw>
</reaction>
<reaction id="R_4OD2" name="_4-oxalocrotonate decarboxylase(p-xylene)" reversible="false">
<notes>
<html:p>Abbreviation: R_4OD2</html:p>
<html:p>Synonyms: _0</html:p>
<html:p>EC Number: 4.1.1.77</html:p>
<html:p>SUBSYSTEM: Toluene Pathway</html:p>
<html:p>Equation: [c] : 2omcm + h --&gt; 2hchd + co2</html:p>
<html:p>Confidence Level: 4</html:p>
<html:p>Kegg:R05374 
JN
</html:p>
<html:p>GENE ASSOCIATION: (pWW0_091)</html:p>
</notes>
<listOfReactants>
<speciesReference species="M_2omcm_c" stoichiometry="1"/>
<speciesReference species="M_h_c" stoichiometry="1"/>
</listOfReactants>
<listOfProducts>
<speciesReference species="M_2hchd_c" stoichiometry="1"/>
<speciesReference species="M_co2_c" stoichiometry="1"/>
</listOfProducts>
<kineticLaw>
<math xmlns="http://www.w3.org/1998/Math/MathML">
<ci>FLUX_VALUE</ci>
</math>
<listOfParameters>
<parameter id="LOWER_BOUND" value="0" units="mmol_per_gDW_per_hr"/>
<parameter id="UPPER_BOUND" value="999999" units="mmol_per_gDW_per_hr"/>
<parameter id="OBJECTIVE_COEFFICIENT" value="0" />
<parameter id="FLUX_VALUE" value="0" units="mmol_per_gDW_per_hr"/>
</listOfParameters>
</kineticLaw>
</reaction>
<reaction id="R_4OT" name="_4-oxalocrotonate tautomerase" reversible="true">
<notes>
<html:p>Abbreviation: R_4OT</html:p>
<html:p>Synonyms: _0</html:p>
<html:p>SUBSYSTEM: Toluene Pathway</html:p>
<html:p>Equation: [c] : 2hmc &lt;==&gt; oxalc</html:p>
<html:p>Confidence Level: 4</html:p>
<html:p>Kegg:R04134 
JN</html:p>
<html:p>GENE ASSOCIATION: (pWW0_090)</html:p>
</notes>
<listOfReactants>
<speciesReference species="M_2hmc_c" stoichiometry="1"/>
</listOfReactants>
<listOfProducts>
<speciesReference species="M_oxalc_c" stoichiometry="1"/>
</listOfProducts>
<kineticLaw>
<math xmlns="http://www.w3.org/1998/Math/MathML">
<ci>FLUX_VALUE</ci>
</math>
<listOfParameters>
<parameter id="LOWER_BOUND" value="-999999" units="mmol_per_gDW_per_hr"/>
<parameter id="UPPER_BOUND" value="999999" units="mmol_per_gDW_per_hr"/>
<parameter id="OBJECTIVE_COEFFICIENT" value="0" />
<parameter id="FLUX_VALUE" value="0" units="mmol_per_gDW_per_hr"/>
</listOfParameters>
</kineticLaw>
</reaction>
<reaction id="R_4OT2" name="_4-oxalocrotonate tautomerase (pXylene)" reversible="true">
<notes>
<html:p>Abbreviation: R_4OT2</html:p>
<html:p>Synonyms: _0</html:p>
<html:p>SUBSYSTEM: Toluene Pathway</html:p>
<html:p>Equation: [c] : hmccm &lt;==&gt; 2omcm</html:p>
<html:p>Confidence Level: 4</html:p>
<html:p>Kegg:R05389 
JN</html:p>
<html:p>GENE ASSOCIATION: (pWW0_090)</html:p>
</notes>
<listOfReactants>
<speciesReference species="M_hmccm_c" stoichiometry="1"/>
</listOfReactants>
<listOfProducts>
<speciesReference species="M_2omcm_c" stoichiometry="1"/>
</listOfProducts>
<kineticLaw>
<math xmlns="http://www.w3.org/1998/Math/MathML">
<ci>FLUX_VALUE</ci>
</math>
<listOfParameters>
<parameter id="LOWER_BOUND" value="-999999" units="mmol_per_gDW_per_hr"/>
<parameter id="UPPER_BOUND" value="999999" units="mmol_per_gDW_per_hr"/>
<parameter id="OBJECTIVE_COEFFICIENT" value="0" />
<parameter id="FLUX_VALUE" value="0" units="mmol_per_gDW_per_hr"/>
</listOfParameters>
</kineticLaw>
</reaction>
<reaction id="R_6HNACMO" name="_6-hydroxynicotinic acid monooxygenase" reversible="false">
<notes>
<html:p>Abbreviation: R_6HNACMO</html:p>
<html:p>Synonyms: _0</html:p>
<html:p>SUBSYSTEM: Nicotinic acid pathway</html:p>
<html:p>Equation: [c] : 6hnac + (2) h + nadh + o2 --&gt; co2 + dhpyr + h2o + nad</html:p>
<html:p>Confidence Level: 4</html:p>
<html:p>This reaccion is new in kegg.

The bacterial oxidation of nicotinic acid
Behrman, E.J.; Stanier, R.Y.; J. Biol. Chem. 228, 923-945 (1957)
</html:p>
<html:p>GENE ASSOCIATION: </html:p>
</notes>
<listOfReactants>
<speciesReference species="M_6hnac_c" stoichiometry="1"/>
<speciesReference species="M_h_c" stoichiometry="2"/>
<speciesReference species="M_nadh_c" stoichiometry="1"/>
<speciesReference species="M_o2_c" stoichiometry="1"/>
</listOfReactants>
<listOfProducts>
<speciesReference species="M_co2_c" stoichiometry="1"/>
<speciesReference species="M_dhpyr_c" stoichiometry="1"/>
<speciesReference species="M_h2o_c" stoichiometry="1"/>
<speciesReference species="M_nad_c" stoichiometry="1"/>
</listOfProducts>
<kineticLaw>
<math xmlns="http://www.w3.org/1998/Math/MathML">
<ci>FLUX_VALUE</ci>
</math>
<listOfParameters>
<parameter id="LOWER_BOUND" value="0" units="mmol_per_gDW_per_hr"/>
<parameter id="UPPER_BOUND" value="999999" units="mmol_per_gDW_per_hr"/>
<parameter id="OBJECTIVE_COEFFICIENT" value="0" />
<parameter id="FLUX_VALUE" value="0" units="mmol_per_gDW_per_hr"/>
</listOfParameters>
</kineticLaw>
</reaction>
<reaction id="R_AADSACYCL" name="_2-Aminoadipate 6-semialdehyde" reversible="true">
<notes>
<html:p>Abbreviation: R_AADSACYCL</html:p>
<html:p>Synonyms: _0</html:p>
<html:p>SUBSYSTEM: Lysine Metabolism</html:p>
<html:p>Equation: [c] : h + h2o + thp2c &lt;==&gt; L2aadp6sa</html:p>
<html:p>Confidence Level: 0</html:p>
<html:p>Spontaneus reaction. Is present in Lysine metabolism.
07/31/2007
JN</html:p>
<html:p>GENE ASSOCIATION: </html:p>
</notes>
<listOfReactants>
<speciesReference species="M_h_c" stoichiometry="1"/>
<speciesReference species="M_h2o_c" stoichiometry="1"/>
<speciesReference species="M_thp2c_c" stoichiometry="1"/>
</listOfReactants>
<listOfProducts>
<speciesReference species="M_L2aadp6sa_c" stoichiometry="1"/>
</listOfProducts>
<kineticLaw>
<math xmlns="http://www.w3.org/1998/Math/MathML">
<ci>FLUX_VALUE</ci>
</math>
<listOfParameters>
<parameter id="LOWER_BOUND" value="-999999" units="mmol_per_gDW_per_hr"/>
<parameter id="UPPER_BOUND" value="999999" units="mmol_per_gDW_per_hr"/>
<parameter id="OBJECTIVE_COEFFICIENT" value="0" />
<parameter id="FLUX_VALUE" value="0" units="mmol_per_gDW_per_hr"/>
</listOfParameters>
</kineticLaw>
</reaction>
<reaction id="R_AASAD3" name="L-aminoadipate-semialdehyde dehydrogenase (NADH)" reversible="false">
<notes>
<html:p>Abbreviation: R_AASAD3</html:p>
<html:p>Synonyms: _0</html:p>
<html:p>EC Number: 1.2.1.31</html:p>
<html:p>SUBSYSTEM: Lysine Metabolism</html:p>
<html:p>Equation: [c] : L2aadp6sa + h2o + nad --&gt; L2aadp + (2) h + nadh</html:p>
<html:p>Confidence Level: 4</html:p>
<html:p>MM</html:p>
<html:p>GENE ASSOCIATION: (PP_5258)</html:p>
</notes>
<listOfReactants>
<speciesReference species="M_L2aadp6sa_c" stoichiometry="1"/>
<speciesReference species="M_h2o_c" stoichiometry="1"/>
<speciesReference species="M_nad_c" stoichiometry="1"/>
</listOfReactants>
<listOfProducts>
<speciesReference species="M_L2aadp_c" stoichiometry="1"/>
<speciesReference species="M_h_c" stoichiometry="2"/>
<speciesReference species="M_nadh_c" stoichiometry="1"/>
</listOfProducts>
<kineticLaw>
<math xmlns="http://www.w3.org/1998/Math/MathML">
<ci>FLUX_VALUE</ci>
</math>
<listOfParameters>
<parameter id="LOWER_BOUND" value="0" units="mmol_per_gDW_per_hr"/>
<parameter id="UPPER_BOUND" value="999999" units="mmol_per_gDW_per_hr"/>
<parameter id="OBJECTIVE_COEFFICIENT" value="0" />
<parameter id="FLUX_VALUE" value="0" units="mmol_per_gDW_per_hr"/>
</listOfParameters>
</kineticLaw>
</reaction>
<reaction id="R_AATA" name="_2-aminoadipate transaminase" reversible="true">
<notes>
<html:p>Abbreviation: R_AATA</html:p>
<html:p>Synonyms: _5</html:p>
<html:p>EC Number: 2.6.1.39</html:p>
<html:p>SUBSYSTEM: Lysine Metabolism</html:p>
<html:p>Equation: [c] : 2oxoadp + glu-L &lt;==&gt; L2aadp + akg</html:p>
<html:p>Confidence Level: 1</html:p>
<html:p>NCD</html:p>
<html:p>GENE ASSOCIATION: </html:p>
</notes>
<listOfReactants>
<speciesReference species="M_2oxoadp_c" stoichiometry="1"/>
<speciesReference species="M_glu_DASH_L_c" stoichiometry="1"/>
</listOfReactants>
<listOfProducts>
<speciesReference species="M_L2aadp_c" stoichiometry="1"/>
<speciesReference species="M_akg_c" stoichiometry="1"/>
</listOfProducts>
<kineticLaw>
<math xmlns="http://www.w3.org/1998/Math/MathML">
<ci>FLUX_VALUE</ci>
</math>
<listOfParameters>
<parameter id="LOWER_BOUND" value="-999999" units="mmol_per_gDW_per_hr"/>
<parameter id="UPPER_BOUND" value="999999" units="mmol_per_gDW_per_hr"/>
<parameter id="OBJECTIVE_COEFFICIENT" value="0" />
<parameter id="FLUX_VALUE" value="0" units="mmol_per_gDW_per_hr"/>
</listOfParameters>
</kineticLaw>
</reaction>
<reaction id="R_ABTAr" name="_4-aminobutyrate transaminase" reversible="true">
<notes>
<html:p>Abbreviation: R_ABTAr</html:p>
<html:p>Synonyms: _0</html:p>
<html:p>EC Number: 2.6.1.19</html:p>
<html:p>SUBSYSTEM: Glutamate Metabolism</html:p>
<html:p>Equation: [c] : 4abut + akg &lt;==&gt; glu-L + sucsal</html:p>
<html:p>Confidence Level: 3</html:p>
<html:p>kh 1/6/03</html:p>
<html:p>GENE ASSOCIATION: (PP_4108) or (PP_0214)</html:p>
</notes>
<listOfReactants>
<speciesReference species="M_4abut_c" stoichiometry="1"/>
<speciesReference species="M_akg_c" stoichiometry="1"/>
</listOfReactants>
<listOfProducts>
<speciesReference species="M_glu_DASH_L_c" stoichiometry="1"/>
<speciesReference species="M_sucsal_c" stoichiometry="1"/>
</listOfProducts>
<kineticLaw>
<math xmlns="http://www.w3.org/1998/Math/MathML">
<ci>FLUX_VALUE</ci>
</math>
<listOfParameters>
<parameter id="LOWER_BOUND" value="-999999" units="mmol_per_gDW_per_hr"/>
<parameter id="UPPER_BOUND" value="999999" units="mmol_per_gDW_per_hr"/>
<parameter id="OBJECTIVE_COEFFICIENT" value="0" />
<parameter id="FLUX_VALUE" value="0" units="mmol_per_gDW_per_hr"/>
</listOfParameters>
</kineticLaw>
</reaction>
<reaction id="R_ABUTt2pp" name="_4-aminobutyrate transport in via proton symport (periplasm)" reversible="false">
<notes>
<html:p>Abbreviation: R_ABUTt2pp</html:p>
<html:p>Synonyms: _0</html:p>
<html:p>SUBSYSTEM: Transport</html:p>
<html:p>Equation: _4abut[p] + h[p] --&gt; 4abut[c] + h[c]</html:p>
<html:p>Confidence Level: 4</html:p>
<html:p>GENE ASSOCIATION: (PP_4106)</html:p>
</notes>
<listOfReactants>
<speciesReference species="M_4abut_p" stoichiometry="1"/>
<speciesReference species="M_h_p" stoichiometry="1"/>
</listOfReactants>
<listOfProducts>
<speciesReference species="M_4abut_c" stoichiometry="1"/>
<speciesReference species="M_h_c" stoichiometry="1"/>
</listOfProducts>
<kineticLaw>
<math xmlns="http://www.w3.org/1998/Math/MathML">
<ci>FLUX_VALUE</ci>
</math>
<listOfParameters>
<parameter id="LOWER_BOUND" value="0" units="mmol_per_gDW_per_hr"/>
<parameter id="UPPER_BOUND" value="999999" units="mmol_per_gDW_per_hr"/>
<parameter id="OBJECTIVE_COEFFICIENT" value="0" />
<parameter id="FLUX_VALUE" value="0" units="mmol_per_gDW_per_hr"/>
</listOfParameters>
</kineticLaw>
</reaction>
<reaction id="R_ABUTtex" name="_4-aminobutyrate transport via diffusion (extracellular to periplasm)" reversible="true">
<notes>
<html:p>Abbreviation: R_ABUTtex</html:p>
<html:p>Synonyms: _0</html:p>
<html:p>SUBSYSTEM: Transport</html:p>
<html:p>Equation: _4abut[e] &lt;==&gt; 4abut[p]</html:p>
<html:p>Confidence Level: 2</html:p>
<html:p>GENE ASSOCIATION: </html:p>
</notes>
<listOfReactants>
<speciesReference species="M_4abut_e" stoichiometry="1"/>
</listOfReactants>
<listOfProducts>
<speciesReference species="M_4abut_p" stoichiometry="1"/>
</listOfProducts>
<kineticLaw>
<math xmlns="http://www.w3.org/1998/Math/MathML">
<ci>FLUX_VALUE</ci>
</math>
<listOfParameters>
<parameter id="LOWER_BOUND" value="-999999" units="mmol_per_gDW_per_hr"/>
<parameter id="UPPER_BOUND" value="999999" units="mmol_per_gDW_per_hr"/>
<parameter id="OBJECTIVE_COEFFICIENT" value="0" />
<parameter id="FLUX_VALUE" value="0" units="mmol_per_gDW_per_hr"/>
</listOfParameters>
</kineticLaw>
</reaction>
<reaction id="R_ACACT1r" name="acetyl-CoA C-acetyltransferase" reversible="true">
<notes>
<html:p>Abbreviation: R_ACACT1r</html:p>
<html:p>Synonyms: _0</html:p>
<html:p>EC Number: 2.3.1.9</html:p>
<html:p>SUBSYSTEM: Fatty Acid Metabolism</html:p>
<html:p>Equation: [c] : (2) accoa &lt;==&gt; aacoa + coa</html:p>
<html:p>Confidence Level: 2</html:p>
<html:p>JLR- reversible form of ACACT1</html:p>
<html:p>GENE ASSOCIATION: (PP_2051)</html:p>
</notes>
<listOfReactants>
<speciesReference species="M_accoa_c" stoichiometry="2"/>
</listOfReactants>
<listOfProducts>
<speciesReference species="M_aacoa_c" stoichiometry="1"/>
<speciesReference species="M_coa_c" stoichiometry="1"/>
</listOfProducts>
<kineticLaw>
<math xmlns="http://www.w3.org/1998/Math/MathML">
<ci>FLUX_VALUE</ci>
</math>
<listOfParameters>
<parameter id="LOWER_BOUND" value="-999999" units="mmol_per_gDW_per_hr"/>
<parameter id="UPPER_BOUND" value="999999" units="mmol_per_gDW_per_hr"/>
<parameter id="OBJECTIVE_COEFFICIENT" value="0" />
<parameter id="FLUX_VALUE" value="0" units="mmol_per_gDW_per_hr"/>
</listOfParameters>
</kineticLaw>
</reaction>
<reaction id="R_ACALD" name="acetaldehyde dehydrogenase (acetylating)" reversible="true">
<notes>
<html:p>Abbreviation: R_ACALD</html:p>
<html:p>Synonyms: _0</html:p>
<html:p>EC Number: 1.2.1.10</html:p>
<html:p>SUBSYSTEM: Toluene Pathway</html:p>
<html:p>Equation: [c] : acald + coa + nad &lt;==&gt; accoa + h + nadh</html:p>
<html:p>Confidence Level: 4</html:p>
<html:p>GENE ASSOCIATION: (pWW0_093)</html:p>
</notes>
<listOfReactants>
<speciesReference species="M_acald_c" stoichiometry="1"/>
<speciesReference species="M_coa_c" stoichiometry="1"/>
<speciesReference species="M_nad_c" stoichiometry="1"/>
</listOfReactants>
<listOfProducts>
<speciesReference species="M_accoa_c" stoichiometry="1"/>
<speciesReference species="M_h_c" stoichiometry="1"/>
<speciesReference species="M_nadh_c" stoichiometry="1"/>
</listOfProducts>
<kineticLaw>
<math xmlns="http://www.w3.org/1998/Math/MathML">
<ci>FLUX_VALUE</ci>
</math>
<listOfParameters>
<parameter id="LOWER_BOUND" value="-999999" units="mmol_per_gDW_per_hr"/>
<parameter id="UPPER_BOUND" value="999999" units="mmol_per_gDW_per_hr"/>
<parameter id="OBJECTIVE_COEFFICIENT" value="0" />
<parameter id="FLUX_VALUE" value="0" units="mmol_per_gDW_per_hr"/>
</listOfParameters>
</kineticLaw>
</reaction>
<reaction id="R_ACBIPGT" name="Adenosyl cobinamide phosphate guanyltransferase" reversible="false">
<notes>
<html:p>Abbreviation: R_ACBIPGT</html:p>
<html:p>Synonyms: _0</html:p>
<html:p>SUBSYSTEM: Porphyrin and Chlorophyll Metabolism</html:p>
<html:p>Equation: [c] : adocbip + gtp + h --&gt; agdpcbi + ppi</html:p>
<html:p>Confidence Level: 2</html:p>
<html:p>JLR (Kegg Rxn R05222)
EC 2.7.7.62</html:p>
<html:p>GENE ASSOCIATION: (PP_1678)</html:p>
</notes>
<listOfReactants>
<speciesReference species="M_adocbip_c" stoichiometry="1"/>
<speciesReference species="M_gtp_c" stoichiometry="1"/>
<speciesReference species="M_h_c" stoichiometry="1"/>
</listOfReactants>
<listOfProducts>
<speciesReference species="M_agdpcbi_c" stoichiometry="1"/>
<speciesReference species="M_ppi_c" stoichiometry="1"/>
</listOfProducts>
<kineticLaw>
<math xmlns="http://www.w3.org/1998/Math/MathML">
<ci>FLUX_VALUE</ci>
</math>
<listOfParameters>
<parameter id="LOWER_BOUND" value="0" units="mmol_per_gDW_per_hr"/>
<parameter id="UPPER_BOUND" value="999999" units="mmol_per_gDW_per_hr"/>
<parameter id="OBJECTIVE_COEFFICIENT" value="0" />
<parameter id="FLUX_VALUE" value="0" units="mmol_per_gDW_per_hr"/>
</listOfParameters>
</kineticLaw>
</reaction>
<reaction id="R_ACCOACr" name="acetyl-CoA carboxylase, reversible reaction" reversible="true">
<notes>
<html:p>Abbreviation: R_ACCOACr</html:p>
<html:p>Synonyms: _0</html:p>
<html:p>EC Number: 6.4.1.2</html:p>
<html:p>SUBSYSTEM: Fatty Acid  Biosynthesis</html:p>
<html:p>Equation: [c] : accoa + atp + hco3 &lt;==&gt; adp + h + malcoa + pi</html:p>
<html:p>Confidence Level: 2</html:p>
<html:p>NCD</html:p>
<html:p>GENE ASSOCIATION: (PP_0558) and (PP_1996) and (PP_1607) and (PP_0559)</html:p>
</notes>
<listOfReactants>
<speciesReference species="M_accoa_c" stoichiometry="1"/>
<speciesReference species="M_atp_c" stoichiometry="1"/>
<speciesReference species="M_hco3_c" stoichiometry="1"/>
</listOfReactants>
<listOfProducts>
<speciesReference species="M_adp_c" stoichiometry="1"/>
<speciesReference species="M_h_c" stoichiometry="1"/>
<speciesReference species="M_malcoa_c" stoichiometry="1"/>
<speciesReference species="M_pi_c" stoichiometry="1"/>
</listOfProducts>
<kineticLaw>
<math xmlns="http://www.w3.org/1998/Math/MathML">
<ci>FLUX_VALUE</ci>
</math>
<listOfParameters>
<parameter id="LOWER_BOUND" value="-999999" units="mmol_per_gDW_per_hr"/>
<parameter id="UPPER_BOUND" value="999999" units="mmol_per_gDW_per_hr"/>
<parameter id="OBJECTIVE_COEFFICIENT" value="0" />
<parameter id="FLUX_VALUE" value="0" units="mmol_per_gDW_per_hr"/>
</listOfParameters>
</kineticLaw>
</reaction>
<reaction id="R_ACGK" name="acetylglutamate kinase" reversible="false">
<notes>
<html:p>Abbreviation: R_ACGK</html:p>
<html:p>Synonyms: _0</html:p>
<html:p>EC Number: 2.7.2.8</html:p>
<html:p>SUBSYSTEM: Urea cycle/amino group metabolism</html:p>
<html:p>Equation: [c] : acglu + atp --&gt; acg5p + adp</html:p>
<html:p>Confidence Level: 3</html:p>
<html:p>GENE ASSOCIATION: (PP_5289)</html:p>
</notes>
<listOfReactants>
<speciesReference species="M_acglu_c" stoichiometry="1"/>
<speciesReference species="M_atp_c" stoichiometry="1"/>
</listOfReactants>
<listOfProducts>
<speciesReference species="M_acg5p_c" stoichiometry="1"/>
<speciesReference species="M_adp_c" stoichiometry="1"/>
</listOfProducts>
<kineticLaw>
<math xmlns="http://www.w3.org/1998/Math/MathML">
<ci>FLUX_VALUE</ci>
</math>
<listOfParameters>
<parameter id="LOWER_BOUND" value="0" units="mmol_per_gDW_per_hr"/>
<parameter id="UPPER_BOUND" value="999999" units="mmol_per_gDW_per_hr"/>
<parameter id="OBJECTIVE_COEFFICIENT" value="0" />
<parameter id="FLUX_VALUE" value="0" units="mmol_per_gDW_per_hr"/>
</listOfParameters>
</kineticLaw>
</reaction>
<reaction id="R_ACGS" name="N-acetylglutamate synthase" reversible="false">
<notes>
<html:p>Abbreviation: R_ACGS</html:p>
<html:p>Synonyms: _0</html:p>
<html:p>EC Number: 2.3.1.1</html:p>
<html:p>SUBSYSTEM: Urea cycle/amino group metabolism</html:p>
<html:p>Equation: [c] : accoa + glu-L --&gt; acglu + coa + h</html:p>
<html:p>Confidence Level: 3</html:p>
<html:p>GENE ASSOCIATION: (PP_5185) or (PP_1346)</html:p>
</notes>
<listOfReactants>
<speciesReference species="M_accoa_c" stoichiometry="1"/>
<speciesReference species="M_glu_DASH_L_c" stoichiometry="1"/>
</listOfReactants>
<listOfProducts>
<speciesReference species="M_acglu_c" stoichiometry="1"/>
<speciesReference species="M_coa_c" stoichiometry="1"/>
<speciesReference species="M_h_c" stoichiometry="1"/>
</listOfProducts>
<kineticLaw>
<math xmlns="http://www.w3.org/1998/Math/MathML">
<ci>FLUX_VALUE</ci>
</math>
<listOfParameters>
<parameter id="LOWER_BOUND" value="0" units="mmol_per_gDW_per_hr"/>
<parameter id="UPPER_BOUND" value="999999" units="mmol_per_gDW_per_hr"/>
<parameter id="OBJECTIVE_COEFFICIENT" value="0" />
<parameter id="FLUX_VALUE" value="0" units="mmol_per_gDW_per_hr"/>
</listOfParameters>
</kineticLaw>
</reaction>
<reaction id="R_ACHBS" name="_2-aceto-2-hydroxybutanoate synthase" reversible="false">
<notes>
<html:p>Abbreviation: R_ACHBS</html:p>
<html:p>Synonyms: _0</html:p>
<html:p>SUBSYSTEM: Valine, Leucine, and Isoleucine Metabolism</html:p>
<html:p>Equation: [c] : 2obut + h + pyr --&gt; 2ahbut + co2</html:p>
<html:p>Confidence Level: 3</html:p>
<html:p>JLR- I think the EC is 4.1.3.18
AZ: new EC no. 2.2.1.6</html:p>
<html:p>GENE ASSOCIATION: (PP_4679 and PP_4680)</html:p>
</notes>
<listOfReactants>
<speciesReference species="M_2obut_c" stoichiometry="1"/>
<speciesReference species="M_h_c" stoichiometry="1"/>
<speciesReference species="M_pyr_c" stoichiometry="1"/>
</listOfReactants>
<listOfProducts>
<speciesReference species="M_2ahbut_c" stoichiometry="1"/>
<speciesReference species="M_co2_c" stoichiometry="1"/>
</listOfProducts>
<kineticLaw>
<math xmlns="http://www.w3.org/1998/Math/MathML">
<ci>FLUX_VALUE</ci>
</math>
<listOfParameters>
<parameter id="LOWER_BOUND" value="0" units="mmol_per_gDW_per_hr"/>
<parameter id="UPPER_BOUND" value="999999" units="mmol_per_gDW_per_hr"/>
<parameter id="OBJECTIVE_COEFFICIENT" value="0" />
<parameter id="FLUX_VALUE" value="0" units="mmol_per_gDW_per_hr"/>
</listOfParameters>
</kineticLaw>
</reaction>
<reaction id="R_ACKr" name="acetate kinase" reversible="true">
<notes>
<html:p>Abbreviation: R_ACKr</html:p>
<html:p>Synonyms: _0</html:p>
<html:p>EC Number: 2.7.2.1</html:p>
<html:p>SUBSYSTEM: TCA Cycle</html:p>
<html:p>Equation: [c] : ac + atp &lt;==&gt; actp + adp</html:p>
<html:p>Confidence Level: 3</html:p>
<html:p>JLR- This is the reversible form of ACK.  The reaction already exists in the database, but it is listed as ACK_do not use.</html:p>
<html:p>GENE ASSOCIATION: </html:p>
</notes>
<listOfReactants>
<speciesReference species="M_ac_c" stoichiometry="1"/>
<speciesReference species="M_atp_c" stoichiometry="1"/>
</listOfReactants>
<listOfProducts>
<speciesReference species="M_actp_c" stoichiometry="1"/>
<speciesReference species="M_adp_c" stoichiometry="1"/>
</listOfProducts>
<kineticLaw>
<math xmlns="http://www.w3.org/1998/Math/MathML">
<ci>FLUX_VALUE</ci>
</math>
<listOfParameters>
<parameter id="LOWER_BOUND" value="-999999" units="mmol_per_gDW_per_hr"/>
<parameter id="UPPER_BOUND" value="999999" units="mmol_per_gDW_per_hr"/>
<parameter id="OBJECTIVE_COEFFICIENT" value="0" />
<parameter id="FLUX_VALUE" value="0" units="mmol_per_gDW_per_hr"/>
</listOfParameters>
</kineticLaw>
</reaction>
<reaction id="R_ACLS" name="acetolactate synthase" reversible="false">
<notes>
<html:p>Abbreviation: R_ACLS</html:p>
<html:p>Synonyms: _0</html:p>
<html:p>EC Number: 4.1.3.18</html:p>
<html:p>SUBSYSTEM: Pantothenate and CoA Biosynthesis</html:p>
<html:p>Equation: [c] : h + (2) pyr --&gt; alac-S + co2</html:p>
<html:p>Confidence Level: 0</html:p>
<html:p>A flavoprotein. Requires thiamine diphosphate; also catalyses the formation of 2-aceto-2-hydroxybutanoate (see ACHBS).
Also EC 2.2.1.6 - NCD
</html:p>
<html:p>GENE ASSOCIATION: (PP_4679 and PP_4680)</html:p>
</notes>
<listOfReactants>
<speciesReference species="M_h_c" stoichiometry="1"/>
<speciesReference species="M_pyr_c" stoichiometry="2"/>
</listOfReactants>
<listOfProducts>
<speciesReference species="M_alac_DASH_S_c" stoichiometry="1"/>
<speciesReference species="M_co2_c" stoichiometry="1"/>
</listOfProducts>
<kineticLaw>
<math xmlns="http://www.w3.org/1998/Math/MathML">
<ci>FLUX_VALUE</ci>
</math>
<listOfParameters>
<parameter id="LOWER_BOUND" value="0" units="mmol_per_gDW_per_hr"/>
<parameter id="UPPER_BOUND" value="999999" units="mmol_per_gDW_per_hr"/>
<parameter id="OBJECTIVE_COEFFICIENT" value="0" />
<parameter id="FLUX_VALUE" value="0" units="mmol_per_gDW_per_hr"/>
</listOfParameters>
</kineticLaw>
</reaction>
<reaction id="R_ACOAD1f" name="acyl-CoA dehydrogenase (butanoyl-CoA)" reversible="true">
<notes>
<html:p>Abbreviation: R_ACOAD1f</html:p>
<html:p>Synonyms: _0</html:p>
<html:p>EC Number: 1.3.99.2</html:p>
<html:p>SUBSYSTEM: Fatty Acid Metabolism</html:p>
<html:p>Equation: [c] : btcoa + fad &lt;==&gt; b2coa + fadh2</html:p>
<html:p>Confidence Level: 2</html:p>
<html:p>Assume NAD/NADH as acceptors
Lumped long-chain acyl-CoA dehydrogenase (EC 1.3.99.13)
This reaction is therefore equilivalent to trans-2-enoyl-CoA reductase (NAD) (EC 1.3.1.44)</html:p>
<html:p>GENE ASSOCIATION: (PP_1893) or (PP_2216)</html:p>
</notes>
<listOfReactants>
<speciesReference species="M_btcoa_c" stoichiometry="1"/>
<speciesReference species="M_fad_c" stoichiometry="1"/>
</listOfReactants>
<listOfProducts>
<speciesReference species="M_b2coa_c" stoichiometry="1"/>
<speciesReference species="M_fadh2_c" stoichiometry="1"/>
</listOfProducts>
<kineticLaw>
<math xmlns="http://www.w3.org/1998/Math/MathML">
<ci>FLUX_VALUE</ci>
</math>
<listOfParameters>
<parameter id="LOWER_BOUND" value="-999999" units="mmol_per_gDW_per_hr"/>
<parameter id="UPPER_BOUND" value="999999" units="mmol_per_gDW_per_hr"/>
<parameter id="OBJECTIVE_COEFFICIENT" value="0" />
<parameter id="FLUX_VALUE" value="0" units="mmol_per_gDW_per_hr"/>
</listOfParameters>
</kineticLaw>
</reaction>
<reaction id="R_ACOAD2f" name="acyl-CoA dehydrogenase (hexanoyl-CoA)" reversible="true">
<notes>
<html:p>Abbreviation: R_ACOAD2f</html:p>
<html:p>Synonyms: _0</html:p>
<html:p>EC Number: 1.3.99.3</html:p>
<html:p>SUBSYSTEM: Fatty Acid Metabolism</html:p>
<html:p>Equation: [c] : fad + hxcoa &lt;==&gt; fadh2 + hx2coa</html:p>
<html:p>Confidence Level: 2</html:p>
<html:p>Assume NAD/NADH as acceptors
Lumped long-chain acyl-CoA dehydrogenase (EC 1.3.99.13)
This reaction is therefore equilivalent to trans-2-enoyl-CoA reductase (NAD) (EC 1.3.1.44)</html:p>
<html:p>GENE ASSOCIATION: (PP_2216) or (PP_1893)</html:p>
</notes>
<listOfReactants>
<speciesReference species="M_fad_c" stoichiometry="1"/>
<speciesReference species="M_hxcoa_c" stoichiometry="1"/>
</listOfReactants>
<listOfProducts>
<speciesReference species="M_fadh2_c" stoichiometry="1"/>
<speciesReference species="M_hx2coa_c" stoichiometry="1"/>
</listOfProducts>
<kineticLaw>
<math xmlns="http://www.w3.org/1998/Math/MathML">
<ci>FLUX_VALUE</ci>
</math>
<listOfParameters>
<parameter id="LOWER_BOUND" value="-999999" units="mmol_per_gDW_per_hr"/>
<parameter id="UPPER_BOUND" value="999999" units="mmol_per_gDW_per_hr"/>
<parameter id="OBJECTIVE_COEFFICIENT" value="0" />
<parameter id="FLUX_VALUE" value="0" units="mmol_per_gDW_per_hr"/>
</listOfParameters>
</kineticLaw>
</reaction>
<reaction id="R_ACOAD3f" name="acyl-CoA dehydrogenase (octanoyl-CoA)" reversible="true">
<notes>
<html:p>Abbreviation: R_ACOAD3f</html:p>
<html:p>Synonyms: _0</html:p>
<html:p>EC Number: 1.3.99.3</html:p>
<html:p>SUBSYSTEM: Fatty Acid Metabolism</html:p>
<html:p>Equation: [c] : fad + occoa &lt;==&gt; fadh2 + oc2coa</html:p>
<html:p>Confidence Level: 2</html:p>
<html:p>Assume FAD/FADH2 as acceptors
Lumped long-chain acyl-CoA dehydrogenase (EC 1.3.99.13)
This reaction is therefore equilivalent to trans-2-enoyl-CoA reductase (NAD) (EC 1.3.1.44)</html:p>
<html:p>GENE ASSOCIATION: (PP_1893)</html:p>
</notes>
<listOfReactants>
<speciesReference species="M_fad_c" stoichiometry="1"/>
<speciesReference species="M_occoa_c" stoichiometry="1"/>
</listOfReactants>
<listOfProducts>
<speciesReference species="M_fadh2_c" stoichiometry="1"/>
<speciesReference species="M_oc2coa_c" stoichiometry="1"/>
</listOfProducts>
<kineticLaw>
<math xmlns="http://www.w3.org/1998/Math/MathML">
<ci>FLUX_VALUE</ci>
</math>
<listOfParameters>
<parameter id="LOWER_BOUND" value="-999999" units="mmol_per_gDW_per_hr"/>
<parameter id="UPPER_BOUND" value="999999" units="mmol_per_gDW_per_hr"/>
<parameter id="OBJECTIVE_COEFFICIENT" value="0" />
<parameter id="FLUX_VALUE" value="0" units="mmol_per_gDW_per_hr"/>
</listOfParameters>
</kineticLaw>
</reaction>
<reaction id="R_ACOAD4f" name="acyl-CoA dehydrogenase (decanoyl-CoA)" reversible="true">
<notes>
<html:p>Abbreviation: R_ACOAD4f</html:p>
<html:p>Synonyms: _0</html:p>
<html:p>EC Number: 1.3.99.3</html:p>
<html:p>SUBSYSTEM: Fatty Acid Metabolism</html:p>
<html:p>Equation: [c] : dcacoa + fad &lt;==&gt; dc2coa + fadh2</html:p>
<html:p>Confidence Level: 2</html:p>
<html:p>Assume FAD/FADH2 as acceptors
Lumped long-chain acyl-CoA dehydrogenase (EC 1.3.99.13)
This reaction is therefore equilivalent to trans-2-enoyl-CoA reductase (NAD) (EC 1.3.1.44)</html:p>
<html:p>GENE ASSOCIATION: (PP_1893)</html:p>
</notes>
<listOfReactants>
<speciesReference species="M_dcacoa_c" stoichiometry="1"/>
<speciesReference species="M_fad_c" stoichiometry="1"/>
</listOfReactants>
<listOfProducts>
<speciesReference species="M_dc2coa_c" stoichiometry="1"/>
<speciesReference species="M_fadh2_c" stoichiometry="1"/>
</listOfProducts>
<kineticLaw>
<math xmlns="http://www.w3.org/1998/Math/MathML">
<ci>FLUX_VALUE</ci>
</math>
<listOfParameters>
<parameter id="LOWER_BOUND" value="-999999" units="mmol_per_gDW_per_hr"/>
<parameter id="UPPER_BOUND" value="999999" units="mmol_per_gDW_per_hr"/>
<parameter id="OBJECTIVE_COEFFICIENT" value="0" />
<parameter id="FLUX_VALUE" value="0" units="mmol_per_gDW_per_hr"/>
</listOfParameters>
</kineticLaw>
</reaction>
<reaction id="R_ACOAD5f" name="acyl-CoA dehydrogenase (dodecanoyl-CoA)" reversible="true">
<notes>
<html:p>Abbreviation: R_ACOAD5f</html:p>
<html:p>Synonyms: _0</html:p>
<html:p>EC Number: 1.3.99.3</html:p>
<html:p>SUBSYSTEM: Fatty Acid Metabolism</html:p>
<html:p>Equation: [c] : ddcacoa + fad &lt;==&gt; dd2coa + fadh2</html:p>
<html:p>Confidence Level: 2</html:p>
<html:p>JC
Assume FAD/FADH2 as acceptors
Lumped long-chain acyl-CoA dehydrogenase (EC 1.3.99.3)</html:p>
<html:p>GENE ASSOCIATION: (PP_1893)</html:p>
</notes>
<listOfReactants>
<speciesReference species="M_ddcacoa_c" stoichiometry="1"/>
<speciesReference species="M_fad_c" stoichiometry="1"/>
</listOfReactants>
<listOfProducts>
<speciesReference species="M_dd2coa_c" stoichiometry="1"/>
<speciesReference species="M_fadh2_c" stoichiometry="1"/>
</listOfProducts>
<kineticLaw>
<math xmlns="http://www.w3.org/1998/Math/MathML">
<ci>FLUX_VALUE</ci>
</math>
<listOfParameters>
<parameter id="LOWER_BOUND" value="-999999" units="mmol_per_gDW_per_hr"/>
<parameter id="UPPER_BOUND" value="999999" units="mmol_per_gDW_per_hr"/>
<parameter id="OBJECTIVE_COEFFICIENT" value="0" />
<parameter id="FLUX_VALUE" value="0" units="mmol_per_gDW_per_hr"/>
</listOfParameters>
</kineticLaw>
</reaction>
<reaction id="R_ACOAD6f" name="acyl-CoA dehydrogenase (tetradecanoyl-CoA)" reversible="true">
<notes>
<html:p>Abbreviation: R_ACOAD6f</html:p>
<html:p>Synonyms: _0</html:p>
<html:p>EC Number: 1.3.99.3</html:p>
<html:p>SUBSYSTEM: Fatty Acid Metabolism</html:p>
<html:p>Equation: [c] : fad + tdcoa &lt;==&gt; fadh2 + td2coa</html:p>
<html:p>Confidence Level: 2</html:p>
<html:p>Assume FAD/FADH2 as acceptors
Lumped long-chain acyl-CoA dehydrogenase (EC 1.3.99.13)
This reaction is therefore equilivalent to trans-2-enoyl-CoA reductase (NAD) (EC 1.3.1.44)</html:p>
<html:p>GENE ASSOCIATION: (PP_1893)</html:p>
</notes>
<listOfReactants>
<speciesReference species="M_fad_c" stoichiometry="1"/>
<speciesReference species="M_tdcoa_c" stoichiometry="1"/>
</listOfReactants>
<listOfProducts>
<speciesReference species="M_fadh2_c" stoichiometry="1"/>
<speciesReference species="M_td2coa_c" stoichiometry="1"/>
</listOfProducts>
<kineticLaw>
<math xmlns="http://www.w3.org/1998/Math/MathML">
<ci>FLUX_VALUE</ci>
</math>
<listOfParameters>
<parameter id="LOWER_BOUND" value="-999999" units="mmol_per_gDW_per_hr"/>
<parameter id="UPPER_BOUND" value="999999" units="mmol_per_gDW_per_hr"/>
<parameter id="OBJECTIVE_COEFFICIENT" value="0" />
<parameter id="FLUX_VALUE" value="0" units="mmol_per_gDW_per_hr"/>
</listOfParameters>
</kineticLaw>
</reaction>
<reaction id="R_ACOAD7f" name="acyl-CoA dehydrogenase (hexadecanoyl-CoA)" reversible="true">
<notes>
<html:p>Abbreviation: R_ACOAD7f</html:p>
<html:p>Synonyms: _1</html:p>
<html:p>EC Number: 1.3.99.3</html:p>
<html:p>SUBSYSTEM: Fatty Acid Metabolism</html:p>
<html:p>Equation: [c] : fad + pmtcoa &lt;==&gt; fadh2 + hdd2coa</html:p>
<html:p>Confidence Level: 2</html:p>
<html:p>JC
Assume FAD/FADH2 as acceptors
Lumped long-chain acyl-CoA dehydrogenase (EC 1.3.99.3)</html:p>
<html:p>GENE ASSOCIATION: (PP_1893)</html:p>
</notes>
<listOfReactants>
<speciesReference species="M_fad_c" stoichiometry="1"/>
<speciesReference species="M_pmtcoa_c" stoichiometry="1"/>
</listOfReactants>
<listOfProducts>
<speciesReference species="M_fadh2_c" stoichiometry="1"/>
<speciesReference species="M_hdd2coa_c" stoichiometry="1"/>
</listOfProducts>
<kineticLaw>
<math xmlns="http://www.w3.org/1998/Math/MathML">
<ci>FLUX_VALUE</ci>
</math>
<listOfParameters>
<parameter id="LOWER_BOUND" value="-999999" units="mmol_per_gDW_per_hr"/>
<parameter id="UPPER_BOUND" value="999999" units="mmol_per_gDW_per_hr"/>
<parameter id="OBJECTIVE_COEFFICIENT" value="0" />
<parameter id="FLUX_VALUE" value="0" units="mmol_per_gDW_per_hr"/>
</listOfParameters>
</kineticLaw>
</reaction>
<reaction id="R_ACOADH1" name="acyl-CoA dehydrogenase 2-Methyl-butanoyl-CoA" reversible="false">
<notes>
<html:p>Abbreviation: R_ACOADH1</html:p>
<html:p>Synonyms: _0</html:p>
<html:p>EC Number: 1.3.99.2</html:p>
<html:p>SUBSYSTEM: Valine, leucine and isoleucine degradation</html:p>
<html:p>Equation: [c] : 2mbcoa + fad --&gt; 2mb2coa + fadh2</html:p>
<html:p>Confidence Level: 2</html:p>
<html:p>Kegg:R01175 

EC:1.3.99.2</html:p>
<html:p>GENE ASSOCIATION: </html:p>
</notes>
<listOfReactants>
<speciesReference species="M_2mbcoa_c" stoichiometry="1"/>
<speciesReference species="M_fad_c" stoichiometry="1"/>
</listOfReactants>
<listOfProducts>
<speciesReference species="M_2mb2coa_c" stoichiometry="1"/>
<speciesReference species="M_fadh2_c" stoichiometry="1"/>
</listOfProducts>
<kineticLaw>
<math xmlns="http://www.w3.org/1998/Math/MathML">
<ci>FLUX_VALUE</ci>
</math>
<listOfParameters>
<parameter id="LOWER_BOUND" value="0" units="mmol_per_gDW_per_hr"/>
<parameter id="UPPER_BOUND" value="999999" units="mmol_per_gDW_per_hr"/>
<parameter id="OBJECTIVE_COEFFICIENT" value="0" />
<parameter id="FLUX_VALUE" value="0" units="mmol_per_gDW_per_hr"/>
</listOfParameters>
</kineticLaw>
</reaction>
<reaction id="R_ACOADH2" name="acyl-CoA dehydrogenase (Isobutiryl-CoA)" reversible="false">
<notes>
<html:p>Abbreviation: R_ACOADH2</html:p>
<html:p>Synonyms: _0</html:p>
<html:p>EC Number: 1.3.99.2</html:p>
<html:p>SUBSYSTEM: Valine, leucine and isoleucine degradation</html:p>
<html:p>Equation: [c] : (2) ibcoa + o2 --&gt; (2) 2mp2coa + (2) h2o</html:p>
<html:p>Confidence Level: 2</html:p>
<html:p>Kegg:R02660

EC:1.3.99.2
JN</html:p>
<html:p>GENE ASSOCIATION: </html:p>
</notes>
<listOfReactants>
<speciesReference species="M_ibcoa_c" stoichiometry="2"/>
<speciesReference species="M_o2_c" stoichiometry="1"/>
</listOfReactants>
<listOfProducts>
<speciesReference species="M_2mp2coa_c" stoichiometry="2"/>
<speciesReference species="M_h2o_c" stoichiometry="2"/>
</listOfProducts>
<kineticLaw>
<math xmlns="http://www.w3.org/1998/Math/MathML">
<ci>FLUX_VALUE</ci>
</math>
<listOfParameters>
<parameter id="LOWER_BOUND" value="0" units="mmol_per_gDW_per_hr"/>
<parameter id="UPPER_BOUND" value="999999" units="mmol_per_gDW_per_hr"/>
<parameter id="OBJECTIVE_COEFFICIENT" value="0" />
<parameter id="FLUX_VALUE" value="0" units="mmol_per_gDW_per_hr"/>
</listOfParameters>
</kineticLaw>
</reaction>
<reaction id="R_ACOATA" name="Acetyl-CoA ACP transacylase" reversible="true">
<notes>
<html:p>Abbreviation: R_ACOATA</html:p>
<html:p>Synonyms: _0</html:p>
<html:p>EC Number: 2.3.1.38</html:p>
<html:p>SUBSYSTEM: Fatty Acid  Biosynthesis</html:p>
<html:p>Equation: [c] : ACP + accoa &lt;==&gt; acACP + coa</html:p>
<html:p>Confidence Level: 0</html:p>
<html:p>tv
rxn is now charge balanced; removed h - NCD</html:p>
<html:p>GENE ASSOCIATION: (PP_4175)</html:p>
</notes>
<listOfReactants>
<speciesReference species="M_ACP_c" stoichiometry="1"/>
<speciesReference species="M_accoa_c" stoichiometry="1"/>
</listOfReactants>
<listOfProducts>
<speciesReference species="M_acACP_c" stoichiometry="1"/>
<speciesReference species="M_coa_c" stoichiometry="1"/>
</listOfProducts>
<kineticLaw>
<math xmlns="http://www.w3.org/1998/Math/MathML">
<ci>FLUX_VALUE</ci>
</math>
<listOfParameters>
<parameter id="LOWER_BOUND" value="-999999" units="mmol_per_gDW_per_hr"/>
<parameter id="UPPER_BOUND" value="999999" units="mmol_per_gDW_per_hr"/>
<parameter id="OBJECTIVE_COEFFICIENT" value="0" />
<parameter id="FLUX_VALUE" value="0" units="mmol_per_gDW_per_hr"/>
</listOfParameters>
</kineticLaw>
</reaction>
<reaction id="R_ACODA" name="acetylornithine deacetylase" reversible="false">
<notes>
<html:p>Abbreviation: R_ACODA</html:p>
<html:p>Synonyms: _0</html:p>
<html:p>EC Number: 3.5.1.16</html:p>
<html:p>SUBSYSTEM: Urea cycle/amino group metabolism</html:p>
<html:p>Equation: [c] : acorn + h2o --&gt; ac + orn</html:p>
<html:p>Confidence Level: 3</html:p>
<html:p>GENE ASSOCIATION: (PP_5186)</html:p>
</notes>
<listOfReactants>
<speciesReference species="M_acorn_c" stoichiometry="1"/>
<speciesReference species="M_h2o_c" stoichiometry="1"/>
</listOfReactants>
<listOfProducts>
<speciesReference species="M_ac_c" stoichiometry="1"/>
<speciesReference species="M_orn_c" stoichiometry="1"/>
</listOfProducts>
<kineticLaw>
<math xmlns="http://www.w3.org/1998/Math/MathML">
<ci>FLUX_VALUE</ci>
</math>
<listOfParameters>
<parameter id="LOWER_BOUND" value="0" units="mmol_per_gDW_per_hr"/>
<parameter id="UPPER_BOUND" value="999999" units="mmol_per_gDW_per_hr"/>
<parameter id="OBJECTIVE_COEFFICIENT" value="0" />
<parameter id="FLUX_VALUE" value="0" units="mmol_per_gDW_per_hr"/>
</listOfParameters>
</kineticLaw>
</reaction>
<reaction id="R_ACONCtex" name="cis-aconitate transport, external" reversible="true">
<notes>
<html:p>Abbreviation: R_ACONCtex</html:p>
<html:p>Synonyms: _0</html:p>
<html:p>SUBSYSTEM: Transport</html:p>
<html:p>Equation: acon-C[e] &lt;==&gt; acon-C[p]</html:p>
<html:p>Confidence Level: 4</html:p>
<html:p>JN</html:p>
<html:p>GENE ASSOCIATION: (PP_1419)</html:p>
</notes>
<listOfReactants>
<speciesReference species="M_acon_DASH_C_e" stoichiometry="1"/>
</listOfReactants>
<listOfProducts>
<speciesReference species="M_acon_DASH_C_p" stoichiometry="1"/>
</listOfProducts>
<kineticLaw>
<math xmlns="http://www.w3.org/1998/Math/MathML">
<ci>FLUX_VALUE</ci>
</math>
<listOfParameters>
<parameter id="LOWER_BOUND" value="-999999" units="mmol_per_gDW_per_hr"/>
<parameter id="UPPER_BOUND" value="999999" units="mmol_per_gDW_per_hr"/>
<parameter id="OBJECTIVE_COEFFICIENT" value="0" />
<parameter id="FLUX_VALUE" value="0" units="mmol_per_gDW_per_hr"/>
</listOfParameters>
</kineticLaw>
</reaction>
<reaction id="R_ACONT" name="aconitase" reversible="true">
<notes>
<html:p>Abbreviation: R_ACONT</html:p>
<html:p>Synonyms: _0</html:p>
<html:p>EC Number: 4.2.1.3</html:p>
<html:p>SUBSYSTEM: TCA Cycle</html:p>
<html:p>Equation: [c] : cit &lt;==&gt; icit</html:p>
<html:p>Confidence Level: 4</html:p>
<html:p>SMP</html:p>
<html:p>GENE ASSOCIATION: (PP_2112) or (PP_2339)</html:p>
</notes>
<listOfReactants>
<speciesReference species="M_cit_c" stoichiometry="1"/>
</listOfReactants>
<listOfProducts>
<speciesReference species="M_icit_c" stoichiometry="1"/>
</listOfProducts>
<kineticLaw>
<math xmlns="http://www.w3.org/1998/Math/MathML">
<ci>FLUX_VALUE</ci>
</math>
<listOfParameters>
<parameter id="LOWER_BOUND" value="-999999" units="mmol_per_gDW_per_hr"/>
<parameter id="UPPER_BOUND" value="999999" units="mmol_per_gDW_per_hr"/>
<parameter id="OBJECTIVE_COEFFICIENT" value="0" />
<parameter id="FLUX_VALUE" value="0" units="mmol_per_gDW_per_hr"/>
</listOfParameters>
</kineticLaw>
</reaction>
<reaction id="R_ACONTa" name="aconitase (half-reaction A, Citrate hydro-lyase)" reversible="true">
<notes>
<html:p>Abbreviation: R_ACONTa</html:p>
<html:p>Synonyms: _2</html:p>
<html:p>EC Number: 4.2.1.3</html:p>
<html:p>SUBSYSTEM: TCA Cycle</html:p>
<html:p>Equation: [c] : cit &lt;==&gt; acon-C + h2o</html:p>
<html:p>Confidence Level: 3</html:p>
<html:p>NCD
AMF</html:p>
<html:p>GENE ASSOCIATION: (PP_2112) or (PP_2339)</html:p>
</notes>
<listOfReactants>
<speciesReference species="M_cit_c" stoichiometry="1"/>
</listOfReactants>
<listOfProducts>
<speciesReference species="M_acon_DASH_C_c" stoichiometry="1"/>
<speciesReference species="M_h2o_c" stoichiometry="1"/>
</listOfProducts>
<kineticLaw>
<math xmlns="http://www.w3.org/1998/Math/MathML">
<ci>FLUX_VALUE</ci>
</math>
<listOfParameters>
<parameter id="LOWER_BOUND" value="-999999" units="mmol_per_gDW_per_hr"/>
<parameter id="UPPER_BOUND" value="999999" units="mmol_per_gDW_per_hr"/>
<parameter id="OBJECTIVE_COEFFICIENT" value="0" />
<parameter id="FLUX_VALUE" value="0" units="mmol_per_gDW_per_hr"/>
</listOfParameters>
</kineticLaw>
</reaction>
<reaction id="R_ACONTb" name="aconitase (half-reaction B, Isocitrate hydro-lyase)" reversible="true">
<notes>
<html:p>Abbreviation: R_ACONTb</html:p>
<html:p>Synonyms: _2</html:p>
<html:p>EC Number: 4.2.1.3</html:p>
<html:p>SUBSYSTEM: TCA Cycle</html:p>
<html:p>Equation: [c] : acon-C + h2o &lt;==&gt; icit</html:p>
<html:p>Confidence Level: 3</html:p>
<html:p>AMF</html:p>
<html:p>GENE ASSOCIATION: (PP_2112) or (PP_2339)</html:p>
</notes>
<listOfReactants>
<speciesReference species="M_acon_DASH_C_c" stoichiometry="1"/>
<speciesReference species="M_h2o_c" stoichiometry="1"/>
</listOfReactants>
<listOfProducts>
<speciesReference species="M_icit_c" stoichiometry="1"/>
</listOfProducts>
<kineticLaw>
<math xmlns="http://www.w3.org/1998/Math/MathML">
<ci>FLUX_VALUE</ci>
</math>
<listOfParameters>
<parameter id="LOWER_BOUND" value="-999999" units="mmol_per_gDW_per_hr"/>
<parameter id="UPPER_BOUND" value="999999" units="mmol_per_gDW_per_hr"/>
<parameter id="OBJECTIVE_COEFFICIENT" value="0" />
<parameter id="FLUX_VALUE" value="0" units="mmol_per_gDW_per_hr"/>
</listOfParameters>
</kineticLaw>
</reaction>
<reaction id="R_ACOTA" name="acetylornithine transaminase" reversible="true">
<notes>
<html:p>Abbreviation: R_ACOTA</html:p>
<html:p>Synonyms: _0</html:p>
<html:p>EC Number: 2.6.1.11</html:p>
<html:p>SUBSYSTEM: Urea cycle/amino group metabolism</html:p>
<html:p>Equation: [c] : acorn + akg &lt;==&gt; acg5sa + glu-L</html:p>
<html:p>Confidence Level: 2</html:p>
<html:p>GENE ASSOCIATION: (PP_4481)</html:p>
</notes>
<listOfReactants>
<speciesReference species="M_acorn_c" stoichiometry="1"/>
<speciesReference species="M_akg_c" stoichiometry="1"/>
</listOfReactants>
<listOfProducts>
<speciesReference species="M_acg5sa_c" stoichiometry="1"/>
<speciesReference species="M_glu_DASH_L_c" stoichiometry="1"/>
</listOfProducts>
<kineticLaw>
<math xmlns="http://www.w3.org/1998/Math/MathML">
<ci>FLUX_VALUE</ci>
</math>
<listOfParameters>
<parameter id="LOWER_BOUND" value="-999999" units="mmol_per_gDW_per_hr"/>
<parameter id="UPPER_BOUND" value="999999" units="mmol_per_gDW_per_hr"/>
<parameter id="OBJECTIVE_COEFFICIENT" value="0" />
<parameter id="FLUX_VALUE" value="0" units="mmol_per_gDW_per_hr"/>
</listOfParameters>
</kineticLaw>
</reaction>
<reaction id="R_ACS2" name="acetyl-CoA synthase (propionate)" reversible="false">
<notes>
<html:p>Abbreviation: R_ACS2</html:p>
<html:p>Synonyms: _0</html:p>
<html:p>EC Number: 6.2.1.1</html:p>
<html:p>SUBSYSTEM: Propanoate Metabolism</html:p>
<html:p>Equation: [c] : atp + coa + ppa --&gt; amp + ppcoa + ppi</html:p>
<html:p>Confidence Level: 3</html:p>
<html:p>AMF</html:p>
<html:p>GENE ASSOCIATION: (PP_2351)</html:p>
</notes>
<listOfReactants>
<speciesReference species="M_atp_c" stoichiometry="1"/>
<speciesReference species="M_coa_c" stoichiometry="1"/>
<speciesReference species="M_ppa_c" stoichiometry="1"/>
</listOfReactants>
<listOfProducts>
<speciesReference species="M_amp_c" stoichiometry="1"/>
<speciesReference species="M_ppcoa_c" stoichiometry="1"/>
<speciesReference species="M_ppi_c" stoichiometry="1"/>
</listOfProducts>
<kineticLaw>
<math xmlns="http://www.w3.org/1998/Math/MathML">
<ci>FLUX_VALUE</ci>
</math>
<listOfParameters>
<parameter id="LOWER_BOUND" value="0" units="mmol_per_gDW_per_hr"/>
<parameter id="UPPER_BOUND" value="999999" units="mmol_per_gDW_per_hr"/>
<parameter id="OBJECTIVE_COEFFICIENT" value="0" />
<parameter id="FLUX_VALUE" value="0" units="mmol_per_gDW_per_hr"/>
</listOfParameters>
</kineticLaw>
</reaction>
<reaction id="R_ACSr" name="acetyl-CoA synthetase reversible" reversible="true">
<notes>
<html:p>Abbreviation: R_ACSr</html:p>
<html:p>Synonyms: _0</html:p>
<html:p>EC Number: 6.2.1.1</html:p>
<html:p>SUBSYSTEM: Gluconeogenesis</html:p>
<html:p>Equation: [c] : ac + atp + coa &lt;==&gt; accoa + amp + ppi</html:p>
<html:p>Confidence Level: 4</html:p>
<html:p>kh 11/16/02</html:p>
<html:p>GENE ASSOCIATION: (PP_4487) or (PP_4702)</html:p>
</notes>
<listOfReactants>
<speciesReference species="M_ac_c" stoichiometry="1"/>
<speciesReference species="M_atp_c" stoichiometry="1"/>
<speciesReference species="M_coa_c" stoichiometry="1"/>
</listOfReactants>
<listOfProducts>
<speciesReference species="M_accoa_c" stoichiometry="1"/>
<speciesReference species="M_amp_c" stoichiometry="1"/>
<speciesReference species="M_ppi_c" stoichiometry="1"/>
</listOfProducts>
<kineticLaw>
<math xmlns="http://www.w3.org/1998/Math/MathML">
<ci>FLUX_VALUE</ci>
</math>
<listOfParameters>
<parameter id="LOWER_BOUND" value="-999999" units="mmol_per_gDW_per_hr"/>
<parameter id="UPPER_BOUND" value="999999" units="mmol_per_gDW_per_hr"/>
<parameter id="OBJECTIVE_COEFFICIENT" value="0" />
<parameter id="FLUX_VALUE" value="0" units="mmol_per_gDW_per_hr"/>
</listOfParameters>
</kineticLaw>
</reaction>
<reaction id="R_ACt2pp" name="acetate transport in via proton symport" reversible="false">
<notes>
<html:p>Abbreviation: R_ACt2pp</html:p>
<html:p>Synonyms: _0</html:p>
<html:p>SUBSYSTEM: Transport</html:p>
<html:p>Equation: ac[p] + h[p] --&gt; ac[c] + h[c]</html:p>
<html:p>Confidence Level: 3</html:p>
<html:p>GENE ASSOCIATION: (PP_1188)</html:p>
</notes>
<listOfReactants>
<speciesReference species="M_ac_p" stoichiometry="1"/>
<speciesReference species="M_h_p" stoichiometry="1"/>
</listOfReactants>
<listOfProducts>
<speciesReference species="M_ac_c" stoichiometry="1"/>
<speciesReference species="M_h_c" stoichiometry="1"/>
</listOfProducts>
<kineticLaw>
<math xmlns="http://www.w3.org/1998/Math/MathML">
<ci>FLUX_VALUE</ci>
</math>
<listOfParameters>
<parameter id="LOWER_BOUND" value="0" units="mmol_per_gDW_per_hr"/>
<parameter id="UPPER_BOUND" value="999999" units="mmol_per_gDW_per_hr"/>
<parameter id="OBJECTIVE_COEFFICIENT" value="0" />
<parameter id="FLUX_VALUE" value="0" units="mmol_per_gDW_per_hr"/>
</listOfParameters>
</kineticLaw>
</reaction>
<reaction id="R_ACtex" name="Acetate transport via diffusion (extracellular to periplasm)" reversible="true">
<notes>
<html:p>Abbreviation: R_ACtex</html:p>
<html:p>Synonyms: _0</html:p>
<html:p>SUBSYSTEM: Transport</html:p>
<html:p>Equation: ac[e] &lt;==&gt; ac[p]</html:p>
<html:p>Confidence Level: 2</html:p>
<html:p>GENE ASSOCIATION: </html:p>
</notes>
<listOfReactants>
<speciesReference species="M_ac_e" stoichiometry="1"/>
</listOfReactants>
<listOfProducts>
<speciesReference species="M_ac_p" stoichiometry="1"/>
</listOfProducts>
<kineticLaw>
<math xmlns="http://www.w3.org/1998/Math/MathML">
<ci>FLUX_VALUE</ci>
</math>
<listOfParameters>
<parameter id="LOWER_BOUND" value="-999999" units="mmol_per_gDW_per_hr"/>
<parameter id="UPPER_BOUND" value="999999" units="mmol_per_gDW_per_hr"/>
<parameter id="OBJECTIVE_COEFFICIENT" value="0" />
<parameter id="FLUX_VALUE" value="0" units="mmol_per_gDW_per_hr"/>
</listOfParameters>
</kineticLaw>
</reaction>
<reaction id="R_ADA" name="Adenosine deaminase" reversible="false">
<notes>
<html:p>Abbreviation: R_ADA</html:p>
<html:p>Synonyms: _0</html:p>
<html:p>EC Number: 3.5.4.4</html:p>
<html:p>SUBSYSTEM: Purine Metabolism</html:p>
<html:p>Equation: [c] : adn + h + h2o --&gt; ins + nh4</html:p>
<html:p>Confidence Level: 2</html:p>
<html:p>Added EC- JLR</html:p>
<html:p>GENE ASSOCIATION: (PP_0591)</html:p>
</notes>
<listOfReactants>
<speciesReference species="M_adn_c" stoichiometry="1"/>
<speciesReference species="M_h_c" stoichiometry="1"/>
<speciesReference species="M_h2o_c" stoichiometry="1"/>
</listOfReactants>
<listOfProducts>
<speciesReference species="M_ins_c" stoichiometry="1"/>
<speciesReference species="M_nh4_c" stoichiometry="1"/>
</listOfProducts>
<kineticLaw>
<math xmlns="http://www.w3.org/1998/Math/MathML">
<ci>FLUX_VALUE</ci>
</math>
<listOfParameters>
<parameter id="LOWER_BOUND" value="0" units="mmol_per_gDW_per_hr"/>
<parameter id="UPPER_BOUND" value="999999" units="mmol_per_gDW_per_hr"/>
<parameter id="OBJECTIVE_COEFFICIENT" value="0" />
<parameter id="FLUX_VALUE" value="0" units="mmol_per_gDW_per_hr"/>
</listOfParameters>
</kineticLaw>
</reaction>
<reaction id="R_ADCL" name="_4-aminobenzoate synthase" reversible="false">
<notes>
<html:p>Abbreviation: R_ADCL</html:p>
<html:p>Synonyms: _1</html:p>
<html:p>SUBSYSTEM: Folate Biosynthesis</html:p>
<html:p>Equation: [c] : 4adcho --&gt; 4abz + h + pyr</html:p>
<html:p>Confidence Level: 3</html:p>
<html:p>Not in IUBMB. No EC
EC: 4.1.3.38 IT</html:p>
<html:p>GENE ASSOCIATION: (PP_1917)</html:p>
</notes>
<listOfReactants>
<speciesReference species="M_4adcho_c" stoichiometry="1"/>
</listOfReactants>
<listOfProducts>
<speciesReference species="M_4abz_c" stoichiometry="1"/>
<speciesReference species="M_h_c" stoichiometry="1"/>
<speciesReference species="M_pyr_c" stoichiometry="1"/>
</listOfProducts>
<kineticLaw>
<math xmlns="http://www.w3.org/1998/Math/MathML">
<ci>FLUX_VALUE</ci>
</math>
<listOfParameters>
<parameter id="LOWER_BOUND" value="0" units="mmol_per_gDW_per_hr"/>
<parameter id="UPPER_BOUND" value="999999" units="mmol_per_gDW_per_hr"/>
<parameter id="OBJECTIVE_COEFFICIENT" value="0" />
<parameter id="FLUX_VALUE" value="0" units="mmol_per_gDW_per_hr"/>
</listOfParameters>
</kineticLaw>
</reaction>
<reaction id="R_ADCPS1" name="adenosylcobinamide-phosphate synthase" reversible="false">
<notes>
<html:p>Abbreviation: R_ADCPS1</html:p>
<html:p>Synonyms: _1</html:p>
<html:p>SUBSYSTEM: Porphyrin and Chlorophyll Metabolism</html:p>
<html:p>Equation: [c] : adcobhex + appl + atp --&gt; adocbi + adp + h + pi</html:p>
<html:p>Confidence Level: 2</html:p>
<html:p>AMF
EC 6.3.1.10</html:p>
<html:p>GENE ASSOCIATION: (PP_1676) and (PP_1675)</html:p>
</notes>
<listOfReactants>
<speciesReference species="M_adcobhex_c" stoichiometry="1"/>
<speciesReference species="M_appl_c" stoichiometry="1"/>
<speciesReference species="M_atp_c" stoichiometry="1"/>
</listOfReactants>
<listOfProducts>
<speciesReference species="M_adocbi_c" stoichiometry="1"/>
<speciesReference species="M_adp_c" stoichiometry="1"/>
<speciesReference species="M_h_c" stoichiometry="1"/>
<speciesReference species="M_pi_c" stoichiometry="1"/>
</listOfProducts>
<kineticLaw>
<math xmlns="http://www.w3.org/1998/Math/MathML">
<ci>FLUX_VALUE</ci>
</math>
<listOfParameters>
<parameter id="LOWER_BOUND" value="0" units="mmol_per_gDW_per_hr"/>
<parameter id="UPPER_BOUND" value="999999" units="mmol_per_gDW_per_hr"/>
<parameter id="OBJECTIVE_COEFFICIENT" value="0" />
<parameter id="FLUX_VALUE" value="0" units="mmol_per_gDW_per_hr"/>
</listOfParameters>
</kineticLaw>
</reaction>
<reaction id="R_ADCPS2" name="adenosylcobinamide-phosphate synthase" reversible="false">
<notes>
<html:p>Abbreviation: R_ADCPS2</html:p>
<html:p>Synonyms: _1</html:p>
<html:p>SUBSYSTEM: Porphyrin and Chlorophyll Metabolism</html:p>
<html:p>Equation: [c] : adcobhex + applp + atp --&gt; adocbip + adp + h + pi</html:p>
<html:p>Confidence Level: 2</html:p>
<html:p>AMF
EC 6.3.1.10</html:p>
<html:p>GENE ASSOCIATION: (PP_1676) and (PP_1675)</html:p>
</notes>
<listOfReactants>
<speciesReference species="M_adcobhex_c" stoichiometry="1"/>
<speciesReference species="M_applp_c" stoichiometry="1"/>
<speciesReference species="M_atp_c" stoichiometry="1"/>
</listOfReactants>
<listOfProducts>
<speciesReference species="M_adocbip_c" stoichiometry="1"/>
<speciesReference species="M_adp_c" stoichiometry="1"/>
<speciesReference species="M_h_c" stoichiometry="1"/>
<speciesReference species="M_pi_c" stoichiometry="1"/>
</listOfProducts>
<kineticLaw>
<math xmlns="http://www.w3.org/1998/Math/MathML">
<ci>FLUX_VALUE</ci>
</math>
<listOfParameters>
<parameter id="LOWER_BOUND" value="0" units="mmol_per_gDW_per_hr"/>
<parameter id="UPPER_BOUND" value="999999" units="mmol_per_gDW_per_hr"/>
<parameter id="OBJECTIVE_COEFFICIENT" value="0" />
<parameter id="FLUX_VALUE" value="0" units="mmol_per_gDW_per_hr"/>
</listOfParameters>
</kineticLaw>
</reaction>
<reaction id="R_ADCYRS" name="adenosylcobyric acid synthase (glutamine-hydrolysing)" reversible="false">
<notes>
<html:p>Abbreviation: R_ADCYRS</html:p>
<html:p>Synonyms: _4</html:p>
<html:p>SUBSYSTEM: Porphyrin and Chlorophyll Metabolism</html:p>
<html:p>Equation: [c] : adcobdam + (4) atp + (4) gln-L + (4) h2o --&gt; adcobhex + (4) adp + (4) glu-L + (4) h + (4) pi</html:p>
<html:p>Confidence Level: 2</html:p>
<html:p>AMF
EC 6.3.5.10</html:p>
<html:p>GENE ASSOCIATION: (PP_1677)</html:p>
</notes>
<listOfReactants>
<speciesReference species="M_adcobdam_c" stoichiometry="1"/>
<speciesReference species="M_atp_c" stoichiometry="4"/>
<speciesReference species="M_gln_DASH_L_c" stoichiometry="4"/>
<speciesReference species="M_h2o_c" stoichiometry="4"/>
</listOfReactants>
<listOfProducts>
<speciesReference species="M_adcobhex_c" stoichiometry="1"/>
<speciesReference species="M_adp_c" stoichiometry="4"/>
<speciesReference species="M_glu_DASH_L_c" stoichiometry="4"/>
<speciesReference species="M_h_c" stoichiometry="4"/>
<speciesReference species="M_pi_c" stoichiometry="4"/>
</listOfProducts>
<kineticLaw>
<math xmlns="http://www.w3.org/1998/Math/MathML">
<ci>FLUX_VALUE</ci>
</math>
<listOfParameters>
<parameter id="LOWER_BOUND" value="0" units="mmol_per_gDW_per_hr"/>
<parameter id="UPPER_BOUND" value="999999" units="mmol_per_gDW_per_hr"/>
<parameter id="OBJECTIVE_COEFFICIENT" value="0" />
<parameter id="FLUX_VALUE" value="0" units="mmol_per_gDW_per_hr"/>
</listOfParameters>
</kineticLaw>
</reaction>
<reaction id="R_ADK1" name="adenylate kinase" reversible="true">
<notes>
<html:p>Abbreviation: R_ADK1</html:p>
<html:p>Synonyms: _0</html:p>
<html:p>EC Number: 2.7.4.3</html:p>
<html:p>SUBSYSTEM: Purine Metabolism</html:p>
<html:p>Equation: [c] : amp + atp &lt;==&gt; (2) adp</html:p>
<html:p>Confidence Level: 4</html:p>
<html:p>Inorganic triphosphate can also act as donor</html:p>
<html:p>GENE ASSOCIATION: (PP_1506)</html:p>
</notes>
<listOfReactants>
<speciesReference species="M_amp_c" stoichiometry="1"/>
<speciesReference species="M_atp_c" stoichiometry="1"/>
</listOfReactants>
<listOfProducts>
<speciesReference species="M_adp_c" stoichiometry="2"/>
</listOfProducts>
<kineticLaw>
<math xmlns="http://www.w3.org/1998/Math/MathML">
<ci>FLUX_VALUE</ci>
</math>
<listOfParameters>
<parameter id="LOWER_BOUND" value="-999999" units="mmol_per_gDW_per_hr"/>
<parameter id="UPPER_BOUND" value="999999" units="mmol_per_gDW_per_hr"/>
<parameter id="OBJECTIVE_COEFFICIENT" value="0" />
<parameter id="FLUX_VALUE" value="0" units="mmol_per_gDW_per_hr"/>
</listOfParameters>
</kineticLaw>
</reaction>
<reaction id="R_ADNCYC" name="adenylate cyclase" reversible="false">
<notes>
<html:p>Abbreviation: R_ADNCYC</html:p>
<html:p>Synonyms: _3</html:p>
<html:p>EC Number: 4.6.1.1</html:p>
<html:p>SUBSYSTEM: Purine Metabolism</html:p>
<html:p>Equation: [c] : atp --&gt; camp + ppi</html:p>
<html:p>Confidence Level: 2</html:p>
<html:p>JLR</html:p>
<html:p>GENE ASSOCIATION: (PP_5222)</html:p>
</notes>
<listOfReactants>
<speciesReference species="M_atp_c" stoichiometry="1"/>
</listOfReactants>
<listOfProducts>
<speciesReference species="M_camp_c" stoichiometry="1"/>
<speciesReference species="M_ppi_c" stoichiometry="1"/>
</listOfProducts>
<kineticLaw>
<math xmlns="http://www.w3.org/1998/Math/MathML">
<ci>FLUX_VALUE</ci>
</math>
<listOfParameters>
<parameter id="LOWER_BOUND" value="0" units="mmol_per_gDW_per_hr"/>
<parameter id="UPPER_BOUND" value="999999" units="mmol_per_gDW_per_hr"/>
<parameter id="OBJECTIVE_COEFFICIENT" value="0" />
<parameter id="FLUX_VALUE" value="0" units="mmol_per_gDW_per_hr"/>
</listOfParameters>
</kineticLaw>
</reaction>
<reaction id="R_ADOCBIK" name="Adenosyl cobinamide kinase" reversible="false">
<notes>
<html:p>Abbreviation: R_ADOCBIK</html:p>
<html:p>Synonyms: _0</html:p>
<html:p>SUBSYSTEM: Porphyrin and Chlorophyll Metabolism</html:p>
<html:p>Equation: [c] : adocbi + atp --&gt; adocbip + adp + h</html:p>
<html:p>Confidence Level: 2</html:p>
<html:p>JLR (Kegg Rxn R05221)
EC 2.7.1.156</html:p>
<html:p>GENE ASSOCIATION: (PP_1678)</html:p>
</notes>
<listOfReactants>
<speciesReference species="M_adocbi_c" stoichiometry="1"/>
<speciesReference species="M_atp_c" stoichiometry="1"/>
</listOfReactants>
<listOfProducts>
<speciesReference species="M_adocbip_c" stoichiometry="1"/>
<speciesReference species="M_adp_c" stoichiometry="1"/>
<speciesReference species="M_h_c" stoichiometry="1"/>
</listOfProducts>
<kineticLaw>
<math xmlns="http://www.w3.org/1998/Math/MathML">
<ci>FLUX_VALUE</ci>
</math>
<listOfParameters>
<parameter id="LOWER_BOUND" value="0" units="mmol_per_gDW_per_hr"/>
<parameter id="UPPER_BOUND" value="999999" units="mmol_per_gDW_per_hr"/>
<parameter id="OBJECTIVE_COEFFICIENT" value="0" />
<parameter id="FLUX_VALUE" value="0" units="mmol_per_gDW_per_hr"/>
</listOfParameters>
</kineticLaw>
</reaction>
<reaction id="R_ADOCBLS" name="Adenosylcobalamin 5&apos;-phosphate synthase" reversible="false">
<notes>
<html:p>Abbreviation: R_ADOCBLS</html:p>
<html:p>Synonyms: _0</html:p>
<html:p>SUBSYSTEM: Porphyrin and Chlorophyll Metabolism</html:p>
<html:p>Equation: [c] : agdpcbi + rdmbzi --&gt; adocbl + gmp + h</html:p>
<html:p>Confidence Level: 2</html:p>
<html:p>JLR (Kegg RXN R05223)
EC 2.7.8.26</html:p>
<html:p>GENE ASSOCIATION: (PP_1681)</html:p>
</notes>
<listOfReactants>
<speciesReference species="M_agdpcbi_c" stoichiometry="1"/>
<speciesReference species="M_rdmbzi_c" stoichiometry="1"/>
</listOfReactants>
<listOfProducts>
<speciesReference species="M_adocbl_c" stoichiometry="1"/>
<speciesReference species="M_gmp_c" stoichiometry="1"/>
<speciesReference species="M_h_c" stoichiometry="1"/>
</listOfProducts>
<kineticLaw>
<math xmlns="http://www.w3.org/1998/Math/MathML">
<ci>FLUX_VALUE</ci>
</math>
<listOfParameters>
<parameter id="LOWER_BOUND" value="0" units="mmol_per_gDW_per_hr"/>
<parameter id="UPPER_BOUND" value="999999" units="mmol_per_gDW_per_hr"/>
<parameter id="OBJECTIVE_COEFFICIENT" value="0" />
<parameter id="FLUX_VALUE" value="0" units="mmol_per_gDW_per_hr"/>
</listOfParameters>
</kineticLaw>
</reaction>
<reaction id="R_ADPT" name="adenine phosphoribosyltransferase" reversible="false">
<notes>
<html:p>Abbreviation: R_ADPT</html:p>
<html:p>Synonyms: _0</html:p>
<html:p>EC Number: 2.4.2.7</html:p>
<html:p>SUBSYSTEM: Purine Metabolism</html:p>
<html:p>Equation: [c] : ade + prpp --&gt; amp + ppi</html:p>
<html:p>Confidence Level: 2</html:p>
<html:p>GENE ASSOCIATION: (PP_4266)</html:p>
</notes>
<listOfReactants>
<speciesReference species="M_ade_c" stoichiometry="1"/>
<speciesReference species="M_prpp_c" stoichiometry="1"/>
</listOfReactants>
<listOfProducts>
<speciesReference species="M_amp_c" stoichiometry="1"/>
<speciesReference species="M_ppi_c" stoichiometry="1"/>
</listOfProducts>
<kineticLaw>
<math xmlns="http://www.w3.org/1998/Math/MathML">
<ci>FLUX_VALUE</ci>
</math>
<listOfParameters>
<parameter id="LOWER_BOUND" value="0" units="mmol_per_gDW_per_hr"/>
<parameter id="UPPER_BOUND" value="999999" units="mmol_per_gDW_per_hr"/>
<parameter id="OBJECTIVE_COEFFICIENT" value="0" />
<parameter id="FLUX_VALUE" value="0" units="mmol_per_gDW_per_hr"/>
</listOfParameters>
</kineticLaw>
</reaction>
<reaction id="R_ADPT2" name="adenine phosphoribosyltransferase" reversible="true">
<notes>
<html:p>Abbreviation: R_ADPT2</html:p>
<html:p>Synonyms: _0</html:p>
<html:p>EC Number: 2.4.2.7</html:p>
<html:p>SUBSYSTEM: Purine Metabolism</html:p>
<html:p>Equation: [c] : aicar + ppi &lt;==&gt; C04051 + prpp</html:p>
<html:p>Confidence Level: 2</html:p>
<html:p>_5-Amino-4-imidazolecarboxamide can replace adenine.
IT</html:p>
<html:p>GENE ASSOCIATION: (PP_4266)</html:p>
</notes>
<listOfReactants>
<speciesReference species="M_aicar_c" stoichiometry="1"/>
<speciesReference species="M_ppi_c" stoichiometry="1"/>
</listOfReactants>
<listOfProducts>
<speciesReference species="M_C04051_c" stoichiometry="1"/>
<speciesReference species="M_prpp_c" stoichiometry="1"/>
</listOfProducts>
<kineticLaw>
<math xmlns="http://www.w3.org/1998/Math/MathML">
<ci>FLUX_VALUE</ci>
</math>
<listOfParameters>
<parameter id="LOWER_BOUND" value="-999999" units="mmol_per_gDW_per_hr"/>
<parameter id="UPPER_BOUND" value="999999" units="mmol_per_gDW_per_hr"/>
<parameter id="OBJECTIVE_COEFFICIENT" value="0" />
<parameter id="FLUX_VALUE" value="0" units="mmol_per_gDW_per_hr"/>
</listOfParameters>
</kineticLaw>
</reaction>
<reaction id="R_ADSL1r" name="adenylsuccinate lyase" reversible="true">
<notes>
<html:p>Abbreviation: R_ADSL1r</html:p>
<html:p>Synonyms: _0</html:p>
<html:p>EC Number: 4.3.2.2</html:p>
<html:p>SUBSYSTEM: Purine Metabolism</html:p>
<html:p>Equation: [c] : dcamp &lt;==&gt; amp + fum</html:p>
<html:p>Confidence Level: 2</html:p>
<html:p>JLR- added reversible form of ADSL1</html:p>
<html:p>GENE ASSOCIATION: (PP_4016)</html:p>
</notes>
<listOfReactants>
<speciesReference species="M_dcamp_c" stoichiometry="1"/>
</listOfReactants>
<listOfProducts>
<speciesReference species="M_amp_c" stoichiometry="1"/>
<speciesReference species="M_fum_c" stoichiometry="1"/>
</listOfProducts>
<kineticLaw>
<math xmlns="http://www.w3.org/1998/Math/MathML">
<ci>FLUX_VALUE</ci>
</math>
<listOfParameters>
<parameter id="LOWER_BOUND" value="-999999" units="mmol_per_gDW_per_hr"/>
<parameter id="UPPER_BOUND" value="999999" units="mmol_per_gDW_per_hr"/>
<parameter id="OBJECTIVE_COEFFICIENT" value="0" />
<parameter id="FLUX_VALUE" value="0" units="mmol_per_gDW_per_hr"/>
</listOfParameters>
</kineticLaw>
</reaction>
<reaction id="R_ADSL2r" name="adenylosuccinate lyase" reversible="true">
<notes>
<html:p>Abbreviation: R_ADSL2r</html:p>
<html:p>Synonyms: _0</html:p>
<html:p>EC Number: 4.3.2.2</html:p>
<html:p>SUBSYSTEM: Purine Metabolism</html:p>
<html:p>Equation: [c] : 25aics &lt;==&gt; aicar + fum</html:p>
<html:p>Confidence Level: 2</html:p>
<html:p>JLR- added reversible form of ADSL2</html:p>
<html:p>GENE ASSOCIATION: (PP_4016)</html:p>
</notes>
<listOfReactants>
<speciesReference species="M_25aics_c" stoichiometry="1"/>
</listOfReactants>
<listOfProducts>
<speciesReference species="M_aicar_c" stoichiometry="1"/>
<speciesReference species="M_fum_c" stoichiometry="1"/>
</listOfProducts>
<kineticLaw>
<math xmlns="http://www.w3.org/1998/Math/MathML">
<ci>FLUX_VALUE</ci>
</math>
<listOfParameters>
<parameter id="LOWER_BOUND" value="-999999" units="mmol_per_gDW_per_hr"/>
<parameter id="UPPER_BOUND" value="999999" units="mmol_per_gDW_per_hr"/>
<parameter id="OBJECTIVE_COEFFICIENT" value="0" />
<parameter id="FLUX_VALUE" value="0" units="mmol_per_gDW_per_hr"/>
</listOfParameters>
</kineticLaw>
</reaction>
<reaction id="R_ADSS" name="adenylosuccinate synthase" reversible="false">
<notes>
<html:p>Abbreviation: R_ADSS</html:p>
<html:p>Synonyms: _0</html:p>
<html:p>EC Number: 6.3.4.4</html:p>
<html:p>SUBSYSTEM: Purine Metabolism</html:p>
<html:p>Equation: [c] : asp-L + gtp + imp --&gt; dcamp + gdp + (2) h + pi</html:p>
<html:p>Confidence Level: 2</html:p>
<html:p>GENE ASSOCIATION: (PP_4889)</html:p>
</notes>
<listOfReactants>
<speciesReference species="M_asp_DASH_L_c" stoichiometry="1"/>
<speciesReference species="M_gtp_c" stoichiometry="1"/>
<speciesReference species="M_imp_c" stoichiometry="1"/>
</listOfReactants>
<listOfProducts>
<speciesReference species="M_dcamp_c" stoichiometry="1"/>
<speciesReference species="M_gdp_c" stoichiometry="1"/>
<speciesReference species="M_h_c" stoichiometry="2"/>
<speciesReference species="M_pi_c" stoichiometry="1"/>
</listOfProducts>
<kineticLaw>
<math xmlns="http://www.w3.org/1998/Math/MathML">
<ci>FLUX_VALUE</ci>
</math>
<listOfParameters>
<parameter id="LOWER_BOUND" value="0" units="mmol_per_gDW_per_hr"/>
<parameter id="UPPER_BOUND" value="999999" units="mmol_per_gDW_per_hr"/>
<parameter id="OBJECTIVE_COEFFICIENT" value="0" />
<parameter id="FLUX_VALUE" value="0" units="mmol_per_gDW_per_hr"/>
</listOfParameters>
</kineticLaw>
</reaction>
<reaction id="R_AGMT" name="agmatinase" reversible="false">
<notes>
<html:p>Abbreviation: R_AGMT</html:p>
<html:p>Synonyms: _0</html:p>
<html:p>EC Number: 3.5.3.11</html:p>
<html:p>SUBSYSTEM: Urea cycle/amino group metabolism</html:p>
<html:p>Equation: [c] : agm + h2o --&gt; ptrc + urea</html:p>
<html:p>Confidence Level: 3</html:p>
<html:p>GENE ASSOCIATION: (PP_2196)</html:p>
</notes>
<listOfReactants>
<speciesReference species="M_agm_c" stoichiometry="1"/>
<speciesReference species="M_h2o_c" stoichiometry="1"/>
</listOfReactants>
<listOfProducts>
<speciesReference species="M_ptrc_c" stoichiometry="1"/>
<speciesReference species="M_urea_c" stoichiometry="1"/>
</listOfProducts>
<kineticLaw>
<math xmlns="http://www.w3.org/1998/Math/MathML">
<ci>FLUX_VALUE</ci>
</math>
<listOfParameters>
<parameter id="LOWER_BOUND" value="0" units="mmol_per_gDW_per_hr"/>
<parameter id="UPPER_BOUND" value="999999" units="mmol_per_gDW_per_hr"/>
<parameter id="OBJECTIVE_COEFFICIENT" value="0" />
<parameter id="FLUX_VALUE" value="0" units="mmol_per_gDW_per_hr"/>
</listOfParameters>
</kineticLaw>
</reaction>
<reaction id="R_AGPAT120" name="_1-tetradecanoyl-sn-glycerol 3-phosphate O-acyltransferase (n-C12:0)" reversible="false">
<notes>
<html:p>Abbreviation: R_AGPAT120</html:p>
<html:p>Synonyms: _7</html:p>
<html:p>EC Number: 2.3.1.51</html:p>
<html:p>SUBSYSTEM: Glycerophospholipid Metabolism</html:p>
<html:p>Equation: [c] : 1ddecg3p + ddcaACP --&gt; ACP + pa120</html:p>
<html:p>Confidence Level: 3</html:p>
<html:p>AMF</html:p>
<html:p>GENE ASSOCIATION: (PP_1844)</html:p>
</notes>
<listOfReactants>
<speciesReference species="M_1ddecg3p_c" stoichiometry="1"/>
<speciesReference species="M_ddcaACP_c" stoichiometry="1"/>
</listOfReactants>
<listOfProducts>
<speciesReference species="M_ACP_c" stoichiometry="1"/>
<speciesReference species="M_pa120_c" stoichiometry="1"/>
</listOfProducts>
<kineticLaw>
<math xmlns="http://www.w3.org/1998/Math/MathML">
<ci>FLUX_VALUE</ci>
</math>
<listOfParameters>
<parameter id="LOWER_BOUND" value="0" units="mmol_per_gDW_per_hr"/>
<parameter id="UPPER_BOUND" value="999999" units="mmol_per_gDW_per_hr"/>
<parameter id="OBJECTIVE_COEFFICIENT" value="0" />
<parameter id="FLUX_VALUE" value="0" units="mmol_per_gDW_per_hr"/>
</listOfParameters>
</kineticLaw>
</reaction>
<reaction id="R_AGPAT160" name="_1-hexadecanoyl-sn-glycerol 3-phosphate O-acyltransferase (n-C16:0)" reversible="false">
<notes>
<html:p>Abbreviation: R_AGPAT160</html:p>
<html:p>Synonyms: _7</html:p>
<html:p>EC Number: 2.3.1.51</html:p>
<html:p>SUBSYSTEM: Glycerophospholipid Metabolism</html:p>
<html:p>Equation: [c] : 1hdecg3p + palmACP --&gt; ACP + pa160</html:p>
<html:p>Confidence Level: 3</html:p>
<html:p>AMF</html:p>
<html:p>GENE ASSOCIATION: (PP_1844)</html:p>
</notes>
<listOfReactants>
<speciesReference species="M_1hdecg3p_c" stoichiometry="1"/>
<speciesReference species="M_palmACP_c" stoichiometry="1"/>
</listOfReactants>
<listOfProducts>
<speciesReference species="M_ACP_c" stoichiometry="1"/>
<speciesReference species="M_pa160_c" stoichiometry="1"/>
</listOfProducts>
<kineticLaw>
<math xmlns="http://www.w3.org/1998/Math/MathML">
<ci>FLUX_VALUE</ci>
</math>
<listOfParameters>
<parameter id="LOWER_BOUND" value="0" units="mmol_per_gDW_per_hr"/>
<parameter id="UPPER_BOUND" value="999999" units="mmol_per_gDW_per_hr"/>
<parameter id="OBJECTIVE_COEFFICIENT" value="0" />
<parameter id="FLUX_VALUE" value="0" units="mmol_per_gDW_per_hr"/>
</listOfParameters>
</kineticLaw>
</reaction>
<reaction id="R_AGPAT161" name="_1-hexadec-7-enoyl-sn-glycerol 3-phosphate O-acyltransferase (n-C16:1)" reversible="false">
<notes>
<html:p>Abbreviation: R_AGPAT161</html:p>
<html:p>Synonyms: _7</html:p>
<html:p>EC Number: 2.3.1.51</html:p>
<html:p>SUBSYSTEM: Glycerophospholipid Metabolism</html:p>
<html:p>Equation: [c] : 1hdec9eg3p + hdeACP --&gt; ACP + pa161</html:p>
<html:p>Confidence Level: 3</html:p>
<html:p>AMF</html:p>
<html:p>GENE ASSOCIATION: (PP_1844)</html:p>
</notes>
<listOfReactants>
<speciesReference species="M_1hdec9eg3p_c" stoichiometry="1"/>
<speciesReference species="M_hdeACP_c" stoichiometry="1"/>
</listOfReactants>
<listOfProducts>
<speciesReference species="M_ACP_c" stoichiometry="1"/>
<speciesReference species="M_pa161_c" stoichiometry="1"/>
</listOfProducts>
<kineticLaw>
<math xmlns="http://www.w3.org/1998/Math/MathML">
<ci>FLUX_VALUE</ci>
</math>
<listOfParameters>
<parameter id="LOWER_BOUND" value="0" units="mmol_per_gDW_per_hr"/>
<parameter id="UPPER_BOUND" value="999999" units="mmol_per_gDW_per_hr"/>
<parameter id="OBJECTIVE_COEFFICIENT" value="0" />
<parameter id="FLUX_VALUE" value="0" units="mmol_per_gDW_per_hr"/>
</listOfParameters>
</kineticLaw>
</reaction>
<reaction id="R_AGPAT180" name="_1-octadecanoyl-sn-glycerol 3-phosphate O-acyltransferase (n-C18:0)" reversible="false">
<notes>
<html:p>Abbreviation: R_AGPAT180</html:p>
<html:p>Synonyms: _7</html:p>
<html:p>EC Number: 2.3.1.51</html:p>
<html:p>SUBSYSTEM: Glycerophospholipid Metabolism</html:p>
<html:p>Equation: [c] : 1odecg3p + ocdcaACP --&gt; ACP + pa180</html:p>
<html:p>Confidence Level: 3</html:p>
<html:p>AMF</html:p>
<html:p>GENE ASSOCIATION: (PP_1844)</html:p>
</notes>
<listOfReactants>
<speciesReference species="M_1odecg3p_c" stoichiometry="1"/>
<speciesReference species="M_ocdcaACP_c" stoichiometry="1"/>
</listOfReactants>
<listOfProducts>
<speciesReference species="M_ACP_c" stoichiometry="1"/>
<speciesReference species="M_pa180_c" stoichiometry="1"/>
</listOfProducts>
<kineticLaw>
<math xmlns="http://www.w3.org/1998/Math/MathML">
<ci>FLUX_VALUE</ci>
</math>
<listOfParameters>
<parameter id="LOWER_BOUND" value="0" units="mmol_per_gDW_per_hr"/>
<parameter id="UPPER_BOUND" value="999999" units="mmol_per_gDW_per_hr"/>
<parameter id="OBJECTIVE_COEFFICIENT" value="0" />
<parameter id="FLUX_VALUE" value="0" units="mmol_per_gDW_per_hr"/>
</listOfParameters>
</kineticLaw>
</reaction>
<reaction id="R_AGPAT181" name="_1-octadec-7-enoyl-sn-glycerol 3-phosphate O-acyltransferase (n-C18:1)" reversible="false">
<notes>
<html:p>Abbreviation: R_AGPAT181</html:p>
<html:p>Synonyms: _7</html:p>
<html:p>EC Number: 2.3.1.51</html:p>
<html:p>SUBSYSTEM: Glycerophospholipid Metabolism</html:p>
<html:p>Equation: [c] : 1odec11eg3p + octeACP --&gt; ACP + pa181</html:p>
<html:p>Confidence Level: 3</html:p>
<html:p>AMF</html:p>
<html:p>GENE ASSOCIATION: (PP_1844)</html:p>
</notes>
<listOfReactants>
<speciesReference species="M_1odec11eg3p_c" stoichiometry="1"/>
<speciesReference species="M_octeACP_c" stoichiometry="1"/>
</listOfReactants>
<listOfProducts>
<speciesReference species="M_ACP_c" stoichiometry="1"/>
<speciesReference species="M_pa181_c" stoichiometry="1"/>
</listOfProducts>
<kineticLaw>
<math xmlns="http://www.w3.org/1998/Math/MathML">
<ci>FLUX_VALUE</ci>
</math>
<listOfParameters>
<parameter id="LOWER_BOUND" value="0" units="mmol_per_gDW_per_hr"/>
<parameter id="UPPER_BOUND" value="999999" units="mmol_per_gDW_per_hr"/>
<parameter id="OBJECTIVE_COEFFICIENT" value="0" />
<parameter id="FLUX_VALUE" value="0" units="mmol_per_gDW_per_hr"/>
</listOfParameters>
</kineticLaw>
</reaction>
<reaction id="R_AGPR" name="N-acetyl-g-glutamyl-phosphate reductase" reversible="true">
<notes>
<html:p>Abbreviation: R_AGPR</html:p>
<html:p>Synonyms: _0</html:p>
<html:p>EC Number: 1.2.1.38</html:p>
<html:p>SUBSYSTEM: Urea cycle/amino group metabolism</html:p>
<html:p>Equation: [c] : acg5sa + nadp + pi &lt;==&gt; acg5p + h + nadph</html:p>
<html:p>Confidence Level: 3</html:p>
<html:p>GENE ASSOCIATION: (PP_3633)</html:p>
</notes>
<listOfReactants>
<speciesReference species="M_acg5sa_c" stoichiometry="1"/>
<speciesReference species="M_nadp_c" stoichiometry="1"/>
<speciesReference species="M_pi_c" stoichiometry="1"/>
</listOfReactants>
<listOfProducts>
<speciesReference species="M_acg5p_c" stoichiometry="1"/>
<speciesReference species="M_h_c" stoichiometry="1"/>
<speciesReference species="M_nadph_c" stoichiometry="1"/>
</listOfProducts>
<kineticLaw>
<math xmlns="http://www.w3.org/1998/Math/MathML">
<ci>FLUX_VALUE</ci>
</math>
<listOfParameters>
<parameter id="LOWER_BOUND" value="-999999" units="mmol_per_gDW_per_hr"/>
<parameter id="UPPER_BOUND" value="999999" units="mmol_per_gDW_per_hr"/>
<parameter id="OBJECTIVE_COEFFICIENT" value="0" />
<parameter id="FLUX_VALUE" value="0" units="mmol_per_gDW_per_hr"/>
</listOfParameters>
</kineticLaw>
</reaction>
<reaction id="R_AICART" name="phosphoribosylaminoimidazolecarboxamide formyltransferase" reversible="true">
<notes>
<html:p>Abbreviation: R_AICART</html:p>
<html:p>Synonyms: _0</html:p>
<html:p>EC Number: 2.1.2.3</html:p>
<html:p>SUBSYSTEM: Purine Metabolism</html:p>
<html:p>Equation: [c] : 10fthf + aicar &lt;==&gt; fprica + thf</html:p>
<html:p>Confidence Level: 2</html:p>
<html:p>GENE ASSOCIATION: (PP_4822)</html:p>
</notes>
<listOfReactants>
<speciesReference species="M_10fthf_c" stoichiometry="1"/>
<speciesReference species="M_aicar_c" stoichiometry="1"/>
</listOfReactants>
<listOfProducts>
<speciesReference species="M_fprica_c" stoichiometry="1"/>
<speciesReference species="M_thf_c" stoichiometry="1"/>
</listOfProducts>
<kineticLaw>
<math xmlns="http://www.w3.org/1998/Math/MathML">
<ci>FLUX_VALUE</ci>
</math>
<listOfParameters>
<parameter id="LOWER_BOUND" value="-999999" units="mmol_per_gDW_per_hr"/>
<parameter id="UPPER_BOUND" value="999999" units="mmol_per_gDW_per_hr"/>
<parameter id="OBJECTIVE_COEFFICIENT" value="0" />
<parameter id="FLUX_VALUE" value="0" units="mmol_per_gDW_per_hr"/>
</listOfParameters>
</kineticLaw>
</reaction>
<reaction id="R_AIRCr" name="phosphoribosylaminoimidazole carboxylase" reversible="true">
<notes>
<html:p>Abbreviation: R_AIRCr</html:p>
<html:p>Synonyms: _0</html:p>
<html:p>EC Number: 4.1.1.21</html:p>
<html:p>SUBSYSTEM: Purine Metabolism</html:p>
<html:p>Equation: [c] : air + co2 &lt;==&gt; 5aizc + h</html:p>
<html:p>Confidence Level: 2</html:p>
<html:p>NCD</html:p>
<html:p>GENE ASSOCIATION: (PP_5335 and PP_5336)</html:p>
</notes>
<listOfReactants>
<speciesReference species="M_air_c" stoichiometry="1"/>
<speciesReference species="M_co2_c" stoichiometry="1"/>
</listOfReactants>
<listOfProducts>
<speciesReference species="M_5aizc_c" stoichiometry="1"/>
<speciesReference species="M_h_c" stoichiometry="1"/>
</listOfProducts>
<kineticLaw>
<math xmlns="http://www.w3.org/1998/Math/MathML">
<ci>FLUX_VALUE</ci>
</math>
<listOfParameters>
<parameter id="LOWER_BOUND" value="-999999" units="mmol_per_gDW_per_hr"/>
<parameter id="UPPER_BOUND" value="999999" units="mmol_per_gDW_per_hr"/>
<parameter id="OBJECTIVE_COEFFICIENT" value="0" />
<parameter id="FLUX_VALUE" value="0" units="mmol_per_gDW_per_hr"/>
</listOfParameters>
</kineticLaw>
</reaction>
<reaction id="R_AKGDH" name="_2-Oxoglutarate dehydrogenase" reversible="false">
<notes>
<html:p>Abbreviation: R_AKGDH</html:p>
<html:p>Synonyms: _0</html:p>
<html:p>Equation: [c] : akg + coa + nad --&gt; co2 + nadh + succoa</html:p>
<html:p>Confidence Level: </html:p>
<html:p>Changed from TEST_AKGDH
</html:p>
<html:p>GENE ASSOCIATION: (PP_4189) and (PP_4188) and (PP_4187)</html:p>
</notes>
<listOfReactants>
<speciesReference species="M_akg_c" stoichiometry="1"/>
<speciesReference species="M_coa_c" stoichiometry="1"/>
<speciesReference species="M_nad_c" stoichiometry="1"/>
</listOfReactants>
<listOfProducts>
<speciesReference species="M_co2_c" stoichiometry="1"/>
<speciesReference species="M_nadh_c" stoichiometry="1"/>
<speciesReference species="M_succoa_c" stoichiometry="1"/>
</listOfProducts>
<kineticLaw>
<math xmlns="http://www.w3.org/1998/Math/MathML">
<ci>FLUX_VALUE</ci>
</math>
<listOfParameters>
<parameter id="LOWER_BOUND" value="0" units="mmol_per_gDW_per_hr"/>
<parameter id="UPPER_BOUND" value="999999" units="mmol_per_gDW_per_hr"/>
<parameter id="OBJECTIVE_COEFFICIENT" value="0" />
<parameter id="FLUX_VALUE" value="0" units="mmol_per_gDW_per_hr"/>
</listOfParameters>
</kineticLaw>
</reaction>
<reaction id="R_AKGDa" name="oxoglutarate dehydrogenase (lipoamide)" reversible="true">
<notes>
<html:p>Abbreviation: R_AKGDa</html:p>
<html:p>Synonyms: _0</html:p>
<html:p>EC Number: 1.2.4.2</html:p>
<html:p>SUBSYSTEM: TCA Cycle</html:p>
<html:p>Equation: [c] : akg + h + lpam &lt;==&gt; co2 + sdhlam</html:p>
<html:p>Confidence Level: 4</html:p>
<html:p>Part of alpha-ketoglutarate dehydrogenase reaction: Needs two additional reactions: AKGDb and PDHc
SMP</html:p>
<html:p>GENE ASSOCIATION: (PP_4189)</html:p>
</notes>
<listOfReactants>
<speciesReference species="M_akg_c" stoichiometry="1"/>
<speciesReference species="M_h_c" stoichiometry="1"/>
<speciesReference species="M_lpam_c" stoichiometry="1"/>
</listOfReactants>
<listOfProducts>
<speciesReference species="M_co2_c" stoichiometry="1"/>
<speciesReference species="M_sdhlam_c" stoichiometry="1"/>
</listOfProducts>
<kineticLaw>
<math xmlns="http://www.w3.org/1998/Math/MathML">
<ci>FLUX_VALUE</ci>
</math>
<listOfParameters>
<parameter id="LOWER_BOUND" value="-999999" units="mmol_per_gDW_per_hr"/>
<parameter id="UPPER_BOUND" value="999999" units="mmol_per_gDW_per_hr"/>
<parameter id="OBJECTIVE_COEFFICIENT" value="0" />
<parameter id="FLUX_VALUE" value="0" units="mmol_per_gDW_per_hr"/>
</listOfParameters>
</kineticLaw>
</reaction>
<reaction id="R_AKGDbr" name="oxoglutarate dehydrogenase (dihydrolipoamide S-succinyltransferase) reversible" reversible="true">
<notes>
<html:p>Abbreviation: R_AKGDbr</html:p>
<html:p>Synonyms: _0</html:p>
<html:p>EC Number: 2.3.1.61</html:p>
<html:p>SUBSYSTEM: TCA Cycle</html:p>
<html:p>Equation: [c] : coa + sdhlam &lt;==&gt; dhlam + succoa</html:p>
<html:p>Confidence Level: 4</html:p>
<html:p>kh 11/16/02</html:p>
<html:p>GENE ASSOCIATION: (PP_4188)</html:p>
</notes>
<listOfReactants>
<speciesReference species="M_coa_c" stoichiometry="1"/>
<speciesReference species="M_sdhlam_c" stoichiometry="1"/>
</listOfReactants>
<listOfProducts>
<speciesReference species="M_dhlam_c" stoichiometry="1"/>
<speciesReference species="M_succoa_c" stoichiometry="1"/>
</listOfProducts>
<kineticLaw>
<math xmlns="http://www.w3.org/1998/Math/MathML">
<ci>FLUX_VALUE</ci>
</math>
<listOfParameters>
<parameter id="LOWER_BOUND" value="-999999" units="mmol_per_gDW_per_hr"/>
<parameter id="UPPER_BOUND" value="999999" units="mmol_per_gDW_per_hr"/>
<parameter id="OBJECTIVE_COEFFICIENT" value="0" />
<parameter id="FLUX_VALUE" value="0" units="mmol_per_gDW_per_hr"/>
</listOfParameters>
</kineticLaw>
</reaction>
<reaction id="R_AKGt2rpp" name="_2-oxoglutarate reversible transport via symport (periplasm)" reversible="true">
<notes>
<html:p>Abbreviation: R_AKGt2rpp</html:p>
<html:p>Synonyms: _0</html:p>
<html:p>SUBSYSTEM: Transport</html:p>
<html:p>Equation: akg[p] + h[p] &lt;==&gt; akg[c] + h[c]</html:p>
<html:p>Confidence Level: 4</html:p>
<html:p>NCD</html:p>
<html:p>GENE ASSOCIATION: (PP_1400)</html:p>
</notes>
<listOfReactants>
<speciesReference species="M_akg_p" stoichiometry="1"/>
<speciesReference species="M_h_p" stoichiometry="1"/>
</listOfReactants>
<listOfProducts>
<speciesReference species="M_akg_c" stoichiometry="1"/>
<speciesReference species="M_h_c" stoichiometry="1"/>
</listOfProducts>
<kineticLaw>
<math xmlns="http://www.w3.org/1998/Math/MathML">
<ci>FLUX_VALUE</ci>
</math>
<listOfParameters>
<parameter id="LOWER_BOUND" value="-999999" units="mmol_per_gDW_per_hr"/>
<parameter id="UPPER_BOUND" value="999999" units="mmol_per_gDW_per_hr"/>
<parameter id="OBJECTIVE_COEFFICIENT" value="0" />
<parameter id="FLUX_VALUE" value="0" units="mmol_per_gDW_per_hr"/>
</listOfParameters>
</kineticLaw>
</reaction>
<reaction id="R_AKGtex" name="alpha-ketoglutarate transport via diffusion (extracellular to periplasm)" reversible="true">
<notes>
<html:p>Abbreviation: R_AKGtex</html:p>
<html:p>Synonyms: _0</html:p>
<html:p>SUBSYSTEM: Transport</html:p>
<html:p>Equation: akg[e] &lt;==&gt; akg[p]</html:p>
<html:p>Confidence Level: 4</html:p>
<html:p>GENE ASSOCIATION: </html:p>
</notes>
<listOfReactants>
<speciesReference species="M_akg_e" stoichiometry="1"/>
</listOfReactants>
<listOfProducts>
<speciesReference species="M_akg_p" stoichiometry="1"/>
</listOfProducts>
<kineticLaw>
<math xmlns="http://www.w3.org/1998/Math/MathML">
<ci>FLUX_VALUE</ci>
</math>
<listOfParameters>
<parameter id="LOWER_BOUND" value="-999999" units="mmol_per_gDW_per_hr"/>
<parameter id="UPPER_BOUND" value="999999" units="mmol_per_gDW_per_hr"/>
<parameter id="OBJECTIVE_COEFFICIENT" value="0" />
<parameter id="FLUX_VALUE" value="0" units="mmol_per_gDW_per_hr"/>
</listOfParameters>
</kineticLaw>
</reaction>
<reaction id="R_ALAALAr" name="D-alanine-D-alanine ligase (reversible)" reversible="true">
<notes>
<html:p>Abbreviation: R_ALAALAr</html:p>
<html:p>Synonyms: _0</html:p>
<html:p>EC Number: 6.3.2.4</html:p>
<html:p>SUBSYSTEM: Peptidoglycan Biosynthesis </html:p>
<html:p>Equation: [c] : (2) ala-D + atp &lt;==&gt; adp + alaala + h + pi</html:p>
<html:p>Confidence Level: 4</html:p>
<html:p>JLR- added reversible form of ALAALA</html:p>
<html:p>GENE ASSOCIATION: (PP_4346) or (PP_1339)</html:p>
</notes>
<listOfReactants>
<speciesReference species="M_ala_DASH_D_c" stoichiometry="2"/>
<speciesReference species="M_atp_c" stoichiometry="1"/>
</listOfReactants>
<listOfProducts>
<speciesReference species="M_adp_c" stoichiometry="1"/>
<speciesReference species="M_alaala_c" stoichiometry="1"/>
<speciesReference species="M_h_c" stoichiometry="1"/>
<speciesReference species="M_pi_c" stoichiometry="1"/>
</listOfProducts>
<kineticLaw>
<math xmlns="http://www.w3.org/1998/Math/MathML">
<ci>FLUX_VALUE</ci>
</math>
<listOfParameters>
<parameter id="LOWER_BOUND" value="-999999" units="mmol_per_gDW_per_hr"/>
<parameter id="UPPER_BOUND" value="999999" units="mmol_per_gDW_per_hr"/>
<parameter id="OBJECTIVE_COEFFICIENT" value="0" />
<parameter id="FLUX_VALUE" value="0" units="mmol_per_gDW_per_hr"/>
</listOfParameters>
</kineticLaw>
</reaction>
<reaction id="R_ALAR" name="alanine racemase" reversible="true">
<notes>
<html:p>Abbreviation: R_ALAR</html:p>
<html:p>Synonyms: _0</html:p>
<html:p>EC Number: 5.1.1.1</html:p>
<html:p>SUBSYSTEM: Alanine and Aspartate Metabolism</html:p>
<html:p>Equation: [c] : ala-L &lt;==&gt; ala-D</html:p>
<html:p>Confidence Level: 3</html:p>
<html:p>GENE ASSOCIATION: (PP_5269)</html:p>
</notes>
<listOfReactants>
<speciesReference species="M_ala_DASH_L_c" stoichiometry="1"/>
</listOfReactants>
<listOfProducts>
<speciesReference species="M_ala_DASH_D_c" stoichiometry="1"/>
</listOfProducts>
<kineticLaw>
<math xmlns="http://www.w3.org/1998/Math/MathML">
<ci>FLUX_VALUE</ci>
</math>
<listOfParameters>
<parameter id="LOWER_BOUND" value="-999999" units="mmol_per_gDW_per_hr"/>
<parameter id="UPPER_BOUND" value="999999" units="mmol_per_gDW_per_hr"/>
<parameter id="OBJECTIVE_COEFFICIENT" value="0" />
<parameter id="FLUX_VALUE" value="0" units="mmol_per_gDW_per_hr"/>
</listOfParameters>
</kineticLaw>
</reaction>
<reaction id="R_ALATA_L" name="L-alanine transaminase" reversible="true">
<notes>
<html:p>Abbreviation: R_ALATA_L</html:p>
<html:p>Synonyms: _0</html:p>
<html:p>EC Number: 2.6.1.2</html:p>
<html:p>SUBSYSTEM: Alanine and Aspartate Metabolism</html:p>
<html:p>Equation: [c] : akg + ala-L &lt;==&gt; glu-L + pyr</html:p>
<html:p>Confidence Level: 2</html:p>
<html:p>GENE ASSOCIATION: </html:p>
</notes>
<listOfReactants>
<speciesReference species="M_akg_c" stoichiometry="1"/>
<speciesReference species="M_ala_DASH_L_c" stoichiometry="1"/>
</listOfReactants>
<listOfProducts>
<speciesReference species="M_glu_DASH_L_c" stoichiometry="1"/>
<speciesReference species="M_pyr_c" stoichiometry="1"/>
</listOfProducts>
<kineticLaw>
<math xmlns="http://www.w3.org/1998/Math/MathML">
<ci>FLUX_VALUE</ci>
</math>
<listOfParameters>
<parameter id="LOWER_BOUND" value="-999999" units="mmol_per_gDW_per_hr"/>
<parameter id="UPPER_BOUND" value="999999" units="mmol_per_gDW_per_hr"/>
<parameter id="OBJECTIVE_COEFFICIENT" value="0" />
<parameter id="FLUX_VALUE" value="0" units="mmol_per_gDW_per_hr"/>
</listOfParameters>
</kineticLaw>
</reaction>
<reaction id="R_ALATRS" name="Alanyl-tRNA synthetase" reversible="false">
<notes>
<html:p>Abbreviation: R_ALATRS</html:p>
<html:p>Synonyms: _0</html:p>
<html:p>EC Number: 6.1.1.7</html:p>
<html:p>SUBSYSTEM: Alanine and Aspartate Metabolism</html:p>
<html:p>Equation: [c] : ala-L + atp + trnaala --&gt; alatrna + amp + ppi</html:p>
<html:p>Confidence Level: 3</html:p>
<html:p>GENE ASSOCIATION: (PP_4474)</html:p>
</notes>
<listOfReactants>
<speciesReference species="M_ala_DASH_L_c" stoichiometry="1"/>
<speciesReference species="M_atp_c" stoichiometry="1"/>
<speciesReference species="M_trnaala_c" stoichiometry="1"/>
</listOfReactants>
<listOfProducts>
<speciesReference species="M_alatrna_c" stoichiometry="1"/>
<speciesReference species="M_amp_c" stoichiometry="1"/>
<speciesReference species="M_ppi_c" stoichiometry="1"/>
</listOfProducts>
<kineticLaw>
<math xmlns="http://www.w3.org/1998/Math/MathML">
<ci>FLUX_VALUE</ci>
</math>
<listOfParameters>
<parameter id="LOWER_BOUND" value="0" units="mmol_per_gDW_per_hr"/>
<parameter id="UPPER_BOUND" value="999999" units="mmol_per_gDW_per_hr"/>
<parameter id="OBJECTIVE_COEFFICIENT" value="0" />
<parameter id="FLUX_VALUE" value="0" units="mmol_per_gDW_per_hr"/>
</listOfParameters>
</kineticLaw>
</reaction>
<reaction id="R_ALAtex" name="L-alanine transport via diffusion (extracellular to periplasm)" reversible="true">
<notes>
<html:p>Abbreviation: R_ALAtex</html:p>
<html:p>Synonyms: _0</html:p>
<html:p>SUBSYSTEM: Transport</html:p>
<html:p>Equation: ala-L[e] &lt;==&gt; ala-L[p]</html:p>
<html:p>Confidence Level: 2</html:p>
<html:p>GENE ASSOCIATION: </html:p>
</notes>
<listOfReactants>
<speciesReference species="M_ala_DASH_L_e" stoichiometry="1"/>
</listOfReactants>
<listOfProducts>
<speciesReference species="M_ala_DASH_L_p" stoichiometry="1"/>
</listOfProducts>
<kineticLaw>
<math xmlns="http://www.w3.org/1998/Math/MathML">
[truncated: 1,067,965 more chars]
