# Supplementary material for: Do genome-scale models need exact solvers or clearer standards?
Source: Mol Syst Biol. 2015 Oct 14;11(10):831. doi: 10.15252/msb.20156157 (PMC4631202; doi:10.15252/msb.20156157)
Supplement: Supplementary file 2 — Dataset EV1 [file msb0011-0831-sd2.zip › m_model_collection-master/sbml/iJP815.xml]

<?xml version="1.0" encoding="UTF-8"?>
<sbml xmlns="http://www.sbml.org/sbml/level2" xmlns:sbml="http://www.sbml.org/sbml/level2" version="1" level="2" xmlns:html="http://www.w3.org/1999/xhtml">
<model id="iJP815" name="iJP815" >
<listOfUnitDefinitions>
	<unitDefinition id="mmol_per_gDW_per_h">
		<listOfUnits>
			<unit kind="mole" scale="-3"/>
			<unit kind="gram" exponent="-1"/>
			<unit kind="second" multiplier=".00027777" exponent="-1"/>
		</listOfUnits>
	</unitDefinition>
</listOfUnitDefinitions>
<listOfCompartments>
	<compartment id="Extra_organism"/>
	<compartment id="Cytosol" outside="Extra_organism"/>
</listOfCompartments>
<listOfSpecies>
	<species id="EC0127" name="(S)-Malate[e]" charge="-2" boundaryCondition="false" compartment="Extra_organism" />
	<species id="EC0033" name="Glycine[e]" charge="0" boundaryCondition="false" compartment="Extra_organism" />
	<species id="EC0063" name="L-Tryptophan[e]" charge="0" boundaryCondition="false" compartment="Extra_organism" />
	<species id="EC0090" name="Uracil[e]" charge="0" boundaryCondition="false" compartment="Extra_organism" />
	<species id="EC0007" name="Oxygen[e]" charge="0" boundaryCondition="false" compartment="Extra_organism" />
	<species id="EC0080" name="D-Fructose[e]" charge="0" boundaryCondition="false" compartment="Extra_organism" />
	<species id="EC0599" name="D-Glucarate[e]" charge="-2" boundaryCondition="false" compartment="Extra_organism" />
	<species id="EC0027" name="D-Glucose[e]" charge="0" boundaryCondition="false" compartment="Extra_organism" />
	<species id="EC0359" name="Ethanol[e]" charge="0" boundaryCondition="false" compartment="Extra_organism" />
	<species id="EC0115" name="D-Alanine[e]" charge="0" boundaryCondition="false" compartment="Extra_organism" />
	<species id="EC0103" name="D-Ribose[e]" charge="0" boundaryCondition="false" compartment="Extra_organism" />
	<species id="EC0201" name="Nitrate[e]" charge="-1" boundaryCondition="false" compartment="Extra_organism" />
	<species id="EC0151" name="L-Valine[e]" charge="0" boundaryCondition="false" compartment="Extra_organism" />
	<species id="EC0148" name="Benzoate[e]" charge="-1" boundaryCondition="false" compartment="Extra_organism" />
	<species id="EC0035" name="L-Alanine[e]" charge="0" boundaryCondition="false" compartment="Extra_organism" />
	<species id="EC0011" name="CO2[e]" charge="0" boundaryCondition="false" compartment="Extra_organism" />
	<species id="EC0475" name="2-Dehydro-D-gluconate[e]" charge="-1" boundaryCondition="false" compartment="Extra_organism" />
	<species id="EC0048" name="Sulfate[e]" charge="-2" boundaryCondition="false" compartment="Extra_organism" />
	<species id="EC0214" name="D-Gluconic acid[e]" charge="-1" boundaryCondition="false" compartment="Extra_organism" />
	<species id="EC0275" name="4-Aminobutanoate[e]" charge="0" boundaryCondition="false" compartment="Extra_organism" />
	<species id="EC0029" name="Acetate[e]" charge="-1" boundaryCondition="false" compartment="Extra_organism" />
	<species id="EC0065" name="H+[e]" charge="1" boundaryCondition="false" compartment="Extra_organism" />
	<species id="EC0197" name="Potassium[e]" charge="1" boundaryCondition="false" compartment="Extra_organism" />
	<species id="EC0050" name="L-Arginine[e]" charge="1" boundaryCondition="false" compartment="Extra_organism" />
	<species id="EC0039" name="L-Lysine[e]" charge="1" boundaryCondition="false" compartment="Extra_organism" />
	<species id="EC0064" name="L-Phenylalanine[e]" charge="0" boundaryCondition="false" compartment="Extra_organism" />
	<species id="EC0041" name="L-Aspartate[e]" charge="-1" boundaryCondition="false" compartment="Extra_organism" />
	<species id="EC0058" name="L-Methionine[e]" charge="0" boundaryCondition="false" compartment="Extra_organism" />
	<species id="EC0258" name="Spermidine[e]" charge="3" boundaryCondition="false" compartment="Extra_organism" />
	<species id="EC0052" name="L-Glutamine[e]" charge="0" boundaryCondition="false" compartment="Extra_organism" />
	<species id="EC0302" name="Cytosine[e]" charge="0" boundaryCondition="false" compartment="Extra_organism" />
	<species id="EC0530" name="Betaine[e]" charge="0" boundaryCondition="false" compartment="Extra_organism" />
	<species id="EC0062" name="L-Ornithine[e]" charge="1" boundaryCondition="false" compartment="Extra_organism" />
	<species id="EC9371" name="Carbon[e]" charge="0" boundaryCondition="false" compartment="Extra_organism" />
	<species id="EC0067" name="L-Tyrosine[e]" charge="0" boundaryCondition="false" compartment="Extra_organism" />
	<species id="EC0129" name="L-Asparagine[e]" charge="0" boundaryCondition="false" compartment="Extra_organism" />
	<species id="EC1683" name="1,5-Gluconolactone[e]" charge="0" boundaryCondition="false" compartment="Extra_organism" />
	<species id="EC0645" name="D-Galactonate[e]" charge="-1" boundaryCondition="false" compartment="Extra_organism" />
	<species id="EC0001" name="H2O[e]" charge="0" boundaryCondition="false" compartment="Extra_organism" />
	<species id="EC9324" name="Biomass[e]" charge="0" boundaryCondition="false" compartment="Extra_organism" />
	<species id="EC0136" name="Glycolate[e]" charge="-1" boundaryCondition="false" compartment="Extra_organism" />
	<species id="EC0116" name="Putrescine[e]" charge="2" boundaryCondition="false" compartment="Extra_organism" />
	<species id="EC0082" name="L-Cysteine[e]" charge="0" boundaryCondition="false" compartment="Extra_organism" />
	<species id="EC0083" name="beta-Alanine[e]" charge="0" boundaryCondition="false" compartment="Extra_organism" />
	<species id="EC0156" name="L-Threonine[e]" charge="0" boundaryCondition="false" compartment="Extra_organism" />
	<species id="EC0957" name="NH4+[e]" charge="1" boundaryCondition="false" compartment="Extra_organism" />
	<species id="EC0202" name="Taurine[e]" charge="0" boundaryCondition="false" compartment="Extra_organism" />
	<species id="EC0024" name="2-Oxoglutarate[e]" charge="-2" boundaryCondition="false" compartment="Extra_organism" />
	<species id="EC0104" name="Fumarate[e]" charge="-2" boundaryCondition="false" compartment="Extra_organism" />
	<species id="EC0053" name="L-Serine[e]" charge="0" boundaryCondition="false" compartment="Extra_organism" />
	<species id="EC0954" name="Sodium[e]" charge="1" boundaryCondition="false" compartment="Extra_organism" />
	<species id="EC0262" name="Thiosulfate[e]" charge="-2" boundaryCondition="false" compartment="Extra_organism" />
	<species id="EC0154" name="(S)-Lactate[e]" charge="-1" boundaryCondition="false" compartment="Extra_organism" />
	<species id="EC0644" name="D-Galactarate[e]" charge="-2" boundaryCondition="false" compartment="Extra_organism" />
	<species id="EC0023" name="L-Glutamate[e]" charge="-1" boundaryCondition="false" compartment="Extra_organism" />
	<species id="EC0096" name="Choline[e]" charge="1" boundaryCondition="false" compartment="Extra_organism" />
	<species id="EC0105" name="L-Leucine[e]" charge="0" boundaryCondition="false" compartment="Extra_organism" />
	<species id="EC0126" name="L-Proline[e]" charge="0" boundaryCondition="false" compartment="Extra_organism" />
	<species id="EC0036" name="Succinate[e]" charge="-2" boundaryCondition="false" compartment="Extra_organism" />
	<species id="EC0213" name="(R)-Lactate[e]" charge="-1" boundaryCondition="false" compartment="Extra_organism" />
	<species id="EC0009" name="Orthophosphate[e]" charge="-2" boundaryCondition="false" compartment="Extra_organism" />
	<species id="EC0098" name="Glycerol[e]" charge="0" boundaryCondition="false" compartment="Extra_organism" />
	<species id="EC0317" name="L-Isoleucine[e]" charge="0" boundaryCondition="false" compartment="Extra_organism" />
	<species id="EC0117" name="L-Histidine[e]" charge="0" boundaryCondition="false" compartment="Extra_organism" />
	<species id="EC0539" name="D-Serine[e]" charge="0" boundaryCondition="false" compartment="Extra_organism" />
	<species id="C0127" name="(S)-Malate" charge="-2" boundaryCondition="false" compartment="Cytosol" />
	<species id="C0032" name="Oxaloacetate" charge="-2" boundaryCondition="false" compartment="Cytosol" />
	<species id="C0071" name="Urea" charge="0" boundaryCondition="false" compartment="Cytosol" />
	<species id="C0206" name="Palmitate" charge="-1" boundaryCondition="false" compartment="Cytosol" />
	<species id="C0443" name="3',5'-Cyclic AMP" charge="-1" boundaryCondition="false" compartment="Cytosol" />
	<species id="C0118" name="Butanoyl-CoA" charge="-4" boundaryCondition="false" compartment="Cytosol" />
	<species id="C9313" name="phosphatidylserine (Ecoli) **" charge="-50" boundaryCondition="false" compartment="Cytosol" />
	<species id="C0959" name="dITP" charge="0" boundaryCondition="false" compartment="Cytosol" />
	<species id="C3509" name="UDP-3-O-(3-hydroxytetradecanoyl)-D-glucosamine" charge="-1" boundaryCondition="false" compartment="Cytosol" />
	<species id="C0358" name="Estrone" charge="0" boundaryCondition="false" compartment="Cytosol" />
	<species id="C9254" name="2-Octaprenyl-3-methyl-5-hydroxy-6-methoxy-1,4-benzoquinol" charge="0" boundaryCondition="false" compartment="Cytosol" />
	<species id="C2927" name="UDP-N-acetylmuramoyl-L-alanyl-D-glutamyl-6-carboxy-L-lysyl-D-alanyl-D-alanine" charge="-4" boundaryCondition="false" compartment="Cytosol" />
	<species id="C0798" name="Orotidine 5'-phosphate" charge="-3" boundaryCondition="false" compartment="Cytosol" />
	<species id="C0805" name="D-Arabinose 5-phosphate" charge="-2" boundaryCondition="false" compartment="Cytosol" />
	<species id="C0084" name="Propanoyl-CoA" charge="-4" boundaryCondition="false" compartment="Cytosol" />
	<species id="C0512" name="dTDP-4-dehydro-6-deoxy-L-mannose" charge="-2" boundaryCondition="false" compartment="Cytosol" />
	<species id="C0463" name="3-Sulfino-L-alanine" charge="0" boundaryCondition="false" compartment="Cytosol" />
	<species id="C0194" name="Dimethylallyl diphosphate" charge="-3" boundaryCondition="false" compartment="Cytosol" />
	<species id="C2942" name="2,3,2'3'-Tetrakis(3-hydroxytetradecanoyl)-D-glucosaminyl-1,6-beta-D-glucosamine 1,4'-bisphosphate" charge="-4" boundaryCondition="false" compartment="Cytosol" />
	<species id="C3503" name="(R)-2-Oxo-3-methylpentanoate" charge="-1" boundaryCondition="false" compartment="Cytosol" />
	<species id="C2516" name="CMP-3-deoxy-D-manno-octulosonate" charge="-2" boundaryCondition="false" compartment="Cytosol" />
	<species id="C2523" name="N-Acetyl-L-glutamate 5-phosphate" charge="-3" boundaryCondition="false" compartment="Cytosol" />
	<species id="C3808" name="Hydrogenobyrinate a,c diamide" charge="-4" boundaryCondition="false" compartment="Cytosol" />
	<species id="C0846" name="S-Succinyldihydrolipoamide" charge="-1" boundaryCondition="false" compartment="Cytosol" />
	<species id="C0031" name="GDP" charge="-3" boundaryCondition="false" compartment="Cytosol" />
	<species id="C3051" name="(S)-Hydroxyoctanoyl-CoA" charge="-4" boundaryCondition="false" compartment="Cytosol" />
	<species id="C8608" name="4-(Cytidine 5'-diphospho)-2-C-methyl-D-erythritol" charge="-2" boundaryCondition="false" compartment="Cytosol" />
	<species id="C0728" name="O-Phospho-L-serine" charge="-2" boundaryCondition="false" compartment="Cytosol" />
	<species id="C2161" name="3-Methyl-2-oxopentanoate" charge="0" boundaryCondition="false" compartment="Cytosol" />
	<species id="C3811" name="Adenosyl cobyrinate a,c diamide" charge="0" boundaryCondition="false" compartment="Cytosol" />
	<species id="C0029" name="Acetate" charge="-1" boundaryCondition="false" compartment="Cytosol" />
	<species id="C0325" name="Dihydrofolate" charge="-1" boundaryCondition="false" compartment="Cytosol" />
	<species id="C2133" name="N2-Succinyl-L-ornithine" charge="-1" boundaryCondition="false" compartment="Cytosol" />
	<species id="C0889" name="Guanosine 3',5'-bis(diphosphate)" charge="-6" boundaryCondition="false" compartment="Cytosol" />
	<species id="C0350" name="Nicotinamide D-ribonucleotide" charge="-1" boundaryCondition="false" compartment="Cytosol" />
	<species id="C0968" name="PQQH2" charge="0" boundaryCondition="false" compartment="Cytosol" />
	<species id="C3390" name="S-Sulfo-L-cysteine" charge="0" boundaryCondition="false" compartment="Cytosol" />
	<species id="C2203" name="myo-Inositol 4-phosphate" charge="0" boundaryCondition="false" compartment="Cytosol" />
	<species id="C3510" name="3-Deoxy-D-manno-octulosonyl-lipid IV(A)" charge="-5" boundaryCondition="false" compartment="Cytosol" />
	<species id="C0058" name="L-Methionine" charge="0" boundaryCondition="false" compartment="Cytosol" />
	<species id="C0153" name="Cellobiose" charge="0" boundaryCondition="false" compartment="Cytosol" />
	<species id="C0211" name="Prephenate" charge="-2" boundaryCondition="false" compartment="Cytosol" />
	<species id="C0015" name="FAD" charge="-2" boundaryCondition="false" compartment="Cytosol" />
	<species id="C9377" name="3-Oxododecanoyl-[acyl-carrier protein]" charge="-1" boundaryCondition="false" compartment="Cytosol" />
	<species id="C2932" name="2-Amino-4-hydroxy-6-(erythro-1,2,3-trihydroxypropyl)dihydropteridine triphosphate" charge="-3" boundaryCondition="false" compartment="Cytosol" />
	<species id="C2073" name="N2-Succinyl-L-arginine" charge="-1" boundaryCondition="false" compartment="Cytosol" />
	<species id="C9282" name="L-Glutamyl-tRNA(Glu)" charge="0" boundaryCondition="false" compartment="Cytosol" />
	<species id="C1145" name="Chitobiose" charge="0" boundaryCondition="false" compartment="Cytosol" />
	<species id="C0861" name="3-Deoxy-D-manno-octulosonate" charge="-1" boundaryCondition="false" compartment="Cytosol" />
	<species id="C0337" name="N2-Acetyl-L-ornithine" charge="0" boundaryCondition="false" compartment="Cytosol" />
	<species id="C0101" name="5-Phospho-alpha-D-ribose 1-diphosphate" charge="-5" boundaryCondition="false" compartment="Cytosol" />
	<species id="C0340" name="5-Methyltetrahydrofolate" charge="-1" boundaryCondition="false" compartment="Cytosol" />
	<species id="C0076" name="Succinyl-CoA" charge="-5" boundaryCondition="false" compartment="Cytosol" />
	<species id="C9381" name="Butyryl-[acyl-carrier protein]" charge="-1" boundaryCondition="false" compartment="Cytosol" />
	<species id="C0062" name="L-Ornithine" charge="1" boundaryCondition="false" compartment="Cytosol" />
	<species id="C0571" name="Urocanate" charge="-1" boundaryCondition="false" compartment="Cytosol" />
	<species id="C0139" name="Phenylpyruvate" charge="-1" boundaryCondition="false" compartment="Cytosol" />
	<species id="C0389" name="Folic acid" charge="0" boundaryCondition="false" compartment="Cytosol" />
	<species id="C0825" name="S-Adenosylmethioninamine" charge="2" boundaryCondition="false" compartment="Cytosol" />
	<species id="C0129" name="L-Asparagine" charge="0" boundaryCondition="false" compartment="Cytosol" />
	<species id="C0917" name="5-O-(1-Carboxyvinyl)-3-phosphoshikimate" charge="-4" boundaryCondition="false" compartment="Cytosol" />
	<species id="C0859" name="Nicotinate D-ribonucleotide" charge="-2" boundaryCondition="false" compartment="Cytosol" />
	<species id="C5073" name="D-Glycero-D-manno-heptose 1-phosphate" charge="-2" boundaryCondition="false" compartment="Cytosol" />
	<species id="C3466" name="D-4-Hydroxy-2-oxoglutarate" charge="0" boundaryCondition="false" compartment="Cytosol" />
	<species id="C2890" name="1-(5'-Phosphoribosyl)-5-amino-4-(N-succinocarboxamide)-imidazole" charge="-4" boundaryCondition="false" compartment="Cytosol" />
	<species id="C9447" name="cis-9-hexadecenoyl-acp" charge="-1" boundaryCondition="false" compartment="Cytosol" />
	<species id="C0758" name="N-Formyl-L-glutamate" charge="-2" boundaryCondition="false" compartment="Cytosol" />
	<species id="C1954" name="5-Phosphoribosylamine" charge="-1" boundaryCondition="false" compartment="Cytosol" />
	<species id="C0218" name="Hypoxanthine" charge="0" boundaryCondition="false" compartment="Cytosol" />
	<species id="C0135" name="D-Mannose" charge="0" boundaryCondition="false" compartment="Cytosol" />
	<species id="C0014" name="UDP" charge="-3" boundaryCondition="false" compartment="Cytosol" />
	<species id="C0348" name="2,3,4,5-Tetrahydropyridine-2-carboxylate" charge="0" boundaryCondition="false" compartment="Cytosol" />
	<species id="C0049" name="FMN" charge="-2" boundaryCondition="false" compartment="Cytosol" />
	<species id="C3447" name="Biotinyl-5'-AMP" charge="-1" boundaryCondition="false" compartment="Cytosol" />
	<species id="C0285" name="3,4-Dihydroxy-L-phenylalanine" charge="0" boundaryCondition="false" compartment="Cytosol" />
	<species id="C2999" name="3-Aminoisobutanoate" charge="0" boundaryCondition="false" compartment="Cytosol" />
	<species id="C0772" name="6-Carboxyhexanoyl-CoA" charge="-5" boundaryCondition="false" compartment="Cytosol" />
	<species id="C3574" name="3-Butyn-1-al" charge="0" boundaryCondition="false" compartment="Cytosol" />
	<species id="C0124" name="Phenol" charge="0" boundaryCondition="false" compartment="Cytosol" />
	<species id="C0627" name="Cob(I)alamin" charge="6" boundaryCondition="false" compartment="Cytosol" />
	<species id="C0234" name="HCO3-" charge="-1" boundaryCondition="false" compartment="Cytosol" />
	<species id="C3421" name="Undecaprenyl-diphospho-N-acetylmuramoyl-(N-acetylglucosamine)-L-alanyl-D-glutamyl-L-lysyl-D-alanyl-D-alanine" charge="0" boundaryCondition="false" compartment="Cytosol" />
	<species id="C3092" name="Selenomethionine" charge="0" boundaryCondition="false" compartment="Cytosol" />
	<species id="C9452" name="R-3-hydroxy-(11Z)-octadecenoyl-ACP" charge="-1" boundaryCondition="false" compartment="Cytosol" />
	<species id="C0023" name="L-Glutamate" charge="-1" boundaryCondition="false" compartment="Cytosol" />
	<species id="C0096" name="Choline" charge="1" boundaryCondition="false" compartment="Cytosol" />
	<species id="C9263" name="Acetoacetyl-ACP" charge="-1" boundaryCondition="false" compartment="Cytosol" />
	<species id="C3667" name="Precorrin 6X" charge="0" boundaryCondition="false" compartment="Cytosol" />
	<species id="C2339" name="N6-(1,2-Dicarboxyethyl)-AMP" charge="-4" boundaryCondition="false" compartment="Cytosol" />
	<species id="C0486" name="N-Acetyl-D-mannosamine" charge="0" boundaryCondition="false" compartment="Cytosol" />
	<species id="C2114" name="Aminoimidazole ribotide" charge="-2" boundaryCondition="false" compartment="Cytosol" />
	<species id="C0509" name="(S)-2-Methyl-3-oxopropanoyl-CoA" charge="-5" boundaryCondition="false" compartment="Cytosol" />
	<species id="C0569" name="3-(2-Aminoethyl)-1H-indol-5-ol" charge="0" boundaryCondition="false" compartment="Cytosol" />
	<species id="C3116" name="Oxalosuccinate" charge="0" boundaryCondition="false" compartment="Cytosol" />
	<species id="C0008" name="ADP" charge="-3" boundaryCondition="false" compartment="Cytosol" />
	<species id="C0716" name="2-Phosphoglycolate" charge="-3" boundaryCondition="false" compartment="Cytosol" />
	<species id="C0098" name="Glycerol" charge="0" boundaryCondition="false" compartment="Cytosol" />
	<species id="C9440" name="trans,cis-Dodec-2,5-dienoyl-acp" charge="-1" boundaryCondition="false" compartment="Cytosol" />
	<species id="C3429" name="Undecaprenyl-diphospho-N-acetylmuramoyl-(N-acetylglucosamine)-L-alanyl-D-glutamyl-meso-2,6-diaminopimeloyl-D-alanyl-D-alanine" charge="-4" boundaryCondition="false" compartment="Cytosol" />
	<species id="C0043" name="UDP-D-galactose" charge="-2" boundaryCondition="false" compartment="Cytosol" />
	<species id="C2582" name="N-Acetyl-D-glucosamine 1-phosphate" charge="-2" boundaryCondition="false" compartment="Cytosol" />
	<species id="C0391" name="L-Cysteate" charge="0" boundaryCondition="false" compartment="Cytosol" />
	<species id="C0743" name="Hydroxymethylbilane" charge="-8" boundaryCondition="false" compartment="Cytosol" />
	<species id="C3502" name="(R)-2,3-Dihydroxy-3-methylpentanoate" charge="-1" boundaryCondition="false" compartment="Cytosol" />
	<species id="C0021" name="Iron" charge="2" boundaryCondition="false" compartment="Cytosol" />
	<species id="C0523" name="dCDP" charge="-3" boundaryCondition="false" compartment="Cytosol" />
	<species id="C3732" name="Precorrin 4" charge="-8" boundaryCondition="false" compartment="Cytosol" />
	<species id="C0288" name="dAMP" charge="-2" boundaryCondition="false" compartment="Cytosol" />
	<species id="C0193" name="10-Formyltetrahydrofolate" charge="-1" boundaryCondition="false" compartment="Cytosol" />
	<species id="C2449" name="1D-myo-Inositol 3-phosphate" charge="0" boundaryCondition="false" compartment="Cytosol" />
	<species id="C0119" name="myo-Inositol" charge="0" boundaryCondition="false" compartment="Cytosol" />
	<species id="C2907" name="MurAc(oyl-L-Ala-D-gamma-Glu-L-Lys-D-Ala-D-Ala)-diphospho-undecaprenol" charge="0" boundaryCondition="false" compartment="Cytosol" />
	<species id="C0244" name="ADPribose" charge="-2" boundaryCondition="false" compartment="Cytosol" />
	<species id="C9378" name="(R)-3-Hydroxydodecanoyl-[acyl-carrier protein]" charge="-1" boundaryCondition="false" compartment="Cytosol" />
	<species id="C3162" name="3alpha,7alpha-Dihydroxy-5beta-cholest-24-enoyl-CoA" charge="0" boundaryCondition="false" compartment="Cytosol" />
	<species id="C0351" name="dCTP" charge="-4" boundaryCondition="false" compartment="Cytosol" />
	<species id="C2066" name="L-Glutamyl 5-phosphate" charge="-2" boundaryCondition="false" compartment="Cytosol" />
	<species id="C8691" name="Cobalt-dihydro-precorrin 6" charge="0" boundaryCondition="false" compartment="Cytosol" />
	<species id="C2705" name="4-Carboxy-2-hydroxymuconate semialdehyde" charge="0" boundaryCondition="false" compartment="Cytosol" />
	<species id="C0999" name="Cys-Gly" charge="0" boundaryCondition="false" compartment="Cytosol" />
	<species id="C0690" name="3-Dehydroquinate" charge="-1" boundaryCondition="false" compartment="Cytosol" />
	<species id="C3241" name="3,4-Dihydroxymandelaldehyde" charge="0" boundaryCondition="false" compartment="Cytosol" />
	<species id="C0752" name="7,8-Diaminononanoate" charge="1" boundaryCondition="false" compartment="Cytosol" />
	<species id="C3374" name="2-Hexaprenyl-6-methoxy-1,4-benzoquinone" charge="0" boundaryCondition="false" compartment="Cytosol" />
	<species id="C2169" name="5-Formyltetrahydrofolate" charge="0" boundaryCondition="false" compartment="Cytosol" />
	<species id="C2941" name="N-(5'-Phospho-D-1'-ribulosylformimino)-5-amino-1-(5''-phospho-D-ribosyl)-4-imidazolecarboxamide" charge="-4" boundaryCondition="false" compartment="Cytosol" />
	<species id="C3045" name="3-Oxopalmitoyl-CoA" charge="-4" boundaryCondition="false" compartment="Cytosol" />
	<species id="C0379" name="Shikimate" charge="-1" boundaryCondition="false" compartment="Cytosol" />
	<species id="C0415" name="Pyridoxamine" charge="1" boundaryCondition="false" compartment="Cytosol" />
	<species id="C9312" name="Phosphatidylglycerophosphate (Ecoli) **" charge="-150" boundaryCondition="false" compartment="Cytosol" />
	<species id="C0113" name="dATP" charge="-4" boundaryCondition="false" compartment="Cytosol" />
	<species id="C3404" name="Iminoaspartate" charge="-1" boundaryCondition="false" compartment="Cytosol" />
	<species id="C2394" name="(S)-1-Pyrroline-5-carboxylate" charge="-1" boundaryCondition="false" compartment="Cytosol" />
	<species id="C0189" name="3,4-Dihydroxybenzoate" charge="-1" boundaryCondition="false" compartment="Cytosol" />
	<species id="C2597" name="L-1-Pyrroline-3-hydroxy-5-carboxylate" charge="0" boundaryCondition="false" compartment="Cytosol" />
	<species id="C8767" name="3-Amino-2-oxopropyl phosphate" charge="0" boundaryCondition="false" compartment="Cytosol" />
	<species id="C0342" name="alpha-D-Ribose 1-phosphate" charge="-2" boundaryCondition="false" compartment="Cytosol" />
	<species id="C2849" name="1-(5'-Phosphoribosyl)-5-formamido-4-imidazolecarboxamide" charge="-2" boundaryCondition="false" compartment="Cytosol" />
	<species id="C3419" name="N-Acetyl-D-muramoate" charge="-1" boundaryCondition="false" compartment="Cytosol" />
	<species id="C3326" name="Se-Adenosylselenomethionine" charge="0" boundaryCondition="false" compartment="Cytosol" />
	<species id="C7021" name="Benzoylsuccinyl-CoA" charge="0" boundaryCondition="false" compartment="Cytosol" />
	<species id="C0579" name="D-Sorbitol" charge="0" boundaryCondition="false" compartment="Cytosol" />
	<species id="C9448" name="trans,cis-hexadec-2,9-dienoyl-acp" charge="-1" boundaryCondition="false" compartment="Cytosol" />
	<species id="C0480" name="D-Mannose 1-phosphate" charge="-2" boundaryCondition="false" compartment="Cytosol" />
	<species id="C0341" name="L-Aspartate 4-semialdehyde" charge="0" boundaryCondition="false" compartment="Cytosol" />
	<species id="C3810" name="Cob(I)yrinate a,c diamide" charge="0" boundaryCondition="false" compartment="Cytosol" />
	<species id="C0107" name="Ferricytochrome c" charge="3" boundaryCondition="false" compartment="Cytosol" />
	<species id="C0087" name="D-Glucose 1-phosphate" charge="-2" boundaryCondition="false" compartment="Cytosol" />
	<species id="C0077" name="D-Glucose 6-phosphate" charge="-2" boundaryCondition="false" compartment="Cytosol" />
	<species id="C0444" name="Betaine aldehyde" charge="1" boundaryCondition="false" compartment="Cytosol" />
	<species id="C8622" name="2-C-Methyl-D-erythritol 2,4-cyclodiphosphate" charge="-2" boundaryCondition="false" compartment="Cytosol" />
	<species id="C9380" name="But-2-enoyl-[acyl-carrier protein]" charge="-1" boundaryCondition="false" compartment="Cytosol" />
	<species id="C0221" name="Glycolaldehyde" charge="0" boundaryCondition="false" compartment="Cytosol" />
	<species id="C0039" name="L-Lysine" charge="1" boundaryCondition="false" compartment="Cytosol" />
	<species id="C0064" name="L-Phenylalanine" charge="0" boundaryCondition="false" compartment="Cytosol" />
	<species id="C0417" name="Triphosphate" charge="0" boundaryCondition="false" compartment="Cytosol" />
	<species id="C0012" name="Pyrophosphate" charge="-3" boundaryCondition="false" compartment="Cytosol" />
	<species id="C2753" name="di-trans,poly-cis-Undecaprenyl diphosphate" charge="0" boundaryCondition="false" compartment="Cytosol" />
	<species id="C3219" name="3-Sulfopyruvate" charge="0" boundaryCondition="false" compartment="Cytosol" />
	<species id="C0045" name="Adenosine 3',5'-bisphosphate" charge="-4" boundaryCondition="false" compartment="Cytosol" />
	<species id="C0507" name="meso-2,6-Diaminoheptanedioate" charge="0" boundaryCondition="false" compartment="Cytosol" />
	<species id="C1002" name="Gallate" charge="0" boundaryCondition="false" compartment="Cytosol" />
	<species id="C0370" name="Tyramine" charge="0" boundaryCondition="false" compartment="Cytosol" />
	<species id="C0762" name="UDP-N-acetylmuramate" charge="-3" boundaryCondition="false" compartment="Cytosol" />
	<species id="C2923" name="UDP-N-acetylmuramoyl-L-alanyl-D-gamma-glutamyl-meso-2,6-diaminopimelate" charge="-4" boundaryCondition="false" compartment="Cytosol" />
	<species id="C1522" name="L-Cystathionine" charge="0" boundaryCondition="false" compartment="Cytosol" />
	<species id="C3467" name="L-erythro-4-Hydroxyglutamate" charge="0" boundaryCondition="false" compartment="Cytosol" />
	<species id="C0001" name="H2O" charge="0" boundaryCondition="false" compartment="Cytosol" />
	<species id="C3218" name="3-Sulfinylpyruvate" charge="0" boundaryCondition="false" compartment="Cytosol" />
	<species id="C0116" name="Putrescine" charge="2" boundaryCondition="false" compartment="Cytosol" />
	<species id="C0506" name="5-Dehydro-4-deoxy-D-glucarate" charge="-2" boundaryCondition="false" compartment="Cytosol" />
	<species id="C0136" name="Glycolate" charge="-1" boundaryCondition="false" compartment="Cytosol" />
	<species id="C9396" name="3-Oxotetradecanoyl-[acyl-carrier protein]" charge="-1" boundaryCondition="false" compartment="Cytosol" />
	<species id="C0144" name="Cobalt" charge="0" boundaryCondition="false" compartment="Cytosol" />
	<species id="C2153" name="(R)-S-Lactoylglutathione" charge="-1" boundaryCondition="false" compartment="Cytosol" />
	<species id="C0100" name="D-Glyceraldehyde 3-phosphate" charge="-2" boundaryCondition="false" compartment="Cytosol" />
	<species id="C0965" name="Carbonic acid" charge="0" boundaryCondition="false" compartment="Cytosol" />
	<species id="C0824" name="S-Acetyldihydrolipoamide" charge="0" boundaryCondition="false" compartment="Cytosol" />
	<species id="C0120" name="N-Acetyl-D-glucosamine" charge="0" boundaryCondition="false" compartment="Cytosol" />
	<species id="C0286" name="(S)-3-Hydroxy-3-methylglutaryl-CoA" charge="-5" boundaryCondition="false" compartment="Cytosol" />
	<species id="C0254" name="Isocitrate" charge="-3" boundaryCondition="false" compartment="Cytosol" />
	<species id="C0177" name="Thymidine" charge="0" boundaryCondition="false" compartment="Cytosol" />
	<species id="C9387" name="trans-Oct-2-enoyl-[acp]" charge="-1" boundaryCondition="false" compartment="Cytosol" />
	<species id="C9260" name="5-phosphoribosyl-5-carboxyaminoimidazole" charge="-3" boundaryCondition="false" compartment="Cytosol" />
	<species id="C3379" name="2-Octaprenyl-6-hydroxyphenol" charge="0" boundaryCondition="false" compartment="Cytosol" />
	<species id="C1987" name="N-Ribosylnicotinamide" charge="1" boundaryCondition="false" compartment="Cytosol" />
	<species id="C2987" name="Imidazole-4-acetaldehyde" charge="0" boundaryCondition="false" compartment="Cytosol" />
	<species id="C1568" name="5-Methylcytosine" charge="0" boundaryCondition="false" compartment="Cytosol" />
	<species id="C0205" name="Lipoamide" charge="0" boundaryCondition="false" compartment="Cytosol" />
	<species id="C0042" name="Glutathione" charge="-1" boundaryCondition="false" compartment="Cytosol" />
	<species id="C0022" name="Acetyl-CoA" charge="-4" boundaryCondition="false" compartment="Cytosol" />
	<species id="C0644" name="D-Galactarate" charge="-2" boundaryCondition="false" compartment="Cytosol" />
	<species id="C4345" name="Phenylacetic acid" charge="-1" boundaryCondition="false" compartment="Cytosol" />
	<species id="C3093" name="Chenodeoxycholoyl-CoA" charge="0" boundaryCondition="false" compartment="Cytosol" />
	<species id="C2296" name="Pyridine-2,3-dicarboxylate" charge="-2" boundaryCondition="false" compartment="Cytosol" />
	<species id="C1228" name="Deoxyribose" charge="0" boundaryCondition="false" compartment="Cytosol" />
	<species id="C3296" name="5-Hydroxykynurenine" charge="0" boundaryCondition="false" compartment="Cytosol" />
	<species id="C3448" name="Formamidopyrimidine nucleoside triphosphate" charge="0" boundaryCondition="false" compartment="Cytosol" />
	<species id="C2591" name="(R)-2,3-Dihydroxy-3-methylbutanoate" charge="-1" boundaryCondition="false" compartment="Cytosol" />
	<species id="C0694" name="Indole-3-acetate" charge="0" boundaryCondition="false" compartment="Cytosol" />
	<species id="C3180" name="3alpha,7alpha,12alpha-Trihydroxy-5beta-24-oxocholestanoyl-CoA" charge="0" boundaryCondition="false" compartment="Cytosol" />
	<species id="C3575" name="3-Butyn-1-ol" charge="0" boundaryCondition="false" compartment="Cytosol" />
	<species id="C0213" name="(R)-Lactate" charge="-1" boundaryCondition="false" compartment="Cytosol" />
	<species id="C1968" name="Dimethylbenzimidazole" charge="0" boundaryCondition="false" compartment="Cytosol" />
	<species id="C0094" name="CDP" charge="-3" boundaryCondition="false" compartment="Cytosol" />
	<species id="C0051" name="CTP" charge="-4" boundaryCondition="false" compartment="Cytosol" />
	<species id="C3159" name="3alpha,7alpha,26-Trihydroxy-5beta-cholestane" charge="0" boundaryCondition="false" compartment="Cytosol" />
	<species id="C1062" name="Selenide" charge="-1" boundaryCondition="false" compartment="Cytosol" />
	<species id="C0874" name="UDP-N-acetylmuramoyl-L-alanine" charge="-3" boundaryCondition="false" compartment="Cytosol" />
	<species id="C3330" name="Selenate" charge="0" boundaryCondition="false" compartment="Cytosol" />
	<species id="C2528" name="all-trans-Octaprenyl diphosphate" charge="-3" boundaryCondition="false" compartment="Cytosol" />
	<species id="C1700" name="3-Ureidopropionate" charge="-1" boundaryCondition="false" compartment="Cytosol" />
	<species id="C2174" name="D-4'-Phosphopantothenate" charge="-3" boundaryCondition="false" compartment="Cytosol" />
	<species id="C0916" name="5-Amino-6-(5'-phosphoribosylamino)uracil" charge="-2" boundaryCondition="false" compartment="Cytosol" />
	<species id="C2043" name="6-Amino-2-oxohexanoate" charge="0" boundaryCondition="false" compartment="Cytosol" />
	<species id="C2029" name="2-trans-Dodecenoyl-CoA" charge="-4" boundaryCondition="false" compartment="Cytosol" />
	<species id="C0445" name="D-Glyceraldehyde" charge="0" boundaryCondition="false" compartment="Cytosol" />
	<species id="C9315" name="Ubiquinol-8" charge="0" boundaryCondition="false" compartment="Cytosol" />
	<species id="C9388" name="trans-Hex-2-enoyl-[acp]" charge="-1" boundaryCondition="false" compartment="Cytosol" />
	<species id="C0844" name="L-Glutamate 5-semialdehyde" charge="0" boundaryCondition="false" compartment="Cytosol" />
	<species id="C0027" name="D-Glucose" charge="0" boundaryCondition="false" compartment="Cytosol" />
	<species id="C0161" name="Cobamide coenzyme" charge="7" boundaryCondition="false" compartment="Cytosol" />
	<species id="C9375" name="3-oxodecanoyl-ACP" charge="-1" boundaryCondition="false" compartment="Cytosol" />
	<species id="C9461" name="3-Oxotetradecanoyl-CoA" charge="-4" boundaryCondition="false" compartment="Cytosol" />
	<species id="C9061" name="trans-2-Methyl-5-isopropylhexa-2,5-dienoyl-CoA" charge="0" boundaryCondition="false" compartment="Cytosol" />
	<species id="C3044" name="(S)-3-Hydroxyhexadecanoyl-CoA" charge="-4" boundaryCondition="false" compartment="Cytosol" />
	<species id="C3731" name="Precorrin 3B" charge="-6" boundaryCondition="false" compartment="Cytosol" />
	<species id="C0020" name="Pyruvate" charge="-1" boundaryCondition="false" compartment="Cytosol" />
	<species id="C0109" name="Oxidized glutathione" charge="-2" boundaryCondition="false" compartment="Cytosol" />
	<species id="C0633" name="L-Histidinol" charge="1" boundaryCondition="false" compartment="Cytosol" />
	<species id="C3459" name="N4-Acetylaminobutanal" charge="0" boundaryCondition="false" compartment="Cytosol" />
	<species id="C3100" name="GDP-4-dehydro-6-deoxy-L-mannose" charge="0" boundaryCondition="false" compartment="Cytosol" />
	<species id="C0151" name="L-Valine" charge="0" boundaryCondition="false" compartment="Cytosol" />
	<species id="C0718" name="5-Aminopentanamide" charge="0" boundaryCondition="false" compartment="Cytosol" />
	<species id="C2093" name="2,3-Dihydrodipicolinate" charge="-2" boundaryCondition="false" compartment="Cytosol" />
	<species id="C3309" name="beta-Aminopropion aldehyde" charge="0" boundaryCondition="false" compartment="Cytosol" />
	<species id="C9442" name="cis-3-oxo-tetradec-7-enoyl-ACP" charge="-1" boundaryCondition="false" compartment="Cytosol" />
	<species id="C0078" name="sn-Glycerol 3-phosphate" charge="-2" boundaryCondition="false" compartment="Cytosol" />
	<species id="C0475" name="2-Dehydro-D-gluconate" charge="-1" boundaryCondition="false" compartment="Cytosol" />
	<species id="C1614" name="(3R)-beta-Leucine" charge="0" boundaryCondition="false" compartment="Cytosol" />
	<species id="C2797" name="3alpha,7alpha-Dihydroxy-5beta-cholestanoyl-CoA" charge="0" boundaryCondition="false" compartment="Cytosol" />
	<species id="C9445" name="cis-7-tetradecenoyl-acp" charge="-1" boundaryCondition="false" compartment="Cytosol" />
	<species id="C0275" name="4-Aminobutanoate" charge="0" boundaryCondition="false" compartment="Cytosol" />
	<species id="C0515" name="UDP-N-acetylmuramoyl-L-alanyl-D-glutamate" charge="-4" boundaryCondition="false" compartment="Cytosol" />
	<species id="C2744" name="4-Amino-2-methyl-5-phosphomethylpyrimidine" charge="-2" boundaryCondition="false" compartment="Cytosol" />
	<species id="C0197" name="Potassium" charge="1" boundaryCondition="false" compartment="Cytosol" />
	<species id="C9394" name="Hexanoyl-[acyl-carrier protein]" charge="-1" boundaryCondition="false" compartment="Cytosol" />
	<species id="C2761" name="5-Methylthio-5-deoxy-D-ribulose 1-phosphate" charge="-2" boundaryCondition="false" compartment="Cytosol" />
	<species id="C3496" name="3-Hydroxyisovaleryl-CoA" charge="-4" boundaryCondition="false" compartment="Cytosol" />
	<species id="C0853" name="1L-myo-Inositol 1-phosphate" charge="-2" boundaryCondition="false" compartment="Cytosol" />
	<species id="C0138" name="Acetoacetate" charge="-1" boundaryCondition="false" compartment="Cytosol" />
	<species id="C0751" name="4-Maleylacetoacetate" charge="-2" boundaryCondition="false" compartment="Cytosol" />
	<species id="C0606" name="L-Arogenate" charge="0" boundaryCondition="false" compartment="Cytosol" />
	<species id="C9274" name="3,4-dihydroxy-2-butanone 4-phosphate" charge="-2" boundaryCondition="false" compartment="Cytosol" />
	<species id="C3499" name="(S)-3-Hydroxyisobutyrate" charge="0" boundaryCondition="false" compartment="Cytosol" />
	<species id="C0137" name="Propanoate" charge="-1" boundaryCondition="false" compartment="Cytosol" />
	<species id="C3378" name="2-Octaprenylphenol" charge="0" boundaryCondition="false" compartment="Cytosol" />
	<species id="C0060" name="UTP" charge="-4" boundaryCondition="false" compartment="Cytosol" />
	<species id="C1245" name="Lauroyl-CoA" charge="-4" boundaryCondition="false" compartment="Cytosol" />
	<species id="C0432" name="D-Tagaturonate" charge="-1" boundaryCondition="false" compartment="Cytosol" />
	<species id="C3356" name="Cobyrinate" charge="0" boundaryCondition="false" compartment="Cytosol" />
	<species id="C9430" name="3-Oxohexadecanoyl-[acyl-carrier protein]" charge="-1" boundaryCondition="false" compartment="Cytosol" />
	<species id="C0346" name="trans,trans-Farnesyl diphosphate" charge="-3" boundaryCondition="false" compartment="Cytosol" />
	<species id="C0017" name="S-Adenosyl-L-methionine" charge="1" boundaryCondition="false" compartment="Cytosol" />
	<species id="C2158" name="2-Methylprop-2-enoyl-CoA" charge="-4" boundaryCondition="false" compartment="Cytosol" />
	<species id="C3047" name="(S)-3-Hydroxydodecanoyl-CoA" charge="-4" boundaryCondition="false" compartment="Cytosol" />
	<species id="C2576" name="3-Carboxy-4-methyl-2-oxopentanoate" charge="-2" boundaryCondition="false" compartment="Cytosol" />
	<species id="C0708" name="GDP-D-mannuronate" charge="-3" boundaryCondition="false" compartment="Cytosol" />
	<species id="C0082" name="L-Cysteine" charge="0" boundaryCondition="false" compartment="Cytosol" />
	<species id="C2202" name="Undecaprenyl diphosphate" charge="-3" boundaryCondition="false" compartment="Cytosol" />
	<species id="C0333" name="5-Aminolevulinate" charge="0" boundaryCondition="false" compartment="Cytosol" />
	<species id="C9253" name="2-keto-4-methylthiobutyrate" charge="-1" boundaryCondition="false" compartment="Cytosol" />
	<species id="C1601" name="Precorrin 2" charge="0" boundaryCondition="false" compartment="Cytosol" />
	<species id="C9311" name="Phospatidylglycerol (Ecoli) **" charge="-50" boundaryCondition="false" compartment="Cytosol" />
	<species id="C9431" name="R-3-hydroxy-hexadecanoyl-ACP" charge="-1" boundaryCondition="false" compartment="Cytosol" />
	<species id="C0895" name="D-Glucono-1,5-lactone 6-phosphate" charge="-2" boundaryCondition="false" compartment="Cytosol" />
	<species id="C0856" name="4-Trimethylammoniobutanoate" charge="0" boundaryCondition="false" compartment="Cytosol" />
	<species id="C0112" name="IMP" charge="-2" boundaryCondition="false" compartment="Cytosol" />
	<species id="C0069" name="Acetaldehyde" charge="0" boundaryCondition="false" compartment="Cytosol" />
	<species id="C3211" name="Deoxyinosine" charge="0" boundaryCondition="false" compartment="Cytosol" />
	<species id="C0191" name="Succinate semialdehyde" charge="-1" boundaryCondition="false" compartment="Cytosol" />
	<species id="C9443" name="R-3-hydroxy-(7Z)-tetradecenoyl-ACP" charge="-1" boundaryCondition="false" compartment="Cytosol" />
	<species id="C9309" name="Phosphatidylethanolamine (Ecoli) **" charge="0" boundaryCondition="false" compartment="Cytosol" />
	<species id="C0588" name="Propynoate" charge="0" boundaryCondition="false" compartment="Cytosol" />
	<species id="C0646" name="Deoxycytidine" charge="0" boundaryCondition="false" compartment="Cytosol" />
	<species id="C9267" name="CDPdiacylglycerol (E coli) **" charge="-100" boundaryCondition="false" compartment="Cytosol" />
	<species id="C0756" name="N-Carbamoylsarcosine" charge="0" boundaryCondition="false" compartment="Cytosol" />
	<species id="C1690" name="2-Isopropylmaleate" charge="-2" boundaryCondition="false" compartment="Cytosol" />
	<species id="C0446" name="Dihydrolipoamide" charge="0" boundaryCondition="false" compartment="Cytosol" />
	<species id="C3402" name="cis-2-Hydroxy cinnamate" charge="0" boundaryCondition="false" compartment="Cytosol" />
	<species id="C0262" name="Thiosulfate" charge="-2" boundaryCondition="false" compartment="Cytosol" />
	<species id="C0079" name="Sulfite" charge="-2" boundaryCondition="false" compartment="Cytosol" />
	<species id="C0617" name="dTDPglucose" charge="-2" boundaryCondition="false" compartment="Cytosol" />
	<species id="C0212" name="Riboflavin" charge="0" boundaryCondition="false" compartment="Cytosol" />
	<species id="C2711" name="Guanosine 3'-diphosphate 5'-triphosphate" charge="-7" boundaryCondition="false" compartment="Cytosol" />
	<species id="C3501" name="(S)-2-Aceto-2-hydroxybutanoate" charge="-1" boundaryCondition="false" compartment="Cytosol" />
	<species id="C0352" name="dTTP" charge="-4" boundaryCondition="false" compartment="Cytosol" />
	<species id="C0126" name="L-Proline" charge="0" boundaryCondition="false" compartment="Cytosol" />
	<species id="C9261" name="Acetyl-ACP" charge="-1" boundaryCondition="false" compartment="Cytosol" />
	<species id="C3813" name="Adenosyl cobinamide" charge="1" boundaryCondition="false" compartment="Cytosol" />
	<species id="C0176" name="Sarcosine" charge="0" boundaryCondition="false" compartment="Cytosol" />
	<species id="C0483" name="4-Hydroxyphenylacetate" charge="0" boundaryCondition="false" compartment="Cytosol" />
	<species id="C0498" name="LL-2,6-Diaminoheptanedioate" charge="0" boundaryCondition="false" compartment="Cytosol" />
	<species id="C1087" name="Carbamate" charge="0" boundaryCondition="false" compartment="Cytosol" />
	<species id="C9024" name="4,6-Dideoxy-4-oxo-dTDP-D-glucose" charge="-2" boundaryCondition="false" compartment="Cytosol" />
	<species id="C2695" name="N-Succinyl-2-L-amino-6-oxoheptanedioate" charge="-3" boundaryCondition="false" compartment="Cytosol" />
	<species id="C9297" name="Malonyl-[acyl-carrier protein]" charge="-2" boundaryCondition="false" compartment="Cytosol" />
	<species id="C0170" name="dADP" charge="-3" boundaryCondition="false" compartment="Cytosol" />
	<species id="C5071" name="D-Glycero-D-manno-heptose 7-phosphate" charge="-2" boundaryCondition="false" compartment="Cytosol" />
	<species id="C0033" name="Glycine" charge="0" boundaryCondition="false" compartment="Cytosol" />
	<species id="C0007" name="Oxygen" charge="0" boundaryCondition="false" compartment="Cytosol" />
	<species id="C0227" name="D-Mannose 6-phosphate" charge="-2" boundaryCondition="false" compartment="Cytosol" />
	<species id="C0026" name="UDPglucose" charge="-2" boundaryCondition="false" compartment="Cytosol" />
	<species id="C0099" name="D-Ribose 5-phosphate" charge="-2" boundaryCondition="false" compartment="Cytosol" />
	<species id="C0072" name="Sulfur" charge="0" boundaryCondition="false" compartment="Cytosol" />
	<species id="C9453" name="trans,cis-octadec-2,11-dienoyl-acp" charge="-1" boundaryCondition="false" compartment="Cytosol" />
	<species id="C0500" name="gamma-L-Glutamyl-L-cysteine" charge="-1" boundaryCondition="false" compartment="Cytosol" />
	<species id="C3500" name="(S)-Methylmalonate semialdehyde" charge="0" boundaryCondition="false" compartment="Cytosol" />
	<species id="C0790" name="D-Fructose 1-phosphate" charge="-2" boundaryCondition="false" compartment="Cytosol" />
	<species id="C0359" name="Ethanol" charge="0" boundaryCondition="false" compartment="Cytosol" />
	<species id="C3422" name="Undecaprenyl-diphospho-N-acetylmuramoyl-(N-acetylglucosamine)-L-alanyl-D-glutaminyl-L-lysyl-D-alanyl-D-alanine" charge="0" boundaryCondition="false" compartment="Cytosol" />
	<species id="C9441" name="cis-5-dodecenoyl-acp" charge="-1" boundaryCondition="false" compartment="Cytosol" />
	<species id="C9285" name="Hexadecenoyl-ACP (n-C16:1ACP)" charge="-1" boundaryCondition="false" compartment="Cytosol" />
	<species id="C0108" name="Ferrocytochrome c" charge="2" boundaryCondition="false" compartment="Cytosol" />
	<species id="C3809" name="Cob(II)yrinate a,c diamide" charge="-3" boundaryCondition="false" compartment="Cytosol" />
	<species id="C9395" name="3-Oxooctanoyl-[acyl-carrier protein]" charge="-1" boundaryCondition="false" compartment="Cytosol" />
	<species id="C2817" name="1-(5'-Phosphoribosyl)-5-amino-4-imidazolecarboxamide" charge="-2" boundaryCondition="false" compartment="Cytosol" />
	<species id="C0477" name="2-Phospho-D-glycerate" charge="-3" boundaryCondition="false" compartment="Cytosol" />
	<species id="C1856" name="3-Methylbutanoyl-CoA" charge="-4" boundaryCondition="false" compartment="Cytosol" />
	<species id="C3486" name="Propinol adenylate" charge="0" boundaryCondition="false" compartment="Cytosol" />
	<species id="C3054" name="3-Oxohexanoyl-CoA" charge="-4" boundaryCondition="false" compartment="Cytosol" />
	<species id="C2623" name="4-Methyl-5-(2-phosphoethyl)-thiazole" charge="-2" boundaryCondition="false" compartment="Cytosol" />
	<species id="C0225" name="Tetrahydrobiopterin" charge="0" boundaryCondition="false" compartment="Cytosol" />
	<species id="C1447" name="Methylmalonate" charge="0" boundaryCondition="false" compartment="Cytosol" />
	<species id="C0142" name="Carbamoyl phosphate" charge="-2" boundaryCondition="false" compartment="Cytosol" />
	<species id="C0207" name="Pyridoxal" charge="0" boundaryCondition="false" compartment="Cytosol" />
	<species id="C9301" name="Menaquinone 8" charge="0" boundaryCondition="false" compartment="Cytosol" />
	<species id="C0263" name="2-Oxoadipate" charge="0" boundaryCondition="false" compartment="Cytosol" />
	<species id="C0048" name="Sulfate" charge="-2" boundaryCondition="false" compartment="Cytosol" />
	<species id="C9446" name="R-3-hydroxy-(9Z)-hexadecenoyl-ACP" charge="-1" boundaryCondition="false" compartment="Cytosol" />
	<species id="C3641" name="(R)-3-Hydroxy-3-methyl-2-oxobutanoate" charge="0" boundaryCondition="false" compartment="Cytosol" />
	<species id="C0050" name="L-Arginine" charge="1" boundaryCondition="false" compartment="Cytosol" />
	<species id="C0476" name="2-Methylpropanoyl-CoA" charge="-4" boundaryCondition="false" compartment="Cytosol" />
	<species id="C9277" name="2,3-diketo5-methylthio-1-phosphopentane" charge="-2" boundaryCondition="false" compartment="Cytosol" />
	<species id="C8607" name="2-C-Methyl-D-erythritol 4-phosphate" charge="-2" boundaryCondition="false" compartment="Cytosol" />
	<species id="C0854" name="3-(4-Hydroxyphenyl)pyruvate" charge="-1" boundaryCondition="false" compartment="Cytosol" />
	<species id="C3160" name="3alpha,7alpha-Dihydroxy-5beta-cholestan-26-al" charge="0" boundaryCondition="false" compartment="Cytosol" />
	<species id="C1994" name="Phosphonoacetaldehyde" charge="-2" boundaryCondition="false" compartment="Cytosol" />
	<species id="C3279" name="5-Hydroxyindoleacetaldehyde" charge="0" boundaryCondition="false" compartment="Cytosol" />
	<species id="C9314" name="Ubiquinone-8" charge="0" boundaryCondition="false" compartment="Cytosol" />
	<species id="C2321" name="4-(2-Aminoethyl)-1,2-benzenediol" charge="0" boundaryCondition="false" compartment="Cytosol" />
	<species id="C3377" name="3-Octaprenyl-4-hydroxybenzoate" charge="-1" boundaryCondition="false" compartment="Cytosol" />
	<species id="C1626" name="2-Isopropylmalate" charge="-2" boundaryCondition="false" compartment="Cytosol" />
	<species id="C3173" name="3alpha,7alpha,12alpha-Trihydroxy-5beta-cholest-24-enoyl-CoA" charge="0" boundaryCondition="false" compartment="Cytosol" />
	<species id="C3730" name="Hydrogenobyrinate" charge="-6" boundaryCondition="false" compartment="Cytosol" />
	<species id="C0797" name="O-Phospho-L-homoserine" charge="-2" boundaryCondition="false" compartment="Cytosol" />
	<species id="C2276" name="4-Imidazolone-5-propanoate" charge="-1" boundaryCondition="false" compartment="Cytosol" />
	<species id="C0449" name="Phenylacetyl-CoA" charge="-4" boundaryCondition="false" compartment="Cytosol" />
	<species id="C0293" name="dUMP" charge="-2" boundaryCondition="false" compartment="Cytosol" />
	<species id="C0274" name="D-Galacturonate" charge="-1" boundaryCondition="false" compartment="Cytosol" />
	<species id="C0645" name="D-Galactonate" charge="-1" boundaryCondition="false" compartment="Cytosol" />
	<species id="C9324" name="Biomass" charge="0" boundaryCondition="false" compartment="Cytosol" />
	<species id="C0353" name="dUTP" charge="-4" boundaryCondition="false" compartment="Cytosol" />
	<species id="C3046" name="(S)-3-Hydroxytetradecanoyl-CoA" charge="-4" boundaryCondition="false" compartment="Cytosol" />
	<species id="C0375" name="Glutarate" charge="-2" boundaryCondition="false" compartment="Cytosol" />
	<species id="C2891" name="2,3-Bis(3-hydroxytetradecanoyl)-beta-D-glucosaminyl 1-phosphate" charge="-2" boundaryCondition="false" compartment="Cytosol" />
	<species id="C9386" name="(R)-3-Hydroxyhexanoyl-[acp]" charge="-1" boundaryCondition="false" compartment="Cytosol" />
	<species id="C2881" name="2-Amino-7,8-dihydro-4-hydroxy-6-(diphosphooxymethyl)pteridine" charge="-3" boundaryCondition="false" compartment="Cytosol" />
	<species id="C0788" name="8-Amino-7-oxononanoate" charge="0" boundaryCondition="false" compartment="Cytosol" />
	<species id="C3737" name="Precorrin 5" charge="-8" boundaryCondition="false" compartment="Cytosol" />
	<species id="C0028" name="Heme" charge="-2" boundaryCondition="false" compartment="Cytosol" />
	<species id="C0040" name="Glyoxylate" charge="-1" boundaryCondition="false" compartment="Cytosol" />
	<species id="C0589" name="Salicylate" charge="0" boundaryCondition="false" compartment="Cytosol" />
	<species id="C0192" name="4-Methyl-2-oxopentanoate" charge="-1" boundaryCondition="false" compartment="Cytosol" />
	<species id="C7020" name="(Hydroxymethylphenyl)succinyl-CoA" charge="0" boundaryCondition="false" compartment="Cytosol" />
	<species id="C9444" name="trans,cis-tetradec-2,7-dienoyl-acp" charge="-1" boundaryCondition="false" compartment="Cytosol" />
	<species id="C0501" name="sn-Glycero-3-phosphocholine" charge="0" boundaryCondition="false" compartment="Cytosol" />
	<species id="C0215" name="D-Glycerate" charge="-1" boundaryCondition="false" compartment="Cytosol" />
	<species id="C0960" name="dUDP" charge="-3" boundaryCondition="false" compartment="Cytosol" />
	<species id="C0278" name="6-Phospho-D-gluconate" charge="-3" boundaryCondition="false" compartment="Cytosol" />
	<species id="C2098" name="2-Methylbut-2-enoyl-CoA" charge="-4" boundaryCondition="false" compartment="Cytosol" />
	<species id="C0150" name="Glycogen" charge="0" boundaryCondition="false" compartment="Cytosol" />
	<species id="C2184" name="Indoleglycerol phosphate" charge="-2" boundaryCondition="false" compartment="Cytosol" />
	<species id="C3280" name="5-Hydroxyindoleacetate" charge="0" boundaryCondition="false" compartment="Cytosol" />
	<species id="C0130" name="Nicotinamide" charge="0" boundaryCondition="false" compartment="Cytosol" />
	<species id="C0053" name="L-Serine" charge="0" boundaryCondition="false" compartment="Cytosol" />
	<species id="C0245" name="Glutamate" charge="0" boundaryCondition="false" compartment="Cytosol" />
	<species id="C2190" name="Magnesium protoporphyrin" charge="0" boundaryCondition="false" compartment="Cytosol" />
	<species id="C0941" name="2,5-Diamino-6-hydroxy-4-(5'-phosphoribosylamino)-pyrimidine" charge="-2" boundaryCondition="false" compartment="Cytosol" />
	<species id="C1294" name="Dethiobiotin" charge="-1" boundaryCondition="false" compartment="Cytosol" />
	<species id="C3341" name="gamma-Glutamyl-beta-cyanoalanine" charge="0" boundaryCondition="false" compartment="Cytosol" />
	<species id="C0461" name="(-)-Ureidoglycolate" charge="-1" boundaryCondition="false" compartment="Cytosol" />
	<species id="C0257" name="Pyridoxine" charge="0" boundaryCondition="false" compartment="Cytosol" />
	<species id="C3451" name="Dihydroneopterin phosphate" charge="-1" boundaryCondition="false" compartment="Cytosol" />
	<species id="C9454" name="cis-11-octadecenoyl-acp" charge="-1" boundaryCondition="false" compartment="Cytosol" />
	<species id="C2517" name="D-1-Aminopropan-2-ol O-phosphate" charge="0" boundaryCondition="false" compartment="Cytosol" />
	<species id="C9438" name="cis-3-oxo-dodec-5-enoyl-ACP" charge="-1" boundaryCondition="false" compartment="Cytosol" />
	<species id="C3012" name="Selenophosphate" charge="-1" boundaryCondition="false" compartment="Cytosol" />
	<species id="C0085" name="Tetrahydrofolate" charge="-1" boundaryCondition="false" compartment="Cytosol" />
	<species id="C0809" name="O-Succinyl-L-homoserine" charge="-1" boundaryCondition="false" compartment="Cytosol" />
	<species id="C9296" name="lipopolysaccharide (Ecoli)" charge="-7" boundaryCondition="false" compartment="Cytosol" />
	<species id="C0009" name="Orthophosphate" charge="-2" boundaryCondition="false" compartment="Cytosol" />
	<species id="C1486" name="3-Oxoadipyl-CoA" charge="-5" boundaryCondition="false" compartment="Cytosol" />
	<species id="C9389" name="trans-Dec-2-enoyl-[acyl-carrier protein]" charge="-1" boundaryCondition="false" compartment="Cytosol" />
	<species id="C3057" name="trans-Hexadec-2-enoyl-CoA" charge="-4" boundaryCondition="false" compartment="Cytosol" />
	<species id="C3240" name="3,4-Dihydroxyphenylethyleneglycol" charge="0" boundaryCondition="false" compartment="Cytosol" />
	<species id="C2980" name="S-(3-Methylbutanoyl)-dihydrolipoamide" charge="0" boundaryCondition="false" compartment="Cytosol" />
	<species id="C0832" name="4-Trimethylammoniobutanal" charge="0" boundaryCondition="false" compartment="Cytosol" />
	<species id="C3812" name="Adenosyl cobyrinate hexaamide" charge="0" boundaryCondition="false" compartment="Cytosol" />
	<species id="C0539" name="D-Serine" charge="0" boundaryCondition="false" compartment="Cytosol" />
	<species id="C0781" name="Thiamin monophosphate" charge="-1" boundaryCondition="false" compartment="Cytosol" />
	<species id="C3428" name="Undecaprenyl-diphospho-N-acetylmuramoyl-L-alanyl-D-glutamyl-meso-2,6-diaminopimeloyl-D-alanyl-D-alanine" charge="-4" boundaryCondition="false" compartment="Cytosol" />
	<species id="C3648" name="Lauroyl-KDO2-lipid IV(A)" charge="-6" boundaryCondition="false" compartment="Cytosol" />
	<species id="C9310" name="Peptidoglycan subunit of Escherichia coli" charge="-2" boundaryCondition="false" compartment="Cytosol" />
	<species id="C2847" name="4-(1-D-Ribitylamino)-5-amino-2,6-dihydroxypyrimidine" charge="0" boundaryCondition="false" compartment="Cytosol" />
	<species id="C0276" name="(S)-Dihydroorotate" charge="-1" boundaryCondition="false" compartment="Cytosol" />
	<species id="C0090" name="Uracil" charge="0" boundaryCondition="false" compartment="Cytosol" />
	<species id="C9323" name="Power" charge="0" boundaryCondition="false" compartment="Cytosol" />
	<species id="C3056" name="trans-Hex-2-enoyl-CoA" charge="-4" boundaryCondition="false" compartment="Cytosol" />
	<species id="C0102" name="Biotin" charge="-1" boundaryCondition="false" compartment="Cytosol" />
	<species id="C1950" name="4-Phospho-L-aspartate" charge="-2" boundaryCondition="false" compartment="Cytosol" />
	<species id="C2625" name="6,7-Dimethyl-8-(1-D-ribityl)lumazine" charge="0" boundaryCondition="false" compartment="Cytosol" />
	<species id="C2037" name="3-Methylglutaconyl-CoA" charge="-5" boundaryCondition="false" compartment="Cytosol" />
	<species id="C0937" name="2-Amino-4-hydroxy-6-hydroxymethyl-7,8-dihydropteridine" charge="0" boundaryCondition="false" compartment="Cytosol" />
	<species id="C0016" name="Pyridoxal phosphate" charge="-2" boundaryCondition="false" compartment="Cytosol" />
	<species id="C9435" name="Octadecanoyl-ACP" charge="-1" boundaryCondition="false" compartment="Cytosol" />
	<species id="C1404" name="dTDPgalactose" charge="0" boundaryCondition="false" compartment="Cytosol" />
	<species id="C0055" name="Thiamin diphosphate" charge="-2" boundaryCondition="false" compartment="Cytosol" />
	<species id="C0233" name="dGTP" charge="-4" boundaryCondition="false" compartment="Cytosol" />
	<species id="C1224" name="Choloyl-CoA" charge="0" boundaryCondition="false" compartment="Cytosol" />
	<species id="C0424" name="Methylglyoxal" charge="0" boundaryCondition="false" compartment="Cytosol" />
	<species id="C0163" name="3-Phospho-D-glycerate" charge="-3" boundaryCondition="false" compartment="Cytosol" />
	<species id="C1806" name="Imidazole-4-acetate" charge="0" boundaryCondition="false" compartment="Cytosol" />
	<species id="C0089" name="UMP" charge="-2" boundaryCondition="false" compartment="Cytosol" />
	<species id="C0175" name="Adenosine" charge="0" boundaryCondition="false" compartment="Cytosol" />
	<species id="C0035" name="L-Alanine" charge="0" boundaryCondition="false" compartment="Cytosol" />
	<species id="C0011" name="CO2" charge="0" boundaryCondition="false" compartment="Cytosol" />
	<species id="C3668" name="1,6-Dihydroxy-cis-2,4-cyclohexadiene-1-carboxylic acid" charge="0" boundaryCondition="false" compartment="Cytosol" />
	<species id="C0208" name="Chorismate" charge="-2" boundaryCondition="false" compartment="Cytosol" />
	<species id="C0842" name="3-Carboxy-cis,cis-muconate" charge="-3" boundaryCondition="false" compartment="Cytosol" />
	<species id="C9251" name="2-Demethylmenaquinone 8" charge="0" boundaryCondition="false" compartment="Cytosol" />
	<species id="C2827" name="UDP-N-acetylmuramoyl-L-alanyl-D-glutamyl-L-lysine" charge="0" boundaryCondition="false" compartment="Cytosol" />
	<species id="C9385" name="Octanoyl-[acyl-carrier protein]" charge="-1" boundaryCondition="false" compartment="Cytosol" />
	<species id="C0093" name="Dihydroxyacetone phosphate" charge="-2" boundaryCondition="false" compartment="Cytosol" />
	<species id="C0292" name="dTMP" charge="-2" boundaryCondition="false" compartment="Cytosol" />
	<species id="C3055" name="Hexanoyl-CoA" charge="-4" boundaryCondition="false" compartment="Cytosol" />
	<species id="C9307" name="Palmitoyl-ACP (n-C16:0ACP)" charge="-1" boundaryCondition="false" compartment="Cytosol" />
	<species id="C2000" name="Shikimate 3-phosphate" charge="-3" boundaryCondition="false" compartment="Cytosol" />
	<species id="C3573" name="3-Butynoate" charge="0" boundaryCondition="false" compartment="Cytosol" />
	<species id="C0291" name="dTDP" charge="-3" boundaryCondition="false" compartment="Cytosol" />
	<species id="C2429" name="2,3,4,5-Tetrahydrodipicolinate" charge="-2" boundaryCondition="false" compartment="Cytosol" />
	<species id="C0114" name="Methanol" charge="0" boundaryCondition="false" compartment="Cytosol" />
	<species id="C0199" name="Guanine" charge="0" boundaryCondition="false" compartment="Cytosol" />
	<species id="C9317" name="Tetradecenoyl-ACP (n-C14:1ACP)" charge="-1" boundaryCondition="false" compartment="Cytosol" />
	<species id="C1939" name="3-Methylcrotonyl-CoA" charge="-4" boundaryCondition="false" compartment="Cytosol" />
	<species id="C0429" name="4-Aminobutanal" charge="1" boundaryCondition="false" compartment="Cytosol" />
	<species id="C1328" name="Thiocysteine" charge="0" boundaryCondition="false" compartment="Cytosol" />
	<species id="C0073" name="Nitrite" charge="-1" boundaryCondition="false" compartment="Cytosol" />
	<species id="C0642" name="Crotonoyl-CoA" charge="-4" boundaryCondition="false" compartment="Cytosol" />
	<species id="C0409" name="Glutaryl-CoA" charge="-5" boundaryCondition="false" compartment="Cytosol" />
	<species id="C3335" name="Methaneselenol" charge="0" boundaryCondition="false" compartment="Cytosol" />
	<species id="C0067" name="L-Tyrosine" charge="0" boundaryCondition="false" compartment="Cytosol" />
	<species id="C3348" name="L-Glutamyl 1-phosphate" charge="0" boundaryCondition="false" compartment="Cytosol" />
	<species id="C0241" name="Quinate" charge="-1" boundaryCondition="false" compartment="Cytosol" />
	<species id="C0795" name="L-Histidinol phosphate" charge="-1" boundaryCondition="false" compartment="Cytosol" />
	<species id="C3728" name="ADP-D-glycero-D-manno-heptose" charge="-2" boundaryCondition="false" compartment="Cytosol" />
	<species id="C0198" name="dCMP" charge="-2" boundaryCondition="false" compartment="Cytosol" />
	<species id="C0939" name="1-(2-Carboxyphenylamino)-1'-deoxy-D-ribulose 5'-phosphate" charge="-3" boundaryCondition="false" compartment="Cytosol" />
	<species id="C3349" name="Uroporphyrinogen I" charge="0" boundaryCondition="false" compartment="Cytosol" />
	<species id="C3405" name="Nicotinate D-ribonucleoside" charge="0" boundaryCondition="false" compartment="Cytosol" />
	<species id="C0674" name="Dihydropteroate" charge="-1" boundaryCondition="false" compartment="Cytosol" />
	<species id="C2122" name="4-Phospho-D-erythronate" charge="-3" boundaryCondition="false" compartment="Cytosol" />
	<species id="C2280" name="6-Pyruvoyltetrahydropterin" charge="0" boundaryCondition="false" compartment="Cytosol" />
	<species id="C3214" name="L-Allothreonine" charge="0" boundaryCondition="false" compartment="Cytosol" />
	<species id="C0957" name="NH4+" charge="1" boundaryCondition="false" compartment="Cytosol" />
	<species id="C0280" name="Undecaprenyl phosphate" charge="-2" boundaryCondition="false" compartment="Cytosol" />
	<species id="C0273" name="Acetoacetyl-CoA" charge="-4" boundaryCondition="false" compartment="Cytosol" />
	<species id="C8533" name="4-amino-4-deoxychorismate" charge="-1" boundaryCondition="false" compartment="Cytosol" />
	<species id="C0202" name="Taurine" charge="0" boundaryCondition="false" compartment="Cytosol" />
	<species id="C0184" name="3-Oxopropanoate" charge="-1" boundaryCondition="false" compartment="Cytosol" />
	<species id="C3498" name="(S)-3-Hydroxyisobutyryl-CoA" charge="-4" boundaryCondition="false" compartment="Cytosol" />
	<species id="C8610" name="1-Deoxy-D-xylulose 5-phosphate" charge="-2" boundaryCondition="false" compartment="Cytosol" />
	<species id="C0024" name="2-Oxoglutarate" charge="-2" boundaryCondition="false" compartment="Cytosol" />
	<species id="C3425" name="Undecaprenyl-diphospho-N-acetylmuramoyl-(N-acetylglucosamine)-L-alanyl-gamma-D-glutamyl-L-lysyl-D-alanyl-D-alanine" charge="0" boundaryCondition="false" compartment="Cytosol" />
	<species id="C1819" name="Propanoyl phosphate" charge="-2" boundaryCondition="false" compartment="Cytosol" />
	<species id="C0140" name="UDPglucuronate" charge="-3" boundaryCondition="false" compartment="Cytosol" />
	<species id="C3321" name="Selenite" charge="0" boundaryCondition="false" compartment="Cytosol" />
	<species id="C1658" name="N-Methylhydantoin" charge="0" boundaryCondition="false" compartment="Cytosol" />
	<species id="C0104" name="Fumarate" charge="-2" boundaryCondition="false" compartment="Cytosol" />
	<species id="C0131" name="Palmitoyl-CoA" charge="-4" boundaryCondition="false" compartment="Cytosol" />
	<species id="C0412" name="Itaconyl-CoA" charge="0" boundaryCondition="false" compartment="Cytosol" />
	<species id="C3460" name="L-4-Hydroxyglutamate semialdehyde" charge="0" boundaryCondition="false" compartment="Cytosol" />
	<species id="C0954" name="Sodium" charge="1" boundaryCondition="false" compartment="Cytosol" />
	<species id="C0502" name="(S)-3-Methyl-2-oxopentanoate" charge="-1" boundaryCondition="false" compartment="Cytosol" />
	<species id="C0307" name="1H-Imidazole-4-ethanamine" charge="0" boundaryCondition="false" compartment="Cytosol" />
	<species id="C0830" name="2-Hydroxy-3-oxopropanoate" charge="-1" boundaryCondition="false" compartment="Cytosol" />
	<species id="C0154" name="(S)-Lactate" charge="-1" boundaryCondition="false" compartment="Cytosol" />
	<species id="C2062" name="Inorganic triphosphate" charge="-4" boundaryCondition="false" compartment="Cytosol" />
	<species id="C0355" name="Indole" charge="0" boundaryCondition="false" compartment="Cytosol" />
	<species id="C0847" name="UDP-N-acetyl-D-mannosamine" charge="-2" boundaryCondition="false" compartment="Cytosol" />
	<species id="C0159" name="D-Glucuronate" charge="-1" boundaryCondition="false" compartment="Cytosol" />
	<species id="C3061" name="trans-Oct-2-enoyl-CoA" charge="-4" boundaryCondition="false" compartment="Cytosol" />
	<species id="C2801" name="UDP-2,3-bis(3-hydroxytetradecanoyl)glucosamine" charge="-2" boundaryCondition="false" compartment="Cytosol" />
	<species id="C0326" name="cis-Aconitate" charge="0" boundaryCondition="false" compartment="Cytosol" />
	<species id="C3488" name="2-Propyn-1-al" charge="0" boundaryCondition="false" compartment="Cytosol" />
	<species id="C9063" name="3-Hydroxy-2,6-dimethyl-5-methylene-heptanoyl-CoA" charge="0" boundaryCondition="false" compartment="Cytosol" />
	<species id="C0047" name="Formate" charge="-1" boundaryCondition="false" compartment="Cytosol" />
	<species id="C0037" name="UDP-N-acetyl-D-glucosamine" charge="-2" boundaryCondition="false" compartment="Cytosol" />
	<species id="C0335" name="2,5-Dioxopentanoate" charge="0" boundaryCondition="false" compartment="Cytosol" />
	<species id="C3531" name="O-Phospho-4-hydroxy-L-threonine" charge="-2" boundaryCondition="false" compartment="Cytosol" />
	<species id="C0005" name="NADPH" charge="-4" boundaryCondition="false" compartment="Cytosol" />
	<species id="C0195" name="1,3-Bisphospho-D-glycerate" charge="-4" boundaryCondition="false" compartment="Cytosol" />
	<species id="C0538" name="D-Lysine" charge="1" boundaryCondition="false" compartment="Cytosol" />
	<species id="C3455" name="N2-Succinyl-L-glutamate" charge="-3" boundaryCondition="false" compartment="Cytosol" />
	<species id="C0621" name="3-Oxoadipate" charge="-2" boundaryCondition="false" compartment="Cytosol" />
	<species id="C2828" name="UDPMurAc(oyl-L-Ala-D-gamma-Glu-L-Lys-D-Ala-D-Ala)" charge="0" boundaryCondition="false" compartment="Cytosol" />
	<species id="C9462" name="Polihydroxybutyrate unit" charge="0" boundaryCondition="false" compartment="Cytosol" />
	<species id="C0680" name="Porphobilinogen" charge="-1" boundaryCondition="false" compartment="Cytosol" />
	<species id="C0598" name="D-Altronate" charge="-1" boundaryCondition="false" compartment="Cytosol" />
	<species id="C3052" name="3-Oxooctanoyl-CoA" charge="-4" boundaryCondition="false" compartment="Cytosol" />
	<species id="C0780" name="Protoporphyrinogen IX" charge="-2" boundaryCondition="false" compartment="Cytosol" />
	<species id="C0433" name="Deoxyadenosine" charge="0" boundaryCondition="false" compartment="Cytosol" />
	<species id="C0880" name="6-Phospho-2-dehydro-D-gluconate" charge="-3" boundaryCondition="false" compartment="Cytosol" />
	<species id="C0647" name="Dephospho-CoA" charge="-2" boundaryCondition="false" compartment="Cytosol" />
	<species id="C0240" name="Orotate" charge="-1" boundaryCondition="false" compartment="Cytosol" />
	<species id="C0334" name="5-Aminopentanoate" charge="0" boundaryCondition="false" compartment="Cytosol" />
	<species id="C0440" name="CDPethanolamine" charge="-1" boundaryCondition="false" compartment="Cytosol" />
	<species id="C9257" name="R-3-hydroxy-myristoyl-ACP" charge="-1" boundaryCondition="false" compartment="Cytosol" />
	<species id="C3582" name="S-Glutaryldihydrolipoamide" charge="0" boundaryCondition="false" compartment="Cytosol" />
	<species id="C0230" name="Sedoheptulose 7-phosphate" charge="-2" boundaryCondition="false" compartment="Cytosol" />
	<species id="C0115" name="D-Alanine" charge="0" boundaryCondition="false" compartment="Cytosol" />
	<species id="C0377" name="L-Cystine" charge="0" boundaryCondition="false" compartment="Cytosol" />
	<species id="C9306" name="phosphatidate  (E.coli) **" charge="-100" boundaryCondition="false" compartment="Cytosol" />
	<species id="C0103" name="D-Ribose" charge="0" boundaryCondition="false" compartment="Cytosol" />
	<species id="C0201" name="Nitrate" charge="-1" boundaryCondition="false" compartment="Cytosol" />
	<species id="C3815" name="Adenosine-GDP-cobinamide" charge="4" boundaryCondition="false" compartment="Cytosol" />
	<species id="C1953" name="5-Methylthio-D-ribose" charge="0" boundaryCondition="false" compartment="Cytosol" />
	<species id="C1751" name="Phosphoribosyl-AMP" charge="0" boundaryCondition="false" compartment="Cytosol" />
	<species id="C0902" name="N-Acetyl-L-glutamate 5-semialdehyde" charge="-1" boundaryCondition="false" compartment="Cytosol" />
	<species id="C4029" name="Chloroacetic acid" charge="0" boundaryCondition="false" compartment="Cytosol" />
	<species id="C3456" name="N2-Succinyl-L-glutamate 5-semialdehyde" charge="-2" boundaryCondition="false" compartment="Cytosol" />
	<species id="C0091" name="Anthranilate" charge="-1" boundaryCondition="false" compartment="Cytosol" />
	<species id="C9062" name="cis-2-Methyl-5-isopropylhexa-2,5-dienoyl-CoA" charge="0" boundaryCondition="false" compartment="Cytosol" />
	<species id="C9384" name="3-Oxohexanoyl-[acyl-carrier protein]" charge="-1" boundaryCondition="false" compartment="Cytosol" />
	<species id="C9316" name="Sirohydrochlorin" charge="-7" boundaryCondition="false" compartment="Cytosol" />
	<species id="C8689" name="Cobalt-precorrin 5" charge="0" boundaryCondition="false" compartment="Cytosol" />
	<species id="C0481" name="Indole-3-acetaldehyde" charge="0" boundaryCondition="false" compartment="Cytosol" />
	<species id="C9275" name="Dodecanoyl-ACP (n-C12:0ACP)" charge="-1" boundaryCondition="false" compartment="Cytosol" />
	<species id="C0214" name="D-Gluconic acid" charge="-1" boundaryCondition="false" compartment="Cytosol" />
	<species id="C3355" name="Precorrin 3A" charge="-7" boundaryCondition="false" compartment="Cytosol" />
	<species id="C0422" name="Homogentisate" charge="-1" boundaryCondition="false" compartment="Cytosol" />
	<species id="C3094" name="4-Hydroxyphenylacetyl-CoA" charge="0" boundaryCondition="false" compartment="Cytosol" />
	<species id="C2789" name="UDP-N-acetyl-3-(1-carboxyvinyl)-D-glucosamine" charge="-3" boundaryCondition="false" compartment="Cytosol" />
	<species id="C3470" name="Leukotriene D4" charge="0" boundaryCondition="false" compartment="Cytosol" />
	<species id="C2983" name="2-(alpha-Hydroxyethyl)thiamine diphosphate" charge="-2" boundaryCondition="false" compartment="Cytosol" />
	<species id="C2547" name="5-Methylthio-D-ribose 1-phosphate" charge="-2" boundaryCondition="false" compartment="Cytosol" />
	<species id="C0041" name="L-Aspartate" charge="-1" boundaryCondition="false" compartment="Cytosol" />
	<species id="C2850" name="UDP-3-O-(3-hydroxytetradecanoyl)-N-acetylglucosamine" charge="-2" boundaryCondition="false" compartment="Cytosol" />
	<species id="C0052" name="L-Glutamine" charge="0" boundaryCondition="false" compartment="Cytosol" />
	<species id="C0688" name="3',5'-Cyclic GMP" charge="0" boundaryCondition="false" compartment="Cytosol" />
	<species id="C0302" name="Cytosine" charge="0" boundaryCondition="false" compartment="Cytosol" />
	<species id="C2701" name="3-Deoxy-D-manno-octulosonate 8-phosphate" charge="-3" boundaryCondition="false" compartment="Cytosol" />
	<species id="C8534" name="trans,trans,cis-Geranylgeranyl diphosphate" charge="0" boundaryCondition="false" compartment="Cytosol" />
	<species id="C3532" name="4-Hydroxy-L-threonine" charge="0" boundaryCondition="false" compartment="Cytosol" />
	<species id="C3322" name="Adenylylselenate" charge="0" boundaryCondition="false" compartment="Cytosol" />
	<species id="C3489" name="2-Propyn-1-ol" charge="0" boundaryCondition="false" compartment="Cytosol" />
	<species id="C3358" name="alpha-Ribazole" charge="0" boundaryCondition="false" compartment="Cytosol" />
	<species id="C8690" name="Cobalt-precorrin 6" charge="0" boundaryCondition="false" compartment="Cytosol" />
	<species id="C0770" name="4-Fumarylacetoacetate" charge="-2" boundaryCondition="false" compartment="Cytosol" />
	<species id="C3380" name="2-Octaprenyl-6-methoxyphenol" charge="0" boundaryCondition="false" compartment="Cytosol" />
	<species id="C0068" name="Malonyl-CoA" charge="-5" boundaryCondition="false" compartment="Cytosol" />
	<species id="C0188" name="Acetyl phosphate" charge="-2" boundaryCondition="false" compartment="Cytosol" />
	<species id="C2491" name="L-2-Aminoadipate 6-semialdehyde" charge="0" boundaryCondition="false" compartment="Cytosol" />
	<species id="C2059" name="5-Oxopentanoate" charge="-1" boundaryCondition="false" compartment="Cytosol" />
	<species id="C3424" name="UDP-N-acetylmuramoyl-L-alanyl-gamma-D-glutamyl-L-lysine" charge="0" boundaryCondition="false" compartment="Cytosol" />
	<species id="C0893" name="1-Aminocyclopropane-1-carboxylate" charge="0" boundaryCondition="false" compartment="Cytosol" />
	<species id="C0338" name="N-Carbamoyl-L-aspartate" charge="-2" boundaryCondition="false" compartment="Cytosol" />
	<species id="C2309" name="(S)-4-Amino-5-oxopentanoate" charge="0" boundaryCondition="false" compartment="Cytosol" />
	<species id="C3729" name="ADP-L-glycero-D-manno-heptose" charge="-2" boundaryCondition="false" compartment="Cytosol" />
	<species id="C0025" name="H2O2" charge="0" boundaryCondition="false" compartment="Cytosol" />
	<species id="C0083" name="beta-Alanine" charge="0" boundaryCondition="false" compartment="Cytosol" />
	<species id="C0484" name="5-Hydroxy-L-tryptophan" charge="0" boundaryCondition="false" compartment="Cytosol" />
	<species id="C9436" name="cis-3-Decenoyl-[acyl-carrier protein]" charge="-1" boundaryCondition="false" compartment="Cytosol" />
	<species id="C3375" name="2-Hexaprenyl-3-methyl-6-methoxy-1,4-benzoquinone" charge="0" boundaryCondition="false" compartment="Cytosol" />
	<species id="C3530" name="2-Oxo-3-hydroxy-4-phosphobutanoate" charge="-3" boundaryCondition="false" compartment="Cytosol" />
	<species id="C3492" name="Acetyl adenylate" charge="0" boundaryCondition="false" compartment="Cytosol" />
	<species id="C2065" name="L-3-Amino-isobutanoate" charge="0" boundaryCondition="false" compartment="Cytosol" />
	<species id="C2903" name="UDP-N-acetylmuramoyl-L-alanyl-D-glutamyl-L-lysyl-D-alanyl-D-alanine" charge="0" boundaryCondition="false" compartment="Cytosol" />
	<species id="C2672" name="S-Adenosyl-4-methylthio-2-oxobutanoate" charge="0" boundaryCondition="false" compartment="Cytosol" />
	<species id="C9040" name="Perillic acid" charge="0" boundaryCondition="false" compartment="Cytosol" />
	<species id="C9439" name="R-3-hydroxy-(5Z)-dodecenoyl-ACP" charge="-1" boundaryCondition="false" compartment="Cytosol" />
	<species id="C2382" name="N1-(5-Phospho-D-ribosyl)-AMP" charge="-4" boundaryCondition="false" compartment="Cytosol" />
	<species id="C8688" name="Cobalt-precorrin 4" charge="0" boundaryCondition="false" compartment="Cytosol" />
	<species id="C0239" name="Inosine" charge="0" boundaryCondition="false" compartment="Cytosol" />
	<species id="C0122" name="5,10-Methylenetetrahydrofolate" charge="-1" boundaryCondition="false" compartment="Cytosol" />
	<species id="C2635" name="(R)-4'-Phosphopantothenoyl-L-cysteine" charge="-3" boundaryCondition="false" compartment="Cytosol" />
	<species id="C3426" name="Undecaprenyl-diphospho-N-acetylmuramoyl-(N-acetylglucosamine)-L-alanyl-D-isoglutaminyl-L-lysyl-D-alanyl-D-alanine" charge="0" boundaryCondition="false" compartment="Cytosol" />
	<species id="C0143" name="5'-Methylthioadenosine" charge="0" boundaryCondition="false" compartment="Cytosol" />
	<species id="C0363" name="Cytidine" charge="0" boundaryCondition="false" compartment="Cytosol" />
	<species id="C3090" name="Phenethylamine" charge="1" boundaryCondition="false" compartment="Cytosol" />
	<species id="C3968" name="Vanillate" charge="0" boundaryCondition="false" compartment="Cytosol" />
	<species id="C0046" name="CMP" charge="-2" boundaryCondition="false" compartment="Cytosol" />
	<species id="C1316" name="Octanoyl-CoA" charge="-4" boundaryCondition="false" compartment="Cytosol" />
	<species id="C3049" name="(S)-Hydroxydecanoyl-CoA" charge="-4" boundaryCondition="false" compartment="Cytosol" />
	<species id="C0006" name="NADP+" charge="-3" boundaryCondition="false" compartment="Cytosol" />
	<species id="C0630" name="Deamino-NAD+" charge="-2" boundaryCondition="false" compartment="Cytosol" />
	<species id="C3059" name="Decanoyl-CoA" charge="-4" boundaryCondition="false" compartment="Cytosol" />
	<species id="C0036" name="Succinate" charge="-2" boundaryCondition="false" compartment="Cytosol" />
	<species id="C0183" name="beta-D-Glucose" charge="0" boundaryCondition="false" compartment="Cytosol" />
	<species id="C2269" name="2-Pyrone-4,6-dicarboxylate" charge="0" boundaryCondition="false" compartment="Cytosol" />
	<species id="C0472" name="N-Acetyl-L-glutamate" charge="-2" boundaryCondition="false" compartment="Cytosol" />
	<species id="C0748" name="2-Methylbutanoyl-CoA" charge="-4" boundaryCondition="false" compartment="Cytosol" />
	<species id="C0439" name="4-Aminobenzoate" charge="-1" boundaryCondition="false" compartment="Cytosol" />
	<species id="C0317" name="L-Isoleucine" charge="0" boundaryCondition="false" compartment="Cytosol" />
	<species id="C0711" name="O-Acetyl-L-serine" charge="0" boundaryCondition="false" compartment="Cytosol" />
	<species id="C0169" name="2-Dehydro-3-deoxy-D-gluconate" charge="-1" boundaryCondition="false" compartment="Cytosol" />
	<species id="C0132" name="L-Homocysteine" charge="0" boundaryCondition="false" compartment="Cytosol" />
	<species id="C0478" name="3-Hydroxyanthranilate" charge="0" boundaryCondition="false" compartment="Cytosol" />
	<species id="C0892" name="sn-Glycero-3-phosphoethanolamine" charge="0" boundaryCondition="false" compartment="Cytosol" />
	<species id="C4028" name="Chloroacetaldehyde" charge="0" boundaryCondition="false" compartment="Cytosol" />
	<species id="C2769" name="(2S,3R)-3-Hydroxybutane-1,2,3-tricarboxylate" charge="-3" boundaryCondition="false" compartment="Cytosol" />
	<species id="C3053" name="(S)-Hydroxyhexanoyl-CoA" charge="-4" boundaryCondition="false" compartment="Cytosol" />
	<species id="C2206" name="(2-Aminoethyl)phosphonate" charge="-1" boundaryCondition="false" compartment="Cytosol" />
	<species id="C3512" name="Di[3-deoxy-D-manno-octulosonyl]-lipid A" charge="-6" boundaryCondition="false" compartment="Cytosol" />
	<species id="C1474" name="2-Aminoacrylate" charge="0" boundaryCondition="false" compartment="Cytosol" />
	<species id="C0018" name="AMP" charge="-2" boundaryCondition="false" compartment="Cytosol" />
	<species id="C0376" name="Itaconate" charge="0" boundaryCondition="false" compartment="Cytosol" />
	<species id="C0785" name="(R)-3-Hydroxybutanoate" charge="-1" boundaryCondition="false" compartment="Cytosol" />
	<species id="C0125" name="Adenine" charge="0" boundaryCondition="false" compartment="Cytosol" />
	<species id="C0044" name="3'-Phosphoadenylyl sulfate" charge="-4" boundaryCondition="false" compartment="Cytosol" />
	<species id="C0599" name="D-Glucarate" charge="-2" boundaryCondition="false" compartment="Cytosol" />
	<species id="C0190" name="D-Xylulose 5-phosphate" charge="-2" boundaryCondition="false" compartment="Cytosol" />
	<species id="C3814" name="Adenosyl cobinamide phosphate" charge="4" boundaryCondition="false" compartment="Cytosol" />
	<species id="C0095" name="PQQ" charge="0" boundaryCondition="false" compartment="Cytosol" />
	<species id="C1750" name="Phosphoribosyl-ATP" charge="-6" boundaryCondition="false" compartment="Cytosol" />
	<species id="C0923" name="2-Carboxy-2,5-dihydro-5-oxofuran-2-acetate" charge="-2" boundaryCondition="false" compartment="Cytosol" />
	<species id="C0313" name="Tryptamine" charge="0" boundaryCondition="false" compartment="Cytosol" />
	<species id="C0822" name="Pantetheine 4'-phosphate" charge="-2" boundaryCondition="false" compartment="Cytosol" />
	<species id="C3373" name="2-Hexaprenyl-6-methoxyphenol" charge="0" boundaryCondition="false" compartment="Cytosol" />
	<species id="C0231" name="Hydrogen sulfide" charge="0" boundaryCondition="false" compartment="Cytosol" />
	<species id="C1610" name="cis,cis-Muconate" charge="0" boundaryCondition="false" compartment="Cytosol" />
	<species id="C3566" name="gamma-Glutamyl-beta-aminopropiononitrile" charge="0" boundaryCondition="false" compartment="Cytosol" />
	<species id="C0779" name="O-Acetyl-L-homoserine" charge="0" boundaryCondition="false" compartment="Cytosol" />
	<species id="C2682" name="2-Dehydro-3-deoxy-6-phospho-D-gluconate" charge="-3" boundaryCondition="false" compartment="Cytosol" />
	<species id="C2663" name="3-Isopropylmalate" charge="-2" boundaryCondition="false" compartment="Cytosol" />
	<species id="C0148" name="Benzoate" charge="-1" boundaryCondition="false" compartment="Cytosol" />
	<species id="C9319" name="Reduced thioredoxin" charge="0" boundaryCondition="false" compartment="Cytosol" />
	<species id="C0504" name="2-Deoxy-D-ribose 5-phosphate" charge="-2" boundaryCondition="false" compartment="Cytosol" />
	<species id="C0343" name="5,10-Methenyltetrahydrofolate" charge="-1" boundaryCondition="false" compartment="Cytosol" />
	<species id="C0697" name="Mercaptopyruvate" charge="0" boundaryCondition="false" compartment="Cytosol" />
	<species id="C2823" name="2-Dehydro-3-deoxy-D-arabino-heptonate 7-phosphate" charge="-3" boundaryCondition="false" compartment="Cytosol" />
	<species id="C8935" name="1-Hydroxy-2-methyl-2-butenyl 4-diphosphate" charge="-3" boundaryCondition="false" compartment="Cytosol" />
	<species id="C0157" name="Ethanolamine" charge="1" boundaryCondition="false" compartment="Cytosol" />
	<species id="C0964" name="FADH2" charge="-2" boundaryCondition="false" compartment="Cytosol" />
	<species id="C9379" name="Decanoyl-[acyl-carrier protein]" charge="-1" boundaryCondition="false" compartment="Cytosol" />
	<species id="C9262" name="acyl carrier protein" charge="-1" boundaryCondition="false" compartment="Cytosol" />
	<species id="C1665" name="Perillyl aldehyde" charge="0" boundaryCondition="false" compartment="Cytosol" />
	<species id="C2009" name="(R)-1-Aminopropan-2-ol" charge="1" boundaryCondition="false" compartment="Cytosol" />
	<species id="C0065" name="H+" charge="1" boundaryCondition="false" compartment="Cytosol" />
	<species id="C3310" name="3-Hydroxypropionyl-CoA" charge="0" boundaryCondition="false" compartment="Cytosol" />
	<species id="C3285" name="Cinnavalininate" charge="0" boundaryCondition="false" compartment="Cytosol" />
	<species id="C3576" name="2,5-Diamino-6-(5'-triphosphoryl-3',4'-trihydroxy-2'-oxopentyl)-amino-4-oxopyrimidine" charge="0" boundaryCondition="false" compartment="Cytosol" />
	<species id="C0908" name="3-Hydroxy-N6,N6,N6-trimethyl-L-lysine" charge="0" boundaryCondition="false" compartment="Cytosol" />
	<species id="C0081" name="GDPmannose" charge="-2" boundaryCondition="false" compartment="Cytosol" />
	<species id="C2742" name="3alpha,7alpha-Dihydroxy-5beta-cholestanate" charge="0" boundaryCondition="false" compartment="Cytosol" />
	<species id="C2506" name="2,5-Dihydro-5-oxofuran-2-acetate" charge="-1" boundaryCondition="false" compartment="Cytosol" />
	<species id="C3403" name="cis-beta-D-Glucosyl-2-hydroxycinnamate" charge="0" boundaryCondition="false" compartment="Cytosol" />
	<species id="C0284" name="D-Fructose 1,6-bisphosphate" charge="-4" boundaryCondition="false" compartment="Cytosol" />
	<species id="C3122" name="GDP-6-deoxy-L-mannose" charge="0" boundaryCondition="false" compartment="Cytosol" />
	<species id="C8687" name="Cobalt-precorrin 3" charge="0" boundaryCondition="false" compartment="Cytosol" />
	<species id="C0165" name="D-Ribulose 5-phosphate" charge="-2" boundaryCondition="false" compartment="Cytosol" />
	<species id="C0289" name="dGDP" charge="-3" boundaryCondition="false" compartment="Cytosol" />
	<species id="C0002" name="ATP" charge="-4" boundaryCondition="false" compartment="Cytosol" />
	<species id="C3733" name="Precorrin 8X" charge="0" boundaryCondition="false" compartment="Cytosol" />
	<species id="C2688" name="4-Carboxy-2-hydroxyhexa-2,4-dienedioate" charge="0" boundaryCondition="false" compartment="Cytosol" />
	<species id="C0186" name="Adenylylsulfate" charge="-2" boundaryCondition="false" compartment="Cytosol" />
	<species id="C0924" name="4-Amino-5-hydroxymethyl-2-methylpyrimidine" charge="0" boundaryCondition="false" compartment="Cytosol" />
	<species id="C2053" name="Coproporphyrinogen III" charge="-4" boundaryCondition="false" compartment="Cytosol" />
	<species id="C2933" name="5-(5-Phospho-D-ribosylaminoformimino)-1-(5-phosphoribosyl)-imidazole-4-carboxamide" charge="-4" boundaryCondition="false" compartment="Cytosol" />
	<species id="C0884" name="GDP-4-dehydro-6-deoxy-D-mannose" charge="-2" boundaryCondition="false" compartment="Cytosol" />
	<species id="C2979" name="S-(2-Methylbutanoyl)-dihydrolipoamide" charge="0" boundaryCondition="false" compartment="Cytosol" />
	<species id="C0147" name="Agmatine" charge="2" boundaryCondition="false" compartment="Cytosol" />
	<species id="C9450" name="cis-3-oxo-oxadec-11-enoyl-ACP" charge="-1" boundaryCondition="false" compartment="Cytosol" />
	<species id="C9433" name="3-Oxooctadecanoyl-[acyl-carrier protein]" charge="-1" boundaryCondition="false" compartment="Cytosol" />
	<species id="C0339" name="N-Formimino-L-glutamate" charge="-1" boundaryCondition="false" compartment="Cytosol" />
	<species id="C0228" name="D-Erythrose 4-phosphate" charge="-2" boundaryCondition="false" compartment="Cytosol" />
	<species id="C0268" name="L-Citrulline" charge="0" boundaryCondition="false" compartment="Cytosol" />
	<species id="C0829" name="(S)-3-Hydroxybutanoyl-CoA" charge="-4" boundaryCondition="false" compartment="Cytosol" />
	<species id="C0345" name="Sedoheptulose 1,7-bisphosphate" charge="0" boundaryCondition="false" compartment="Cytosol" />
	<species id="C0915" name="3-(Imidazol-4-yl)-2-oxopropyl phosphate" charge="-2" boundaryCondition="false" compartment="Cytosol" />
	<species id="C3323" name="Selenocysteine" charge="0" boundaryCondition="false" compartment="Cytosol" />
	<species id="C2571" name="(Z)-But-2-ene-1,2,3-tricarboxylate" charge="-3" boundaryCondition="false" compartment="Cytosol" />
	<species id="C2857" name="1-(5-Phospho-D-ribosyl)-5-amino-4-imidazolecarboxylate" charge="-3" boundaryCondition="false" compartment="Cytosol" />
	<species id="C9449" name="cis-3-oxo-hexadec-9-enoyl-ACP" charge="-1" boundaryCondition="false" compartment="Cytosol" />
	<species id="C0223" name="Dihydrobiopterin" charge="0" boundaryCondition="false" compartment="Cytosol" />
	<species id="C0404" name="(R)-Pantoate" charge="-1" boundaryCondition="false" compartment="Cytosol" />
	<species id="C9390" name="trans-Dodec-2-enoyl-[acyl-carrier protein]" charge="-1" boundaryCondition="false" compartment="Cytosol" />
	<species id="C0721" name="D-Alanyl-D-alanine" charge="0" boundaryCondition="false" compartment="Cytosol" />
	<species id="C3048" name="3-Oxododecanoyl-CoA" charge="-4" boundaryCondition="false" compartment="Cytosol" />
	<species id="C9383" name="(R)-3-Hydroxybutanoyl-[acyl-carrier protein]" charge="-1" boundaryCondition="false" compartment="Cytosol" />
	<species id="C0282" name="D-Glucosamine 6-phosphate" charge="-1" boundaryCondition="false" compartment="Cytosol" />
	<species id="C2660" name="(2S,3S)-3-Hydroxy-2-methylbutanoyl-CoA" charge="-4" boundaryCondition="false" compartment="Cytosol" />
	<species id="C3561" name="6-Hydroxyhexanoate" charge="0" boundaryCondition="false" compartment="Cytosol" />
	<species id="C0121" name="3-Methyl-2-oxobutanoate" charge="-1" boundaryCondition="false" compartment="Cytosol" />
	<species id="C0702" name="2-Dehydropantoate" charge="-1" boundaryCondition="false" compartment="Cytosol" />
	<species id="C3449" name="2,5-Diaminopyrimidine nucleoside triphosphate" charge="0" boundaryCondition="false" compartment="Cytosol" />
	<species id="C2691" name="5-Amino-6-(5'-phosphoribitylamino)uracil" charge="-2" boundaryCondition="false" compartment="Cytosol" />
	<species id="C1715" name="D-Glucuronolactone" charge="0" boundaryCondition="false" compartment="Cytosol" />
	<species id="C0487" name="Pyridoxamine phosphate" charge="-1" boundaryCondition="false" compartment="Cytosol" />
	<species id="C2163" name="3-Oxo-4-methylpentanoate" charge="0" boundaryCondition="false" compartment="Cytosol" />
	<species id="C3058" name="trans-Tetradec-2-enoyl-CoA" charge="-4" boundaryCondition="false" compartment="Cytosol" />
	<species id="C2945" name="2,3,2',3'-Tetrakis(3-hydroxytetradecanoyl)-D-glucosaminyl-1,6-beta-D-glucosamine 1-phosphate" charge="-2" boundaryCondition="false" compartment="Cytosol" />
	<species id="C0636" name="Pantothenate" charge="-1" boundaryCondition="false" compartment="Cytosol" />
	<species id="C3511" name="Di[3-deoxy-D-manno-octulosonyl]-lipid IV(A)" charge="-6" boundaryCondition="false" compartment="Cytosol" />
	<species id="C2809" name="D-erythro-1-(Imidazol-4-yl)glycerol 3-phosphate" charge="-2" boundaryCondition="false" compartment="Cytosol" />
	<species id="C3504" name="(S)-2-Acetolactate" charge="-1" boundaryCondition="false" compartment="Cytosol" />
	<species id="C0117" name="L-Histidine" charge="0" boundaryCondition="false" compartment="Cytosol" />
	<species id="C8609" name="2-Phospho-4-(cytidine 5'-diphospho)-2-C-methyl-D-erythritol" charge="-4" boundaryCondition="false" compartment="Cytosol" />
	<species id="C3381" name="2-Octaprenyl-6-methoxy-1,4-benzoquinone" charge="0" boundaryCondition="false" compartment="Cytosol" />
	<species id="C3351" name="Coproporphyrinogen I" charge="0" boundaryCondition="false" compartment="Cytosol" />
	<species id="C0063" name="L-Tryptophan" charge="0" boundaryCondition="false" compartment="Cytosol" />
	<species id="C2207" name="(R)-3-Hydroxybutanoyl-CoA" charge="-4" boundaryCondition="false" compartment="Cytosol" />
	<species id="C2475" name="5-Amino-4-imidazolecarboxyamide" charge="0" boundaryCondition="false" compartment="Cytosol" />
	<species id="C0600" name="D-Glutamine" charge="0" boundaryCondition="false" compartment="Cytosol" />
	<species id="C0080" name="D-Fructose" charge="0" boundaryCondition="false" compartment="Cytosol" />
	<species id="C1673" name="Tetradecanoyl-CoA" charge="-4" boundaryCondition="false" compartment="Cytosol" />
	<species id="C0179" name="D-Glutamate" charge="-1" boundaryCondition="false" compartment="Cytosol" />
	<species id="C0383" name="ADPglucose" charge="-2" boundaryCondition="false" compartment="Cytosol" />
	<species id="C0696" name="L-2-Aminoadipate" charge="0" boundaryCondition="false" compartment="Cytosol" />
	<species id="C4027" name="2-Chloroethanol" charge="0" boundaryCondition="false" compartment="Cytosol" />
	<species id="C2612" name="N-(5-Phospho-D-ribosyl)anthranilate" charge="-3" boundaryCondition="false" compartment="Cytosol" />
	<species id="C9291" name="1,2-Diacylglycerol  (E.coli) **" charge="0" boundaryCondition="false" compartment="Cytosol" />
	<species id="C9305" name="Octadecenoyl-ACP (n-C18:1ACP)" charge="-1" boundaryCondition="false" compartment="Cytosol" />
	<species id="C3376" name="2-Hexaprenyl-3-methyl-5-hydroxy-6-methoxy-1,4-benzoquinone" charge="0" boundaryCondition="false" compartment="Cytosol" />
	<species id="C2968" name="3-Ureidoisobutyrate" charge="0" boundaryCondition="false" compartment="Cytosol" />
	<species id="C2499" name="delta1-Piperideine-2-carboxylate" charge="0" boundaryCondition="false" compartment="Cytosol" />
	<species id="C0277" name="Geranyl diphosphate" charge="-3" boundaryCondition="false" compartment="Cytosol" />
	<species id="C0092" name="2-Oxobutanoate" charge="-1" boundaryCondition="false" compartment="Cytosol" />
	<species id="C8693" name="Cobalt-precorrin 8" charge="0" boundaryCondition="false" compartment="Cytosol" />
	<species id="C3050" name="3-Oxodecanoyl-CoA" charge="-4" boundaryCondition="false" compartment="Cytosol" />
	<species id="C2646" name="5'-Phosphoribosyl-N-formylglycinamide" charge="-2" boundaryCondition="false" compartment="Cytosol" />
	<species id="C4016" name="Aminoacetaldehyde" charge="1" boundaryCondition="false" compartment="Cytosol" />
	<species id="C0010" name="CoA" charge="-4" boundaryCondition="false" compartment="Cytosol" />
	<species id="C3060" name="trans-Dec-2-enoyl-CoA" charge="-4" boundaryCondition="false" compartment="Cytosol" />
	<species id="C1444" name="Leukotriene C4" charge="0" boundaryCondition="false" compartment="Cytosol" />
	<species id="C2097" name="2-Methylacetoacetyl-CoA" charge="-4" boundaryCondition="false" compartment="Cytosol" />
	<species id="C0958" name="dIDP" charge="0" boundaryCondition="false" compartment="Cytosol" />
	<species id="C0837" name="trans-4-Hydroxy-L-proline" charge="0" boundaryCondition="false" compartment="Cytosol" />
	<species id="C0133" name="4-Hydroxybenzoate" charge="-1" boundaryCondition="false" compartment="Cytosol" />
	<species id="C0290" name="dGMP" charge="-2" boundaryCondition="false" compartment="Cytosol" />
	<species id="C2015" name="1-Hydroxy-2-naphthoate" charge="0" boundaryCondition="false" compartment="Cytosol" />
	<species id="C0123" name="GMP" charge="-2" boundaryCondition="false" compartment="Cytosol" />
	<species id="C0304" name="Xanthine" charge="0" boundaryCondition="false" compartment="Cytosol" />
	<species id="C0210" name="Nicotinate" charge="-1" boundaryCondition="false" compartment="Cytosol" />
	<species id="C0258" name="Spermidine" charge="3" boundaryCondition="false" compartment="Cytosol" />
	<species id="C1631" name="3-Cyano-L-alanine" charge="0" boundaryCondition="false" compartment="Cytosol" />
	<species id="C3283" name="5-Hydroxykynurenamine" charge="0" boundaryCondition="false" compartment="Cytosol" />
	<species id="C8637" name="D-Glycero-D-manno-heptose 1,7-bisphosphate" charge="-4" boundaryCondition="false" compartment="Cytosol" />
	<species id="C0530" name="Betaine" charge="0" boundaryCondition="false" compartment="Cytosol" />
	<species id="C0066" name="ITP" charge="-4" boundaryCondition="false" compartment="Cytosol" />
	<species id="C2709" name="5-Methyltetrahydropteroyltri-L-glutamate" charge="-2" boundaryCondition="false" compartment="Cytosol" />
	<species id="C0019" name="S-Adenosyl-L-homocysteine" charge="0" boundaryCondition="false" compartment="Cytosol" />
	<species id="C0054" name="Formaldehyde" charge="0" boundaryCondition="false" compartment="Cytosol" />
	<species id="C0306" name="Guanosine" charge="0" boundaryCondition="false" compartment="Cytosol" />
	<species id="C0763" name="Uroporphyrinogen III" charge="-8" boundaryCondition="false" compartment="Cytosol" />
	<species id="C9391" name="(R)-3-Hydroxydecanoyl-[acyl-carrier protein]" charge="-1" boundaryCondition="false" compartment="Cytosol" />
	<species id="C9320" name="tRNA (Glu)" charge="0" boundaryCondition="false" compartment="Cytosol" />
	<species id="C0070" name="D-Fructose 6-phosphate" charge="-2" boundaryCondition="false" compartment="Cytosol" />
	<species id="C3332" name="Selenocystathionine" charge="0" boundaryCondition="false" compartment="Cytosol" />
	<species id="C3430" name="Undecaprenyl-diphospho-N-acetylmuramoyl-(N-acetylglucosamine)-L-alanyl-D-glutaminyl-meso-2,6-diaminopimeloyl-D-alanyl-D-alanine" charge="0" boundaryCondition="false" compartment="Cytosol" />
	<species id="C1895" name="N-Acetylmuramoyl-Ala" charge="-1" boundaryCondition="false" compartment="Cytosol" />
	<species id="C1205" name="Xanthosine" charge="0" boundaryCondition="false" compartment="Cytosol" />
	<species id="C2920" name="2-Amino-4-hydroxy-6-(D-erythro-1,2,3-trihydroxypropyl)-7,8-dihydropteridine" charge="1" boundaryCondition="false" compartment="Cytosol" />
	<species id="C2225" name="2-Oxo-2,3-dihydrofuran-5-acetate" charge="-1" boundaryCondition="false" compartment="Cytosol" />
	<species id="C0088" name="IDP" charge="-3" boundaryCondition="false" compartment="Cytosol" />
	<species id="C1696" name="3-Dehydroshikimate" charge="-1" boundaryCondition="false" compartment="Cytosol" />
	<species id="C0141" name="Hydroxypyruvate" charge="-1" boundaryCondition="false" compartment="Cytosol" />
	<species id="C0909" name="P1,P4-Bis(5'-adenosyl) tetraphosphate" charge="-4" boundaryCondition="false" compartment="Cytosol" />
	<species id="C2038" name="3-Phosphonooxypyruvate" charge="-3" boundaryCondition="false" compartment="Cytosol" />
	<species id="C0156" name="L-Threonine" charge="0" boundaryCondition="false" compartment="Cytosol" />
	<species id="C0134" name="Citrate" charge="-3" boundaryCondition="false" compartment="Cytosol" />
	<species id="C0075" name="Catechol" charge="0" boundaryCondition="false" compartment="Cytosol" />
	<species id="C2793" name="2-(Formamido)-N1-(5'-phosphoribosyl)acetamidine" charge="-1" boundaryCondition="false" compartment="Cytosol" />
	<species id="C0655" name="Propenoyl-CoA" charge="0" boundaryCondition="false" compartment="Cytosol" />
	<species id="C3414" name="2-Hydroxyphenylacetate" charge="0" boundaryCondition="false" compartment="Cytosol" />
	<species id="C0059" name="Phosphoenolpyruvate" charge="-3" boundaryCondition="false" compartment="Cytosol" />
	<species id="C1904" name="Naphthalene-1,2-diol" charge="0" boundaryCondition="false" compartment="Cytosol" />
	<species id="C2358" name="5'-Phosphoribosylglycinamide" charge="-1" boundaryCondition="false" compartment="Cytosol" />
	<species id="C0271" name="Deoxyguanosine" charge="0" boundaryCondition="false" compartment="Cytosol" />
	<species id="C1455" name="Protoporphyrin" charge="-2" boundaryCondition="false" compartment="Cytosol" />
	<species id="C3118" name="3-Carboxy-1-hydroxypropyl-ThPP" charge="-3" boundaryCondition="false" compartment="Cytosol" />
	<species id="C9318" name="Oxidized thioredoxin" charge="0" boundaryCondition="false" compartment="Cytosol" />
	<species id="C3174" name="Chenodeoxyglycocholoyl-CoA" charge="0" boundaryCondition="false" compartment="Cytosol" />
	<species id="C3164" name="3alpha,7alpha-Dihydroxy-5beta-24-oxocholestanoyl-CoA" charge="0" boundaryCondition="false" compartment="Cytosol" />
	<species id="C2867" name="N1-(5-Phospho-alpha-D-ribosyl)-5,6-dimethylbenzimidazole" charge="-2" boundaryCondition="false" compartment="Cytosol" />
	<species id="C9434" name="R-3-hydroxy-octadecanoyl-ACP" charge="-1" boundaryCondition="false" compartment="Cytosol" />
	<species id="C0491" name="Xanthosine 5'-phosphate" charge="-2" boundaryCondition="false" compartment="Cytosol" />
	<species id="C2126" name="N-(L-Arginino)succinate" charge="-1" boundaryCondition="false" compartment="Cytosol" />
	<species id="C9302" name="Myristoyl-ACP (n-C14:0ACP)" charge="-1" boundaryCondition="false" compartment="Cytosol" />
	<species id="C9382" name="(R)-3-Hydroxyoctanoyl-[acyl-carrier protein]" charge="-1" boundaryCondition="false" compartment="Cytosol" />
	<species id="C2858" name="2-Methyl-4-amino-5-hydroxymethylpyrimidine diphosphate" charge="-3" boundaryCondition="false" compartment="Cytosol" />
	<species id="C1863" name="4-Acetamidobutanoate" charge="0" boundaryCondition="false" compartment="Cytosol" />
	<species id="C9270" name="Cardiolipin (Ecoli) **" charge="-100" boundaryCondition="false" compartment="Cytosol" />
	<species id="C3560" name="Adipate semialdehyde" charge="0" boundaryCondition="false" compartment="Cytosol" />
	<species id="C0219" name="L-Homoserine" charge="0" boundaryCondition="false" compartment="Cytosol" />
	<species id="C0318" name="L-Pipecolate" charge="0" boundaryCondition="false" compartment="Cytosol" />
	<species id="C0013" name="NH3" charge="0" boundaryCondition="false" compartment="Cytosol" />
	<species id="C2526" name="Tetrahydropteroyltri-L-glutamate" charge="-2" boundaryCondition="false" compartment="Cytosol" />
	<species id="C0105" name="L-Leucine" charge="0" boundaryCondition="false" compartment="Cytosol" />
	<species id="C0473" name="Pyridoxine phosphate" charge="-2" boundaryCondition="false" compartment="Cytosol" />
	<species id="C2861" name="3alpha,7alpha,12alpha-Trihydroxy-5beta-cholestanoyl-CoA" charge="0" boundaryCondition="false" compartment="Cytosol" />
	<species id="C3382" name="2-Octaprenyl-3-methyl-6-methoxy-1,4-benzoquinone" charge="0" boundaryCondition="false" compartment="Cytosol" />
	<species id="C1647" name="Estrone 3-sulfate" charge="0" boundaryCondition="false" compartment="Cytosol" />
	<species id="C0003" name="NAD+" charge="-1" boundaryCondition="false" compartment="Cytosol" />
	<species id="C0248" name="Magnesium" charge="0" boundaryCondition="false" compartment="Cytosol" />
	<species id="C0146" name="Thymine" charge="0" boundaryCondition="false" compartment="Cytosol" />
	<species id="C0111" name="Isopentenyl diphosphate" charge="-3" boundaryCondition="false" compartment="Cytosol" />
	<species id="C0408" name="Deoxyuridine" charge="0" boundaryCondition="false" compartment="Cytosol" />
	<species id="C0038" name="GTP" charge="-4" boundaryCondition="false" compartment="Cytosol" />
	<species id="C0004" name="NADH" charge="-2" boundaryCondition="false" compartment="Cytosol" />
	<species id="C1480" name="2-Methylcitrate" charge="-3" boundaryCondition="false" compartment="Cytosol" />
	<species id="C3420" name="Undecaprenyl-diphospho-N-acetylmuramoyl-L-alanyl-D-glutamyl-L-lysyl-D-alanyl-D-alanine" charge="0" boundaryCondition="false" compartment="Cytosol" />
	<species id="C2669" name="N-Succinyl-LL-2,6-diaminoheptanedioate" charge="-2" boundaryCondition="false" compartment="Cytosol" />
	<species id="C3581" name="D-Glucosamine 1-phosphate" charge="-1" boundaryCondition="false" compartment="Cytosol" />
	<species id="C3269" name="3-O-Methylgallate" charge="0" boundaryCondition="false" compartment="Cytosol" />
	<species id="C3666" name="Precorrin 6Y" charge="0" boundaryCondition="false" compartment="Cytosol" />
	<species id="C0242" name="Uridine" charge="0" boundaryCondition="false" compartment="Cytosol" />
</listOfSpecies>
<listOfReactions>
	<reaction id="RR03514" name="S-Adenosyl-L-homocysteine hydrolase" reversible="true">
		<notes>
			<html:p>GENE ASSOCIATION: </html:p>
		</notes>
		<listOfReactants>
			<speciesReference species="C0019" />
			<speciesReference species="C0001" />
		</listOfReactants>
		<listOfProducts>
			<speciesReference species="C0132" />
			<speciesReference species="C0175" />
		</listOfProducts>
		<kineticLaw>
			<math xmlns="http://www.w3.org/1998/Math/MathML">
				<ci>FLUX_VALUE</ci>
			</math>
			<listOfParameters>
				<parameter id="LOWER_BOUND" value="-999999" units="mmol_per_gDW_per_hr"/>
				<parameter id="UPPER_BOUND" value="999999" units="mmol_per_gDW_per_hr"/>
				<parameter id="OBJECTIVE_COEFFICIENT" value="0"/>
			</listOfParameters>
		</kineticLaw>
	</reaction>
	<reaction id="RR03816" name="(S)-3-Hydroxybutanoyl-CoA:NADP+ oxidoreductase" reversible="true">
		<notes>
			<html:p>GENE ASSOCIATION: (PP3755) or (PP3282)</html:p>
		</notes>
		<listOfReactants>
			<speciesReference species="C0829" />
			<speciesReference species="C0006" />
		</listOfReactants>
		<listOfProducts>
			<speciesReference species="C0273" />
			<speciesReference species="C0065" stoichiometry="5" />
			<speciesReference species="C0005" />
		</listOfProducts>
		<kineticLaw>
			<math xmlns="http://www.w3.org/1998/Math/MathML">
				<ci>FLUX_VALUE</ci>
			</math>
			<listOfParameters>
				<parameter id="LOWER_BOUND" value="0" units="mmol_per_gDW_per_hr"/>
				<parameter id="UPPER_BOUND" value="0" units="mmol_per_gDW_per_hr"/>
				<parameter id="OBJECTIVE_COEFFICIENT" value="0"/>
			</listOfParameters>
		</kineticLaw>
	</reaction>
	<reaction id="RR04090" name="(S)-Hydroxydecanoyl-CoA hydro-lyase" reversible="true">
		<notes>
			<html:p>GENE ASSOCIATION: (PP2136) or (PP3283) or (PP3491) or (PP2217) or (PP4066) or (PP1412) or (PP1845) or (PP4030)</html:p>
		</notes>
		<listOfReactants>
			<speciesReference species="C3049" />
		</listOfReactants>
		<listOfProducts>
			<speciesReference species="C3060" />
			<speciesReference species="C0001" />
		</listOfProducts>
		<kineticLaw>
			<math xmlns="http://www.w3.org/1998/Math/MathML">
				<ci>FLUX_VALUE</ci>
			</math>
			<listOfParameters>
				<parameter id="LOWER_BOUND" value="-999999" units="mmol_per_gDW_per_hr"/>
				<parameter id="UPPER_BOUND" value="999999" units="mmol_per_gDW_per_hr"/>
				<parameter id="OBJECTIVE_COEFFICIENT" value="0"/>
			</listOfParameters>
		</kineticLaw>
	</reaction>
	<reaction id="RR09712" name="(S)-3-Hydroxytetradecanoyl-CoA:NAD+ oxidoreductase" reversible="true">
		<notes>
			<html:p>GENE ASSOCIATION: (PP2136) or (PP2047) or (PP0302) or (PP2214)</html:p>
		</notes>
		<listOfReactants>
			<speciesReference species="C0003" />
			<speciesReference species="C3046" />
		</listOfReactants>
		<listOfProducts>
			<speciesReference species="C9461" />
			<speciesReference species="C0065" />
			<speciesReference species="C0004" />
		</listOfProducts>
		<kineticLaw>
			<math xmlns="http://www.w3.org/1998/Math/MathML">
				<ci>FLUX_VALUE</ci>
			</math>
			<listOfParameters>
				<parameter id="LOWER_BOUND" value="-999999" units="mmol_per_gDW_per_hr"/>
				<parameter id="UPPER_BOUND" value="999999" units="mmol_per_gDW_per_hr"/>
				<parameter id="OBJECTIVE_COEFFICIENT" value="0"/>
			</listOfParameters>
		</kineticLaw>
	</reaction>
	<reaction id="RR01488" name="Succinyl-CoA:dihydrolipoamide S-succinyltransferase" reversible="true">
		<notes>
			<html:p>GENE ASSOCIATION:  PP4188 </html:p>
		</notes>
		<listOfReactants>
			<speciesReference species="C0446" />
			<speciesReference species="C0076" />
		</listOfReactants>
		<listOfProducts>
			<speciesReference species="C0846" />
			<speciesReference species="C0010" />
		</listOfProducts>
		<kineticLaw>
			<math xmlns="http://www.w3.org/1998/Math/MathML">
				<ci>FLUX_VALUE</ci>
			</math>
			<listOfParameters>
				<parameter id="LOWER_BOUND" value="-999999" units="mmol_per_gDW_per_hr"/>
				<parameter id="UPPER_BOUND" value="999999" units="mmol_per_gDW_per_hr"/>
				<parameter id="OBJECTIVE_COEFFICIENT" value="0"/>
			</listOfParameters>
		</kineticLaw>
	</reaction>
	<reaction id="RR02311" name="(2-Aminoethyl)phosphonate:pyruvate aminotransferase" reversible="true">
		<notes>
			<html:p>GENE ASSOCIATION:  PP2209 </html:p>
		</notes>
		<listOfReactants>
			<speciesReference species="C2206" />
			<speciesReference species="C0020" />
		</listOfReactants>
		<listOfProducts>
			<speciesReference species="C0035" />
			<speciesReference species="C1994" />
		</listOfProducts>
		<kineticLaw>
			<math xmlns="http://www.w3.org/1998/Math/MathML">
				<ci>FLUX_VALUE</ci>
			</math>
			<listOfParameters>
				<parameter id="LOWER_BOUND" value="-999999" units="mmol_per_gDW_per_hr"/>
				<parameter id="UPPER_BOUND" value="999999" units="mmol_per_gDW_per_hr"/>
				<parameter id="OBJECTIVE_COEFFICIENT" value="0"/>
			</listOfParameters>
		</kineticLaw>
	</reaction>
	<reaction id="RR04316" name="MCOATA" reversible="true">
		<notes>
			<html:p>GENE ASSOCIATION:  PP1913 </html:p>
		</notes>
		<listOfReactants>
			<speciesReference species="C9262" />
			<speciesReference species="C0068" />
		</listOfReactants>
		<listOfProducts>
			<speciesReference species="C0010" />
			<speciesReference species="C9297" />
		</listOfProducts>
		<kineticLaw>
			<math xmlns="http://www.w3.org/1998/Math/MathML">
				<ci>FLUX_VALUE</ci>
			</math>
			<listOfParameters>
				<parameter id="LOWER_BOUND" value="-999999" units="mmol_per_gDW_per_hr"/>
				<parameter id="UPPER_BOUND" value="999999" units="mmol_per_gDW_per_hr"/>
				<parameter id="OBJECTIVE_COEFFICIENT" value="0"/>
			</listOfParameters>
		</kineticLaw>
	</reaction>
	<reaction id="RR03830" name="alpha-D-Ribose 1-phosphate 1,6-phosphomutase" reversible="true">
		<notes>
			<html:p>GENE ASSOCIATION: (PP1777) or (PP3578) or (PP5288)</html:p>
		</notes>
		<listOfReactants>
			<speciesReference species="C0342" />
		</listOfReactants>
		<listOfProducts>
			<speciesReference species="C0099" />
		</listOfProducts>
		<kineticLaw>
			<math xmlns="http://www.w3.org/1998/Math/MathML">
				<ci>FLUX_VALUE</ci>
			</math>
			<listOfParameters>
				<parameter id="LOWER_BOUND" value="-999999" units="mmol_per_gDW_per_hr"/>
				<parameter id="UPPER_BOUND" value="999999" units="mmol_per_gDW_per_hr"/>
				<parameter id="OBJECTIVE_COEFFICIENT" value="0"/>
			</listOfParameters>
		</kineticLaw>
	</reaction>
	<reaction id="RR00220" name="(2S,3R)-3-Hydroxybutane-1,2,3-tricarboxylate pyruvate-lyase" reversible="true">
		<notes>
			<html:p>GENE ASSOCIATION:  PP2334 </html:p>
		</notes>
		<listOfReactants>
			<speciesReference species="C2769" />
		</listOfReactants>
		<listOfProducts>
			<speciesReference species="C0036" />
			<speciesReference species="C0020" />
		</listOfProducts>
		<kineticLaw>
			<math xmlns="http://www.w3.org/1998/Math/MathML">
				<ci>FLUX_VALUE</ci>
			</math>
			<listOfParameters>
				<parameter id="LOWER_BOUND" value="-999999" units="mmol_per_gDW_per_hr"/>
				<parameter id="UPPER_BOUND" value="999999" units="mmol_per_gDW_per_hr"/>
				<parameter id="OBJECTIVE_COEFFICIENT" value="0"/>
			</listOfParameters>
		</kineticLaw>
	</reaction>
	<reaction id="RR01408" name="(R)-Pantoate:NADP+ 2-oxidoreductase" reversible="true">
		<notes>
			<html:p>GENE ASSOCIATION: (PP1351) or (PP4678) or (PP2998) or (PP2325)</html:p>
		</notes>
		<listOfReactants>
			<speciesReference species="C0404" />
			<speciesReference species="C0006" />
		</listOfReactants>
		<listOfProducts>
			<speciesReference species="C0702" />
			<speciesReference species="C0065" />
			<speciesReference species="C0005" />
		</listOfProducts>
		<kineticLaw>
			<math xmlns="http://www.w3.org/1998/Math/MathML">
				<ci>FLUX_VALUE</ci>
			</math>
			<listOfParameters>
				<parameter id="LOWER_BOUND" value="-999999" units="mmol_per_gDW_per_hr"/>
				<parameter id="UPPER_BOUND" value="999999" units="mmol_per_gDW_per_hr"/>
				<parameter id="OBJECTIVE_COEFFICIENT" value="0"/>
			</listOfParameters>
		</kineticLaw>
	</reaction>
	<reaction id="RR03588" name="IMP:pyrophosphate phosphoribosyltransferase" reversible="true">
		<notes>
			<html:p>GENE ASSOCIATION:  PP0747 </html:p>
		</notes>
		<listOfReactants>
			<speciesReference species="C0012" />
			<speciesReference species="C0112" />
		</listOfReactants>
		<listOfProducts>
			<speciesReference species="C0218" />
			<speciesReference species="C0101" />
		</listOfProducts>
		<kineticLaw>
			<math xmlns="http://www.w3.org/1998/Math/MathML">
				<ci>FLUX_VALUE</ci>
			</math>
			<listOfParameters>
				<parameter id="LOWER_BOUND" value="-999999" units="mmol_per_gDW_per_hr"/>
				<parameter id="UPPER_BOUND" value="999999" units="mmol_per_gDW_per_hr"/>
				<parameter id="OBJECTIVE_COEFFICIENT" value="0"/>
			</listOfParameters>
		</kineticLaw>
	</reaction>
	<reaction id="RR01849" name="5-Amino-2-oxopentanoate:2-oxoglutarate aminotransferase" reversible="true">
		<notes>
			<html:p>GENE ASSOCIATION:  PP0967 </html:p>
		</notes>
		<listOfReactants>
			<speciesReference species="C0795" />
			<speciesReference species="C0024" />
		</listOfReactants>
		<listOfProducts>
			<speciesReference species="C0023" />
			<speciesReference species="C0915" />
		</listOfProducts>
		<kineticLaw>
			<math xmlns="http://www.w3.org/1998/Math/MathML">
				<ci>FLUX_VALUE</ci>
			</math>
			<listOfParameters>
				<parameter id="LOWER_BOUND" value="-999999" units="mmol_per_gDW_per_hr"/>
				<parameter id="UPPER_BOUND" value="999999" units="mmol_per_gDW_per_hr"/>
				<parameter id="OBJECTIVE_COEFFICIENT" value="0"/>
			</listOfParameters>
		</kineticLaw>
	</reaction>
	<reaction id="RR04093" name="Hexanoyl-CoA:acetyl-CoA C-acyltransferase" reversible="true">
		<notes>
			<html:p>GENE ASSOCIATION: (PP3280) or (PP2137) or (PP0582)</html:p>
		</notes>
		<listOfReactants>
			<speciesReference species="C0022" />
			<speciesReference species="C3055" />
		</listOfReactants>
		<listOfProducts>
			<speciesReference species="C3052" />
			<speciesReference species="C0010" />
		</listOfProducts>
		<kineticLaw>
			<math xmlns="http://www.w3.org/1998/Math/MathML">
				<ci>FLUX_VALUE</ci>
			</math>
			<listOfParameters>
				<parameter id="LOWER_BOUND" value="-999999" units="mmol_per_gDW_per_hr"/>
				<parameter id="UPPER_BOUND" value="999999" units="mmol_per_gDW_per_hr"/>
				<parameter id="OBJECTIVE_COEFFICIENT" value="0"/>
			</listOfParameters>
		</kineticLaw>
	</reaction>
	<reaction id="RR00511" name="D-Glucose-6-phosphate:NADP+ 1-oxoreductase" reversible="true">
		<notes>
			<html:p>GENE ASSOCIATION: (PP4042) or (PP1022) or (PP5351)</html:p>
		</notes>
		<listOfReactants>
			<speciesReference species="C0077" />
			<speciesReference species="C0006" />
		</listOfReactants>
		<listOfProducts>
			<speciesReference species="C0065" />
			<speciesReference species="C0005" />
			<speciesReference species="C0895" />
		</listOfProducts>
		<kineticLaw>
			<math xmlns="http://www.w3.org/1998/Math/MathML">
				<ci>FLUX_VALUE</ci>
			</math>
			<listOfParameters>
				<parameter id="LOWER_BOUND" value="-999999" units="mmol_per_gDW_per_hr"/>
				<parameter id="UPPER_BOUND" value="999999" units="mmol_per_gDW_per_hr"/>
				<parameter id="OBJECTIVE_COEFFICIENT" value="0"/>
			</listOfParameters>
		</kineticLaw>
	</reaction>
	<reaction id="RR00695" name="N-(5-Phospho-D-ribosyl)anthranilate:pyrophosphatephosphoribosyl-transferase" reversible="true">
		<notes>
			<html:p>GENE ASSOCIATION:  PP0421 </html:p>
		</notes>
		<listOfReactants>
			<speciesReference species="C0012" />
			<speciesReference species="C2612" />
		</listOfReactants>
		<listOfProducts>
			<speciesReference species="C0091" />
			<speciesReference species="C0101" />
		</listOfProducts>
		<kineticLaw>
			<math xmlns="http://www.w3.org/1998/Math/MathML">
				<ci>FLUX_VALUE</ci>
			</math>
			<listOfParameters>
				<parameter id="LOWER_BOUND" value="-999999" units="mmol_per_gDW_per_hr"/>
				<parameter id="UPPER_BOUND" value="999999" units="mmol_per_gDW_per_hr"/>
				<parameter id="OBJECTIVE_COEFFICIENT" value="0"/>
			</listOfParameters>
		</kineticLaw>
	</reaction>
	<reaction id="RR04170" name="N2-Succinyl-L-glutamate 5-semialdehyde:NAD+ oxidoreductase" reversible="true">
		<notes>
			<html:p>GENE ASSOCIATION:  PP4478 </html:p>
		</notes>
		<listOfReactants>
			<speciesReference species="C0003" />
			<speciesReference species="C3456" />
			<speciesReference species="C0001" />
		</listOfReactants>
		<listOfProducts>
			<speciesReference species="C3455" />
			<speciesReference species="C0065" stoichiometry="2" />
			<speciesReference species="C0004" />
		</listOfProducts>
		<kineticLaw>
			<math xmlns="http://www.w3.org/1998/Math/MathML">
				<ci>FLUX_VALUE</ci>
			</math>
			<listOfParameters>
				<parameter id="LOWER_BOUND" value="-999999" units="mmol_per_gDW_per_hr"/>
				<parameter id="UPPER_BOUND" value="999999" units="mmol_per_gDW_per_hr"/>
				<parameter id="OBJECTIVE_COEFFICIENT" value="0"/>
			</listOfParameters>
		</kineticLaw>
	</reaction>
	<reaction id="RR04087" name="(S)-3-Hydroxydodecanoyl-CoA:NAD+ oxidoreductase" reversible="true">
		<notes>
			<html:p>GENE ASSOCIATION: (PP2136) or (PP2047) or (PP0302) or (PP2214)</html:p>
		</notes>
		<listOfReactants>
			<speciesReference species="C0003" />
			<speciesReference species="C3047" />
		</listOfReactants>
		<listOfProducts>
			<speciesReference species="C3048" />
			<speciesReference species="C0065" />
			<speciesReference species="C0004" />
		</listOfProducts>
		<kineticLaw>
			<math xmlns="http://www.w3.org/1998/Math/MathML">
				<ci>FLUX_VALUE</ci>
			</math>
			<listOfParameters>
				<parameter id="LOWER_BOUND" value="-999999" units="mmol_per_gDW_per_hr"/>
				<parameter id="UPPER_BOUND" value="999999" units="mmol_per_gDW_per_hr"/>
				<parameter id="OBJECTIVE_COEFFICIENT" value="0"/>
			</listOfParameters>
		</kineticLaw>
	</reaction>
	<reaction id="RR00540" name="D-Glucitol:NAD+ 2-oxidoreductase" reversible="true">
		<notes>
			<html:p>GENE ASSOCIATION:  PP0552 </html:p>
		</notes>
		<listOfReactants>
			<speciesReference species="C0579" />
			<speciesReference species="C0003" />
		</listOfReactants>
		<listOfProducts>
			<speciesReference species="C0065" />
			<speciesReference species="C0004" />
			<speciesReference species="C0080" />
		</listOfProducts>
		<kineticLaw>
			<math xmlns="http://www.w3.org/1998/Math/MathML">
				<ci>FLUX_VALUE</ci>
			</math>
			<listOfParameters>
				<parameter id="LOWER_BOUND" value="-999999" units="mmol_per_gDW_per_hr"/>
				<parameter id="UPPER_BOUND" value="999999" units="mmol_per_gDW_per_hr"/>
				<parameter id="OBJECTIVE_COEFFICIENT" value="0"/>
			</listOfParameters>
		</kineticLaw>
	</reaction>
	<reaction id="RR00689" name="Sedoheptulose-7-phosphate:D-glyceraldehyde-3-phosphateglycolaldehyde transferase" reversible="true">
		<notes>
			<html:p>GENE ASSOCIATION:  PP4965 </html:p>
		</notes>
		<listOfReactants>
			<speciesReference species="C0100" />
			<speciesReference species="C0070" />
		</listOfReactants>
		<listOfProducts>
			<speciesReference species="C0228" />
			<speciesReference species="C0190" />
		</listOfProducts>
		<kineticLaw>
			<math xmlns="http://www.w3.org/1998/Math/MathML">
				<ci>FLUX_VALUE</ci>
			</math>
			<listOfParameters>
				<parameter id="LOWER_BOUND" value="-999999" units="mmol_per_gDW_per_hr"/>
				<parameter id="UPPER_BOUND" value="999999" units="mmol_per_gDW_per_hr"/>
				<parameter id="OBJECTIVE_COEFFICIENT" value="0"/>
			</listOfParameters>
		</kineticLaw>
	</reaction>
	<reaction id="RR01145" name="2'-Deoxyadenosine 5'-monophosphate phosphohydrolase" reversible="true">
		<notes>
			<html:p>GENE ASSOCIATION: (PP1414) or (PP1620) or (PP2531)</html:p>
		</notes>
		<listOfReactants>
			<speciesReference species="C0288" />
			<speciesReference species="C0001" />
		</listOfReactants>
		<listOfProducts>
			<speciesReference species="C0009" />
			<speciesReference species="C0433" />
		</listOfProducts>
		<kineticLaw>
			<math xmlns="http://www.w3.org/1998/Math/MathML">
				<ci>FLUX_VALUE</ci>
			</math>
			<listOfParameters>
				<parameter id="LOWER_BOUND" value="-999999" units="mmol_per_gDW_per_hr"/>
				<parameter id="UPPER_BOUND" value="999999" units="mmol_per_gDW_per_hr"/>
				<parameter id="OBJECTIVE_COEFFICIENT" value="0"/>
			</listOfParameters>
		</kineticLaw>
	</reaction>
	<reaction id="RR03016" name="Undecaprenyl-diphosphate phosphohydrolase" reversible="true">
		<notes>
			<html:p>GENE ASSOCIATION:  PP2862 </html:p>
		</notes>
		<listOfReactants>
			<speciesReference species="C2202" />
			<speciesReference species="C0001" />
		</listOfReactants>
		<listOfProducts>
			<speciesReference species="C0009" />
			<speciesReference species="C0065" />
			<speciesReference species="C0280" />
		</listOfProducts>
		<kineticLaw>
			<math xmlns="http://www.w3.org/1998/Math/MathML">
				<ci>FLUX_VALUE</ci>
			</math>
			<listOfParameters>
				<parameter id="LOWER_BOUND" value="-999999" units="mmol_per_gDW_per_hr"/>
				<parameter id="UPPER_BOUND" value="999999" units="mmol_per_gDW_per_hr"/>
				<parameter id="OBJECTIVE_COEFFICIENT" value="0"/>
			</listOfParameters>
		</kineticLaw>
	</reaction>
	<reaction id="RR04086" name="(S)-3-Hydroxytetradecanoyl-CoA hydro-lyase" reversible="true">
		<notes>
			<html:p>GENE ASSOCIATION: (PP2136) or (PP3283) or (PP3491) or (PP2217) or (PP4066) or (PP1412) or (PP1845) or (PP4030)</html:p>
		</notes>
		<listOfReactants>
			<speciesReference species="C3046" />
		</listOfReactants>
		<listOfProducts>
			<speciesReference species="C3058" />
			<speciesReference species="C0001" />
		</listOfProducts>
		<kineticLaw>
			<math xmlns="http://www.w3.org/1998/Math/MathML">
				<ci>FLUX_VALUE</ci>
			</math>
			<listOfParameters>
				<parameter id="LOWER_BOUND" value="-999999" units="mmol_per_gDW_per_hr"/>
				<parameter id="UPPER_BOUND" value="999999" units="mmol_per_gDW_per_hr"/>
				<parameter id="OBJECTIVE_COEFFICIENT" value="0"/>
			</listOfParameters>
		</kineticLaw>
	</reaction>
	<reaction id="RR02406" name="10-Formyltetrahydrofolate:5'-phosphoribosylglycinamideformyltransferase" reversible="true">
		<notes>
			<html:p>GENE ASSOCIATION:  PP1664 </html:p>
		</notes>
		<listOfReactants>
			<speciesReference species="C0193" />
			<speciesReference species="C2358" />
		</listOfReactants>
		<listOfProducts>
			<speciesReference species="C0065" />
			<speciesReference species="C0085" />
			<speciesReference species="C2646" />
		</listOfProducts>
		<kineticLaw>
			<math xmlns="http://www.w3.org/1998/Math/MathML">
				<ci>FLUX_VALUE</ci>
			</math>
			<listOfParameters>
				<parameter id="LOWER_BOUND" value="-999999" units="mmol_per_gDW_per_hr"/>
				<parameter id="UPPER_BOUND" value="999999" units="mmol_per_gDW_per_hr"/>
				<parameter id="OBJECTIVE_COEFFICIENT" value="0"/>
			</listOfParameters>
		</kineticLaw>
	</reaction>
	<reaction id="RR03487" name="4,6-Dideoxy-4-oxo-dTDP-D-glucose &amp;gt;=&amp;lt;dTDP-4-dehydro-6-deoxy-L-mannose" reversible="true">
		<notes>
			<html:p>GENE ASSOCIATION: (PP0265) or (PP1782)</html:p>
		</notes>
		<listOfReactants>
			<speciesReference species="C9024" />
		</listOfReactants>
		<listOfProducts>
			<speciesReference species="C0512" />
		</listOfProducts>
		<kineticLaw>
			<math xmlns="http://www.w3.org/1998/Math/MathML">
				<ci>FLUX_VALUE</ci>
			</math>
			<listOfParameters>
				<parameter id="LOWER_BOUND" value="-999999" units="mmol_per_gDW_per_hr"/>
				<parameter id="UPPER_BOUND" value="999999" units="mmol_per_gDW_per_hr"/>
				<parameter id="OBJECTIVE_COEFFICIENT" value="0"/>
			</listOfParameters>
		</kineticLaw>
	</reaction>
	<reaction id="RR02006" name="4-Carboxymuconolactone carboxy-lyase" reversible="true">
		<notes>
			<html:p>GENE ASSOCIATION: (PP1381) or (PP3648)</html:p>
		</notes>
		<listOfReactants>
			<speciesReference species="C0923" />
			<speciesReference species="C0065" />
		</listOfReactants>
		<listOfProducts>
			<speciesReference species="C2225" />
			<speciesReference species="C0011" />
		</listOfProducts>
		<kineticLaw>
			<math xmlns="http://www.w3.org/1998/Math/MathML">
				<ci>FLUX_VALUE</ci>
			</math>
			<listOfParameters>
				<parameter id="LOWER_BOUND" value="-999999" units="mmol_per_gDW_per_hr"/>
				<parameter id="UPPER_BOUND" value="999999" units="mmol_per_gDW_per_hr"/>
				<parameter id="OBJECTIVE_COEFFICIENT" value="0"/>
			</listOfParameters>
		</kineticLaw>
	</reaction>
	<reaction id="RR08704" name="DSERt2r" reversible="true">
		<notes>
			<html:p>GENE ASSOCIATION:  PP4840 </html:p>
		</notes>
		<listOfReactants>
			<speciesReference species="EC0539" />
			<speciesReference species="EC0065" />
		</listOfReactants>
		<listOfProducts>
			<speciesReference species="C0539" />
			<speciesReference species="C0065" />
		</listOfProducts>
		<kineticLaw>
			<math xmlns="http://www.w3.org/1998/Math/MathML">
				<ci>FLUX_VALUE</ci>
			</math>
			<listOfParameters>
				<parameter id="LOWER_BOUND" value="-999999" units="mmol_per_gDW_per_hr"/>
				<parameter id="UPPER_BOUND" value="999999" units="mmol_per_gDW_per_hr"/>
				<parameter id="OBJECTIVE_COEFFICIENT" value="0"/>
			</listOfParameters>
		</kineticLaw>
	</reaction>
	<reaction id="RR00311" name="ATP:nucleoside-diphosphate phosphatransferase" reversible="true">
		<notes>
			<html:p>GENE ASSOCIATION:  PP0849 </html:p>
		</notes>
		<listOfReactants>
			<speciesReference species="C0002" />
			<speciesReference species="C0094" />
		</listOfReactants>
		<listOfProducts>
			<speciesReference species="C0051" />
			<speciesReference species="C0008" />
		</listOfProducts>
		<kineticLaw>
			<math xmlns="http://www.w3.org/1998/Math/MathML">
				<ci>FLUX_VALUE</ci>
			</math>
			<listOfParameters>
				<parameter id="LOWER_BOUND" value="-999999" units="mmol_per_gDW_per_hr"/>
				<parameter id="UPPER_BOUND" value="999999" units="mmol_per_gDW_per_hr"/>
				<parameter id="OBJECTIVE_COEFFICIENT" value="0"/>
			</listOfParameters>
		</kineticLaw>
	</reaction>
	<reaction id="RR00833" name="(R)-3-Hydroxybutanoate:NAD+ oxidoreductase" reversible="true">
		<notes>
			<html:p>GENE ASSOCIATION:  PP3073 </html:p>
		</notes>
		<listOfReactants>
			<speciesReference species="C0003" />
			<speciesReference species="C0785" />
		</listOfReactants>
		<listOfProducts>
			<speciesReference species="C0138" />
			<speciesReference species="C0065" />
			<speciesReference species="C0004" />
		</listOfProducts>
		<kineticLaw>
			<math xmlns="http://www.w3.org/1998/Math/MathML">
				<ci>FLUX_VALUE</ci>
			</math>
			<listOfParameters>
				<parameter id="LOWER_BOUND" value="-999999" units="mmol_per_gDW_per_hr"/>
				<parameter id="UPPER_BOUND" value="999999" units="mmol_per_gDW_per_hr"/>
				<parameter id="OBJECTIVE_COEFFICIENT" value="0"/>
			</listOfParameters>
		</kineticLaw>
	</reaction>
	<reaction id="RR03636" name="4-Hydroxybenzoate + Pyruvate &amp;gt;=&amp;lt; Chorismate" reversible="true">
		<notes>
			<html:p>GENE ASSOCIATION:  PP5317 </html:p>
		</notes>
		<listOfReactants>
			<speciesReference species="C0020" />
			<speciesReference species="C0133" />
		</listOfReactants>
		<listOfProducts>
			<speciesReference species="C0208" />
		</listOfProducts>
		<kineticLaw>
			<math xmlns="http://www.w3.org/1998/Math/MathML">
				<ci>FLUX_VALUE</ci>
			</math>
			<listOfParameters>
				<parameter id="LOWER_BOUND" value="-999999" units="mmol_per_gDW_per_hr"/>
				<parameter id="UPPER_BOUND" value="999999" units="mmol_per_gDW_per_hr"/>
				<parameter id="OBJECTIVE_COEFFICIENT" value="0"/>
			</listOfParameters>
		</kineticLaw>
	</reaction>
	<reaction id="RR00812" name="Palmitate:CoA ligase (AMP-forming)" reversible="true">
		<notes>
			<html:p>GENE ASSOCIATION: (PP4549) or (PP3458) or (PP4550)</html:p>
		</notes>
		<listOfReactants>
			<speciesReference species="C0002" />
			<speciesReference species="C0206" />
			<speciesReference species="C0010" />
		</listOfReactants>
		<listOfProducts>
			<speciesReference species="C0131" />
			<speciesReference species="C0012" />
			<speciesReference species="C0018" />
		</listOfProducts>
		<kineticLaw>
			<math xmlns="http://www.w3.org/1998/Math/MathML">
				<ci>FLUX_VALUE</ci>
			</math>
			<listOfParameters>
				<parameter id="LOWER_BOUND" value="-999999" units="mmol_per_gDW_per_hr"/>
				<parameter id="UPPER_BOUND" value="999999" units="mmol_per_gDW_per_hr"/>
				<parameter id="OBJECTIVE_COEFFICIENT" value="0"/>
			</listOfParameters>
		</kineticLaw>
	</reaction>
	<reaction id="RR00795" name="L-Proline:NADP+ 5-oxidoreductase" reversible="true">
		<notes>
			<html:p>GENE ASSOCIATION:  PP5095 </html:p>
		</notes>
		<listOfReactants>
			<speciesReference species="C0126" />
			<speciesReference species="C0006" />
		</listOfReactants>
		<listOfProducts>
			<speciesReference species="C2394" />
			<speciesReference species="C0065" stoichiometry="2" />
			<speciesReference species="C0005" />
		</listOfProducts>
		<kineticLaw>
			<math xmlns="http://www.w3.org/1998/Math/MathML">
				<ci>FLUX_VALUE</ci>
			</math>
			<listOfParameters>
				<parameter id="LOWER_BOUND" value="-999999" units="mmol_per_gDW_per_hr"/>
				<parameter id="UPPER_BOUND" value="999999" units="mmol_per_gDW_per_hr"/>
				<parameter id="OBJECTIVE_COEFFICIENT" value="0"/>
			</listOfParameters>
		</kineticLaw>
	</reaction>
	<reaction id="RR01573" name="L-Serine hydro-lyase (adding indoleglycerol-phosphate)" reversible="true">
		<notes>
			<html:p>GENE ASSOCIATION: (PP0082 and PP0083)</html:p>
		</notes>
		<listOfReactants>
			<speciesReference species="C0053" />
			<speciesReference species="C2184" />
		</listOfReactants>
		<listOfProducts>
			<speciesReference species="C0063" />
			<speciesReference species="C0100" />
			<speciesReference species="C0001" />
		</listOfProducts>
		<kineticLaw>
			<math xmlns="http://www.w3.org/1998/Math/MathML">
				<ci>FLUX_VALUE</ci>
			</math>
			<listOfParameters>
				<parameter id="LOWER_BOUND" value="-999999" units="mmol_per_gDW_per_hr"/>
				<parameter id="UPPER_BOUND" value="999999" units="mmol_per_gDW_per_hr"/>
				<parameter id="OBJECTIVE_COEFFICIENT" value="0"/>
			</listOfParameters>
		</kineticLaw>
	</reaction>
	<reaction id="RR00129" name="2,5-Dioxopentanoate:NADP+ 5-oxidoreductase" reversible="true">
		<notes>
			<html:p>GENE ASSOCIATION: </html:p>
		</notes>
		<listOfReactants>
			<speciesReference species="C0335" />
			<speciesReference species="C0006" />
			<speciesReference species="C0001" />
		</listOfReactants>
		<listOfProducts>
			<speciesReference species="C0065" stoichiometry="3" />
			<speciesReference species="C0005" />
			<speciesReference species="C0024" />
		</listOfProducts>
		<kineticLaw>
			<math xmlns="http://www.w3.org/1998/Math/MathML">
				<ci>FLUX_VALUE</ci>
			</math>
			<listOfParameters>
				<parameter id="LOWER_BOUND" value="-999999" units="mmol_per_gDW_per_hr"/>
				<parameter id="UPPER_BOUND" value="999999" units="mmol_per_gDW_per_hr"/>
				<parameter id="OBJECTIVE_COEFFICIENT" value="0"/>
			</listOfParameters>
		</kineticLaw>
	</reaction>
	<reaction id="RR04012" name="N-Succinyl-L-2,6-diaminoheptanedioate:2-ocoglytarateamino-transferase" reversible="true">
		<notes>
			<html:p>GENE ASSOCIATION:  PP1588 </html:p>
		</notes>
		<listOfReactants>
			<speciesReference species="C0024" />
			<speciesReference species="C2669" />
		</listOfReactants>
		<listOfProducts>
			<speciesReference species="C2695" />
			<speciesReference species="C0023" />
		</listOfProducts>
		<kineticLaw>
			<math xmlns="http://www.w3.org/1998/Math/MathML">
				<ci>FLUX_VALUE</ci>
			</math>
			<listOfParameters>
				<parameter id="LOWER_BOUND" value="-999999" units="mmol_per_gDW_per_hr"/>
				<parameter id="UPPER_BOUND" value="999999" units="mmol_per_gDW_per_hr"/>
				<parameter id="OBJECTIVE_COEFFICIENT" value="0"/>
			</listOfParameters>
		</kineticLaw>
	</reaction>
	<reaction id="RR03649" name="Carbamoyl-phosphate:L-ornithine carbamoyltransferase" reversible="true">
		<notes>
			<html:p>GENE ASSOCIATION: (PP1079) or (PP1000)</html:p>
		</notes>
		<listOfReactants>
			<speciesReference species="C0142" />
			<speciesReference species="C0062" />
		</listOfReactants>
		<listOfProducts>
			<speciesReference species="C0009" />
			<speciesReference species="C0065" />
			<speciesReference species="C0268" />
		</listOfProducts>
		<kineticLaw>
			<math xmlns="http://www.w3.org/1998/Math/MathML">
				<ci>FLUX_VALUE</ci>
			</math>
			<listOfParameters>
				<parameter id="LOWER_BOUND" value="-999999" units="mmol_per_gDW_per_hr"/>
				<parameter id="UPPER_BOUND" value="999999" units="mmol_per_gDW_per_hr"/>
				<parameter id="OBJECTIVE_COEFFICIENT" value="0"/>
			</listOfParameters>
		</kineticLaw>
	</reaction>
	<reaction id="RR08847" name="L-tyrosine reversible transport via proton symport" reversible="true">
		<notes>
			<html:p>GENE ASSOCIATION: (PP0927) or (PP4495)</html:p>
		</notes>
		<listOfReactants>
			<speciesReference species="EC0067" />
			<speciesReference species="EC0065" />
		</listOfReactants>
		<listOfProducts>
			<speciesReference species="C0065" />
			<speciesReference species="C0067" />
		</listOfProducts>
		<kineticLaw>
			<math xmlns="http://www.w3.org/1998/Math/MathML">
				<ci>FLUX_VALUE</ci>
			</math>
			<listOfParameters>
				<parameter id="LOWER_BOUND" value="-999999" units="mmol_per_gDW_per_hr"/>
				<parameter id="UPPER_BOUND" value="999999" units="mmol_per_gDW_per_hr"/>
				<parameter id="OBJECTIVE_COEFFICIENT" value="0"/>
			</listOfParameters>
		</kineticLaw>
	</reaction>
	<reaction id="RR00739" name="Acetyl-CoA:acetyl-CoA C-acetyltransferase" reversible="true">
		<notes>
			<html:p>GENE ASSOCIATION: (PP3280) or (PP4636) or (PP2051) or (PP3754) or (PP2137) or (PP2215) or (PP0582)</html:p>
		</notes>
		<listOfReactants>
			<speciesReference species="C0022" />
			<speciesReference species="C0118" />
		</listOfReactants>
		<listOfProducts>
			<speciesReference species="C3054" />
			<speciesReference species="C0010" />
		</listOfProducts>
		<kineticLaw>
			<math xmlns="http://www.w3.org/1998/Math/MathML">
				<ci>FLUX_VALUE</ci>
			</math>
			<listOfParameters>
				<parameter id="LOWER_BOUND" value="-999999" units="mmol_per_gDW_per_hr"/>
				<parameter id="UPPER_BOUND" value="999999" units="mmol_per_gDW_per_hr"/>
				<parameter id="OBJECTIVE_COEFFICIENT" value="0"/>
			</listOfParameters>
		</kineticLaw>
	</reaction>
	<reaction id="RR04095" name="(S)-Hydroxyhexanoyl-CoA hydro-lyase" reversible="true">
		<notes>
			<html:p>GENE ASSOCIATION: (PP2136) or (PP3283) or (PP3491) or (PP2217) or (PP4066) or (PP1412) or (PP1845) or (PP4030)</html:p>
		</notes>
		<listOfReactants>
			<speciesReference species="C3053" />
		</listOfReactants>
		<listOfProducts>
			<speciesReference species="C3056" />
			<speciesReference species="C0001" />
		</listOfProducts>
		<kineticLaw>
			<math xmlns="http://www.w3.org/1998/Math/MathML">
				<ci>FLUX_VALUE</ci>
			</math>
			<listOfParameters>
				<parameter id="LOWER_BOUND" value="-999999" units="mmol_per_gDW_per_hr"/>
				<parameter id="UPPER_BOUND" value="999999" units="mmol_per_gDW_per_hr"/>
				<parameter id="OBJECTIVE_COEFFICIENT" value="0"/>
			</listOfParameters>
		</kineticLaw>
	</reaction>
	<reaction id="RR00674" name="ATP:D-ribose-5-phosphate pyrophosphotransferase" reversible="true">
		<notes>
			<html:p>GENE ASSOCIATION:  PP0722 </html:p>
		</notes>
		<listOfReactants>
			<speciesReference species="C0002" />
			<speciesReference species="C0099" />
		</listOfReactants>
		<listOfProducts>
			<speciesReference species="C0018" />
			<speciesReference species="C0065" />
			<speciesReference species="C0101" />
		</listOfProducts>
		<kineticLaw>
			<math xmlns="http://www.w3.org/1998/Math/MathML">
				<ci>FLUX_VALUE</ci>
			</math>
			<listOfParameters>
				<parameter id="LOWER_BOUND" value="-999999" units="mmol_per_gDW_per_hr"/>
				<parameter id="UPPER_BOUND" value="999999" units="mmol_per_gDW_per_hr"/>
				<parameter id="OBJECTIVE_COEFFICIENT" value="0"/>
			</listOfParameters>
		</kineticLaw>
	</reaction>
	<reaction id="RR01999" name="Phosphoenolpyruvate:3-phosphoshikimate5-O-(1-carboxyvinyl)-transferase" reversible="true">
		<notes>
			<html:p>GENE ASSOCIATION:  PP1770 </html:p>
		</notes>
		<listOfReactants>
			<speciesReference species="C2000" />
			<speciesReference species="C0059" />
		</listOfReactants>
		<listOfProducts>
			<speciesReference species="C0917" />
			<speciesReference species="C0009" />
		</listOfProducts>
		<kineticLaw>
			<math xmlns="http://www.w3.org/1998/Math/MathML">
				<ci>FLUX_VALUE</ci>
			</math>
			<listOfParameters>
				<parameter id="LOWER_BOUND" value="-999999" units="mmol_per_gDW_per_hr"/>
				<parameter id="UPPER_BOUND" value="999999" units="mmol_per_gDW_per_hr"/>
				<parameter id="OBJECTIVE_COEFFICIENT" value="0"/>
			</listOfParameters>
		</kineticLaw>
	</reaction>
	<reaction id="RR03675" name="ATP:3-phospho-D-glycerate 1-phosphotransferase" reversible="true">
		<notes>
			<html:p>GENE ASSOCIATION:  PP4963 </html:p>
		</notes>
		<listOfReactants>
			<speciesReference species="C0002" />
			<speciesReference species="C0163" />
		</listOfReactants>
		<listOfProducts>
			<speciesReference species="C0195" />
			<speciesReference species="C0008" />
		</listOfProducts>
		<kineticLaw>
			<math xmlns="http://www.w3.org/1998/Math/MathML">
				<ci>FLUX_VALUE</ci>
			</math>
			<listOfParameters>
				<parameter id="LOWER_BOUND" value="-999999" units="mmol_per_gDW_per_hr"/>
				<parameter id="UPPER_BOUND" value="999999" units="mmol_per_gDW_per_hr"/>
				<parameter id="OBJECTIVE_COEFFICIENT" value="0"/>
			</listOfParameters>
		</kineticLaw>
	</reaction>
	<reaction id="RR00465" name="D-Mannose-6-phosphate ketol-isomerase" reversible="true">
		<notes>
			<html:p>GENE ASSOCIATION: (PP4860) or (PP1277)</html:p>
		</notes>
		<listOfReactants>
			<speciesReference species="C0227" />
		</listOfReactants>
		<listOfProducts>
			<speciesReference species="C0070" />
		</listOfProducts>
		<kineticLaw>
			<math xmlns="http://www.w3.org/1998/Math/MathML">
				<ci>FLUX_VALUE</ci>
			</math>
			<listOfParameters>
				<parameter id="LOWER_BOUND" value="-999999" units="mmol_per_gDW_per_hr"/>
				<parameter id="UPPER_BOUND" value="999999" units="mmol_per_gDW_per_hr"/>
				<parameter id="OBJECTIVE_COEFFICIENT" value="0"/>
			</listOfParameters>
		</kineticLaw>
	</reaction>
	<reaction id="RR00706" name="N-(L-Argininosuccinate) arginie-lyase" reversible="true">
		<notes>
			<html:p>GENE ASSOCIATION:  PP0184 </html:p>
		</notes>
		<listOfReactants>
			<speciesReference species="C2126" />
		</listOfReactants>
		<listOfProducts>
			<speciesReference species="C0050" />
			<speciesReference species="C0104" />
		</listOfProducts>
		<kineticLaw>
			<math xmlns="http://www.w3.org/1998/Math/MathML">
				<ci>FLUX_VALUE</ci>
			</math>
			<listOfParameters>
				<parameter id="LOWER_BOUND" value="-999999" units="mmol_per_gDW_per_hr"/>
				<parameter id="UPPER_BOUND" value="999999" units="mmol_per_gDW_per_hr"/>
				<parameter id="OBJECTIVE_COEFFICIENT" value="0"/>
			</listOfParameters>
		</kineticLaw>
	</reaction>
	<reaction id="RR02468" name="3-Isopropylmalate:NAD+ oxidoreductase" reversible="true">
		<notes>
			<html:p>GENE ASSOCIATION:  PP1988 </html:p>
		</notes>
		<listOfReactants>
			<speciesReference species="C0003" />
			<speciesReference species="C2663" />
		</listOfReactants>
		<listOfProducts>
			<speciesReference species="C2576" />
			<speciesReference species="C0065" />
			<speciesReference species="C0004" />
		</listOfProducts>
		<kineticLaw>
			<math xmlns="http://www.w3.org/1998/Math/MathML">
				<ci>FLUX_VALUE</ci>
			</math>
			<listOfParameters>
				<parameter id="LOWER_BOUND" value="-999999" units="mmol_per_gDW_per_hr"/>
				<parameter id="UPPER_BOUND" value="999999" units="mmol_per_gDW_per_hr"/>
				<parameter id="OBJECTIVE_COEFFICIENT" value="0"/>
			</listOfParameters>
		</kineticLaw>
	</reaction>
	<reaction id="RR02510" name="1-(5-Phosphoribosyl)-5-amino-4-carboxyimidazole:L-aspartate ligase(ADP-forming)" reversible="true">
		<notes>
			<html:p>GENE ASSOCIATION:  PP1240 </html:p>
		</notes>
		<listOfReactants>
			<speciesReference species="C0002" />
			<speciesReference species="C2857" />
			<speciesReference species="C0041" />
		</listOfReactants>
		<listOfProducts>
			<speciesReference species="C2890" />
			<speciesReference species="C0009" />
			<speciesReference species="C0065" />
			<speciesReference species="C0008" />
		</listOfProducts>
		<kineticLaw>
			<math xmlns="http://www.w3.org/1998/Math/MathML">
				<ci>FLUX_VALUE</ci>
			</math>
			<listOfParameters>
				<parameter id="LOWER_BOUND" value="-999999" units="mmol_per_gDW_per_hr"/>
				<parameter id="UPPER_BOUND" value="999999" units="mmol_per_gDW_per_hr"/>
				<parameter id="OBJECTIVE_COEFFICIENT" value="0"/>
			</listOfParameters>
		</kineticLaw>
	</reaction>
	<reaction id="RR02333" name="L-Alanine:3-oxopropanoate aminotransferase" reversible="true">
		<notes>
			<html:p>GENE ASSOCIATION:  PP0596 </html:p>
		</notes>
		<listOfReactants>
			<speciesReference species="C3500" />
			<speciesReference species="C0035" />
		</listOfReactants>
		<listOfProducts>
			<speciesReference species="C0020" />
			<speciesReference species="C2065" />
			<speciesReference species="C0065" />
		</listOfProducts>
		<kineticLaw>
			<math xmlns="http://www.w3.org/1998/Math/MathML">
				<ci>FLUX_VALUE</ci>
			</math>
			<listOfParameters>
				<parameter id="LOWER_BOUND" value="-999999" units="mmol_per_gDW_per_hr"/>
				<parameter id="UPPER_BOUND" value="999999" units="mmol_per_gDW_per_hr"/>
				<parameter id="OBJECTIVE_COEFFICIENT" value="0"/>
			</listOfParameters>
		</kineticLaw>
	</reaction>
	<reaction id="RR02222" name="2-Isopropylmalate hydro-lyase" reversible="true">
		<notes>
			<html:p>GENE ASSOCIATION: (PP1986 and PP1985)</html:p>
		</notes>
		<listOfReactants>
			<speciesReference species="C1626" />
		</listOfReactants>
		<listOfProducts>
			<speciesReference species="C1690" />
			<speciesReference species="C0001" />
		</listOfProducts>
		<kineticLaw>
			<math xmlns="http://www.w3.org/1998/Math/MathML">
				<ci>FLUX_VALUE</ci>
			</math>
			<listOfParameters>
				<parameter id="LOWER_BOUND" value="-999999" units="mmol_per_gDW_per_hr"/>
				<parameter id="UPPER_BOUND" value="999999" units="mmol_per_gDW_per_hr"/>
				<parameter id="OBJECTIVE_COEFFICIENT" value="0"/>
			</listOfParameters>
		</kineticLaw>
	</reaction>
	<reaction id="RR00772" name="glycine synthase" reversible="true">
		<notes>
			<html:p>GENE ASSOCIATION: (PP5194) or (PP0986)</html:p>
		</notes>
		<listOfReactants>
			<speciesReference species="C0003" />
			<speciesReference species="C0085" />
			<speciesReference species="C0033" />
		</listOfReactants>
		<listOfProducts>
			<speciesReference species="C0122" />
			<speciesReference species="C0957" />
			<speciesReference species="C0004" />
			<speciesReference species="C0011" />
		</listOfProducts>
		<kineticLaw>
			<math xmlns="http://www.w3.org/1998/Math/MathML">
				<ci>FLUX_VALUE</ci>
			</math>
			<listOfParameters>
				<parameter id="LOWER_BOUND" value="-999999" units="mmol_per_gDW_per_hr"/>
				<parameter id="UPPER_BOUND" value="999999" units="mmol_per_gDW_per_hr"/>
				<parameter id="OBJECTIVE_COEFFICIENT" value="0"/>
			</listOfParameters>
		</kineticLaw>
	</reaction>
	<reaction id="RR00124" name="L-Alanine:2-oxoglutarate aminotransferase" reversible="true">
		<notes>
			<html:p>GENE ASSOCIATION:  PP0214 </html:p>
		</notes>
		<listOfReactants>
			<speciesReference species="C0035" />
			<speciesReference species="C0024" />
		</listOfReactants>
		<listOfProducts>
			<speciesReference species="C0020" />
			<speciesReference species="C0023" />
		</listOfProducts>
		<kineticLaw>
			<math xmlns="http://www.w3.org/1998/Math/MathML">
				<ci>FLUX_VALUE</ci>
			</math>
			<listOfParameters>
				<parameter id="LOWER_BOUND" value="-999999" units="mmol_per_gDW_per_hr"/>
				<parameter id="UPPER_BOUND" value="999999" units="mmol_per_gDW_per_hr"/>
				<parameter id="OBJECTIVE_COEFFICIENT" value="0"/>
			</listOfParameters>
		</kineticLaw>
	</reaction>
	<reaction id="RR01269" name="5-Dehydro-4-deoxy-D-glucarate hydro-lyase (decarboxylating)" reversible="true">
		<notes>
			<html:p>GENE ASSOCIATION:  PP3599 </html:p>
		</notes>
		<listOfReactants>
			<speciesReference species="C0506" />
			<speciesReference species="C0065" stoichiometry="2" />
		</listOfReactants>
		<listOfProducts>
			<speciesReference species="C0335" />
			<speciesReference species="C0011" />
			<speciesReference species="C0001" />
		</listOfProducts>
		<kineticLaw>
			<math xmlns="http://www.w3.org/1998/Math/MathML">
				<ci>FLUX_VALUE</ci>
			</math>
			<listOfParameters>
				<parameter id="LOWER_BOUND" value="-999999" units="mmol_per_gDW_per_hr"/>
				<parameter id="UPPER_BOUND" value="999999" units="mmol_per_gDW_per_hr"/>
				<parameter id="OBJECTIVE_COEFFICIENT" value="0"/>
			</listOfParameters>
		</kineticLaw>
	</reaction>
	<reaction id="RR00131" name="Isocitrate:NADP+ oxidoreductase (decarboxylating)" reversible="true">
		<notes>
			<html:p>GENE ASSOCIATION: (PP4012 and PP4011)</html:p>
		</notes>
		<listOfReactants>
			<speciesReference species="C0254" />
			<speciesReference species="C0006" />
		</listOfReactants>
		<listOfProducts>
			<speciesReference species="C0005" />
			<speciesReference species="C0024" />
			<speciesReference species="C0011" />
		</listOfProducts>
		<kineticLaw>
			<math xmlns="http://www.w3.org/1998/Math/MathML">
				<ci>FLUX_VALUE</ci>
			</math>
			<listOfParameters>
				<parameter id="LOWER_BOUND" value="-999999" units="mmol_per_gDW_per_hr"/>
				<parameter id="UPPER_BOUND" value="999999" units="mmol_per_gDW_per_hr"/>
				<parameter id="OBJECTIVE_COEFFICIENT" value="0"/>
			</listOfParameters>
		</kineticLaw>
	</reaction>
	<reaction id="RR02474" name="(R)-2,3-Dihydroxy-3-methylbutanoate:NADP+ oxidoreductase(isomerizing)" reversible="true">
		<notes>
			<html:p>GENE ASSOCIATION:  PP4678 </html:p>
		</notes>
		<listOfReactants>
			<speciesReference species="C2591" />
			<speciesReference species="C0006" />
		</listOfReactants>
		<listOfProducts>
			<speciesReference species="C3641" />
			<speciesReference species="C0005" />
		</listOfProducts>
		<kineticLaw>
			<math xmlns="http://www.w3.org/1998/Math/MathML">
				<ci>FLUX_VALUE</ci>
			</math>
			<listOfParameters>
				<parameter id="LOWER_BOUND" value="-999999" units="mmol_per_gDW_per_hr"/>
				<parameter id="UPPER_BOUND" value="999999" units="mmol_per_gDW_per_hr"/>
				<parameter id="OBJECTIVE_COEFFICIENT" value="0"/>
			</listOfParameters>
		</kineticLaw>
	</reaction>
	<reaction id="RR00181" name="Pyruvate:carbon-dioxide ligase (ADP-forming)" reversible="true">
		<notes>
			<html:p>GENE ASSOCIATION:  PP5347 </html:p>
		</notes>
		<listOfReactants>
			<speciesReference species="C0234" />
			<speciesReference species="C0020" />
			<speciesReference species="C0002" />
		</listOfReactants>
		<listOfProducts>
			<speciesReference species="C0009" />
			<speciesReference species="C0032" />
			<speciesReference species="C0065" />
			<speciesReference species="C0008" />
		</listOfProducts>
		<kineticLaw>
			<math xmlns="http://www.w3.org/1998/Math/MathML">
				<ci>FLUX_VALUE</ci>
			</math>
			<listOfParameters>
				<parameter id="LOWER_BOUND" value="-999999" units="mmol_per_gDW_per_hr"/>
				<parameter id="UPPER_BOUND" value="999999" units="mmol_per_gDW_per_hr"/>
				<parameter id="OBJECTIVE_COEFFICIENT" value="0"/>
			</listOfParameters>
		</kineticLaw>
	</reaction>
	<reaction id="RR01974" name="Guanosine 3'-diphosphate 5'-triphosphate 5'-phosphohydrolase" reversible="true">
		<notes>
			<html:p>GENE ASSOCIATION:  PP5216 </html:p>
		</notes>
		<listOfReactants>
			<speciesReference species="C2711" />
			<speciesReference species="C0001" />
		</listOfReactants>
		<listOfProducts>
			<speciesReference species="C0889" />
			<speciesReference species="C0009" />
			<speciesReference species="C0065" />
		</listOfProducts>
		<kineticLaw>
			<math xmlns="http://www.w3.org/1998/Math/MathML">
				<ci>FLUX_VALUE</ci>
			</math>
			<listOfParameters>
				<parameter id="LOWER_BOUND" value="-999999" units="mmol_per_gDW_per_hr"/>
				<parameter id="UPPER_BOUND" value="999999" units="mmol_per_gDW_per_hr"/>
				<parameter id="OBJECTIVE_COEFFICIENT" value="0"/>
			</listOfParameters>
		</kineticLaw>
	</reaction>
	<reaction id="RR02032" name="ATP:nucleoside-diphosphate phosphatransferase" reversible="true">
		<notes>
			<html:p>GENE ASSOCIATION:  PP0849 </html:p>
		</notes>
		<listOfReactants>
			<speciesReference species="C0958" />
			<speciesReference species="C0002" />
			<speciesReference species="C0065" />
		</listOfReactants>
		<listOfProducts>
			<speciesReference species="C0959" />
			<speciesReference species="C0008" />
		</listOfProducts>
		<kineticLaw>
			<math xmlns="http://www.w3.org/1998/Math/MathML">
				<ci>FLUX_VALUE</ci>
			</math>
			<listOfParameters>
				<parameter id="LOWER_BOUND" value="-999999" units="mmol_per_gDW_per_hr"/>
				<parameter id="UPPER_BOUND" value="999999" units="mmol_per_gDW_per_hr"/>
				<parameter id="OBJECTIVE_COEFFICIENT" value="0"/>
			</listOfParameters>
		</kineticLaw>
	</reaction>
	<reaction id="RR01903" name="L-Glutamate 5-semialdehyde &amp;gt;=&amp;lt; (S)-1-Pyrroline-5-carboxylate + H2O" reversible="true">
		<notes>
			<html:p>GENE ASSOCIATION: </html:p>
		</notes>
		<listOfReactants>
			<speciesReference species="C0844" />
		</listOfReactants>
		<listOfProducts>
			<speciesReference species="C2394" />
			<speciesReference species="C0065" />
			<speciesReference species="C0001" />
		</listOfProducts>
		<kineticLaw>
			<math xmlns="http://www.w3.org/1998/Math/MathML">
				<ci>FLUX_VALUE</ci>
			</math>
			<listOfParameters>
				<parameter id="LOWER_BOUND" value="-999999" units="mmol_per_gDW_per_hr"/>
				<parameter id="UPPER_BOUND" value="999999" units="mmol_per_gDW_per_hr"/>
				<parameter id="OBJECTIVE_COEFFICIENT" value="0"/>
			</listOfParameters>
		</kineticLaw>
	</reaction>
	<reaction id="RR01237" name="Dihydrofolate:NADP+ oxidoreductase" reversible="true">
		<notes>
			<html:p>GENE ASSOCIATION:  PP5132 </html:p>
		</notes>
		<listOfReactants>
			<speciesReference species="C0325" />
			<speciesReference species="C0006" />
		</listOfReactants>
		<listOfProducts>
			<speciesReference species="C0389" />
			<speciesReference species="C0005" />
		</listOfProducts>
		<kineticLaw>
			<math xmlns="http://www.w3.org/1998/Math/MathML">
				<ci>FLUX_VALUE</ci>
			</math>
			<listOfParameters>
				<parameter id="LOWER_BOUND" value="-999999" units="mmol_per_gDW_per_hr"/>
				<parameter id="UPPER_BOUND" value="999999" units="mmol_per_gDW_per_hr"/>
				<parameter id="OBJECTIVE_COEFFICIENT" value="0"/>
			</listOfParameters>
		</kineticLaw>
	</reaction>
	<reaction id="RR04371" name="AIRC3" reversible="true">
		<notes>
			<html:p>GENE ASSOCIATION:  PP5336 </html:p>
		</notes>
		<listOfReactants>
			<speciesReference species="C2857" />
		</listOfReactants>
		<listOfProducts>
			<speciesReference species="C9260" />
		</listOfProducts>
		<kineticLaw>
			<math xmlns="http://www.w3.org/1998/Math/MathML">
				<ci>FLUX_VALUE</ci>
			</math>
			<listOfParameters>
				<parameter id="LOWER_BOUND" value="-999999" units="mmol_per_gDW_per_hr"/>
				<parameter id="UPPER_BOUND" value="999999" units="mmol_per_gDW_per_hr"/>
				<parameter id="OBJECTIVE_COEFFICIENT" value="0"/>
			</listOfParameters>
		</kineticLaw>
	</reaction>
	<reaction id="RR01374" name="L-Cysteate:2-oxoglutarate aminotransferase" reversible="true">
		<notes>
			<html:p>GENE ASSOCIATION: (PP3721) or (PP0858) or (PP4692) or (PP1872)</html:p>
		</notes>
		<listOfReactants>
			<speciesReference species="C0391" />
			<speciesReference species="C0065" stoichiometry="2" />
			<speciesReference species="C0024" />
		</listOfReactants>
		<listOfProducts>
			<speciesReference species="C3219" />
			<speciesReference species="C0245" />
		</listOfProducts>
		<kineticLaw>
			<math xmlns="http://www.w3.org/1998/Math/MathML">
				<ci>FLUX_VALUE</ci>
			</math>
			<listOfParameters>
				<parameter id="LOWER_BOUND" value="-999999" units="mmol_per_gDW_per_hr"/>
				<parameter id="UPPER_BOUND" value="999999" units="mmol_per_gDW_per_hr"/>
				<parameter id="OBJECTIVE_COEFFICIENT" value="0"/>
			</listOfParameters>
		</kineticLaw>
	</reaction>
	<reaction id="RR00364" name="Phosphoenolpyruvate:UDP-N-acetyl-D-glucosamine1-carboxyvinyl-transferase" reversible="true">
		<notes>
			<html:p>GENE ASSOCIATION:  PP0964 </html:p>
		</notes>
		<listOfReactants>
			<speciesReference species="C0037" />
			<speciesReference species="C0059" />
		</listOfReactants>
		<listOfProducts>
			<speciesReference species="C2789" />
			<speciesReference species="C0009" />
		</listOfProducts>
		<kineticLaw>
			<math xmlns="http://www.w3.org/1998/Math/MathML">
				<ci>FLUX_VALUE</ci>
			</math>
			<listOfParameters>
				<parameter id="LOWER_BOUND" value="-999999" units="mmol_per_gDW_per_hr"/>
				<parameter id="UPPER_BOUND" value="999999" units="mmol_per_gDW_per_hr"/>
				<parameter id="OBJECTIVE_COEFFICIENT" value="0"/>
			</listOfParameters>
		</kineticLaw>
	</reaction>
	<reaction id="RR03554" name="ATP:L-glutamate 1-phosphotransferase" reversible="true">
		<notes>
			<html:p>GENE ASSOCIATION: </html:p>
		</notes>
		<listOfReactants>
			<speciesReference species="C0002" />
			<speciesReference species="C0065" stoichiometry="2" />
			<speciesReference species="C0023" />
		</listOfReactants>
		<listOfProducts>
			<speciesReference species="C3348" />
			<speciesReference species="C0008" />
		</listOfProducts>
		<kineticLaw>
			<math xmlns="http://www.w3.org/1998/Math/MathML">
				<ci>FLUX_VALUE</ci>
			</math>
			<listOfParameters>
				<parameter id="LOWER_BOUND" value="-999999" units="mmol_per_gDW_per_hr"/>
				<parameter id="UPPER_BOUND" value="999999" units="mmol_per_gDW_per_hr"/>
				<parameter id="OBJECTIVE_COEFFICIENT" value="0"/>
			</listOfParameters>
		</kineticLaw>
	</reaction>
	<reaction id="RR03546" name="Acetyl-CoA:orthophosphate acetyltransferase" reversible="true">
		<notes>
			<html:p>GENE ASSOCIATION:  PP0774 </html:p>
		</notes>
		<listOfReactants>
			<speciesReference species="C0022" />
			<speciesReference species="C0009" />
		</listOfReactants>
		<listOfProducts>
			<speciesReference species="C0188" />
			<speciesReference species="C0010" />
		</listOfProducts>
		<kineticLaw>
			<math xmlns="http://www.w3.org/1998/Math/MathML">
				<ci>FLUX_VALUE</ci>
			</math>
			<listOfParameters>
				<parameter id="LOWER_BOUND" value="-999999" units="mmol_per_gDW_per_hr"/>
				<parameter id="UPPER_BOUND" value="999999" units="mmol_per_gDW_per_hr"/>
				<parameter id="OBJECTIVE_COEFFICIENT" value="0"/>
			</listOfParameters>
		</kineticLaw>
	</reaction>
	<reaction id="RR00704" name="N6-(1,2-Dicarboxyethyl)AMP AMP-lyase" reversible="true">
		<notes>
			<html:p>GENE ASSOCIATION:  PP4016 </html:p>
		</notes>
		<listOfReactants>
			<speciesReference species="C2339" />
		</listOfReactants>
		<listOfProducts>
			<speciesReference species="C0018" />
			<speciesReference species="C0104" />
		</listOfProducts>
		<kineticLaw>
			<math xmlns="http://www.w3.org/1998/Math/MathML">
				<ci>FLUX_VALUE</ci>
			</math>
			<listOfParameters>
				<parameter id="LOWER_BOUND" value="-999999" units="mmol_per_gDW_per_hr"/>
				<parameter id="UPPER_BOUND" value="999999" units="mmol_per_gDW_per_hr"/>
				<parameter id="OBJECTIVE_COEFFICIENT" value="0"/>
			</listOfParameters>
		</kineticLaw>
	</reaction>
	<reaction id="RR00681" name="D-Ribose-5-phosphate ketol-isomerase" reversible="true">
		<notes>
			<html:p>GENE ASSOCIATION:  PP5150 </html:p>
		</notes>
		<listOfReactants>
			<speciesReference species="C0099" />
		</listOfReactants>
		<listOfProducts>
			<speciesReference species="C0165" />
		</listOfProducts>
		<kineticLaw>
			<math xmlns="http://www.w3.org/1998/Math/MathML">
				<ci>FLUX_VALUE</ci>
			</math>
			<listOfParameters>
				<parameter id="LOWER_BOUND" value="-999999" units="mmol_per_gDW_per_hr"/>
				<parameter id="UPPER_BOUND" value="999999" units="mmol_per_gDW_per_hr"/>
				<parameter id="OBJECTIVE_COEFFICIENT" value="0"/>
			</listOfParameters>
		</kineticLaw>
	</reaction>
	<reaction id="RR00098" name="ATP:polyphosphate phosphotransferase" reversible="true">
		<notes>
			<html:p>GENE ASSOCIATION:  PP5217 </html:p>
		</notes>
		<listOfReactants>
			<speciesReference species="C0012" />
			<speciesReference species="C0002" />
		</listOfReactants>
		<listOfProducts>
			<speciesReference species="C2062" />
			<speciesReference species="C0008" />
		</listOfProducts>
		<kineticLaw>
			<math xmlns="http://www.w3.org/1998/Math/MathML">
				<ci>FLUX_VALUE</ci>
			</math>
			<listOfParameters>
				<parameter id="LOWER_BOUND" value="-999999" units="mmol_per_gDW_per_hr"/>
				<parameter id="UPPER_BOUND" value="999999" units="mmol_per_gDW_per_hr"/>
				<parameter id="OBJECTIVE_COEFFICIENT" value="0"/>
			</listOfParameters>
		</kineticLaw>
	</reaction>
	<reaction id="RR01048" name="Orotidine-5'-phosphate:pyrophosphate phosphoribosyltransferase" reversible="true">
		<notes>
			<html:p>GENE ASSOCIATION:  PP5291 </html:p>
		</notes>
		<listOfReactants>
			<speciesReference species="C0012" />
			<speciesReference species="C0798" />
		</listOfReactants>
		<listOfProducts>
			<speciesReference species="C0240" />
			<speciesReference species="C0101" />
		</listOfProducts>
		<kineticLaw>
			<math xmlns="http://www.w3.org/1998/Math/MathML">
				<ci>FLUX_VALUE</ci>
			</math>
			<listOfParameters>
				<parameter id="LOWER_BOUND" value="-999999" units="mmol_per_gDW_per_hr"/>
				<parameter id="UPPER_BOUND" value="999999" units="mmol_per_gDW_per_hr"/>
				<parameter id="OBJECTIVE_COEFFICIENT" value="0"/>
			</listOfParameters>
		</kineticLaw>
	</reaction>
	<reaction id="RR00685" name="D-Glyceraldehyde-3-phosphate:NAD+ oxidoreductase(phosphorylating)" reversible="true">
		<notes>
			<html:p>GENE ASSOCIATION:  PP1009 </html:p>
		</notes>
		<listOfReactants>
			<speciesReference species="C0003" />
			<speciesReference species="C0100" />
			<speciesReference species="C0009" />
		</listOfReactants>
		<listOfProducts>
			<speciesReference species="C0195" />
			<speciesReference species="C0065" />
			<speciesReference species="C0004" />
		</listOfProducts>
		<kineticLaw>
			<math xmlns="http://www.w3.org/1998/Math/MathML">
				<ci>FLUX_VALUE</ci>
			</math>
			<listOfParameters>
				<parameter id="LOWER_BOUND" value="-999999" units="mmol_per_gDW_per_hr"/>
				<parameter id="UPPER_BOUND" value="999999" units="mmol_per_gDW_per_hr"/>
				<parameter id="OBJECTIVE_COEFFICIENT" value="0"/>
			</listOfParameters>
		</kineticLaw>
	</reaction>
	<reaction id="RR03555" name="UDP-N-acetyl-D-glucosamine 2-epimerase" reversible="true">
		<notes>
			<html:p>GENE ASSOCIATION:  PP1811 </html:p>
		</notes>
		<listOfReactants>
			<speciesReference species="C0037" />
		</listOfReactants>
		<listOfProducts>
			<speciesReference species="C0847" />
		</listOfProducts>
		<kineticLaw>
			<math xmlns="http://www.w3.org/1998/Math/MathML">
				<ci>FLUX_VALUE</ci>
			</math>
			<listOfParameters>
				<parameter id="LOWER_BOUND" value="-999999" units="mmol_per_gDW_per_hr"/>
				<parameter id="UPPER_BOUND" value="999999" units="mmol_per_gDW_per_hr"/>
				<parameter id="OBJECTIVE_COEFFICIENT" value="0"/>
			</listOfParameters>
		</kineticLaw>
	</reaction>
	<reaction id="RR01147" name="ATP:(d)GMP phosphotransferase" reversible="true">
		<notes>
			<html:p>GENE ASSOCIATION:  PP5296 </html:p>
		</notes>
		<listOfReactants>
			<speciesReference species="C0002" />
			<speciesReference species="C0290" />
		</listOfReactants>
		<listOfProducts>
			<speciesReference species="C0008" />
			<speciesReference species="C0289" />
		</listOfProducts>
		<kineticLaw>
			<math xmlns="http://www.w3.org/1998/Math/MathML">
				<ci>FLUX_VALUE</ci>
			</math>
			<listOfParameters>
				<parameter id="LOWER_BOUND" value="-999999" units="mmol_per_gDW_per_hr"/>
				<parameter id="UPPER_BOUND" value="999999" units="mmol_per_gDW_per_hr"/>
				<parameter id="OBJECTIVE_COEFFICIENT" value="0"/>
			</listOfParameters>
		</kineticLaw>
	</reaction>
	<reaction id="RR02500" name="10-Formyltetrahydrofolate:5'-phosphoribosyl-5-amino-4-imidazolecarboxamide formyltransferase" reversible="true">
		<notes>
			<html:p>GENE ASSOCIATION:  PP4822 </html:p>
		</notes>
		<listOfReactants>
			<speciesReference species="C0193" />
			<speciesReference species="C2817" />
		</listOfReactants>
		<listOfProducts>
			<speciesReference species="C0085" />
			<speciesReference species="C2849" />
		</listOfProducts>
		<kineticLaw>
			<math xmlns="http://www.w3.org/1998/Math/MathML">
				<ci>FLUX_VALUE</ci>
			</math>
			<listOfParameters>
				<parameter id="LOWER_BOUND" value="-999999" units="mmol_per_gDW_per_hr"/>
				<parameter id="UPPER_BOUND" value="999999" units="mmol_per_gDW_per_hr"/>
				<parameter id="OBJECTIVE_COEFFICIENT" value="0"/>
			</listOfParameters>
		</kineticLaw>
	</reaction>
	<reaction id="RR00598" name="5,10-Methylenetetrahydrofolate:glycine hydroxymethyltransferase" reversible="true">
		<notes>
			<html:p>GENE ASSOCIATION: (PP0671) or (PP0322)</html:p>
		</notes>
		<listOfReactants>
			<speciesReference species="C0122" />
			<speciesReference species="C0033" />
			<speciesReference species="C0001" />
		</listOfReactants>
		<listOfProducts>
			<speciesReference species="C0053" />
			<speciesReference species="C0085" />
		</listOfProducts>
		<kineticLaw>
			<math xmlns="http://www.w3.org/1998/Math/MathML">
				<ci>FLUX_VALUE</ci>
			</math>
			<listOfParameters>
				<parameter id="LOWER_BOUND" value="-999999" units="mmol_per_gDW_per_hr"/>
				<parameter id="UPPER_BOUND" value="999999" units="mmol_per_gDW_per_hr"/>
				<parameter id="OBJECTIVE_COEFFICIENT" value="0"/>
			</listOfParameters>
		</kineticLaw>
	</reaction>
	<reaction id="RR03162" name="Cobalt-precorrin 6 + NADPH + H+ &amp;gt;=&amp;lt; Cobalt-dihydro-precorrin 6 +NADP+" reversible="true">
		<notes>
			<html:p>GENE ASSOCIATION:  PP4832 </html:p>
		</notes>
		<listOfReactants>
			<speciesReference species="C0065" />
			<speciesReference species="C0005" />
			<speciesReference species="C8690" />
		</listOfReactants>
		<listOfProducts>
			<speciesReference species="C8691" />
			<speciesReference species="C0006" />
		</listOfProducts>
		<kineticLaw>
			<math xmlns="http://www.w3.org/1998/Math/MathML">
				<ci>FLUX_VALUE</ci>
			</math>
			<listOfParameters>
				<parameter id="LOWER_BOUND" value="-999999" units="mmol_per_gDW_per_hr"/>
				<parameter id="UPPER_BOUND" value="999999" units="mmol_per_gDW_per_hr"/>
				<parameter id="OBJECTIVE_COEFFICIENT" value="0"/>
			</listOfParameters>
		</kineticLaw>
	</reaction>
	<reaction id="RR02322" name="(S)-3-Hydroxydodecanoyl-CoA hydro-lyase" reversible="true">
		<notes>
			<html:p>GENE ASSOCIATION: (PP2136) or (PP3283) or (PP3491) or (PP2217) or (PP4066) or (PP1412) or (PP1845) or (PP4030)</html:p>
		</notes>
		<listOfReactants>
			<speciesReference species="C3047" />
		</listOfReactants>
		<listOfProducts>
			<speciesReference species="C2029" />
			<speciesReference species="C0001" />
		</listOfProducts>
		<kineticLaw>
			<math xmlns="http://www.w3.org/1998/Math/MathML">
				<ci>FLUX_VALUE</ci>
			</math>
			<listOfParameters>
				<parameter id="LOWER_BOUND" value="-999999" units="mmol_per_gDW_per_hr"/>
				<parameter id="UPPER_BOUND" value="999999" units="mmol_per_gDW_per_hr"/>
				<parameter id="OBJECTIVE_COEFFICIENT" value="0"/>
			</listOfParameters>
		</kineticLaw>
	</reaction>
	<reaction id="RR08763" name="AKGt2r" reversible="true">
		<notes>
			<html:p>GENE ASSOCIATION: (PP1400) or (PP1378) or (PP4461)</html:p>
		</notes>
		<listOfReactants>
			<speciesReference species="EC0024" />
			<speciesReference species="EC0065" />
		</listOfReactants>
		<listOfProducts>
			<speciesReference species="C0065" />
			<speciesReference species="C0024" />
		</listOfProducts>
		<kineticLaw>
			<math xmlns="http://www.w3.org/1998/Math/MathML">
				<ci>FLUX_VALUE</ci>
			</math>
			<listOfParameters>
				<parameter id="LOWER_BOUND" value="-999999" units="mmol_per_gDW_per_hr"/>
				<parameter id="UPPER_BOUND" value="999999" units="mmol_per_gDW_per_hr"/>
				<parameter id="OBJECTIVE_COEFFICIENT" value="0"/>
			</listOfParameters>
		</kineticLaw>
	</reaction>
	<reaction id="RR04368" name="succinate dehyrdogenase" reversible="true">
		<notes>
			<html:p>GENE ASSOCIATION: (PP4190 and PP4191 and PP4192 and PP4193)</html:p>
		</notes>
		<listOfReactants>
			<speciesReference species="C9314" />
			<speciesReference species="C0964" />
		</listOfReactants>
		<listOfProducts>
			<speciesReference species="C0015" />
			<speciesReference species="C9315" />
		</listOfProducts>
		<kineticLaw>
			<math xmlns="http://www.w3.org/1998/Math/MathML">
				<ci>FLUX_VALUE</ci>
			</math>
			<listOfParameters>
				<parameter id="LOWER_BOUND" value="-999999" units="mmol_per_gDW_per_hr"/>
				<parameter id="UPPER_BOUND" value="999999" units="mmol_per_gDW_per_hr"/>
				<parameter id="OBJECTIVE_COEFFICIENT" value="0"/>
			</listOfParameters>
		</kineticLaw>
	</reaction>
	<reaction id="RR00690" name="D-Fructose-1,6-bisphosphate D-glyceraldehyde-3-phosphate-lyase" reversible="true">
		<notes>
			<html:p>GENE ASSOCIATION:  PP4960 </html:p>
		</notes>
		<listOfReactants>
			<speciesReference species="C0284" />
		</listOfReactants>
		<listOfProducts>
			<speciesReference species="C0100" />
			<speciesReference species="C0093" />
		</listOfProducts>
		<kineticLaw>
			<math xmlns="http://www.w3.org/1998/Math/MathML">
				<ci>FLUX_VALUE</ci>
			</math>
			<listOfParameters>
				<parameter id="LOWER_BOUND" value="-999999" units="mmol_per_gDW_per_hr"/>
				<parameter id="UPPER_BOUND" value="999999" units="mmol_per_gDW_per_hr"/>
				<parameter id="OBJECTIVE_COEFFICIENT" value="0"/>
			</listOfParameters>
		</kineticLaw>
	</reaction>
	<reaction id="RR03582" name="Isopentenyl-diphosphate delta3-delta2-isomerase" reversible="true">
		<notes>
			<html:p>GENE ASSOCIATION: </html:p>
		</notes>
		<listOfReactants>
			<speciesReference species="C0111" />
		</listOfReactants>
		<listOfProducts>
			<speciesReference species="C0194" />
		</listOfProducts>
		<kineticLaw>
			<math xmlns="http://www.w3.org/1998/Math/MathML">
				<ci>FLUX_VALUE</ci>
			</math>
			<listOfParameters>
				<parameter id="LOWER_BOUND" value="-999999" units="mmol_per_gDW_per_hr"/>
				<parameter id="UPPER_BOUND" value="999999" units="mmol_per_gDW_per_hr"/>
				<parameter id="OBJECTIVE_COEFFICIENT" value="0"/>
			</listOfParameters>
		</kineticLaw>
	</reaction>
	<reaction id="RR03019" name="UDPMurAc(oyl-L-Ala-D-gamma-Glu-L-Lys-D-Ala-D-Ala):undecaprenyl-phosphate phospho-N-acetylmuramoyl-pentapeptide-transferase" reversible="true">
		<notes>
			<html:p>GENE ASSOCIATION:  PP1334 </html:p>
		</notes>
		<listOfReactants>
			<speciesReference species="C0280" />
			<speciesReference species="C2927" />
		</listOfReactants>
		<listOfProducts>
			<speciesReference species="C3428" />
			<speciesReference species="C0089" />
		</listOfProducts>
		<kineticLaw>
			<math xmlns="http://www.w3.org/1998/Math/MathML">
				<ci>FLUX_VALUE</ci>
			</math>
			<listOfParameters>
				<parameter id="LOWER_BOUND" value="-999999" units="mmol_per_gDW_per_hr"/>
				<parameter id="UPPER_BOUND" value="999999" units="mmol_per_gDW_per_hr"/>
				<parameter id="OBJECTIVE_COEFFICIENT" value="0"/>
			</listOfParameters>
		</kineticLaw>
	</reaction>
	<reaction id="RR01180" name="XMP:pyrophosphate phosphoribosyltransferase" reversible="true">
		<notes>
			<html:p>GENE ASSOCIATION:  PP0747 </html:p>
		</notes>
		<listOfReactants>
			<speciesReference species="C0012" />
			<speciesReference species="C0491" />
		</listOfReactants>
		<listOfProducts>
			<speciesReference species="C0304" />
			<speciesReference species="C0101" />
		</listOfProducts>
		<kineticLaw>
			<math xmlns="http://www.w3.org/1998/Math/MathML">
				<ci>FLUX_VALUE</ci>
			</math>
			<listOfParameters>
				<parameter id="LOWER_BOUND" value="-999999" units="mmol_per_gDW_per_hr"/>
				<parameter id="UPPER_BOUND" value="999999" units="mmol_per_gDW_per_hr"/>
				<parameter id="OBJECTIVE_COEFFICIENT" value="0"/>
			</listOfParameters>
		</kineticLaw>
	</reaction>
	<reaction id="RR02374" name="2-Oxo-2,5-dihydrofuran-5-acetate delta3-delat2-isomerase" reversible="true">
		<notes>
			<html:p>GENE ASSOCIATION:  PP3714 </html:p>
		</notes>
		<listOfReactants>
			<speciesReference species="C2506" />
		</listOfReactants>
		<listOfProducts>
			<speciesReference species="C2225" />
		</listOfProducts>
		<kineticLaw>
			<math xmlns="http://www.w3.org/1998/Math/MathML">
				<ci>FLUX_VALUE</ci>
			</math>
			<listOfParameters>
				<parameter id="LOWER_BOUND" value="-999999" units="mmol_per_gDW_per_hr"/>
				<parameter id="UPPER_BOUND" value="999999" units="mmol_per_gDW_per_hr"/>
				<parameter id="OBJECTIVE_COEFFICIENT" value="0"/>
			</listOfParameters>
		</kineticLaw>
	</reaction>
	<reaction id="RR03815" name="(S)-3-Hydroxybutanoyl-CoA:NAD+ oxidoreductase" reversible="true">
		<notes>
			<html:p>GENE ASSOCIATION: (PP2136) or (PP2047) or (PP0302) or (PP2214)</html:p>
		</notes>
		<listOfReactants>
			<speciesReference species="C0003" />
			<speciesReference species="C0829" />
		</listOfReactants>
		<listOfProducts>
			<speciesReference species="C0273" />
			<speciesReference species="C0065" />
			<speciesReference species="C0004" />
		</listOfProducts>
		<kineticLaw>
			<math xmlns="http://www.w3.org/1998/Math/MathML">
				<ci>FLUX_VALUE</ci>
			</math>
			<listOfParameters>
				<parameter id="LOWER_BOUND" value="-999999" units="mmol_per_gDW_per_hr"/>
				<parameter id="UPPER_BOUND" value="999999" units="mmol_per_gDW_per_hr"/>
				<parameter id="OBJECTIVE_COEFFICIENT" value="0"/>
			</listOfParameters>
		</kineticLaw>
	</reaction>
	<reaction id="RR01898" name="2-Carboxy-2,5-dihydro-5-oxofuran-2-acetate lyase (decyclizing)" reversible="true">
		<notes>
			<html:p>GENE ASSOCIATION:  PP1379 </html:p>
		</notes>
		<listOfReactants>
			<speciesReference species="C0923" />
		</listOfReactants>
		<listOfProducts>
			<speciesReference species="C0065" />
			<speciesReference species="C0842" />
		</listOfProducts>
		<kineticLaw>
			<math xmlns="http://www.w3.org/1998/Math/MathML">
				<ci>FLUX_VALUE</ci>
			</math>
			<listOfParameters>
				<parameter id="LOWER_BOUND" value="-999999" units="mmol_per_gDW_per_hr"/>
				<parameter id="UPPER_BOUND" value="999999" units="mmol_per_gDW_per_hr"/>
				<parameter id="OBJECTIVE_COEFFICIENT" value="0"/>
			</listOfParameters>
		</kineticLaw>
	</reaction>
	<reaction id="RR04094" name="(S)-Hydroxyhexanoyl-CoA:NAD+ oxidoreductase" reversible="true">
		<notes>
			<html:p>GENE ASSOCIATION: (PP2136) or (PP2047) or (PP0302) or (PP2214)</html:p>
		</notes>
		<listOfReactants>
			<speciesReference species="C0003" />
			<speciesReference species="C3053" />
		</listOfReactants>
		<listOfProducts>
			<speciesReference species="C3054" />
			<speciesReference species="C0065" />
			<speciesReference species="C0004" />
		</listOfProducts>
		<kineticLaw>
			<math xmlns="http://www.w3.org/1998/Math/MathML">
				<ci>FLUX_VALUE</ci>
			</math>
			<listOfParameters>
				<parameter id="LOWER_BOUND" value="-999999" units="mmol_per_gDW_per_hr"/>
				<parameter id="UPPER_BOUND" value="999999" units="mmol_per_gDW_per_hr"/>
				<parameter id="OBJECTIVE_COEFFICIENT" value="0"/>
			</listOfParameters>
		</kineticLaw>
	</reaction>
	<reaction id="RR02237" name="Myristoyl-CoA:acetylCoA C-myristoyltransferase" reversible="true">
		<notes>
			<html:p>GENE ASSOCIATION: (PP3280) or (PP2137) or (PP0582)</html:p>
		</notes>
		<listOfReactants>
			<speciesReference species="C0022" />
			<speciesReference species="C1673" />
		</listOfReactants>
		<listOfProducts>
			<speciesReference species="C3045" />
			<speciesReference species="C0010" />
		</listOfProducts>
		<kineticLaw>
			<math xmlns="http://www.w3.org/1998/Math/MathML">
				<ci>FLUX_VALUE</ci>
			</math>
			<listOfParameters>
				<parameter id="LOWER_BOUND" value="-999999" units="mmol_per_gDW_per_hr"/>
				<parameter id="UPPER_BOUND" value="999999" units="mmol_per_gDW_per_hr"/>
				<parameter id="OBJECTIVE_COEFFICIENT" value="0"/>
			</listOfParameters>
		</kineticLaw>
	</reaction>
	<reaction id="RR08819" name="PTRCt2r" reversible="true">
		<notes>
			<html:p>GENE ASSOCIATION: (PP2586) or (PP1229) or (PP2802)</html:p>
		</notes>
		<listOfReactants>
			<speciesReference species="EC0116" />
			<speciesReference species="EC0065" />
		</listOfReactants>
		<listOfProducts>
			<speciesReference species="C0065" />
			<speciesReference species="C0116" />
		</listOfProducts>
		<kineticLaw>
			<math xmlns="http://www.w3.org/1998/Math/MathML">
				<ci>FLUX_VALUE</ci>
			</math>
			<listOfParameters>
				<parameter id="LOWER_BOUND" value="-999999" units="mmol_per_gDW_per_hr"/>
				<parameter id="UPPER_BOUND" value="999999" units="mmol_per_gDW_per_hr"/>
				<parameter id="OBJECTIVE_COEFFICIENT" value="0"/>
			</listOfParameters>
		</kineticLaw>
	</reaction>
	<reaction id="RR04305" name="glutamate dehydrogenase (NADP)" reversible="true">
		<notes>
			<html:p>GENE ASSOCIATION:  PP0675 </html:p>
		</notes>
		<listOfReactants>
			<speciesReference species="C0023" />
			<speciesReference species="C0006" />
			<speciesReference species="C0001" />
		</listOfReactants>
		<listOfProducts>
			<speciesReference species="C0065" />
			<speciesReference species="C0005" />
			<speciesReference species="C0957" />
			<speciesReference species="C0024" />
		</listOfProducts>
		<kineticLaw>
			<math xmlns="http://www.w3.org/1998/Math/MathML">
				<ci>FLUX_VALUE</ci>
			</math>
			<listOfParameters>
				<parameter id="LOWER_BOUND" value="-999999" units="mmol_per_gDW_per_hr"/>
				<parameter id="UPPER_BOUND" value="999999" units="mmol_per_gDW_per_hr"/>
				<parameter id="OBJECTIVE_COEFFICIENT" value="0"/>
			</listOfParameters>
		</kineticLaw>
	</reaction>
	<reaction id="RR01292" name="dTTP:alpha-D-glucose-1-phosphate thymidylyltransferase" reversible="true">
		<notes>
			<html:p>GENE ASSOCIATION:  PP1783 </html:p>
		</notes>
		<listOfReactants>
			<speciesReference species="C0352" />
			<speciesReference species="C0065" />
			<speciesReference species="C0087" />
		</listOfReactants>
		<listOfProducts>
			<speciesReference species="C0617" />
			<speciesReference species="C0012" />
		</listOfProducts>
		<kineticLaw>
			<math xmlns="http://www.w3.org/1998/Math/MathML">
				<ci>FLUX_VALUE</ci>
			</math>
			<listOfParameters>
				<parameter id="LOWER_BOUND" value="-999999" units="mmol_per_gDW_per_hr"/>
				<parameter id="UPPER_BOUND" value="999999" units="mmol_per_gDW_per_hr"/>
				<parameter id="OBJECTIVE_COEFFICIENT" value="0"/>
			</listOfParameters>
		</kineticLaw>
	</reaction>
	<reaction id="RR00827" name="Propanoate:CoA ligase (AMP-forming)" reversible="true">
		<notes>
			<html:p>GENE ASSOCIATION: (PP4702) or (PP4487) or (PP2351) or (PP2213)</html:p>
		</notes>
		<listOfReactants>
			<speciesReference species="C0002" />
			<speciesReference species="C0065" stoichiometry="2" />
			<speciesReference species="C0137" />
		</listOfReactants>
		<listOfProducts>
			<speciesReference species="C3486" />
			<speciesReference species="C0012" />
		</listOfProducts>
		<kineticLaw>
			<math xmlns="http://www.w3.org/1998/Math/MathML">
				<ci>FLUX_VALUE</ci>
			</math>
			<listOfParameters>
				<parameter id="LOWER_BOUND" value="-999999" units="mmol_per_gDW_per_hr"/>
				<parameter id="UPPER_BOUND" value="999999" units="mmol_per_gDW_per_hr"/>
				<parameter id="OBJECTIVE_COEFFICIENT" value="0"/>
			</listOfParameters>
		</kineticLaw>
	</reaction>
	<reaction id="RR00579" name="Propanoyl-CoA:(acceptor) 2,3-oxidoreductase" reversible="true">
		<notes>
			<html:p>GENE ASSOCIATION: (PP2437) or (PP2793)</html:p>
		</notes>
		<listOfReactants>
			<speciesReference species="C0084" />
			<speciesReference species="C0015" />
			<speciesReference species="C0065" stoichiometry="4" />
		</listOfReactants>
		<listOfProducts>
			<speciesReference species="C0964" />
			<speciesReference species="C0655" />
		</listOfProducts>
		<kineticLaw>
			<math xmlns="http://www.w3.org/1998/Math/MathML">
				<ci>FLUX_VALUE</ci>
			</math>
			<listOfParameters>
				<parameter id="LOWER_BOUND" value="-999999" units="mmol_per_gDW_per_hr"/>
				<parameter id="UPPER_BOUND" value="999999" units="mmol_per_gDW_per_hr"/>
				<parameter id="OBJECTIVE_COEFFICIENT" value="0"/>
			</listOfParameters>
		</kineticLaw>
	</reaction>
	<reaction id="RR01747" name="3-Dehydroquinate hydro-lyase" reversible="true">
		<notes>
			<html:p>GENE ASSOCIATION: (PP2407) or (PP3003) or (PP0560)</html:p>
		</notes>
		<listOfReactants>
			<speciesReference species="C0690" />
		</listOfReactants>
		<listOfProducts>
			<speciesReference species="C1696" />
			<speciesReference species="C0001" />
		</listOfProducts>
		<kineticLaw>
			<math xmlns="http://www.w3.org/1998/Math/MathML">
				<ci>FLUX_VALUE</ci>
			</math>
			<listOfParameters>
				<parameter id="LOWER_BOUND" value="-999999" units="mmol_per_gDW_per_hr"/>
				<parameter id="UPPER_BOUND" value="999999" units="mmol_per_gDW_per_hr"/>
				<parameter id="OBJECTIVE_COEFFICIENT" value="0"/>
			</listOfParameters>
		</kineticLaw>
	</reaction>
	<reaction id="RR00438" name="Acetyl-CoA:carbon-dioxide ligase (ADP-forming)" reversible="true">
		<notes>
			<html:p>GENE ASSOCIATION: (PP1996 and PP1607 and PP0558)</html:p>
		</notes>
		<listOfReactants>
			<speciesReference species="C0234" />
			<speciesReference species="C0022" />
			<speciesReference species="C0002" />
		</listOfReactants>
		<listOfProducts>
			<speciesReference species="C0009" />
			<speciesReference species="C0065" />
			<speciesReference species="C0068" />
			<speciesReference species="C0008" />
		</listOfProducts>
		<kineticLaw>
			<math xmlns="http://www.w3.org/1998/Math/MathML">
				<ci>FLUX_VALUE</ci>
			</math>
			<listOfParameters>
				<parameter id="LOWER_BOUND" value="-999999" units="mmol_per_gDW_per_hr"/>
				<parameter id="UPPER_BOUND" value="999999" units="mmol_per_gDW_per_hr"/>
				<parameter id="OBJECTIVE_COEFFICIENT" value="0"/>
			</listOfParameters>
		</kineticLaw>
	</reaction>
	<reaction id="RR03664" name="D-Glucuronolactone lactonohydrolase" reversible="true">
		<notes>
			<html:p>GENE ASSOCIATION: </html:p>
		</notes>
		<listOfReactants>
			<speciesReference species="C1715" />
			<speciesReference species="C0001" />
		</listOfReactants>
		<listOfProducts>
			<speciesReference species="C0065" />
			<speciesReference species="C0159" />
		</listOfProducts>
		<kineticLaw>
			<math xmlns="http://www.w3.org/1998/Math/MathML">
				<ci>FLUX_VALUE</ci>
			</math>
			<listOfParameters>
				<parameter id="LOWER_BOUND" value="-999999" units="mmol_per_gDW_per_hr"/>
				<parameter id="UPPER_BOUND" value="999999" units="mmol_per_gDW_per_hr"/>
				<parameter id="OBJECTIVE_COEFFICIENT" value="0"/>
			</listOfParameters>
		</kineticLaw>
	</reaction>
	<reaction id="RR04042" name="Propanoyl-CoA:acetyl-CoA C-acyltransferase" reversible="true">
		<notes>
			<html:p>GENE ASSOCIATION: (PP3280) or (PP2137) or (PP0582)</html:p>
		</notes>
		<listOfReactants>
			<speciesReference species="C0084" />
			<speciesReference species="C3093" />
		</listOfReactants>
		<listOfProducts>
			<speciesReference species="C2797" />
			<speciesReference species="C0010" />
		</listOfProducts>
		<kineticLaw>
			<math xmlns="http://www.w3.org/1998/Math/MathML">
				<ci>FLUX_VALUE</ci>
			</math>
			<listOfParameters>
				<parameter id="LOWER_BOUND" value="-999999" units="mmol_per_gDW_per_hr"/>
				<parameter id="UPPER_BOUND" value="999999" units="mmol_per_gDW_per_hr"/>
				<parameter id="OBJECTIVE_COEFFICIENT" value="0"/>
			</listOfParameters>
		</kineticLaw>
	</reaction>
	<reaction id="RR00214" name="L-Alanine racemase" reversible="true">
		<notes>
			<html:p>GENE ASSOCIATION: (PP3722) or (PP5269)</html:p>
		</notes>
		<listOfReactants>
			<speciesReference species="C0035" />
		</listOfReactants>
		<listOfProducts>
			<speciesReference species="C0115" />
		</listOfProducts>
		<kineticLaw>
			<math xmlns="http://www.w3.org/1998/Math/MathML">
				<ci>FLUX_VALUE</ci>
			</math>
			<listOfParameters>
				<parameter id="LOWER_BOUND" value="-999999" units="mmol_per_gDW_per_hr"/>
				<parameter id="UPPER_BOUND" value="999999" units="mmol_per_gDW_per_hr"/>
				<parameter id="OBJECTIVE_COEFFICIENT" value="0"/>
			</listOfParameters>
		</kineticLaw>
	</reaction>
	<reaction id="RR00508" name="Succinyl-CoA:L-arginine N2-succinyltransferase" reversible="true">
		<notes>
			<html:p>GENE ASSOCIATION: (PP4479) or (PP4480)</html:p>
		</notes>
		<listOfReactants>
			<speciesReference species="C0050" />
			<speciesReference species="C0076" />
		</listOfReactants>
		<listOfProducts>
			<speciesReference species="C2073" />
			<speciesReference species="C0065" />
			<speciesReference species="C0010" />
		</listOfProducts>
		<kineticLaw>
			<math xmlns="http://www.w3.org/1998/Math/MathML">
				<ci>FLUX_VALUE</ci>
			</math>
			<listOfParameters>
				<parameter id="LOWER_BOUND" value="-999999" units="mmol_per_gDW_per_hr"/>
				<parameter id="UPPER_BOUND" value="999999" units="mmol_per_gDW_per_hr"/>
				<parameter id="OBJECTIVE_COEFFICIENT" value="0"/>
			</listOfParameters>
		</kineticLaw>
	</reaction>
	<reaction id="RR08622" name="D-galactarte transport via proton symport, reversible" reversible="true">
		<notes>
			<html:p>GENE ASSOCIATION:  PP3600 </html:p>
		</notes>
		<listOfReactants>
			<speciesReference species="EC0644" />
			<speciesReference species="EC0065" />
		</listOfReactants>
		<listOfProducts>
			<speciesReference species="C0644" />
			<speciesReference species="C0065" />
		</listOfProducts>
		<kineticLaw>
			<math xmlns="http://www.w3.org/1998/Math/MathML">
				<ci>FLUX_VALUE</ci>
			</math>
			<listOfParameters>
				<parameter id="LOWER_BOUND" value="-999999" units="mmol_per_gDW_per_hr"/>
				<parameter id="UPPER_BOUND" value="999999" units="mmol_per_gDW_per_hr"/>
				<parameter id="OBJECTIVE_COEFFICIENT" value="0"/>
			</listOfParameters>
		</kineticLaw>
	</reaction>
	<reaction id="RR00221" name="Succinyl-CoA:3-oxo-acid CoA-transferase" reversible="true">
		<notes>
			<html:p>GENE ASSOCIATION: (PP3123 and PP3122)</html:p>
		</notes>
		<listOfReactants>
			<speciesReference species="C0138" />
			<speciesReference species="C0076" />
		</listOfReactants>
		<listOfProducts>
			<speciesReference species="C0036" />
			<speciesReference species="C0273" />
		</listOfProducts>
		<kineticLaw>
			<math xmlns="http://www.w3.org/1998/Math/MathML">
				<ci>FLUX_VALUE</ci>
			</math>
			<listOfParameters>
				<parameter id="LOWER_BOUND" value="-999999" units="mmol_per_gDW_per_hr"/>
				<parameter id="UPPER_BOUND" value="999999" units="mmol_per_gDW_per_hr"/>
				<parameter id="OBJECTIVE_COEFFICIENT" value="0"/>
			</listOfParameters>
		</kineticLaw>
	</reaction>
	<reaction id="RR03774" name="4-Aminobutanoate:2-oxoglutarate aminotransferase" reversible="true">
		<notes>
			<html:p>GENE ASSOCIATION:  PP0214 </html:p>
		</notes>
		<listOfReactants>
			<speciesReference species="C0275" />
			<speciesReference species="C0024" />
		</listOfReactants>
		<listOfProducts>
			<speciesReference species="C0191" />
			<speciesReference species="C0023" />
		</listOfProducts>
		<kineticLaw>
			<math xmlns="http://www.w3.org/1998/Math/MathML">
				<ci>FLUX_VALUE</ci>
			</math>
			<listOfParameters>
				<parameter id="LOWER_BOUND" value="-999999" units="mmol_per_gDW_per_hr"/>
				<parameter id="UPPER_BOUND" value="999999" units="mmol_per_gDW_per_hr"/>
				<parameter id="OBJECTIVE_COEFFICIENT" value="0"/>
			</listOfParameters>
		</kineticLaw>
	</reaction>
	<reaction id="RR00563" name="3-Aminopropanoate:2-oxoglutarate aminotransferase" reversible="true">
		<notes>
			<html:p>GENE ASSOCIATION:  PP0214 </html:p>
		</notes>
		<listOfReactants>
			<speciesReference species="C0024" />
			<speciesReference species="C0083" />
		</listOfReactants>
		<listOfProducts>
			<speciesReference species="C0184" />
			<speciesReference species="C0023" />
		</listOfProducts>
		<kineticLaw>
			<math xmlns="http://www.w3.org/1998/Math/MathML">
				<ci>FLUX_VALUE</ci>
			</math>
			<listOfParameters>
				<parameter id="LOWER_BOUND" value="-999999" units="mmol_per_gDW_per_hr"/>
				<parameter id="UPPER_BOUND" value="999999" units="mmol_per_gDW_per_hr"/>
				<parameter id="OBJECTIVE_COEFFICIENT" value="0"/>
			</listOfParameters>
		</kineticLaw>
	</reaction>
	<reaction id="RR03886" name="(S)-3-Hydroxybutanoyl-CoA hydro-lyase" reversible="true">
		<notes>
			<html:p>GENE ASSOCIATION: (PP2136) or (PP3283) or (PP3491) or (PP2217) or (PP4066) or (PP1412) or (PP1845) or (PP4030)</html:p>
		</notes>
		<listOfReactants>
			<speciesReference species="C0829" />
		</listOfReactants>
		<listOfProducts>
			<speciesReference species="C0642" />
			<speciesReference species="C0001" />
		</listOfProducts>
		<kineticLaw>
			<math xmlns="http://www.w3.org/1998/Math/MathML">
				<ci>FLUX_VALUE</ci>
			</math>
			<listOfParameters>
				<parameter id="LOWER_BOUND" value="-999999" units="mmol_per_gDW_per_hr"/>
				<parameter id="UPPER_BOUND" value="999999" units="mmol_per_gDW_per_hr"/>
				<parameter id="OBJECTIVE_COEFFICIENT" value="0"/>
			</listOfParameters>
		</kineticLaw>
	</reaction>
	<reaction id="RR00417" name="Glycolate:NAD+ oxidoreductase" reversible="true">
		<notes>
			<html:p>GENE ASSOCIATION:  PP0762 </html:p>
		</notes>
		<listOfReactants>
			<speciesReference species="C0003" />
			<speciesReference species="C0136" />
		</listOfReactants>
		<listOfProducts>
			<speciesReference species="C0040" />
			<speciesReference species="C0065" />
			<speciesReference species="C0004" />
		</listOfProducts>
		<kineticLaw>
			<math xmlns="http://www.w3.org/1998/Math/MathML">
				<ci>FLUX_VALUE</ci>
			</math>
			<listOfParameters>
				<parameter id="LOWER_BOUND" value="-999999" units="mmol_per_gDW_per_hr"/>
				<parameter id="UPPER_BOUND" value="999999" units="mmol_per_gDW_per_hr"/>
				<parameter id="OBJECTIVE_COEFFICIENT" value="0"/>
			</listOfParameters>
		</kineticLaw>
	</reaction>
	<reaction id="RR04085" name="(S)-3-Hydroxyhexadecanoyl-CoA hydro-lyase" reversible="true">
		<notes>
			<html:p>GENE ASSOCIATION: (PP2136) or (PP3283) or (PP3491) or (PP2217) or (PP4066) or (PP1412) or (PP1845) or (PP4030)</html:p>
		</notes>
		<listOfReactants>
			<speciesReference species="C3044" />
		</listOfReactants>
		<listOfProducts>
			<speciesReference species="C3057" />
			<speciesReference species="C0001" />
		</listOfProducts>
		<kineticLaw>
			<math xmlns="http://www.w3.org/1998/Math/MathML">
				<ci>FLUX_VALUE</ci>
			</math>
			<listOfParameters>
				<parameter id="LOWER_BOUND" value="-999999" units="mmol_per_gDW_per_hr"/>
				<parameter id="UPPER_BOUND" value="999999" units="mmol_per_gDW_per_hr"/>
				<parameter id="OBJECTIVE_COEFFICIENT" value="0"/>
			</listOfParameters>
		</kineticLaw>
	</reaction>
	<reaction id="RR03681" name="2-Phospho-D-glycerate 2,3-phosphomutase" reversible="true">
		<notes>
			<html:p>GENE ASSOCIATION: (PP1777) or (PP3578) or (PP5056) or (PP5288)</html:p>
		</notes>
		<listOfReactants>
			<speciesReference species="C0477" />
		</listOfReactants>
		<listOfProducts>
			<speciesReference species="C0163" />
		</listOfProducts>
		<kineticLaw>
			<math xmlns="http://www.w3.org/1998/Math/MathML">
				<ci>FLUX_VALUE</ci>
			</math>
			<listOfParameters>
				<parameter id="LOWER_BOUND" value="-999999" units="mmol_per_gDW_per_hr"/>
				<parameter id="UPPER_BOUND" value="999999" units="mmol_per_gDW_per_hr"/>
				<parameter id="OBJECTIVE_COEFFICIENT" value="0"/>
			</listOfParameters>
		</kineticLaw>
	</reaction>
	<reaction id="RR08821" name="PROt2r" reversible="true">
		<notes>
			<html:p>GENE ASSOCIATION: (PP2411) or (PP4433)</html:p>
		</notes>
		<listOfReactants>
			<speciesReference species="EC0126" />
			<speciesReference species="EC0065" />
		</listOfReactants>
		<listOfProducts>
			<speciesReference species="C0126" />
			<speciesReference species="C0065" />
		</listOfProducts>
		<kineticLaw>
			<math xmlns="http://www.w3.org/1998/Math/MathML">
				<ci>FLUX_VALUE</ci>
			</math>
			<listOfParameters>
				<parameter id="LOWER_BOUND" value="-999999" units="mmol_per_gDW_per_hr"/>
				<parameter id="UPPER_BOUND" value="999999" units="mmol_per_gDW_per_hr"/>
				<parameter id="OBJECTIVE_COEFFICIENT" value="0"/>
			</listOfParameters>
		</kineticLaw>
	</reaction>
	<reaction id="RR00405" name="(R)-Lactate:NAD+ oxidoreductase" reversible="true">
		<notes>
			<html:p>GENE ASSOCIATION:  PP1649 </html:p>
		</notes>
		<listOfReactants>
			<speciesReference species="C0003" />
			<speciesReference species="C0213" />
		</listOfReactants>
		<listOfProducts>
			<speciesReference species="C0020" />
			<speciesReference species="C0065" />
			<speciesReference species="C0004" />
		</listOfProducts>
		<kineticLaw>
			<math xmlns="http://www.w3.org/1998/Math/MathML">
				<ci>FLUX_VALUE</ci>
			</math>
			<listOfParameters>
				<parameter id="LOWER_BOUND" value="-999999" units="mmol_per_gDW_per_hr"/>
				<parameter id="UPPER_BOUND" value="999999" units="mmol_per_gDW_per_hr"/>
				<parameter id="OBJECTIVE_COEFFICIENT" value="0"/>
			</listOfParameters>
		</kineticLaw>
	</reaction>
	<reaction id="RR00910" name="ATP:CMP phosphotransferase" reversible="true">
		<notes>
			<html:p>GENE ASSOCIATION:  PP1771 </html:p>
		</notes>
		<listOfReactants>
			<speciesReference species="C0002" />
			<speciesReference species="C0198" />
		</listOfReactants>
		<listOfProducts>
			<speciesReference species="C0523" />
			<speciesReference species="C0008" />
		</listOfProducts>
		<kineticLaw>
			<math xmlns="http://www.w3.org/1998/Math/MathML">
				<ci>FLUX_VALUE</ci>
			</math>
			<listOfParameters>
				<parameter id="LOWER_BOUND" value="-999999" units="mmol_per_gDW_per_hr"/>
				<parameter id="UPPER_BOUND" value="999999" units="mmol_per_gDW_per_hr"/>
				<parameter id="OBJECTIVE_COEFFICIENT" value="0"/>
			</listOfParameters>
		</kineticLaw>
	</reaction>
	<reaction id="RR01928" name="Nicotinate D-ribonucleotide phosphohydrolase" reversible="true">
		<notes>
			<html:p>GENE ASSOCIATION: (PP1414) or (PP1620) or (PP2531)</html:p>
		</notes>
		<listOfReactants>
			<speciesReference species="C0859" />
			<speciesReference species="C0001" />
		</listOfReactants>
		<listOfProducts>
			<speciesReference species="C3405" />
			<speciesReference species="C0009" />
		</listOfProducts>
		<kineticLaw>
			<math xmlns="http://www.w3.org/1998/Math/MathML">
				<ci>FLUX_VALUE</ci>
			</math>
			<listOfParameters>
				<parameter id="LOWER_BOUND" value="-999999" units="mmol_per_gDW_per_hr"/>
				<parameter id="UPPER_BOUND" value="999999" units="mmol_per_gDW_per_hr"/>
				<parameter id="OBJECTIVE_COEFFICIENT" value="0"/>
			</listOfParameters>
		</kineticLaw>
	</reaction>
	<reaction id="RR00237" name="D-4-Hydroxy-2-oxoglutarate glyoxylate-lyase" reversible="true">
		<notes>
			<html:p>GENE ASSOCIATION: (PP5346) or (PP1505) or (PP1024)</html:p>
		</notes>
		<listOfReactants>
			<speciesReference species="C3466" />
		</listOfReactants>
		<listOfProducts>
			<speciesReference species="C0040" />
			<speciesReference species="C0020" />
			<speciesReference species="C0065" stoichiometry="2" />
		</listOfProducts>
		<kineticLaw>
			<math xmlns="http://www.w3.org/1998/Math/MathML">
				<ci>FLUX_VALUE</ci>
			</math>
			<listOfParameters>
				<parameter id="LOWER_BOUND" value="-999999" units="mmol_per_gDW_per_hr"/>
				<parameter id="UPPER_BOUND" value="999999" units="mmol_per_gDW_per_hr"/>
				<parameter id="OBJECTIVE_COEFFICIENT" value="0"/>
			</listOfParameters>
		</kineticLaw>
	</reaction>
	<reaction id="RR00693" name="1-(5-Phospho-D-ribosyl)-ATP:pyrophosphate phosphoribosyl-transferase" reversible="true">
		<notes>
			<html:p>GENE ASSOCIATION:  PP0965 </html:p>
		</notes>
		<listOfReactants>
			<speciesReference species="C0012" />
			<speciesReference species="C1750" />
		</listOfReactants>
		<listOfProducts>
			<speciesReference species="C0002" />
			<speciesReference species="C0101" />
		</listOfProducts>
		<kineticLaw>
			<math xmlns="http://www.w3.org/1998/Math/MathML">
				<ci>FLUX_VALUE</ci>
			</math>
			<listOfParameters>
				<parameter id="LOWER_BOUND" value="-999999" units="mmol_per_gDW_per_hr"/>
				<parameter id="UPPER_BOUND" value="999999" units="mmol_per_gDW_per_hr"/>
				<parameter id="OBJECTIVE_COEFFICIENT" value="0"/>
			</listOfParameters>
		</kineticLaw>
	</reaction>
	<reaction id="RR08593" name="ATP synthase (four protons for one ATP)" reversible="true">
		<notes>
			<html:p>GENE ASSOCIATION: (PP5419 and PP5413 and PP5412 and PP5416 and PP5415 and PP5414 and PP5417)</html:p>
		</notes>
		<listOfReactants>
			<speciesReference species="C0009" />
			<speciesReference species="EC0065" stoichiometry="4" />
			<speciesReference species="C0008" />
		</listOfReactants>
		<listOfProducts>
			<speciesReference species="C0002" />
			<speciesReference species="C0065" stoichiometry="3" />
			<speciesReference species="C0001" />
		</listOfProducts>
		<kineticLaw>
			<math xmlns="http://www.w3.org/1998/Math/MathML">
				<ci>FLUX_VALUE</ci>
			</math>
			<listOfParameters>
				<parameter id="LOWER_BOUND" value="-999999" units="mmol_per_gDW_per_hr"/>
				<parameter id="UPPER_BOUND" value="999999" units="mmol_per_gDW_per_hr"/>
				<parameter id="OBJECTIVE_COEFFICIENT" value="0"/>
			</listOfParameters>
		</kineticLaw>
	</reaction>
	<reaction id="RR08672" name="CO2 transporter via diffusion" reversible="true">
		<notes>
			<html:p>GENE ASSOCIATION: </html:p>
		</notes>
		<listOfReactants>
			<speciesReference species="EC0011" />
		</listOfReactants>
		<listOfProducts>
			<speciesReference species="C0011" />
		</listOfProducts>
		<kineticLaw>
			<math xmlns="http://www.w3.org/1998/Math/MathML">
				<ci>FLUX_VALUE</ci>
			</math>
			<listOfParameters>
				<parameter id="LOWER_BOUND" value="-999999" units="mmol_per_gDW_per_hr"/>
				<parameter id="UPPER_BOUND" value="999999" units="mmol_per_gDW_per_hr"/>
				<parameter id="OBJECTIVE_COEFFICIENT" value="0"/>
			</listOfParameters>
		</kineticLaw>
	</reaction>
	<reaction id="RR02085" name="ATP:selenide, water phosphotransferase" reversible="true">
		<notes>
			<html:p>GENE ASSOCIATION:  PP0823 </html:p>
		</notes>
		<listOfReactants>
			<speciesReference species="C0002" />
			<speciesReference species="C1062" />
			<speciesReference species="C0001" />
		</listOfReactants>
		<listOfProducts>
			<speciesReference species="C0018" />
			<speciesReference species="C0009" />
			<speciesReference species="C3012" />
		</listOfProducts>
		<kineticLaw>
			<math xmlns="http://www.w3.org/1998/Math/MathML">
				<ci>FLUX_VALUE</ci>
			</math>
			<listOfParameters>
				<parameter id="LOWER_BOUND" value="-999999" units="mmol_per_gDW_per_hr"/>
				<parameter id="UPPER_BOUND" value="999999" units="mmol_per_gDW_per_hr"/>
				<parameter id="OBJECTIVE_COEFFICIENT" value="0"/>
			</listOfParameters>
		</kineticLaw>
	</reaction>
	<reaction id="RR00338" name="Formaldehyde:formaldehyde oxidoreductase" reversible="true">
		<notes>
			<html:p>GENE ASSOCIATION: </html:p>
		</notes>
		<listOfReactants>
			<speciesReference species="C0054" stoichiometry="2" />
			<speciesReference species="C0001" />
		</listOfReactants>
		<listOfProducts>
			<speciesReference species="C0047" />
			<speciesReference species="C0065" />
			<speciesReference species="C0114" />
		</listOfProducts>
		<kineticLaw>
			<math xmlns="http://www.w3.org/1998/Math/MathML">
				<ci>FLUX_VALUE</ci>
			</math>
			<listOfParameters>
				<parameter id="LOWER_BOUND" value="-999999" units="mmol_per_gDW_per_hr"/>
				<parameter id="UPPER_BOUND" value="999999" units="mmol_per_gDW_per_hr"/>
				<parameter id="OBJECTIVE_COEFFICIENT" value="0"/>
			</listOfParameters>
		</kineticLaw>
	</reaction>
	<reaction id="RR08879" name="adenylate kinase" reversible="true">
		<notes>
			<html:p>GENE ASSOCIATION:  PP1506 </html:p>
		</notes>
		<listOfReactants>
			<speciesReference species="C0018" />
			<speciesReference species="C0002" />
		</listOfReactants>
		<listOfProducts>
			<speciesReference species="C0008" stoichiometry="2" />
		</listOfProducts>
		<kineticLaw>
			<math xmlns="http://www.w3.org/1998/Math/MathML">
				<ci>FLUX_VALUE</ci>
			</math>
			<listOfParameters>
				<parameter id="LOWER_BOUND" value="-999999" units="mmol_per_gDW_per_hr"/>
				<parameter id="UPPER_BOUND" value="999999" units="mmol_per_gDW_per_hr"/>
				<parameter id="OBJECTIVE_COEFFICIENT" value="0"/>
			</listOfParameters>
		</kineticLaw>
	</reaction>
	<reaction id="RR08812" name="phosphate reversible transport via symport" reversible="true">
		<notes>
			<html:p>GENE ASSOCIATION: (PP1373) or (PP4103)</html:p>
		</notes>
		<listOfReactants>
			<speciesReference species="EC0009" />
			<speciesReference species="EC0065" />
		</listOfReactants>
		<listOfProducts>
			<speciesReference species="C0009" />
			<speciesReference species="C0065" />
		</listOfProducts>
		<kineticLaw>
			<math xmlns="http://www.w3.org/1998/Math/MathML">
				<ci>FLUX_VALUE</ci>
			</math>
			<listOfParameters>
				<parameter id="LOWER_BOUND" value="-999999" units="mmol_per_gDW_per_hr"/>
				<parameter id="UPPER_BOUND" value="999999" units="mmol_per_gDW_per_hr"/>
				<parameter id="OBJECTIVE_COEFFICIENT" value="0"/>
			</listOfParameters>
		</kineticLaw>
	</reaction>
	<reaction id="RR09005" name="NH4+-NH3 equilibration" reversible="true">
		<notes>
			<html:p>GENE ASSOCIATION: </html:p>
		</notes>
		<listOfReactants>
			<speciesReference species="C0957" />
		</listOfReactants>
		<listOfProducts>
			<speciesReference species="C0065" />
			<speciesReference species="C0013" />
		</listOfProducts>
		<kineticLaw>
			<math xmlns="http://www.w3.org/1998/Math/MathML">
				<ci>FLUX_VALUE</ci>
			</math>
			<listOfParameters>
				<parameter id="LOWER_BOUND" value="-999999" units="mmol_per_gDW_per_hr"/>
				<parameter id="UPPER_BOUND" value="999999" units="mmol_per_gDW_per_hr"/>
				<parameter id="OBJECTIVE_COEFFICIENT" value="0"/>
			</listOfParameters>
		</kineticLaw>
	</reaction>
	<reaction id="RR00581" name="Propinol adenylate:CoA ligase (AMP-forming)" reversible="true">
		<notes>
			<html:p>GENE ASSOCIATION: (PP4702) or (PP4487) or (PP2351) or (PP2213)</html:p>
		</notes>
		<listOfReactants>
			<speciesReference species="C3486" />
			<speciesReference species="C0010" />
		</listOfReactants>
		<listOfProducts>
			<speciesReference species="C0018" />
			<speciesReference species="C0084" />
			<speciesReference species="C0065" stoichiometry="2" />
		</listOfProducts>
		<kineticLaw>
			<math xmlns="http://www.w3.org/1998/Math/MathML">
				<ci>FLUX_VALUE</ci>
			</math>
			<listOfParameters>
				<parameter id="LOWER_BOUND" value="-999999" units="mmol_per_gDW_per_hr"/>
				<parameter id="UPPER_BOUND" value="999999" units="mmol_per_gDW_per_hr"/>
				<parameter id="OBJECTIVE_COEFFICIENT" value="0"/>
			</listOfParameters>
		</kineticLaw>
	</reaction>
	<reaction id="RR01349" name="Itaconate:CoA ligase (ADP-forming)" reversible="true">
		<notes>
			<html:p>GENE ASSOCIATION: (PP4185 and PP4186)</html:p>
		</notes>
		<listOfReactants>
			<speciesReference species="C0376" />
			<speciesReference species="C0002" />
			<speciesReference species="C0065" stoichiometry="3" />
			<speciesReference species="C0010" />
		</listOfReactants>
		<listOfProducts>
			<speciesReference species="C0009" />
			<speciesReference species="C0008" />
			<speciesReference species="C0412" />
		</listOfProducts>
		<kineticLaw>
			<math xmlns="http://www.w3.org/1998/Math/MathML">
				<ci>FLUX_VALUE</ci>
			</math>
			<listOfParameters>
				<parameter id="LOWER_BOUND" value="-999999" units="mmol_per_gDW_per_hr"/>
				<parameter id="UPPER_BOUND" value="999999" units="mmol_per_gDW_per_hr"/>
				<parameter id="OBJECTIVE_COEFFICIENT" value="0"/>
			</listOfParameters>
		</kineticLaw>
	</reaction>
	<reaction id="RR04091" name="(S)-Hydroxyoctanoyl-CoA:NAD+ oxidoreductase" reversible="true">
		<notes>
			<html:p>GENE ASSOCIATION: (PP2136) or (PP2047) or (PP0302) or (PP2214)</html:p>
		</notes>
		<listOfReactants>
			<speciesReference species="C0003" />
			<speciesReference species="C3051" />
		</listOfReactants>
		<listOfProducts>
			<speciesReference species="C3052" />
			<speciesReference species="C0065" />
			<speciesReference species="C0004" />
		</listOfProducts>
		<kineticLaw>
			<math xmlns="http://www.w3.org/1998/Math/MathML">
				<ci>FLUX_VALUE</ci>
			</math>
			<listOfParameters>
				<parameter id="LOWER_BOUND" value="-999999" units="mmol_per_gDW_per_hr"/>
				<parameter id="UPPER_BOUND" value="999999" units="mmol_per_gDW_per_hr"/>
				<parameter id="OBJECTIVE_COEFFICIENT" value="0"/>
			</listOfParameters>
		</kineticLaw>
	</reaction>
	<reaction id="RR02442" name="1-(5'-Phosphoribosyl)-5-amino-4-imidazolecarboxamide:pyrophosphatephosphoribosyltransferase" reversible="true">
		<notes>
			<html:p>GENE ASSOCIATION:  PP4266 </html:p>
		</notes>
		<listOfReactants>
			<speciesReference species="C0012" />
			<speciesReference species="C2817" />
		</listOfReactants>
		<listOfProducts>
			<speciesReference species="C2475" />
			<speciesReference species="C0101" />
		</listOfProducts>
		<kineticLaw>
			<math xmlns="http://www.w3.org/1998/Math/MathML">
				<ci>FLUX_VALUE</ci>
			</math>
			<listOfParameters>
				<parameter id="LOWER_BOUND" value="-999999" units="mmol_per_gDW_per_hr"/>
				<parameter id="UPPER_BOUND" value="999999" units="mmol_per_gDW_per_hr"/>
				<parameter id="OBJECTIVE_COEFFICIENT" value="0"/>
			</listOfParameters>
		</kineticLaw>
	</reaction>
	<reaction id="RR02347" name="4-Phospho-D-erythronate + NAD+ &amp;gt;=&amp;lt;2-Oxo-3-hydroxy-4-phosphobutanoate + NADH" reversible="true">
		<notes>
			<html:p>GENE ASSOCIATION:  PP2117 </html:p>
		</notes>
		<listOfReactants>
			<speciesReference species="C0003" />
			<speciesReference species="C2122" />
		</listOfReactants>
		<listOfProducts>
			<speciesReference species="C3530" />
			<speciesReference species="C0065" />
			<speciesReference species="C0004" />
		</listOfProducts>
		<kineticLaw>
			<math xmlns="http://www.w3.org/1998/Math/MathML">
				<ci>FLUX_VALUE</ci>
			</math>
			<listOfParameters>
				<parameter id="LOWER_BOUND" value="-999999" units="mmol_per_gDW_per_hr"/>
				<parameter id="UPPER_BOUND" value="999999" units="mmol_per_gDW_per_hr"/>
				<parameter id="OBJECTIVE_COEFFICIENT" value="0"/>
			</listOfParameters>
		</kineticLaw>
	</reaction>
	<reaction id="RR03004" name="D-galactarate hydro-lyase" reversible="true">
		<notes>
			<html:p>GENE ASSOCIATION:  PP3601 </html:p>
		</notes>
		<listOfReactants>
			<speciesReference species="C0644" />
		</listOfReactants>
		<listOfProducts>
			<speciesReference species="C0506" />
			<speciesReference species="C0001" />
		</listOfProducts>
		<kineticLaw>
			<math xmlns="http://www.w3.org/1998/Math/MathML">
				<ci>FLUX_VALUE</ci>
			</math>
			<listOfParameters>
				<parameter id="LOWER_BOUND" value="-999999" units="mmol_per_gDW_per_hr"/>
				<parameter id="UPPER_BOUND" value="999999" units="mmol_per_gDW_per_hr"/>
				<parameter id="OBJECTIVE_COEFFICIENT" value="0"/>
			</listOfParameters>
		</kineticLaw>
	</reaction>
	<reaction id="RR03676" name="3-Phospho-D-glycerate:NAD+ 2-oxidoreductase" reversible="true">
		<notes>
			<html:p>GENE ASSOCIATION: (PP5155) or (PP2533)</html:p>
		</notes>
		<listOfReactants>
			<speciesReference species="C0003" />
			<speciesReference species="C0163" />
		</listOfReactants>
		<listOfProducts>
			<speciesReference species="C0065" />
			<speciesReference species="C2038" />
			<speciesReference species="C0004" />
		</listOfProducts>
		<kineticLaw>
			<math xmlns="http://www.w3.org/1998/Math/MathML">
				<ci>FLUX_VALUE</ci>
			</math>
			<listOfParameters>
				<parameter id="LOWER_BOUND" value="-999999" units="mmol_per_gDW_per_hr"/>
				<parameter id="UPPER_BOUND" value="999999" units="mmol_per_gDW_per_hr"/>
				<parameter id="OBJECTIVE_COEFFICIENT" value="0"/>
			</listOfParameters>
		</kineticLaw>
	</reaction>
	<reaction id="RR00464" name="D-Glucose-6-phosphate ketol-isomerase" reversible="true">
		<notes>
			<html:p>GENE ASSOCIATION: (PP4701) or (PP1808)</html:p>
		</notes>
		<listOfReactants>
			<speciesReference species="C0077" />
		</listOfReactants>
		<listOfProducts>
			<speciesReference species="C0070" />
		</listOfProducts>
		<kineticLaw>
			<math xmlns="http://www.w3.org/1998/Math/MathML">
				<ci>FLUX_VALUE</ci>
			</math>
			<listOfParameters>
				<parameter id="LOWER_BOUND" value="-999999" units="mmol_per_gDW_per_hr"/>
				<parameter id="UPPER_BOUND" value="999999" units="mmol_per_gDW_per_hr"/>
				<parameter id="OBJECTIVE_COEFFICIENT" value="0"/>
			</listOfParameters>
		</kineticLaw>
	</reaction>
	<reaction id="RR08638" name="Glycine betaine transport via proton symport, reversible" reversible="true">
		<notes>
			<html:p>GENE ASSOCIATION: (PP2411) or (PP4433)</html:p>
		</notes>
		<listOfReactants>
			<speciesReference species="EC0530" />
			<speciesReference species="EC0065" />
		</listOfReactants>
		<listOfProducts>
			<speciesReference species="C0530" />
			<speciesReference species="C0065" />
		</listOfProducts>
		<kineticLaw>
			<math xmlns="http://www.w3.org/1998/Math/MathML">
				<ci>FLUX_VALUE</ci>
			</math>
			<listOfParameters>
				<parameter id="LOWER_BOUND" value="-999999" units="mmol_per_gDW_per_hr"/>
				<parameter id="UPPER_BOUND" value="999999" units="mmol_per_gDW_per_hr"/>
				<parameter id="OBJECTIVE_COEFFICIENT" value="0"/>
			</listOfParameters>
		</kineticLaw>
	</reaction>
	<reaction id="RR02325" name="3-Phosphoserine:2-oxoglutarate aminotransferase" reversible="true">
		<notes>
			<html:p>GENE ASSOCIATION:  PP1768 </html:p>
		</notes>
		<listOfReactants>
			<speciesReference species="C0024" />
			<speciesReference species="C0728" />
		</listOfReactants>
		<listOfProducts>
			<speciesReference species="C0023" />
			<speciesReference species="C2038" />
		</listOfProducts>
		<kineticLaw>
			<math xmlns="http://www.w3.org/1998/Math/MathML">
				<ci>FLUX_VALUE</ci>
			</math>
			<listOfParameters>
				<parameter id="LOWER_BOUND" value="-999999" units="mmol_per_gDW_per_hr"/>
				<parameter id="UPPER_BOUND" value="999999" units="mmol_per_gDW_per_hr"/>
				<parameter id="OBJECTIVE_COEFFICIENT" value="0"/>
			</listOfParameters>
		</kineticLaw>
	</reaction>
	<reaction id="RR08772" name="D-lactate transport via proton symport" reversible="true">
		<notes>
			<html:p>GENE ASSOCIATION:  PP4735 </html:p>
		</notes>
		<listOfReactants>
			<speciesReference species="EC0065" />
			<speciesReference species="EC0213" />
		</listOfReactants>
		<listOfProducts>
			<speciesReference species="C0065" />
			<speciesReference species="C0213" />
		</listOfProducts>
		<kineticLaw>
			<math xmlns="http://www.w3.org/1998/Math/MathML">
				<ci>FLUX_VALUE</ci>
			</math>
			<listOfParameters>
				<parameter id="LOWER_BOUND" value="-999999" units="mmol_per_gDW_per_hr"/>
				<parameter id="UPPER_BOUND" value="999999" units="mmol_per_gDW_per_hr"/>
				<parameter id="OBJECTIVE_COEFFICIENT" value="0"/>
			</listOfParameters>
		</kineticLaw>
	</reaction>
	<reaction id="RR00733" name="Butanoyl-CoA:NAD+ trans-2-oxidoreductase" reversible="true">
		<notes>
			<html:p>GENE ASSOCIATION:  PP4948 </html:p>
		</notes>
		<listOfReactants>
			<speciesReference species="C0003" />
			<speciesReference species="C0118" />
		</listOfReactants>
		<listOfProducts>
			<speciesReference species="C0065" />
			<speciesReference species="C0642" />
			<speciesReference species="C0004" />
		</listOfProducts>
		<kineticLaw>
			<math xmlns="http://www.w3.org/1998/Math/MathML">
				<ci>FLUX_VALUE</ci>
			</math>
			<listOfParameters>
				<parameter id="LOWER_BOUND" value="-999999" units="mmol_per_gDW_per_hr"/>
				<parameter id="UPPER_BOUND" value="999999" units="mmol_per_gDW_per_hr"/>
				<parameter id="OBJECTIVE_COEFFICIENT" value="0"/>
			</listOfParameters>
		</kineticLaw>
	</reaction>
	<reaction id="RR03941" name="Propanoyl-CoA:acetyl-CoA C-acyltransferase" reversible="true">
		<notes>
			<html:p>GENE ASSOCIATION: (PP3280) or (PP2137) or (PP0582)</html:p>
		</notes>
		<listOfReactants>
			<speciesReference species="C1224" />
			<speciesReference species="C0084" />
		</listOfReactants>
		<listOfProducts>
			<speciesReference species="C3180" />
			<speciesReference species="C0010" />
		</listOfProducts>
		<kineticLaw>
			<math xmlns="http://www.w3.org/1998/Math/MathML">
				<ci>FLUX_VALUE</ci>
			</math>
			<listOfParameters>
				<parameter id="LOWER_BOUND" value="-999999" units="mmol_per_gDW_per_hr"/>
				<parameter id="UPPER_BOUND" value="999999" units="mmol_per_gDW_per_hr"/>
				<parameter id="OBJECTIVE_COEFFICIENT" value="0"/>
			</listOfParameters>
		</kineticLaw>
	</reaction>
	<reaction id="RR03658" name="L-Valine:NAD+ oxidoreductase(deaminating)" reversible="true">
		<notes>
			<html:p>GENE ASSOCIATION:  PP4617 </html:p>
		</notes>
		<listOfReactants>
			<speciesReference species="C0003" />
			<speciesReference species="C0151" />
			<speciesReference species="C0001" />
		</listOfReactants>
		<listOfProducts>
			<speciesReference species="C0121" />
			<speciesReference species="C0065" />
			<speciesReference species="C0957" />
			<speciesReference species="C0004" />
		</listOfProducts>
		<kineticLaw>
			<math xmlns="http://www.w3.org/1998/Math/MathML">
				<ci>FLUX_VALUE</ci>
			</math>
			<listOfParameters>
				<parameter id="LOWER_BOUND" value="-999999" units="mmol_per_gDW_per_hr"/>
				<parameter id="UPPER_BOUND" value="999999" units="mmol_per_gDW_per_hr"/>
				<parameter id="OBJECTIVE_COEFFICIENT" value="0"/>
			</listOfParameters>
		</kineticLaw>
	</reaction>
	<reaction id="RR02327" name="6-Amino-2-oxohexanoate &amp;gt;=&amp;lt; delta1-Piperideine-2-carboxylate + H2O" reversible="true">
		<notes>
			<html:p>GENE ASSOCIATION: </html:p>
		</notes>
		<listOfReactants>
			<speciesReference species="C2043" />
		</listOfReactants>
		<listOfProducts>
			<speciesReference species="C2499" />
			<speciesReference species="C0001" />
		</listOfProducts>
		<kineticLaw>
			<math xmlns="http://www.w3.org/1998/Math/MathML">
				<ci>FLUX_VALUE</ci>
			</math>
			<listOfParameters>
				<parameter id="LOWER_BOUND" value="-999999" units="mmol_per_gDW_per_hr"/>
				<parameter id="UPPER_BOUND" value="999999" units="mmol_per_gDW_per_hr"/>
				<parameter id="OBJECTIVE_COEFFICIENT" value="0"/>
			</listOfParameters>
		</kineticLaw>
	</reaction>
	<reaction id="RR04185" name="(S)-2-Acetolactate methylmutase" reversible="true">
		<notes>
			<html:p>GENE ASSOCIATION:  PP4678 </html:p>
		</notes>
		<listOfReactants>
			<speciesReference species="C3504" />
			<speciesReference species="C0065" />
		</listOfReactants>
		<listOfProducts>
			<speciesReference species="C3641" />
		</listOfProducts>
		<kineticLaw>
			<math xmlns="http://www.w3.org/1998/Math/MathML">
				<ci>FLUX_VALUE</ci>
			</math>
			<listOfParameters>
				<parameter id="LOWER_BOUND" value="-999999" units="mmol_per_gDW_per_hr"/>
				<parameter id="UPPER_BOUND" value="999999" units="mmol_per_gDW_per_hr"/>
				<parameter id="OBJECTIVE_COEFFICIENT" value="0"/>
			</listOfParameters>
		</kineticLaw>
	</reaction>
	<reaction id="RR01103" name="(S)-Dihydroorotate amidohydrolase" reversible="true">
		<notes>
			<html:p>GENE ASSOCIATION: (PP1086) or (PP4999)</html:p>
		</notes>
		<listOfReactants>
			<speciesReference species="C0276" />
			<speciesReference species="C0001" />
		</listOfReactants>
		<listOfProducts>
			<speciesReference species="C0065" />
			<speciesReference species="C0338" />
		</listOfProducts>
		<kineticLaw>
			<math xmlns="http://www.w3.org/1998/Math/MathML">
				<ci>FLUX_VALUE</ci>
			</math>
			<listOfParameters>
				<parameter id="LOWER_BOUND" value="-999999" units="mmol_per_gDW_per_hr"/>
				<parameter id="UPPER_BOUND" value="999999" units="mmol_per_gDW_per_hr"/>
				<parameter id="OBJECTIVE_COEFFICIENT" value="0"/>
			</listOfParameters>
		</kineticLaw>
	</reaction>
	<reaction id="RR02244" name="3-Isopropylmalate hydro-lyase" reversible="true">
		<notes>
			<html:p>GENE ASSOCIATION: (PP1986 and PP1985)</html:p>
		</notes>
		<listOfReactants>
			<speciesReference species="C2663" />
		</listOfReactants>
		<listOfProducts>
			<speciesReference species="C1690" />
			<speciesReference species="C0001" />
		</listOfProducts>
		<kineticLaw>
			<math xmlns="http://www.w3.org/1998/Math/MathML">
				<ci>FLUX_VALUE</ci>
			</math>
			<listOfParameters>
				<parameter id="LOWER_BOUND" value="-999999" units="mmol_per_gDW_per_hr"/>
				<parameter id="UPPER_BOUND" value="999999" units="mmol_per_gDW_per_hr"/>
				<parameter id="OBJECTIVE_COEFFICIENT" value="0"/>
			</listOfParameters>
		</kineticLaw>
	</reaction>
	<reaction id="RR00362" name="2-Phospho-D-glucerate hydro-lyase" reversible="true">
		<notes>
			<html:p>GENE ASSOCIATION:  PP1612 </html:p>
		</notes>
		<listOfReactants>
			<speciesReference species="C0477" />
		</listOfReactants>
		<listOfProducts>
			<speciesReference species="C0059" />
			<speciesReference species="C0001" />
		</listOfProducts>
		<kineticLaw>
			<math xmlns="http://www.w3.org/1998/Math/MathML">
				<ci>FLUX_VALUE</ci>
			</math>
			<listOfParameters>
				<parameter id="LOWER_BOUND" value="-999999" units="mmol_per_gDW_per_hr"/>
				<parameter id="UPPER_BOUND" value="999999" units="mmol_per_gDW_per_hr"/>
				<parameter id="OBJECTIVE_COEFFICIENT" value="0"/>
			</listOfParameters>
		</kineticLaw>
	</reaction>
	<reaction id="RR08636" name="URAt2r" reversible="true">
		<notes>
			<html:p>GENE ASSOCIATION: ((PP0827 and PP0824 and PP0826 and PP0825) or (PP0745) or (PP5326 and PP5328 and PP5327 and PP5329))</html:p>
		</notes>
		<listOfReactants>
			<speciesReference species="EC0090" />
			<speciesReference species="EC0065" />
		</listOfReactants>
		<listOfProducts>
			<speciesReference species="C0090" />
			<speciesReference species="C0065" />
		</listOfProducts>
		<kineticLaw>
			<math xmlns="http://www.w3.org/1998/Math/MathML">
				<ci>FLUX_VALUE</ci>
			</math>
			<listOfParameters>
				<parameter id="LOWER_BOUND" value="-999999" units="mmol_per_gDW_per_hr"/>
				<parameter id="UPPER_BOUND" value="999999" units="mmol_per_gDW_per_hr"/>
				<parameter id="OBJECTIVE_COEFFICIENT" value="0"/>
			</listOfParameters>
		</kineticLaw>
	</reaction>
	<reaction id="RR03159" name="Cobalt-precorrin 3 + S-Adenosyl-L-methionine &amp;gt;=&amp;lt;Cobalt-precorrin 4 + S-Adenosyl-L-homocysteine" reversible="true">
		<notes>
			<html:p>GENE ASSOCIATION:  PP4826 </html:p>
		</notes>
		<listOfReactants>
			<speciesReference species="C0017" />
			<speciesReference species="C8687" />
		</listOfReactants>
		<listOfProducts>
			<speciesReference species="C0019" />
			<speciesReference species="C8688" />
		</listOfProducts>
		<kineticLaw>
			<math xmlns="http://www.w3.org/1998/Math/MathML">
				<ci>FLUX_VALUE</ci>
			</math>
			<listOfParameters>
				<parameter id="LOWER_BOUND" value="-999999" units="mmol_per_gDW_per_hr"/>
				<parameter id="UPPER_BOUND" value="999999" units="mmol_per_gDW_per_hr"/>
				<parameter id="OBJECTIVE_COEFFICIENT" value="0"/>
			</listOfParameters>
		</kineticLaw>
	</reaction>
	<reaction id="RR00652" name="D-Glyceraldehyde-3-phosphate ketol-isomerase" reversible="true">
		<notes>
			<html:p>GENE ASSOCIATION:  PP4715 </html:p>
		</notes>
		<listOfReactants>
			<speciesReference species="C0100" />
		</listOfReactants>
		<listOfProducts>
			<speciesReference species="C0093" />
		</listOfProducts>
		<kineticLaw>
			<math xmlns="http://www.w3.org/1998/Math/MathML">
				<ci>FLUX_VALUE</ci>
			</math>
			<listOfParameters>
				<parameter id="LOWER_BOUND" value="-999999" units="mmol_per_gDW_per_hr"/>
				<parameter id="UPPER_BOUND" value="999999" units="mmol_per_gDW_per_hr"/>
				<parameter id="OBJECTIVE_COEFFICIENT" value="0"/>
			</listOfParameters>
		</kineticLaw>
	</reaction>
	<reaction id="RR08776" name="L-LACt2r" reversible="true">
		<notes>
			<html:p>GENE ASSOCIATION:  PP4735 </html:p>
		</notes>
		<listOfReactants>
			<speciesReference species="EC0154" />
			<speciesReference species="EC0065" />
		</listOfReactants>
		<listOfProducts>
			<speciesReference species="C0065" />
			<speciesReference species="C0154" />
		</listOfProducts>
		<kineticLaw>
			<math xmlns="http://www.w3.org/1998/Math/MathML">
				<ci>FLUX_VALUE</ci>
			</math>
			<listOfParameters>
				<parameter id="LOWER_BOUND" value="-999999" units="mmol_per_gDW_per_hr"/>
				<parameter id="UPPER_BOUND" value="999999" units="mmol_per_gDW_per_hr"/>
				<parameter id="OBJECTIVE_COEFFICIENT" value="0"/>
			</listOfParameters>
		</kineticLaw>
	</reaction>
	<reaction id="RR01593" name="2-Deoxy-D-ribose 5-phosphate + ADP &amp;gt;=&amp;lt; Deoxyribose + ATP" reversible="true">
		<notes>
			<html:p>GENE ASSOCIATION:  PP2458 </html:p>
		</notes>
		<listOfReactants>
			<speciesReference species="C0065" />
			<speciesReference species="C0504" />
			<speciesReference species="C0008" />
		</listOfReactants>
		<listOfProducts>
			<speciesReference species="C1228" />
			<speciesReference species="C0002" />
		</listOfProducts>
		<kineticLaw>
			<math xmlns="http://www.w3.org/1998/Math/MathML">
				<ci>FLUX_VALUE</ci>
			</math>
			<listOfParameters>
				<parameter id="LOWER_BOUND" value="-999999" units="mmol_per_gDW_per_hr"/>
				<parameter id="UPPER_BOUND" value="999999" units="mmol_per_gDW_per_hr"/>
				<parameter id="OBJECTIVE_COEFFICIENT" value="0"/>
			</listOfParameters>
		</kineticLaw>
	</reaction>
	<reaction id="RR00171" name="ATP:(d)GMP phosphotransferase" reversible="true">
		<notes>
			<html:p>GENE ASSOCIATION:  PP5296 </html:p>
		</notes>
		<listOfReactants>
			<speciesReference species="C0123" />
			<speciesReference species="C0002" />
		</listOfReactants>
		<listOfProducts>
			<speciesReference species="C0008" />
			<speciesReference species="C0031" />
		</listOfProducts>
		<kineticLaw>
			<math xmlns="http://www.w3.org/1998/Math/MathML">
				<ci>FLUX_VALUE</ci>
			</math>
			<listOfParameters>
				<parameter id="LOWER_BOUND" value="-999999" units="mmol_per_gDW_per_hr"/>
				<parameter id="UPPER_BOUND" value="999999" units="mmol_per_gDW_per_hr"/>
				<parameter id="OBJECTIVE_COEFFICIENT" value="0"/>
			</listOfParameters>
		</kineticLaw>
	</reaction>
	<reaction id="RR03182" name="4-(phosphonooxy)threonine:NAD oxidoreductase" reversible="true">
		<notes>
			<html:p>GENE ASSOCIATION:  PP0402 </html:p>
		</notes>
		<listOfReactants>
			<speciesReference species="C0003" />
			<speciesReference species="C3531" />
			<speciesReference species="C0065" />
		</listOfReactants>
		<listOfProducts>
			<speciesReference species="C8767" />
			<speciesReference species="C0011" />
			<speciesReference species="C0004" />
		</listOfProducts>
		<kineticLaw>
			<math xmlns="http://www.w3.org/1998/Math/MathML">
				<ci>FLUX_VALUE</ci>
			</math>
			<listOfParameters>
				<parameter id="LOWER_BOUND" value="-999999" units="mmol_per_gDW_per_hr"/>
				<parameter id="UPPER_BOUND" value="999999" units="mmol_per_gDW_per_hr"/>
				<parameter id="OBJECTIVE_COEFFICIENT" value="0"/>
			</listOfParameters>
		</kineticLaw>
	</reaction>
	<reaction id="RR03591" name="ATP:nucleoside-diphosphate phosphatransferase" reversible="true">
		<notes>
			<html:p>GENE ASSOCIATION:  PP0849 </html:p>
		</notes>
		<listOfReactants>
			<speciesReference species="C0002" />
			<speciesReference species="C0170" />
		</listOfReactants>
		<listOfProducts>
			<speciesReference species="C0113" />
			<speciesReference species="C0008" />
		</listOfProducts>
		<kineticLaw>
			<math xmlns="http://www.w3.org/1998/Math/MathML">
				<ci>FLUX_VALUE</ci>
			</math>
			<listOfParameters>
				<parameter id="LOWER_BOUND" value="-999999" units="mmol_per_gDW_per_hr"/>
				<parameter id="UPPER_BOUND" value="999999" units="mmol_per_gDW_per_hr"/>
				<parameter id="OBJECTIVE_COEFFICIENT" value="0"/>
			</listOfParameters>
		</kineticLaw>
	</reaction>
	<reaction id="RR01720" name="dTDPglucose 4-epimerase" reversible="true">
		<notes>
			<html:p>GENE ASSOCIATION: (PP3129) or (PP0501)</html:p>
		</notes>
		<listOfReactants>
			<speciesReference species="C0617" />
			<speciesReference species="C0065" stoichiometry="2" />
		</listOfReactants>
		<listOfProducts>
			<speciesReference species="C1404" />
		</listOfProducts>
		<kineticLaw>
			<math xmlns="http://www.w3.org/1998/Math/MathML">
				<ci>FLUX_VALUE</ci>
			</math>
			<listOfParameters>
				<parameter id="LOWER_BOUND" value="-999999" units="mmol_per_gDW_per_hr"/>
				<parameter id="UPPER_BOUND" value="999999" units="mmol_per_gDW_per_hr"/>
				<parameter id="OBJECTIVE_COEFFICIENT" value="0"/>
			</listOfParameters>
		</kineticLaw>
	</reaction>
	<reaction id="RR00546" name="GDP:D-mannose-1-phosphate guanylyltransferase" reversible="true">
		<notes>
			<html:p>GENE ASSOCIATION: (PP1776) or (PP1277)</html:p>
		</notes>
		<listOfReactants>
			<speciesReference species="C0480" />
			<speciesReference species="C0065" />
			<speciesReference species="C0031" />
		</listOfReactants>
		<listOfProducts>
			<speciesReference species="C0081" />
			<speciesReference species="C0009" />
		</listOfProducts>
		<kineticLaw>
			<math xmlns="http://www.w3.org/1998/Math/MathML">
				<ci>FLUX_VALUE</ci>
			</math>
			<listOfParameters>
				<parameter id="LOWER_BOUND" value="-999999" units="mmol_per_gDW_per_hr"/>
				<parameter id="UPPER_BOUND" value="999999" units="mmol_per_gDW_per_hr"/>
				<parameter id="OBJECTIVE_COEFFICIENT" value="0"/>
			</listOfParameters>
		</kineticLaw>
	</reaction>
	<reaction id="RR00942" name="Pyridoxine:oxygen oxidoreductase (deaminating)" reversible="true">
		<notes>
			<html:p>GENE ASSOCIATION:  PP1129 </html:p>
		</notes>
		<listOfReactants>
			<speciesReference species="C0007" />
			<speciesReference species="C0257" />
		</listOfReactants>
		<listOfProducts>
			<speciesReference species="C0025" />
			<speciesReference species="C0207" />
		</listOfProducts>
		<kineticLaw>
			<math xmlns="http://www.w3.org/1998/Math/MathML">
				<ci>FLUX_VALUE</ci>
			</math>
			<listOfParameters>
				<parameter id="LOWER_BOUND" value="-999999" units="mmol_per_gDW_per_hr"/>
				<parameter id="UPPER_BOUND" value="999999" units="mmol_per_gDW_per_hr"/>
				<parameter id="OBJECTIVE_COEFFICIENT" value="0"/>
			</listOfParameters>
		</kineticLaw>
	</reaction>
	<reaction id="RR03512" name="AMP:pyrophosphate phosphoribosyltransferase" reversible="true">
		<notes>
			<html:p>GENE ASSOCIATION:  PP4266 </html:p>
		</notes>
		<listOfReactants>
			<speciesReference species="C0012" />
			<speciesReference species="C0018" />
		</listOfReactants>
		<listOfProducts>
			<speciesReference species="C0125" />
			<speciesReference species="C0101" />
		</listOfProducts>
		<kineticLaw>
			<math xmlns="http://www.w3.org/1998/Math/MathML">
				<ci>FLUX_VALUE</ci>
			</math>
			<listOfParameters>
				<parameter id="LOWER_BOUND" value="-999999" units="mmol_per_gDW_per_hr"/>
				<parameter id="UPPER_BOUND" value="999999" units="mmol_per_gDW_per_hr"/>
				<parameter id="OBJECTIVE_COEFFICIENT" value="0"/>
			</listOfParameters>
		</kineticLaw>
	</reaction>
	<reaction id="RR08678" name="NH3t" reversible="true">
		<notes>
			<html:p>GENE ASSOCIATION:  PP5233 </html:p>
		</notes>
		<listOfReactants>
			<speciesReference species="EC0957" />
		</listOfReactants>
		<listOfProducts>
			<speciesReference species="C0957" />
		</listOfProducts>
		<kineticLaw>
			<math xmlns="http://www.w3.org/1998/Math/MathML">
				<ci>FLUX_VALUE</ci>
			</math>
			<listOfParameters>
				<parameter id="LOWER_BOUND" value="-999999" units="mmol_per_gDW_per_hr"/>
				<parameter id="UPPER_BOUND" value="999999" units="mmol_per_gDW_per_hr"/>
				<parameter id="OBJECTIVE_COEFFICIENT" value="0"/>
			</listOfParameters>
		</kineticLaw>
	</reaction>
	<reaction id="RR01018" name="Sedoheptulose-7-phosphate:D-glyceraldehyde-3-phosphateglyceronetransferase" reversible="true">
		<notes>
			<html:p>GENE ASSOCIATION:  PP2168 </html:p>
		</notes>
		<listOfReactants>
			<speciesReference species="C0100" />
			<speciesReference species="C0230" />
		</listOfReactants>
		<listOfProducts>
			<speciesReference species="C0228" />
			<speciesReference species="C0070" />
		</listOfProducts>
		<kineticLaw>
			<math xmlns="http://www.w3.org/1998/Math/MathML">
				<ci>FLUX_VALUE</ci>
			</math>
			<listOfParameters>
				<parameter id="LOWER_BOUND" value="-999999" units="mmol_per_gDW_per_hr"/>
				<parameter id="UPPER_BOUND" value="999999" units="mmol_per_gDW_per_hr"/>
				<parameter id="OBJECTIVE_COEFFICIENT" value="0"/>
			</listOfParameters>
		</kineticLaw>
	</reaction>
	<reaction id="RR08885" name="D-alanine-D-alanine ligase" reversible="true">
		<notes>
			<html:p>GENE ASSOCIATION: (PP1339) or (PP4346)</html:p>
		</notes>
		<listOfReactants>
			<speciesReference species="C0002" />
			<speciesReference species="C0115" stoichiometry="2" />
		</listOfReactants>
		<listOfProducts>
			<speciesReference species="C0009" />
			<speciesReference species="C0065" />
			<speciesReference species="C0008" />
			<speciesReference species="C0721" />
		</listOfProducts>
		<kineticLaw>
			<math xmlns="http://www.w3.org/1998/Math/MathML">
				<ci>FLUX_VALUE</ci>
			</math>
			<listOfParameters>
				<parameter id="LOWER_BOUND" value="-999999" units="mmol_per_gDW_per_hr"/>
				<parameter id="UPPER_BOUND" value="999999" units="mmol_per_gDW_per_hr"/>
				<parameter id="OBJECTIVE_COEFFICIENT" value="0"/>
			</listOfParameters>
		</kineticLaw>
	</reaction>
	<reaction id="RR01902" name="L-Glutamate-5-semialdehyde:NADP+ 5-oxidoreductase (phosphorylationg)" reversible="true">
		<notes>
			<html:p>GENE ASSOCIATION:  PP4811 </html:p>
		</notes>
		<listOfReactants>
			<speciesReference species="C0844" />
			<speciesReference species="C0009" />
			<speciesReference species="C0006" />
		</listOfReactants>
		<listOfProducts>
			<speciesReference species="C0065" />
			<speciesReference species="C0005" />
			<speciesReference species="C2066" />
		</listOfProducts>
		<kineticLaw>
			<math xmlns="http://www.w3.org/1998/Math/MathML">
				<ci>FLUX_VALUE</ci>
			</math>
			<listOfParameters>
				<parameter id="LOWER_BOUND" value="-999999" units="mmol_per_gDW_per_hr"/>
				<parameter id="UPPER_BOUND" value="999999" units="mmol_per_gDW_per_hr"/>
				<parameter id="OBJECTIVE_COEFFICIENT" value="0"/>
			</listOfParameters>
		</kineticLaw>
	</reaction>
	<reaction id="RR00109" name="ATP:nucleoside-diphosphate phosphatransferase" reversible="true">
		<notes>
			<html:p>GENE ASSOCIATION:  PP0849 </html:p>
		</notes>
		<listOfReactants>
			<speciesReference species="C0014" />
			<speciesReference species="C0002" />
		</listOfReactants>
		<listOfProducts>
			<speciesReference species="C0060" />
			<speciesReference species="C0008" />
		</listOfProducts>
		<kineticLaw>
			<math xmlns="http://www.w3.org/1998/Math/MathML">
				<ci>FLUX_VALUE</ci>
			</math>
			<listOfParameters>
				<parameter id="LOWER_BOUND" value="-999999" units="mmol_per_gDW_per_hr"/>
				<parameter id="UPPER_BOUND" value="999999" units="mmol_per_gDW_per_hr"/>
				<parameter id="OBJECTIVE_COEFFICIENT" value="0"/>
			</listOfParameters>
		</kineticLaw>
	</reaction>
	<reaction id="RR08739" name="glycerol transport via channel" reversible="true">
		<notes>
			<html:p>GENE ASSOCIATION:  PP1076 </html:p>
		</notes>
		<listOfReactants>
			<speciesReference species="C0098" />
		</listOfReactants>
		<listOfProducts>
			<speciesReference species="EC0098" />
		</listOfProducts>
		<kineticLaw>
			<math xmlns="http://www.w3.org/1998/Math/MathML">
				<ci>FLUX_VALUE</ci>
			</math>
			<listOfParameters>
				<parameter id="LOWER_BOUND" value="-999999" units="mmol_per_gDW_per_hr"/>
				<parameter id="UPPER_BOUND" value="999999" units="mmol_per_gDW_per_hr"/>
				<parameter id="OBJECTIVE_COEFFICIENT" value="0"/>
			</listOfParameters>
		</kineticLaw>
	</reaction>
	<reaction id="RR00779" name="GMP:pyrophosphate phosphoribosyltransferase" reversible="true">
		<notes>
			<html:p>GENE ASSOCIATION:  PP0747 </html:p>
		</notes>
		<listOfReactants>
			<speciesReference species="C0012" />
			<speciesReference species="C0123" />
		</listOfReactants>
		<listOfProducts>
			<speciesReference species="C0199" />
			<speciesReference species="C0101" />
		</listOfProducts>
		<kineticLaw>
			<math xmlns="http://www.w3.org/1998/Math/MathML">
				<ci>FLUX_VALUE</ci>
			</math>
			<listOfParameters>
				<parameter id="LOWER_BOUND" value="-999999" units="mmol_per_gDW_per_hr"/>
				<parameter id="UPPER_BOUND" value="999999" units="mmol_per_gDW_per_hr"/>
				<parameter id="OBJECTIVE_COEFFICIENT" value="0"/>
			</listOfParameters>
		</kineticLaw>
	</reaction>
	<reaction id="RR10070" name="ethanol transport in/out via diffusion" reversible="true">
		<notes>
			<html:p>GENE ASSOCIATION: </html:p>
		</notes>
		<listOfReactants>
			<speciesReference species="EC0359" />
		</listOfReactants>
		<listOfProducts>
			<speciesReference species="C0359" />
		</listOfProducts>
		<kineticLaw>
			<math xmlns="http://www.w3.org/1998/Math/MathML">
				<ci>FLUX_VALUE</ci>
			</math>
			<listOfParameters>
				<parameter id="LOWER_BOUND" value="-999999" units="mmol_per_gDW_per_hr"/>
				<parameter id="UPPER_BOUND" value="999999" units="mmol_per_gDW_per_hr"/>
				<parameter id="OBJECTIVE_COEFFICIENT" value="0"/>
			</listOfParameters>
		</kineticLaw>
	</reaction>
	<reaction id="RR09741" name="Potassium - proton antiport" reversible="true">
		<notes>
			<html:p>GENE ASSOCIATION:  PP5246 </html:p>
		</notes>
		<listOfReactants>
			<speciesReference species="C0197" />
			<speciesReference species="EC0065" />
		</listOfReactants>
		<listOfProducts>
			<speciesReference species="EC0197" />
			<speciesReference species="C0065" />
		</listOfProducts>
		<kineticLaw>
			<math xmlns="http://www.w3.org/1998/Math/MathML">
				<ci>FLUX_VALUE</ci>
			</math>
			<listOfParameters>
				<parameter id="LOWER_BOUND" value="-999999" units="mmol_per_gDW_per_hr"/>
				<parameter id="UPPER_BOUND" value="999999" units="mmol_per_gDW_per_hr"/>
				<parameter id="OBJECTIVE_COEFFICIENT" value="0"/>
			</listOfParameters>
		</kineticLaw>
	</reaction>
	<reaction id="RR00529" name="Hydrogen-sulfide:NADP+ oxidoreductase" reversible="true">
		<notes>
			<html:p>GENE ASSOCIATION: (PP0860 and PP2371)</html:p>
		</notes>
		<listOfReactants>
			<speciesReference species="C0231" />
			<speciesReference species="C0006" stoichiometry="3" />
			<speciesReference species="C0001" stoichiometry="3" />
		</listOfReactants>
		<listOfProducts>
			<speciesReference species="C0079" />
			<speciesReference species="C0065" stoichiometry="5" />
			<speciesReference species="C0005" stoichiometry="3" />
		</listOfProducts>
		<kineticLaw>
			<math xmlns="http://www.w3.org/1998/Math/MathML">
				<ci>FLUX_VALUE</ci>
			</math>
			<listOfParameters>
				<parameter id="LOWER_BOUND" value="-999999" units="mmol_per_gDW_per_hr"/>
				<parameter id="UPPER_BOUND" value="999999" units="mmol_per_gDW_per_hr"/>
				<parameter id="OBJECTIVE_COEFFICIENT" value="0"/>
			</listOfParameters>
		</kineticLaw>
	</reaction>
	<reaction id="RR03822" name="L-Aspartate-4-semialdehyde:NADP+ oxidoreductase (phosphorylating)" reversible="true">
		<notes>
			<html:p>GENE ASSOCIATION: (PP1992) or (PP1989)</html:p>
		</notes>
		<listOfReactants>
			<speciesReference species="C0341" />
			<speciesReference species="C0009" />
			<speciesReference species="C0006" />
		</listOfReactants>
		<listOfProducts>
			<speciesReference species="C0065" />
			<speciesReference species="C0005" />
			<speciesReference species="C1950" />
		</listOfProducts>
		<kineticLaw>
			<math xmlns="http://www.w3.org/1998/Math/MathML">
				<ci>FLUX_VALUE</ci>
			</math>
			<listOfParameters>
				<parameter id="LOWER_BOUND" value="-999999" units="mmol_per_gDW_per_hr"/>
				<parameter id="UPPER_BOUND" value="999999" units="mmol_per_gDW_per_hr"/>
				<parameter id="OBJECTIVE_COEFFICIENT" value="0"/>
			</listOfParameters>
		</kineticLaw>
	</reaction>
	<reaction id="RR03001" name="2-dehydro-3-deoxy-D-gluconate-6-phosphateD-glyceraldehyde-3-phosphate-lyase" reversible="true">
		<notes>
			<html:p>GENE ASSOCIATION:  PP1024 </html:p>
		</notes>
		<listOfReactants>
			<speciesReference species="C2682" />
		</listOfReactants>
		<listOfProducts>
			<speciesReference species="C0100" />
			<speciesReference species="C0020" />
		</listOfProducts>
		<kineticLaw>
			<math xmlns="http://www.w3.org/1998/Math/MathML">
				<ci>FLUX_VALUE</ci>
			</math>
			<listOfParameters>
				<parameter id="LOWER_BOUND" value="-999999" units="mmol_per_gDW_per_hr"/>
				<parameter id="UPPER_BOUND" value="999999" units="mmol_per_gDW_per_hr"/>
				<parameter id="OBJECTIVE_COEFFICIENT" value="0"/>
			</listOfParameters>
		</kineticLaw>
	</reaction>
	<reaction id="RR03894" name="ATP:pantetheine-4'-phosphate adenylyltransferase" reversible="true">
		<notes>
			<html:p>GENE ASSOCIATION:  PP5123 </html:p>
		</notes>
		<listOfReactants>
			<speciesReference species="C0002" />
			<speciesReference species="C0065" />
			<speciesReference species="C0822" />
		</listOfReactants>
		<listOfProducts>
			<speciesReference species="C0647" />
			<speciesReference species="C0012" />
		</listOfProducts>
		<kineticLaw>
			<math xmlns="http://www.w3.org/1998/Math/MathML">
				<ci>FLUX_VALUE</ci>
			</math>
			<listOfParameters>
				<parameter id="LOWER_BOUND" value="-999999" units="mmol_per_gDW_per_hr"/>
				<parameter id="UPPER_BOUND" value="999999" units="mmol_per_gDW_per_hr"/>
				<parameter id="OBJECTIVE_COEFFICIENT" value="0"/>
			</listOfParameters>
		</kineticLaw>
	</reaction>
	<reaction id="RR00987" name="L-Homoserine:NAD+ oxidoreductase" reversible="true">
		<notes>
			<html:p>GENE ASSOCIATION: (PP1470) or (PP0664)</html:p>
		</notes>
		<listOfReactants>
			<speciesReference species="C0003" />
			<speciesReference species="C0219" />
		</listOfReactants>
		<listOfProducts>
			<speciesReference species="C0341" />
			<speciesReference species="C0065" />
			<speciesReference species="C0004" />
		</listOfProducts>
		<kineticLaw>
			<math xmlns="http://www.w3.org/1998/Math/MathML">
				<ci>FLUX_VALUE</ci>
			</math>
			<listOfParameters>
				<parameter id="LOWER_BOUND" value="-999999" units="mmol_per_gDW_per_hr"/>
				<parameter id="UPPER_BOUND" value="999999" units="mmol_per_gDW_per_hr"/>
				<parameter id="OBJECTIVE_COEFFICIENT" value="0"/>
			</listOfParameters>
		</kineticLaw>
	</reaction>
	<reaction id="RR08624" name="D-glucarate transport via proton symport, reversible" reversible="true">
		<notes>
			<html:p>GENE ASSOCIATION:  PP3600 </html:p>
		</notes>
		<listOfReactants>
			<speciesReference species="EC0599" />
			<speciesReference species="EC0065" />
		</listOfReactants>
		<listOfProducts>
			<speciesReference species="C0599" />
			<speciesReference species="C0065" />
		</listOfProducts>
		<kineticLaw>
			<math xmlns="http://www.w3.org/1998/Math/MathML">
				<ci>FLUX_VALUE</ci>
			</math>
			<listOfParameters>
				<parameter id="LOWER_BOUND" value="-999999" units="mmol_per_gDW_per_hr"/>
				<parameter id="UPPER_BOUND" value="999999" units="mmol_per_gDW_per_hr"/>
				<parameter id="OBJECTIVE_COEFFICIENT" value="0"/>
			</listOfParameters>
		</kineticLaw>
	</reaction>
	<reaction id="RR00397" name="L-Phenylalanine:2-oxoglutarate aminotransferase" reversible="true">
		<notes>
			<html:p>GENE ASSOCIATION: (PP3721) or (PP1972) or (PP0858) or (PP0967) or (PP4692) or (PP1872) or (PP3590)</html:p>
		</notes>
		<listOfReactants>
			<speciesReference species="C0064" />
			<speciesReference species="C0024" />
		</listOfReactants>
		<listOfProducts>
			<speciesReference species="C0139" />
			<speciesReference species="C0023" />
		</listOfProducts>
		<kineticLaw>
			<math xmlns="http://www.w3.org/1998/Math/MathML">
				<ci>FLUX_VALUE</ci>
			</math>
			<listOfParameters>
				<parameter id="LOWER_BOUND" value="-999999" units="mmol_per_gDW_per_hr"/>
				<parameter id="UPPER_BOUND" value="999999" units="mmol_per_gDW_per_hr"/>
				<parameter id="OBJECTIVE_COEFFICIENT" value="0"/>
			</listOfParameters>
		</kineticLaw>
	</reaction>
	<reaction id="RR04096" name="Hexanoyl-CoA:NAD+ trans-2-oxidoreductase" reversible="true">
		<notes>
			<html:p>GENE ASSOCIATION:  PP4948 </html:p>
		</notes>
		<listOfReactants>
			<speciesReference species="C0003" />
			<speciesReference species="C3055" />
		</listOfReactants>
		<listOfProducts>
			<speciesReference species="C0065" />
			<speciesReference species="C0004" />
			<speciesReference species="C3056" />
		</listOfProducts>
		<kineticLaw>
			<math xmlns="http://www.w3.org/1998/Math/MathML">
				<ci>FLUX_VALUE</ci>
			</math>
			<listOfParameters>
				<parameter id="LOWER_BOUND" value="-999999" units="mmol_per_gDW_per_hr"/>
				<parameter id="UPPER_BOUND" value="999999" units="mmol_per_gDW_per_hr"/>
				<parameter id="OBJECTIVE_COEFFICIENT" value="0"/>
			</listOfParameters>
		</kineticLaw>
	</reaction>
	<reaction id="RR03757" name="3-Dehydroshikimate hydro-lyase" reversible="true">
		<notes>
			<html:p>GENE ASSOCIATION: (PP2407) or (PP3003) or (PP0560)</html:p>
		</notes>
		<listOfReactants>
			<speciesReference species="C1696" />
		</listOfReactants>
		<listOfProducts>
			<speciesReference species="C0189" />
			<speciesReference species="C0001" />
		</listOfProducts>
		<kineticLaw>
			<math xmlns="http://www.w3.org/1998/Math/MathML">
				<ci>FLUX_VALUE</ci>
			</math>
			<listOfParameters>
				<parameter id="LOWER_BOUND" value="-999999" units="mmol_per_gDW_per_hr"/>
				<parameter id="UPPER_BOUND" value="999999" units="mmol_per_gDW_per_hr"/>
				<parameter id="OBJECTIVE_COEFFICIENT" value="0"/>
			</listOfParameters>
		</kineticLaw>
	</reaction>
	<reaction id="RR01150" name="ATP:nucleoside-diphosphate phosphatransferase" reversible="true">
		<notes>
			<html:p>GENE ASSOCIATION:  PP0849 </html:p>
		</notes>
		<listOfReactants>
			<speciesReference species="C0002" />
			<speciesReference species="C0291" />
		</listOfReactants>
		<listOfProducts>
			<speciesReference species="C0352" />
			<speciesReference species="C0008" />
		</listOfProducts>
		<kineticLaw>
			<math xmlns="http://www.w3.org/1998/Math/MathML">
				<ci>FLUX_VALUE</ci>
			</math>
			<listOfParameters>
				<parameter id="LOWER_BOUND" value="-999999" units="mmol_per_gDW_per_hr"/>
				<parameter id="UPPER_BOUND" value="999999" units="mmol_per_gDW_per_hr"/>
				<parameter id="OBJECTIVE_COEFFICIENT" value="0"/>
			</listOfParameters>
		</kineticLaw>
	</reaction>
	<reaction id="RR00853" name="5-Methylcytosine aminohydrolase" reversible="true">
		<notes>
			<html:p>GENE ASSOCIATION: (PP1100) or (PP3189)</html:p>
		</notes>
		<listOfReactants>
			<speciesReference species="C0065" />
			<speciesReference species="C1568" />
			<speciesReference species="C0001" />
		</listOfReactants>
		<listOfProducts>
			<speciesReference species="C0957" />
			<speciesReference species="C0146" />
		</listOfProducts>
		<kineticLaw>
			<math xmlns="http://www.w3.org/1998/Math/MathML">
				<ci>FLUX_VALUE</ci>
			</math>
			<listOfParameters>
				<parameter id="LOWER_BOUND" value="-999999" units="mmol_per_gDW_per_hr"/>
				<parameter id="UPPER_BOUND" value="999999" units="mmol_per_gDW_per_hr"/>
				<parameter id="OBJECTIVE_COEFFICIENT" value="0"/>
			</listOfParameters>
		</kineticLaw>
	</reaction>
	<reaction id="RR03873" name="ATP:nicotinamide-nucleotide adenylyltransferase" reversible="true">
		<notes>
			<html:p>GENE ASSOCIATION:  PP4810 </html:p>
		</notes>
		<listOfReactants>
			<speciesReference species="C0002" />
			<speciesReference species="C0065" />
			<speciesReference species="C0859" />
		</listOfReactants>
		<listOfProducts>
			<speciesReference species="C0012" />
			<speciesReference species="C0630" />
		</listOfProducts>
		<kineticLaw>
			<math xmlns="http://www.w3.org/1998/Math/MathML">
				<ci>FLUX_VALUE</ci>
			</math>
			<listOfParameters>
				<parameter id="LOWER_BOUND" value="-999999" units="mmol_per_gDW_per_hr"/>
				<parameter id="UPPER_BOUND" value="999999" units="mmol_per_gDW_per_hr"/>
				<parameter id="OBJECTIVE_COEFFICIENT" value="0"/>
			</listOfParameters>
		</kineticLaw>
	</reaction>
	<reaction id="RR08942" name="Phosphatidylglycerol synthase (Ecoli)" reversible="true">
		<notes>
			<html:p>GENE ASSOCIATION:  PP4097 </html:p>
		</notes>
		<listOfReactants>
			<speciesReference species="C9267" />
			<speciesReference species="C0078" stoichiometry="50" />
		</listOfReactants>
		<listOfProducts>
			<speciesReference species="C9312" />
			<speciesReference species="C0065" stoichiometry="50" />
			<speciesReference species="C0046" stoichiometry="50" />
		</listOfProducts>
		<kineticLaw>
			<math xmlns="http://www.w3.org/1998/Math/MathML">
				<ci>FLUX_VALUE</ci>
			</math>
			<listOfParameters>
				<parameter id="LOWER_BOUND" value="-999999" units="mmol_per_gDW_per_hr"/>
				<parameter id="UPPER_BOUND" value="999999" units="mmol_per_gDW_per_hr"/>
				<parameter id="OBJECTIVE_COEFFICIENT" value="0"/>
			</listOfParameters>
		</kineticLaw>
	</reaction>
	<reaction id="RR00432" name="L-Tyrosine:2-oxoglutarate aminotransferase" reversible="true">
		<notes>
			<html:p>GENE ASSOCIATION: (PP1972) or (PP3590)</html:p>
		</notes>
		<listOfReactants>
			<speciesReference species="C0067" />
			<speciesReference species="C0024" />
		</listOfReactants>
		<listOfProducts>
			<speciesReference species="C0854" />
			<speciesReference species="C0023" />
		</listOfProducts>
		<kineticLaw>
			<math xmlns="http://www.w3.org/1998/Math/MathML">
				<ci>FLUX_VALUE</ci>
			</math>
			<listOfParameters>
				<parameter id="LOWER_BOUND" value="-999999" units="mmol_per_gDW_per_hr"/>
				<parameter id="UPPER_BOUND" value="999999" units="mmol_per_gDW_per_hr"/>
				<parameter id="OBJECTIVE_COEFFICIENT" value="0"/>
			</listOfParameters>
		</kineticLaw>
	</reaction>
	<reaction id="RR08720" name="GALCTNt2r" reversible="true">
		<notes>
			<html:p>GENE ASSOCIATION:  PP3600 </html:p>
		</notes>
		<listOfReactants>
			<speciesReference species="EC0065" />
			<speciesReference species="EC0645" />
		</listOfReactants>
		<listOfProducts>
			<speciesReference species="C0065" />
			<speciesReference species="C0645" />
		</listOfProducts>
		<kineticLaw>
			<math xmlns="http://www.w3.org/1998/Math/MathML">
				<ci>FLUX_VALUE</ci>
			</math>
			<listOfParameters>
				<parameter id="LOWER_BOUND" value="-999999" units="mmol_per_gDW_per_hr"/>
				<parameter id="UPPER_BOUND" value="999999" units="mmol_per_gDW_per_hr"/>
				<parameter id="OBJECTIVE_COEFFICIENT" value="0"/>
			</listOfParameters>
		</kineticLaw>
	</reaction>
	<reaction id="RR01300" name="Indole hydro-lyase (adding indoleglycerol-phosphate)" reversible="true">
		<notes>
			<html:p>GENE ASSOCIATION: (PP0082 and PP0083)</html:p>
		</notes>
		<listOfReactants>
			<speciesReference species="C0355" />
			<speciesReference species="C0100" />
		</listOfReactants>
		<listOfProducts>
			<speciesReference species="C2184" />
		</listOfProducts>
		<kineticLaw>
			<math xmlns="http://www.w3.org/1998/Math/MathML">
				<ci>FLUX_VALUE</ci>
			</math>
			<listOfParameters>
				<parameter id="LOWER_BOUND" value="-999999" units="mmol_per_gDW_per_hr"/>
				<parameter id="UPPER_BOUND" value="999999" units="mmol_per_gDW_per_hr"/>
				<parameter id="OBJECTIVE_COEFFICIENT" value="0"/>
			</listOfParameters>
		</kineticLaw>
	</reaction>
	<reaction id="RR00823" name="Glycolaldehyde:NAD+ oxidoreductase" reversible="true">
		<notes>
			<html:p>GENE ASSOCIATION: </html:p>
		</notes>
		<listOfReactants>
			<speciesReference species="C0003" />
			<speciesReference species="C0221" />
			<speciesReference species="C0001" />
		</listOfReactants>
		<listOfProducts>
			<speciesReference species="C0065" stoichiometry="2" />
			<speciesReference species="C0004" />
			<speciesReference species="C0136" />
		</listOfProducts>
		<kineticLaw>
			<math xmlns="http://www.w3.org/1998/Math/MathML">
				<ci>FLUX_VALUE</ci>
			</math>
			<listOfParameters>
				<parameter id="LOWER_BOUND" value="-999999" units="mmol_per_gDW_per_hr"/>
				<parameter id="UPPER_BOUND" value="999999" units="mmol_per_gDW_per_hr"/>
				<parameter id="OBJECTIVE_COEFFICIENT" value="0"/>
			</listOfParameters>
		</kineticLaw>
	</reaction>
	<reaction id="RR00519" name="sn-Glycerol-3-phosphate:NADP+ 2-oxidoreductase" reversible="true">
		<notes>
			<html:p>GENE ASSOCIATION: (PP4160) or (PP4169)</html:p>
		</notes>
		<listOfReactants>
			<speciesReference species="C0006" />
			<speciesReference species="C0078" />
		</listOfReactants>
		<listOfProducts>
			<speciesReference species="C0065" />
			<speciesReference species="C0093" />
			<speciesReference species="C0005" />
		</listOfProducts>
		<kineticLaw>
			<math xmlns="http://www.w3.org/1998/Math/MathML">
				<ci>FLUX_VALUE</ci>
			</math>
			<listOfParameters>
				<parameter id="LOWER_BOUND" value="-999999" units="mmol_per_gDW_per_hr"/>
				<parameter id="UPPER_BOUND" value="999999" units="mmol_per_gDW_per_hr"/>
				<parameter id="OBJECTIVE_COEFFICIENT" value="0"/>
			</listOfParameters>
		</kineticLaw>
	</reaction>
	<reaction id="RR00771" name="5,10-Methylenetetrahydrofolate:NADP+ oxidoreductase" reversible="true">
		<notes>
			<html:p>GENE ASSOCIATION: (PP2265) or (PP1945)</html:p>
		</notes>
		<listOfReactants>
			<speciesReference species="C0122" />
			<speciesReference species="C0006" />
		</listOfReactants>
		<listOfProducts>
			<speciesReference species="C0343" />
			<speciesReference species="C0065" />
			<speciesReference species="C0005" />
		</listOfProducts>
		<kineticLaw>
			<math xmlns="http://www.w3.org/1998/Math/MathML">
				<ci>FLUX_VALUE</ci>
			</math>
			<listOfParameters>
				<parameter id="LOWER_BOUND" value="-999999" units="mmol_per_gDW_per_hr"/>
				<parameter id="UPPER_BOUND" value="999999" units="mmol_per_gDW_per_hr"/>
				<parameter id="OBJECTIVE_COEFFICIENT" value="0"/>
			</listOfParameters>
		</kineticLaw>
	</reaction>
	<reaction id="RR04092" name="(S)-Hydroxyoctanoyl-CoA hydro-lyase" reversible="true">
		<notes>
			<html:p>GENE ASSOCIATION: (PP2136) or (PP3283) or (PP3491) or (PP2217) or (PP4066) or (PP1412) or (PP1845) or (PP4030)</html:p>
		</notes>
		<listOfReactants>
			<speciesReference species="C3051" />
		</listOfReactants>
		<listOfProducts>
			<speciesReference species="C3061" />
			<speciesReference species="C0001" />
		</listOfProducts>
		<kineticLaw>
			<math xmlns="http://www.w3.org/1998/Math/MathML">
				<ci>FLUX_VALUE</ci>
			</math>
			<listOfParameters>
				<parameter id="LOWER_BOUND" value="-999999" units="mmol_per_gDW_per_hr"/>
				<parameter id="UPPER_BOUND" value="999999" units="mmol_per_gDW_per_hr"/>
				<parameter id="OBJECTIVE_COEFFICIENT" value="0"/>
			</listOfParameters>
		</kineticLaw>
	</reaction>
	<reaction id="RR01295" name="ATP:nucleoside-diphosphate phosphatransferase" reversible="true">
		<notes>
			<html:p>GENE ASSOCIATION:  PP0849 </html:p>
		</notes>
		<listOfReactants>
			<speciesReference species="C0960" />
			<speciesReference species="C0002" />
		</listOfReactants>
		<listOfProducts>
			<speciesReference species="C0008" />
			<speciesReference species="C0353" />
		</listOfProducts>
		<kineticLaw>
			<math xmlns="http://www.w3.org/1998/Math/MathML">
				<ci>FLUX_VALUE</ci>
			</math>
			<listOfParameters>
				<parameter id="LOWER_BOUND" value="-999999" units="mmol_per_gDW_per_hr"/>
				<parameter id="UPPER_BOUND" value="999999" units="mmol_per_gDW_per_hr"/>
				<parameter id="OBJECTIVE_COEFFICIENT" value="0"/>
			</listOfParameters>
		</kineticLaw>
	</reaction>
	<reaction id="RR03047" name="MurAc(oyl-L-Ala-D-gamma-Glu-L-Lys-D-Ala-D-Ala)-diphospho-undecaprenol + UDP-N-acetyl-D-glucosamine &amp;gt;=&amp;lt; Undecaprenyl-diphospho-N-acetylmuramoyl-(N-acetylglucosamine)-L-alanyl-gamma-D-glutamyl-L-lysyl-D-alanyl-D-alanine + UDP" reversible="true">
		<notes>
			<html:p>GENE ASSOCIATION:  PP1337 </html:p>
		</notes>
		<listOfReactants>
			<speciesReference species="C0037" />
			<speciesReference species="C2907" />
		</listOfReactants>
		<listOfProducts>
			<speciesReference species="C0014" />
			<speciesReference species="C0065" />
			<speciesReference species="C3425" />
		</listOfProducts>
		<kineticLaw>
			<math xmlns="http://www.w3.org/1998/Math/MathML">
				<ci>FLUX_VALUE</ci>
			</math>
			<listOfParameters>
				<parameter id="LOWER_BOUND" value="-999999" units="mmol_per_gDW_per_hr"/>
				<parameter id="UPPER_BOUND" value="999999" units="mmol_per_gDW_per_hr"/>
				<parameter id="OBJECTIVE_COEFFICIENT" value="0"/>
			</listOfParameters>
		</kineticLaw>
	</reaction>
	<reaction id="RR08702" name="D-alanine transport via proton symport" reversible="true">
		<notes>
			<html:p>GENE ASSOCIATION:  PP4840 </html:p>
		</notes>
		<listOfReactants>
			<speciesReference species="EC0065" />
			<speciesReference species="EC0115" />
		</listOfReactants>
		<listOfProducts>
			<speciesReference species="C0115" />
			<speciesReference species="C0065" />
		</listOfProducts>
		<kineticLaw>
			<math xmlns="http://www.w3.org/1998/Math/MathML">
				<ci>FLUX_VALUE</ci>
			</math>
			<listOfParameters>
				<parameter id="LOWER_BOUND" value="-999999" units="mmol_per_gDW_per_hr"/>
				<parameter id="UPPER_BOUND" value="999999" units="mmol_per_gDW_per_hr"/>
				<parameter id="OBJECTIVE_COEFFICIENT" value="0"/>
			</listOfParameters>
		</kineticLaw>
	</reaction>
	<reaction id="RR00708" name="L-Leucine:NAD+ oxidoreductase(deaminating)" reversible="true">
		<notes>
			<html:p>GENE ASSOCIATION:  PP4617 </html:p>
		</notes>
		<listOfReactants>
			<speciesReference species="C0003" />
			<speciesReference species="C0105" />
			<speciesReference species="C0001" />
		</listOfReactants>
		<listOfProducts>
			<speciesReference species="C0192" />
			<speciesReference species="C0065" />
			<speciesReference species="C0957" />
			<speciesReference species="C0004" />
		</listOfProducts>
		<kineticLaw>
			<math xmlns="http://www.w3.org/1998/Math/MathML">
				<ci>FLUX_VALUE</ci>
			</math>
			<listOfParameters>
				<parameter id="LOWER_BOUND" value="-999999" units="mmol_per_gDW_per_hr"/>
				<parameter id="UPPER_BOUND" value="999999" units="mmol_per_gDW_per_hr"/>
				<parameter id="OBJECTIVE_COEFFICIENT" value="0"/>
			</listOfParameters>
		</kineticLaw>
	</reaction>
	<reaction id="RR00082" name="NADPH:oxidized-glutathione oxidoreductase" reversible="true">
		<notes>
			<html:p>GENE ASSOCIATION:  PP3819 </html:p>
		</notes>
		<listOfReactants>
			<speciesReference species="C0042" stoichiometry="2" />
			<speciesReference species="C0006" />
		</listOfReactants>
		<listOfProducts>
			<speciesReference species="C0109" />
			<speciesReference species="C0065" />
			<speciesReference species="C0005" />
		</listOfProducts>
		<kineticLaw>
			<math xmlns="http://www.w3.org/1998/Math/MathML">
				<ci>FLUX_VALUE</ci>
			</math>
			<listOfParameters>
				<parameter id="LOWER_BOUND" value="-999999" units="mmol_per_gDW_per_hr"/>
				<parameter id="UPPER_BOUND" value="999999" units="mmol_per_gDW_per_hr"/>
				<parameter id="OBJECTIVE_COEFFICIENT" value="0"/>
			</listOfParameters>
		</kineticLaw>
	</reaction>
	<reaction id="RR00147" name="UDPglucose 4-epimerase" reversible="true">
		<notes>
			<html:p>GENE ASSOCIATION: (PP3129) or (PP0501)</html:p>
		</notes>
		<listOfReactants>
			<speciesReference species="C0026" />
		</listOfReactants>
		<listOfProducts>
			<speciesReference species="C0043" />
		</listOfProducts>
		<kineticLaw>
			<math xmlns="http://www.w3.org/1998/Math/MathML">
				<ci>FLUX_VALUE</ci>
			</math>
			<listOfParameters>
				<parameter id="LOWER_BOUND" value="-999999" units="mmol_per_gDW_per_hr"/>
				<parameter id="UPPER_BOUND" value="999999" units="mmol_per_gDW_per_hr"/>
				<parameter id="OBJECTIVE_COEFFICIENT" value="0"/>
			</listOfParameters>
		</kineticLaw>
	</reaction>
	<reaction id="RR08706" name="glycine reversible transport via proton symport" reversible="true">
		<notes>
			<html:p>GENE ASSOCIATION:  PP4840 </html:p>
		</notes>
		<listOfReactants>
			<speciesReference species="EC0033" />
			<speciesReference species="EC0065" />
		</listOfReactants>
		<listOfProducts>
			<speciesReference species="C0065" />
			<speciesReference species="C0033" />
		</listOfProducts>
		<kineticLaw>
			<math xmlns="http://www.w3.org/1998/Math/MathML">
				<ci>FLUX_VALUE</ci>
			</math>
			<listOfParameters>
				<parameter id="LOWER_BOUND" value="-999999" units="mmol_per_gDW_per_hr"/>
				<parameter id="UPPER_BOUND" value="999999" units="mmol_per_gDW_per_hr"/>
				<parameter id="OBJECTIVE_COEFFICIENT" value="0"/>
			</listOfParameters>
		</kineticLaw>
	</reaction>
	<reaction id="RR00228" name="L-Lysine racemase" reversible="true">
		<notes>
			<html:p>GENE ASSOCIATION: </html:p>
		</notes>
		<listOfReactants>
			<speciesReference species="C0039" />
		</listOfReactants>
		<listOfProducts>
			<speciesReference species="C0538" />
		</listOfProducts>
		<kineticLaw>
			<math xmlns="http://www.w3.org/1998/Math/MathML">
				<ci>FLUX_VALUE</ci>
			</math>
			<listOfParameters>
				<parameter id="LOWER_BOUND" value="-999999" units="mmol_per_gDW_per_hr"/>
				<parameter id="UPPER_BOUND" value="999999" units="mmol_per_gDW_per_hr"/>
				<parameter id="OBJECTIVE_COEFFICIENT" value="0"/>
			</listOfParameters>
		</kineticLaw>
	</reaction>
	<reaction id="RR01210" name="L-Isoleucine:2-oxoglutarate aminotransferase" reversible="true">
		<notes>
			<html:p>GENE ASSOCIATION:  PP3511 </html:p>
		</notes>
		<listOfReactants>
			<speciesReference species="C0317" />
			<speciesReference species="C0024" />
		</listOfReactants>
		<listOfProducts>
			<speciesReference species="C0502" />
			<speciesReference species="C0023" />
		</listOfProducts>
		<kineticLaw>
			<math xmlns="http://www.w3.org/1998/Math/MathML">
				<ci>FLUX_VALUE</ci>
			</math>
			<listOfParameters>
				<parameter id="LOWER_BOUND" value="-999999" units="mmol_per_gDW_per_hr"/>
				<parameter id="UPPER_BOUND" value="999999" units="mmol_per_gDW_per_hr"/>
				<parameter id="OBJECTIVE_COEFFICIENT" value="0"/>
			</listOfParameters>
		</kineticLaw>
	</reaction>
	<reaction id="RR00268" name="ATP:CMP phosphotransferase" reversible="true">
		<notes>
			<html:p>GENE ASSOCIATION:  PP1771 </html:p>
		</notes>
		<listOfReactants>
			<speciesReference species="C0002" />
			<speciesReference species="C0046" />
		</listOfReactants>
		<listOfProducts>
			<speciesReference species="C0094" />
			<speciesReference species="C0008" />
		</listOfProducts>
		<kineticLaw>
			<math xmlns="http://www.w3.org/1998/Math/MathML">
				<ci>FLUX_VALUE</ci>
			</math>
			<listOfParameters>
				<parameter id="LOWER_BOUND" value="-999999" units="mmol_per_gDW_per_hr"/>
				<parameter id="UPPER_BOUND" value="999999" units="mmol_per_gDW_per_hr"/>
				<parameter id="OBJECTIVE_COEFFICIENT" value="0"/>
			</listOfParameters>
		</kineticLaw>
	</reaction>
	<reaction id="RR00191" name="L-Aspartate:2-oxoglutarate aminotransferase" reversible="true">
		<notes>
			<html:p>GENE ASSOCIATION: (PP3721) or (PP0858) or (PP4692) or (PP1872)</html:p>
		</notes>
		<listOfReactants>
			<speciesReference species="C0024" />
			<speciesReference species="C0041" />
		</listOfReactants>
		<listOfProducts>
			<speciesReference species="C0032" />
			<speciesReference species="C0023" />
		</listOfProducts>
		<kineticLaw>
			<math xmlns="http://www.w3.org/1998/Math/MathML">
				<ci>FLUX_VALUE</ci>
			</math>
			<listOfParameters>
				<parameter id="LOWER_BOUND" value="-999999" units="mmol_per_gDW_per_hr"/>
				<parameter id="UPPER_BOUND" value="999999" units="mmol_per_gDW_per_hr"/>
				<parameter id="OBJECTIVE_COEFFICIENT" value="0"/>
			</listOfParameters>
		</kineticLaw>
	</reaction>
	<reaction id="RR09735" name="Benzoate transport in via proton symport" reversible="true">
		<notes>
			<html:p>GENE ASSOCIATION:  PP3165 </html:p>
		</notes>
		<listOfReactants>
			<speciesReference species="EC0065" />
			<speciesReference species="EC0148" />
		</listOfReactants>
		<listOfProducts>
			<speciesReference species="C0065" />
			<speciesReference species="C0148" />
		</listOfProducts>
		<kineticLaw>
			<math xmlns="http://www.w3.org/1998/Math/MathML">
				<ci>FLUX_VALUE</ci>
			</math>
			<listOfParameters>
				<parameter id="LOWER_BOUND" value="-999999" units="mmol_per_gDW_per_hr"/>
				<parameter id="UPPER_BOUND" value="999999" units="mmol_per_gDW_per_hr"/>
				<parameter id="OBJECTIVE_COEFFICIENT" value="0"/>
			</listOfParameters>
		</kineticLaw>
	</reaction>
	<reaction id="RR02467" name="(2S,3R)-3-Hydroxybutane-1,2,3-tricarboxylate hydro-lyase" reversible="true">
		<notes>
			<html:p>GENE ASSOCIATION:  PP2336 </html:p>
		</notes>
		<listOfReactants>
			<speciesReference species="C2769" />
		</listOfReactants>
		<listOfProducts>
			<speciesReference species="C2571" />
			<speciesReference species="C0001" />
		</listOfProducts>
		<kineticLaw>
			<math xmlns="http://www.w3.org/1998/Math/MathML">
				<ci>FLUX_VALUE</ci>
			</math>
			<listOfParameters>
				<parameter id="LOWER_BOUND" value="-999999" units="mmol_per_gDW_per_hr"/>
				<parameter id="UPPER_BOUND" value="999999" units="mmol_per_gDW_per_hr"/>
				<parameter id="OBJECTIVE_COEFFICIENT" value="0"/>
			</listOfParameters>
		</kineticLaw>
	</reaction>
	<reaction id="RR00223" name="UDP-N-acetyl-D-glucosamine 2-epimerase" reversible="true">
		<notes>
			<html:p>GENE ASSOCIATION:  PP1811 </html:p>
		</notes>
		<listOfReactants>
			<speciesReference species="C0037" />
			<speciesReference species="C0001" />
		</listOfReactants>
		<listOfProducts>
			<speciesReference species="C0014" />
			<speciesReference species="C0486" />
			<speciesReference species="C0065" />
		</listOfProducts>
		<kineticLaw>
			<math xmlns="http://www.w3.org/1998/Math/MathML">
				<ci>FLUX_VALUE</ci>
			</math>
			<listOfParameters>
				<parameter id="LOWER_BOUND" value="-999999" units="mmol_per_gDW_per_hr"/>
				<parameter id="UPPER_BOUND" value="999999" units="mmol_per_gDW_per_hr"/>
				<parameter id="OBJECTIVE_COEFFICIENT" value="0"/>
			</listOfParameters>
		</kineticLaw>
	</reaction>
	<reaction id="RR00446" name="L-Threonine acetaldehyde-lyase" reversible="true">
		<notes>
			<html:p>GENE ASSOCIATION:  PP0321 </html:p>
		</notes>
		<listOfReactants>
			<speciesReference species="C0156" />
		</listOfReactants>
		<listOfProducts>
			<speciesReference species="C0069" />
			<speciesReference species="C0033" />
		</listOfProducts>
		<kineticLaw>
			<math xmlns="http://www.w3.org/1998/Math/MathML">
				<ci>FLUX_VALUE</ci>
			</math>
			<listOfParameters>
				<parameter id="LOWER_BOUND" value="-999999" units="mmol_per_gDW_per_hr"/>
				<parameter id="UPPER_BOUND" value="999999" units="mmol_per_gDW_per_hr"/>
				<parameter id="OBJECTIVE_COEFFICIENT" value="0"/>
			</listOfParameters>
		</kineticLaw>
	</reaction>
	<reaction id="RR08841" name="THRt2r" reversible="true">
		<notes>
			<html:p>GENE ASSOCIATION:  PP3589 </html:p>
		</notes>
		<listOfReactants>
			<speciesReference species="EC0156" />
			<speciesReference species="EC0065" />
		</listOfReactants>
		<listOfProducts>
			<speciesReference species="C0065" />
			<speciesReference species="C0156" />
		</listOfProducts>
		<kineticLaw>
			<math xmlns="http://www.w3.org/1998/Math/MathML">
				<ci>FLUX_VALUE</ci>
			</math>
			<listOfParameters>
				<parameter id="LOWER_BOUND" value="-999999" units="mmol_per_gDW_per_hr"/>
				<parameter id="UPPER_BOUND" value="999999" units="mmol_per_gDW_per_hr"/>
				<parameter id="OBJECTIVE_COEFFICIENT" value="0"/>
			</listOfParameters>
		</kineticLaw>
	</reaction>
	<reaction id="RR00420" name="ATP:nucleoside-diphosphate phosphatransferase" reversible="true">
		<notes>
			<html:p>GENE ASSOCIATION:  PP0849 </html:p>
		</notes>
		<listOfReactants>
			<speciesReference species="C0088" />
			<speciesReference species="C0002" />
		</listOfReactants>
		<listOfProducts>
			<speciesReference species="C0066" />
			<speciesReference species="C0008" />
		</listOfProducts>
		<kineticLaw>
			<math xmlns="http://www.w3.org/1998/Math/MathML">
				<ci>FLUX_VALUE</ci>
			</math>
			<listOfParameters>
				<parameter id="LOWER_BOUND" value="-999999" units="mmol_per_gDW_per_hr"/>
				<parameter id="UPPER_BOUND" value="999999" units="mmol_per_gDW_per_hr"/>
				<parameter id="OBJECTIVE_COEFFICIENT" value="0"/>
			</listOfParameters>
		</kineticLaw>
	</reaction>
	<reaction id="RR00617" name="UMP:pyrophosphate phosphoribosyltransferase" reversible="true">
		<notes>
			<html:p>GENE ASSOCIATION: (PP0746) or (PP4997)</html:p>
		</notes>
		<listOfReactants>
			<speciesReference species="C0012" />
			<speciesReference species="C0089" />
		</listOfReactants>
		<listOfProducts>
			<speciesReference species="C0090" />
			<speciesReference species="C0101" />
		</listOfProducts>
		<kineticLaw>
			<math xmlns="http://www.w3.org/1998/Math/MathML">
				<ci>FLUX_VALUE</ci>
			</math>
			<listOfParameters>
				<parameter id="LOWER_BOUND" value="-999999" units="mmol_per_gDW_per_hr"/>
				<parameter id="UPPER_BOUND" value="999999" units="mmol_per_gDW_per_hr"/>
				<parameter id="OBJECTIVE_COEFFICIENT" value="0"/>
			</listOfParameters>
		</kineticLaw>
	</reaction>
	<reaction id="RR02629" name="O-Phospho-4-hydroxy-L-threonine:2-oxoglutarate aminotransferase" reversible="true">
		<notes>
			<html:p>GENE ASSOCIATION:  PP1768 </html:p>
		</notes>
		<listOfReactants>
			<speciesReference species="C3531" />
			<speciesReference species="C0024" />
		</listOfReactants>
		<listOfProducts>
			<speciesReference species="C3530" />
			<speciesReference species="C0023" />
		</listOfProducts>
		<kineticLaw>
			<math xmlns="http://www.w3.org/1998/Math/MathML">
				<ci>FLUX_VALUE</ci>
			</math>
			<listOfParameters>
				<parameter id="LOWER_BOUND" value="-999999" units="mmol_per_gDW_per_hr"/>
				<parameter id="UPPER_BOUND" value="999999" units="mmol_per_gDW_per_hr"/>
				<parameter id="OBJECTIVE_COEFFICIENT" value="0"/>
			</listOfParameters>
		</kineticLaw>
	</reaction>
	<reaction id="RR00079" name="NADPH:NAD+ oxidoreductase (B-specific)" reversible="true">
		<notes>
			<html:p>GENE ASSOCIATION: (PP0155) or (PP2151)</html:p>
		</notes>
		<listOfReactants>
			<speciesReference species="C0003" />
			<speciesReference species="C0005" />
		</listOfReactants>
		<listOfProducts>
			<speciesReference species="C0004" />
			<speciesReference species="C0006" />
		</listOfProducts>
		<kineticLaw>
			<math xmlns="http://www.w3.org/1998/Math/MathML">
				<ci>FLUX_VALUE</ci>
			</math>
			<listOfParameters>
				<parameter id="LOWER_BOUND" value="-999999" units="mmol_per_gDW_per_hr"/>
				<parameter id="UPPER_BOUND" value="999999" units="mmol_per_gDW_per_hr"/>
				<parameter id="OBJECTIVE_COEFFICIENT" value="0"/>
			</listOfParameters>
		</kineticLaw>
	</reaction>
	<reaction id="RR01271" name="N2-Acetyl-L-ornithine:L-glutamate N-acetyltransferase" reversible="true">
		<notes>
			<html:p>GENE ASSOCIATION:  PP1346 </html:p>
		</notes>
		<listOfReactants>
			<speciesReference species="C0337" />
			<speciesReference species="C0023" />
		</listOfReactants>
		<listOfProducts>
			<speciesReference species="C0472" />
			<speciesReference species="C0062" />
		</listOfProducts>
		<kineticLaw>
			<math xmlns="http://www.w3.org/1998/Math/MathML">
				<ci>FLUX_VALUE</ci>
			</math>
			<listOfParameters>
				<parameter id="LOWER_BOUND" value="-999999" units="mmol_per_gDW_per_hr"/>
				<parameter id="UPPER_BOUND" value="999999" units="mmol_per_gDW_per_hr"/>
				<parameter id="OBJECTIVE_COEFFICIENT" value="0"/>
			</listOfParameters>
		</kineticLaw>
	</reaction>
	<reaction id="RR00952" name="Nicotinate D-ribonucleotide:pyrophosphate phosphoribosyltransferase" reversible="true">
		<notes>
			<html:p>GENE ASSOCIATION:  PP4868 </html:p>
		</notes>
		<listOfReactants>
			<speciesReference species="C0012" />
			<speciesReference species="C0859" />
		</listOfReactants>
		<listOfProducts>
			<speciesReference species="C0065" />
			<speciesReference species="C0210" />
			<speciesReference species="C0101" />
		</listOfProducts>
		<kineticLaw>
			<math xmlns="http://www.w3.org/1998/Math/MathML">
				<ci>FLUX_VALUE</ci>
			</math>
			<listOfParameters>
				<parameter id="LOWER_BOUND" value="-999999" units="mmol_per_gDW_per_hr"/>
				<parameter id="UPPER_BOUND" value="999999" units="mmol_per_gDW_per_hr"/>
				<parameter id="OBJECTIVE_COEFFICIENT" value="0"/>
			</listOfParameters>
		</kineticLaw>
	</reaction>
	<reaction id="RR00989" name="Homoserine O-acetyltransferase" reversible="true">
		<notes>
			<html:p>GENE ASSOCIATION:  PP5097 </html:p>
		</notes>
		<listOfReactants>
			<speciesReference species="C0022" />
			<speciesReference species="C0219" />
		</listOfReactants>
		<listOfProducts>
			<speciesReference species="C0010" />
			<speciesReference species="C0779" />
		</listOfProducts>
		<kineticLaw>
			<math xmlns="http://www.w3.org/1998/Math/MathML">
				<ci>FLUX_VALUE</ci>
			</math>
			<listOfParameters>
				<parameter id="LOWER_BOUND" value="-999999" units="mmol_per_gDW_per_hr"/>
				<parameter id="UPPER_BOUND" value="999999" units="mmol_per_gDW_per_hr"/>
				<parameter id="OBJECTIVE_COEFFICIENT" value="0"/>
			</listOfParameters>
		</kineticLaw>
	</reaction>
	<reaction id="RR01071" name="Isocitrate hydro-lyase" reversible="true">
		<notes>
			<html:p>GENE ASSOCIATION: (PP2336) or (PP2339) or (PP2112)</html:p>
		</notes>
		<listOfReactants>
			<speciesReference species="C0065" stoichiometry="3" />
			<speciesReference species="C0254" />
		</listOfReactants>
		<listOfProducts>
			<speciesReference species="C0326" />
			<speciesReference species="C0001" />
		</listOfProducts>
		<kineticLaw>
			<math xmlns="http://www.w3.org/1998/Math/MathML">
				<ci>FLUX_VALUE</ci>
			</math>
			<listOfParameters>
				<parameter id="LOWER_BOUND" value="-999999" units="mmol_per_gDW_per_hr"/>
				<parameter id="UPPER_BOUND" value="999999" units="mmol_per_gDW_per_hr"/>
				<parameter id="OBJECTIVE_COEFFICIENT" value="0"/>
			</listOfParameters>
		</kineticLaw>
	</reaction>
	<reaction id="RR00126" name="L-Glutamate racemase" reversible="true">
		<notes>
			<html:p>GENE ASSOCIATION:  PP0736 </html:p>
		</notes>
		<listOfReactants>
			<speciesReference species="C0023" />
		</listOfReactants>
		<listOfProducts>
			<speciesReference species="C0179" />
		</listOfProducts>
		<kineticLaw>
			<math xmlns="http://www.w3.org/1998/Math/MathML">
				<ci>FLUX_VALUE</ci>
			</math>
			<listOfParameters>
				<parameter id="LOWER_BOUND" value="-999999" units="mmol_per_gDW_per_hr"/>
				<parameter id="UPPER_BOUND" value="999999" units="mmol_per_gDW_per_hr"/>
				<parameter id="OBJECTIVE_COEFFICIENT" value="0"/>
			</listOfParameters>
		</kineticLaw>
	</reaction>
	<reaction id="RR02393" name="(S)-4-Amino-5-oxopentanoate:NADP+ 5-oxidoreductase(phosphorylationg)" reversible="true">
		<notes>
			<html:p>GENE ASSOCIATION:  PP4811 </html:p>
		</notes>
		<listOfReactants>
			<speciesReference species="C0009" />
			<speciesReference species="C0065" />
			<speciesReference species="C0006" />
			<speciesReference species="C2309" />
		</listOfReactants>
		<listOfProducts>
			<speciesReference species="C3348" />
			<speciesReference species="C0005" />
		</listOfProducts>
		<kineticLaw>
			<math xmlns="http://www.w3.org/1998/Math/MathML">
				<ci>FLUX_VALUE</ci>
			</math>
			<listOfParameters>
				<parameter id="LOWER_BOUND" value="-999999" units="mmol_per_gDW_per_hr"/>
				<parameter id="UPPER_BOUND" value="999999" units="mmol_per_gDW_per_hr"/>
				<parameter id="OBJECTIVE_COEFFICIENT" value="0"/>
			</listOfParameters>
		</kineticLaw>
	</reaction>
	<reaction id="RR02306" name="5-Phospho-D-ribosylamine:glycine ligase (ADP-forming)" reversible="true">
		<notes>
			<html:p>GENE ASSOCIATION:  PP4823 </html:p>
		</notes>
		<listOfReactants>
			<speciesReference species="C1954" />
			<speciesReference species="C0002" />
			<speciesReference species="C0033" />
		</listOfReactants>
		<listOfProducts>
			<speciesReference species="C0009" />
			<speciesReference species="C0065" />
			<speciesReference species="C0008" />
			<speciesReference species="C2358" />
		</listOfProducts>
		<kineticLaw>
			<math xmlns="http://www.w3.org/1998/Math/MathML">
				<ci>FLUX_VALUE</ci>
			</math>
			<listOfParameters>
				<parameter id="LOWER_BOUND" value="-999999" units="mmol_per_gDW_per_hr"/>
				<parameter id="UPPER_BOUND" value="999999" units="mmol_per_gDW_per_hr"/>
				<parameter id="OBJECTIVE_COEFFICIENT" value="0"/>
			</listOfParameters>
		</kineticLaw>
	</reaction>
	<reaction id="RR01594" name="D-Glucarate hydro-lyase" reversible="true">
		<notes>
			<html:p>GENE ASSOCIATION:  PP4757 </html:p>
		</notes>
		<listOfReactants>
			<speciesReference species="C0599" />
		</listOfReactants>
		<listOfProducts>
			<speciesReference species="C0506" />
			<speciesReference species="C0001" />
		</listOfProducts>
		<kineticLaw>
			<math xmlns="http://www.w3.org/1998/Math/MathML">
				<ci>FLUX_VALUE</ci>
			</math>
			<listOfParameters>
				<parameter id="LOWER_BOUND" value="-999999" units="mmol_per_gDW_per_hr"/>
				<parameter id="UPPER_BOUND" value="999999" units="mmol_per_gDW_per_hr"/>
				<parameter id="OBJECTIVE_COEFFICIENT" value="0"/>
			</listOfParameters>
		</kineticLaw>
	</reaction>
	<reaction id="RR02346" name="1-(5-Phospho-D-ribosyl)-5-amino-4-imidazolecarboxylate carboxy-lyase" reversible="true">
		<notes>
			<html:p>GENE ASSOCIATION: (PP5335 and PP5336)</html:p>
		</notes>
		<listOfReactants>
			<speciesReference species="C0065" />
			<speciesReference species="C2857" />
		</listOfReactants>
		<listOfProducts>
			<speciesReference species="C2114" />
			<speciesReference species="C0011" />
		</listOfProducts>
		<kineticLaw>
			<math xmlns="http://www.w3.org/1998/Math/MathML">
				<ci>FLUX_VALUE</ci>
			</math>
			<listOfParameters>
				<parameter id="LOWER_BOUND" value="-999999" units="mmol_per_gDW_per_hr"/>
				<parameter id="UPPER_BOUND" value="999999" units="mmol_per_gDW_per_hr"/>
				<parameter id="OBJECTIVE_COEFFICIENT" value="0"/>
			</listOfParameters>
		</kineticLaw>
	</reaction>
	<reaction id="RR03900" name="3-Hydroxypropionyl-CoA hydro-lyase" reversible="true">
		<notes>
			<html:p>GENE ASSOCIATION: (PP2136) or (PP3283) or (PP3491) or (PP2217) or (PP4066) or (PP1412) or (PP1845) or (PP4030)</html:p>
		</notes>
		<listOfReactants>
			<speciesReference species="C3310" />
		</listOfReactants>
		<listOfProducts>
			<speciesReference species="C0655" />
			<speciesReference species="C0001" />
		</listOfProducts>
		<kineticLaw>
			<math xmlns="http://www.w3.org/1998/Math/MathML">
				<ci>FLUX_VALUE</ci>
			</math>
			<listOfParameters>
				<parameter id="LOWER_BOUND" value="-999999" units="mmol_per_gDW_per_hr"/>
				<parameter id="UPPER_BOUND" value="999999" units="mmol_per_gDW_per_hr"/>
				<parameter id="OBJECTIVE_COEFFICIENT" value="0"/>
			</listOfParameters>
		</kineticLaw>
	</reaction>
	<reaction id="RR00448" name="Ethanol:NAD+ oxidoreductase" reversible="true">
		<notes>
			<html:p>GENE ASSOCIATION: (PP1616) or (PP3839)</html:p>
		</notes>
		<listOfReactants>
			<speciesReference species="C0003" />
			<speciesReference species="C0359" />
		</listOfReactants>
		<listOfProducts>
			<speciesReference species="C0069" />
			<speciesReference species="C0065" />
			<speciesReference species="C0004" />
		</listOfProducts>
		<kineticLaw>
			<math xmlns="http://www.w3.org/1998/Math/MathML">
				<ci>FLUX_VALUE</ci>
			</math>
			<listOfParameters>
				<parameter id="LOWER_BOUND" value="-999999" units="mmol_per_gDW_per_hr"/>
				<parameter id="UPPER_BOUND" value="999999" units="mmol_per_gDW_per_hr"/>
				<parameter id="OBJECTIVE_COEFFICIENT" value="0"/>
			</listOfParameters>
		</kineticLaw>
	</reaction>
	<reaction id="RR00216" name="Succinate:CoA ligase (ADP-forming)" reversible="true">
		<notes>
			<html:p>GENE ASSOCIATION: (PP4185 and PP4186)</html:p>
		</notes>
		<listOfReactants>
			<speciesReference species="C0036" />
			<speciesReference species="C0002" />
			<speciesReference species="C0010" />
		</listOfReactants>
		<listOfProducts>
			<speciesReference species="C0076" />
			<speciesReference species="C0009" />
			<speciesReference species="C0008" />
		</listOfProducts>
		<kineticLaw>
			<math xmlns="http://www.w3.org/1998/Math/MathML">
				<ci>FLUX_VALUE</ci>
			</math>
			<listOfParameters>
				<parameter id="LOWER_BOUND" value="-999999" units="mmol_per_gDW_per_hr"/>
				<parameter id="UPPER_BOUND" value="999999" units="mmol_per_gDW_per_hr"/>
				<parameter id="OBJECTIVE_COEFFICIENT" value="0"/>
			</listOfParameters>
		</kineticLaw>
	</reaction>
	<reaction id="RR01487" name="Acetyl-CoA:dihydrolipoamide S-acetyltransferase" reversible="true">
		<notes>
			<html:p>GENE ASSOCIATION: (PP4403) or (PP0338) or (PP0553)</html:p>
		</notes>
		<listOfReactants>
			<speciesReference species="C0446" />
			<speciesReference species="C0022" />
		</listOfReactants>
		<listOfProducts>
			<speciesReference species="C0010" />
			<speciesReference species="C0824" />
		</listOfProducts>
		<kineticLaw>
			<math xmlns="http://www.w3.org/1998/Math/MathML">
				<ci>FLUX_VALUE</ci>
			</math>
			<listOfParameters>
				<parameter id="LOWER_BOUND" value="-999999" units="mmol_per_gDW_per_hr"/>
				<parameter id="UPPER_BOUND" value="999999" units="mmol_per_gDW_per_hr"/>
				<parameter id="OBJECTIVE_COEFFICIENT" value="0"/>
			</listOfParameters>
		</kineticLaw>
	</reaction>
	<reaction id="RR04152" name="3,4-Dihydroxyphenylethyleneglycol:NAD+ oxidoreductase" reversible="true">
		<notes>
			<html:p>GENE ASSOCIATION: (PP1616) or (PP3839)</html:p>
		</notes>
		<listOfReactants>
			<speciesReference species="C0003" />
			<speciesReference species="C3240" />
		</listOfReactants>
		<listOfProducts>
			<speciesReference species="C3241" />
			<speciesReference species="C0065" />
			<speciesReference species="C0004" />
		</listOfProducts>
		<kineticLaw>
			<math xmlns="http://www.w3.org/1998/Math/MathML">
				<ci>FLUX_VALUE</ci>
			</math>
			<listOfParameters>
				<parameter id="LOWER_BOUND" value="-999999" units="mmol_per_gDW_per_hr"/>
				<parameter id="UPPER_BOUND" value="999999" units="mmol_per_gDW_per_hr"/>
				<parameter id="OBJECTIVE_COEFFICIENT" value="0"/>
			</listOfParameters>
		</kineticLaw>
	</reaction>
	<reaction id="RR00643" name="1-Aminocyclopropane-1-carboxylate endolyase (deaminating)" reversible="true">
		<notes>
			<html:p>GENE ASSOCIATION:  PP2009 </html:p>
		</notes>
		<listOfReactants>
			<speciesReference species="C0893" />
			<speciesReference species="C0001" />
		</listOfReactants>
		<listOfProducts>
			<speciesReference species="C0092" />
			<speciesReference species="C0957" />
		</listOfProducts>
		<kineticLaw>
			<math xmlns="http://www.w3.org/1998/Math/MathML">
				<ci>FLUX_VALUE</ci>
			</math>
			<listOfParameters>
				<parameter id="LOWER_BOUND" value="-999999" units="mmol_per_gDW_per_hr"/>
				<parameter id="UPPER_BOUND" value="999999" units="mmol_per_gDW_per_hr"/>
				<parameter id="OBJECTIVE_COEFFICIENT" value="0"/>
			</listOfParameters>
		</kineticLaw>
	</reaction>
	<reaction id="RR00170" name="ATP:nucleoside-diphosphate phosphatransferase" reversible="true">
		<notes>
			<html:p>GENE ASSOCIATION:  PP0849 </html:p>
		</notes>
		<listOfReactants>
			<speciesReference species="C0002" />
			<speciesReference species="C0031" />
		</listOfReactants>
		<listOfProducts>
			<speciesReference species="C0008" />
			<speciesReference species="C0038" />
		</listOfProducts>
		<kineticLaw>
			<math xmlns="http://www.w3.org/1998/Math/MathML">
				<ci>FLUX_VALUE</ci>
			</math>
			<listOfParameters>
				<parameter id="LOWER_BOUND" value="-999999" units="mmol_per_gDW_per_hr"/>
				<parameter id="UPPER_BOUND" value="999999" units="mmol_per_gDW_per_hr"/>
				<parameter id="OBJECTIVE_COEFFICIENT" value="0"/>
			</listOfParameters>
		</kineticLaw>
	</reaction>
	<reaction id="RR01284" name="2,3,4,5-Tetrahydropyridine-2-carboxylate + H2O &amp;gt;=&amp;lt;L-2-Aminoadipate 6-semialdehyde" reversible="true">
		<notes>
			<html:p>GENE ASSOCIATION: </html:p>
		</notes>
		<listOfReactants>
			<speciesReference species="C0348" />
			<speciesReference species="C0001" />
		</listOfReactants>
		<listOfProducts>
			<speciesReference species="C2491" />
		</listOfProducts>
		<kineticLaw>
			<math xmlns="http://www.w3.org/1998/Math/MathML">
				<ci>FLUX_VALUE</ci>
			</math>
			<listOfParameters>
				<parameter id="LOWER_BOUND" value="-999999" units="mmol_per_gDW_per_hr"/>
				<parameter id="UPPER_BOUND" value="999999" units="mmol_per_gDW_per_hr"/>
				<parameter id="OBJECTIVE_COEFFICIENT" value="0"/>
			</listOfParameters>
		</kineticLaw>
	</reaction>
	<reaction id="RR00099" name="ATP:nicotinamide-nucleotide adenylyltransferase" reversible="true">
		<notes>
			<html:p>GENE ASSOCIATION:  PP4810 </html:p>
		</notes>
		<listOfReactants>
			<speciesReference species="C0350" />
			<speciesReference species="C0002" />
			<speciesReference species="C0065" />
		</listOfReactants>
		<listOfProducts>
			<speciesReference species="C0003" />
			<speciesReference species="C0012" />
		</listOfProducts>
		<kineticLaw>
			<math xmlns="http://www.w3.org/1998/Math/MathML">
				<ci>FLUX_VALUE</ci>
			</math>
			<listOfParameters>
				<parameter id="LOWER_BOUND" value="-999999" units="mmol_per_gDW_per_hr"/>
				<parameter id="UPPER_BOUND" value="999999" units="mmol_per_gDW_per_hr"/>
				<parameter id="OBJECTIVE_COEFFICIENT" value="0"/>
			</listOfParameters>
		</kineticLaw>
	</reaction>
	<reaction id="RR00179" name="(S)-Malate:NAD+ oxidoreductase" reversible="true">
		<notes>
			<html:p>GENE ASSOCIATION: (PP3591) or (PP0654)</html:p>
		</notes>
		<listOfReactants>
			<speciesReference species="C0003" />
			<speciesReference species="C0127" />
		</listOfReactants>
		<listOfProducts>
			<speciesReference species="C0032" />
			<speciesReference species="C0065" />
			<speciesReference species="C0004" />
		</listOfProducts>
		<kineticLaw>
			<math xmlns="http://www.w3.org/1998/Math/MathML">
				<ci>FLUX_VALUE</ci>
			</math>
			<listOfParameters>
				<parameter id="LOWER_BOUND" value="-999999" units="mmol_per_gDW_per_hr"/>
				<parameter id="UPPER_BOUND" value="999999" units="mmol_per_gDW_per_hr"/>
				<parameter id="OBJECTIVE_COEFFICIENT" value="0"/>
			</listOfParameters>
		</kineticLaw>
	</reaction>
	<reaction id="RR04084" name="(S)-3-Hydroxyhexadecanoyl-CoA:NAD+ oxidoreductase" reversible="true">
		<notes>
			<html:p>GENE ASSOCIATION: (PP2136) or (PP2047) or (PP0302) or (PP2214)</html:p>
		</notes>
		<listOfReactants>
			<speciesReference species="C0003" />
			<speciesReference species="C3044" />
		</listOfReactants>
		<listOfProducts>
			<speciesReference species="C0065" />
			<speciesReference species="C3045" />
			<speciesReference species="C0004" />
		</listOfProducts>
		<kineticLaw>
			<math xmlns="http://www.w3.org/1998/Math/MathML">
				<ci>FLUX_VALUE</ci>
			</math>
			<listOfParameters>
				<parameter id="LOWER_BOUND" value="-999999" units="mmol_per_gDW_per_hr"/>
				<parameter id="UPPER_BOUND" value="999999" units="mmol_per_gDW_per_hr"/>
				<parameter id="OBJECTIVE_COEFFICIENT" value="0"/>
			</listOfParameters>
		</kineticLaw>
	</reaction>
	<reaction id="RR09715" name="Lauroyl-CoA:acetyl-CoA C-acyltransferase" reversible="true">
		<notes>
			<html:p>GENE ASSOCIATION: (PP3280) or (PP2137) or (PP0582)</html:p>
		</notes>
		<listOfReactants>
			<speciesReference species="C0022" />
			<speciesReference species="C1245" />
		</listOfReactants>
		<listOfProducts>
			<speciesReference species="C9461" />
			<speciesReference species="C0010" />
		</listOfProducts>
		<kineticLaw>
			<math xmlns="http://www.w3.org/1998/Math/MathML">
				<ci>FLUX_VALUE</ci>
			</math>
			<listOfParameters>
				<parameter id="LOWER_BOUND" value="-999999" units="mmol_per_gDW_per_hr"/>
				<parameter id="UPPER_BOUND" value="999999" units="mmol_per_gDW_per_hr"/>
				<parameter id="OBJECTIVE_COEFFICIENT" value="0"/>
			</listOfParameters>
		</kineticLaw>
	</reaction>
	<reaction id="RR01873" name="(S)-3-Hydroxybutanoyl-CoA 3-epimerase" reversible="true">
		<notes>
			<html:p>GENE ASSOCIATION:  PP2136 </html:p>
		</notes>
		<listOfReactants>
			<speciesReference species="C0829" />
		</listOfReactants>
		<listOfProducts>
			<speciesReference species="C2207" />
		</listOfProducts>
		<kineticLaw>
			<math xmlns="http://www.w3.org/1998/Math/MathML">
				<ci>FLUX_VALUE</ci>
			</math>
			<listOfParameters>
				<parameter id="LOWER_BOUND" value="-999999" units="mmol_per_gDW_per_hr"/>
				<parameter id="UPPER_BOUND" value="999999" units="mmol_per_gDW_per_hr"/>
				<parameter id="OBJECTIVE_COEFFICIENT" value="0"/>
			</listOfParameters>
		</kineticLaw>
	</reaction>
	<reaction id="RR02299" name="3-Hydroxyisopentyl-CoA hydro-lyase" reversible="true">
		<notes>
			<html:p>GENE ASSOCIATION: (PP2136) or (PP3283) or (PP3491) or (PP2217) or (PP4066) or (PP1412) or (PP1845) or (PP4030)</html:p>
		</notes>
		<listOfReactants>
			<speciesReference species="C3496" />
		</listOfReactants>
		<listOfProducts>
			<speciesReference species="C1939" />
			<speciesReference species="C0001" />
		</listOfProducts>
		<kineticLaw>
			<math xmlns="http://www.w3.org/1998/Math/MathML">
				<ci>FLUX_VALUE</ci>
			</math>
			<listOfParameters>
				<parameter id="LOWER_BOUND" value="-999999" units="mmol_per_gDW_per_hr"/>
				<parameter id="UPPER_BOUND" value="999999" units="mmol_per_gDW_per_hr"/>
				<parameter id="OBJECTIVE_COEFFICIENT" value="0"/>
			</listOfParameters>
		</kineticLaw>
	</reaction>
	<reaction id="RR03551" name="Acetyl-CoA:acetyl-CoA C-acetyltransferase" reversible="true">
		<notes>
			<html:p>GENE ASSOCIATION: (PP4636) or (PP2051) or (PP3754) or (PP2215)</html:p>
		</notes>
		<listOfReactants>
			<speciesReference species="C0022" stoichiometry="2" />
		</listOfReactants>
		<listOfProducts>
			<speciesReference species="C0273" />
			<speciesReference species="C0010" />
		</listOfProducts>
		<kineticLaw>
			<math xmlns="http://www.w3.org/1998/Math/MathML">
				<ci>FLUX_VALUE</ci>
			</math>
			<listOfParameters>
				<parameter id="LOWER_BOUND" value="-999999" units="mmol_per_gDW_per_hr"/>
				<parameter id="UPPER_BOUND" value="999999" units="mmol_per_gDW_per_hr"/>
				<parameter id="OBJECTIVE_COEFFICIENT" value="0"/>
			</listOfParameters>
		</kineticLaw>
	</reaction>
	<reaction id="RR02499" name="1-(5'-Phosphoribosyl)-5-amino-4-(N-succinocarboxamide)-imidazoleAMP-lyase" reversible="true">
		<notes>
			<html:p>GENE ASSOCIATION:  PP4016 </html:p>
		</notes>
		<listOfReactants>
			<speciesReference species="C2890" />
		</listOfReactants>
		<listOfProducts>
			<speciesReference species="C0104" />
			<speciesReference species="C2817" />
		</listOfProducts>
		<kineticLaw>
			<math xmlns="http://www.w3.org/1998/Math/MathML">
				<ci>FLUX_VALUE</ci>
			</math>
			<listOfParameters>
				<parameter id="LOWER_BOUND" value="-999999" units="mmol_per_gDW_per_hr"/>
				<parameter id="UPPER_BOUND" value="999999" units="mmol_per_gDW_per_hr"/>
				<parameter id="OBJECTIVE_COEFFICIENT" value="0"/>
			</listOfParameters>
		</kineticLaw>
	</reaction>
	<reaction id="RR01489" name="Glutaryl-CoA:dihydrolipoamide S-succinyltransferase" reversible="true">
		<notes>
			<html:p>GENE ASSOCIATION:  PP4188 </html:p>
		</notes>
		<listOfReactants>
			<speciesReference species="C0446" />
			<speciesReference species="C0065" />
			<speciesReference species="C0409" />
		</listOfReactants>
		<listOfProducts>
			<speciesReference species="C0010" />
			<speciesReference species="C3582" />
		</listOfProducts>
		<kineticLaw>
			<math xmlns="http://www.w3.org/1998/Math/MathML">
				<ci>FLUX_VALUE</ci>
			</math>
			<listOfParameters>
				<parameter id="LOWER_BOUND" value="-999999" units="mmol_per_gDW_per_hr"/>
				<parameter id="UPPER_BOUND" value="999999" units="mmol_per_gDW_per_hr"/>
				<parameter id="OBJECTIVE_COEFFICIENT" value="0"/>
			</listOfParameters>
		</kineticLaw>
	</reaction>
	<reaction id="RR03017" name="UDPMurAc(oyl-L-Ala-D-gamma-Glu-L-Lys-D-Ala-D-Ala):undecaprenyl-phosphate phospho-N-acetylmuramoyl-pentapeptide-transferase" reversible="true">
		<notes>
			<html:p>GENE ASSOCIATION:  PP1334 </html:p>
		</notes>
		<listOfReactants>
			<speciesReference species="C0280" />
			<speciesReference species="C2903" />
		</listOfReactants>
		<listOfProducts>
			<speciesReference species="C3420" />
			<speciesReference species="C0089" />
		</listOfProducts>
		<kineticLaw>
			<math xmlns="http://www.w3.org/1998/Math/MathML">
				<ci>FLUX_VALUE</ci>
			</math>
			<listOfParameters>
				<parameter id="LOWER_BOUND" value="-999999" units="mmol_per_gDW_per_hr"/>
				<parameter id="UPPER_BOUND" value="999999" units="mmol_per_gDW_per_hr"/>
				<parameter id="OBJECTIVE_COEFFICIENT" value="0"/>
			</listOfParameters>
		</kineticLaw>
	</reaction>
	<reaction id="RR01014" name="D-Mannose 6-phosphate 1,6-phosphomutase" reversible="true">
		<notes>
			<html:p>GENE ASSOCIATION: (PP1777) or (PP5288)</html:p>
		</notes>
		<listOfReactants>
			<speciesReference species="C0227" />
		</listOfReactants>
		<listOfProducts>
			<speciesReference species="C0480" />
		</listOfProducts>
		<kineticLaw>
			<math xmlns="http://www.w3.org/1998/Math/MathML">
				<ci>FLUX_VALUE</ci>
			</math>
			<listOfParameters>
				<parameter id="LOWER_BOUND" value="-999999" units="mmol_per_gDW_per_hr"/>
				<parameter id="UPPER_BOUND" value="999999" units="mmol_per_gDW_per_hr"/>
				<parameter id="OBJECTIVE_COEFFICIENT" value="0"/>
			</listOfParameters>
		</kineticLaw>
	</reaction>
	<reaction id="RR08868" name="CHLt2r" reversible="true">
		<notes>
			<html:p>GENE ASSOCIATION: (PP0229) or (PP2692) or (PP3957) or (PP3628) or (PP5061) or (PP5374)</html:p>
		</notes>
		<listOfReactants>
			<speciesReference species="EC0065" />
			<speciesReference species="EC0096" />
		</listOfReactants>
		<listOfProducts>
			<speciesReference species="C0096" />
			<speciesReference species="C0065" />
		</listOfProducts>
		<kineticLaw>
			<math xmlns="http://www.w3.org/1998/Math/MathML">
				<ci>FLUX_VALUE</ci>
			</math>
			<listOfParameters>
				<parameter id="LOWER_BOUND" value="-999999" units="mmol_per_gDW_per_hr"/>
				<parameter id="UPPER_BOUND" value="999999" units="mmol_per_gDW_per_hr"/>
				<parameter id="OBJECTIVE_COEFFICIENT" value="0"/>
			</listOfParameters>
		</kineticLaw>
	</reaction>
	<reaction id="RR00142" name="Pyridoxine 5-phosphate:oxygen oxidoreductase (deaminating)" reversible="true">
		<notes>
			<html:p>GENE ASSOCIATION:  PP1129 </html:p>
		</notes>
		<listOfReactants>
			<speciesReference species="C0007" />
			<speciesReference species="C0473" />
		</listOfReactants>
		<listOfProducts>
			<speciesReference species="C0025" />
			<speciesReference species="C0016" />
		</listOfProducts>
		<kineticLaw>
			<math xmlns="http://www.w3.org/1998/Math/MathML">
				<ci>FLUX_VALUE</ci>
			</math>
			<listOfParameters>
				<parameter id="LOWER_BOUND" value="-999999" units="mmol_per_gDW_per_hr"/>
				<parameter id="UPPER_BOUND" value="999999" units="mmol_per_gDW_per_hr"/>
				<parameter id="OBJECTIVE_COEFFICIENT" value="0"/>
			</listOfParameters>
		</kineticLaw>
	</reaction>
	<reaction id="RR08952" name="Phosphatidylserine synthase (Ecoli)" reversible="true">
		<notes>
			<html:p>GENE ASSOCIATION: (PP4677) or (PP3664)</html:p>
		</notes>
		<listOfReactants>
			<speciesReference species="C0053" stoichiometry="50" />
			<speciesReference species="C9267" />
		</listOfReactants>
		<listOfProducts>
			<speciesReference species="C0065" stoichiometry="50" />
			<speciesReference species="C0046" stoichiometry="50" />
			<speciesReference species="C9313" />
		</listOfProducts>
		<kineticLaw>
			<math xmlns="http://www.w3.org/1998/Math/MathML">
				<ci>FLUX_VALUE</ci>
			</math>
			<listOfParameters>
				<parameter id="LOWER_BOUND" value="-999999" units="mmol_per_gDW_per_hr"/>
				<parameter id="UPPER_BOUND" value="999999" units="mmol_per_gDW_per_hr"/>
				<parameter id="OBJECTIVE_COEFFICIENT" value="0"/>
			</listOfParameters>
		</kineticLaw>
	</reaction>
	<reaction id="RR01290" name="ATP:nucleoside-diphosphate phosphatransferase" reversible="true">
		<notes>
			<html:p>GENE ASSOCIATION:  PP0849 </html:p>
		</notes>
		<listOfReactants>
			<speciesReference species="C0523" />
			<speciesReference species="C0002" />
		</listOfReactants>
		<listOfProducts>
			<speciesReference species="C0351" />
			<speciesReference species="C0008" />
		</listOfProducts>
		<kineticLaw>
			<math xmlns="http://www.w3.org/1998/Math/MathML">
				<ci>FLUX_VALUE</ci>
			</math>
			<listOfParameters>
				<parameter id="LOWER_BOUND" value="-999999" units="mmol_per_gDW_per_hr"/>
				<parameter id="UPPER_BOUND" value="999999" units="mmol_per_gDW_per_hr"/>
				<parameter id="OBJECTIVE_COEFFICIENT" value="0"/>
			</listOfParameters>
		</kineticLaw>
	</reaction>
	<reaction id="RR02215" name="2,5-Dihydro-5-oxofuran-2-acetate lyase (decyclizing)" reversible="true">
		<notes>
			<html:p>GENE ASSOCIATION:  PP3715 </html:p>
		</notes>
		<listOfReactants>
			<speciesReference species="C0065" />
			<speciesReference species="C2506" />
		</listOfReactants>
		<listOfProducts>
			<speciesReference species="C1610" />
		</listOfProducts>
		<kineticLaw>
			<math xmlns="http://www.w3.org/1998/Math/MathML">
				<ci>FLUX_VALUE</ci>
			</math>
			<listOfParameters>
				<parameter id="LOWER_BOUND" value="-999999" units="mmol_per_gDW_per_hr"/>
				<parameter id="UPPER_BOUND" value="999999" units="mmol_per_gDW_per_hr"/>
				<parameter id="OBJECTIVE_COEFFICIENT" value="0"/>
			</listOfParameters>
		</kineticLaw>
	</reaction>
	<reaction id="RR01605" name="dTDP-4-dehydro-6-deoxy-D-glucose 3,5-epimerase" reversible="true">
		<notes>
			<html:p>GENE ASSOCIATION: (PP0265) or (PP1782)</html:p>
		</notes>
		<listOfReactants>
			<speciesReference species="C9024" />
			<speciesReference species="C0065" />
		</listOfReactants>
		<listOfProducts>
			<speciesReference species="C3100" />
		</listOfProducts>
		<kineticLaw>
			<math xmlns="http://www.w3.org/1998/Math/MathML">
				<ci>FLUX_VALUE</ci>
			</math>
			<listOfParameters>
				<parameter id="LOWER_BOUND" value="-999999" units="mmol_per_gDW_per_hr"/>
				<parameter id="UPPER_BOUND" value="999999" units="mmol_per_gDW_per_hr"/>
				<parameter id="OBJECTIVE_COEFFICIENT" value="0"/>
			</listOfParameters>
		</kineticLaw>
	</reaction>
	<reaction id="RR03641" name="D-Glycerate:NADP+ 2-oxidoreductase" reversible="true">
		<notes>
			<html:p>GENE ASSOCIATION: (PP4300) or (PP0762)</html:p>
		</notes>
		<listOfReactants>
			<speciesReference species="C0003" />
			<speciesReference species="C0215" />
		</listOfReactants>
		<listOfProducts>
			<speciesReference species="C0141" />
			<speciesReference species="C0065" />
			<speciesReference species="C0004" />
		</listOfProducts>
		<kineticLaw>
			<math xmlns="http://www.w3.org/1998/Math/MathML">
				<ci>FLUX_VALUE</ci>
			</math>
			<listOfParameters>
				<parameter id="LOWER_BOUND" value="-999999" units="mmol_per_gDW_per_hr"/>
				<parameter id="UPPER_BOUND" value="999999" units="mmol_per_gDW_per_hr"/>
				<parameter id="OBJECTIVE_COEFFICIENT" value="0"/>
			</listOfParameters>
		</kineticLaw>
	</reaction>
	<reaction id="RR00931" name="Dihydrolipoamide:NAD+ oxidoreductase" reversible="true">
		<notes>
			<html:p>GENE ASSOCIATION: (PP4187) or (PP5366) or (PP4404)</html:p>
		</notes>
		<listOfReactants>
			<speciesReference species="C0003" />
			<speciesReference species="C0446" />
		</listOfReactants>
		<listOfProducts>
			<speciesReference species="C0065" />
			<speciesReference species="C0205" />
			<speciesReference species="C0004" />
		</listOfProducts>
		<kineticLaw>
			<math xmlns="http://www.w3.org/1998/Math/MathML">
				<ci>FLUX_VALUE</ci>
			</math>
			<listOfParameters>
				<parameter id="LOWER_BOUND" value="-999999" units="mmol_per_gDW_per_hr"/>
				<parameter id="UPPER_BOUND" value="999999" units="mmol_per_gDW_per_hr"/>
				<parameter id="OBJECTIVE_COEFFICIENT" value="0"/>
			</listOfParameters>
		</kineticLaw>
	</reaction>
	<reaction id="RR04088" name="Decanoyl-CoA:acetyl-CoA C-acyltransferase" reversible="true">
		<notes>
			<html:p>GENE ASSOCIATION: (PP3280) or (PP2137) or (PP0582)</html:p>
		</notes>
		<listOfReactants>
			<speciesReference species="C0022" />
			<speciesReference species="C3059" />
		</listOfReactants>
		<listOfProducts>
			<speciesReference species="C3048" />
			<speciesReference species="C0010" />
		</listOfProducts>
		<kineticLaw>
			<math xmlns="http://www.w3.org/1998/Math/MathML">
				<ci>FLUX_VALUE</ci>
			</math>
			<listOfParameters>
				<parameter id="LOWER_BOUND" value="-999999" units="mmol_per_gDW_per_hr"/>
				<parameter id="UPPER_BOUND" value="999999" units="mmol_per_gDW_per_hr"/>
				<parameter id="OBJECTIVE_COEFFICIENT" value="0"/>
			</listOfParameters>
		</kineticLaw>
	</reaction>
	<reaction id="RR00592" name="5,6,7,8-Tetrahydrofolate:NADP+ oxidoreductase" reversible="true">
		<notes>
			<html:p>GENE ASSOCIATION:  PP5132 </html:p>
		</notes>
		<listOfReactants>
			<speciesReference species="C0085" />
			<speciesReference species="C0006" />
		</listOfReactants>
		<listOfProducts>
			<speciesReference species="C0325" />
			<speciesReference species="C0065" />
			<speciesReference species="C0005" />
		</listOfProducts>
		<kineticLaw>
			<math xmlns="http://www.w3.org/1998/Math/MathML">
				<ci>FLUX_VALUE</ci>
			</math>
			<listOfParameters>
				<parameter id="LOWER_BOUND" value="-999999" units="mmol_per_gDW_per_hr"/>
				<parameter id="UPPER_BOUND" value="999999" units="mmol_per_gDW_per_hr"/>
				<parameter id="OBJECTIVE_COEFFICIENT" value="0"/>
			</listOfParameters>
		</kineticLaw>
	</reaction>
	<reaction id="RR01583" name="LL-2,6-Diaminoheptanedioate 2-epimerase" reversible="true">
		<notes>
			<html:p>GENE ASSOCIATION: (PP5228) or (PP3790)</html:p>
		</notes>
		<listOfReactants>
			<speciesReference species="C0498" />
		</listOfReactants>
		<listOfProducts>
			<speciesReference species="C0507" />
		</listOfProducts>
		<kineticLaw>
			<math xmlns="http://www.w3.org/1998/Math/MathML">
				<ci>FLUX_VALUE</ci>
			</math>
			<listOfParameters>
				<parameter id="LOWER_BOUND" value="-999999" units="mmol_per_gDW_per_hr"/>
				<parameter id="UPPER_BOUND" value="999999" units="mmol_per_gDW_per_hr"/>
				<parameter id="OBJECTIVE_COEFFICIENT" value="0"/>
			</listOfParameters>
		</kineticLaw>
	</reaction>
	<reaction id="RR03160" name="cobalt-precorrin-4 methyltransferase" reversible="true">
		<notes>
			<html:p>GENE ASSOCIATION:  PP3410 </html:p>
		</notes>
		<listOfReactants>
			<speciesReference species="C0017" />
			<speciesReference species="C8688" />
		</listOfReactants>
		<listOfProducts>
			<speciesReference species="C0065" />
			<speciesReference species="C0019" />
			<speciesReference species="C8689" />
		</listOfProducts>
		<kineticLaw>
			<math xmlns="http://www.w3.org/1998/Math/MathML">
				<ci>FLUX_VALUE</ci>
			</math>
			<listOfParameters>
				<parameter id="LOWER_BOUND" value="-999999" units="mmol_per_gDW_per_hr"/>
				<parameter id="UPPER_BOUND" value="999999" units="mmol_per_gDW_per_hr"/>
				<parameter id="OBJECTIVE_COEFFICIENT" value="0"/>
			</listOfParameters>
		</kineticLaw>
	</reaction>
	<reaction id="RR08976" name="CDP-Diacylglycerol synthetase (Ecoli)" reversible="true">
		<notes>
			<html:p>GENE ASSOCIATION:  PP1596 </html:p>
		</notes>
		<listOfReactants>
			<speciesReference species="C0051" stoichiometry="50" />
			<speciesReference species="C0065" stoichiometry="50" />
			<speciesReference species="C9306" />
		</listOfReactants>
		<listOfProducts>
			<speciesReference species="C0012" stoichiometry="50" />
			<speciesReference species="C9267" />
		</listOfProducts>
		<kineticLaw>
			<math xmlns="http://www.w3.org/1998/Math/MathML">
				<ci>FLUX_VALUE</ci>
			</math>
			<listOfParameters>
				<parameter id="LOWER_BOUND" value="-999999" units="mmol_per_gDW_per_hr"/>
				<parameter id="UPPER_BOUND" value="999999" units="mmol_per_gDW_per_hr"/>
				<parameter id="OBJECTIVE_COEFFICIENT" value="0"/>
			</listOfParameters>
		</kineticLaw>
	</reaction>
	<reaction id="RR01988" name="N-Acetyl-L-glutamate-5-semialdehyde:NADP+ 5-oxidoreductase(phosphrylating)" reversible="true">
		<notes>
			<html:p>GENE ASSOCIATION: (PP3633) or (PP0432)</html:p>
		</notes>
		<listOfReactants>
			<speciesReference species="C0902" />
			<speciesReference species="C0009" />
			<speciesReference species="C0006" />
		</listOfReactants>
		<listOfProducts>
			<speciesReference species="C2523" />
			<speciesReference species="C0065" />
			<speciesReference species="C0005" />
		</listOfProducts>
		<kineticLaw>
			<math xmlns="http://www.w3.org/1998/Math/MathML">
				<ci>FLUX_VALUE</ci>
			</math>
			<listOfParameters>
				<parameter id="LOWER_BOUND" value="-999999" units="mmol_per_gDW_per_hr"/>
				<parameter id="UPPER_BOUND" value="999999" units="mmol_per_gDW_per_hr"/>
				<parameter id="OBJECTIVE_COEFFICIENT" value="0"/>
			</listOfParameters>
		</kineticLaw>
	</reaction>
	<reaction id="RR03769" name="Sedoheptulose-7-phosphate:D-glyceraldehyde-3-phosphateglycolaldehyde transferase" reversible="true">
		<notes>
			<html:p>GENE ASSOCIATION:  PP4965 </html:p>
		</notes>
		<listOfReactants>
			<speciesReference species="C0100" />
			<speciesReference species="C0230" />
		</listOfReactants>
		<listOfProducts>
			<speciesReference species="C0190" />
			<speciesReference species="C0099" />
		</listOfProducts>
		<kineticLaw>
			<math xmlns="http://www.w3.org/1998/Math/MathML">
				<ci>FLUX_VALUE</ci>
			</math>
			<listOfParameters>
				<parameter id="LOWER_BOUND" value="-999999" units="mmol_per_gDW_per_hr"/>
				<parameter id="UPPER_BOUND" value="999999" units="mmol_per_gDW_per_hr"/>
				<parameter id="OBJECTIVE_COEFFICIENT" value="0"/>
			</listOfParameters>
		</kineticLaw>
	</reaction>
	<reaction id="RR00173" name="Guanosine-3',5'-bis(diphosphate) 3'-pyrophosphohydrolase" reversible="true">
		<notes>
			<html:p>GENE ASSOCIATION:  PP5302 </html:p>
		</notes>
		<listOfReactants>
			<speciesReference species="C0889" />
			<speciesReference species="C0001" />
		</listOfReactants>
		<listOfProducts>
			<speciesReference species="C0012" />
			<speciesReference species="C0031" />
		</listOfProducts>
		<kineticLaw>
			<math xmlns="http://www.w3.org/1998/Math/MathML">
				<ci>FLUX_VALUE</ci>
			</math>
			<listOfParameters>
				<parameter id="LOWER_BOUND" value="-999999" units="mmol_per_gDW_per_hr"/>
				<parameter id="UPPER_BOUND" value="999999" units="mmol_per_gDW_per_hr"/>
				<parameter id="OBJECTIVE_COEFFICIENT" value="0"/>
			</listOfParameters>
		</kineticLaw>
	</reaction>
	<reaction id="RR04118" name="Propanoyl-CoA:acetyl-CoA C-acyltransferase" reversible="true">
		<notes>
			<html:p>GENE ASSOCIATION: (PP3280) or (PP2137) or (PP0582)</html:p>
		</notes>
		<listOfReactants>
			<speciesReference species="C0084" />
			<speciesReference species="C3174" />
		</listOfReactants>
		<listOfProducts>
			<speciesReference species="C3164" />
			<speciesReference species="C0010" />
		</listOfProducts>
		<kineticLaw>
			<math xmlns="http://www.w3.org/1998/Math/MathML">
				<ci>FLUX_VALUE</ci>
			</math>
			<listOfParameters>
				<parameter id="LOWER_BOUND" value="-999999" units="mmol_per_gDW_per_hr"/>
				<parameter id="UPPER_BOUND" value="999999" units="mmol_per_gDW_per_hr"/>
				<parameter id="OBJECTIVE_COEFFICIENT" value="0"/>
			</listOfParameters>
		</kineticLaw>
	</reaction>
	<reaction id="RR02464" name="5-Methylthio-5-deoxy-D-ribose-1-phosphate ketol-isomerase" reversible="true">
		<notes>
			<html:p>GENE ASSOCIATION:  PP1766 </html:p>
		</notes>
		<listOfReactants>
			<speciesReference species="C2547" />
		</listOfReactants>
		<listOfProducts>
			<speciesReference species="C2761" />
		</listOfProducts>
		<kineticLaw>
			<math xmlns="http://www.w3.org/1998/Math/MathML">
				<ci>FLUX_VALUE</ci>
			</math>
			<listOfParameters>
				<parameter id="LOWER_BOUND" value="-999999" units="mmol_per_gDW_per_hr"/>
				<parameter id="UPPER_BOUND" value="999999" units="mmol_per_gDW_per_hr"/>
				<parameter id="OBJECTIVE_COEFFICIENT" value="0"/>
			</listOfParameters>
		</kineticLaw>
	</reaction>
	<reaction id="RR04089" name="(S)-Hydroxydecanoyl-CoA:NAD+ oxidoreductase" reversible="true">
		<notes>
			<html:p>GENE ASSOCIATION: (PP2136) or (PP2047) or (PP0302) or (PP2214)</html:p>
		</notes>
		<listOfReactants>
			<speciesReference species="C0003" />
			<speciesReference species="C3049" />
		</listOfReactants>
		<listOfProducts>
			<speciesReference species="C0065" />
			<speciesReference species="C0004" />
			<speciesReference species="C3050" />
		</listOfProducts>
		<kineticLaw>
			<math xmlns="http://www.w3.org/1998/Math/MathML">
				<ci>FLUX_VALUE</ci>
			</math>
			<listOfParameters>
				<parameter id="LOWER_BOUND" value="-999999" units="mmol_per_gDW_per_hr"/>
				<parameter id="UPPER_BOUND" value="999999" units="mmol_per_gDW_per_hr"/>
				<parameter id="OBJECTIVE_COEFFICIENT" value="0"/>
			</listOfParameters>
		</kineticLaw>
	</reaction>
	<reaction id="RR04183" name="3-Hydroxy-2-methylpropanoate:NAD+ oxidoreductase" reversible="true">
		<notes>
			<html:p>GENE ASSOCIATION: (PP2136) or (PP4666) or (PP2047) or (PP0302) or (PP2214) or (PP1143)</html:p>
		</notes>
		<listOfReactants>
			<speciesReference species="C0003" />
			<speciesReference species="C3499" />
		</listOfReactants>
		<listOfProducts>
			<speciesReference species="C3500" />
			<speciesReference species="C0065" />
			<speciesReference species="C0004" />
		</listOfProducts>
		<kineticLaw>
			<math xmlns="http://www.w3.org/1998/Math/MathML">
				<ci>FLUX_VALUE</ci>
			</math>
			<listOfParameters>
				<parameter id="LOWER_BOUND" value="-999999" units="mmol_per_gDW_per_hr"/>
				<parameter id="UPPER_BOUND" value="999999" units="mmol_per_gDW_per_hr"/>
				<parameter id="OBJECTIVE_COEFFICIENT" value="0"/>
			</listOfParameters>
		</kineticLaw>
	</reaction>
	<reaction id="RR01151" name="ATP:dTMP phosphotransferase" reversible="true">
		<notes>
			<html:p>GENE ASSOCIATION: </html:p>
		</notes>
		<listOfReactants>
			<speciesReference species="C0292" />
			<speciesReference species="C0002" />
		</listOfReactants>
		<listOfProducts>
			<speciesReference species="C0008" />
			<speciesReference species="C0291" />
		</listOfProducts>
		<kineticLaw>
			<math xmlns="http://www.w3.org/1998/Math/MathML">
				<ci>FLUX_VALUE</ci>
			</math>
			<listOfParameters>
				<parameter id="LOWER_BOUND" value="-999999" units="mmol_per_gDW_per_hr"/>
				<parameter id="UPPER_BOUND" value="999999" units="mmol_per_gDW_per_hr"/>
				<parameter id="OBJECTIVE_COEFFICIENT" value="0"/>
			</listOfParameters>
		</kineticLaw>
	</reaction>
	<reaction id="RR01272" name="N2-Acetyl-L-ornithine:2-oxoglutarate aminotransferase" reversible="true">
		<notes>
			<html:p>GENE ASSOCIATION: (PP4481) or (PP0372)</html:p>
		</notes>
		<listOfReactants>
			<speciesReference species="C0337" />
			<speciesReference species="C0024" />
		</listOfReactants>
		<listOfProducts>
			<speciesReference species="C0902" />
			<speciesReference species="C0023" />
		</listOfProducts>
		<kineticLaw>
			<math xmlns="http://www.w3.org/1998/Math/MathML">
				<ci>FLUX_VALUE</ci>
			</math>
			<listOfParameters>
				<parameter id="LOWER_BOUND" value="-999999" units="mmol_per_gDW_per_hr"/>
				<parameter id="UPPER_BOUND" value="999999" units="mmol_per_gDW_per_hr"/>
				<parameter id="OBJECTIVE_COEFFICIENT" value="0"/>
			</listOfParameters>
		</kineticLaw>
	</reaction>
	<reaction id="RR03255" name="L-Allothreonine acetaldehyde-lyase" reversible="true">
		<notes>
			<html:p>GENE ASSOCIATION:  PP0321 </html:p>
		</notes>
		<listOfReactants>
			<speciesReference species="C3214" />
		</listOfReactants>
		<listOfProducts>
			<speciesReference species="C0069" />
			<speciesReference species="C0033" />
		</listOfProducts>
		<kineticLaw>
			<math xmlns="http://www.w3.org/1998/Math/MathML">
				<ci>FLUX_VALUE</ci>
			</math>
			<listOfParameters>
				<parameter id="LOWER_BOUND" value="-999999" units="mmol_per_gDW_per_hr"/>
				<parameter id="UPPER_BOUND" value="999999" units="mmol_per_gDW_per_hr"/>
				<parameter id="OBJECTIVE_COEFFICIENT" value="0"/>
			</listOfParameters>
		</kineticLaw>
	</reaction>
	<reaction id="RR02157" name="Octanoyl-CoA:acetyl-CoA C-acyltransferase" reversible="true">
		<notes>
			<html:p>GENE ASSOCIATION: (PP3280) or (PP2137) or (PP0582)</html:p>
		</notes>
		<listOfReactants>
			<speciesReference species="C1316" />
			<speciesReference species="C0022" />
		</listOfReactants>
		<listOfProducts>
			<speciesReference species="C0010" />
			<speciesReference species="C3050" />
		</listOfProducts>
		<kineticLaw>
			<math xmlns="http://www.w3.org/1998/Math/MathML">
				<ci>FLUX_VALUE</ci>
			</math>
			<listOfParameters>
				<parameter id="LOWER_BOUND" value="-999999" units="mmol_per_gDW_per_hr"/>
				<parameter id="UPPER_BOUND" value="999999" units="mmol_per_gDW_per_hr"/>
				<parameter id="OBJECTIVE_COEFFICIENT" value="0"/>
			</listOfParameters>
		</kineticLaw>
	</reaction>
	<reaction id="RR00645" name="O-Succinyl-L-homoserine succinate-lyase (adding cysteine)" reversible="true">
		<notes>
			<html:p>GENE ASSOCIATION:  PP0659 </html:p>
		</notes>
		<listOfReactants>
			<speciesReference species="C0809" />
			<speciesReference species="C0001" />
		</listOfReactants>
		<listOfProducts>
			<speciesReference species="C0036" />
			<speciesReference species="C0092" />
			<speciesReference species="C0065" />
			<speciesReference species="C0957" />
		</listOfProducts>
		<kineticLaw>
			<math xmlns="http://www.w3.org/1998/Math/MathML">
				<ci>FLUX_VALUE</ci>
			</math>
			<listOfParameters>
				<parameter id="LOWER_BOUND" value="-999999" units="mmol_per_gDW_per_hr"/>
				<parameter id="UPPER_BOUND" value="999999" units="mmol_per_gDW_per_hr"/>
				<parameter id="OBJECTIVE_COEFFICIENT" value="0"/>
			</listOfParameters>
		</kineticLaw>
	</reaction>
	<reaction id="RR01155" name="ATP:dTMP phosphotransferase" reversible="true">
		<notes>
			<html:p>GENE ASSOCIATION:  PP1593 </html:p>
		</notes>
		<listOfReactants>
			<speciesReference species="C0002" />
			<speciesReference species="C0293" />
		</listOfReactants>
		<listOfProducts>
			<speciesReference species="C0960" />
			<speciesReference species="C0008" />
		</listOfProducts>
		<kineticLaw>
			<math xmlns="http://www.w3.org/1998/Math/MathML">
				<ci>FLUX_VALUE</ci>
			</math>
			<listOfParameters>
				<parameter id="LOWER_BOUND" value="-999999" units="mmol_per_gDW_per_hr"/>
				<parameter id="UPPER_BOUND" value="999999" units="mmol_per_gDW_per_hr"/>
				<parameter id="OBJECTIVE_COEFFICIENT" value="0"/>
			</listOfParameters>
		</kineticLaw>
	</reaction>
	<reaction id="RR01452" name="(R)-S-Lactoylglutathione methylglyoxal-lyase (isomerizing)" reversible="true">
		<notes>
			<html:p>GENE ASSOCIATION:  PP3766 </html:p>
		</notes>
		<listOfReactants>
			<speciesReference species="C2153" />
		</listOfReactants>
		<listOfProducts>
			<speciesReference species="C0424" />
			<speciesReference species="C0042" />
		</listOfProducts>
		<kineticLaw>
			<math xmlns="http://www.w3.org/1998/Math/MathML">
				<ci>FLUX_VALUE</ci>
			</math>
			<listOfParameters>
				<parameter id="LOWER_BOUND" value="-999999" units="mmol_per_gDW_per_hr"/>
				<parameter id="UPPER_BOUND" value="999999" units="mmol_per_gDW_per_hr"/>
				<parameter id="OBJECTIVE_COEFFICIENT" value="0"/>
			</listOfParameters>
		</kineticLaw>
	</reaction>
	<reaction id="RR08670" name="O2t" reversible="true">
		<notes>
			<html:p>GENE ASSOCIATION: </html:p>
		</notes>
		<listOfReactants>
			<speciesReference species="EC0007" />
		</listOfReactants>
		<listOfProducts>
			<speciesReference species="C0007" />
		</listOfProducts>
		<kineticLaw>
			<math xmlns="http://www.w3.org/1998/Math/MathML">
				<ci>FLUX_VALUE</ci>
			</math>
			<listOfParameters>
				<parameter id="LOWER_BOUND" value="-999999" units="mmol_per_gDW_per_hr"/>
				<parameter id="UPPER_BOUND" value="999999" units="mmol_per_gDW_per_hr"/>
				<parameter id="OBJECTIVE_COEFFICIENT" value="0"/>
			</listOfParameters>
		</kineticLaw>
	</reaction>
	<reaction id="RR08916" name="HCO3 equilibration reaction" reversible="true">
		<notes>
			<html:p>GENE ASSOCIATION: </html:p>
		</notes>
		<listOfReactants>
			<speciesReference species="C0011" />
			<speciesReference species="C0001" />
		</listOfReactants>
		<listOfProducts>
			<speciesReference species="C0234" />
			<speciesReference species="C0065" />
		</listOfProducts>
		<kineticLaw>
			<math xmlns="http://www.w3.org/1998/Math/MathML">
				<ci>FLUX_VALUE</ci>
			</math>
			<listOfParameters>
				<parameter id="LOWER_BOUND" value="-999999" units="mmol_per_gDW_per_hr"/>
				<parameter id="UPPER_BOUND" value="999999" units="mmol_per_gDW_per_hr"/>
				<parameter id="OBJECTIVE_COEFFICIENT" value="0"/>
			</listOfParameters>
		</kineticLaw>
	</reaction>
	<reaction id="RR03692" name="D-Arabinose-5-phosphate ketol-isomerase" reversible="true">
		<notes>
			<html:p>GENE ASSOCIATION:  PP0957 </html:p>
		</notes>
		<listOfReactants>
			<speciesReference species="C0805" />
		</listOfReactants>
		<listOfProducts>
			<speciesReference species="C0165" />
		</listOfProducts>
		<kineticLaw>
			<math xmlns="http://www.w3.org/1998/Math/MathML">
				<ci>FLUX_VALUE</ci>
			</math>
			<listOfParameters>
				<parameter id="LOWER_BOUND" value="-999999" units="mmol_per_gDW_per_hr"/>
				<parameter id="UPPER_BOUND" value="999999" units="mmol_per_gDW_per_hr"/>
				<parameter id="OBJECTIVE_COEFFICIENT" value="0"/>
			</listOfParameters>
		</kineticLaw>
	</reaction>
	<reaction id="RR03698" name="ATP:AMP phosphotransferase" reversible="true">
		<notes>
			<html:p>GENE ASSOCIATION:  PP1506 </html:p>
		</notes>
		<listOfReactants>
			<speciesReference species="C0288" />
			<speciesReference species="C0002" />
		</listOfReactants>
		<listOfProducts>
			<speciesReference species="C0170" />
			<speciesReference species="C0008" />
		</listOfProducts>
		<kineticLaw>
			<math xmlns="http://www.w3.org/1998/Math/MathML">
				<ci>FLUX_VALUE</ci>
			</math>
			<listOfParameters>
				<parameter id="LOWER_BOUND" value="-999999" units="mmol_per_gDW_per_hr"/>
				<parameter id="UPPER_BOUND" value="999999" units="mmol_per_gDW_per_hr"/>
				<parameter id="OBJECTIVE_COEFFICIENT" value="0"/>
			</listOfParameters>
		</kineticLaw>
	</reaction>
	<reaction id="RR08843" name="L-tryptophan reversible transport via proton symport" reversible="true">
		<notes>
			<html:p>GENE ASSOCIATION: (PP0927) or (PP4495)</html:p>
		</notes>
		<listOfReactants>
			<speciesReference species="EC0063" />
			<speciesReference species="EC0065" />
		</listOfReactants>
		<listOfProducts>
			<speciesReference species="C0063" />
			<speciesReference species="C0065" />
		</listOfProducts>
		<kineticLaw>
			<math xmlns="http://www.w3.org/1998/Math/MathML">
				<ci>FLUX_VALUE</ci>
			</math>
			<listOfParameters>
				<parameter id="LOWER_BOUND" value="-999999" units="mmol_per_gDW_per_hr"/>
				<parameter id="UPPER_BOUND" value="999999" units="mmol_per_gDW_per_hr"/>
				<parameter id="OBJECTIVE_COEFFICIENT" value="0"/>
			</listOfParameters>
		</kineticLaw>
	</reaction>
	<reaction id="RR08939" name="phosphoglucomutase" reversible="true">
		<notes>
			<html:p>GENE ASSOCIATION: (PP1777) or (PP3578) or (PP5288)</html:p>
		</notes>
		<listOfReactants>
			<speciesReference species="C0087" />
		</listOfReactants>
		<listOfProducts>
			<speciesReference species="C0077" />
		</listOfProducts>
		<kineticLaw>
			<math xmlns="http://www.w3.org/1998/Math/MathML">
				<ci>FLUX_VALUE</ci>
			</math>
			<listOfParameters>
				<parameter id="LOWER_BOUND" value="-999999" units="mmol_per_gDW_per_hr"/>
				<parameter id="UPPER_BOUND" value="999999" units="mmol_per_gDW_per_hr"/>
				<parameter id="OBJECTIVE_COEFFICIENT" value="0"/>
			</listOfParameters>
		</kineticLaw>
	</reaction>
	<reaction id="RR04161" name="ATP:sulfate adenylyltransferase" reversible="true">
		<notes>
			<html:p>GENE ASSOCIATION: (PP1304 and PP1303)</html:p>
		</notes>
		<listOfReactants>
			<speciesReference species="C0002" />
			<speciesReference species="C0065" />
			<speciesReference species="C3330" />
		</listOfReactants>
		<listOfProducts>
			<speciesReference species="C0012" />
			<speciesReference species="C3322" />
		</listOfProducts>
		<kineticLaw>
			<math xmlns="http://www.w3.org/1998/Math/MathML">
				<ci>FLUX_VALUE</ci>
			</math>
			<listOfParameters>
				<parameter id="LOWER_BOUND" value="-999999" units="mmol_per_gDW_per_hr"/>
				<parameter id="UPPER_BOUND" value="999999" units="mmol_per_gDW_per_hr"/>
				<parameter id="OBJECTIVE_COEFFICIENT" value="0"/>
			</listOfParameters>
		</kineticLaw>
	</reaction>
	<reaction id="RR09730" name="3-hydroxybutyrate-CoA-acyl carrier protein transferase" reversible="true">
		<notes>
			<html:p>GENE ASSOCIATION: </html:p>
		</notes>
		<listOfReactants>
			<speciesReference species="C0010" />
			<speciesReference species="C9383" />
		</listOfReactants>
		<listOfProducts>
			<speciesReference species="C9262" />
			<speciesReference species="C2207" />
		</listOfProducts>
		<kineticLaw>
			<math xmlns="http://www.w3.org/1998/Math/MathML">
				<ci>FLUX_VALUE</ci>
			</math>
			<listOfParameters>
				<parameter id="LOWER_BOUND" value="-999999" units="mmol_per_gDW_per_hr"/>
				<parameter id="UPPER_BOUND" value="999999" units="mmol_per_gDW_per_hr"/>
				<parameter id="OBJECTIVE_COEFFICIENT" value="0"/>
			</listOfParameters>
		</kineticLaw>
	</reaction>
	<reaction id="RR00818" name="Citrate hydro-lyase" reversible="true">
		<notes>
			<html:p>GENE ASSOCIATION: (PP2336) or (PP2339) or (PP2112)</html:p>
		</notes>
		<listOfReactants>
			<speciesReference species="C0134" />
			<speciesReference species="C0065" stoichiometry="3" />
		</listOfReactants>
		<listOfProducts>
			<speciesReference species="C0326" />
			<speciesReference species="C0001" />
		</listOfProducts>
		<kineticLaw>
			<math xmlns="http://www.w3.org/1998/Math/MathML">
				<ci>FLUX_VALUE</ci>
			</math>
			<listOfParameters>
				<parameter id="LOWER_BOUND" value="-999999" units="mmol_per_gDW_per_hr"/>
				<parameter id="UPPER_BOUND" value="999999" units="mmol_per_gDW_per_hr"/>
				<parameter id="OBJECTIVE_COEFFICIENT" value="0"/>
			</listOfParameters>
		</kineticLaw>
	</reaction>
	<reaction id="RR08634" name="ALAt2r" reversible="true">
		<notes>
			<html:p>GENE ASSOCIATION:  PP4840 </html:p>
		</notes>
		<listOfReactants>
			<speciesReference species="EC0035" />
			<speciesReference species="EC0065" />
		</listOfReactants>
		<listOfProducts>
			<speciesReference species="C0065" />
			<speciesReference species="C0035" />
		</listOfProducts>
		<kineticLaw>
			<math xmlns="http://www.w3.org/1998/Math/MathML">
				<ci>FLUX_VALUE</ci>
			</math>
			<listOfParameters>
				<parameter id="LOWER_BOUND" value="-999999" units="mmol_per_gDW_per_hr"/>
				<parameter id="UPPER_BOUND" value="999999" units="mmol_per_gDW_per_hr"/>
				<parameter id="OBJECTIVE_COEFFICIENT" value="0"/>
			</listOfParameters>
		</kineticLaw>
	</reaction>
	<reaction id="RR03018" name="UDPMurAc(oyl-L-Ala-D-gamma-Glu-L-Lys-D-Ala-D-Ala):undecaprenyl-phosphate phospho-N-acetylmuramoyl-pentapeptide-transferase" reversible="true">
		<notes>
			<html:p>GENE ASSOCIATION:  PP1334 </html:p>
		</notes>
		<listOfReactants>
			<speciesReference species="C2828" />
			<speciesReference species="C0280" />
		</listOfReactants>
		<listOfProducts>
			<speciesReference species="C2907" />
			<speciesReference species="C0089" />
		</listOfProducts>
		<kineticLaw>
			<math xmlns="http://www.w3.org/1998/Math/MathML">
				<ci>FLUX_VALUE</ci>
			</math>
			<listOfParameters>
				<parameter id="LOWER_BOUND" value="-999999" units="mmol_per_gDW_per_hr"/>
				<parameter id="UPPER_BOUND" value="999999" units="mmol_per_gDW_per_hr"/>
				<parameter id="OBJECTIVE_COEFFICIENT" value="0"/>
			</listOfParameters>
		</kineticLaw>
	</reaction>
	<reaction id="RR08674" name="H2O transport via diffusion" reversible="true">
		<notes>
			<html:p>GENE ASSOCIATION: </html:p>
		</notes>
		<listOfReactants>
			<speciesReference species="EC0001" />
		</listOfReactants>
		<listOfProducts>
			<speciesReference species="C0001" />
		</listOfProducts>
		<kineticLaw>
			<math xmlns="http://www.w3.org/1998/Math/MathML">
				<ci>FLUX_VALUE</ci>
			</math>
			<listOfParameters>
				<parameter id="LOWER_BOUND" value="-999999" units="mmol_per_gDW_per_hr"/>
				<parameter id="UPPER_BOUND" value="999999" units="mmol_per_gDW_per_hr"/>
				<parameter id="OBJECTIVE_COEFFICIENT" value="0"/>
			</listOfParameters>
		</kineticLaw>
	</reaction>
	<reaction id="RR01038" name="ATP:nucleoside-diphosphate phosphatransferase" reversible="true">
		<notes>
			<html:p>GENE ASSOCIATION:  PP0849 </html:p>
		</notes>
		<listOfReactants>
			<speciesReference species="C0002" />
			<speciesReference species="C0289" />
		</listOfReactants>
		<listOfProducts>
			<speciesReference species="C0008" />
			<speciesReference species="C0233" />
		</listOfProducts>
		<kineticLaw>
			<math xmlns="http://www.w3.org/1998/Math/MathML">
				<ci>FLUX_VALUE</ci>
			</math>
			<listOfParameters>
				<parameter id="LOWER_BOUND" value="-999999" units="mmol_per_gDW_per_hr"/>
				<parameter id="UPPER_BOUND" value="999999" units="mmol_per_gDW_per_hr"/>
				<parameter id="OBJECTIVE_COEFFICIENT" value="0"/>
			</listOfParameters>
		</kineticLaw>
	</reaction>
	<reaction id="RR01070" name="Isocitrate:NADP+ oxidoreductase (decarboxylating)" reversible="true">
		<notes>
			<html:p>GENE ASSOCIATION: (PP4012 and PP4011)</html:p>
		</notes>
		<listOfReactants>
			<speciesReference species="C0065" stoichiometry="2" />
			<speciesReference species="C0254" />
			<speciesReference species="C0006" />
		</listOfReactants>
		<listOfProducts>
			<speciesReference species="C3116" />
			<speciesReference species="C0005" />
		</listOfProducts>
		<kineticLaw>
			<math xmlns="http://www.w3.org/1998/Math/MathML">
				<ci>FLUX_VALUE</ci>
			</math>
			<listOfParameters>
				<parameter id="LOWER_BOUND" value="-999999" units="mmol_per_gDW_per_hr"/>
				<parameter id="UPPER_BOUND" value="999999" units="mmol_per_gDW_per_hr"/>
				<parameter id="OBJECTIVE_COEFFICIENT" value="0"/>
			</listOfParameters>
		</kineticLaw>
	</reaction>
	<reaction id="RR03164" name="Cobalt-precorrin 8 &amp;gt;=&amp;lt; Cobyrinate" reversible="true">
		<notes>
			<html:p>GENE ASSOCIATION:  PP4828 </html:p>
		</notes>
		<listOfReactants>
			<speciesReference species="C8693" />
		</listOfReactants>
		<listOfProducts>
			<speciesReference species="C3356" />
		</listOfProducts>
		<kineticLaw>
			<math xmlns="http://www.w3.org/1998/Math/MathML">
				<ci>FLUX_VALUE</ci>
			</math>
			<listOfParameters>
				<parameter id="LOWER_BOUND" value="-999999" units="mmol_per_gDW_per_hr"/>
				<parameter id="UPPER_BOUND" value="999999" units="mmol_per_gDW_per_hr"/>
				<parameter id="OBJECTIVE_COEFFICIENT" value="0"/>
			</listOfParameters>
		</kineticLaw>
	</reaction>
	<reaction id="RR00703" name="(S)-Malate hydro-lyase" reversible="true">
		<notes>
			<html:p>GENE ASSOCIATION: (PP1755) or (PP0897) or (PP0944)</html:p>
		</notes>
		<listOfReactants>
			<speciesReference species="C0127" />
		</listOfReactants>
		<listOfProducts>
			<speciesReference species="C0104" />
			<speciesReference species="C0001" />
		</listOfProducts>
		<kineticLaw>
			<math xmlns="http://www.w3.org/1998/Math/MathML">
				<ci>FLUX_VALUE</ci>
			</math>
			<listOfParameters>
				<parameter id="LOWER_BOUND" value="-999999" units="mmol_per_gDW_per_hr"/>
				<parameter id="UPPER_BOUND" value="999999" units="mmol_per_gDW_per_hr"/>
				<parameter id="OBJECTIVE_COEFFICIENT" value="0"/>
			</listOfParameters>
		</kineticLaw>
	</reaction>
	<reaction id="RR00941" name="Pyridoxamine:oxygen oxidoreductase (deaminating)" reversible="true">
		<notes>
			<html:p>GENE ASSOCIATION:  PP1129 </html:p>
		</notes>
		<listOfReactants>
			<speciesReference species="C0415" />
			<speciesReference species="C0007" />
			<speciesReference species="C0001" />
		</listOfReactants>
		<listOfProducts>
			<speciesReference species="C0025" />
			<speciesReference species="C0957" />
			<speciesReference species="C0207" />
		</listOfProducts>
		<kineticLaw>
			<math xmlns="http://www.w3.org/1998/Math/MathML">
				<ci>FLUX_VALUE</ci>
			</math>
			<listOfParameters>
				<parameter id="LOWER_BOUND" value="-999999" units="mmol_per_gDW_per_hr"/>
				<parameter id="UPPER_BOUND" value="999999" units="mmol_per_gDW_per_hr"/>
				<parameter id="OBJECTIVE_COEFFICIENT" value="0"/>
			</listOfParameters>
		</kineticLaw>
	</reaction>
	<reaction id="RR09743" name="Beta-alanine reversible transport via proton symport" reversible="true">
		<notes>
			<html:p>GENE ASSOCIATION:  PP4840 </html:p>
		</notes>
		<listOfReactants>
			<speciesReference species="EC0065" />
			<speciesReference species="EC0083" />
		</listOfReactants>
		<listOfProducts>
			<speciesReference species="C0065" />
			<speciesReference species="C0083" />
		</listOfProducts>
		<kineticLaw>
			<math xmlns="http://www.w3.org/1998/Math/MathML">
				<ci>FLUX_VALUE</ci>
			</math>
			<listOfParameters>
				<parameter id="LOWER_BOUND" value="-999999" units="mmol_per_gDW_per_hr"/>
				<parameter id="UPPER_BOUND" value="999999" units="mmol_per_gDW_per_hr"/>
				<parameter id="OBJECTIVE_COEFFICIENT" value="0"/>
			</listOfParameters>
		</kineticLaw>
	</reaction>
	<reaction id="RR00219" name="Succinate:(acceptor) oxidoreductase" reversible="true">
		<notes>
			<html:p>GENE ASSOCIATION: (PP4190 and PP4191 and PP4192 and PP4193)</html:p>
		</notes>
		<listOfReactants>
			<speciesReference species="C0036" />
			<speciesReference species="C0015" />
		</listOfReactants>
		<listOfProducts>
			<speciesReference species="C0964" />
			<speciesReference species="C0104" />
		</listOfProducts>
		<kineticLaw>
			<math xmlns="http://www.w3.org/1998/Math/MathML">
				<ci>FLUX_VALUE</ci>
			</math>
			<listOfParameters>
				<parameter id="LOWER_BOUND" value="-999999" units="mmol_per_gDW_per_hr"/>
				<parameter id="UPPER_BOUND" value="999999" units="mmol_per_gDW_per_hr"/>
				<parameter id="OBJECTIVE_COEFFICIENT" value="0"/>
			</listOfParameters>
		</kineticLaw>
	</reaction>
	<reaction id="RR01016" name="D-Erythrose 4-phosphate + NAD+ + H2O &amp;gt;=&amp;lt; 4-Phospho-D-erythronate +NADH + H+" reversible="true">
		<notes>
			<html:p>GENE ASSOCIATION:  PP4964 </html:p>
		</notes>
		<listOfReactants>
			<speciesReference species="C0003" />
			<speciesReference species="C0228" />
			<speciesReference species="C0001" />
		</listOfReactants>
		<listOfProducts>
			<speciesReference species="C0065" stoichiometry="2" />
			<speciesReference species="C2122" />
			<speciesReference species="C0004" />
		</listOfProducts>
		<kineticLaw>
			<math xmlns="http://www.w3.org/1998/Math/MathML">
				<ci>FLUX_VALUE</ci>
			</math>
			<listOfParameters>
				<parameter id="LOWER_BOUND" value="-999999" units="mmol_per_gDW_per_hr"/>
				<parameter id="UPPER_BOUND" value="999999" units="mmol_per_gDW_per_hr"/>
				<parameter id="OBJECTIVE_COEFFICIENT" value="0"/>
			</listOfParameters>
		</kineticLaw>
	</reaction>
	<reaction id="RR01358" name="Shikimate:NADP+ 5-oxidoreductase" reversible="true">
		<notes>
			<html:p>GENE ASSOCIATION: (PP0074) or (PP2608) or (PP2406) or (PP3002) or (PP3768)</html:p>
		</notes>
		<listOfReactants>
			<speciesReference species="C0379" />
			<speciesReference species="C0006" />
		</listOfReactants>
		<listOfProducts>
			<speciesReference species="C1696" />
			<speciesReference species="C0065" />
			<speciesReference species="C0005" />
		</listOfProducts>
		<kineticLaw>
			<math xmlns="http://www.w3.org/1998/Math/MathML">
				<ci>FLUX_VALUE</ci>
			</math>
			<listOfParameters>
				<parameter id="LOWER_BOUND" value="-999999" units="mmol_per_gDW_per_hr"/>
				<parameter id="UPPER_BOUND" value="999999" units="mmol_per_gDW_per_hr"/>
				<parameter id="OBJECTIVE_COEFFICIENT" value="0"/>
			</listOfParameters>
		</kineticLaw>
	</reaction>
	<reaction id="RR08685" name="PHEt2r" reversible="true">
		<notes>
			<html:p>GENE ASSOCIATION: (PP0927) or (PP4495)</html:p>
		</notes>
		<listOfReactants>
			<speciesReference species="EC0064" />
			<speciesReference species="EC0065" />
		</listOfReactants>
		<listOfProducts>
			<speciesReference species="C0064" />
			<speciesReference species="C0065" />
		</listOfProducts>
		<kineticLaw>
			<math xmlns="http://www.w3.org/1998/Math/MathML">
				<ci>FLUX_VALUE</ci>
			</math>
			<listOfParameters>
				<parameter id="LOWER_BOUND" value="-999999" units="mmol_per_gDW_per_hr"/>
				<parameter id="UPPER_BOUND" value="999999" units="mmol_per_gDW_per_hr"/>
				<parameter id="OBJECTIVE_COEFFICIENT" value="0"/>
			</listOfParameters>
		</kineticLaw>
	</reaction>
	<reaction id="RR08734" name="ABUTt2" reversible="true">
		<notes>
			<html:p>GENE ASSOCIATION: (PP4106) or (PP2911) or (PP2543) or (PP0284)</html:p>
		</notes>
		<listOfReactants>
			<speciesReference species="EC0275" />
			<speciesReference species="EC0065" />
		</listOfReactants>
		<listOfProducts>
			<speciesReference species="C0275" />
			<speciesReference species="C0065" />
		</listOfProducts>
		<kineticLaw>
			<math xmlns="http://www.w3.org/1998/Math/MathML">
				<ci>FLUX_VALUE</ci>
			</math>
			<listOfParameters>
				<parameter id="LOWER_BOUND" value="-999999" units="mmol_per_gDW_per_hr"/>
				<parameter id="UPPER_BOUND" value="999999" units="mmol_per_gDW_per_hr"/>
				<parameter id="OBJECTIVE_COEFFICIENT" value="0"/>
			</listOfParameters>
		</kineticLaw>
	</reaction>
	<reaction id="RR00146" name="UTP:alpha-D-glucose-1-phosphate uridylyltransferase" reversible="true">
		<notes>
			<html:p>GENE ASSOCIATION:  PP3821 </html:p>
		</notes>
		<listOfReactants>
			<speciesReference species="C0060" />
			<speciesReference species="C0065" />
			<speciesReference species="C0087" />
		</listOfReactants>
		<listOfProducts>
			<speciesReference species="C0012" />
			<speciesReference species="C0026" />
		</listOfProducts>
		<kineticLaw>
			<math xmlns="http://www.w3.org/1998/Math/MathML">
				<ci>FLUX_VALUE</ci>
			</math>
			<listOfParameters>
				<parameter id="LOWER_BOUND" value="-999999" units="mmol_per_gDW_per_hr"/>
				<parameter id="UPPER_BOUND" value="999999" units="mmol_per_gDW_per_hr"/>
				<parameter id="OBJECTIVE_COEFFICIENT" value="0"/>
			</listOfParameters>
		</kineticLaw>
	</reaction>
	<reaction id="RR00111" name="ATP:nucleoside-phosphate phosphotransferase" reversible="true">
		<notes>
			<html:p>GENE ASSOCIATION:  PP1771 </html:p>
		</notes>
		<listOfReactants>
			<speciesReference species="C0002" />
			<speciesReference species="C0089" />
		</listOfReactants>
		<listOfProducts>
			<speciesReference species="C0014" />
			<speciesReference species="C0008" />
		</listOfProducts>
		<kineticLaw>
			<math xmlns="http://www.w3.org/1998/Math/MathML">
				<ci>FLUX_VALUE</ci>
			</math>
			<listOfParameters>
				<parameter id="LOWER_BOUND" value="-999999" units="mmol_per_gDW_per_hr"/>
				<parameter id="UPPER_BOUND" value="999999" units="mmol_per_gDW_per_hr"/>
				<parameter id="OBJECTIVE_COEFFICIENT" value="0"/>
			</listOfParameters>
		</kineticLaw>
	</reaction>
	<reaction id="RR01486" name="D-Fructose 1-phosphate D-glyceraldehyde-3-phosphate-lyase" reversible="true">
		<notes>
			<html:p>GENE ASSOCIATION:  PP4960 </html:p>
		</notes>
		<listOfReactants>
			<speciesReference species="C0790" />
		</listOfReactants>
		<listOfProducts>
			<speciesReference species="C0093" />
			<speciesReference species="C0445" />
		</listOfProducts>
		<kineticLaw>
			<math xmlns="http://www.w3.org/1998/Math/MathML">
				<ci>FLUX_VALUE</ci>
			</math>
			<listOfParameters>
				<parameter id="LOWER_BOUND" value="-999999" units="mmol_per_gDW_per_hr"/>
				<parameter id="UPPER_BOUND" value="999999" units="mmol_per_gDW_per_hr"/>
				<parameter id="OBJECTIVE_COEFFICIENT" value="0"/>
			</listOfParameters>
		</kineticLaw>
	</reaction>
	<reaction id="RR03549" name="Acetyl adenylate:CoA ligase (AMP-forming)" reversible="true">
		<notes>
			<html:p>GENE ASSOCIATION: (PP4702) or (PP4487) or (PP2213)</html:p>
		</notes>
		<listOfReactants>
			<speciesReference species="C3492" />
			<speciesReference species="C0010" />
		</listOfReactants>
		<listOfProducts>
			<speciesReference species="C0018" />
			<speciesReference species="C0022" />
			<speciesReference species="C0065" stoichiometry="2" />
		</listOfProducts>
		<kineticLaw>
			<math xmlns="http://www.w3.org/1998/Math/MathML">
				<ci>FLUX_VALUE</ci>
			</math>
			<listOfParameters>
				<parameter id="LOWER_BOUND" value="-999999" units="mmol_per_gDW_per_hr"/>
				<parameter id="UPPER_BOUND" value="999999" units="mmol_per_gDW_per_hr"/>
				<parameter id="OBJECTIVE_COEFFICIENT" value="0"/>
			</listOfParameters>
		</kineticLaw>
	</reaction>
	<reaction id="RR03691" name="D-Ribulose-5-phosphate 3-epimerase" reversible="true">
		<notes>
			<html:p>GENE ASSOCIATION:  PP0415 </html:p>
		</notes>
		<listOfReactants>
			<speciesReference species="C0165" />
		</listOfReactants>
		<listOfProducts>
			<speciesReference species="C0190" />
		</listOfProducts>
		<kineticLaw>
			<math xmlns="http://www.w3.org/1998/Math/MathML">
				<ci>FLUX_VALUE</ci>
			</math>
			<listOfParameters>
				<parameter id="LOWER_BOUND" value="-999999" units="mmol_per_gDW_per_hr"/>
				<parameter id="UPPER_BOUND" value="999999" units="mmol_per_gDW_per_hr"/>
				<parameter id="OBJECTIVE_COEFFICIENT" value="0"/>
			</listOfParameters>
		</kineticLaw>
	</reaction>
	<reaction id="RR08834" name="SERt2r" reversible="true">
		<notes>
			<html:p>GENE ASSOCIATION:  PP3589 </html:p>
		</notes>
		<listOfReactants>
			<speciesReference species="EC0065" />
			<speciesReference species="EC0053" />
		</listOfReactants>
		<listOfProducts>
			<speciesReference species="C0053" />
			<speciesReference species="C0065" />
		</listOfProducts>
		<kineticLaw>
			<math xmlns="http://www.w3.org/1998/Math/MathML">
				<ci>FLUX_VALUE</ci>
			</math>
			<listOfParameters>
				<parameter id="LOWER_BOUND" value="-999999" units="mmol_per_gDW_per_hr"/>
				<parameter id="UPPER_BOUND" value="999999" units="mmol_per_gDW_per_hr"/>
				<parameter id="OBJECTIVE_COEFFICIENT" value="0"/>
			</listOfParameters>
		</kineticLaw>
	</reaction>
	<reaction id="RR02341" name="(2S,3S)-3-Hydroxy-2-methylbutanoyl-CoA:NAD+ oxidoreductase" reversible="true">
		<notes>
			<html:p>GENE ASSOCIATION: (PP2136) or (PP2047) or (PP0302) or (PP2214)</html:p>
		</notes>
		<listOfReactants>
			<speciesReference species="C0003" />
			<speciesReference species="C2660" />
		</listOfReactants>
		<listOfProducts>
			<speciesReference species="C2097" />
			<speciesReference species="C0065" />
			<speciesReference species="C0004" />
		</listOfProducts>
		<kineticLaw>
			<math xmlns="http://www.w3.org/1998/Math/MathML">
				<ci>FLUX_VALUE</ci>
			</math>
			<listOfParameters>
				<parameter id="LOWER_BOUND" value="-999999" units="mmol_per_gDW_per_hr"/>
				<parameter id="UPPER_BOUND" value="999999" units="mmol_per_gDW_per_hr"/>
				<parameter id="OBJECTIVE_COEFFICIENT" value="0"/>
			</listOfParameters>
		</kineticLaw>
	</reaction>
	<reaction id="IR00559" reversible="false" name="beta-Aminopropion aldehyde:NAD+ oxidoreductase" >
		<notes>
			<html:p>GENE ASSOCIATION: (PP5278) or (PP2589) or (PP2680) or (PP5258) or (PP3463) or (PP0545) or (PP2694)</html:p>
		</notes>
		<listOfReactants>
			<speciesReference species="C0003" />
			<speciesReference species="C3309" />
			<speciesReference species="C0001" />
		</listOfReactants>
		<listOfProducts>
			<speciesReference species="C0065" />
			<speciesReference species="C0004" />
			<speciesReference species="C0083" />
		</listOfProducts>
		<kineticLaw>
			<math xmlns="http://www.w3.org/1998/Math/MathML">
				<ci>FLUX_VALUE</ci>
			</math>
			<listOfParameters>
				<parameter id="LOWER_BOUND" value="0" units="mmol_per_gDW_per_hr"/>
				<parameter id="UPPER_BOUND" value="999999" units="mmol_per_gDW_per_hr"/>
				<parameter id="OBJECTIVE_COEFFICIENT" value="0"/>
			</listOfParameters>
		</kineticLaw>
	</reaction>
	<reaction id="IR00127" reversible="false" name="L-Glutamate 1-carboxy-lyase" >
		<notes>
			<html:p>GENE ASSOCIATION:  PP0567 </html:p>
		</notes>
		<listOfReactants>
			<speciesReference species="C0065" />
			<speciesReference species="C0023" />
		</listOfReactants>
		<listOfProducts>
			<speciesReference species="C0275" />
			<speciesReference species="C0011" />
		</listOfProducts>
		<kineticLaw>
			<math xmlns="http://www.w3.org/1998/Math/MathML">
				<ci>FLUX_VALUE</ci>
			</math>
			<listOfParameters>
				<parameter id="LOWER_BOUND" value="0" units="mmol_per_gDW_per_hr"/>
				<parameter id="UPPER_BOUND" value="999999" units="mmol_per_gDW_per_hr"/>
				<parameter id="OBJECTIVE_COEFFICIENT" value="0"/>
			</listOfParameters>
		</kineticLaw>
	</reaction>
	<reaction id="IR01049" reversible="false" name="Quinate:NAD+ 5-oxidoreductase" >
		<notes>
			<html:p>GENE ASSOCIATION: </html:p>
		</notes>
		<listOfReactants>
			<speciesReference species="C0003" />
			<speciesReference species="C0241" />
		</listOfReactants>
		<listOfProducts>
			<speciesReference species="C0065" />
			<speciesReference species="C0690" />
			<speciesReference species="C0004" />
		</listOfProducts>
		<kineticLaw>
			<math xmlns="http://www.w3.org/1998/Math/MathML">
				<ci>FLUX_VALUE</ci>
			</math>
			<listOfParameters>
				<parameter id="LOWER_BOUND" value="0" units="mmol_per_gDW_per_hr"/>
				<parameter id="UPPER_BOUND" value="999999" units="mmol_per_gDW_per_hr"/>
				<parameter id="OBJECTIVE_COEFFICIENT" value="0"/>
			</listOfParameters>
		</kineticLaw>
	</reaction>
	<reaction id="IR09682" reversible="false" name="(3R)-3-Hydroxyhexadecanoyl-[acyl-carrier-protein] hydro-lyase" >
		<notes>
			<html:p>GENE ASSOCIATION: (PP2795) or (PP3553)</html:p>
		</notes>
		<listOfReactants>
			<speciesReference species="C9431" />
		</listOfReactants>
		<listOfProducts>
			<speciesReference species="C9285" />
			<speciesReference species="C0001" />
		</listOfProducts>
		<kineticLaw>
			<math xmlns="http://www.w3.org/1998/Math/MathML">
				<ci>FLUX_VALUE</ci>
			</math>
			<listOfParameters>
				<parameter id="LOWER_BOUND" value="0" units="mmol_per_gDW_per_hr"/>
				<parameter id="UPPER_BOUND" value="999999" units="mmol_per_gDW_per_hr"/>
				<parameter id="OBJECTIVE_COEFFICIENT" value="0"/>
			</listOfParameters>
		</kineticLaw>
	</reaction>
	<reaction id="IR09629" reversible="false" name="(3R)-3-Hydroxydodecanoyl-[acyl-carrier-protein]:NADP+ oxidoreductase" >
		<notes>
			<html:p>GENE ASSOCIATION: (PP1914) or (PP2795) or (PP0581) or (PP2540) or (PP3553) or (PP2783)</html:p>
		</notes>
		<listOfReactants>
			<speciesReference species="C9377" />
			<speciesReference species="C0065" />
			<speciesReference species="C0005" />
		</listOfReactants>
		<listOfProducts>
			<speciesReference species="C9378" />
			<speciesReference species="C0006" />
		</listOfProducts>
		<kineticLaw>
			<math xmlns="http://www.w3.org/1998/Math/MathML">
				<ci>FLUX_VALUE</ci>
			</math>
			<listOfParameters>
				<parameter id="LOWER_BOUND" value="0" units="mmol_per_gDW_per_hr"/>
				<parameter id="UPPER_BOUND" value="999999" units="mmol_per_gDW_per_hr"/>
				<parameter id="OBJECTIVE_COEFFICIENT" value="0"/>
			</listOfParameters>
		</kineticLaw>
	</reaction>
	<reaction id="IR09666" reversible="false" name="(3R)-3-Hydroxydecanoyl-[acyl-carrier-protein] hydro-lyase" >
		<notes>
			<html:p>GENE ASSOCIATION: (PP2795) or (PP3553)</html:p>
		</notes>
		<listOfReactants>
			<speciesReference species="C9391" />
		</listOfReactants>
		<listOfProducts>
			<speciesReference species="C9389" />
			<speciesReference species="C0001" />
		</listOfProducts>
		<kineticLaw>
			<math xmlns="http://www.w3.org/1998/Math/MathML">
				<ci>FLUX_VALUE</ci>
			</math>
			<listOfParameters>
				<parameter id="LOWER_BOUND" value="0" units="mmol_per_gDW_per_hr"/>
				<parameter id="UPPER_BOUND" value="999999" units="mmol_per_gDW_per_hr"/>
				<parameter id="OBJECTIVE_COEFFICIENT" value="0"/>
			</listOfParameters>
		</kineticLaw>
	</reaction>
	<reaction id="IR00737" reversible="false" name="Butanoyl-CoA:oxygen 2-oxidoreductase" >
		<notes>
			<html:p>GENE ASSOCIATION: (PP2437) or (PP2793) or (PP4948)</html:p>
		</notes>
		<listOfReactants>
			<speciesReference species="C0118" />
			<speciesReference species="C0015" />
		</listOfReactants>
		<listOfProducts>
			<speciesReference species="C0964" />
			<speciesReference species="C0642" />
		</listOfProducts>
		<kineticLaw>
			<math xmlns="http://www.w3.org/1998/Math/MathML">
				<ci>FLUX_VALUE</ci>
			</math>
			<listOfParameters>
				<parameter id="LOWER_BOUND" value="0" units="mmol_per_gDW_per_hr"/>
				<parameter id="UPPER_BOUND" value="999999" units="mmol_per_gDW_per_hr"/>
				<parameter id="OBJECTIVE_COEFFICIENT" value="0"/>
			</listOfParameters>
		</kineticLaw>
	</reaction>
	<reaction id="IR00560" reversible="false" name="N-Carbamoyl-beta-alanine amidohydrolase" >
		<notes>
			<html:p>GENE ASSOCIATION: (PP0614) or (PP4034)</html:p>
		</notes>
		<listOfReactants>
			<speciesReference species="C0065" stoichiometry="2" />
			<speciesReference species="C1700" />
			<speciesReference species="C0001" />
		</listOfReactants>
		<listOfProducts>
			<speciesReference species="C0957" />
			<speciesReference species="C0011" />
			<speciesReference species="C0083" />
		</listOfProducts>
		<kineticLaw>
			<math xmlns="http://www.w3.org/1998/Math/MathML">
				<ci>FLUX_VALUE</ci>
			</math>
			<listOfParameters>
				<parameter id="LOWER_BOUND" value="0" units="mmol_per_gDW_per_hr"/>
				<parameter id="UPPER_BOUND" value="999999" units="mmol_per_gDW_per_hr"/>
				<parameter id="OBJECTIVE_COEFFICIENT" value="0"/>
			</listOfParameters>
		</kineticLaw>
	</reaction>
	<reaction id="IR07938" reversible="false" name="GTP:pyruvate O2-phosphotransferase (R)" >
		<notes>
			<html:p>GENE ASSOCIATION: (PP1362) or (PP4301)</html:p>
		</notes>
		<listOfReactants>
			<speciesReference species="C0065" />
			<speciesReference species="C0059" />
			<speciesReference species="C0031" />
		</listOfReactants>
		<listOfProducts>
			<speciesReference species="C0020" />
			<speciesReference species="C0038" />
		</listOfProducts>
		<kineticLaw>
			<math xmlns="http://www.w3.org/1998/Math/MathML">
				<ci>FLUX_VALUE</ci>
			</math>
			<listOfParameters>
				<parameter id="LOWER_BOUND" value="0" units="mmol_per_gDW_per_hr"/>
				<parameter id="UPPER_BOUND" value="0" units="mmol_per_gDW_per_hr"/>
				<parameter id="OBJECTIVE_COEFFICIENT" value="0"/>
			</listOfParameters>
		</kineticLaw>
	</reaction>
	<reaction id="IR07449" reversible="false" name="1-Deoxy-D-xylulose-5-phosphate isomeroreductase (R)" >
		<notes>
			<html:p>GENE ASSOCIATION:  PP1597 </html:p>
		</notes>
		<listOfReactants>
			<speciesReference species="C0065" />
			<speciesReference species="C8610" />
			<speciesReference species="C0005" />
		</listOfReactants>
		<listOfProducts>
			<speciesReference species="C8607" />
			<speciesReference species="C0006" />
		</listOfProducts>
		<kineticLaw>
			<math xmlns="http://www.w3.org/1998/Math/MathML">
				<ci>FLUX_VALUE</ci>
			</math>
			<listOfParameters>
				<parameter id="LOWER_BOUND" value="0" units="mmol_per_gDW_per_hr"/>
				<parameter id="UPPER_BOUND" value="999999" units="mmol_per_gDW_per_hr"/>
				<parameter id="OBJECTIVE_COEFFICIENT" value="0"/>
			</listOfParameters>
		</kineticLaw>
	</reaction>
	<reaction id="IR04564" reversible="false" name="Citrate oxaloacetate-lyase ((pro-3S)-CH2COO- -&amp;lt; acetyl-CoA) (R)" >
		<notes>
			<html:p>GENE ASSOCIATION:  PP4194 </html:p>
		</notes>
		<listOfReactants>
			<speciesReference species="C0022" />
			<speciesReference species="C0032" />
			<speciesReference species="C0001" />
		</listOfReactants>
		<listOfProducts>
			<speciesReference species="C0134" />
			<speciesReference species="C0065" />
			<speciesReference species="C0010" />
		</listOfProducts>
		<kineticLaw>
			<math xmlns="http://www.w3.org/1998/Math/MathML">
				<ci>FLUX_VALUE</ci>
			</math>
			<listOfParameters>
				<parameter id="LOWER_BOUND" value="0" units="mmol_per_gDW_per_hr"/>
				<parameter id="UPPER_BOUND" value="999999" units="mmol_per_gDW_per_hr"/>
				<parameter id="OBJECTIVE_COEFFICIENT" value="0"/>
			</listOfParameters>
		</kineticLaw>
	</reaction>
	<reaction id="IR01932" reversible="false" name="3-Deoxy-D-manno-octulosonate-8-phosphate 8-phosphohydrolase" >
		<notes>
			<html:p>GENE ASSOCIATION:  PP0956 </html:p>
		</notes>
		<listOfReactants>
			<speciesReference species="C2701" />
			<speciesReference species="C0001" />
		</listOfReactants>
		<listOfProducts>
			<speciesReference species="C0009" />
			<speciesReference species="C0861" />
		</listOfProducts>
		<kineticLaw>
			<math xmlns="http://www.w3.org/1998/Math/MathML">
				<ci>FLUX_VALUE</ci>
			</math>
			<listOfParameters>
				<parameter id="LOWER_BOUND" value="0" units="mmol_per_gDW_per_hr"/>
				<parameter id="UPPER_BOUND" value="999999" units="mmol_per_gDW_per_hr"/>
				<parameter id="OBJECTIVE_COEFFICIENT" value="0"/>
			</listOfParameters>
		</kineticLaw>
	</reaction>
	<reaction id="IR09695" reversible="false" name="(3R)-3-Hydroxy-cis-tetradec-7-enoyl-[acyl-carrier-protein] hydro-lyase" >
		<notes>
			<html:p>GENE ASSOCIATION: (PP2795) or (PP3553)</html:p>
		</notes>
		<listOfReactants>
			<speciesReference species="C9443" />
		</listOfReactants>
		<listOfProducts>
			<speciesReference species="C9444" />
			<speciesReference species="C0001" />
		</listOfProducts>
		<kineticLaw>
			<math xmlns="http://www.w3.org/1998/Math/MathML">
				<ci>FLUX_VALUE</ci>
			</math>
			<listOfParameters>
				<parameter id="LOWER_BOUND" value="0" units="mmol_per_gDW_per_hr"/>
				<parameter id="UPPER_BOUND" value="999999" units="mmol_per_gDW_per_hr"/>
				<parameter id="OBJECTIVE_COEFFICIENT" value="0"/>
			</listOfParameters>
		</kineticLaw>
	</reaction>
	<reaction id="IR02616" reversible="false" name="Undecaprenyl-diphospho-N-acetylmuramoyl-L-alanyl-D-glutamyl-meso-2,6-diaminopimeloyl-D-alanyl-D-alanine +UDP-N-acetyl-D-glucosamine &amp;gt;=&amp;lt; Undecaprenyl-diphospho-N-acetylmuramoyl-(N-acetylglucosamine)-L-alanyl-D-glutamyl-meso-2,6-diaminopimeloyl-D-alany" >
		<notes>
			<html:p>GENE ASSOCIATION:  PP1337 </html:p>
		</notes>
		<listOfReactants>
			<speciesReference species="C0037" />
			<speciesReference species="C3428" />
		</listOfReactants>
		<listOfProducts>
			<speciesReference species="C0014" />
			<speciesReference species="C3429" />
			<speciesReference species="C0065" />
		</listOfProducts>
		<kineticLaw>
			<math xmlns="http://www.w3.org/1998/Math/MathML">
				<ci>FLUX_VALUE</ci>
			</math>
			<listOfParameters>
				<parameter id="LOWER_BOUND" value="0" units="mmol_per_gDW_per_hr"/>
				<parameter id="UPPER_BOUND" value="999999" units="mmol_per_gDW_per_hr"/>
				<parameter id="OBJECTIVE_COEFFICIENT" value="0"/>
			</listOfParameters>
		</kineticLaw>
	</reaction>
	<reaction id="IR09363" reversible="false" name="cobyric acid synthase" >
		<notes>
			<html:p>GENE ASSOCIATION:  PP1677 </html:p>
		</notes>
		<listOfReactants>
			<speciesReference species="C0002" stoichiometry="4" />
			<speciesReference species="C3811" />
			<speciesReference species="C0052" stoichiometry="4" />
			<speciesReference species="C0001" stoichiometry="4" />
		</listOfReactants>
		<listOfProducts>
			<speciesReference species="C3812" />
			<speciesReference species="C0009" stoichiometry="4" />
			<speciesReference species="C0065" stoichiometry="8" />
			<speciesReference species="C0008" stoichiometry="4" />
			<speciesReference species="C0023" stoichiometry="4" />
		</listOfProducts>
		<kineticLaw>
			<math xmlns="http://www.w3.org/1998/Math/MathML">
				<ci>FLUX_VALUE</ci>
			</math>
			<listOfParameters>
				<parameter id="LOWER_BOUND" value="0" units="mmol_per_gDW_per_hr"/>
				<parameter id="UPPER_BOUND" value="999999" units="mmol_per_gDW_per_hr"/>
				<parameter id="OBJECTIVE_COEFFICIENT" value="0"/>
			</listOfParameters>
		</kineticLaw>
	</reaction>
	<reaction id="IR04473" reversible="false" name="Carbonic acid hydro-lyase (R)" >
		<notes>
			<html:p>GENE ASSOCIATION:  PP0100 </html:p>
		</notes>
		<listOfReactants>
			<speciesReference species="C0011" />
			<speciesReference species="C0001" />
		</listOfReactants>
		<listOfProducts>
			<speciesReference species="C0965" />
		</listOfProducts>
		<kineticLaw>
			<math xmlns="http://www.w3.org/1998/Math/MathML">
				<ci>FLUX_VALUE</ci>
			</math>
			<listOfParameters>
				<parameter id="LOWER_BOUND" value="0" units="mmol_per_gDW_per_hr"/>
				<parameter id="UPPER_BOUND" value="999999" units="mmol_per_gDW_per_hr"/>
				<parameter id="OBJECTIVE_COEFFICIENT" value="0"/>
			</listOfParameters>
		</kineticLaw>
	</reaction>
	<reaction id="IR07898" reversible="false" name="ATP:pyruvate O2-phosphotransferase (R)" >
		<notes>
			<html:p>GENE ASSOCIATION: (PP1362) or (PP4301)</html:p>
		</notes>
		<listOfReactants>
			<speciesReference species="C0065" />
			<speciesReference species="C0059" />
			<speciesReference species="C0008" />
		</listOfReactants>
		<listOfProducts>
			<speciesReference species="C0020" />
			<speciesReference species="C0002" />
		</listOfProducts>
		<kineticLaw>
			<math xmlns="http://www.w3.org/1998/Math/MathML">
				<ci>FLUX_VALUE</ci>
			</math>
			<listOfParameters>
				<parameter id="LOWER_BOUND" value="0" units="mmol_per_gDW_per_hr"/>
				<parameter id="UPPER_BOUND" value="999999" units="mmol_per_gDW_per_hr"/>
				<parameter id="OBJECTIVE_COEFFICIENT" value="0"/>
			</listOfParameters>
		</kineticLaw>
	</reaction>
	<reaction id="IR01689" reversible="false" name="2-Propyn-1-al:NAD+ oxidoreductase" >
		<notes>
			<html:p>GENE ASSOCIATION: (PP5278) or (PP2589) or (PP2680) or (PP5258) or (PP3463) or (PP0545) or (PP2694)</html:p>
		</notes>
		<listOfReactants>
			<speciesReference species="C3488" />
			<speciesReference species="C0003" />
			<speciesReference species="C0001" />
		</listOfReactants>
		<listOfProducts>
			<speciesReference species="C0065" />
			<speciesReference species="C0588" />
			<speciesReference species="C0004" />
		</listOfProducts>
		<kineticLaw>
			<math xmlns="http://www.w3.org/1998/Math/MathML">
				<ci>FLUX_VALUE</ci>
			</math>
			<listOfParameters>
				<parameter id="LOWER_BOUND" value="0" units="mmol_per_gDW_per_hr"/>
				<parameter id="UPPER_BOUND" value="999999" units="mmol_per_gDW_per_hr"/>
				<parameter id="OBJECTIVE_COEFFICIENT" value="0"/>
			</listOfParameters>
		</kineticLaw>
	</reaction>
	<reaction id="IR03497" reversible="false" name="ATP:pyridoxal 5'-phosphotransferase" >
		<notes>
			<html:p>GENE ASSOCIATION:  PP5357 </html:p>
		</notes>
		<listOfReactants>
			<speciesReference species="C0002" />
			<speciesReference species="C0207" />
		</listOfReactants>
		<listOfProducts>
			<speciesReference species="C0065" />
			<speciesReference species="C0008" />
			<speciesReference species="C0016" />
		</listOfProducts>
		<kineticLaw>
			<math xmlns="http://www.w3.org/1998/Math/MathML">
				<ci>FLUX_VALUE</ci>
			</math>
			<listOfParameters>
				<parameter id="LOWER_BOUND" value="0" units="mmol_per_gDW_per_hr"/>
				<parameter id="UPPER_BOUND" value="999999" units="mmol_per_gDW_per_hr"/>
				<parameter id="OBJECTIVE_COEFFICIENT" value="0"/>
			</listOfParameters>
		</kineticLaw>
	</reaction>
	<reaction id="IR04340" reversible="false" name="RNDR1" >
		<notes>
			<html:p>GENE ASSOCIATION: (PP1179 and PP1177)</html:p>
		</notes>
		<listOfReactants>
			<speciesReference species="C9319" />
			<speciesReference species="C0008" />
		</listOfReactants>
		<listOfProducts>
			<speciesReference species="C9318" />
			<speciesReference species="C0170" />
			<speciesReference species="C0001" />
		</listOfProducts>
		<kineticLaw>
			<math xmlns="http://www.w3.org/1998/Math/MathML">
				<ci>FLUX_VALUE</ci>
			</math>
			<listOfParameters>
				<parameter id="LOWER_BOUND" value="0" units="mmol_per_gDW_per_hr"/>
				<parameter id="UPPER_BOUND" value="999999" units="mmol_per_gDW_per_hr"/>
				<parameter id="OBJECTIVE_COEFFICIENT" value="0"/>
			</listOfParameters>
		</kineticLaw>
	</reaction>
	<reaction id="IR09638" reversible="false" name="Decanoyl-[acyl-carrier protein]:malonyl-CoA C-acyltransferase(decarboxylating, oxoacyl- and enoyl-reducing and thioester-hydrolysing)" >
		<notes>
			<html:p>GENE ASSOCIATION: (PP2795) or (PP3553)</html:p>
		</notes>
		<listOfReactants>
			<speciesReference species="C9389" />
			<speciesReference species="C0065" />
			<speciesReference species="C0004" />
		</listOfReactants>
		<listOfProducts>
			<speciesReference species="C0003" />
			<speciesReference species="C9379" />
		</listOfProducts>
		<kineticLaw>
			<math xmlns="http://www.w3.org/1998/Math/MathML">
				<ci>FLUX_VALUE</ci>
			</math>
			<listOfParameters>
				<parameter id="LOWER_BOUND" value="0" units="mmol_per_gDW_per_hr"/>
				<parameter id="UPPER_BOUND" value="999999" units="mmol_per_gDW_per_hr"/>
				<parameter id="OBJECTIVE_COEFFICIENT" value="0"/>
			</listOfParameters>
		</kineticLaw>
	</reaction>
	<reaction id="IR04171" reversible="false" name="N4-Acetylaminobutanal:NAD+ oxidoreductase" >
		<notes>
			<html:p>GENE ASSOCIATION: (PP5278) or (PP2589) or (PP2680) or (PP5258) or (PP3463) or (PP0545) or (PP2694)</html:p>
		</notes>
		<listOfReactants>
			<speciesReference species="C0003" />
			<speciesReference species="C3459" />
			<speciesReference species="C0001" />
		</listOfReactants>
		<listOfProducts>
			<speciesReference species="C1863" />
			<speciesReference species="C0065" />
			<speciesReference species="C0004" />
		</listOfProducts>
		<kineticLaw>
			<math xmlns="http://www.w3.org/1998/Math/MathML">
				<ci>FLUX_VALUE</ci>
			</math>
			<listOfParameters>
				<parameter id="LOWER_BOUND" value="0" units="mmol_per_gDW_per_hr"/>
				<parameter id="UPPER_BOUND" value="999999" units="mmol_per_gDW_per_hr"/>
				<parameter id="OBJECTIVE_COEFFICIENT" value="0"/>
			</listOfParameters>
		</kineticLaw>
	</reaction>
	<reaction id="IR00325" reversible="false" name="L-Serine + Acetyl-CoA &amp;gt;=&amp;lt; O-Acetyl-L-serine + CoA" >
		<notes>
			<html:p>GENE ASSOCIATION: (PP0228) or (PP0840)</html:p>
		</notes>
		<listOfReactants>
			<speciesReference species="C0053" />
			<speciesReference species="C0022" />
		</listOfReactants>
		<listOfProducts>
			<speciesReference species="C0711" />
			<speciesReference species="C0010" />
		</listOfProducts>
		<kineticLaw>
			<math xmlns="http://www.w3.org/1998/Math/MathML">
				<ci>FLUX_VALUE</ci>
			</math>
			<listOfParameters>
				<parameter id="LOWER_BOUND" value="0" units="mmol_per_gDW_per_hr"/>
				<parameter id="UPPER_BOUND" value="999999" units="mmol_per_gDW_per_hr"/>
				<parameter id="OBJECTIVE_COEFFICIENT" value="0"/>
			</listOfParameters>
		</kineticLaw>
	</reaction>
	<reaction id="IR03762" reversible="false" name="Protocatechuate:oxygen 4,5-oxidoreductase (decyclizing)" >
		<notes>
			<html:p>GENE ASSOCIATION:  PP2518 </html:p>
		</notes>
		<listOfReactants>
			<speciesReference species="C0189" />
			<speciesReference species="C0007" />
			<speciesReference species="C0065" />
		</listOfReactants>
		<listOfProducts>
			<speciesReference species="C2705" />
		</listOfProducts>
		<kineticLaw>
			<math xmlns="http://www.w3.org/1998/Math/MathML">
				<ci>FLUX_VALUE</ci>
			</math>
			<listOfParameters>
				<parameter id="LOWER_BOUND" value="0" units="mmol_per_gDW_per_hr"/>
				<parameter id="UPPER_BOUND" value="999999" units="mmol_per_gDW_per_hr"/>
				<parameter id="OBJECTIVE_COEFFICIENT" value="0"/>
			</listOfParameters>
		</kineticLaw>
	</reaction>
	<reaction id="IR03510" reversible="false" name="Adenosine 3',5'-bisphosphate 3'(2')-phosphohydrolase" >
		<notes>
			<html:p>GENE ASSOCIATION: </html:p>
		</notes>
		<listOfReactants>
			<speciesReference species="C0045" />
			<speciesReference species="C0001" />
		</listOfReactants>
		<listOfProducts>
			<speciesReference species="C0018" />
			<speciesReference species="C0009" />
		</listOfProducts>
		<kineticLaw>
			<math xmlns="http://www.w3.org/1998/Math/MathML">
				<ci>FLUX_VALUE</ci>
			</math>
			<listOfParameters>
				<parameter id="LOWER_BOUND" value="0" units="mmol_per_gDW_per_hr"/>
				<parameter id="UPPER_BOUND" value="999999" units="mmol_per_gDW_per_hr"/>
				<parameter id="OBJECTIVE_COEFFICIENT" value="0"/>
			</listOfParameters>
		</kineticLaw>
	</reaction>
	<reaction id="IR00015" reversible="false" name="Chitobiose + H2O &amp;gt;=&amp;lt; 2 N-Acetyl-D-glucosamine" >
		<notes>
			<html:p>GENE ASSOCIATION:  PP2145 </html:p>
		</notes>
		<listOfReactants>
			<speciesReference species="C1145" />
			<speciesReference species="C0001" />
		</listOfReactants>
		<listOfProducts>
			<speciesReference species="C0120" stoichiometry="2" />
		</listOfProducts>
		<kineticLaw>
			<math xmlns="http://www.w3.org/1998/Math/MathML">
				<ci>FLUX_VALUE</ci>
			</math>
			<listOfParameters>
				<parameter id="LOWER_BOUND" value="0" units="mmol_per_gDW_per_hr"/>
				<parameter id="UPPER_BOUND" value="999999" units="mmol_per_gDW_per_hr"/>
				<parameter id="OBJECTIVE_COEFFICIENT" value="0"/>
			</listOfParameters>
		</kineticLaw>
	</reaction>
	<reaction id="IR09624" reversible="false" name="Dodecanoyl-[acyl-carrier-protein]:malonyl-[acyl-carrier-protein]  C-acyltransferase" >
		<notes>
			<html:p>GENE ASSOCIATION: (PP1916) or (PP4545) or (PP2795) or (PP3553) or (PP3303) or (PP4379) or (PP4175)</html:p>
		</notes>
		<listOfReactants>
			<speciesReference species="C9275" />
			<speciesReference species="C0065" />
			<speciesReference species="C9297" />
		</listOfReactants>
		<listOfProducts>
			<speciesReference species="C9262" />
			<speciesReference species="C9396" />
			<speciesReference species="C0011" />
		</listOfProducts>
		<kineticLaw>
			<math xmlns="http://www.w3.org/1998/Math/MathML">
				<ci>FLUX_VALUE</ci>
			</math>
			<listOfParameters>
				<parameter id="LOWER_BOUND" value="0" units="mmol_per_gDW_per_hr"/>
				<parameter id="UPPER_BOUND" value="999999" units="mmol_per_gDW_per_hr"/>
				<parameter id="OBJECTIVE_COEFFICIENT" value="0"/>
			</listOfParameters>
		</kineticLaw>
	</reaction>
	<reaction id="IR01870" reversible="false" name="2-(alpha-Hydroxyethyl)thiamine diphosphate:lipoamide2-oxidoreductase(decarboxylating and acceptor-acetylating)" >
		<notes>
			<html:p>GENE ASSOCIATION: (PP0554 and PP0339 and PP0555)</html:p>
		</notes>
		<listOfReactants>
			<speciesReference species="C0205" />
			<speciesReference species="C2983" />
		</listOfReactants>
		<listOfProducts>
			<speciesReference species="C0055" />
			<speciesReference species="C0824" />
		</listOfProducts>
		<kineticLaw>
			<math xmlns="http://www.w3.org/1998/Math/MathML">
				<ci>FLUX_VALUE</ci>
			</math>
			<listOfParameters>
				<parameter id="LOWER_BOUND" value="0" units="mmol_per_gDW_per_hr"/>
				<parameter id="UPPER_BOUND" value="0" units="mmol_per_gDW_per_hr"/>
				<parameter id="OBJECTIVE_COEFFICIENT" value="0"/>
			</listOfParameters>
		</kineticLaw>
	</reaction>
	<reaction id="IR02236" reversible="false" name="Tetradecanoyl-CoA:(acceptor) 2,3-oxidoreductase" >
		<notes>
			<html:p>GENE ASSOCIATION: (PP2437) or (PP2793) or (PP1893)</html:p>
		</notes>
		<listOfReactants>
			<speciesReference species="C0015" />
			<speciesReference species="C1673" />
		</listOfReactants>
		<listOfProducts>
			<speciesReference species="C0964" />
			<speciesReference species="C3058" />
		</listOfProducts>
		<kineticLaw>
			<math xmlns="http://www.w3.org/1998/Math/MathML">
				<ci>FLUX_VALUE</ci>
			</math>
			<listOfParameters>
				<parameter id="LOWER_BOUND" value="0" units="mmol_per_gDW_per_hr"/>
				<parameter id="UPPER_BOUND" value="999999" units="mmol_per_gDW_per_hr"/>
				<parameter id="OBJECTIVE_COEFFICIENT" value="0"/>
			</listOfParameters>
		</kineticLaw>
	</reaction>
	<reaction id="IR04362" reversible="false" name="G3PD5" >
		<notes>
			<html:p>GENE ASSOCIATION:  PP1073 </html:p>
		</notes>
		<listOfReactants>
			<speciesReference species="C9314" />
			<speciesReference species="C0078" />
		</listOfReactants>
		<listOfProducts>
			<speciesReference species="C0093" />
			<speciesReference species="C9315" />
		</listOfProducts>
		<kineticLaw>
			<math xmlns="http://www.w3.org/1998/Math/MathML">
				<ci>FLUX_VALUE</ci>
			</math>
			<listOfParameters>
				<parameter id="LOWER_BOUND" value="0" units="mmol_per_gDW_per_hr"/>
				<parameter id="UPPER_BOUND" value="999999" units="mmol_per_gDW_per_hr"/>
				<parameter id="OBJECTIVE_COEFFICIENT" value="0"/>
			</listOfParameters>
		</kineticLaw>
	</reaction>
	<reaction id="IR02466" reversible="false" name="2-Hydroxybutane-1,2,3-tricarboxylate hydro-lyase" >
		<notes>
			<html:p>GENE ASSOCIATION:  PP2338 </html:p>
		</notes>
		<listOfReactants>
			<speciesReference species="C1480" />
		</listOfReactants>
		<listOfProducts>
			<speciesReference species="C2571" />
			<speciesReference species="C0001" />
		</listOfProducts>
		<kineticLaw>
			<math xmlns="http://www.w3.org/1998/Math/MathML">
				<ci>FLUX_VALUE</ci>
			</math>
			<listOfParameters>
				<parameter id="LOWER_BOUND" value="0" units="mmol_per_gDW_per_hr"/>
				<parameter id="UPPER_BOUND" value="999999" units="mmol_per_gDW_per_hr"/>
				<parameter id="OBJECTIVE_COEFFICIENT" value="0"/>
			</listOfParameters>
		</kineticLaw>
	</reaction>
	<reaction id="IR07019" reversible="false" name="3-Butyn-1-al + PQQH2 &amp;gt;=&amp;lt; 3-Butyn-1-ol + PQQ (R)" >
		<notes>
			<html:p>GENE ASSOCIATION:  PP2674 </html:p>
		</notes>
		<listOfReactants>
			<speciesReference species="C3575" />
			<speciesReference species="C0095" />
		</listOfReactants>
		<listOfProducts>
			<speciesReference species="C3574" />
			<speciesReference species="C0968" />
		</listOfProducts>
		<kineticLaw>
			<math xmlns="http://www.w3.org/1998/Math/MathML">
				<ci>FLUX_VALUE</ci>
			</math>
			<listOfParameters>
				<parameter id="LOWER_BOUND" value="0" units="mmol_per_gDW_per_hr"/>
				<parameter id="UPPER_BOUND" value="999999" units="mmol_per_gDW_per_hr"/>
				<parameter id="OBJECTIVE_COEFFICIENT" value="0"/>
			</listOfParameters>
		</kineticLaw>
	</reaction>
	<reaction id="IR08752" reversible="false" name="ornithine transport via ABC system" >
		<notes>
			<html:p>GENE ASSOCIATION: (PP4486 and PP4485 and PP4484 and PP4483)</html:p>
		</notes>
		<listOfReactants>
			<speciesReference species="C0002" />
			<speciesReference species="EC0062" />
			<speciesReference species="C0001" />
		</listOfReactants>
		<listOfProducts>
			<speciesReference species="C0009" />
			<speciesReference species="C0062" />
			<speciesReference species="C0065" />
			<speciesReference species="C0008" />
		</listOfProducts>
		<kineticLaw>
			<math xmlns="http://www.w3.org/1998/Math/MathML">
				<ci>FLUX_VALUE</ci>
			</math>
			<listOfParameters>
				<parameter id="LOWER_BOUND" value="0" units="mmol_per_gDW_per_hr"/>
				<parameter id="UPPER_BOUND" value="999999" units="mmol_per_gDW_per_hr"/>
				<parameter id="OBJECTIVE_COEFFICIENT" value="0"/>
			</listOfParameters>
		</kineticLaw>
	</reaction>
	<reaction id="IR09703" reversible="false" name="(3R)-3-Hydroxy-cis-octadec-11-enoyl-[acyl-carrier-protein] hydro-lyase" >
		<notes>
			<html:p>GENE ASSOCIATION: (PP2795) or (PP3553)</html:p>
		</notes>
		<listOfReactants>
			<speciesReference species="C9452" />
		</listOfReactants>
		<listOfProducts>
			<speciesReference species="C9453" />
			<speciesReference species="C0001" />
		</listOfProducts>
		<kineticLaw>
			<math xmlns="http://www.w3.org/1998/Math/MathML">
				<ci>FLUX_VALUE</ci>
			</math>
			<listOfParameters>
				<parameter id="LOWER_BOUND" value="0" units="mmol_per_gDW_per_hr"/>
				<parameter id="UPPER_BOUND" value="999999" units="mmol_per_gDW_per_hr"/>
				<parameter id="OBJECTIVE_COEFFICIENT" value="0"/>
			</listOfParameters>
		</kineticLaw>
	</reaction>
	<reaction id="IR00917" reversible="false" name="Guanosine ribohydrolase" >
		<notes>
			<html:p>GENE ASSOCIATION:  PP2460 </html:p>
		</notes>
		<listOfReactants>
			<speciesReference species="C0306" />
			<speciesReference species="C0001" />
		</listOfReactants>
		<listOfProducts>
			<speciesReference species="C0103" />
			<speciesReference species="C0199" />
		</listOfProducts>
		<kineticLaw>
			<math xmlns="http://www.w3.org/1998/Math/MathML">
				<ci>FLUX_VALUE</ci>
			</math>
			<listOfParameters>
				<parameter id="LOWER_BOUND" value="0" units="mmol_per_gDW_per_hr"/>
				<parameter id="UPPER_BOUND" value="999999" units="mmol_per_gDW_per_hr"/>
				<parameter id="OBJECTIVE_COEFFICIENT" value="0"/>
			</listOfParameters>
		</kineticLaw>
	</reaction>
	<reaction id="IR09633" reversible="false" name="(3R)-3-Hydroxyoctanoyl-[acyl-carrier-protein]:NADP+ oxidoreductase" >
		<notes>
			<html:p>GENE ASSOCIATION: (PP1914) or (PP2795) or (PP0581) or (PP2540) or (PP3553) or (PP2783)</html:p>
		</notes>
		<listOfReactants>
			<speciesReference species="C9395" />
			<speciesReference species="C0065" />
			<speciesReference species="C0005" />
		</listOfReactants>
		<listOfProducts>
			<speciesReference species="C0006" />
			<speciesReference species="C9382" />
		</listOfProducts>
		<kineticLaw>
			<math xmlns="http://www.w3.org/1998/Math/MathML">
				<ci>FLUX_VALUE</ci>
			</math>
			<listOfParameters>
				<parameter id="LOWER_BOUND" value="0" units="mmol_per_gDW_per_hr"/>
				<parameter id="UPPER_BOUND" value="999999" units="mmol_per_gDW_per_hr"/>
				<parameter id="OBJECTIVE_COEFFICIENT" value="0"/>
			</listOfParameters>
		</kineticLaw>
	</reaction>
	<reaction id="IR06719" reversible="false" name="(2S,3S)-3-Hydroxy-2-methylbutanoyl-CoA hydro-liase (R)" >
		<notes>
			<html:p>GENE ASSOCIATION: (PP2136) or (PP3283) or (PP3491) or (PP2217) or (PP4066) or (PP1412) or (PP1845) or (PP4030)</html:p>
		</notes>
		<listOfReactants>
			<speciesReference species="C2098" />
			<speciesReference species="C0001" />
		</listOfReactants>
		<listOfProducts>
			<speciesReference species="C2660" />
		</listOfProducts>
		<kineticLaw>
			<math xmlns="http://www.w3.org/1998/Math/MathML">
				<ci>FLUX_VALUE</ci>
			</math>
			<listOfParameters>
				<parameter id="LOWER_BOUND" value="0" units="mmol_per_gDW_per_hr"/>
				<parameter id="UPPER_BOUND" value="999999" units="mmol_per_gDW_per_hr"/>
				<parameter id="OBJECTIVE_COEFFICIENT" value="0"/>
			</listOfParameters>
		</kineticLaw>
	</reaction>
	<reaction id="IR00548" reversible="false" name="GDPmannose 4,6-hydro-lyase" >
		<notes>
			<html:p>GENE ASSOCIATION:  PP1799 </html:p>
		</notes>
		<listOfReactants>
			<speciesReference species="C0081" />
		</listOfReactants>
		<listOfProducts>
			<speciesReference species="C0884" />
			<speciesReference species="C0001" />
		</listOfProducts>
		<kineticLaw>
			<math xmlns="http://www.w3.org/1998/Math/MathML">
				<ci>FLUX_VALUE</ci>
			</math>
			<listOfParameters>
				<parameter id="LOWER_BOUND" value="0" units="mmol_per_gDW_per_hr"/>
				<parameter id="UPPER_BOUND" value="999999" units="mmol_per_gDW_per_hr"/>
				<parameter id="OBJECTIVE_COEFFICIENT" value="0"/>
			</listOfParameters>
		</kineticLaw>
	</reaction>
	<reaction id="IR02020" reversible="false" name="2-Amino-4-hydroxy-6-(D-erythro-1,2,3-trihydroxypropyl)-7,8-dihydropteridine glycolaldehyde-lyase" >
		<notes>
			<html:p>GENE ASSOCIATION:  PP0392 </html:p>
		</notes>
		<listOfReactants>
			<speciesReference species="C2920" />
		</listOfReactants>
		<listOfProducts>
			<speciesReference species="C0221" />
			<speciesReference species="C0065" />
			<speciesReference species="C0937" />
		</listOfProducts>
		<kineticLaw>
			<math xmlns="http://www.w3.org/1998/Math/MathML">
				<ci>FLUX_VALUE</ci>
			</math>
			<listOfParameters>
				<parameter id="LOWER_BOUND" value="0" units="mmol_per_gDW_per_hr"/>
				<parameter id="UPPER_BOUND" value="999999" units="mmol_per_gDW_per_hr"/>
				<parameter id="OBJECTIVE_COEFFICIENT" value="0"/>
			</listOfParameters>
		</kineticLaw>
	</reaction>
	<reaction id="IR00495" reversible="false" name="Catechol:oxygen 1,2-oxidoreductase(decyclizing)" >
		<notes>
			<html:p>GENE ASSOCIATION:  PP3713 </html:p>
		</notes>
		<listOfReactants>
			<speciesReference species="C0007" />
			<speciesReference species="C0075" />
		</listOfReactants>
		<listOfProducts>
			<speciesReference species="C1610" />
		</listOfProducts>
		<kineticLaw>
			<math xmlns="http://www.w3.org/1998/Math/MathML">
				<ci>FLUX_VALUE</ci>
			</math>
			<listOfParameters>
				<parameter id="LOWER_BOUND" value="0" units="mmol_per_gDW_per_hr"/>
				<parameter id="UPPER_BOUND" value="999999" units="mmol_per_gDW_per_hr"/>
				<parameter id="OBJECTIVE_COEFFICIENT" value="0"/>
			</listOfParameters>
		</kineticLaw>
	</reaction>
	<reaction id="IR09685" reversible="false" name="(3R)-3-Hydroxyhexadecanoyl-[acyl-carrier-protein]:NADP+ oxidoreductase" >
		<notes>
			<html:p>GENE ASSOCIATION: (PP1914) or (PP2795) or (PP0581) or (PP2540) or (PP3553) or (PP2783)</html:p>
		</notes>
		<listOfReactants>
			<speciesReference species="C0065" />
			<speciesReference species="C0005" />
			<speciesReference species="C9433" />
		</listOfReactants>
		<listOfProducts>
			<speciesReference species="C9434" />
			<speciesReference species="C0006" />
		</listOfProducts>
		<kineticLaw>
			<math xmlns="http://www.w3.org/1998/Math/MathML">
				<ci>FLUX_VALUE</ci>
			</math>
			<listOfParameters>
				<parameter id="LOWER_BOUND" value="0" units="mmol_per_gDW_per_hr"/>
				<parameter id="UPPER_BOUND" value="999999" units="mmol_per_gDW_per_hr"/>
				<parameter id="OBJECTIVE_COEFFICIENT" value="0"/>
			</listOfParameters>
		</kineticLaw>
	</reaction>
	<reaction id="IR04284" reversible="false" name="Glutamyl-tRNA synthetase" >
		<notes>
			<html:p>GENE ASSOCIATION: (PP4694) or (PP1977)</html:p>
		</notes>
		<listOfReactants>
			<speciesReference species="C9320" />
			<speciesReference species="C0002" />
			<speciesReference species="C0023" />
		</listOfReactants>
		<listOfProducts>
			<speciesReference species="C0012" />
			<speciesReference species="C0018" />
			<speciesReference species="C9282" />
		</listOfProducts>
		<kineticLaw>
			<math xmlns="http://www.w3.org/1998/Math/MathML">
				<ci>FLUX_VALUE</ci>
			</math>
			<listOfParameters>
				<parameter id="LOWER_BOUND" value="0" units="mmol_per_gDW_per_hr"/>
				<parameter id="UPPER_BOUND" value="999999" units="mmol_per_gDW_per_hr"/>
				<parameter id="OBJECTIVE_COEFFICIENT" value="0"/>
			</listOfParameters>
		</kineticLaw>
	</reaction>
	<reaction id="IR08984" reversible="false" name="atp consumption proxy" >
		<notes>
			<html:p>GENE ASSOCIATION: </html:p>
		</notes>
		<listOfReactants>
			<speciesReference species="C0002" />
			<speciesReference species="C0001" />
		</listOfReactants>
		<listOfProducts>
			<speciesReference species="C0009" />
			<speciesReference species="C0065" />
			<speciesReference species="C0008" />
		</listOfProducts>
		<kineticLaw>
			<math xmlns="http://www.w3.org/1998/Math/MathML">
				<ci>FLUX_VALUE</ci>
			</math>
			<listOfParameters>
				<parameter id="LOWER_BOUND" value="13" units="mmol_per_gDW_per_hr"/>
				<parameter id="UPPER_BOUND" value="999999" units="mmol_per_gDW_per_hr"/>
				<parameter id="OBJECTIVE_COEFFICIENT" value="0"/>
			</listOfParameters>
		</kineticLaw>
	</reaction>
	<reaction id="IR03024" reversible="false" name="2-Phospho-4-(cytidine 5'-diphospho)-2-C-methyl-D-erythritolCMP-lyase (cyclizing)" >
		<notes>
			<html:p>GENE ASSOCIATION:  PP1618 </html:p>
		</notes>
		<listOfReactants>
			<speciesReference species="C8609" />
		</listOfReactants>
		<listOfProducts>
			<speciesReference species="C8622" />
			<speciesReference species="C0046" />
		</listOfProducts>
		<kineticLaw>
			<math xmlns="http://www.w3.org/1998/Math/MathML">
				<ci>FLUX_VALUE</ci>
			</math>
			<listOfParameters>
				<parameter id="LOWER_BOUND" value="0" units="mmol_per_gDW_per_hr"/>
				<parameter id="UPPER_BOUND" value="999999" units="mmol_per_gDW_per_hr"/>
				<parameter id="OBJECTIVE_COEFFICIENT" value="0"/>
			</listOfParameters>
		</kineticLaw>
	</reaction>
	<reaction id="IR01792" reversible="false" name="Hydroxymethylbilane hydro-lyase(cyclizing)" >
		<notes>
			<html:p>GENE ASSOCIATION:  PP0187 </html:p>
		</notes>
		<listOfReactants>
			<speciesReference species="C0743" />
		</listOfReactants>
		<listOfProducts>
			<speciesReference species="C0763" />
			<speciesReference species="C0001" />
		</listOfProducts>
		<kineticLaw>
			<math xmlns="http://www.w3.org/1998/Math/MathML">
				<ci>FLUX_VALUE</ci>
			</math>
			<listOfParameters>
				<parameter id="LOWER_BOUND" value="0" units="mmol_per_gDW_per_hr"/>
				<parameter id="UPPER_BOUND" value="999999" units="mmol_per_gDW_per_hr"/>
				<parameter id="OBJECTIVE_COEFFICIENT" value="0"/>
			</listOfParameters>
		</kineticLaw>
	</reaction>
	<reaction id="IR00966" reversible="false" name="D-Gluconate:(acceptor) 2-oxidoreductase" >
		<notes>
			<html:p>GENE ASSOCIATION: (PP3382 and PP3384 and PP3383)</html:p>
		</notes>
		<listOfReactants>
			<speciesReference species="C0015" />
			<speciesReference species="C0214" />
		</listOfReactants>
		<listOfProducts>
			<speciesReference species="C0475" />
			<speciesReference species="C0964" />
		</listOfProducts>
		<kineticLaw>
			<math xmlns="http://www.w3.org/1998/Math/MathML">
				<ci>FLUX_VALUE</ci>
			</math>
			<listOfParameters>
				<parameter id="LOWER_BOUND" value="0" units="mmol_per_gDW_per_hr"/>
				<parameter id="UPPER_BOUND" value="999999" units="mmol_per_gDW_per_hr"/>
				<parameter id="OBJECTIVE_COEFFICIENT" value="0"/>
			</listOfParameters>
		</kineticLaw>
	</reaction>
	<reaction id="IR07023" reversible="false" name="Precorrin-6Y:NADP+ oxidoreductase (R)" >
		<notes>
			<html:p>GENE ASSOCIATION:  PP4832 </html:p>
		</notes>
		<listOfReactants>
			<speciesReference species="C3667" />
			<speciesReference species="C0065" />
			<speciesReference species="C0005" />
		</listOfReactants>
		<listOfProducts>
			<speciesReference species="C3666" />
			<speciesReference species="C0006" />
		</listOfProducts>
		<kineticLaw>
			<math xmlns="http://www.w3.org/1998/Math/MathML">
				<ci>FLUX_VALUE</ci>
			</math>
			<listOfParameters>
				<parameter id="LOWER_BOUND" value="0" units="mmol_per_gDW_per_hr"/>
				<parameter id="UPPER_BOUND" value="999999" units="mmol_per_gDW_per_hr"/>
				<parameter id="OBJECTIVE_COEFFICIENT" value="0"/>
			</listOfParameters>
		</kineticLaw>
	</reaction>
	<reaction id="IR02216" reversible="false" name="(3R)-beta-Leucine:NAD+ oxidoreductase(deaminating)" >
		<notes>
			<html:p>GENE ASSOCIATION:  PP4617 </html:p>
		</notes>
		<listOfReactants>
			<speciesReference species="C0003" />
			<speciesReference species="C1614" />
			<speciesReference species="C0001" />
		</listOfReactants>
		<listOfProducts>
			<speciesReference species="C2163" />
			<speciesReference species="C0957" />
			<speciesReference species="C0004" />
		</listOfProducts>
		<kineticLaw>
			<math xmlns="http://www.w3.org/1998/Math/MathML">
				<ci>FLUX_VALUE</ci>
			</math>
			<listOfParameters>
				<parameter id="LOWER_BOUND" value="0" units="mmol_per_gDW_per_hr"/>
				<parameter id="UPPER_BOUND" value="999999" units="mmol_per_gDW_per_hr"/>
				<parameter id="OBJECTIVE_COEFFICIENT" value="0"/>
			</listOfParameters>
		</kineticLaw>
	</reaction>
	<reaction id="IR00662" reversible="false" name="sn-Glycero-3-phosphocholine glycerophosphohydrolase" >
		<notes>
			<html:p>GENE ASSOCIATION:  PP2152 </html:p>
		</notes>
		<listOfReactants>
			<speciesReference species="C0501" />
			<speciesReference species="C0001" />
		</listOfReactants>
		<listOfProducts>
			<speciesReference species="C0096" />
			<speciesReference species="C0065" />
			<speciesReference species="C0078" />
		</listOfProducts>
		<kineticLaw>
			<math xmlns="http://www.w3.org/1998/Math/MathML">
				<ci>FLUX_VALUE</ci>
			</math>
			<listOfParameters>
				<parameter id="LOWER_BOUND" value="0" units="mmol_per_gDW_per_hr"/>
				<parameter id="UPPER_BOUND" value="999999" units="mmol_per_gDW_per_hr"/>
				<parameter id="OBJECTIVE_COEFFICIENT" value="0"/>
			</listOfParameters>
		</kineticLaw>
	</reaction>
	<reaction id="IR08894" reversible="false" name="Dihydroxy-acid dehydratase (2,3-dihydroxy-3-methylpentanoate)" >
		<notes>
			<html:p>GENE ASSOCIATION:  PP5128 </html:p>
		</notes>
		<listOfReactants>
			<speciesReference species="C3502" />
		</listOfReactants>
		<listOfProducts>
			<speciesReference species="C0502" />
			<speciesReference species="C0001" />
		</listOfProducts>
		<kineticLaw>
			<math xmlns="http://www.w3.org/1998/Math/MathML">
				<ci>FLUX_VALUE</ci>
			</math>
			<listOfParameters>
				<parameter id="LOWER_BOUND" value="0" units="mmol_per_gDW_per_hr"/>
				<parameter id="UPPER_BOUND" value="999999" units="mmol_per_gDW_per_hr"/>
				<parameter id="OBJECTIVE_COEFFICIENT" value="0"/>
			</listOfParameters>
		</kineticLaw>
	</reaction>
	<reaction id="IR01816" reversible="false" name="Uroporphyrinogen-III carboxy-lyase" >
		<notes>
			<html:p>GENE ASSOCIATION:  PP5074 </html:p>
		</notes>
		<listOfReactants>
			<speciesReference species="C0065" stoichiometry="4" />
			<speciesReference species="C0763" />
		</listOfReactants>
		<listOfProducts>
			<speciesReference species="C0011" stoichiometry="4" />
			<speciesReference species="C2053" />
		</listOfProducts>
		<kineticLaw>
			<math xmlns="http://www.w3.org/1998/Math/MathML">
				<ci>FLUX_VALUE</ci>
			</math>
			<listOfParameters>
				<parameter id="LOWER_BOUND" value="0" units="mmol_per_gDW_per_hr"/>
				<parameter id="UPPER_BOUND" value="999999" units="mmol_per_gDW_per_hr"/>
				<parameter id="OBJECTIVE_COEFFICIENT" value="0"/>
			</listOfParameters>
		</kineticLaw>
	</reaction>
	<reaction id="IR03632" reversible="false" name="4-Hydroxybenzoate,NADH:oxygen oxidoreductase (3-hydroxylating)" >
		<notes>
			<html:p>GENE ASSOCIATION:  PP3537 </html:p>
		</notes>
		<listOfReactants>
			<speciesReference species="C0007" />
			<speciesReference species="C0065" />
			<speciesReference species="C0005" />
			<speciesReference species="C0133" />
		</listOfReactants>
		<listOfProducts>
			<speciesReference species="C0189" />
			<speciesReference species="C0006" />
			<speciesReference species="C0001" />
		</listOfProducts>
		<kineticLaw>
			<math xmlns="http://www.w3.org/1998/Math/MathML">
				<ci>FLUX_VALUE</ci>
			</math>
			<listOfParameters>
				<parameter id="LOWER_BOUND" value="0" units="mmol_per_gDW_per_hr"/>
				<parameter id="UPPER_BOUND" value="999999" units="mmol_per_gDW_per_hr"/>
				<parameter id="OBJECTIVE_COEFFICIENT" value="0"/>
			</listOfParameters>
		</kineticLaw>
	</reaction>
	<reaction id="IR01357" reversible="false" name="ATP:shikimate 3-phosphotransferase" >
		<notes>
			<html:p>GENE ASSOCIATION:  PP5079 </html:p>
		</notes>
		<listOfReactants>
			<speciesReference species="C0002" />
			<speciesReference species="C0379" />
		</listOfReactants>
		<listOfProducts>
			<speciesReference species="C2000" />
			<speciesReference species="C0065" />
			<speciesReference species="C0008" />
		</listOfProducts>
		<kineticLaw>
			<math xmlns="http://www.w3.org/1998/Math/MathML">
				<ci>FLUX_VALUE</ci>
			</math>
			<listOfParameters>
				<parameter id="LOWER_BOUND" value="0" units="mmol_per_gDW_per_hr"/>
				<parameter id="UPPER_BOUND" value="999999" units="mmol_per_gDW_per_hr"/>
				<parameter id="OBJECTIVE_COEFFICIENT" value="0"/>
			</listOfParameters>
		</kineticLaw>
	</reaction>
	<reaction id="IR02345" reversible="false" name="2-(Formamido)-N1-(5-phosphoribosyl)acetamidine cyclo-ligase(ADP-forming)" >
		<notes>
			<html:p>GENE ASSOCIATION:  PP1665 </html:p>
		</notes>
		<listOfReactants>
			<speciesReference species="C0002" />
			<speciesReference species="C2793" />
		</listOfReactants>
		<listOfProducts>
			<speciesReference species="C0009" />
			<speciesReference species="C0065" stoichiometry="2" />
			<speciesReference species="C2114" />
			<speciesReference species="C0008" />
		</listOfProducts>
		<kineticLaw>
			<math xmlns="http://www.w3.org/1998/Math/MathML">
				<ci>FLUX_VALUE</ci>
			</math>
			<listOfParameters>
				<parameter id="LOWER_BOUND" value="0" units="mmol_per_gDW_per_hr"/>
				<parameter id="UPPER_BOUND" value="999999" units="mmol_per_gDW_per_hr"/>
				<parameter id="OBJECTIVE_COEFFICIENT" value="0"/>
			</listOfParameters>
		</kineticLaw>
	</reaction>
	<reaction id="IR06190" reversible="false" name="UDP-N-acetylmuramate:NADP+ oxidoreductase (R)" >
		<notes>
			<html:p>GENE ASSOCIATION:  PP1904 </html:p>
		</notes>
		<listOfReactants>
			<speciesReference species="C2789" />
			<speciesReference species="C0065" />
			<speciesReference species="C0005" />
		</listOfReactants>
		<listOfProducts>
			<speciesReference species="C0762" />
			<speciesReference species="C0006" />
		</listOfProducts>
		<kineticLaw>
			<math xmlns="http://www.w3.org/1998/Math/MathML">
				<ci>FLUX_VALUE</ci>
			</math>
			<listOfParameters>
				<parameter id="LOWER_BOUND" value="0" units="mmol_per_gDW_per_hr"/>
				<parameter id="UPPER_BOUND" value="999999" units="mmol_per_gDW_per_hr"/>
				<parameter id="OBJECTIVE_COEFFICIENT" value="0"/>
			</listOfParameters>
		</kineticLaw>
	</reaction>
	<reaction id="IR08208" reversible="false" name="S-Aminomethyldihydrolipoylprotein:(6S)-tetrahydrofolateaminomethyltransferase (ammonia-forming) (R)" >
		<notes>
			<html:p>GENE ASSOCIATION: (PP5194) or (PP0986)</html:p>
		</notes>
		<listOfReactants>
			<speciesReference species="C0343" />
			<speciesReference species="C0065" />
			<speciesReference species="C0001" />
		</listOfReactants>
		<listOfProducts>
			<speciesReference species="C2169" />
		</listOfProducts>
		<kineticLaw>
			<math xmlns="http://www.w3.org/1998/Math/MathML">
				<ci>FLUX_VALUE</ci>
			</math>
			<listOfParameters>
				<parameter id="LOWER_BOUND" value="0" units="mmol_per_gDW_per_hr"/>
				<parameter id="UPPER_BOUND" value="999999" units="mmol_per_gDW_per_hr"/>
				<parameter id="OBJECTIVE_COEFFICIENT" value="0"/>
			</listOfParameters>
		</kineticLaw>
	</reaction>
	<reaction id="IR09692" reversible="false" name="trans,cis-Dodec-2,5-dienoyl-acp 2-reductase" >
		<notes>
			<html:p>GENE ASSOCIATION: (PP2795) or (PP3553)</html:p>
		</notes>
		<listOfReactants>
			<speciesReference species="C9440" />
			<speciesReference species="C0065" />
			<speciesReference species="C0004" />
		</listOfReactants>
		<listOfProducts>
			<speciesReference species="C0003" />
			<speciesReference species="C9441" />
		</listOfProducts>
		<kineticLaw>
			<math xmlns="http://www.w3.org/1998/Math/MathML">
				<ci>FLUX_VALUE</ci>
			</math>
			<listOfParameters>
				<parameter id="LOWER_BOUND" value="0" units="mmol_per_gDW_per_hr"/>
				<parameter id="UPPER_BOUND" value="999999" units="mmol_per_gDW_per_hr"/>
				<parameter id="OBJECTIVE_COEFFICIENT" value="0"/>
			</listOfParameters>
		</kineticLaw>
	</reaction>
	<reaction id="IR03879" reversible="false" name="L-Histidinol-phosphate phosphohydrolase" >
		<notes>
			<html:p>GENE ASSOCIATION: </html:p>
		</notes>
		<listOfReactants>
			<speciesReference species="C0795" />
			<speciesReference species="C0001" />
		</listOfReactants>
		<listOfProducts>
			<speciesReference species="C0633" />
			<speciesReference species="C0009" />
		</listOfProducts>
		<kineticLaw>
			<math xmlns="http://www.w3.org/1998/Math/MathML">
				<ci>FLUX_VALUE</ci>
			</math>
			<listOfParameters>
				<parameter id="LOWER_BOUND" value="0" units="mmol_per_gDW_per_hr"/>
				<parameter id="UPPER_BOUND" value="999999" units="mmol_per_gDW_per_hr"/>
				<parameter id="OBJECTIVE_COEFFICIENT" value="0"/>
			</listOfParameters>
		</kineticLaw>
	</reaction>
	<reaction id="IR02503" reversible="false" name="UDP-N-acetylmuramoyl-L-alanyl-D-glutamyl-L-lysine:alanyl-D-alanineligase (ADP-forming)" >
		<notes>
			<html:p>GENE ASSOCIATION:  PP1333 </html:p>
		</notes>
		<listOfReactants>
			<speciesReference species="C0002" />
			<speciesReference species="C0721" />
			<speciesReference species="C2827" />
		</listOfReactants>
		<listOfProducts>
			<speciesReference species="C0009" />
			<speciesReference species="C0065" />
			<speciesReference species="C0008" />
			<speciesReference species="C2903" />
		</listOfProducts>
		<kineticLaw>
			<math xmlns="http://www.w3.org/1998/Math/MathML">
				<ci>FLUX_VALUE</ci>
			</math>
			<listOfParameters>
				<parameter id="LOWER_BOUND" value="0" units="mmol_per_gDW_per_hr"/>
				<parameter id="UPPER_BOUND" value="999999" units="mmol_per_gDW_per_hr"/>
				<parameter id="OBJECTIVE_COEFFICIENT" value="0"/>
			</listOfParameters>
		</kineticLaw>
	</reaction>
	<reaction id="IR06875" reversible="false" name="1-(5'-Phosphoribosyl)-5-amino-4-imidazolecarboxamide +L-Glutamate + D-erythro-1-(Imidazol-4-yl)glycerol 3-phosphate &amp;gt;=&amp;lt; N-(5'-Phospho-D-1'-ribulosylformimino)-5-amino-1-(5''-phospho-D-ribosyl)-4-imidazolecarboxamide + L-Glutamine (R)" >
		<notes>
			<html:p>GENE ASSOCIATION: (PP0290 and PP0293)</html:p>
		</notes>
		<listOfReactants>
			<speciesReference species="C2941" />
			<speciesReference species="C0052" />
		</listOfReactants>
		<listOfProducts>
			<speciesReference species="C0065" />
			<speciesReference species="C0023" />
			<speciesReference species="C2817" />
			<speciesReference species="C2809" />
		</listOfProducts>
		<kineticLaw>
			<math xmlns="http://www.w3.org/1998/Math/MathML">
				<ci>FLUX_VALUE</ci>
			</math>
			<listOfParameters>
				<parameter id="LOWER_BOUND" value="0" units="mmol_per_gDW_per_hr"/>
				<parameter id="UPPER_BOUND" value="999999" units="mmol_per_gDW_per_hr"/>
				<parameter id="OBJECTIVE_COEFFICIENT" value="0"/>
			</listOfParameters>
		</kineticLaw>
	</reaction>
	<reaction id="IR04100" reversible="false" name="Decanoyl-CoA:(acceptor) 2,3-oxidoreductase" >
		<notes>
			<html:p>GENE ASSOCIATION: (PP2437) or (PP2793) or (PP1893)</html:p>
		</notes>
		<listOfReactants>
			<speciesReference species="C0015" />
			<speciesReference species="C3059" />
		</listOfReactants>
		<listOfProducts>
			<speciesReference species="C0964" />
			<speciesReference species="C3060" />
		</listOfProducts>
		<kineticLaw>
			<math xmlns="http://www.w3.org/1998/Math/MathML">
				<ci>FLUX_VALUE</ci>
			</math>
			<listOfParameters>
				<parameter id="LOWER_BOUND" value="0" units="mmol_per_gDW_per_hr"/>
				<parameter id="UPPER_BOUND" value="999999" units="mmol_per_gDW_per_hr"/>
				<parameter id="OBJECTIVE_COEFFICIENT" value="0"/>
			</listOfParameters>
		</kineticLaw>
	</reaction>
	<reaction id="IR00388" reversible="false" name="L-Tryptophan decarboxy-lyase" >
		<notes>
			<html:p>GENE ASSOCIATION:  PP2552 </html:p>
		</notes>
		<listOfReactants>
			<speciesReference species="C0063" />
		</listOfReactants>
		<listOfProducts>
			<speciesReference species="C0313" />
			<speciesReference species="C0011" />
		</listOfProducts>
		<kineticLaw>
			<math xmlns="http://www.w3.org/1998/Math/MathML">
				<ci>FLUX_VALUE</ci>
			</math>
			<listOfParameters>
				<parameter id="LOWER_BOUND" value="0" units="mmol_per_gDW_per_hr"/>
				<parameter id="UPPER_BOUND" value="999999" units="mmol_per_gDW_per_hr"/>
				<parameter id="OBJECTIVE_COEFFICIENT" value="0"/>
			</listOfParameters>
		</kineticLaw>
	</reaction>
	<reaction id="IR04458" reversible="false" name="L-Glutamate:NADP+ oxidoreductase (transaminating) (R)" >
		<notes>
			<html:p>GENE ASSOCIATION: ((PP5076 and PP5075) or (PP4037))</html:p>
		</notes>
		<listOfReactants>
			<speciesReference species="C0065" />
			<speciesReference species="C0005" />
			<speciesReference species="C0024" />
			<speciesReference species="C0052" />
		</listOfReactants>
		<listOfProducts>
			<speciesReference species="C0023" stoichiometry="2" />
			<speciesReference species="C0006" />
		</listOfProducts>
		<kineticLaw>
			<math xmlns="http://www.w3.org/1998/Math/MathML">
				<ci>FLUX_VALUE</ci>
			</math>
			<listOfParameters>
				<parameter id="LOWER_BOUND" value="0" units="mmol_per_gDW_per_hr"/>
				<parameter id="UPPER_BOUND" value="999999" units="mmol_per_gDW_per_hr"/>
				<parameter id="OBJECTIVE_COEFFICIENT" value="0"/>
			</listOfParameters>
		</kineticLaw>
	</reaction>
	<reaction id="IR04261" reversible="false" name="EDTXS2" >
		<notes>
			<html:p>GENE ASSOCIATION: </html:p>
		</notes>
		<listOfReactants>
			<speciesReference species="C3648" />
			<speciesReference species="C9302" />
		</listOfReactants>
		<listOfProducts>
			<speciesReference species="C9262" />
			<speciesReference species="C3512" />
		</listOfProducts>
		<kineticLaw>
			<math xmlns="http://www.w3.org/1998/Math/MathML">
				<ci>FLUX_VALUE</ci>
			</math>
			<listOfParameters>
				<parameter id="LOWER_BOUND" value="0" units="mmol_per_gDW_per_hr"/>
				<parameter id="UPPER_BOUND" value="999999" units="mmol_per_gDW_per_hr"/>
				<parameter id="OBJECTIVE_COEFFICIENT" value="0"/>
			</listOfParameters>
		</kineticLaw>
	</reaction>
	<reaction id="IR04302" reversible="false" name="phosphoadenylyl-sulfate reductase (thioredoxin)" >
		<notes>
			<html:p>GENE ASSOCIATION:  PP2328 </html:p>
		</notes>
		<listOfReactants>
			<speciesReference species="C9319" />
			<speciesReference species="C0044" />
		</listOfReactants>
		<listOfProducts>
			<speciesReference species="C0079" />
			<speciesReference species="C0045" />
			<speciesReference species="C9318" />
			<speciesReference species="C0065" stoichiometry="2" />
		</listOfProducts>
		<kineticLaw>
			<math xmlns="http://www.w3.org/1998/Math/MathML">
				<ci>FLUX_VALUE</ci>
			</math>
			<listOfParameters>
				<parameter id="LOWER_BOUND" value="0" units="mmol_per_gDW_per_hr"/>
				<parameter id="UPPER_BOUND" value="999999" units="mmol_per_gDW_per_hr"/>
				<parameter id="OBJECTIVE_COEFFICIENT" value="0"/>
			</listOfParameters>
		</kineticLaw>
	</reaction>
	<reaction id="IR01425" reversible="false" name="ATP:pyridoxal 5'-phosphotransferase" >
		<notes>
			<html:p>GENE ASSOCIATION:  PP5357 </html:p>
		</notes>
		<listOfReactants>
			<speciesReference species="C0415" />
			<speciesReference species="C0002" />
		</listOfReactants>
		<listOfProducts>
			<speciesReference species="C0065" />
			<speciesReference species="C0487" />
			<speciesReference species="C0008" />
		</listOfProducts>
		<kineticLaw>
			<math xmlns="http://www.w3.org/1998/Math/MathML">
				<ci>FLUX_VALUE</ci>
			</math>
			<listOfParameters>
				<parameter id="LOWER_BOUND" value="0" units="mmol_per_gDW_per_hr"/>
				<parameter id="UPPER_BOUND" value="999999" units="mmol_per_gDW_per_hr"/>
				<parameter id="OBJECTIVE_COEFFICIENT" value="0"/>
			</listOfParameters>
		</kineticLaw>
	</reaction>
	<reaction id="IR03667" reversible="false" name="ATP:cob(I)alamin Co-beta-adenosyltransferase" >
		<notes>
			<html:p>GENE ASSOCIATION:  PP1672 </html:p>
		</notes>
		<listOfReactants>
			<speciesReference species="C0002" />
			<speciesReference species="C0627" />
			<speciesReference species="C0001" />
		</listOfReactants>
		<listOfProducts>
			<speciesReference species="C0012" />
			<speciesReference species="C0009" />
			<speciesReference species="C0161" />
		</listOfProducts>
		<kineticLaw>
			<math xmlns="http://www.w3.org/1998/Math/MathML">
				<ci>FLUX_VALUE</ci>
			</math>
			<listOfParameters>
				<parameter id="LOWER_BOUND" value="0" units="mmol_per_gDW_per_hr"/>
				<parameter id="UPPER_BOUND" value="999999" units="mmol_per_gDW_per_hr"/>
				<parameter id="OBJECTIVE_COEFFICIENT" value="0"/>
			</listOfParameters>
		</kineticLaw>
	</reaction>
	<reaction id="IR08944" reversible="false" name="PMDPHT" >
		<notes>
			<html:p>GENE ASSOCIATION:  PP4565 </html:p>
		</notes>
		<listOfReactants>
			<speciesReference species="C2691" />
			<speciesReference species="C0001" />
		</listOfReactants>
		<listOfProducts>
			<speciesReference species="C0009" />
			<speciesReference species="C2847" />
		</listOfProducts>
		<kineticLaw>
			<math xmlns="http://www.w3.org/1998/Math/MathML">
				<ci>FLUX_VALUE</ci>
			</math>
			<listOfParameters>
				<parameter id="LOWER_BOUND" value="0" units="mmol_per_gDW_per_hr"/>
				<parameter id="UPPER_BOUND" value="999999" units="mmol_per_gDW_per_hr"/>
				<parameter id="OBJECTIVE_COEFFICIENT" value="0"/>
			</listOfParameters>
		</kineticLaw>
	</reaction>
	<reaction id="IR09651" reversible="false" name="(3R)-3-Hydroxymyristoyl-[acyl-carrier-protein] hydro-lyase" >
		<notes>
			<html:p>GENE ASSOCIATION: (PP2795) or (PP3553)</html:p>
		</notes>
		<listOfReactants>
			<speciesReference species="C9257" />
		</listOfReactants>
		<listOfProducts>
			<speciesReference species="C9317" />
			<speciesReference species="C0001" />
		</listOfProducts>
		<kineticLaw>
			<math xmlns="http://www.w3.org/1998/Math/MathML">
				<ci>FLUX_VALUE</ci>
			</math>
			<listOfParameters>
				<parameter id="LOWER_BOUND" value="0" units="mmol_per_gDW_per_hr"/>
				<parameter id="UPPER_BOUND" value="999999" units="mmol_per_gDW_per_hr"/>
				<parameter id="OBJECTIVE_COEFFICIENT" value="0"/>
			</listOfParameters>
		</kineticLaw>
	</reaction>
	<reaction id="IR01445" reversible="false" name="4-Hydroxyphenylpyruvate:oxygen oxidoreductase(hydroxylating,decarboxylating)" >
		<notes>
			<html:p>GENE ASSOCIATION: (PP2554) or (PP3433)</html:p>
		</notes>
		<listOfReactants>
			<speciesReference species="C0854" />
			<speciesReference species="C0007" />
		</listOfReactants>
		<listOfProducts>
			<speciesReference species="C0422" />
			<speciesReference species="C0011" />
		</listOfProducts>
		<kineticLaw>
			<math xmlns="http://www.w3.org/1998/Math/MathML">
				<ci>FLUX_VALUE</ci>
			</math>
			<listOfParameters>
				<parameter id="LOWER_BOUND" value="0" units="mmol_per_gDW_per_hr"/>
				<parameter id="UPPER_BOUND" value="999999" units="mmol_per_gDW_per_hr"/>
				<parameter id="OBJECTIVE_COEFFICIENT" value="0"/>
			</listOfParameters>
		</kineticLaw>
	</reaction>
	<reaction id="IR03708" reversible="false" name="Adenosine aminohydrolase" >
		<notes>
			<html:p>GENE ASSOCIATION:  PP0591 </html:p>
		</notes>
		<listOfReactants>
			<speciesReference species="C0065" />
			<speciesReference species="C0175" />
			<speciesReference species="C0001" />
		</listOfReactants>
		<listOfProducts>
			<speciesReference species="C0239" />
			<speciesReference species="C0957" />
		</listOfProducts>
		<kineticLaw>
			<math xmlns="http://www.w3.org/1998/Math/MathML">
				<ci>FLUX_VALUE</ci>
			</math>
			<listOfParameters>
				<parameter id="LOWER_BOUND" value="0" units="mmol_per_gDW_per_hr"/>
				<parameter id="UPPER_BOUND" value="999999" units="mmol_per_gDW_per_hr"/>
				<parameter id="OBJECTIVE_COEFFICIENT" value="0"/>
			</listOfParameters>
		</kineticLaw>
	</reaction>
	<reaction id="IR02434" reversible="false" name="Succinyl-CoA:2,3,4,5-tetrahydropyridine-2-carboxylateN-succinyltransferase" >
		<notes>
			<html:p>GENE ASSOCIATION:  PP1530 </html:p>
		</notes>
		<listOfReactants>
			<speciesReference species="C0076" />
			<speciesReference species="C2429" />
			<speciesReference species="C0001" />
		</listOfReactants>
		<listOfProducts>
			<speciesReference species="C2695" />
			<speciesReference species="C0010" />
		</listOfProducts>
		<kineticLaw>
			<math xmlns="http://www.w3.org/1998/Math/MathML">
				<ci>FLUX_VALUE</ci>
			</math>
			<listOfParameters>
				<parameter id="LOWER_BOUND" value="0" units="mmol_per_gDW_per_hr"/>
				<parameter id="UPPER_BOUND" value="999999" units="mmol_per_gDW_per_hr"/>
				<parameter id="OBJECTIVE_COEFFICIENT" value="0"/>
			</listOfParameters>
		</kineticLaw>
	</reaction>
	<reaction id="IR04375" reversible="false" name="CBMK" >
		<notes>
			<html:p>GENE ASSOCIATION:  PP0999 </html:p>
		</notes>
		<listOfReactants>
			<speciesReference species="C0002" />
			<speciesReference species="C0957" />
			<speciesReference species="C0011" />
		</listOfReactants>
		<listOfProducts>
			<speciesReference species="C0142" />
			<speciesReference species="C0065" stoichiometry="2" />
			<speciesReference species="C0008" />
		</listOfProducts>
		<kineticLaw>
			<math xmlns="http://www.w3.org/1998/Math/MathML">
				<ci>FLUX_VALUE</ci>
			</math>
			<listOfParameters>
				<parameter id="LOWER_BOUND" value="0" units="mmol_per_gDW_per_hr"/>
				<parameter id="UPPER_BOUND" value="999999" units="mmol_per_gDW_per_hr"/>
				<parameter id="OBJECTIVE_COEFFICIENT" value="0"/>
			</listOfParameters>
		</kineticLaw>
	</reaction>
	<reaction id="IR02265" reversible="false" name="Phosphoribosyl-AMP 1,6-hydrolase" >
		<notes>
			<html:p>GENE ASSOCIATION:  PP5014 </html:p>
		</notes>
		<listOfReactants>
			<speciesReference species="C1751" />
			<speciesReference species="C0001" />
		</listOfReactants>
		<listOfProducts>
			<speciesReference species="C0065" stoichiometry="4" />
			<speciesReference species="C2933" />
		</listOfProducts>
		<kineticLaw>
			<math xmlns="http://www.w3.org/1998/Math/MathML">
				<ci>FLUX_VALUE</ci>
			</math>
			<listOfParameters>
				<parameter id="LOWER_BOUND" value="0" units="mmol_per_gDW_per_hr"/>
				<parameter id="UPPER_BOUND" value="999999" units="mmol_per_gDW_per_hr"/>
				<parameter id="OBJECTIVE_COEFFICIENT" value="0"/>
			</listOfParameters>
		</kineticLaw>
	</reaction>
	<reaction id="IR04169" reversible="false" name="GTP 7,8-8,9-dihydrolase" >
		<notes>
			<html:p>GENE ASSOCIATION: (PP1823) or (PP2512)</html:p>
		</notes>
		<listOfReactants>
			<speciesReference species="C3449" />
		</listOfReactants>
		<listOfProducts>
			<speciesReference species="C3576" />
		</listOfProducts>
		<kineticLaw>
			<math xmlns="http://www.w3.org/1998/Math/MathML">
				<ci>FLUX_VALUE</ci>
			</math>
			<listOfParameters>
				<parameter id="LOWER_BOUND" value="0" units="mmol_per_gDW_per_hr"/>
				<parameter id="UPPER_BOUND" value="999999" units="mmol_per_gDW_per_hr"/>
				<parameter id="OBJECTIVE_COEFFICIENT" value="0"/>
			</listOfParameters>
		</kineticLaw>
	</reaction>
	<reaction id="IR09658" reversible="false" name="Octanoyl-[acyl-carrier protein]:malonyl-CoA C-acyltransferase(decarboxylating, oxoacyl- and enoyl-reducing and thioester-hydrolysing)" >
		<notes>
			<html:p>GENE ASSOCIATION: (PP2795) or (PP3553)</html:p>
		</notes>
		<listOfReactants>
			<speciesReference species="C0065" />
			<speciesReference species="C9387" />
			<speciesReference species="C0004" />
		</listOfReactants>
		<listOfProducts>
			<speciesReference species="C0003" />
			<speciesReference species="C9385" />
		</listOfProducts>
		<kineticLaw>
			<math xmlns="http://www.w3.org/1998/Math/MathML">
				<ci>FLUX_VALUE</ci>
			</math>
			<listOfParameters>
				<parameter id="LOWER_BOUND" value="0" units="mmol_per_gDW_per_hr"/>
				<parameter id="UPPER_BOUND" value="999999" units="mmol_per_gDW_per_hr"/>
				<parameter id="OBJECTIVE_COEFFICIENT" value="0"/>
			</listOfParameters>
		</kineticLaw>
	</reaction>
	<reaction id="IR00523" reversible="false" name="sn-Glycerol-3-phosphate:(acceptor) 2-oxidoreductase" >
		<notes>
			<html:p>GENE ASSOCIATION:  PP1073 </html:p>
		</notes>
		<listOfReactants>
			<speciesReference species="C0015" />
			<speciesReference species="C0078" />
		</listOfReactants>
		<listOfProducts>
			<speciesReference species="C0964" />
			<speciesReference species="C0093" />
		</listOfProducts>
		<kineticLaw>
			<math xmlns="http://www.w3.org/1998/Math/MathML">
				<ci>FLUX_VALUE</ci>
			</math>
			<listOfParameters>
				<parameter id="LOWER_BOUND" value="0" units="mmol_per_gDW_per_hr"/>
				<parameter id="UPPER_BOUND" value="999999" units="mmol_per_gDW_per_hr"/>
				<parameter id="OBJECTIVE_COEFFICIENT" value="0"/>
			</listOfParameters>
		</kineticLaw>
	</reaction>
	<reaction id="IR03823" reversible="false" name="L-Aspartate-4-semialdehyde hydro-lyase (adding pyruvate andcyclizing)" >
		<notes>
			<html:p>GENE ASSOCIATION: (PP1257) or (PP2036) or (PP1237)</html:p>
		</notes>
		<listOfReactants>
			<speciesReference species="C0341" />
			<speciesReference species="C0020" />
		</listOfReactants>
		<listOfProducts>
			<speciesReference species="C2093" />
			<speciesReference species="C0065" />
			<speciesReference species="C0001" stoichiometry="2" />
		</listOfProducts>
		<kineticLaw>
			<math xmlns="http://www.w3.org/1998/Math/MathML">
				<ci>FLUX_VALUE</ci>
			</math>
			<listOfParameters>
				<parameter id="LOWER_BOUND" value="0" units="mmol_per_gDW_per_hr"/>
				<parameter id="UPPER_BOUND" value="999999" units="mmol_per_gDW_per_hr"/>
				<parameter id="OBJECTIVE_COEFFICIENT" value="0"/>
			</listOfParameters>
		</kineticLaw>
	</reaction>
	<reaction id="IR03881" reversible="false" name="ATP:pantothenate 4'-phosphotransferase" >
		<notes>
			<html:p>GENE ASSOCIATION: </html:p>
		</notes>
		<listOfReactants>
			<speciesReference species="C0636" />
			<speciesReference species="C0002" />
		</listOfReactants>
		<listOfProducts>
			<speciesReference species="C2174" />
			<speciesReference species="C0065" />
			<speciesReference species="C0008" />
		</listOfProducts>
		<kineticLaw>
			<math xmlns="http://www.w3.org/1998/Math/MathML">
				<ci>FLUX_VALUE</ci>
			</math>
			<listOfParameters>
				<parameter id="LOWER_BOUND" value="0" units="mmol_per_gDW_per_hr"/>
				<parameter id="UPPER_BOUND" value="999999" units="mmol_per_gDW_per_hr"/>
				<parameter id="OBJECTIVE_COEFFICIENT" value="0"/>
			</listOfParameters>
		</kineticLaw>
	</reaction>
	<reaction id="IR00193" reversible="false" name="L-Aspartic acid:oxygen oxidoreductase (deaminating)" >
		<notes>
			<html:p>GENE ASSOCIATION:  PP1426 </html:p>
		</notes>
		<listOfReactants>
			<speciesReference species="C0007" />
			<speciesReference species="C0041" />
			<speciesReference species="C0001" />
		</listOfReactants>
		<listOfProducts>
			<speciesReference species="C0025" />
			<speciesReference species="C0032" />
			<speciesReference species="C0957" />
		</listOfProducts>
		<kineticLaw>
			<math xmlns="http://www.w3.org/1998/Math/MathML">
				<ci>FLUX_VALUE</ci>
			</math>
			<listOfParameters>
				<parameter id="LOWER_BOUND" value="0" units="mmol_per_gDW_per_hr"/>
				<parameter id="UPPER_BOUND" value="999999" units="mmol_per_gDW_per_hr"/>
				<parameter id="OBJECTIVE_COEFFICIENT" value="0"/>
			</listOfParameters>
		</kineticLaw>
	</reaction>
	<reaction id="IR09683" reversible="false" name="Palmitoyl-[acyl-carrier protein] synthase" >
		<notes>
			<html:p>GENE ASSOCIATION: (PP2795) or (PP3553)</html:p>
		</notes>
		<listOfReactants>
			<speciesReference species="C9285" />
			<speciesReference species="C0065" />
			<speciesReference species="C0004" />
		</listOfReactants>
		<listOfProducts>
			<speciesReference species="C0003" />
			<speciesReference species="C9307" />
		</listOfProducts>
		<kineticLaw>
			<math xmlns="http://www.w3.org/1998/Math/MathML">
				<ci>FLUX_VALUE</ci>
			</math>
			<listOfParameters>
				<parameter id="LOWER_BOUND" value="0" units="mmol_per_gDW_per_hr"/>
				<parameter id="UPPER_BOUND" value="999999" units="mmol_per_gDW_per_hr"/>
				<parameter id="OBJECTIVE_COEFFICIENT" value="0"/>
			</listOfParameters>
		</kineticLaw>
	</reaction>
	<reaction id="IR01460" reversible="false" name="Phenylacetate:CoA ligase" >
		<notes>
			<html:p>GENE ASSOCIATION:  PP3279 </html:p>
		</notes>
		<listOfReactants>
			<speciesReference species="C4345" />
			<speciesReference species="C0002" />
			<speciesReference species="C0010" />
		</listOfReactants>
		<listOfProducts>
			<speciesReference species="C0012" />
			<speciesReference species="C0018" />
			<speciesReference species="C0449" />
		</listOfProducts>
		<kineticLaw>
			<math xmlns="http://www.w3.org/1998/Math/MathML">
				<ci>FLUX_VALUE</ci>
			</math>
			<listOfParameters>
				<parameter id="LOWER_BOUND" value="0" units="mmol_per_gDW_per_hr"/>
				<parameter id="UPPER_BOUND" value="999999" units="mmol_per_gDW_per_hr"/>
				<parameter id="OBJECTIVE_COEFFICIENT" value="0"/>
			</listOfParameters>
		</kineticLaw>
	</reaction>
	<reaction id="IR00244" reversible="false" name="Isocitrate glyoxylate-lyase" >
		<notes>
			<html:p>GENE ASSOCIATION: (PP4116) or (PP1024)</html:p>
		</notes>
		<listOfReactants>
			<speciesReference species="C0254" />
		</listOfReactants>
		<listOfProducts>
			<speciesReference species="C0036" />
			<speciesReference species="C0040" />
		</listOfProducts>
		<kineticLaw>
			<math xmlns="http://www.w3.org/1998/Math/MathML">
				<ci>FLUX_VALUE</ci>
			</math>
			<listOfParameters>
				<parameter id="LOWER_BOUND" value="0" units="mmol_per_gDW_per_hr"/>
				<parameter id="UPPER_BOUND" value="999999" units="mmol_per_gDW_per_hr"/>
				<parameter id="OBJECTIVE_COEFFICIENT" value="0"/>
			</listOfParameters>
		</kineticLaw>
	</reaction>
	<reaction id="IR04258" reversible="false" name="Endotoxin Synthesis (lauroyl transferase)" >
		<notes>
			<html:p>GENE ASSOCIATION: (PP1735) or (PP0063)</html:p>
		</notes>
		<listOfReactants>
			<speciesReference species="C9275" />
			<speciesReference species="C3511" />
		</listOfReactants>
		<listOfProducts>
			<speciesReference species="C3648" />
			<speciesReference species="C9262" />
		</listOfProducts>
		<kineticLaw>
			<math xmlns="http://www.w3.org/1998/Math/MathML">
				<ci>FLUX_VALUE</ci>
			</math>
			<listOfParameters>
				<parameter id="LOWER_BOUND" value="0" units="mmol_per_gDW_per_hr"/>
				<parameter id="UPPER_BOUND" value="999999" units="mmol_per_gDW_per_hr"/>
				<parameter id="OBJECTIVE_COEFFICIENT" value="0"/>
			</listOfParameters>
		</kineticLaw>
	</reaction>
	<reaction id="IR04107" reversible="false" name="ATP:L-methione S-adenosyltransferase" >
		<notes>
			<html:p>GENE ASSOCIATION:  PP4967 </html:p>
		</notes>
		<listOfReactants>
			<speciesReference species="C0002" />
[truncated: 484,789 more chars]
