# Supplementary material for: Do genome-scale models need exact solvers or clearer standards?
Source: Mol Syst Biol. 2015 Oct 14;11(10):831. doi: 10.15252/msb.20156157 (PMC4631202; doi:10.15252/msb.20156157)
Supplement: Supplementary file 2 — Dataset EV1 [file msb0011-0831-sd2.zip › m_model_collection-master/sbml/iLC915.xml]

<?xml version="1.0" encoding="UTF-8"?><sbml xmlns="http://www.sbml.org/sbml/level2" level="2" version="1" xmlns:html="http://www.w3.org/1999/xhtml"><model id="iLC915" name="Pichia pastoris"><listOfUnitDefinitions><unitDefinition id="mmol_per_gDW_per_hr"><listOfUnits><unit kind="mole" scale="-3"/><unit kind="second" multiplier="0.00027778" exponent="-1"/></listOfUnits></unitDefinition></listOfUnitDefinitions>
<listOfCompartments><compartment id="C_m" name="Mitochondria" outside="C_c" spatialDimensions="3"></compartment><compartment id="C_p" name="Peroxisome" outside="C_c" spatialDimensions="3"></compartment><compartment id="C_r" name="Endoplasmic reticulum" outside="C_c" spatialDimensions="3"></compartment><compartment id="C_g" name="Golgi apparatus" outside="C_c" spatialDimensions="3"></compartment><compartment id="C_v" name="Vacuole" outside="C_c" spatialDimensions="3"></compartment><compartment id="C_c" name="Cytoplasm" outside="C_e" spatialDimensions="3"></compartment><compartment id="C_e" name="Extracellular" outside="C_b" spatialDimensions="3"></compartment><compartment id="C_b" name="Boundary" spatialDimensions="3"></compartment></listOfCompartments>
<listOfSpecies><species id="M_m1" name="ATP_C10H16N5O13P3" compartment="C_c" boundaryCondition="false"></species>
<species id="M_m2" name="alpha-D-Glucose_C6H12O6" compartment="C_e" boundaryCondition="false"></species>
<species id="M_m3" name="ADP_C10H15N5O10P2" compartment="C_c" boundaryCondition="false"></species>
<species id="M_m4" name="alpha-D-Glucose 6-phosphate_C6H13O9P" compartment="C_c" boundaryCondition="false"></species>
<species id="M_m5" name="H2O_H2O" compartment="C_c" boundaryCondition="false"></species>
<species id="M_m6" name="alpha-D-Glucose_C6H12O6" compartment="C_c" boundaryCondition="false"></species>
<species id="M_m7" name="Orthophosphate_H3PO4" compartment="C_c" boundaryCondition="false"></species>
<species id="M_m8" name="beta-D-Glucose_C6H12O6" compartment="C_c" boundaryCondition="false"></species>
<species id="M_m9" name="beta-D-Fructose 6-phosphate_C6H13O9P" compartment="C_c" boundaryCondition="false"></species>
<species id="M_m10" name="beta-D-Fructose 1,6-bisphosphate_C6H14O12P2" compartment="C_c" boundaryCondition="false"></species>
<species id="M_m11" name="Glycerone phosphate_C3H7O6P" compartment="C_c" boundaryCondition="false"></species>
<species id="M_m12" name="D-Glyceraldehyde 3-phosphate_C3H7O6P" compartment="C_c" boundaryCondition="false"></species>
<species id="M_m13" name="NAD+_C21H28N7O14P2" compartment="C_c" boundaryCondition="false"></species>
<species id="M_m14" name="3-Phospho-D-glyceroyl phosphate_C3H8O10P2" compartment="C_c" boundaryCondition="false"></species>
<species id="M_m15" name="NADH_C21H29N7O14P2" compartment="C_c" boundaryCondition="false"></species>
<species id="M_m16" name="H+_H" compartment="C_c" boundaryCondition="false"></species>
<species id="M_m17" name="3-Phospho-D-glycerate_C3H7O7P" compartment="C_c" boundaryCondition="false"></species>
<species id="M_m18" name="2-Phospho-D-glycerate_C3H7O7P" compartment="C_c" boundaryCondition="false"></species>
<species id="M_m19" name="Phosphoenolpyruvate_C3H5O6P" compartment="C_c" boundaryCondition="false"></species>
<species id="M_m20" name="Pyruvate_C3H4O3" compartment="C_c" boundaryCondition="false"></species>
<species id="M_m21" name="alpha-D-Glucose 1-phosphate_C6H13O9P" compartment="C_c" boundaryCondition="false"></species>
<species id="M_m22" name="UTP_C9H15N2O15P3" compartment="C_c" boundaryCondition="false"></species>
<species id="M_m23" name="Diphosphate_P2H4O7" compartment="C_c" boundaryCondition="false"></species>
<species id="M_m24" name="UDP-glucose_C15H24N2O17P2" compartment="C_c" boundaryCondition="false"></species>
<species id="M_m25" name="UDP_C9H14N2O12P2" compartment="C_c" boundaryCondition="false"></species>
<species id="M_m26" name="1,3-beta-D-Glucan_" compartment="C_c" boundaryCondition="false"></species>
<species id="M_m27" name="alpha,alpha'-Trehalose 6-phosphate_C12H23O14P" compartment="C_c" boundaryCondition="false"></species>
<species id="M_m28" name="alpha,alpha-Trehalose_C12H22O11" compartment="C_c" boundaryCondition="false"></species>
<species id="M_m29" name="alpha,alpha-Trehalose_C12H22O11" compartment="C_e" boundaryCondition="false"></species>
<species id="M_m30" name="H2O_H2O" compartment="C_e" boundaryCondition="false"></species>
<species id="M_m31" name="Glycogen_C24H42O21" compartment="C_c" boundaryCondition="false"></species>
<species id="M_m32" name="alpha-D-Glucose-1-phosphate_" compartment="C_c" boundaryCondition="false"></species>
<species id="M_m33" name="Cellobiose_C12H22O11" compartment="C_c" boundaryCondition="false"></species>
<species id="M_m34" name="Starch_" compartment="C_c" boundaryCondition="false"></species>
<species id="M_m35" name="Amylose_" compartment="C_c" boundaryCondition="false"></species>
<species id="M_m36" name="D-Glucose 1-phosphate_C6H13O9P" compartment="C_c" boundaryCondition="false"></species>
<species id="M_m37" name="Maltose_C12H22O11" compartment="C_c" boundaryCondition="false"></species>
<species id="M_m38" name="(S)-Lactate_C3H6O3" compartment="C_c" boundaryCondition="false"></species>
<species id="M_m39" name="Ferricytochrome c_C42H44FeN8O8S2R4" compartment="C_m" boundaryCondition="false"></species>
<species id="M_m40" name="Ferrocytochrome c_C42H44FeN8O8S2R4" compartment="C_m" boundaryCondition="false"></species>
<species id="M_m41" name="(S)-Lactate_C3H6O3" compartment="C_m" boundaryCondition="false"></species>
<species id="M_m42" name="Pyruvate_C3H4O3" compartment="C_m" boundaryCondition="false"></species>
<species id="M_m43" name="H+_H" compartment="C_m" boundaryCondition="false"></species>
<species id="M_m44" name="(R)-Lactate_C3H6O3" compartment="C_c" boundaryCondition="false"></species>
<species id="M_m45" name="(R)-Lactate_C3H6O3" compartment="C_m" boundaryCondition="false"></species>
<species id="M_m46" name="Thiamin diphosphate_C12H19N4O7P2S" compartment="C_m" boundaryCondition="false"></species>
<species id="M_m47" name="2-(alpha-Hydroxyethyl)thiamine diphosphate_C14H23N4O8P2S" compartment="C_m" boundaryCondition="false"></species>
<species id="M_m48" name="CO2_CO2" compartment="C_m" boundaryCondition="false"></species>
<species id="M_m49" name="Enzyme N6-(lipoyl)lysine_C8H14NOS2R" compartment="C_m" boundaryCondition="false"></species>
<species id="M_m50" name="[Dihydrolipoyllysine-residue acetyltransferase] S-acetyldihydrolipoyllysine_C10H18NO2S2R" compartment="C_m" boundaryCondition="false"></species>
<species id="M_m51" name="CoA_C21H36N7O16P3S" compartment="C_m" boundaryCondition="false"></species>
<species id="M_m52" name="Acetyl-CoA_C23H38N7O17P3S" compartment="C_m" boundaryCondition="false"></species>
<species id="M_m53" name="Enzyme N6-(dihydrolipoyl)lysine_C8H16NOS2R" compartment="C_m" boundaryCondition="false"></species>
<species id="M_m54" name="NAD+_C21H28N7O14P2" compartment="C_m" boundaryCondition="false"></species>
<species id="M_m55" name="NADH_C21H29N7O14P2" compartment="C_m" boundaryCondition="false"></species>
<species id="M_m56" name="O-Acetylcarnitine_C9H18NO4" compartment="C_m" boundaryCondition="false"></species>
<species id="M_m57" name="Carnitine_C7H16NO3" compartment="C_m" boundaryCondition="false"></species>
<species id="M_m58" name="CoA_C21H36N7O16P3S" compartment="C_c" boundaryCondition="false"></species>
<species id="M_m59" name="O-Acetylcarnitine_C9H18NO4" compartment="C_c" boundaryCondition="false"></species>
<species id="M_m60" name="Acetyl-CoA_C23H38N7O17P3S" compartment="C_c" boundaryCondition="false"></species>
<species id="M_m61" name="Carnitine_C7H16NO3" compartment="C_c" boundaryCondition="false"></species>
<species id="M_m62" name="Glyoxylate_C2H2O3" compartment="C_c" boundaryCondition="false"></species>
<species id="M_m63" name="(S)-Malate_C4H6O5" compartment="C_c" boundaryCondition="false"></species>
<species id="M_m64" name="Acetyl-CoA_C23H38N7O17P3S" compartment="C_p" boundaryCondition="false"></species>
<species id="M_m65" name="H2O_H2O" compartment="C_p" boundaryCondition="false"></species>
<species id="M_m66" name="Glyoxylate_C2H2O3" compartment="C_p" boundaryCondition="false"></species>
<species id="M_m67" name="(S)-Malate_C4H6O5" compartment="C_p" boundaryCondition="false"></species>
<species id="M_m68" name="CoA_C21H36N7O16P3S" compartment="C_p" boundaryCondition="false"></species>
<species id="M_m69" name="(S)-Malate_C4H6O5" compartment="C_m" boundaryCondition="false"></species>
<species id="M_m70" name="Oxaloacetate_C4H4O5" compartment="C_m" boundaryCondition="false"></species>
<species id="M_m71" name="Oxaloacetate_C4H4O5" compartment="C_c" boundaryCondition="false"></species>
<species id="M_m72" name="3-Methyl-2-oxobutanoic acid_C5H8O3" compartment="C_c" boundaryCondition="false"></species>
<species id="M_m73" name="(2S)-2-Isopropylmalate_C7H12O5" compartment="C_c" boundaryCondition="false"></species>
<species id="M_m74" name="ATP_C10H16N5O13P3" compartment="C_m" boundaryCondition="false"></species>
<species id="M_m75" name="ADP_C10H15N5O10P2" compartment="C_m" boundaryCondition="false"></species>
<species id="M_m76" name="Orthophosphate_H3PO4" compartment="C_m" boundaryCondition="false"></species>
<species id="M_m77" name="Malonyl-CoA_C24H38N7O19P3S" compartment="C_m" boundaryCondition="false"></species>
<species id="M_m78" name="CO2_CO2" compartment="C_c" boundaryCondition="false"></species>
<species id="M_m79" name="Malonyl-CoA_C24H38N7O19P3S" compartment="C_c" boundaryCondition="false"></species>
<species id="M_m80" name="H2O_H2O" compartment="C_m" boundaryCondition="false"></species>
<species id="M_m81" name="2-Oxoglutarate_C5H6O5" compartment="C_m" boundaryCondition="false"></species>
<species id="M_m82" name="Homocitrate_C7H10O7" compartment="C_m" boundaryCondition="false"></species>
<species id="M_m83" name="Acetoacetyl-CoA_C25H40N7O18P3S" compartment="C_c" boundaryCondition="false"></species>
<species id="M_m84" name="Acetoacetyl-CoA_C25H40N7O18P3S" compartment="C_p" boundaryCondition="false"></species>
<species id="M_m85" name="2-Acetolactate_C5H8O4" compartment="C_m" boundaryCondition="false"></species>
<species id="M_m86" name="Acetate_C2H4O2" compartment="C_c" boundaryCondition="false"></species>
<species id="M_m87" name="Acetaldehyde_C2H4O" compartment="C_c" boundaryCondition="false"></species>
<species id="M_m88" name="Ethanol_C2H6O" compartment="C_m" boundaryCondition="false"></species>
<species id="M_m89" name="Acetaldehyde_C2H4O" compartment="C_m" boundaryCondition="false"></species>
<species id="M_m90" name="Ethanol_C2H6O" compartment="C_c" boundaryCondition="false"></species>
<species id="M_m91" name="NADP+_C21H29N7O17P3" compartment="C_c" boundaryCondition="false"></species>
<species id="M_m92" name="NADPH_C21H30N7O17P3" compartment="C_c" boundaryCondition="false"></species>
<species id="M_m93" name="Acetate_C2H4O2" compartment="C_m" boundaryCondition="false"></species>
<species id="M_m94" name="AMP_C10H14N5O7P" compartment="C_c" boundaryCondition="false"></species>
<species id="M_m95" name="Citrate_C6H8O7" compartment="C_m" boundaryCondition="false"></species>
<species id="M_m96" name="Oxaloacetate_C4H4O5" compartment="C_p" boundaryCondition="false"></species>
<species id="M_m97" name="Citrate_C6H8O7" compartment="C_p" boundaryCondition="false"></species>
<species id="M_m98" name="Isocitrate_C6H8O7" compartment="C_m" boundaryCondition="false"></species>
<species id="M_m99" name="Isocitrate_C6H8O7" compartment="C_p" boundaryCondition="false"></species>
<species id="M_m100" name="Isocitrate_C6H8O7" compartment="C_c" boundaryCondition="false"></species>
<species id="M_m101" name="Oxalosuccinate_C6H6O7" compartment="C_c" boundaryCondition="false"></species>
<species id="M_m102" name="Oxalosuccinate_C6H6O7" compartment="C_m" boundaryCondition="false"></species>
<species id="M_m103" name="2-Oxoglutarate_C5H6O5" compartment="C_c" boundaryCondition="false"></species>
<species id="M_m104" name="3-Carboxy-1-hydroxypropyl-ThPP_C16H25N4O10P2S" compartment="C_m" boundaryCondition="false"></species>
<species id="M_m105" name="[Dihydrolipoyllysine-residue succinyltransferase] S-succinyldihydrolipoyllysine_C12H20NO4S2R" compartment="C_m" boundaryCondition="false"></species>
<species id="M_m106" name="Succinyl-CoA_C25H40N7O19P3S" compartment="C_m" boundaryCondition="false"></species>
<species id="M_m107" name="GTP_C10H16N5O14P3" compartment="C_m" boundaryCondition="false"></species>
<species id="M_m108" name="Succinate_C4H6O4" compartment="C_m" boundaryCondition="false"></species>
<species id="M_m109" name="GDP_C10H15N5O11P2" compartment="C_m" boundaryCondition="false"></species>
<species id="M_m110" name="Fumarate_C4H4O4" compartment="C_m" boundaryCondition="false"></species>
<species id="M_m111" name="Fumarate_C4H4O4" compartment="C_c" boundaryCondition="false"></species>
<species id="M_m112" name="Succinate_C4H6O4" compartment="C_c" boundaryCondition="false"></species>
<species id="M_m113" name="FAD_C27H33N9O15P2" compartment="C_m" boundaryCondition="false"></species>
<species id="M_m114" name="FADH2_C27H35N9O15P2" compartment="C_m" boundaryCondition="false"></species>
<species id="M_m115" name="Ubiquinone_" compartment="C_m" boundaryCondition="false"></species>
<species id="M_m116" name="Ubiquinol_" compartment="C_m" boundaryCondition="false"></species>
<species id="M_m117" name="Oxygen_O2" compartment="C_m" boundaryCondition="false"></species>
<species id="M_m118" name="H2O2_H2O2" compartment="C_m" boundaryCondition="false"></species>
<species id="M_m119" name="ADP_C10H15N5O10P2" compartment="C_v" boundaryCondition="false"></species>
<species id="M_m120" name="Orthophosphate_H3PO4" compartment="C_v" boundaryCondition="false"></species>
<species id="M_m121" name="ATP_C10H16N5O13P3" compartment="C_v" boundaryCondition="false"></species>
<species id="M_m122" name="H2O_H2O" compartment="C_v" boundaryCondition="false"></species>
<species id="M_m123" name="Diphosphate_P2H4O7" compartment="C_m" boundaryCondition="false"></species>
<species id="M_m124" name="ATP_C10H16N5O13P3" compartment="C_g" boundaryCondition="false"></species>
<species id="M_m125" name="H2O_H2O" compartment="C_g" boundaryCondition="false"></species>
<species id="M_m126" name="ADP_C10H15N5O10P2" compartment="C_g" boundaryCondition="false"></species>
<species id="M_m127" name="Orthophosphate_H3PO4" compartment="C_g" boundaryCondition="false"></species>
<species id="M_m128" name="ATP_C10H16N5O13P3" compartment="C_r" boundaryCondition="false"></species>
<species id="M_m129" name="H2O_H2O" compartment="C_r" boundaryCondition="false"></species>
<species id="M_m130" name="ADP_C10H15N5O10P2" compartment="C_r" boundaryCondition="false"></species>
<species id="M_m131" name="Orthophosphate_H3PO4" compartment="C_r" boundaryCondition="false"></species>
<species id="M_m132" name="NADH_C21H29N7O14P2" compartment="C_p" boundaryCondition="false"></species>
<species id="M_m133" name="H+_H" compartment="C_p" boundaryCondition="false"></species>
<species id="M_m134" name="NAD+_C21H28N7O14P2" compartment="C_p" boundaryCondition="false"></species>
<species id="M_m135" name="Succinate_C4H6O4" compartment="C_p" boundaryCondition="false"></species>
<species id="M_m136" name="Glycolaldehyde_C2H4O2" compartment="C_c" boundaryCondition="false"></species>
<species id="M_m137" name="Glycolate_C2H4O3" compartment="C_c" boundaryCondition="false"></species>
<species id="M_m138" name="Oxygen_O2" compartment="C_c" boundaryCondition="false"></species>
<species id="M_m139" name="H2O2_H2O2" compartment="C_c" boundaryCondition="false"></species>
<species id="M_m140" name="Formate_CH2O2" compartment="C_c" boundaryCondition="false"></species>
<species id="M_m141" name="D-Glucono-1,5-lactone 6-phosphate_C6H11O9P" compartment="C_c" boundaryCondition="false"></species>
<species id="M_m142" name="6-Phospho-D-gluconate_C6H13O10P" compartment="C_c" boundaryCondition="false"></species>
<species id="M_m143" name="D-Ribulose 5-phosphate_C5H11O8P" compartment="C_c" boundaryCondition="false"></species>
<species id="M_m144" name="D-Ribose 5-phosphate_C5H11O8P" compartment="C_c" boundaryCondition="false"></species>
<species id="M_m145" name="D-Ribose_C5H10O5" compartment="C_c" boundaryCondition="false"></species>
<species id="M_m146" name="alpha-D-Ribose 1-phosphate_C5H11O8P" compartment="C_c" boundaryCondition="false"></species>
<species id="M_m147" name="5-Phospho-alpha-D-ribose 1-diphosphate_C5H13O14P3" compartment="C_c" boundaryCondition="false"></species>
<species id="M_m148" name="Sedoheptulose 7-phosphate_C7H15O10P" compartment="C_c" boundaryCondition="false"></species>
<species id="M_m149" name="D-Xylulose 5-phosphate_C5H11O8P" compartment="C_c" boundaryCondition="false"></species>
<species id="M_m150" name="D-Erythrose 4-phosphate_C4H9O7P" compartment="C_c" boundaryCondition="false"></species>
<species id="M_m151" name="D-Glucono-1,5-lactone_C6H10O6" compartment="C_c" boundaryCondition="false"></species>
<species id="M_m152" name="D-Gluconic acid_C6H12O7" compartment="C_c" boundaryCondition="false"></species>
<species id="M_m153" name="L-Alanine_C3H7NO2" compartment="C_c" boundaryCondition="false"></species>
<species id="M_m154" name="L-Glutamate_C5H9NO4" compartment="C_c" boundaryCondition="false"></species>
<species id="M_m155" name="L-Citrulline_C6H13N3O3" compartment="C_c" boundaryCondition="false"></species>
<species id="M_m156" name="L-Aspartate_C4H7NO4" compartment="C_c" boundaryCondition="false"></species>
<species id="M_m157" name="N-(L-Arginino)succinate_C10H18N4O6" compartment="C_c" boundaryCondition="false"></species>
<species id="M_m158" name="L-Arginine_C6H14N4O2" compartment="C_c" boundaryCondition="false"></species>
<species id="M_m159" name="L-Aspartate_C4H7NO4" compartment="C_m" boundaryCondition="false"></species>
<species id="M_m160" name="L-Glutamate_C5H9NO4" compartment="C_m" boundaryCondition="false"></species>
<species id="M_m161" name="L-Asparagine_C4H8N2O3" compartment="C_c" boundaryCondition="false"></species>
<species id="M_m162" name="NH3_NH3" compartment="C_c" boundaryCondition="false"></species>
<species id="M_m163" name="L-Glutamine_C5H10N2O3" compartment="C_c" boundaryCondition="false"></species>
<species id="M_m164" name="D-Glucosamine 6-phosphate_C6H14NO8P" compartment="C_c" boundaryCondition="false"></species>
<species id="M_m165" name="5-Phosphoribosylamine_C5H12NO7P" compartment="C_c" boundaryCondition="false"></species>
<species id="M_m166" name="Carbamoyl phosphate_CH4NO5P" compartment="C_c" boundaryCondition="false"></species>
<species id="M_m167" name="(S)-1-Pyrroline-5-carboxylate_C5H7NO2" compartment="C_m" boundaryCondition="false"></species>
<species id="M_m168" name="4-Aminobutanoate_C4H9NO2" compartment="C_c" boundaryCondition="false"></species>
<species id="M_m169" name="Succinate semialdehyde_C4H6O3" compartment="C_c" boundaryCondition="false"></species>
<species id="M_m170" name="N-Acetyl-L-glutamate_C7H11NO5" compartment="C_m" boundaryCondition="false"></species>
<species id="M_m171" name="N-Acetyl-L-glutamate 5-phosphate_C7H12NO8P" compartment="C_m" boundaryCondition="false"></species>
<species id="M_m172" name="NADPH_C21H30N7O17P3" compartment="C_m" boundaryCondition="false"></species>
<species id="M_m173" name="N-Acetyl-L-glutamate 5-semialdehyde_C7H11NO4" compartment="C_m" boundaryCondition="false"></species>
<species id="M_m174" name="NADP+_C21H29N7O17P3" compartment="C_m" boundaryCondition="false"></species>
<species id="M_m175" name="N-Acetylornithine_C7H14N2O3" compartment="C_m" boundaryCondition="false"></species>
<species id="M_m176" name="N-Acetylornithine_C7H14N2O3" compartment="C_c" boundaryCondition="false"></species>
<species id="M_m177" name="L-Ornithine_C5H12N2O2" compartment="C_c" boundaryCondition="false"></species>
<species id="M_m178" name="L-Ornithine_C5H12N2O2" compartment="C_m" boundaryCondition="false"></species>
<species id="M_m179" name="Urea_CH4N2O" compartment="C_c" boundaryCondition="false"></species>
<species id="M_m180" name="Urea-1-carboxylate_C2H4N2O3" compartment="C_c" boundaryCondition="false"></species>
<species id="M_m181" name="L-Glutamate 5-semialdehyde_C5H9NO3" compartment="C_c" boundaryCondition="false"></species>
<species id="M_m182" name="L-Glutamate 5-semialdehyde_C5H9NO3" compartment="C_m" boundaryCondition="false"></species>
<species id="M_m183" name="L-Glutamyl 5-phosphate_C5H10NO7P" compartment="C_c" boundaryCondition="false"></species>
<species id="M_m184" name="(S)-1-Pyrroline-5-carboxylate_C5H7NO2" compartment="C_c" boundaryCondition="false"></species>
<species id="M_m185" name="L-Proline_C5H9NO2" compartment="C_c" boundaryCondition="false"></species>
<species id="M_m186" name="L-Proline_C5H9NO2" compartment="C_m" boundaryCondition="false"></species>
<species id="M_m187" name="Putrescine_C4H12N2" compartment="C_c" boundaryCondition="false"></species>
<species id="M_m188" name="trans-4-Hydroxy-L-proline_C5H9NO3" compartment="C_c" boundaryCondition="false"></species>
<species id="M_m189" name="L-1-Pyrroline-3-hydroxy-5-carboxylate_C5H7NO3" compartment="C_c" boundaryCondition="false"></species>
<species id="M_m190" name="L-erythro-4-Hydroxyglutamate_C5H9NO5" compartment="C_c" boundaryCondition="false"></species>
<species id="M_m191" name="D-4-Hydroxy-2-oxoglutarate_C5H6O6" compartment="C_c" boundaryCondition="false"></species>
<species id="M_m192" name="Homo-cis-aconitate_C7H8O6" compartment="C_m" boundaryCondition="false"></species>
<species id="M_m193" name="Homoisocitrate_C7H10O7" compartment="C_m" boundaryCondition="false"></species>
<species id="M_m194" name="Homoisocitrate_C7H10O7" compartment="C_c" boundaryCondition="false"></species>
<species id="M_m195" name="Oxaloglutarate_C7H8O7" compartment="C_c" boundaryCondition="false"></species>
<species id="M_m196" name="2-Oxoadipate_C6H8O5" compartment="C_c" boundaryCondition="false"></species>
<species id="M_m197" name="L-2-Aminoadipate_C6H11NO4" compartment="C_c" boundaryCondition="false"></species>
<species id="M_m198" name="L-2-Aminoadipate adenylate_C16H23N6O10P" compartment="C_c" boundaryCondition="false"></species>
<species id="M_m199" name="Holo-Lys2_HSR" compartment="C_c" boundaryCondition="false"></species>
<species id="M_m200" name="alpha-Aminoadipoyl-S-acyl enzyme_C6H10NO3SR" compartment="C_c" boundaryCondition="false"></species>
<species id="M_m201" name="L-2-Aminoadipate 6-semialdehyde_C6H11NO3" compartment="C_c" boundaryCondition="false"></species>
<species id="M_m202" name="N6-(L-1,3-Dicarboxypropyl)-L-lysine_C11H20N2O6" compartment="C_c" boundaryCondition="false"></species>
<species id="M_m203" name="L-Lysine_C6H14N2O2" compartment="C_c" boundaryCondition="false"></species>
<species id="M_m204" name="Glutaryl-CoA_C26H42N7O19P3S" compartment="C_c" boundaryCondition="false"></species>
<species id="M_m205" name="Crotonoyl-CoA_C25H40N7O17P3S" compartment="C_c" boundaryCondition="false"></species>
<species id="M_m206" name="(S)-3-Hydroxybutanoyl-CoA_C25H42N7O18P3S" compartment="C_c" boundaryCondition="false"></species>
<species id="M_m207" name="4-Trimethylammoniobutanoate_C7H16NO2" compartment="C_c" boundaryCondition="false"></species>
<species id="M_m208" name="4-Trimethylammoniobutanal_C7H16NO" compartment="C_c" boundaryCondition="false"></species>
<species id="M_m209" name="3-Hydroxy-N6,N6,N6-trimethyl-L-lysine_C9H21N2O3" compartment="C_c" boundaryCondition="false"></species>
<species id="M_m210" name="Glycine_C2H5NO2" compartment="C_c" boundaryCondition="false"></species>
<species id="M_m211" name="N6,N6,N6-Trimethyl-L-lysine_C9H20N2O2" compartment="C_c" boundaryCondition="false"></species>
<species id="M_m212" name="Protein lysine_C7H13N3O2R2" compartment="C_c" boundaryCondition="false"></species>
<species id="M_m213" name="S-Adenosyl-L-methionine_C15H22N6O5S" compartment="C_c" boundaryCondition="false"></species>
<species id="M_m214" name="Protein N6-methyl-L-lysine_C8H15N3O2R2" compartment="C_c" boundaryCondition="false"></species>
<species id="M_m215" name="S-Adenosyl-L-homocysteine_C14H20N6O5S" compartment="C_c" boundaryCondition="false"></species>
<species id="M_m216" name="Protein N6,N6,N6-trimethyl-L-lysine_C10H20N3O2R2" compartment="C_c" boundaryCondition="false"></species>
<species id="M_m217" name="Protein_" compartment="C_c" boundaryCondition="false"></species>
<species id="M_m218" name="Protein N6,N6-dimethyl-L-lysine_C9H17N3O2R2" compartment="C_c" boundaryCondition="false"></species>
<species id="M_m219" name="3-Hydroxy-3-methyl-2-oxobutanoic acid_C5H8O4" compartment="C_m" boundaryCondition="false"></species>
<species id="M_m220" name="(R)-2,3-Dihydroxy-3-methylbutanoate_C5H10O4" compartment="C_m" boundaryCondition="false"></species>
<species id="M_m221" name="3-Methyl-2-oxobutanoic acid_C5H8O3" compartment="C_m" boundaryCondition="false"></species>
<species id="M_m222" name="L-Valine_C5H11NO2" compartment="C_c" boundaryCondition="false"></species>
<species id="M_m223" name="2-Isopropylmaleate_C7H10O4" compartment="C_c" boundaryCondition="false"></species>
<species id="M_m224" name="(2R,3S)-3-Isopropylmalate_C7H12O5" compartment="C_c" boundaryCondition="false"></species>
<species id="M_m225" name="(2S)-2-Isopropyl-3-oxosuccinate_C7H10O5" compartment="C_c" boundaryCondition="false"></species>
<species id="M_m226" name="4-Methyl-2-oxopentanoate_C6H10O3" compartment="C_c" boundaryCondition="false"></species>
<species id="M_m227" name="L-Leucine_C6H13NO2" compartment="C_c" boundaryCondition="false"></species>
<species id="M_m228" name="2-Oxobutanoate_C4H6O3" compartment="C_m" boundaryCondition="false"></species>
<species id="M_m229" name="(S)-2-Aceto-2-hydroxybutanoate_C6H10O4" compartment="C_m" boundaryCondition="false"></species>
<species id="M_m230" name="(R)-3-Hydroxy-3-methyl-2-oxopentanoate_C6H10O4" compartment="C_m" boundaryCondition="false"></species>
<species id="M_m231" name="(R)-2,3-Dihydroxy-3-methylpentanoate_C6H12O4" compartment="C_m" boundaryCondition="false"></species>
<species id="M_m232" name="(S)-3-Methyl-2-oxopentanoic acid_C6H10O3" compartment="C_m" boundaryCondition="false"></species>
<species id="M_m233" name="(R)-2-Methylmalate_C5H8O5" compartment="C_c" boundaryCondition="false"></species>
<species id="M_m234" name="2-Methylmaleate_C5H6O4" compartment="C_c" boundaryCondition="false"></species>
<species id="M_m235" name="D-erythro-3-Methylmalate_C5H8O5" compartment="C_c" boundaryCondition="false"></species>
<species id="M_m236" name="2-Oxobutanoate_C4H6O3" compartment="C_c" boundaryCondition="false"></species>
<species id="M_m237" name="(R)-2,3-Dihydroxy-3-methylpentanoate_C6H12O4" compartment="C_c" boundaryCondition="false"></species>
<species id="M_m238" name="(S)-3-Methyl-2-oxopentanoic acid_C6H10O3" compartment="C_c" boundaryCondition="false"></species>
<species id="M_m239" name="L-Isoleucine_C6H13NO2" compartment="C_c" boundaryCondition="false"></species>
<species id="M_m240" name="2-Methyl-1-hydroxypropyl-ThPP_C16H27N4O8P2S" compartment="C_m" boundaryCondition="false"></species>
<species id="M_m241" name="[Dihydrolipoyllysine-residue (2-methylpropanoyl)transferase] S-(2-methylpropanoyl)dihydrolipoyllysine_C12H22NO2S2R" compartment="C_m" boundaryCondition="false"></species>
<species id="M_m242" name="2-Methylpropanoyl-CoA_C25H42N7O17P3S" compartment="C_m" boundaryCondition="false"></species>
<species id="M_m243" name="2-Methylprop-2-enoyl-CoA_C25H40N7O17P3S" compartment="C_m" boundaryCondition="false"></species>
<species id="M_m244" name="(S)-3-Hydroxyisobutyryl-CoA_C25H42N7O18P3S" compartment="C_m" boundaryCondition="false"></species>
<species id="M_m245" name="(S)-3-Hydroxyisobutyrate_C4H8O3" compartment="C_m" boundaryCondition="false"></species>
<species id="M_m246" name="(S)-Methylmalonate semialdehyde_C4H6O3" compartment="C_m" boundaryCondition="false"></species>
<species id="M_m247" name="Propanoyl-CoA_C24H40N7O17P3S" compartment="C_m" boundaryCondition="false"></species>
<species id="M_m248" name="2-Methyl-1-hydroxybutyl-ThPP_C17H29N4O8P2S" compartment="C_m" boundaryCondition="false"></species>
<species id="M_m249" name="[Dihydrolipoyllysine-residue (2-methylpropanoyl)transferase] S-(2-methylbutanoyl)dihydrolipoyllysine_C13H24NO2S2R" compartment="C_m" boundaryCondition="false"></species>
<species id="M_m250" name="(S)-2-Methylbutanoyl-CoA_C26H44N7O17P3S" compartment="C_m" boundaryCondition="false"></species>
<species id="M_m251" name="2-Methylbut-2-enoyl-CoA_C26H42N7O17P3S" compartment="C_m" boundaryCondition="false"></species>
<species id="M_m252" name="(2S,3S)-3-Hydroxy-2-methylbutanoyl-CoA_C26H44N7O18P3S" compartment="C_m" boundaryCondition="false"></species>
<species id="M_m253" name="2-Methylacetoacetyl-CoA_C26H42N7O18P3S" compartment="C_m" boundaryCondition="false"></species>
<species id="M_m254" name="4-Methyl-2-oxopentanoate_C6H10O3" compartment="C_m" boundaryCondition="false"></species>
<species id="M_m255" name="3-Methyl-1-hydroxybutyl-ThPP_C17H29N4O8P2S" compartment="C_m" boundaryCondition="false"></species>
<species id="M_m256" name="[Dihydrolipoyllysine-residue (2-methylpropanoyl)transferase] S-(3-methylbutanoyl)dihydrolipoyllysine_C13H24NO2S2R" compartment="C_m" boundaryCondition="false"></species>
<species id="M_m257" name="3-Methylbutanoyl-CoA_C26H44N7O17P3S" compartment="C_m" boundaryCondition="false"></species>
<species id="M_m258" name="3-Methylcrotonyl-CoA_C26H42N7O17P3S" compartment="C_m" boundaryCondition="false"></species>
<species id="M_m259" name="3-Methylglutaconyl-CoA_C27H42N7O19P3S" compartment="C_m" boundaryCondition="false"></species>
<species id="M_m260" name="(S)-3-Hydroxy-3-methylglutaryl-CoA_C27H44N7O20P3S" compartment="C_m" boundaryCondition="false"></species>
<species id="M_m261" name="Acetoacetate_C4H6O3" compartment="C_m" boundaryCondition="false"></species>
<species id="M_m262" name="2-Methylbutanal_C5H10O" compartment="C_c" boundaryCondition="false"></species>
<species id="M_m263" name="2-Dehydro-3-deoxy-D-arabino-heptonate 7-phosphate_C7H13O10P" compartment="C_c" boundaryCondition="false"></species>
<species id="M_m264" name="3-Dehydroquinate_C7H10O6" compartment="C_c" boundaryCondition="false"></species>
<species id="M_m265" name="3-Dehydroshikimate_C7H8O5" compartment="C_c" boundaryCondition="false"></species>
<species id="M_m266" name="Shikimate_C7H10O5" compartment="C_c" boundaryCondition="false"></species>
<species id="M_m267" name="Shikimate 3-phosphate_C7H11O8P" compartment="C_c" boundaryCondition="false"></species>
<species id="M_m268" name="5-O-(1-Carboxyvinyl)-3-phosphoshikimate_C10H13O10P" compartment="C_c" boundaryCondition="false"></species>
<species id="M_m269" name="Chorismate_C10H10O6" compartment="C_c" boundaryCondition="false"></species>
<species id="M_m270" name="Prephenate_C10H10O6" compartment="C_c" boundaryCondition="false"></species>
<species id="M_m271" name="Phenylpyruvate_C9H8O3" compartment="C_c" boundaryCondition="false"></species>
<species id="M_m272" name="L-Phenylalanine_C9H11NO2" compartment="C_c" boundaryCondition="false"></species>
<species id="M_m273" name="3-(4-Hydroxyphenyl)pyruvate_C9H8O4" compartment="C_c" boundaryCondition="false"></species>
<species id="M_m274" name="L-Tyrosine_C9H11NO3" compartment="C_c" boundaryCondition="false"></species>
<species id="M_m275" name="Anthranilate_C7H7NO2" compartment="C_c" boundaryCondition="false"></species>
<species id="M_m276" name="N-(5-Phospho-D-ribosyl)anthranilate_C12H16NO9P" compartment="C_c" boundaryCondition="false"></species>
<species id="M_m277" name="1-(2-Carboxyphenylamino)-1-deoxy-D-ribulose 5-phosphate_C12H16NO9P" compartment="C_c" boundaryCondition="false"></species>
<species id="M_m278" name="Indoleglycerol phosphate_C11H14NO6P" compartment="C_c" boundaryCondition="false"></species>
<species id="M_m279" name="L-Serine_C3H7NO3" compartment="C_c" boundaryCondition="false"></species>
<species id="M_m280" name="L-Tryptophan_C11H12N2O2" compartment="C_c" boundaryCondition="false"></species>
<species id="M_m281" name="Phenylacetaldehyde_C8H8O" compartment="C_c" boundaryCondition="false"></species>
<species id="M_m282" name="Phenylacetic acid_C8H8O2" compartment="C_c" boundaryCondition="false"></species>
<species id="M_m283" name="4-Hydroxyphenylacetate_C8H8O3" compartment="C_c" boundaryCondition="false"></species>
<species id="M_m284" name="Homogentisate_C8H8O4" compartment="C_c" boundaryCondition="false"></species>
<species id="M_m285" name="4-Maleylacetoacetate_C8H8O6" compartment="C_c" boundaryCondition="false"></species>
<species id="M_m286" name="4-Fumarylacetoacetate_C8H8O6" compartment="C_c" boundaryCondition="false"></species>
<species id="M_m287" name="Acetoacetate_C4H6O3" compartment="C_c" boundaryCondition="false"></species>
<species id="M_m288" name="L-Formylkynurenine_C11H12N2O4" compartment="C_c" boundaryCondition="false"></species>
<species id="M_m289" name="(Indol-3-yl)acetamide_C10H10N2O" compartment="C_c" boundaryCondition="false"></species>
<species id="M_m290" name="L-Kynurenine_C10H12N2O3" compartment="C_c" boundaryCondition="false"></species>
<species id="M_m291" name="4-(2-Aminophenyl)-2,4-dioxobutanoate_C10H9NO4" compartment="C_c" boundaryCondition="false"></species>
<species id="M_m292" name="Formylanthranilate_C8H7NO3" compartment="C_c" boundaryCondition="false"></species>
<species id="M_m293" name="3-Hydroxy-L-kynurenine_C10H12N2O4" compartment="C_c" boundaryCondition="false"></species>
<species id="M_m294" name="3-Hydroxyanthranilate_C7H7NO3" compartment="C_c" boundaryCondition="false"></species>
<species id="M_m295" name="2-Amino-3-carboxymuconate semialdehyde_C7H7NO5" compartment="C_c" boundaryCondition="false"></species>
<species id="M_m296" name="2-Aminomuconate semialdehyde_C6H7NO3" compartment="C_c" boundaryCondition="false"></species>
<species id="M_m297" name="2-Aminomuconate_C6H7NO4" compartment="C_c" boundaryCondition="false"></species>
<species id="M_m298" name="Indole-3-acetate_C10H9NO2" compartment="C_c" boundaryCondition="false"></species>
<species id="M_m299" name="Indole_C8H7N" compartment="C_c" boundaryCondition="false"></species>
<species id="M_m300" name="3-Indoleacetonitrile_C10H8N2" compartment="C_c" boundaryCondition="false"></species>
<species id="M_m301" name="3-Phosphonooxypyruvate_C3H5O7P" compartment="C_c" boundaryCondition="false"></species>
<species id="M_m302" name="O-Phospho-L-serine_C3H8NO6P" compartment="C_c" boundaryCondition="false"></species>
<species id="M_m303" name="L-Homocysteine_C4H9NO2S" compartment="C_c" boundaryCondition="false"></species>
<species id="M_m304" name="L-Cystathionine_C7H14N2O4S" compartment="C_c" boundaryCondition="false"></species>
<species id="M_m305" name="L-Threonine_C4H9NO3" compartment="C_c" boundaryCondition="false"></species>
<species id="M_m306" name="L-Aspartate 4-semialdehyde_C4H7NO3" compartment="C_c" boundaryCondition="false"></species>
<species id="M_m307" name="L-Homoserine_C4H9NO3" compartment="C_c" boundaryCondition="false"></species>
<species id="M_m308" name="O-Phospho-L-homoserine_C4H10NO6P" compartment="C_c" boundaryCondition="false"></species>
<species id="M_m309" name="L-Ectoine_C6H10N2O2" compartment="C_c" boundaryCondition="false"></species>
<species id="M_m310" name="5-Hydroxyectoine_C6H10N2O3" compartment="C_c" boundaryCondition="false"></species>
<species id="M_m311" name="Glycine_C2H5NO2" compartment="C_m" boundaryCondition="false"></species>
<species id="M_m312" name="Lipoylprotein_C8H14NOS2R" compartment="C_m" boundaryCondition="false"></species>
<species id="M_m313" name="S-Aminomethyldihydrolipoylprotein_C9H19N2OS2R" compartment="C_m" boundaryCondition="false"></species>
<species id="M_m314" name="Tetrahydrofolate_C19H23N7O6" compartment="C_m" boundaryCondition="false"></species>
<species id="M_m315" name="Dihydrolipoylprotein_C8H16NOS2R" compartment="C_m" boundaryCondition="false"></species>
<species id="M_m316" name="5,10-Methylenetetrahydrofolate_C20H23N7O6" compartment="C_m" boundaryCondition="false"></species>
<species id="M_m317" name="NH3_NH3" compartment="C_m" boundaryCondition="false"></species>
<species id="M_m318" name="5-Aminolevulinate_C5H9NO3" compartment="C_m" boundaryCondition="false"></species>
<species id="M_m319" name="5,10-Methylenetetrahydrofolate_C20H23N7O6" compartment="C_c" boundaryCondition="false"></species>
<species id="M_m320" name="Tetrahydrofolate_C19H23N7O6" compartment="C_c" boundaryCondition="false"></species>
<species id="M_m321" name="L-Serine_C3H7NO3" compartment="C_m" boundaryCondition="false"></species>
<species id="M_m322" name="10-Formyltetrahydrofolate_C20H23N7O7" compartment="C_c" boundaryCondition="false"></species>
<species id="M_m323" name="10-Formyltetrahydrofolate_C20H23N7O7" compartment="C_m" boundaryCondition="false"></species>
<species id="M_m324" name="5,10-Methenyltetrahydrofolate_C20H22N7O6" compartment="C_c" boundaryCondition="false"></species>
<species id="M_m325" name="5,10-Methenyltetrahydrofolate_C20H22N7O6" compartment="C_m" boundaryCondition="false"></species>
<species id="M_m326" name="5-Methyltetrahydrofolate_C20H25N7O6" compartment="C_c" boundaryCondition="false"></species>
<species id="M_m327" name="5-Formyltetrahydrofolate_C20H23N7O7" compartment="C_c" boundaryCondition="false"></species>
<species id="M_m328" name="5-Formyltetrahydrofolate_C20H23N7O7" compartment="C_m" boundaryCondition="false"></species>
<species id="M_m329" name="O-Acetyl-L-serine_C5H9NO4" compartment="C_c" boundaryCondition="false"></species>
<species id="M_m330" name="Hydrogen sulfide_H2S" compartment="C_c" boundaryCondition="false"></species>
<species id="M_m331" name="L-Cysteine_C3H7NO2S" compartment="C_c" boundaryCondition="false"></species>
<species id="M_m332" name="O-Acetyl-L-serine_C5H9NO4" compartment="C_m" boundaryCondition="false"></species>
<species id="M_m333" name="Hydrogen sulfide_H2S" compartment="C_m" boundaryCondition="false"></species>
<species id="M_m334" name="L-Cysteine_C3H7NO2S" compartment="C_m" boundaryCondition="false"></species>
<species id="M_m335" name="3-Sulfino-L-alanine_C3H7NO4S" compartment="C_c" boundaryCondition="false"></species>
<species id="M_m336" name="3-Sulfinylpyruvate_C3H4O5S" compartment="C_c" boundaryCondition="false"></species>
<species id="M_m337" name="Sulfite_H2SO3" compartment="C_c" boundaryCondition="false"></species>
<species id="M_m338" name="4-Phospho-L-aspartate_C4H8NO7P" compartment="C_c" boundaryCondition="false"></species>
<species id="M_m339" name="O-Acetyl-L-homoserine_C6H11NO4" compartment="C_c" boundaryCondition="false"></species>
<species id="M_m340" name="L-Homoserine_C4H9NO3" compartment="C_m" boundaryCondition="false"></species>
<species id="M_m341" name="O-Acetyl-L-homoserine_C6H11NO4" compartment="C_m" boundaryCondition="false"></species>
<species id="M_m342" name="Adenosine_C10H13N5O4" compartment="C_c" boundaryCondition="false"></species>
<species id="M_m343" name="L-Methionine_C5H11NO2S" compartment="C_c" boundaryCondition="false"></species>
<species id="M_m344" name="4-Methylthio-2-oxobutanoic acid_C5H8O3S" compartment="C_c" boundaryCondition="false"></species>
<species id="M_m345" name="S-Adenosylmethioninamine_C14H23N6O3S" compartment="C_c" boundaryCondition="false"></species>
<species id="M_m346" name="5'-Methylthioadenosine_C11H15N5O3S" compartment="C_c" boundaryCondition="false"></species>
<species id="M_m347" name="Spermidine_C7H19N3" compartment="C_c" boundaryCondition="false"></species>
<species id="M_m348" name="Spermine_C10H26N4" compartment="C_c" boundaryCondition="false"></species>
<species id="M_m349" name="Adenine_C5H5N5" compartment="C_c" boundaryCondition="false"></species>
<species id="M_m350" name="5-Methylthio-D-ribose_C6H12O4S" compartment="C_c" boundaryCondition="false"></species>
<species id="M_m351" name="S-Methyl-5-thio-D-ribose 1-phosphate_C6H13O7PS" compartment="C_c" boundaryCondition="false"></species>
<species id="M_m352" name="S-Methyl-5-thio-D-ribulose 1-phosphate_C6H13O7PS" compartment="C_c" boundaryCondition="false"></species>
<species id="M_m353" name="2,3-Diketo-5-methylthiopentyl-1-phosphate_C6H11O6PS" compartment="C_c" boundaryCondition="false"></species>
<species id="M_m354" name="1,2-Dihydroxy-5-(methylthio)pent-1-en-3-one_C6H10O3S" compartment="C_c" boundaryCondition="false"></species>
<species id="M_m355" name="3-Sulfopyruvate_C3H4O6S" compartment="C_c" boundaryCondition="false"></species>
<species id="M_m356" name="3-Sulfolactate_C3H6O6S" compartment="C_c" boundaryCondition="false"></species>
<species id="M_m357" name="ADP-ribose_C15H23N5O14P2" compartment="C_c" boundaryCondition="false"></species>
<species id="M_m358" name="5'-Phosphoribosylglycinamide_C7H15N2O8P" compartment="C_c" boundaryCondition="false"></species>
<species id="M_m359" name="5'-Phosphoribosyl-N-formylglycinamide_C8H15N2O9P" compartment="C_c" boundaryCondition="false"></species>
<species id="M_m360" name="2-(Formamido)-N1-(5'-phosphoribosyl)acetamidine_C8H16N3O8P" compartment="C_c" boundaryCondition="false"></species>
<species id="M_m361" name="Aminoimidazole ribotide_C8H14N3O7P" compartment="C_c" boundaryCondition="false"></species>
<species id="M_m362" name="1-(5-Phospho-D-ribosyl)-5-amino-4-imidazolecarboxylate_C9H14N3O9P" compartment="C_c" boundaryCondition="false"></species>
<species id="M_m363" name="1-(5'-Phosphoribosyl)-5-amino-4-(N-succinocarboxamide)-imidazole_C13H19N4O12P" compartment="C_c" boundaryCondition="false"></species>
<species id="M_m364" name="1-(5'-Phosphoribosyl)-5-amino-4-imidazolecarboxamide_C9H15N4O8P" compartment="C_c" boundaryCondition="false"></species>
<species id="M_m365" name="1-(5'-Phosphoribosyl)-5-formamido-4-imidazolecarboxamide_C10H15N4O9P" compartment="C_c" boundaryCondition="false"></species>
<species id="M_m366" name="IMP_C10H13N4O8P" compartment="C_c" boundaryCondition="false"></species>
<species id="M_m367" name="GTP_C10H16N5O14P3" compartment="C_c" boundaryCondition="false"></species>
<species id="M_m368" name="GDP_C10H15N5O11P2" compartment="C_c" boundaryCondition="false"></species>
<species id="M_m369" name="N6-(1,2-Dicarboxyethyl)-AMP_C14H18N5O11P" compartment="C_c" boundaryCondition="false"></species>
<species id="M_m370" name="Inosine_C10H12N4O5" compartment="C_c" boundaryCondition="false"></species>
<species id="M_m371" name="Hypoxanthine_C5H4N4O" compartment="C_c" boundaryCondition="false"></species>
<species id="M_m372" name="AMP_C10H14N5O7P" compartment="C_m" boundaryCondition="false"></species>
<species id="M_m373" name="RNA_" compartment="C_c" boundaryCondition="false"></species>
<species id="M_m374" name="RNA_" compartment="C_m" boundaryCondition="false"></species>
<species id="M_m375" name="Thioredoxin_C10H14N4O4S2R4" compartment="C_c" boundaryCondition="false"></species>
<species id="M_m376" name="dADP_C10H15N5O9P2" compartment="C_c" boundaryCondition="false"></species>
<species id="M_m377" name="Thioredoxin disulfide_C10H12N4O4S2R4" compartment="C_c" boundaryCondition="false"></species>
<species id="M_m378" name="dATP_C10H16N5O12P3" compartment="C_c" boundaryCondition="false"></species>
<species id="M_m379" name="DNA_" compartment="C_c" boundaryCondition="false"></species>
<species id="M_m380" name="dATP_C10H16N5O12P3" compartment="C_m" boundaryCondition="false"></species>
<species id="M_m381" name="DNA_" compartment="C_m" boundaryCondition="false"></species>
<species id="M_m382" name="3',5'-Cyclic GMP_C10H12N5O7P" compartment="C_c" boundaryCondition="false"></species>
<species id="M_m383" name="3',5'-Cyclic AMP_C10H12N5O6P" compartment="C_c" boundaryCondition="false"></species>
<species id="M_m384" name="GMP_C10H14N5O8P" compartment="C_c" boundaryCondition="false"></species>
<species id="M_m385" name="Xanthosine 5'-phosphate_C10H13N4O9P" compartment="C_c" boundaryCondition="false"></species>
<species id="M_m386" name="dGDP_C10H15N5O10P2" compartment="C_c" boundaryCondition="false"></species>
<species id="M_m387" name="dGTP_C10H16N5O13P3" compartment="C_c" boundaryCondition="false"></species>
<species id="M_m388" name="dGTP_C10H16N5O13P3" compartment="C_m" boundaryCondition="false"></species>
<species id="M_m389" name="dGMP_C10H14N5O7P" compartment="C_c" boundaryCondition="false"></species>
<species id="M_m390" name="Deoxyguanosine_C10H13N5O4" compartment="C_c" boundaryCondition="false"></species>
<species id="M_m391" name="Guanine_C5H5N5O" compartment="C_c" boundaryCondition="false"></species>
<species id="M_m392" name="2-Deoxy-D-ribose 1-phosphate_C5H11O7P" compartment="C_c" boundaryCondition="false"></species>
<species id="M_m393" name="Guanosine_C10H13N5O5" compartment="C_c" boundaryCondition="false"></species>
<species id="M_m394" name="Xanthine_C5H4N4O2" compartment="C_c" boundaryCondition="false"></species>
<species id="M_m395" name="Urate_C5H4N4O3" compartment="C_c" boundaryCondition="false"></species>
<species id="M_m396" name="5-Hydroxyisourate_C5H4N4O4" compartment="C_c" boundaryCondition="false"></species>
<species id="M_m397" name="5-Hydroxy-2-oxo-4-ureido-2,5-dihydro-1H-imidazole-5-carboxylate_C5H6N4O5" compartment="C_c" boundaryCondition="false"></species>
<species id="M_m398" name="(R)(-)-Allantoin_C4H6N4O3" compartment="C_c" boundaryCondition="false"></species>
<species id="M_m399" name="(S)(+)-Allantoin_C4H6N4O3" compartment="C_c" boundaryCondition="false"></species>
<species id="M_m400" name="Allantoate_C4H8N4O4" compartment="C_c" boundaryCondition="false"></species>
<species id="M_m401" name="(-)-Ureidoglycolate_C3H6N2O4" compartment="C_c" boundaryCondition="false"></species>
<species id="M_m402" name="Deoxyinosine_C10H12N4O4" compartment="C_c" boundaryCondition="false"></species>
<species id="M_m403" name="Deoxyadenosine_C10H13N5O3" compartment="C_c" boundaryCondition="false"></species>
<species id="M_m404" name="dAMP_C10H14N5O6P" compartment="C_c" boundaryCondition="false"></species>
<species id="M_m405" name="Adenylyl sulfate_C10H14N5O10PS" compartment="C_c" boundaryCondition="false"></species>
<species id="M_m406" name="3'-Phosphoadenylyl sulfate_C10H15N5O13P2S" compartment="C_c" boundaryCondition="false"></species>
<species id="M_m407" name="Sulfate_H2SO4" compartment="C_c" boundaryCondition="false"></species>
<species id="M_m408" name="Adenosine 3',5'-bisphosphate_C10H15N5O10P2" compartment="C_c" boundaryCondition="false"></species>
<species id="M_m409" name="P1,P4-Bis(5'-adenosyl) tetraphosphate_C20H28N10O19P4" compartment="C_c" boundaryCondition="false"></species>
<species id="M_m410" name="GTP_C10H16N5O14P3" compartment="C_v" boundaryCondition="false"></species>
<species id="M_m411" name="GDP_C10H15N5O11P2" compartment="C_v" boundaryCondition="false"></species>
<species id="M_m412" name="N-Carbamoyl-L-aspartate_C5H8N2O5" compartment="C_c" boundaryCondition="false"></species>
<species id="M_m413" name="(S)-Dihydroorotate_C5H6N2O4" compartment="C_c" boundaryCondition="false"></species>
<species id="M_m414" name="(S)-Dihydroorotate_C5H6N2O4" compartment="C_m" boundaryCondition="false"></species>
<species id="M_m415" name="Orotate_C5H4N2O4" compartment="C_m" boundaryCondition="false"></species>
<species id="M_m416" name="Orotidine 5'-phosphate_C10H13N2O11P" compartment="C_c" boundaryCondition="false"></species>
<species id="M_m417" name="Orotate_C5H4N2O4" compartment="C_c" boundaryCondition="false"></species>
<species id="M_m418" name="UMP_C9H13N2O9P" compartment="C_c" boundaryCondition="false"></species>
<species id="M_m419" name="UTP_C9H15N2O15P3" compartment="C_m" boundaryCondition="false"></species>
<species id="M_m420" name="CTP_C9H16N3O14P3" compartment="C_c" boundaryCondition="false"></species>
<species id="M_m421" name="CTP_C9H16N3O14P3" compartment="C_m" boundaryCondition="false"></species>
<species id="M_m422" name="CDP_C9H15N3O11P2" compartment="C_c" boundaryCondition="false"></species>
<species id="M_m423" name="CMP_C9H14N3O8P" compartment="C_c" boundaryCondition="false"></species>
<species id="M_m424" name="Cytidine_C9H13N3O5" compartment="C_c" boundaryCondition="false"></species>
<species id="M_m425" name="Uridine_C9H12N2O6" compartment="C_c" boundaryCondition="false"></species>
<species id="M_m426" name="Uracil_C4H4N2O2" compartment="C_c" boundaryCondition="false"></species>
<species id="M_m427" name="Cytosine_C4H5N3O" compartment="C_c" boundaryCondition="false"></species>
<species id="M_m428" name="dCDP_C9H15N3O10P2" compartment="C_c" boundaryCondition="false"></species>
<species id="M_m429" name="dCTP_C9H16N3O13P3" compartment="C_c" boundaryCondition="false"></species>
<species id="M_m430" name="dCTP_C9H16N3O13P3" compartment="C_m" boundaryCondition="false"></species>
<species id="M_m431" name="dCMP_C9H14N3O7P" compartment="C_c" boundaryCondition="false"></species>
<species id="M_m432" name="dUMP_C9H13N2O8P" compartment="C_c" boundaryCondition="false"></species>
<species id="M_m433" name="Deoxyuridine_C9H12N2O5" compartment="C_c" boundaryCondition="false"></species>
<species id="M_m434" name="dUDP_C9H14N2O11P2" compartment="C_c" boundaryCondition="false"></species>
<species id="M_m435" name="dUTP_C9H15N2O14P3" compartment="C_c" boundaryCondition="false"></species>
<species id="M_m436" name="Dihydrofolate_C19H21N7O6" compartment="C_c" boundaryCondition="false"></species>
<species id="M_m437" name="dTMP_C10H15N2O8P" compartment="C_c" boundaryCondition="false"></species>
<species id="M_m438" name="dTDP_C10H16N2O11P2" compartment="C_c" boundaryCondition="false"></species>
<species id="M_m439" name="dTTP_C10H17N2O14P3" compartment="C_c" boundaryCondition="false"></species>
<species id="M_m440" name="dTTP_C10H17N2O14P3" compartment="C_m" boundaryCondition="false"></species>
<species id="M_m441" name="Acetoacetyl-CoA_C25H40N7O18P3S" compartment="C_m" boundaryCondition="false"></species>
<species id="M_m442" name="(9Z,12Z,15Z)-Octadecatrienoic acid_C18H30O2" compartment="C_c" boundaryCondition="false"></species>
<species id="M_m443" name="(6Z,9Z,12Z,15Z)-Octadecatetraenoic acid_C18H28O2" compartment="C_c" boundaryCondition="false"></species>
<species id="M_m444" name="Ferricytochrome b5_" compartment="C_c" boundaryCondition="false"></species>
<species id="M_m445" name="Ferrocytochrome b5_" compartment="C_c" boundaryCondition="false"></species>
<species id="M_m446" name="N-Acetyl-alpha-D-glucosamine 1-phosphate_C8H16NO9P" compartment="C_c" boundaryCondition="false"></species>
<species id="M_m447" name="UDP-N-acetyl-D-glucosamine_C17H27N3O17P2" compartment="C_c" boundaryCondition="false"></species>
<species id="M_m448" name="Chitin_" compartment="C_c" boundaryCondition="false"></species>
<species id="M_m449" name="N-Acetyl-D-glucosamine_C8H15NO6" compartment="C_c" boundaryCondition="false"></species>
<species id="M_m450" name="N-Acetyl-D-glucosamine 6-phosphate_C8H16NO9P" compartment="C_c" boundaryCondition="false"></species>
<species id="M_m451" name="Chitin_" compartment="C_e" boundaryCondition="false"></species>
<species id="M_m452" name="Chitosan_" compartment="C_e" boundaryCondition="false"></species>
<species id="M_m453" name="Acetate_C2H4O2" compartment="C_e" boundaryCondition="false"></species>
<species id="M_m454" name="UDP-D-galacturonate_C15H22N2O18P2" compartment="C_c" boundaryCondition="false"></species>
<species id="M_m455" name="1-Phospho-alpha-D-galacturonate_C6H11O10P" compartment="C_c" boundaryCondition="false"></species>
<species id="M_m456" name="3,4-dihydrouridine_" compartment="C_c" boundaryCondition="false"></species>
<species id="M_m457" name="L-Tyrosine_C9H11NO3" compartment="C_m" boundaryCondition="false"></species>
<species id="M_m458" name="tRNA(Tyr)_" compartment="C_m" boundaryCondition="false"></species>
<species id="M_m459" name="L-Tyrosyl-tRNA(Tyr)_" compartment="C_m" boundaryCondition="false"></species>
<species id="M_m460" name="tRNA(Tyr)_" compartment="C_c" boundaryCondition="false"></species>
<species id="M_m461" name="L-Tyrosyl-tRNA(Tyr)_" compartment="C_c" boundaryCondition="false"></species>
<species id="M_m462" name="tRNA(Ala)_" compartment="C_c" boundaryCondition="false"></species>
<species id="M_m463" name="L-Alanyl-tRNA_" compartment="C_c" boundaryCondition="false"></species>
<species id="M_m464" name="L-Alanine_C3H7NO2" compartment="C_m" boundaryCondition="false"></species>
<species id="M_m465" name="tRNA(Ala)_" compartment="C_m" boundaryCondition="false"></species>
<species id="M_m466" name="L-Alanyl-tRNA_" compartment="C_m" boundaryCondition="false"></species>
<species id="M_m467" name="tRNA(Arg)_" compartment="C_c" boundaryCondition="false"></species>
<species id="M_m468" name="L-Arginyl-tRNA(Arg)_" compartment="C_c" boundaryCondition="false"></species>
<species id="M_m469" name="L-Arginine_C6H14N4O2" compartment="C_m" boundaryCondition="false"></species>
<species id="M_m470" name="tRNA(Arg)_" compartment="C_m" boundaryCondition="false"></species>
<species id="M_m471" name="L-Arginyl-tRNA(Arg)_" compartment="C_m" boundaryCondition="false"></species>
<species id="M_m472" name="L-Asparagine_C4H8N2O3" compartment="C_m" boundaryCondition="false"></species>
<species id="M_m473" name="tRNA(Asn)_" compartment="C_m" boundaryCondition="false"></species>
<species id="M_m474" name="L-Asparaginyl-tRNA(Asn)_" compartment="C_m" boundaryCondition="false"></species>
<species id="M_m475" name="tRNA(Asn)_" compartment="C_c" boundaryCondition="false"></species>
<species id="M_m476" name="L-Asparaginyl-tRNA(Asn)_" compartment="C_c" boundaryCondition="false"></species>
<species id="M_m477" name="tRNA(Cys)_" compartment="C_c" boundaryCondition="false"></species>
<species id="M_m478" name="L-Cysteinyl-tRNA(Cys)_" compartment="C_c" boundaryCondition="false"></species>
<species id="M_m479" name="tRNA(Cys)_" compartment="C_m" boundaryCondition="false"></species>
<species id="M_m480" name="L-Cysteinyl-tRNA(Cys)_" compartment="C_m" boundaryCondition="false"></species>
<species id="M_m481" name="tRNA(Gln)_" compartment="C_c" boundaryCondition="false"></species>
<species id="M_m482" name="Glutaminyl-tRNA_" compartment="C_c" boundaryCondition="false"></species>
<species id="M_m483" name="L-Glutamine_C5H10N2O3" compartment="C_m" boundaryCondition="false"></species>
<species id="M_m484" name="tRNA(Gln)_" compartment="C_m" boundaryCondition="false"></species>
<species id="M_m485" name="Glutaminyl-tRNA_" compartment="C_m" boundaryCondition="false"></species>
<species id="M_m486" name="tRNA(Gly)_" compartment="C_c" boundaryCondition="false"></species>
<species id="M_m487" name="Glycyl-tRNA(Gly)_" compartment="C_c" boundaryCondition="false"></species>
<species id="M_m488" name="tRNA(Gly)_" compartment="C_m" boundaryCondition="false"></species>
<species id="M_m489" name="Glycyl-tRNA(Gly)_" compartment="C_m" boundaryCondition="false"></species>
<species id="M_m490" name="L-Histidine_C6H9N3O2" compartment="C_c" boundaryCondition="false"></species>
<species id="M_m491" name="tRNA(His)_" compartment="C_c" boundaryCondition="false"></species>
<species id="M_m492" name="L-Histidyl-tRNA(His)_" compartment="C_c" boundaryCondition="false"></species>
<species id="M_m493" name="L-Histidine_C6H9N3O2" compartment="C_m" boundaryCondition="false"></species>
<species id="M_m494" name="tRNA(His)_" compartment="C_m" boundaryCondition="false"></species>
<species id="M_m495" name="L-Histidyl-tRNA(His)_" compartment="C_m" boundaryCondition="false"></species>
<species id="M_m496" name="L-Isoleucine_C6H13NO2" compartment="C_m" boundaryCondition="false"></species>
<species id="M_m497" name="tRNA(Ile)_" compartment="C_m" boundaryCondition="false"></species>
<species id="M_m498" name="L-Isoleucyl-tRNA(Ile)_" compartment="C_m" boundaryCondition="false"></species>
<species id="M_m499" name="tRNA(Ile)_" compartment="C_c" boundaryCondition="false"></species>
<species id="M_m500" name="L-Isoleucyl-tRNA(Ile)_" compartment="C_c" boundaryCondition="false"></species>
<species id="M_m501" name="L-Leucine_C6H13NO2" compartment="C_m" boundaryCondition="false"></species>
<species id="M_m502" name="tRNA(Leu)_" compartment="C_m" boundaryCondition="false"></species>
<species id="M_m503" name="L-Leucyl-tRNA_" compartment="C_m" boundaryCondition="false"></species>
<species id="M_m504" name="tRNA(Leu)_" compartment="C_c" boundaryCondition="false"></species>
<species id="M_m505" name="L-Leucyl-tRNA_" compartment="C_c" boundaryCondition="false"></species>
<species id="M_m506" name="L-Lysine_C6H14N2O2" compartment="C_m" boundaryCondition="false"></species>
<species id="M_m507" name="tRNA(Lys)_" compartment="C_m" boundaryCondition="false"></species>
<species id="M_m508" name="L-Lysyl-tRNA_" compartment="C_m" boundaryCondition="false"></species>
<species id="M_m509" name="tRNA(Lys)_" compartment="C_c" boundaryCondition="false"></species>
<species id="M_m510" name="L-Lysyl-tRNA_" compartment="C_c" boundaryCondition="false"></species>
<species id="M_m511" name="L-Methionine_C5H11NO2S" compartment="C_m" boundaryCondition="false"></species>
<species id="M_m512" name="tRNA(Met)_" compartment="C_m" boundaryCondition="false"></species>
<species id="M_m513" name="L-Methionyl-tRNA_" compartment="C_m" boundaryCondition="false"></species>
<species id="M_m514" name="tRNA(Met)_" compartment="C_c" boundaryCondition="false"></species>
<species id="M_m515" name="L-Methionyl-tRNA_" compartment="C_c" boundaryCondition="false"></species>
<species id="M_m516" name="tRNA(Phe)_" compartment="C_c" boundaryCondition="false"></species>
<species id="M_m517" name="L-Phenylalanyl-tRNA(Phe)_" compartment="C_c" boundaryCondition="false"></species>
<species id="M_m518" name="L-Phenylalanine_C9H11NO2" compartment="C_m" boundaryCondition="false"></species>
<species id="M_m519" name="tRNA(Phe)_" compartment="C_m" boundaryCondition="false"></species>
<species id="M_m520" name="L-Phenylalanyl-tRNA(Phe)_" compartment="C_m" boundaryCondition="false"></species>
<species id="M_m521" name="tRNA(Pro)_" compartment="C_c" boundaryCondition="false"></species>
<species id="M_m522" name="L-Prolyl-tRNA(Pro)_" compartment="C_c" boundaryCondition="false"></species>
<species id="M_m523" name="tRNA(Pro)_" compartment="C_m" boundaryCondition="false"></species>
<species id="M_m524" name="L-Prolyl-tRNA(Pro)_" compartment="C_m" boundaryCondition="false"></species>
<species id="M_m525" name="tRNA(Ser)_" compartment="C_m" boundaryCondition="false"></species>
<species id="M_m526" name="L-Seryl-tRNA(Ser)_" compartment="C_m" boundaryCondition="false"></species>
<species id="M_m527" name="tRNA(Ser)_" compartment="C_c" boundaryCondition="false"></species>
<species id="M_m528" name="L-Seryl-tRNA(Ser)_" compartment="C_c" boundaryCondition="false"></species>
<species id="M_m529" name="L-Threonine_C4H9NO3" compartment="C_m" boundaryCondition="false"></species>
<species id="M_m530" name="tRNA(Thr)_" compartment="C_m" boundaryCondition="false"></species>
<species id="M_m531" name="L-Threonyl-tRNA(Thr)_" compartment="C_m" boundaryCondition="false"></species>
<species id="M_m532" name="tRNA(Thr)_" compartment="C_c" boundaryCondition="false"></species>
<species id="M_m533" name="L-Threonyl-tRNA(Thr)_" compartment="C_c" boundaryCondition="false"></species>
<species id="M_m534" name="L-Tryptophan_C11H12N2O2" compartment="C_m" boundaryCondition="false"></species>
<species id="M_m535" name="tRNA(Trp)_" compartment="C_m" boundaryCondition="false"></species>
<species id="M_m536" name="L-Tryptophanyl-tRNA(Trp)_" compartment="C_m" boundaryCondition="false"></species>
<species id="M_m537" name="tRNA(Trp)_" compartment="C_c" boundaryCondition="false"></species>
<species id="M_m538" name="L-Tryptophanyl-tRNA(Trp)_" compartment="C_c" boundaryCondition="false"></species>
<species id="M_m539" name="tRNA(Val)_" compartment="C_c" boundaryCondition="false"></species>
<species id="M_m540" name="L-Valyl-tRNA(Val)_" compartment="C_c" boundaryCondition="false"></species>
<species id="M_m541" name="L-Valine_C5H11NO2" compartment="C_m" boundaryCondition="false"></species>
<species id="M_m542" name="tRNA(Val)_" compartment="C_m" boundaryCondition="false"></species>
<species id="M_m543" name="L-Valyl-tRNA(Val)_" compartment="C_m" boundaryCondition="false"></species>
<species id="M_m544" name="L-Arginyl-protein_" compartment="C_c" boundaryCondition="false"></species>
<species id="M_m545" name="L-Glutamyl-tRNA(Gln)_" compartment="C_c" boundaryCondition="false"></species>
<species id="M_m546" name="L-Glutamyl-tRNA(Gln)_" compartment="C_m" boundaryCondition="false"></species>
<species id="M_m547" name="N-Formylmethionyl-tRNA_" compartment="C_m" boundaryCondition="false"></species>
<species id="M_m548" name="L-Aspartyl-tRNA(Asn)_" compartment="C_c" boundaryCondition="false"></species>
<species id="M_m549" name="L-Aspartyl-tRNA(Asn)_" compartment="C_m" boundaryCondition="false"></species>
<species id="M_m550" name="tRNA(Asp)_" compartment="C_c" boundaryCondition="false"></species>
<species id="M_m551" name="L-Aspartyl-tRNA(Asp)_" compartment="C_c" boundaryCondition="false"></species>
<species id="M_m552" name="tRNA(Asp)_" compartment="C_m" boundaryCondition="false"></species>
<species id="M_m553" name="L-Aspartyl-tRNA(Asp)_" compartment="C_m" boundaryCondition="false"></species>
<species id="M_m554" name="tRNA(Glu)_" compartment="C_m" boundaryCondition="false"></species>
<species id="M_m555" name="L-Glutamyl-tRNA(Glu)_" compartment="C_m" boundaryCondition="false"></species>
<species id="M_m556" name="tRNA(Glu)_" compartment="C_c" boundaryCondition="false"></species>
<species id="M_m557" name="L-Glutamyl-tRNA(Glu)_" compartment="C_c" boundaryCondition="false"></species>
<species id="M_m558" name="tRNA(Sec)_" compartment="C_m" boundaryCondition="false"></species>
<species id="M_m559" name="L-Seryl-tRNA(Sec)_" compartment="C_m" boundaryCondition="false"></species>
<species id="M_m560" name="tRNA(Sec)_" compartment="C_c" boundaryCondition="false"></species>
<species id="M_m561" name="L-Seryl-tRNA(Sec)_" compartment="C_c" boundaryCondition="false"></species>
<species id="M_m562" name="Leukotriene A4_C20H30O3" compartment="C_c" boundaryCondition="false"></species>
<species id="M_m563" name="Leukotriene B4_C20H32O4" compartment="C_c" boundaryCondition="false"></species>
<species id="M_m564" name="Fe2+_Fe" compartment="C_c" boundaryCondition="false"></species>
<species id="M_m565" name="Fe3+_Fe" compartment="C_c" boundaryCondition="false"></species>
<species id="M_m566" name="beta-Alanine_C3H7NO2" compartment="C_c" boundaryCondition="false"></species>
<species id="M_m567" name="3-Oxopropanoate_C3H4O3" compartment="C_c" boundaryCondition="false"></species>
<species id="M_m568" name="3-Aminopropanal_C3H7NO" compartment="C_c" boundaryCondition="false"></species>
<species id="M_m569" name="1,3-Diaminopropane_C3H10N2" compartment="C_c" boundaryCondition="false"></species>
<species id="M_m570" name="4-Aminobutyraldehyde_C4H9NO" compartment="C_c" boundaryCondition="false"></species>
<species id="M_m571" name="(R)-Pantoate_C6H12O4" compartment="C_c" boundaryCondition="false"></species>
<species id="M_m572" name="Pantothenate_C9H17NO5" compartment="C_c" boundaryCondition="false"></species>
<species id="M_m573" name="Biotin_C10H16N2O3S" compartment="C_c" boundaryCondition="false"></species>
<species id="M_m574" name="Biotinyl-5'-AMP_C20H28N7O9PS" compartment="C_c" boundaryCondition="false"></species>
<species id="M_m575" name="Dethiobiotin_C10H18N2O3" compartment="C_c" boundaryCondition="false"></species>
<species id="M_m576" name="Sulfur_S" compartment="C_c" boundaryCondition="false"></species>
<species id="M_m577" name="5'-Deoxyadenosine_C10H13N5O3" compartment="C_c" boundaryCondition="false"></species>
<species id="M_m578" name="Holo-[carboxylase]_C17H27N5O4SR2" compartment="C_c" boundaryCondition="false"></species>
<species id="M_m579" name="N6-D-Biotinyl-L-lysine_C16H28N4O4S" compartment="C_c" boundaryCondition="false"></species>
<species id="M_m580" name="Peptide_" compartment="C_c" boundaryCondition="false"></species>
<species id="M_m581" name="Apo-[carboxylase]_C7H13N3O2R2" compartment="C_c" boundaryCondition="false"></species>
<species id="M_m582" name="Carnitine_C7H16NO3" compartment="C_p" boundaryCondition="false"></species>
<species id="M_m583" name="O-Acetylcarnitine_C9H18NO4" compartment="C_p" boundaryCondition="false"></species>
<species id="M_m584" name="1-(1-Alkenyl)-sn-glycero-3-phosphoethanolamine_C7H15NO6PR" compartment="C_c" boundaryCondition="false"></species>
<species id="M_m585" name="1-(1-Alkenyl)-sn-glycerol_C5H9O3R" compartment="C_c" boundaryCondition="false"></species>
<species id="M_m586" name="Ethanolamine phosphate_C2H8NO4P" compartment="C_c" boundaryCondition="false"></species>
<species id="M_m587" name="O-1-Alk-1-enyl-2-acyl-sn-glycero-3-phosphoethanolamine_C8H14NO7PR2" compartment="C_c" boundaryCondition="false"></species>
<species id="M_m588" name="Choline_C5H14NO" compartment="C_c" boundaryCondition="false"></species>
<species id="M_m589" name="Plasmenylcholine_C11H21NO7PR2" compartment="C_c" boundaryCondition="false"></species>
<species id="M_m590" name="Ethanolamine_C2H7NO" compartment="C_c" boundaryCondition="false"></species>
<species id="M_m591" name="Acyl-carrier protein_HSR" compartment="C_m" boundaryCondition="false"></species>
<species id="M_m592" name="Malonyl-[acyl-carrier protein]_C3H3O3SR" compartment="C_m" boundaryCondition="false"></species>
<species id="M_m593" name="Acetyl-[acyl-carrier protein]_C2H3OSR" compartment="C_m" boundaryCondition="false"></species>
<species id="M_m594" name="Acetoacetyl-[acp]_C4H5O2SR" compartment="C_m" boundaryCondition="false"></species>
<species id="M_m595" name="(3R)-3-Hydroxybutanoyl-[acyl-carrier protein]_C4H7O2SR" compartment="C_m" boundaryCondition="false"></species>
<species id="M_m596" name="But-2-enoyl-[acyl-carrier protein]_C4H5OSR" compartment="C_m" boundaryCondition="false"></species>
<species id="M_m597" name="Butyryl-[acp]_C4H7OSR" compartment="C_m" boundaryCondition="false"></species>
<species id="M_m598" name="3-Oxohexanoyl-[acp]_C6H9O2SR" compartment="C_m" boundaryCondition="false"></species>
<species id="M_m599" name="(R)-3-Hydroxyhexanoyl-[acp]_C6H11O2SR" compartment="C_m" boundaryCondition="false"></species>
<species id="M_m600" name="trans-Hex-2-enoyl-[acp]_C6H9OSR" compartment="C_m" boundaryCondition="false"></species>
<species id="M_m601" name="Hexanoyl-[acp]_C6H11OSR" compartment="C_m" boundaryCondition="false"></species>
<species id="M_m602" name="3-Oxooctanoyl-[acp]_C8H13O2SR" compartment="C_m" boundaryCondition="false"></species>
<species id="M_m603" name="(3R)-3-Hydroxyoctanoyl-[acyl-carrier protein]_C8H15O2SR" compartment="C_m" boundaryCondition="false"></species>
<species id="M_m604" name="trans-Oct-2-enoyl-[acp]_C8H13OSR" compartment="C_m" boundaryCondition="false"></species>
<species id="M_m605" name="Octanoyl-[acp]_C8H15OSR" compartment="C_m" boundaryCondition="false"></species>
<species id="M_m606" name="3-Oxodecanoyl-[acp]_C10H17O2SR" compartment="C_m" boundaryCondition="false"></species>
<species id="M_m607" name="(3R)-3-Hydroxydecanoyl-[acyl-carrier protein]_C10H19O2SR" compartment="C_m" boundaryCondition="false"></species>
<species id="M_m608" name="trans-Dec-2-enoyl-[acp]_C10H17OSR" compartment="C_m" boundaryCondition="false"></species>
<species id="M_m609" name="Decanoyl-[acp]_C10H19OSR" compartment="C_m" boundaryCondition="false"></species>
<species id="M_m610" name="3-Oxododecanoyl-[acp]_C12H21O2SR" compartment="C_m" boundaryCondition="false"></species>
<species id="M_m611" name="(R)-3-Hydroxydodecanoyl-[acp]_C12H23O2SR" compartment="C_m" boundaryCondition="false"></species>
<species id="M_m612" name="trans-Dodec-2-enoyl-[acp]_C12H21OSR" compartment="C_m" boundaryCondition="false"></species>
<species id="M_m613" name="Dodecanoyl-[acyl-carrier protein]_C12H23OSR" compartment="C_m" boundaryCondition="false"></species>
<species id="M_m614" name="Dodecanoic acid_C12H24O2" compartment="C_m" boundaryCondition="false"></species>
<species id="M_m615" name="3-Oxotetradecanoyl-[acp]_C14H25O2SR" compartment="C_m" boundaryCondition="false"></species>
<species id="M_m616" name="(3R)-3-Hydroxytetradecanoyl-[acyl-carrier protein]_C14H27O2SR" compartment="C_m" boundaryCondition="false"></species>
<species id="M_m617" name="trans-Tetradec-2-enoyl-[acp]_C14H25OSR" compartment="C_m" boundaryCondition="false"></species>
<species id="M_m618" name="Tetradecanoyl-[acp]_C14H27OSR" compartment="C_m" boundaryCondition="false"></species>
<species id="M_m619" name="Tetradecanoic acid_C14H28O2" compartment="C_m" boundaryCondition="false"></species>
<species id="M_m620" name="3-Oxohexadecanoyl-[acp]_C16H29O2SR" compartment="C_m" boundaryCondition="false"></species>
<species id="M_m621" name="(3R)-3-Hydroxypalmitoyl-[acyl-carrier protein]_C16H31O2SR" compartment="C_m" boundaryCondition="false"></species>
<species id="M_m622" name="trans-Hexadec-2-enoyl-[acp]_C16H29OSR" compartment="C_m" boundaryCondition="false"></species>
<species id="M_m623" name="Hexadecanoyl-[acp]_C16H31OSR" compartment="C_m" boundaryCondition="false"></species>
<species id="M_m624" name="Hexadecanoic acid_C16H32O2" compartment="C_m" boundaryCondition="false"></species>
<species id="M_m625" name="Hexadecanoic acid_C16H32O2" compartment="C_c" boundaryCondition="false"></species>
<species id="M_m626" name="Palmitoyl-CoA_C37H66N7O17P3S" compartment="C_c" boundaryCondition="false"></species>
<species id="M_m627" name="3-Oxostearoyl-[acp]_C18H33O2SR" compartment="C_m" boundaryCondition="false"></species>
<species id="M_m628" name="3-Hydroxyoctadecanoyl-[acp]_C18H35O2SR" compartment="C_m" boundaryCondition="false"></species>
<species id="M_m629" name="(2E)-Octadecenoyl-[acp]_C18H33OSR" compartment="C_m" boundaryCondition="false"></species>
<species id="M_m630" name="Octadecanoyl-[acyl-carrier protein]_C18H35OSR" compartment="C_m" boundaryCondition="false"></species>
<species id="M_m631" name="Octadecanoic acid_C18H36O2" compartment="C_m" boundaryCondition="false"></species>
<species id="M_m632" name="Acyl-carrier protein_HSR" compartment="C_c" boundaryCondition="false"></species>
<species id="M_m633" name="Acetyl-[acyl-carrier protein]_C2H3OSR" compartment="C_c" boundaryCondition="false"></species>
<species id="M_m634" name="Malonyl-[acyl-carrier protein]_C3H3O3SR" compartment="C_c" boundaryCondition="false"></species>
<species id="M_m635" name="Acetoacetyl-[acp]_C4H5O2SR" compartment="C_c" boundaryCondition="false"></species>
<species id="M_m636" name="(3R)-3-Hydroxybutanoyl-[acyl-carrier protein]_C4H7O2SR" compartment="C_c" boundaryCondition="false"></species>
<species id="M_m637" name="But-2-enoyl-[acyl-carrier protein]_C4H5OSR" compartment="C_c" boundaryCondition="false"></species>
<species id="M_m638" name="Butyryl-[acp]_C4H7OSR" compartment="C_c" boundaryCondition="false"></species>
<species id="M_m639" name="3-Oxohexanoyl-[acp]_C6H9O2SR" compartment="C_c" boundaryCondition="false"></species>
<species id="M_m640" name="(R)-3-Hydroxyhexanoyl-[acp]_C6H11O2SR" compartment="C_c" boundaryCondition="false"></species>
<species id="M_m641" name="trans-Hex-2-enoyl-[acp]_C6H9OSR" compartment="C_c" boundaryCondition="false"></species>
<species id="M_m642" name="Hexanoyl-[acp]_C6H11OSR" compartment="C_c" boundaryCondition="false"></species>
<species id="M_m643" name="3-Oxooctanoyl-[acp]_C8H13O2SR" compartment="C_c" boundaryCondition="false"></species>
<species id="M_m644" name="(3R)-3-Hydroxyoctanoyl-[acyl-carrier protein]_C8H15O2SR" compartment="C_c" boundaryCondition="false"></species>
<species id="M_m645" name="trans-Oct-2-enoyl-[acp]_C8H13OSR" compartment="C_c" boundaryCondition="false"></species>
<species id="M_m646" name="Octanoyl-[acp]_C8H15OSR" compartment="C_c" boundaryCondition="false"></species>
<species id="M_m647" name="3-Oxodecanoyl-[acp]_C10H17O2SR" compartment="C_c" boundaryCondition="false"></species>
<species id="M_m648" name="(3R)-3-Hydroxydecanoyl-[acyl-carrier protein]_C10H19O2SR" compartment="C_c" boundaryCondition="false"></species>
<species id="M_m649" name="trans-Dec-2-enoyl-[acp]_C10H17OSR" compartment="C_c" boundaryCondition="false"></species>
<species id="M_m650" name="Decanoyl-[acp]_C10H19OSR" compartment="C_c" boundaryCondition="false"></species>
<species id="M_m651" name="3-Oxododecanoyl-[acp]_C12H21O2SR" compartment="C_c" boundaryCondition="false"></species>
<species id="M_m652" name="(R)-3-Hydroxydodecanoyl-[acp]_C12H23O2SR" compartment="C_c" boundaryCondition="false"></species>
<species id="M_m653" name="trans-Dodec-2-enoyl-[acp]_C12H21OSR" compartment="C_c" boundaryCondition="false"></species>
<species id="M_m654" name="Dodecanoyl-[acyl-carrier protein]_C12H23OSR" compartment="C_c" boundaryCondition="false"></species>
<species id="M_m655" name="Dodecanoic acid_C12H24O2" compartment="C_c" boundaryCondition="false"></species>
<species id="M_m656" name="3-Oxotetradecanoyl-[acp]_C14H25O2SR" compartment="C_c" boundaryCondition="false"></species>
<species id="M_m657" name="(3R)-3-Hydroxytetradecanoyl-[acyl-carrier protein]_C14H27O2SR" compartment="C_c" boundaryCondition="false"></species>
<species id="M_m658" name="trans-Tetradec-2-enoyl-[acp]_C14H25OSR" compartment="C_c" boundaryCondition="false"></species>
<species id="M_m659" name="Tetradecanoyl-[acp]_C14H27OSR" compartment="C_c" boundaryCondition="false"></species>
<species id="M_m660" name="Tetradecanoic acid_C14H28O2" compartment="C_c" boundaryCondition="false"></species>
<species id="M_m661" name="3-Oxohexadecanoyl-[acp]_C16H29O2SR" compartment="C_c" boundaryCondition="false"></species>
<species id="M_m662" name="(3R)-3-Hydroxypalmitoyl-[acyl-carrier protein]_C16H31O2SR" compartment="C_c" boundaryCondition="false"></species>
<species id="M_m663" name="trans-Hexadec-2-enoyl-[acp]_C16H29OSR" compartment="C_c" boundaryCondition="false"></species>
<species id="M_m664" name="Hexadecanoyl-[acp]_C16H31OSR" compartment="C_c" boundaryCondition="false"></species>
<species id="M_m665" name="3-Oxostearoyl-[acp]_C18H33O2SR" compartment="C_c" boundaryCondition="false"></species>
<species id="M_m666" name="3-Hydroxyoctadecanoyl-[acp]_C18H35O2SR" compartment="C_c" boundaryCondition="false"></species>
<species id="M_m667" name="(2E)-Octadecenoyl-[acp]_C18H33OSR" compartment="C_c" boundaryCondition="false"></species>
<species id="M_m668" name="Octadecanoyl-[acyl-carrier protein]_C18H35OSR" compartment="C_c" boundaryCondition="false"></species>
<species id="M_m669" name="Octadecanoic acid_C18H36O2" compartment="C_c" boundaryCondition="false"></species>
<species id="M_m670" name="Octadecanoyl-CoA_" compartment="C_c" boundaryCondition="false"></species>
<species id="M_m671" name="Hexadecenoyl-[acyl-carrier protein]_C16H29OSR" compartment="C_c" boundaryCondition="false"></species>
<species id="M_m672" name="(9Z)-Hexadecenoic acid_C16H30O2" compartment="C_c" boundaryCondition="false"></species>
<species id="M_m673" name="Stearoyl-[acp]_" compartment="C_c" boundaryCondition="false"></species>
<species id="M_m674" name="(9Z)-Octadecenoyl-[acp]_" compartment="C_c" boundaryCondition="false"></species>
<species id="M_m675" name="(9Z)-Octadecenoic acid_C18H34O2" compartment="C_c" boundaryCondition="false"></species>
<species id="M_m676" name="(9Z)-Octadecenoyl-CoA_C39H68N7O17P3S" compartment="C_c" boundaryCondition="false"></species>
<species id="M_m677" name="(9Z,12Z)-Octadecadienoyl-[acp]_" compartment="C_c" boundaryCondition="false"></species>
<species id="M_m678" name="(9Z,12Z)-Octadecadienoic acid_C18H32O2" compartment="C_c" boundaryCondition="false"></species>
<species id="M_m679" name="(9Z,12Z)-Octadecadienoyl-CoA_C39H66N7O17P3S" compartment="C_c" boundaryCondition="false"></species>
<species id="M_m680" name="(9Z,12Z,15Z)-Octadecatrienoyl-[acp]_" compartment="C_c" boundaryCondition="false"></species>
<species id="M_m681" name="(9Z,12Z,15Z)-Octadecatrienoyl-CoA_C39H64N7O17P3S" compartment="C_c" boundaryCondition="false"></species>
<species id="M_m682" name="Stearoyl-CoA_C39H70N7O17P3S" compartment="C_c" boundaryCondition="false"></species>
<species id="M_m683" name="3-Eicosanoyl-CoA_" compartment="C_c" boundaryCondition="false"></species>
<species id="M_m684" name="3-Hydroxyeicosanoyl-CoA_" compartment="C_c" boundaryCondition="false"></species>
<species id="M_m685" name="(2E)-Eicosanoyl-CoA_" compartment="C_c" boundaryCondition="false"></species>
<species id="M_m686" name="Eicosanoyl-CoA_C41H74N7O17P3S" compartment="C_c" boundaryCondition="false"></species>
<species id="M_m687" name="3-Docosanoyl-CoA_" compartment="C_c" boundaryCondition="false"></species>
<species id="M_m688" name="3-Hydroxydocosanoyl-CoA_" compartment="C_c" boundaryCondition="false"></species>
<species id="M_m689" name="(2E)-Docosanoyl-CoA_" compartment="C_c" boundaryCondition="false"></species>
<species id="M_m690" name="Docosanoyl-CoA_C43H78N7O17P3S" compartment="C_c" boundaryCondition="false"></species>
<species id="M_m691" name="3-Tetracosanoyl-CoA_" compartment="C_c" boundaryCondition="false"></species>
<species id="M_m692" name="3-Hydroxytetracosanoyl-CoA_" compartment="C_c" boundaryCondition="false"></species>
<species id="M_m693" name="(2E)-Tetracosanoyl-CoA_" compartment="C_c" boundaryCondition="false"></species>
<species id="M_m694" name="Tetracosanoyl-CoA_C45H82N7O17P3S" compartment="C_c" boundaryCondition="false"></species>
<species id="M_m695" name="3-Hexacosanoyl-CoA_" compartment="C_c" boundaryCondition="false"></species>
<species id="M_m696" name="3-Hydroxyhexacosanoyl-CoA_" compartment="C_c" boundaryCondition="false"></species>
<species id="M_m697" name="(2E)-Hexacosanoyl-CoA_" compartment="C_c" boundaryCondition="false"></species>
<species id="M_m698" name="Hexacosanoyl-CoA_" compartment="C_c" boundaryCondition="false"></species>
<species id="M_m699" name="sn-Glycerol 3-phosphate_C3H9O6P" compartment="C_c" boundaryCondition="false"></species>
<species id="M_m700" name="Glycerol_C3H8O3" compartment="C_c" boundaryCondition="false"></species>
<species id="M_m701" name="Glycerone_C3H6O3" compartment="C_c" boundaryCondition="false"></species>
<species id="M_m702" name="D-Glyceraldehyde_C3H6O3" compartment="C_c" boundaryCondition="false"></species>
<species id="M_m703" name="1-Acyl-sn-glycerol 3-phosphate_C4H8O7PR" compartment="C_c" boundaryCondition="false"></species>
<species id="M_m704" name="1,2-Diacyl-sn-glycerol 3-phosphate_C5H7O8PR2" compartment="C_c" boundaryCondition="false"></species>
<species id="M_m705" name="Triacylglycerol_C6H5O6R3" compartment="C_c" boundaryCondition="false"></species>
<species id="M_m706" name="1,2-Diacyl-sn-glycerol  3-phosphate_" compartment="C_c" boundaryCondition="false"></species>
<species id="M_m707" name="1,2-Diacyl-sn-glycerol_C5H6O5R2" compartment="C_c" boundaryCondition="false"></species>
<species id="M_m708" name="Phospholipids_" compartment="C_c" boundaryCondition="false"></species>
<species id="M_m709" name="Lysophospholipid_C4H7O7PR2" compartment="C_c" boundaryCondition="false"></species>
<species id="M_m710" name="Hexacosanoyl-CoA_" compartment="C_p" boundaryCondition="false"></species>
<species id="M_m711" name="Oxygen_O2" compartment="C_p" boundaryCondition="false"></species>
<species id="M_m712" name="trans-Hexacosa-2-enoyl-CoA_" compartment="C_p" boundaryCondition="false"></species>
<species id="M_m713" name="H2O2_H2O2" compartment="C_p" boundaryCondition="false"></species>
<species id="M_m714" name="(S)-3-Hydroxyhexacosanoyl-CoA_" compartment="C_p" boundaryCondition="false"></species>
<species id="M_m715" name="3-Oxohexacosanoyl-CoA_" compartment="C_p" boundaryCondition="false"></species>
<species id="M_m716" name="Tetracosanoyl-CoA_C45H82N7O17P3S" compartment="C_p" boundaryCondition="false"></species>
<species id="M_m717" name="trans-Tetracosa-2-enoyl-CoA_" compartment="C_p" boundaryCondition="false"></species>
<species id="M_m718" name="(S)-3-Hydroxytetracosanoyl-CoA_" compartment="C_p" boundaryCondition="false"></species>
<species id="M_m719" name="3-Oxotetracosanoyl-CoA_" compartment="C_p" boundaryCondition="false"></species>
<species id="M_m720" name="Docosanoyl-CoA_C43H78N7O17P3S" compartment="C_p" boundaryCondition="false"></species>
<species id="M_m721" name="trans-Docosa-2-enoyl-CoA_" compartment="C_p" boundaryCondition="false"></species>
<species id="M_m722" name="(S)-3-Hydroxydocosanoyl-CoA_" compartment="C_p" boundaryCondition="false"></species>
<species id="M_m723" name="3-Oxodocosanoyl-CoA_" compartment="C_p" boundaryCondition="false"></species>
<species id="M_m724" name="Eicosanoyl-CoA_C41H74N7O17P3S" compartment="C_p" boundaryCondition="false"></species>
<species id="M_m725" name="trans-Eicosa-2-enoyl-CoA_" compartment="C_p" boundaryCondition="false"></species>
<species id="M_m726" name="(S)-3-Hydroxyeicosanoyl-CoA_" compartment="C_p" boundaryCondition="false"></species>
<species id="M_m727" name="3-Oxoeicosanoyl-CoA_" compartment="C_p" boundaryCondition="false"></species>
<species id="M_m728" name="Stearoyl-CoA_C39H70N7O17P3S" compartment="C_p" boundaryCondition="false"></species>
<species id="M_m729" name="trans-Octadec-2-enoyl-CoA_C39H68N7O17P3S" compartment="C_p" boundaryCondition="false"></species>
<species id="M_m730" name="(S)-3-Hydroxyoctadecanoyl-CoA_" compartment="C_p" boundaryCondition="false"></species>
<species id="M_m731" name="3-Oxooctadecanoyl-CoA_C39H68N7O18P3S" compartment="C_p" boundaryCondition="false"></species>
<species id="M_m732" name="Palmitoyl-CoA_C37H66N7O17P3S" compartment="C_p" boundaryCondition="false"></species>
<species id="M_m733" name="trans-Hexadec-2-enoyl-CoA_C37H64N7O17P3S" compartment="C_p" boundaryCondition="false"></species>
<species id="M_m734" name="(S)-3-Hydroxyhexadecanoyl-CoA_C37H66N7O18P3S" compartment="C_p" boundaryCondition="false"></species>
<species id="M_m735" name="3-Oxopalmitoyl-CoA_C37H64N7O18P3S" compartment="C_p" boundaryCondition="false"></species>
<species id="M_m736" name="Tetradecanoyl-CoA_C35H62N7O17P3S" compartment="C_p" boundaryCondition="false"></species>
<species id="M_m737" name="trans-Tetradec-2-enoyl-CoA_C35H60N7O17P3S" compartment="C_p" boundaryCondition="false"></species>
<species id="M_m738" name="(S)-3-Hydroxytetradecanoyl-CoA_C35H62N7O18P3S" compartment="C_p" boundaryCondition="false"></species>
<species id="M_m739" name="3-Oxotetradecanoyl-CoA_C35H60N7O18P3S" compartment="C_p" boundaryCondition="false"></species>
<species id="M_m740" name="Dodecanoyl-CoA_C33H58N7O17P3S" compartment="C_p" boundaryCondition="false"></species>
<species id="M_m741" name="2-trans-Dodecenoyl-CoA_C33H56N7O17P3S" compartment="C_p" boundaryCondition="false"></species>
<species id="M_m742" name="(S)-3-Hydroxydodecanoyl-CoA_C33H58N7O18P3S" compartment="C_p" boundaryCondition="false"></species>
<species id="M_m743" name="3-Oxododecanoyl-CoA_C33H56N7O18P3S" compartment="C_p" boundaryCondition="false"></species>
<species id="M_m744" name="Decanoyl-CoA_C31H54N7O17P3S" compartment="C_p" boundaryCondition="false"></species>
<species id="M_m745" name="trans-Dec-2-enoyl-CoA_C31H52N7O17P3S" compartment="C_p" boundaryCondition="false"></species>
<species id="M_m746" name="(S)-Hydroxydecanoyl-CoA_C31H54N7O18P3S" compartment="C_p" boundaryCondition="false"></species>
<species id="M_m747" name="3-Oxodecanoyl-CoA_C31H52N7O18P3S" compartment="C_p" boundaryCondition="false"></species>
<species id="M_m748" name="Octanoyl-CoA_C29H50N7O17P3S" compartment="C_p" boundaryCondition="false"></species>
<species id="M_m749" name="trans-Oct-2-enoyl-CoA_C29H48N7O17P3S" compartment="C_p" boundaryCondition="false"></species>
<species id="M_m750" name="(S)-Hydroxyoctanoyl-CoA_C29H50N7O18P3S" compartment="C_p" boundaryCondition="false"></species>
<species id="M_m751" name="3-Oxooctanoyl-CoA_C29H48N7O18P3S" compartment="C_p" boundaryCondition="false"></species>
<species id="M_m752" name="Hexanoyl-CoA_C27H46N7O17P3S" compartment="C_p" boundaryCondition="false"></species>
<species id="M_m753" name="trans-Hex-2-enoyl-CoA_C27H44N7O17P3S" compartment="C_p" boundaryCondition="false"></species>
<species id="M_m754" name="(S)-Hydroxyhexanoyl-CoA_C27H46N7O18P3S" compartment="C_p" boundaryCondition="false"></species>
<species id="M_m755" name="3-Oxohexanoyl-CoA_C27H44N7O18P3S" compartment="C_p" boundaryCondition="false"></species>
<species id="M_m756" name="Butanoyl-CoA_C25H42N7O17P3S" compartment="C_p" boundaryCondition="false"></species>
<species id="M_m757" name="Crotonoyl-CoA_C25H40N7O17P3S" compartment="C_p" boundaryCondition="false"></species>
<species id="M_m758" name="(S)-3-Hydroxybutanoyl-CoA_C25H42N7O18P3S" compartment="C_p" boundaryCondition="false"></species>
<species id="M_m759" name="(9Z)-Octadecenoyl-CoA_C39H68N7O17P3S" compartment="C_p" boundaryCondition="false"></species>
<species id="M_m760" name="(9Z,12Z)-Octadecadienoyl-CoA_C39H66N7O17P3S" compartment="C_p" boundaryCondition="false"></species>
<species id="M_m761" name="(9Z,12Z,15Z)-Octadecatrienoyl-CoA_C39H64N7O17P3S" compartment="C_p" boundaryCondition="false"></species>
<species id="M_m762" name="Hexadecanal_C16H32O" compartment="C_c" boundaryCondition="false"></species>
<species id="M_m763" name="L-Aspartate_C4H7NO4" compartment="C_p" boundaryCondition="false"></species>
<species id="M_m764" name="2-Oxoglutarate_C5H6O5" compartment="C_p" boundaryCondition="false"></species>
<species id="M_m765" name="L-Glutamate_C5H9NO4" compartment="C_p" boundaryCondition="false"></species>
<species id="M_m766" name="Naringenin_C15H12O5" compartment="C_c" boundaryCondition="false"></species>
<species id="M_m767" name="Dihydrokaempferol_C15H12O6" compartment="C_c" boundaryCondition="false"></species>
<species id="M_m768" name="cis-3,4-Leucopelargonidin_C15H14O6" compartment="C_c" boundaryCondition="false"></species>
<species id="M_m769" name="Formamidopyrimidine nucleoside triphosphate_C10H18N5O15P3" compartment="C_c" boundaryCondition="false"></species>
<species id="M_m770" name="Folate_C19H19N7O6" compartment="C_m" boundaryCondition="false"></species>
<species id="M_m771" name="Tetrahydrofolyl-[Glu](2)_C24H30N8O9" compartment="C_c" boundaryCondition="false"></species>
<species id="M_m772" name="4-Amino-4-deoxychorismate_C10H11NO5" compartment="C_c" boundaryCondition="false"></species>
<species id="M_m773" name="Dihydrofolate_C19H21N7O6" compartment="C_m" boundaryCondition="false"></species>
<species id="M_m774" name="Dihydropteroate_C14H14N6O3" compartment="C_c" boundaryCondition="false"></species>
<species id="M_m775" name="2-Amino-4-hydroxy-6-hydroxymethyl-7,8-dihydropteridine_C7H9N5O2" compartment="C_c" boundaryCondition="false"></species>
<species id="M_m776" name="4-Aminobenzoate_C7H7NO2" compartment="C_c" boundaryCondition="false"></species>
<species id="M_m777" name="2-Amino-7,8-dihydro-4-hydroxy-6-(diphosphooxymethyl)pteridine_C7H11N5O8P2" compartment="C_c" boundaryCondition="false"></species>
<species id="M_m778" name="2-Amino-4-hydroxy-6-(D-erythro-1,2,3-trihydroxypropyl)-7,8- dihydropteridine_C9H13N5O4" compartment="C_c" boundaryCondition="false"></species>
<species id="M_m779" name="2-Amino-4-hydroxy-6-(erythro-1,2,3-trihydroxypropyl)dihydropteridine triphosphate_C9H16N5O13P3" compartment="C_c" boundaryCondition="false"></species>
<species id="M_m780" name="2,5-Diamino-6-(5'-triphosphoryl-3',4'-trihydroxy-2'-oxopentyl)-amino-4-oxopyrimidine_" compartment="C_c" boundaryCondition="false"></species>
<species id="M_m781" name="2,5-Diaminopyrimidine nucleoside triphosphate_C9H18N5O14P3" compartment="C_c" boundaryCondition="false"></species>
<species id="M_m782" name="beta-D-Fructose_C6H12O6" compartment="C_c" boundaryCondition="false"></species>
<species id="M_m783" name="D-Mannose 1-phosphate_C6H13O9P" compartment="C_c" boundaryCondition="false"></species>
<species id="M_m784" name="GDP-mannose_C16H25N5O16P2" compartment="C_c" boundaryCondition="false"></species>
<species id="M_m785" name="D-Mannose_C6H12O6" compartment="C_c" boundaryCondition="false"></species>
<species id="M_m786" name="D-Mannose 6-phosphate_C6H13O9P" compartment="C_c" boundaryCondition="false"></species>
<species id="M_m787" name="beta-D-Fructose 2,6-bisphosphate_C6H14O12P2" compartment="C_c" boundaryCondition="false"></species>
<species id="M_m788" name="D-Sorbitol_C6H14O6" compartment="C_c" boundaryCondition="false"></species>
<species id="M_m789" name="D-Sorbitol 6-phosphate_C6H15O9P" compartment="C_c" boundaryCondition="false"></species>
<species id="M_m790" name="Sterol_C17H28O" compartment="C_c" boundaryCondition="false"></species>
<species id="M_m791" name="Sterol 3-beta-D-glucoside_C23H38O6" compartment="C_c" boundaryCondition="false"></species>
<species id="M_m792" name="3-Oxo-5alpha-steroid_C19H30O" compartment="C_c" boundaryCondition="false"></species>
<species id="M_m793" name="3-Oxo-delta4-steroid_C19H28O" compartment="C_c" boundaryCondition="false"></species>
<species id="M_m794" name="Reduced acceptor_" compartment="C_c" boundaryCondition="false"></species>
<species id="M_m795" name="Glutathione disulfide_C20H32N6O12S2" compartment="C_m" boundaryCondition="false"></species>
<species id="M_m796" name="Glutathione_C10H17N3O6S" compartment="C_m" boundaryCondition="false"></species>
<species id="M_m797" name="Glutathione disulfide_C20H32N6O12S2" compartment="C_c" boundaryCondition="false"></species>
<species id="M_m798" name="Glutathione_C10H17N3O6S" compartment="C_c" boundaryCondition="false"></species>
<species id="M_m799" name="5-Oxoproline_C5H7NO3" compartment="C_c" boundaryCondition="false"></species>
<species id="M_m800" name="Cys-Gly_C5H10N2O3S" compartment="C_c" boundaryCondition="false"></species>
<species id="M_m801" name="gamma-L-Glutamyl-L-cysteine_C8H14N2O5S" compartment="C_c" boundaryCondition="false"></species>
<species id="M_m802" name="Trypanothione disulfide_C27H47N9O10S2" compartment="C_c" boundaryCondition="false"></species>
<species id="M_m803" name="Trypanothione_C27H49N9O10S2" compartment="C_c" boundaryCondition="false"></species>
<species id="M_m804" name="(5-L-Glutamyl)-peptide_" compartment="C_c" boundaryCondition="false"></species>
<species id="M_m805" name="Amino acid_C2H4NO2R" compartment="C_c" boundaryCondition="false"></species>
<species id="M_m806" name="5-L-Glutamyl amino acid_C7H11N2O5R" compartment="C_c" boundaryCondition="false"></species>
<species id="M_m807" name="Cadaverine_C5H14N2" compartment="C_c" boundaryCondition="false"></species>
<species id="M_m808" name="Aminopropylcadaverine_C8H21N3" compartment="C_c" boundaryCondition="false"></species>
<species id="M_m809" name="Tryparedoxin_" compartment="C_c" boundaryCondition="false"></species>
<species id="M_m810" name="ROOH_HO2R" compartment="C_c" boundaryCondition="false"></species>
<species id="M_m811" name="Tryparedoxin disulfide_" compartment="C_c" boundaryCondition="false"></species>
<species id="M_m812" name="ROH_HOR" compartment="C_c" boundaryCondition="false"></species>
<species id="M_m813" name="Ribonucleoside diphosphate_C5H11O10P2R" compartment="C_c" boundaryCondition="false"></species>
<species id="M_m814" name="2'-Deoxyribonucleoside diphosphate_C5H11O9P2R" compartment="C_c" boundaryCondition="false"></species>
<species id="M_m815" name="G00144_" compartment="C_c" boundaryCondition="false"></species>
<species id="M_m816" name="G00145_" compartment="C_c" boundaryCondition="false"></species>
<species id="M_m817" name="Acylglycerone phosphate_C4H6O7PR" compartment="C_c" boundaryCondition="false"></species>
<species id="M_m818" name="sn-Glycerol 3-phosphate_C3H9O6P" compartment="C_m" boundaryCondition="false"></species>
<species id="M_m819" name="Glycerone phosphate_C3H7O6P" compartment="C_m" boundaryCondition="false"></species>
<species id="M_m820" name="CDP-diacylglycerol_C14H19N3O15P2R2" compartment="C_c" boundaryCondition="false"></species>
<species id="M_m821" name="Phosphatidylserine_C8H12NO10PR2" compartment="C_c" boundaryCondition="false"></species>
<species id="M_m822" name="Phosphatidylglycerophosphate_C8H14O13P2R2" compartment="C_c" boundaryCondition="false"></species>
<species id="M_m823" name="Phosphatidylglycerol_C8H13O10PR2" compartment="C_c" boundaryCondition="false"></species>
<species id="M_m824" name="1-Acyl-sn-glycero-3-phosphoglycerol_C7H14O9PR" compartment="C_c" boundaryCondition="false"></species>
<species id="M_m825" name="Cardiolipin_C13H18O17P2R4" compartment="C_c" boundaryCondition="false"></species>
<species id="M_m826" name="Monolysocardiolipin_C12H19O16P2R3" compartment="C_c" boundaryCondition="false"></species>
<species id="M_m827" name="Phosphatidylethanolamine_C7H12NO8PR2" compartment="C_c" boundaryCondition="false"></species>
<species id="M_m828" name="Phosphatidylserine_C8H12NO10PR2" compartment="C_g" boundaryCondition="false"></species>
<species id="M_m829" name="Phosphatidylethanolamine_C7H12NO8PR2" compartment="C_g" boundaryCondition="false"></species>
<species id="M_m830" name="CO2_CO2" compartment="C_g" boundaryCondition="false"></species>
<species id="M_m831" name="Phosphatidylserine_C8H12NO10PR2" compartment="C_v" boundaryCondition="false"></species>
<species id="M_m832" name="Phosphatidylethanolamine_C7H12NO8PR2" compartment="C_v" boundaryCondition="false"></species>
<species id="M_m833" name="CO2_CO2" compartment="C_v" boundaryCondition="false"></species>
<species id="M_m834" name="Phosphatidylserine_C8H12NO10PR2" compartment="C_m" boundaryCondition="false"></species>
<species id="M_m835" name="Phosphatidylethanolamine_C7H12NO8PR2" compartment="C_m" boundaryCondition="false"></species>
<species id="M_m836" name="Choline phosphate_C5H15NO4P" compartment="C_c" boundaryCondition="false"></species>
<species id="M_m837" name="CDP-choline_C14H26N4O11P2" compartment="C_c" boundaryCondition="false"></species>
<species id="M_m838" name="Phosphatidylcholine_C10H18NO8PR2" compartment="C_c" boundaryCondition="false"></species>
<species id="M_m839" name="CDP-ethanolamine_C11H20N4O11P2" compartment="C_c" boundaryCondition="false"></species>
<species id="M_m840" name="Phosphatidyl-N-methylethanolamine_C8H14NO8PR2" compartment="C_c" boundaryCondition="false"></species>
<species id="M_m841" name="Phosphatidyl-N-dimethylethanolamine_C9H16NO8PR2" compartment="C_c" boundaryCondition="false"></species>
<species id="M_m842" name="1-Acyl-sn-glycero-3-phosphocholine_C9H20NO7PR" compartment="C_c" boundaryCondition="false"></species>
<species id="M_m843" name="sn-glycero-3-Phosphocholine_C8H21NO6P" compartment="C_c" boundaryCondition="false"></species>
<species id="M_m844" name="1-Acyl-sn-glycero-3-phosphoethanolamine_C6H13NO7PR" compartment="C_c" boundaryCondition="false"></species>
<species id="M_m845" name="sn-glycero-3-Phosphoethanolamine_C5H14NO6P" compartment="C_c" boundaryCondition="false"></species>
<species id="M_m846" name="1-Phosphatidyl-D-myo-inositol_C11H17O13PR2" compartment="C_c" boundaryCondition="false"></species>
<species id="M_m847" name="Inositol 1-phosphate_C6H13O9P" compartment="C_c" boundaryCondition="false"></species>
<species id="M_m848" name="Diacylglycerylhomoserine_C9H13NO7R2" compartment="C_c" boundaryCondition="false"></species>
<species id="M_m849" name="UDP-N-acetyl-D-glucosamine_C17H27N3O17P2" compartment="C_r" boundaryCondition="false"></species>
<species id="M_m850" name="1-Phosphatidyl-D-myo-inositol_C11H17O13PR2" compartment="C_r" boundaryCondition="false"></species>
<species id="M_m851" name="UDP_C9H14N2O12P2" compartment="C_r" boundaryCondition="false"></species>
<species id="M_m852" name="G00143_" compartment="C_r" boundaryCondition="false"></species>
<species id="M_m853" name="G00144_" compartment="C_r" boundaryCondition="false"></species>
<species id="M_m854" name="Acetate_C2H4O2" compartment="C_r" boundaryCondition="false"></species>
<species id="M_m855" name="Palmitoyl-CoA_C37H66N7O17P3S" compartment="C_r" boundaryCondition="false"></species>
<species id="M_m856" name="G00145_" compartment="C_r" boundaryCondition="false"></species>
<species id="M_m857" name="CoA_C21H36N7O16P3S" compartment="C_r" boundaryCondition="false"></species>
<species id="M_m858" name="Dolichyl phosphate D-mannose_" compartment="C_r" boundaryCondition="false"></species>
<species id="M_m859" name="Dolichyl phosphate_" compartment="C_r" boundaryCondition="false"></species>
<species id="M_m860" name="G00146_" compartment="C_r" boundaryCondition="false"></species>
<species id="M_m861" name="Phosphatidylethanolamine_C7H12NO8PR2" compartment="C_r" boundaryCondition="false"></species>
<species id="M_m862" name="Diacylglycerol_C5H6O5R2" compartment="C_r" boundaryCondition="false"></species>
<species id="M_m863" name="G00147_" compartment="C_r" boundaryCondition="false"></species>
<species id="M_m864" name="G00148_" compartment="C_r" boundaryCondition="false"></species>
<species id="M_m865" name="G00149_" compartment="C_r" boundaryCondition="false"></species>
<species id="M_m866" name="(Ino(acyl)-P)1 (Man)4 (EtN)2 (P)2_" compartment="C_c" boundaryCondition="false"></species>
<species id="M_m867" name="Diacylglycerol_C5H6O5R2" compartment="C_c" boundaryCondition="false"></species>
<species id="M_m868" name="(Ino(acyl)-P)1 (Man)4 (EtN)3 (P)3_" compartment="C_c" boundaryCondition="false"></species>
<species id="M_m869" name="Dolichyl phosphate D-mannose_" compartment="C_g" boundaryCondition="false"></species>
<species id="M_m870" name="G00149_" compartment="C_g" boundaryCondition="false"></species>
<species id="M_m871" name="Dolichyl phosphate_" compartment="C_g" boundaryCondition="false"></species>
<species id="M_m872" name="G00140_" compartment="C_g" boundaryCondition="false"></species>
<species id="M_m873" name="G00140_" compartment="C_r" boundaryCondition="false"></species>
<species id="M_m874" name="G13044_" compartment="C_r" boundaryCondition="false"></species>
<species id="M_m875" name="G00011_" compartment="C_r" boundaryCondition="false"></species>
<species id="M_m876" name="D-Mannose_C6H12O6" compartment="C_r" boundaryCondition="false"></species>
<species id="M_m877" name="G10694_" compartment="C_r" boundaryCondition="false"></species>
<species id="M_m878" name="GDP-D-mannose_C16H25N5O16P2" compartment="C_g" boundaryCondition="false"></species>
<species id="M_m879" name="G10694_" compartment="C_g" boundaryCondition="false"></species>
<species id="M_m880" name="GDP_C10H15N5O11P2" compartment="C_g" boundaryCondition="false"></species>
<species id="M_m881" name="G01813_" compartment="C_g" boundaryCondition="false"></species>
<species id="M_m882" name="1-(5-Phospho-D-ribosyl)-ATP_C15H25N5O20P4" compartment="C_c" boundaryCondition="false"></species>
<species id="M_m883" name="L-Histidinal_C6H9N3O" compartment="C_c" boundaryCondition="false"></species>
<species id="M_m884" name="Urocanate_C6H6N2O2" compartment="C_c" boundaryCondition="false"></species>
<species id="M_m885" name="5-Formiminotetrahydrofolate_C20H24N8O6" compartment="C_c" boundaryCondition="false"></species>
<species id="M_m886" name="N-Formimino-L-glutamate_C6H10N2O4" compartment="C_c" boundaryCondition="false"></species>
<species id="M_m887" name="4-Imidazolone-5-propanoate_C6H8N2O3" compartment="C_c" boundaryCondition="false"></species>
<species id="M_m888" name="L-Histidinol_C6H11N3O" compartment="C_c" boundaryCondition="false"></species>
<species id="M_m889" name="L-Histidinol phosphate_C6H12N3O4P" compartment="C_c" boundaryCondition="false"></species>
<species id="M_m890" name="3-(Imidazol-4-yl)-2-oxopropyl phosphate_C6H9N2O5P" compartment="C_c" boundaryCondition="false"></species>
<species id="M_m891" name="D-erythro-1-(Imidazol-4-yl)glycerol 3-phosphate_C6H11N2O6P" compartment="C_c" boundaryCondition="false"></species>
<species id="M_m892" name="Phosphoribosyl-AMP_C15H23N5O14P2" compartment="C_c" boundaryCondition="false"></species>
<species id="M_m893" name="5-(5-Phospho-D-ribosylaminoformimino)-1-(5-phosphoribosyl)- imidazole-4-carboxamide_C15H25N5O15P2" compartment="C_c" boundaryCondition="false"></species>
<species id="M_m894" name="N-(5'-Phospho-D-1'-ribulosylformimino)-5-amino-1-(5''-phospho-D- ribosyl)-4-imidazolecarboxamide_C15H25N5O15P2" compartment="C_c" boundaryCondition="false"></species>
<species id="M_m895" name="[Myeline basic protein] L-arginine_C7H13N5O2R2" compartment="C_c" boundaryCondition="false"></species>
<species id="M_m896" name="[Myeline basic protein] N(omega)-methyl-L-arginine_C8H15N5O2R2" compartment="C_c" boundaryCondition="false"></species>
<species id="M_m897" name="myo-Inositol_C6H12O6" compartment="C_c" boundaryCondition="false"></species>
<species id="M_m898" name="myo-Inositol 4-phosphate_C6H13O9P" compartment="C_c" boundaryCondition="false"></species>
<species id="M_m899" name="1D-myo-Inositol 3-phosphate_C6H13O9P" compartment="C_c" boundaryCondition="false"></species>
<species id="M_m900" name="1-Phosphatidyl-1D-myo-inositol 4-phosphate_C11H18O16P2R2" compartment="C_c" boundaryCondition="false"></species>
<species id="M_m901" name="1-Phosphatidyl-1D-myo-inositol 3-phosphate_C11H18O16P2R2" compartment="C_c" boundaryCondition="false"></species>
<species id="M_m902" name="1D-myo-Inositol 1,4-bisphosphate_C6H14O12P2" compartment="C_c" boundaryCondition="false"></species>
<species id="M_m903" name="D-myo-Inositol 1,4,5-trisphosphate_C6H15O15P3" compartment="C_c" boundaryCondition="false"></species>
<species id="M_m904" name="1-Phosphatidyl-D-myo-inositol 4,5-bisphosphate_C11H19O19P3R2" compartment="C_c" boundaryCondition="false"></species>
<species id="M_m905" name="1D-myo-Inositol 1,4,5,6-tetrakisphosphate_C6H16O18P4" compartment="C_c" boundaryCondition="false"></species>
<species id="M_m906" name="N-Acetyl-D-glucosaminylphosphatidylinositol_C19H30NO18PR2" compartment="C_c" boundaryCondition="false"></species>
<species id="M_m907" name="Apoprotein_NH2R" compartment="C_m" boundaryCondition="false"></species>
<species id="M_m908" name="Enzyme N6-(octanoyl)lysine_" compartment="C_m" boundaryCondition="false"></species>
<species id="M_m909" name="Sulfur_S" compartment="C_m" boundaryCondition="false"></species>
<species id="M_m910" name="S-Adenosyl-L-methionine_C15H22N6O5S" compartment="C_m" boundaryCondition="false"></species>
<species id="M_m911" name="5'-Deoxyadenosine_C10H13N5O3" compartment="C_m" boundaryCondition="false"></species>
<species id="M_m912" name="Lipoyl-[acp]_C8H13OS3R" compartment="C_m" boundaryCondition="false"></species>
<species id="M_m913" name="Lipoate_C8H14O2S2" compartment="C_c" boundaryCondition="false"></species>
<species id="M_m914" name="Lipoyl-AMP_C18H26N5O8PS2" compartment="C_c" boundaryCondition="false"></species>
<species id="M_m915" name="Apoprotein_NH2R" compartment="C_c" boundaryCondition="false"></species>
<species id="M_m916" name="Protein N6-(lipoyl)lysine_C8H14NOS2R" compartment="C_c" boundaryCondition="false"></species>
<species id="M_m917" name="tRNA guanine_" compartment="C_m" boundaryCondition="false"></species>
<species id="M_m918" name="S-Adenosyl-L-homocysteine_C14H20N6O5S" compartment="C_m" boundaryCondition="false"></species>
<species id="M_m919" name="tRNA containing N2-methylguanine_" compartment="C_m" boundaryCondition="false"></species>
<species id="M_m920" name="tRNA guanine_" compartment="C_c" boundaryCondition="false"></species>
<species id="M_m921" name="tRNA containing N2-methylguanine_" compartment="C_c" boundaryCondition="false"></species>
<species id="M_m922" name="Dimethylallyl diphosphate_C5H12O7P2" compartment="C_c" boundaryCondition="false"></species>
<species id="M_m923" name="tRNA_" compartment="C_c" boundaryCondition="false"></species>
<species id="M_m924" name="tRNA containing 6-isopentenyladenosine_" compartment="C_c" boundaryCondition="false"></species>
<species id="M_m925" name="Reduced ferredoxin_" compartment="C_c" boundaryCondition="false"></species>
<species id="M_m926" name="Oxidized ferredoxin_" compartment="C_c" boundaryCondition="false"></species>
<species id="M_m927" name="Quinone_C6H4O2" compartment="C_c" boundaryCondition="false"></species>
<species id="M_m928" name="Semiquinone_" compartment="C_c" boundaryCondition="false"></species>
<species id="M_m929" name="tRNA uridine_" compartment="C_c" boundaryCondition="false"></species>
<species id="M_m930" name="tRNA pseudouridine_" compartment="C_c" boundaryCondition="false"></species>
<species id="M_m931" name="tRNA uridine_" compartment="C_m" boundaryCondition="false"></species>
<species id="M_m932" name="tRNA pseudouridine_" compartment="C_m" boundaryCondition="false"></species>
<species id="M_m933" name="4-Nitrophenyl phosphate_C6H6NO6P" compartment="C_c" boundaryCondition="false"></species>
<species id="M_m934" name="4-Nitrophenol_C6H5NO3" compartment="C_c" boundaryCondition="false"></species>
<species id="M_m935" name="Palmitoylglycerone phosphate_C19H37O7P" compartment="C_c" boundaryCondition="false"></species>
<species id="M_m936" name="1-Palmitoylglycerol 3-phosphate_C19H39O7P" compartment="C_c" boundaryCondition="false"></species>
<species id="M_m937" name="Tetradecanoyl-CoA_C35H62N7O17P3S" compartment="C_c" boundaryCondition="false"></species>
<species id="M_m938" name="Glycylpeptide_" compartment="C_c" boundaryCondition="false"></species>
<species id="M_m939" name="N-Tetradecanoylglycylpeptide_" compartment="C_c" boundaryCondition="false"></species>
<species id="M_m940" name="[Isocitrate dehydrogenase (NADP+)]_C4H6N2O3R2" compartment="C_c" boundaryCondition="false"></species>
<species id="M_m941" name="[Isocitrate dehydrogenase (NADP+)] phosphate_C4H7N2O6PR2" compartment="C_c" boundaryCondition="false"></species>
<species id="M_m942" name="Reduced electron-transferring flavoprotein_" compartment="C_m" boundaryCondition="false"></species>
<species id="M_m943" name="Electron-transferring flavoprotein_" compartment="C_m" boundaryCondition="false"></species>
<species id="M_m944" name="Peptide 2-(3-carboxy-3-aminopropyl)-L-histidine_C11H15N5O4R2" compartment="C_c" boundaryCondition="false"></species>
<species id="M_m945" name="Peptide 2-[3-carboxy-3-(methylammonio)propyl]-L-histidine_C12H17N5O4R2" compartment="C_c" boundaryCondition="false"></species>
<species id="M_m946" name="4a-Hydroxytetrahydrobiopterin_C9H15N5O4" compartment="C_c" boundaryCondition="false"></species>
<species id="M_m947" name="Dihydrobiopterin_C9H13N5O3" compartment="C_c" boundaryCondition="false"></species>
<species id="M_m948" name="G00141_" compartment="C_r" boundaryCondition="false"></species>
<species id="M_m949" name="Methylamine_CH5N" compartment="C_c" boundaryCondition="false"></species>
<species id="M_m950" name="Formaldehyde_CH2O" compartment="C_c" boundaryCondition="false"></species>
<species id="M_m951" name="trans,trans-Farnesyl diphosphate_C15H28O7P2" compartment="C_c" boundaryCondition="false"></species>
<species id="M_m952" name="Squalene_C30H50" compartment="C_c" boundaryCondition="false"></species>
<species id="M_m953" name="Protein serine_C4H6N2O3R2" compartment="C_r" boundaryCondition="false"></species>
<species id="M_m954" name="G13027_" compartment="C_r" boundaryCondition="false"></species>
<species id="M_m955" name="S-Formylglutathione_C11H17N3O7S" compartment="C_c" boundaryCondition="false"></species>
<species id="M_m956" name="Methanol_CH4O" compartment="C_p" boundaryCondition="false"></species>
<species id="M_m957" name="Formaldehyde_CH2O" compartment="C_p" boundaryCondition="false"></species>
<species id="M_m958" name="D-Xylulose 5-phosphate_C5H11O8P" compartment="C_p" boundaryCondition="false"></species>
<species id="M_m959" name="D-Glyceraldehyde 3-phosphate_C3H7O6P" compartment="C_p" boundaryCondition="false"></species>
<species id="M_m960" name="Glycerone_C3H6O3" compartment="C_p" boundaryCondition="false"></species>
<species id="M_m961" name="S-(Hydroxymethyl)glutathione_C11H19N3O7S" compartment="C_c" boundaryCondition="false"></species>
<species id="M_m962" name="Dolichol_" compartment="C_r" boundaryCondition="false"></species>
<species id="M_m963" name="Dolichyl diphosphate_" compartment="C_r" boundaryCondition="false"></species>
<species id="M_m964" name="UDP-glucose_C15H24N2O17P2" compartment="C_r" boundaryCondition="false"></species>
<species id="M_m965" name="Dolichyl beta-D-glucosyl phosphate_" compartment="C_r" boundaryCondition="false"></species>
<species id="M_m966" name="Dolichyl phosphate_" compartment="C_c" boundaryCondition="false"></species>
<species id="M_m967" name="Dolichyl phosphate D-mannose_" compartment="C_c" boundaryCondition="false"></species>
<species id="M_m968" name="CTP_C9H16N3O14P3" compartment="C_r" boundaryCondition="false"></species>
<species id="M_m969" name="CDP_C9H15N3O11P2" compartment="C_r" boundaryCondition="false"></species>
<species id="M_m970" name="Mercaptopyruvate_C3H4O3S" compartment="C_c" boundaryCondition="false"></species>
<species id="M_m971" name="Thiosulfate_HS2O3" compartment="C_c" boundaryCondition="false"></species>
<species id="M_m972" name="N-Acetyl-D-glucosaminyldiphosphodolichol_" compartment="C_c" boundaryCondition="false"></species>
<species id="M_m973" name="N,N'-Chitobiosyldiphosphodolichol_" compartment="C_c" boundaryCondition="false"></species>
<species id="M_m974" name="GDP-D-mannose_C16H25N5O16P2" compartment="C_c" boundaryCondition="false"></species>
<species id="M_m975" name="(GlcNAc)2(Man)1(PP-Dol)1_" compartment="C_c" boundaryCondition="false"></species>
<species id="M_m976" name="(GlcNAc)2(Man)2(PP-Dol)1_" compartment="C_c" boundaryCondition="false"></species>
<species id="M_m977" name="Protein asparagine_C5H7N3O3R2" compartment="C_r" boundaryCondition="false"></species>
<species id="M_m978" name="(Glc)3(GlcNAc)2(Man)9(PP-Dol)1_" compartment="C_r" boundaryCondition="false"></species>
<species id="M_m979" name="(Glc)3(GlcNAc)2(Man)9(Asn)1_" compartment="C_r" boundaryCondition="false"></species>
<species id="M_m980" name="G00008_" compartment="C_r" boundaryCondition="false"></species>
<species id="M_m981" name="G00009_" compartment="C_r" boundaryCondition="false"></species>
<species id="M_m982" name="D-Glucose_C6H12O6" compartment="C_r" boundaryCondition="false"></species>
<species id="M_m983" name="(Glc)2(GlcNAc)2(Man)9(Asn)1_" compartment="C_r" boundaryCondition="false"></species>
<species id="M_m984" name="(Glc)1(GlcNAc)2(Man)9(Asn)1_" compartment="C_r" boundaryCondition="false"></species>
<species id="M_m985" name="(GlcNAc)2(Man)9(Asn)1_" compartment="C_r" boundaryCondition="false"></species>
<species id="M_m986" name="G00010_" compartment="C_r" boundaryCondition="false"></species>
<species id="M_m987" name="(GlcNAc)2(Man)5(Asn)1_" compartment="C_r" boundaryCondition="false"></species>
<species id="M_m988" name="(GlcNAc)2(Man)3(Asn)1_" compartment="C_r" boundaryCondition="false"></species>
<species id="M_m989" name="(GlcNAc)2(Man)3(PP-Dol)1_" compartment="C_c" boundaryCondition="false"></species>
<species id="M_m990" name="(GlcNAc)2(Man)4(PP-Dol)1_" compartment="C_c" boundaryCondition="false"></species>
<species id="M_m991" name="G00005_" compartment="C_r" boundaryCondition="false"></species>
<species id="M_m992" name="GDP-D-mannose_C16H25N5O16P2" compartment="C_r" boundaryCondition="false"></species>
<species id="M_m993" name="G10526_" compartment="C_r" boundaryCondition="false"></species>
<species id="M_m994" name="GDP_C10H15N5O11P2" compartment="C_r" boundaryCondition="false"></species>
<species id="M_m995" name="(GlcNAc)2(Man)5(PP-Dol)1_" compartment="C_c" boundaryCondition="false"></species>
<species id="M_m996" name="G00006_" compartment="C_r" boundaryCondition="false"></species>
<species id="M_m997" name="G00004_" compartment="C_r" boundaryCondition="false"></species>
<species id="M_m998" name="(GlcNAc)2(Man)6(PP-Dol)1_" compartment="C_c" boundaryCondition="false"></species>
<species id="M_m999" name="(GlcNAc)2(Man)7(PP-Dol)1_" compartment="C_c" boundaryCondition="false"></species>
<species id="M_m1000" name="(GlcNAc)2(Man)8(PP-Dol)1_" compartment="C_c" boundaryCondition="false"></species>
<species id="M_m1001" name="(GlcNAc)2(Man)9(PP-Dol)1_" compartment="C_c" boundaryCondition="false"></species>
<species id="M_m1002" name="Dolichyl beta-D-glucosyl phosphate_" compartment="C_c" boundaryCondition="false"></species>
<species id="M_m1003" name="(Glc)1(GlcNAc)2(Man)9(PP-Dol)1_" compartment="C_c" boundaryCondition="false"></species>
<species id="M_m1004" name="(Glc)2(GlcNAc)2(Man)9(PP-Dol)1_" compartment="C_c" boundaryCondition="false"></species>
<species id="M_m1005" name="(Glc)3(GlcNAc)2(Man)9(PP-Dol)1_" compartment="C_c" boundaryCondition="false"></species>
<species id="M_m1006" name="(GlcNAc)2(Man)2(Asn)1_" compartment="C_r" boundaryCondition="false"></species>
<species id="M_m1007" name="(GlcNAc)2(Man)1(Asn)1_" compartment="C_r" boundaryCondition="false"></species>
<species id="M_m1008" name="Nicotinamide_C6H6N2O" compartment="C_c" boundaryCondition="false"></species>
<species id="M_m1009" name="Nicotinamide D-ribonucleotide_C11H15N2O8P" compartment="C_c" boundaryCondition="false"></species>
<species id="M_m1010" name="Nicotinamide D-ribonucleotide_C11H15N2O8P" compartment="C_m" boundaryCondition="false"></species>
<species id="M_m1011" name="Deamino-NAD+_C21H27N6O15P2" compartment="C_c" boundaryCondition="false"></species>
<species id="M_m1012" name="Deamino-NAD+_C21H27N6O15P2" compartment="C_m" boundaryCondition="false"></species>
<species id="M_m1013" name="Iminoaspartate_C4H5NO4" compartment="C_c" boundaryCondition="false"></species>
<species id="M_m1014" name="Nicotinamide_C6H6N2O" compartment="C_m" boundaryCondition="false"></species>
<species id="M_m1015" name="Nicotinate_C6H5NO2" compartment="C_m" boundaryCondition="false"></species>
<species id="M_m1016" name="Nicotinate_C6H5NO2" compartment="C_c" boundaryCondition="false"></species>
<species id="M_m1017" name="5-Phospho-alpha-D-ribose 1-diphosphate_C5H13O14P3" compartment="C_m" boundaryCondition="false"></species>
<species id="M_m1018" name="Nicotinate D-ribonucleotide_C11H15NO9P" compartment="C_m" boundaryCondition="false"></species>
<species id="M_m1019" name="Nicotinate D-ribonucleotide_C11H15NO9P" compartment="C_c" boundaryCondition="false"></species>
<species id="M_m1020" name="Nicotinate D-ribonucleoside_C11H14NO6" compartment="C_c" boundaryCondition="false"></species>
<species id="M_m1021" name="Nicotinate D-ribonucleoside_C11H14NO6" compartment="C_m" boundaryCondition="false"></species>
<species id="M_m1022" name="Pyridine-2,3-dicarboxylate_C7H5NO4" compartment="C_c" boundaryCondition="false"></species>
<species id="M_m1023" name="Nitric oxide_NO" compartment="C_c" boundaryCondition="false"></species>
<species id="M_m1024" name="Nitrate_HNO3" compartment="C_c" boundaryCondition="false"></species>
<species id="M_m1025" name="G00309_" compartment="C_v" boundaryCondition="false"></species>
<species id="M_m1026" name="G00319_" compartment="C_v" boundaryCondition="false"></species>
<species id="M_m1027" name="D-Mannose_C6H12O6" compartment="C_v" boundaryCondition="false"></species>
<species id="M_m1028" name="Dephospho-CoA_C21H35N7O13P2S" compartment="C_c" boundaryCondition="false"></species>
<species id="M_m1029" name="2,3-Dihydroxy-3-methylbutanoate_C5H10O4" compartment="C_m" boundaryCondition="false"></species>
<species id="M_m1030" name="2-Dehydropantoate_C6H10O4" compartment="C_c" boundaryCondition="false"></species>
<species id="M_m1031" name="Pantetheine 4'-phosphate_C11H23N2O7PS" compartment="C_c" boundaryCondition="false"></species>
<species id="M_m1032" name="Apo-[acyl-carrier-protein]_" compartment="C_c" boundaryCondition="false"></species>
<species id="M_m1033" name="D-4'-Phosphopantothenate_C9H18NO8P" compartment="C_c" boundaryCondition="false"></species>
<species id="M_m1034" name="(R)-4'-Phosphopantothenoyl-L-cysteine_C12H23N2O9PS" compartment="C_c" boundaryCondition="false"></species>
<species id="M_m1035" name="Glycerone phosphate_C3H7O6P" compartment="C_v" boundaryCondition="false"></species>
<species id="M_m1036" name="Glycerone_C3H6O3" compartment="C_v" boundaryCondition="false"></species>
<species id="M_m1037" name="Polyphosphate530_" compartment="C_v" boundaryCondition="false"></species>
<species id="M_m1038" name="Polyphosphate2400_" compartment="C_v" boundaryCondition="false"></species>
<species id="M_m1039" name="Polyphosphate6500_" compartment="C_v" boundaryCondition="false"></species>
<species id="M_m1040" name="Polyphosphate30700_" compartment="C_v" boundaryCondition="false"></species>
<species id="M_m1041" name="Polyphosphate_" compartment="C_v" boundaryCondition="false"></species>
<species id="M_m1042" name="5-Aminolevulinate_C5H9NO3" compartment="C_c" boundaryCondition="false"></species>
<species id="M_m1043" name="Porphobilinogen_C10H14N2O4" compartment="C_c" boundaryCondition="false"></species>
<species id="M_m1044" name="Hydroxymethylbilane_C40H46N4O17" compartment="C_c" boundaryCondition="false"></species>
<species id="M_m1045" name="Uroporphyrinogen III_C40H44N4O16" compartment="C_c" boundaryCondition="false"></species>
<species id="M_m1046" name="Coproporphyrinogen III_C36H44N4O8" compartment="C_c" boundaryCondition="false"></species>
<species id="M_m1047" name="Protoporphyrinogen IX_C34H40N4O4" compartment="C_c" boundaryCondition="false"></species>
<species id="M_m1048" name="Protoporphyrinogen IX_C34H40N4O4" compartment="C_m" boundaryCondition="false"></species>
<species id="M_m1049" name="Protoporphyrin_C34H34N4O4" compartment="C_m" boundaryCondition="false"></species>
<species id="M_m1050" name="Fe2+_Fe" compartment="C_m" boundaryCondition="false"></species>
<species id="M_m1051" name="Heme_C34H32FeN4O4" compartment="C_m" boundaryCondition="false"></species>
<species id="M_m1052" name="Sirohydrochlorin_C42H46N4O16" compartment="C_c" boundaryCondition="false"></species>
<species id="M_m1053" name="Siroheme_C42H44FeN4O16" compartment="C_c" boundaryCondition="false"></species>
<species id="M_m1054" name="Precorrin 2_C42H48N4O16" compartment="C_c" boundaryCondition="false"></species>
<species id="M_m1055" name="Uroporphyrinogen I_C40H44N4O16" compartment="C_c" boundaryCondition="false"></species>
<species id="M_m1056" name="Coproporphyrinogen I_C36H44N4O8" compartment="C_c" boundaryCondition="false"></species>
<species id="M_m1057" name="FMN_C17H21N4O9P" compartment="C_c" boundaryCondition="false"></species>
<species id="M_m1058" name="Reduced FMN_C17H23N4O9P" compartment="C_c" boundaryCondition="false"></species>
<species id="M_m1059" name="Heme O_C49H58FeN4O5" compartment="C_m" boundaryCondition="false"></species>
<species id="M_m1060" name="Heme A_C49H56FeN4O6" compartment="C_m" boundaryCondition="false"></species>
<species id="M_m1061" name="(2S,3R)-3-Hydroxybutane-1,2,3-tricarboxylate_C7H10O7" compartment="C_m" boundaryCondition="false"></species>
<species id="M_m1062" name="2-Methylcitrate_C7H10O7" compartment="C_m" boundaryCondition="false"></species>
<species id="M_m1063" name="(Z)-But-2-ene-1,2,3-tricarboxylate_C7H8O6" compartment="C_m" boundaryCondition="false"></species>
<species id="M_m1064" name="2,5-Diamino-6-(5'-phosphoribosylamino)-4-pyrimidineone_C9H16N5O8P" compartment="C_c" boundaryCondition="false"></species>
<species id="M_m1065" name="5-Amino-6-(5'-phosphoribosylamino)uracil_C9H15N4O9P" compartment="C_c" boundaryCondition="false"></species>
<species id="M_m1066" name="5-Amino-6-(5'-phosphoribitylamino)uracil_C9H17N4O9P" compartment="C_c" boundaryCondition="false"></species>
<species id="M_m1067" name="5-Amino-6-(1-D-ribitylamino)uracil_C9H16N4O6" compartment="C_c" boundaryCondition="false"></species>
<species id="M_m1068" name="3,4-Dihydroxy-2-butanone 4-phosphate_C4H9O6P" compartment="C_c" boundaryCondition="false"></species>
<species id="M_m1069" name="6,7-Dimethyl-8-(1-D-ribityl)lumazine_C13H18N4O6" compartment="C_c" boundaryCondition="false"></species>
<species id="M_m1070" name="Riboflavin_C17H20N4O6" compartment="C_c" boundaryCondition="false"></species>
<species id="M_m1071" name="FAD_C27H33N9O15P2" compartment="C_c" boundaryCondition="false"></species>
<species id="M_m1072" name="3-Dehydrosphinganine(C18:1)_" compartment="C_c" boundaryCondition="false"></species>
<species id="M_m1073" name="3-Dehydrosphinganine(C20:1)_" compartment="C_c" boundaryCondition="false"></species>
<species id="M_m1074" name="N-Acylsphingosine_C19H36NO3R" compartment="C_c" boundaryCondition="false"></species>
<species id="M_m1075" name="Glucosylceramide_C25H46NO8R" compartment="C_c" boundaryCondition="false"></species>
<species id="M_m1076" name="Sphingomyelin_C24H49N2O6PR" compartment="C_c" boundaryCondition="false"></species>
<species id="M_m1077" name="Sphingosine_C18H37NO2" compartment="C_c" boundaryCondition="false"></species>
<species id="M_m1078" name="Sphingosine 1-phosphate_C18H38NO5P" compartment="C_c" boundaryCondition="false"></species>
<species id="M_m1079" name="Hexadecenal_C16H30O" compartment="C_c" boundaryCondition="false"></species>
<species id="M_m1080" name="Ceramide 1-phosphate_C19H37NO6PR" compartment="C_c" boundaryCondition="false"></species>
<species id="M_m1081" name="Acyl-CoA_C22H35N7O17P3SR" compartment="C_c" boundaryCondition="false"></species>
<species id="M_m1082" name="Sphingosyl-phosphocholine_C23H50N2O5P" compartment="C_c" boundaryCondition="false"></species>
<species id="M_m1083" name="Sphinganine_C18H39NO2" compartment="C_c" boundaryCondition="false"></species>
<species id="M_m1084" name="Sphinganine 1-phosphate_C18H40NO5P" compartment="C_c" boundaryCondition="false"></species>
<species id="M_m1085" name="NADP(+)_" compartment="C_c" boundaryCondition="false"></species>
<species id="M_m1086" name="Sphinganine(C18:1)_" compartment="C_c" boundaryCondition="false"></species>
<species id="M_m1087" name="Sphinganine(C20:1)_" compartment="C_c" boundaryCondition="false"></species>
<species id="M_m1088" name="3-Dehydrosphinganine_C18H37NO2" compartment="C_c" boundaryCondition="false"></species>
<species id="M_m1089" name="Sphinganine(C18:1) 1-phosphate_" compartment="C_c" boundaryCondition="false"></species>
<species id="M_m1090" name="Dihydroceramide(C20:C24)_" compartment="C_c" boundaryCondition="false"></species>
<species id="M_m1091" name="Dihydroceramide_C19H38NO3R" compartment="C_c" boundaryCondition="false"></species>
<species id="M_m1092" name="Dihydroceramide(C20:C26)_" compartment="C_c" boundaryCondition="false"></species>
<species id="M_m1093" name="Fatty acid_CHO2R" compartment="C_r" boundaryCondition="false"></species>
<species id="M_m1094" name="Sphinganine_C18H39NO2" compartment="C_r" boundaryCondition="false"></species>
<species id="M_m1095" name="Dihydroceramide_C19H38NO3R" compartment="C_r" boundaryCondition="false"></species>
<species id="M_m1096" name="Dihydroceramide(C18:C24)_" compartment="C_c" boundaryCondition="false"></species>
<species id="M_m1097" name="Dihydroceramide(C18:C26)_" compartment="C_c" boundaryCondition="false"></species>
<species id="M_m1098" name="Sphinganine 1-phosphate_C18H40NO5P" compartment="C_r" boundaryCondition="false"></species>
<species id="M_m1099" name="Phytosphingosine_C18H39NO3" compartment="C_c" boundaryCondition="false"></species>
<species id="M_m1100" name="Sphinganine(C20:1) 1-phosphate_" compartment="C_c" boundaryCondition="false"></species>
<species id="M_m1101" name="Phytosphingosine(C18:1)_" compartment="C_c" boundaryCondition="false"></species>
<species id="M_m1102" name="Phytosphingosine(C20:1)_" compartment="C_c" boundaryCondition="false"></species>
<species id="M_m1103" name="Phytosphingosine(C20:1) 1-phosphate_" compartment="C_c" boundaryCondition="false"></species>
<species id="M_m1104" name="Phytosphingosine(C18:1) 1-phosphate_" compartment="C_c" boundaryCondition="false"></species>
<species id="M_m1105" name="Phytoceramide(C18:C24)_" compartment="C_c" boundaryCondition="false"></species>
<species id="M_m1106" name="Phytoceramide(C18:C26)_" compartment="C_c" boundaryCondition="false"></species>
<species id="M_m1107" name="Phytoceramide(C20:C24)_" compartment="C_c" boundaryCondition="false"></species>
<species id="M_m1108" name="Phytoceramide(C20:C26)_" compartment="C_c" boundaryCondition="false"></species>
<species id="M_m1109" name="Octadecenal_" compartment="C_c" boundaryCondition="false"></species>
<species id="M_m1110" name="Octadecanal_C18H36O" compartment="C_c" boundaryCondition="false"></species>
<species id="M_m1111" name="Presqualene diphosphate_C30H52O7P2" compartment="C_c" boundaryCondition="false"></species>
<species id="M_m1112" name="Cholesta-5,7-dien-3beta-ol_C27H44O" compartment="C_c" boundaryCondition="false"></species>
<species id="M_m1113" name="Cholesterol_C27H46O" compartment="C_c" boundaryCondition="false"></species>
<species id="M_m1114" name="Cholesterol ester_C28H45O2R" compartment="C_c" boundaryCondition="false"></species>
<species id="M_m1115" name="Zymosterol_C27H44O" compartment="C_c" boundaryCondition="false"></species>
<species id="M_m1116" name="Zymosterol ester_" compartment="C_c" boundaryCondition="false"></species>
<species id="M_m1117" name="Ergosterol_C28H44O" compartment="C_c" boundaryCondition="false"></species>
<species id="M_m1118" name="Ergosterol ester_" compartment="C_c" boundaryCondition="false"></species>
<species id="M_m1119" name="Episterol_C28H46O" compartment="C_c" boundaryCondition="false"></species>
<species id="M_m1120" name="Episterol ester_" compartment="C_c" boundaryCondition="false"></species>
<species id="M_m1121" name="Fecosterol_C28H46O" compartment="C_c" boundaryCondition="false"></species>
<species id="M_m1122" name="Fecosterol ester_" compartment="C_c" boundaryCondition="false"></species>
<species id="M_m1123" name="Lanosterol_C30H50O" compartment="C_c" boundaryCondition="false"></species>
<species id="M_m1124" name="Lanosterol ester_" compartment="C_c" boundaryCondition="false"></species>
<species id="M_m1125" name="(S)-2,3-Epoxysqualene_C30H50O" compartment="C_c" boundaryCondition="false"></species>
<species id="M_m1126" name="5alpha-Cholest-7-en-3beta-ol_C27H46O" compartment="C_c" boundaryCondition="false"></species>
<species id="M_m1129" name="24,25-Dihydrolanosterol_C30H52O" compartment="C_c" boundaryCondition="false"></species>
<species id="M_m1130" name="5alpha-Cholesta-7,24-dien-3beta-ol_C27H44O" compartment="C_c" boundaryCondition="false"></species>
<species id="M_m1131" name="4,4-Dimethyl-5alpha-cholesta-8,14,24-trien-3beta-ol_C29H46O" compartment="C_c" boundaryCondition="false"></species>
<species id="M_m1132" name="14-Demethyllanosterol_C29H48O" compartment="C_c" boundaryCondition="false"></species>
<species id="M_m1133" name="Ergosta-5,7,22,24(28)-tetraen-3beta-ol_C28H42O" compartment="C_c" boundaryCondition="false"></species>
<species id="M_m1134" name="4alpha-Methylzymosterol-4-carboxylate_C29H46O3" compartment="C_c" boundaryCondition="false"></species>
<species id="M_m1135" name="3-Keto-4-methylzymosterol_C28H44O" compartment="C_c" boundaryCondition="false"></species>
<species id="M_m1136" name="4alpha-Methylzymosterol_C28H46O" compartment="C_c" boundaryCondition="false"></species>
<species id="M_m1137" name="5alpha-Cholest-8-en-3beta-ol_C27H46O" compartment="C_c" boundaryCondition="false"></species>
<species id="M_m1138" name="5,7,24(28)-Ergostatrienol_C28H44O" compartment="C_c" boundaryCondition="false"></species>
<species id="M_m1139" name="(S)-3-Hydroxy-3-methylglutaryl-CoA_C27H44N7O20P3S" compartment="C_c" boundaryCondition="false"></species>
<species id="M_m1140" name="Stearidonic acid_C18H28O2" compartment="C_c" boundaryCondition="false"></species>
<species id="M_m1141" name="Hypotaurine_C2H7NO2S" compartment="C_c" boundaryCondition="false"></species>
<species id="M_m1142" name="Taurine_C2H7NO3S" compartment="C_c" boundaryCondition="false"></species>
<species id="M_m1143" name="Aminoacetaldehyde_C2H5NO" compartment="C_c" boundaryCondition="false"></species>
<species id="M_m1144" name="(R)-Mevalonate_C6H12O4" compartment="C_c" boundaryCondition="false"></species>
<species id="M_m1145" name="(R)-5-Phosphomevalonate_C6H13O7P" compartment="C_c" boundaryCondition="false"></species>
<species id="M_m1146" name="(R)-5-Diphosphomevalonate_C6H14O10P2" compartment="C_c" boundaryCondition="false"></species>
<species id="M_m1147" name="Isopentenyl diphosphate_C5H12O7P2" compartment="C_c" boundaryCondition="false"></species>
<species id="M_m1148" name="Geranyl diphosphate_C10H20O7P2" compartment="C_c" boundaryCondition="false"></species>
<species id="M_m1149" name="Dehydrodolichol diphosphate_" compartment="C_c" boundaryCondition="false"></species>
<species id="M_m1150" name="Dolichyl diphosphate_" compartment="C_c" boundaryCondition="false"></species>
<species id="M_m1151" name="Geranylgeranyl diphosphate_C20H36O7P2" compartment="C_c" boundaryCondition="false"></species>
<species id="M_m1152" name="all-trans-Hexaprenyl diphosphate_C30H52O7P2" compartment="C_c" boundaryCondition="false"></species>
<species id="M_m1153" name="4-Hydroxybenzoate_C7H6O3" compartment="C_c" boundaryCondition="false"></species>
<species id="M_m1154" name="all-trans-Hexaprenyl diphosphate_C30H52O7P2" compartment="C_m" boundaryCondition="false"></species>
<species id="M_m1155" name="4-Hydroxybenzoate_C7H6O3" compartment="C_m" boundaryCondition="false"></species>
<species id="M_m1156" name="3-Hexaprenyl-4-hydroxybenzoate_C37H54O3" compartment="C_m" boundaryCondition="false"></species>
<species id="M_m1157" name="3-Hexaprenyl-4,5-dihydroxybenzoate_C37H54O4" compartment="C_m" boundaryCondition="false"></species>
<species id="M_m1158" name="3-Hexaprenyl-4-hydroxy-5-methoxybenzoate_C38H56O4" compartment="C_m" boundaryCondition="false"></species>
<species id="M_m1159" name="2-Hexaprenyl-6-methoxyphenol_C37H56O2" compartment="C_m" boundaryCondition="false"></species>
<species id="M_m1160" name="2-Hexaprenyl-6-methoxy-1,4-benzoquinone_C37H54O3" compartment="C_m" boundaryCondition="false"></species>
<species id="M_m1161" name="2-Hexaprenyl-3-methyl-6-methoxy-1,4-benzoquinone_C38H56O3" compartment="C_m" boundaryCondition="false"></species>
<species id="M_m1162" name="2-Hexaprenyl-3-methyl-5-hydroxy-6-methoxy-1,4-benzoquinone_C38H56O4" compartment="C_m" boundaryCondition="false"></species>
<species id="M_m1163" name="Thiamine_C12H17N4OS" compartment="C_c" boundaryCondition="false"></species>
<species id="M_m1164" name="Thiamin diphosphate_C12H19N4O7P2S" compartment="C_c" boundaryCondition="false"></species>
<species id="M_m1165" name="Thiamin monophosphate_C12H18N4O4PS" compartment="C_c" boundaryCondition="false"></species>
<species id="M_m1166" name="2-Methyl-4-amino-5-hydroxymethylpyrimidine diphosphate_C6H11N3O7P2" compartment="C_c" boundaryCondition="false"></species>
<species id="M_m1167" name="4-Methyl-5-(2-phosphoethyl)-thiazole_C6H10NO4PS" compartment="C_c" boundaryCondition="false"></species>
<species id="M_m1168" name="5-(2-Hydroxyethyl)-4-methylthiazole_C6H9NOS" compartment="C_c" boundaryCondition="false"></species>
<species id="M_m1169" name="4-Amino-2-methyl-5-phosphomethylpyrimidine_C6H10N3O4P" compartment="C_c" boundaryCondition="false"></species>
<species id="M_m1170" name="[Enzyme]-cysteine_C4H6N2O2SR2" compartment="C_m" boundaryCondition="false"></species>
<species id="M_m1171" name="[Enzyme]-S-sulfanylcysteine_C4H6N2O2S2R2" compartment="C_m" boundaryCondition="false"></species>
<species id="M_m1172" name="tRNA_" compartment="C_m" boundaryCondition="false"></species>
<species id="M_m1173" name="tRNAP_" compartment="C_m" boundaryCondition="false"></species>
<species id="M_m1174" name="5-Aminopentanal_C5H11NO" compartment="C_c" boundaryCondition="false"></species>
<species id="M_m1175" name="L-Cystine_C6H12N2O4S2" compartment="C_r" boundaryCondition="false"></species>
<species id="M_m1176" name="L-Cystine_C6H12N2O4S2" compartment="C_c" boundaryCondition="false"></species>
<species id="M_m1177" name="UMP_C9H13N2O9P" compartment="C_r" boundaryCondition="false"></species>
<species id="M_m1178" name="H+_H" compartment="C_r" boundaryCondition="false"></species>
<species id="M_m1179" name="H2O2_H2O2" compartment="C_r" boundaryCondition="false"></species>
<species id="M_m1180" name="GDP-mannose_C16H25N5O16P2" compartment="C_r" boundaryCondition="false"></species>
<species id="M_m1181" name="H+_H" compartment="C_v" boundaryCondition="false"></species>
<species id="M_m1182" name="H+_H" compartment="C_g" boundaryCondition="false"></species>
<species id="M_m1183" name="(R)-2-Hydroxybutane-1,2,4-tricarboxylate_C7H10O7" compartment="C_c" boundaryCondition="false"></species>
<species id="M_m1184" name="(R)-2-Hydroxybutane-1,2,4-tricarboxylate_C7H10O7" compartment="C_m" boundaryCondition="false"></species>
<species id="M_m1185" name="Coproporphyrinogen III_C36H44N4O8" compartment="C_m" boundaryCondition="false"></species>
<species id="M_m1186" name="trasn,trans,cis-Geranylgeranyl diphosphate_" compartment="C_c" boundaryCondition="false"></species>
<species id="M_m1187" name="trasn,trans,cis-Geranylgeranyl diphosphate_" compartment="C_m" boundaryCondition="false"></species>
<species id="M_m1188" name="Propionate_C3H6O2" compartment="C_c" boundaryCondition="false"></species>
<species id="M_m1189" name="Propionate_C3H6O2" compartment="C_m" boundaryCondition="false"></species>
<species id="M_m1190" name="2-Isopropylmalate_C7H12O5" compartment="C_c" boundaryCondition="false"></species>
<species id="M_m1191" name="2-Isopropylmalate_C7H12O5" compartment="C_m" boundaryCondition="false"></species>
<species id="M_m1192" name="L-Kynurenine_C10H12N2O3" compartment="C_m" boundaryCondition="false"></species>
<species id="M_m1193" name="Lactaldehyde_C3H6O2" compartment="C_c" boundaryCondition="false"></species>
<species id="M_m1194" name="Lactaldehyde_C3H6O2" compartment="C_m" boundaryCondition="false"></species>
<species id="M_m1195" name="5-Methyltetrahydrofolate_C20H25N7O6" compartment="C_m" boundaryCondition="false"></species>
<species id="M_m1196" name="2-Dehydropantoate_C6H10O4" compartment="C_m" boundaryCondition="false"></species>
<species id="M_m1197" name="2-Phenylethanol_C8H10O" compartment="C_c" boundaryCondition="false"></species>
<species id="M_m1198" name="2-Phenylethanol_C8H10O" compartment="C_m" boundaryCondition="false"></species>
<species id="M_m1199" name="2-(alpha-Hydroxyethyl)thiamine diphosphate_C14H23N4O8P2S" compartment="C_c" boundaryCondition="false"></species>
<species id="M_m1200" name="(S)-Methylmalonate semialdehyde_C4H6O3" compartment="C_c" boundaryCondition="false"></species>
<species id="M_m1201" name="2-Oxoadipate_C6H8O5" compartment="C_m" boundaryCondition="false"></species>
<species id="M_m1202" name="Citrate_C6H8O7" compartment="C_c" boundaryCondition="false"></species>
<species id="M_m1203" name="H2S_H2S" compartment="C_c" boundaryCondition="false"></species>
<species id="M_m1204" name="H2S_H2S" compartment="C_m" boundaryCondition="false"></species>
<species id="M_m1205" name="UMP_C9H13N2O9P" compartment="C_m" boundaryCondition="false"></species>
<species id="M_m1206" name="FMN_C17H21N4O9P" compartment="C_m" boundaryCondition="false"></species>
<species id="M_m1207" name="Carbamoyl phosphate_CH4NO5P" compartment="C_m" boundaryCondition="false"></species>
<species id="M_m1208" name="2-Acetolactate_C5H8O4" compartment="C_c" boundaryCondition="false"></species>
<species id="M_m1209" name="ADP_C10H15N5O10P2" compartment="C_p" boundaryCondition="false"></species>
<species id="M_m1210" name="ATP_C10H16N5O13P3" compartment="C_p" boundaryCondition="false"></species>
<species id="M_m1211" name="AMP_C10H14N5O7P" compartment="C_p" boundaryCondition="false"></species>
<species id="M_m1212" name="Diphosphate_P2H4O7" compartment="C_p" boundaryCondition="false"></species>
<species id="M_m1213" name="Orthophosphate_H3PO4" compartment="C_p" boundaryCondition="false"></species>
<species id="M_m1214" name="Dodecanoyl-CoA_C33H58N7O17P3S" compartment="C_c" boundaryCondition="false"></species>
<species id="M_m1215" name="Methanol_CH4O" compartment="C_c" boundaryCondition="false"></species>
<species id="M_m1216" name="O-Octanoylcarnitine_" compartment="C_p" boundaryCondition="false"></species>
<species id="M_m1217" name="O-Octanoylcarnitine_" compartment="C_c" boundaryCondition="false"></species>
<species id="M_m1218" name="Ethanol_C2H6O" compartment="C_e" boundaryCondition="false"></species>
<species id="M_m1219" name="Methanol_CH4O" compartment="C_e" boundaryCondition="false"></species>
<species id="M_m1220" name="(S)-Lactate_C3H6O3" compartment="C_e" boundaryCondition="false"></species>
<species id="M_m1221" name="H+_H" compartment="C_e" boundaryCondition="false"></species>
<species id="M_m1222" name="(R)-Lactate_C3H6O3" compartment="C_e" boundaryCondition="false"></species>
<species id="M_m1223" name="Pyruvate_C3H4O3" compartment="C_e" boundaryCondition="false"></species>
<species id="M_m1224" name="Orthophosphate_H3PO4" compartment="C_e" boundaryCondition="false"></species>
<species id="M_m1225" name="Biomass_" compartment="C_c" boundaryCondition="false"></species>
<species id="M_m1226" name="Biomass_" compartment="C_e" boundaryCondition="false"></species>
<species id="M_m1227" name="Nitrate_HNO3" compartment="C_e" boundaryCondition="false"></species>
<species id="M_m1228" name="Cellobiose_C12H22O11" compartment="C_e" boundaryCondition="false"></species>
<species id="M_m1229" name="(S)(+)-Allantoin_C4H6N4O3" compartment="C_e" boundaryCondition="false"></species>
<species id="M_m1230" name="Urea_CH4N2O" compartment="C_e" boundaryCondition="false"></species>
<species id="M_m1231" name="NH3_NH3" compartment="C_e" boundaryCondition="false"></species>
<species id="M_m1232" name="Oxygen_O2" compartment="C_e" boundaryCondition="false"></species>
<species id="M_m1233" name="Sulfate_H2SO4" compartment="C_e" boundaryCondition="false"></species>
<species id="M_m1234" name="Thiamin_C12H17N4OS" compartment="C_e" boundaryCondition="false"></species>
<species id="M_m1235" name="Thiamin_C12H17N4OS" compartment="C_c" boundaryCondition="false"></species>
<species id="M_m1236" name="Biotin_C10H16N2O3S" compartment="C_e" boundaryCondition="false"></species>
<species id="M_m1237" name="Sulfur_S" compartment="C_e" boundaryCondition="false"></species>
<species id="M_m1238" name="Glycerol_C3H8O3" compartment="C_e" boundaryCondition="false"></species>
<species id="M_m1239" name="(9Z)-Octadecenoic acid_C18H34O2" compartment="C_e" boundaryCondition="false"></species>
<species id="M_m1240" name="D-Sorbitol_C6H14O6" compartment="C_e" boundaryCondition="false"></species>
<species id="M_m1241" name="Mannitol_C6H14O6" compartment="C_e" boundaryCondition="false"></species>
<species id="M_m1242" name="Mannitol_C6H14O6" compartment="C_c" boundaryCondition="false"></species>
<species id="M_m1243" name="Fe2+_Fe" compartment="C_e" boundaryCondition="false"></species>
<species id="M_m1244" name="CO2_CO2" compartment="C_e" boundaryCondition="false"></species>
<species id="M_m1245" name="Thiamine_C12H17N4OS" compartment="C_e" boundaryCondition="false"></species>
<species id="M_m1246" name="Chitosan_" compartment="C_c" boundaryCondition="false"></species>
<species id="M_m1247" name="L-Alanine_C3H7NO2" compartment="C_e" boundaryCondition="false"></species>
<species id="M_m1248" name="L-Proline_C5H9NO2" compartment="C_e" boundaryCondition="false"></species>
<species id="M_m1249" name="L-Methionine_C5H11NO2S" compartment="C_e" boundaryCondition="false"></species>
<species id="M_m1250" name="L-Arginine_C6H14N4O2" compartment="C_e" boundaryCondition="false"></species>
<species id="M_m1251" name="L-Lysine_C6H14N2O2" compartment="C_e" boundaryCondition="false"></species>
<species id="M_m1252" name="L-Asparagine_C4H8N2O3" compartment="C_e" boundaryCondition="false"></species>
<species id="M_m1253" name="L-Aspartate_C4H7NO4" compartment="C_e" boundaryCondition="false"></species>
<species id="M_m1254" name="L-Cysteine_C3H7NO2S" compartment="C_e" boundaryCondition="false"></species>
<species id="M_m1255" name="L-Glutamine_C5H10N2O3" compartment="C_e" boundaryCondition="false"></species>
<species id="M_m1256" name="L-Glutamate_C5H9NO4" compartment="C_e" boundaryCondition="false"></species>
<species id="M_m1257" name="Glycine_C2H5NO2" compartment="C_e" boundaryCondition="false"></species>
<species id="M_m1258" name="L-Histidine_C6H9N3O2" compartment="C_e" boundaryCondition="false"></species>
<species id="M_m1259" name="L-Isoleucine_C6H13NO2" compartment="C_e" boundaryCondition="false"></species>
<species id="M_m1260" name="L-Leucine_C6H13NO2" compartment="C_e" boundaryCondition="false"></species>
<species id="M_m1261" name="L-Ornithine_C5H12N2O2" compartment="C_e" boundaryCondition="false"></species>
<species id="M_m1262" name="L-Phenylalanine_C9H11NO2" compartment="C_e" boundaryCondition="false"></species>
<species id="M_m1263" name="L-Serine_C3H7NO3" compartment="C_e" boundaryCondition="false"></species>
<species id="M_m1264" name="L-Threonine_C4H9NO3" compartment="C_e" boundaryCondition="false"></species>
<species id="M_m1265" name="L-Tryptophan_C11H12N2O2" compartment="C_e" boundaryCondition="false"></species>
<species id="M_m1266" name="L-Tyrosine_C9H11NO3" compartment="C_e" boundaryCondition="false"></species>
<species id="M_m1267" name="L-Valine_C5H11NO2" compartment="C_e" boundaryCondition="false"></species>
<species id="M_m1268" name="alpha-D-Glucose_C6H12O6" compartment="C_v" boundaryCondition="false"></species>
<species id="M_m1269" name="L-Glutamine_C5H10N2O3" compartment="C_v" boundaryCondition="false"></species>
<species id="M_m1270" name="Glutathione_C10H17N3O6S" compartment="C_v" boundaryCondition="false"></species>
<species id="M_m1271" name="L-Histidine_C6H9N3O2" compartment="C_v" boundaryCondition="false"></species>
<species id="M_m1272" name="L-Isoleucine_C6H13NO2" compartment="C_v" boundaryCondition="false"></species>
<species id="M_m1273" name="L-Cystine_C6H12N2O4S2" compartment="C_v" boundaryCondition="false"></species>
<species id="M_m1274" name="L-Leucine_C6H13NO2" compartment="C_v" boundaryCondition="false"></species>
<species id="M_m1275" name="L-Lysine_C6H14N2O2" compartment="C_v" boundaryCondition="false"></species>
<species id="M_m1276" name="L-Tyrosine_C9H11NO3" compartment="C_v" boundaryCondition="false"></species>
<species id="M_m1277" name="alpha,alpha-Trehalose_C12H22O11" compartment="C_v" boundaryCondition="false"></species>
<species id="M_m1278" name="Glycogen_C24H42O21" compartment="C_v" boundaryCondition="false"></species>
<species id="M_m1279" name="L-Arginine_C6H14N4O2" compartment="C_v" boundaryCondition="false"></species>
<species id="M_m1280" name="L-Asparagine_C4H8N2O3" compartment="C_v" boundaryCondition="false"></species>
<species id="M_m1281" name="L-Aspartate_C4H7NO4" compartment="C_v" boundaryCondition="false"></species>
<species id="M_m1282" name="(R)-Lactate_C3H6O3" compartment="C_b" boundaryCondition="true"></species>
<species id="M_m1283" name="(S)-Lactate_C3H6O3" compartment="C_b" boundaryCondition="true"></species>
<species id="M_m1284" name="Acetate_C2H4O2" compartment="C_b" boundaryCondition="true"></species>
<species id="M_m1285" name="(S)(+)-Allantoin_C4H6N4O3" compartment="C_b" boundaryCondition="true"></species>
<species id="M_m1286" name="Biotin_C10H16N2O3S" compartment="C_b" boundaryCondition="true"></species>
<species id="M_m1287" name="Biomass_" compartment="C_b" boundaryCondition="true"></species>
<species id="M_m1288" name="Carnitine_C7H16NO3" compartment="C_b" boundaryCondition="true"></species>
<species id="M_m1289" name="Cellobiose_C12H22O11" compartment="C_b" boundaryCondition="true"></species>
<species id="M_m1290" name="Chitin_" compartment="C_b" boundaryCondition="true"></species>
<species id="M_m1291" name="CO2_CO2" compartment="C_b" boundaryCondition="true"></species>
<species id="M_m1292" name="Ethanol_C2H6O" compartment="C_b" boundaryCondition="true"></species>
<species id="M_m1293" name="alpha-D-Glucose_C6H12O6" compartment="C_b" boundaryCondition="true"></species>
<species id="M_m1294" name="Glycerol_C3H8O3" compartment="C_b" boundaryCondition="true"></species>
<species id="M_m1296" name="Mannitol_C6H14O6" compartment="C_b" boundaryCondition="true"></species>
<species id="M_m1297" name="Methanol_CH4O" compartment="C_b" boundaryCondition="true"></species>
<species id="M_m1298" name="Oxygen_O2" compartment="C_b" boundaryCondition="true"></species>
<species id="M_m1299" name="(9Z)-Octadecenoic acid_C18H34O2" compartment="C_b" boundaryCondition="true"></species>
<species id="M_m1300" name="NH3_NH3" compartment="C_b" boundaryCondition="true"></species>
<species id="M_m1301" name="Orthophosphate_H3PO4" compartment="C_b" boundaryCondition="true"></species>
<species id="M_m1302" name="Protein_" compartment="C_b" boundaryCondition="true"></species>
<species id="M_m1303" name="Pyruvate_C3H4O3" compartment="C_b" boundaryCondition="true"></species>
<species id="M_m1304" name="Sulfate_H2SO4" compartment="C_b" boundaryCondition="true"></species>
<species id="M_m1305" name="D-Sorbitol_C6H14O6" compartment="C_b" boundaryCondition="true"></species>
<species id="M_m1306" name="Sulfur_S" compartment="C_b" boundaryCondition="true"></species>
<species id="M_m1307" name="Thiamin_C12H17N4OS" compartment="C_b" boundaryCondition="true"></species>
<species id="M_m1308" name="alpha,alpha-Trehalose_C12H22O11" compartment="C_b" boundaryCondition="true"></species>
<species id="M_m1309" name="Urea_CH4N2O" compartment="C_b" boundaryCondition="true"></species>
<species id="M_m1310" name="L-Alanine_C3H7NO2" compartment="C_b" boundaryCondition="true"></species>
<species id="M_m1311" name="L-Proline_C5H9NO2" compartment="C_b" boundaryCondition="true"></species>
<species id="M_m1312" name="L-Methionine_C5H11NO2S" compartment="C_b" boundaryCondition="true"></species>
<species id="M_m1313" name="L-Arginine_C6H14N4O2" compartment="C_b" boundaryCondition="true"></species>
<species id="M_m1314" name="L-Lysine_C6H14N2O2" compartment="C_b" boundaryCondition="true"></species>
<species id="M_m1315" name="L-Asparagine_C4H8N2O3" compartment="C_b" boundaryCondition="true"></species>
<species id="M_m1316" name="L-Aspartate_C4H7NO4" compartment="C_b" boundaryCondition="true"></species>
<species id="M_m1317" name="L-Cysteine_C3H7NO2S" compartment="C_b" boundaryCondition="true"></species>
<species id="M_m1318" name="L-Glutamine_C5H10N2O3" compartment="C_b" boundaryCondition="true"></species>
<species id="M_m1319" name="L-Glutamate_C5H9NO4" compartment="C_b" boundaryCondition="true"></species>
<species id="M_m1320" name="Glycine_C2H5NO2" compartment="C_b" boundaryCondition="true"></species>
<species id="M_m1321" name="L-Histidine_C6H9N3O2" compartment="C_b" boundaryCondition="true"></species>
<species id="M_m1322" name="L-Isoleucine_C6H13NO2" compartment="C_b" boundaryCondition="true"></species>
<species id="M_m1323" name="L-Leucine_C6H13NO2" compartment="C_b" boundaryCondition="true"></species>
<species id="M_m1324" name="L-Ornithine_C5H12N2O2" compartment="C_b" boundaryCondition="true"></species>
<species id="M_m1325" name="L-Phenylalanine_C9H11NO2" compartment="C_b" boundaryCondition="true"></species>
<species id="M_m1326" name="L-Serine_C3H7NO3" compartment="C_b" boundaryCondition="true"></species>
<species id="M_m1327" name="L-Threonine_C4H9NO3" compartment="C_b" boundaryCondition="true"></species>
<species id="M_m1328" name="L-Tryptophan_C11H12N2O2" compartment="C_b" boundaryCondition="true"></species>
<species id="M_m1329" name="L-Tyrosine_C9H11NO3" compartment="C_b" boundaryCondition="true"></species>
<species id="M_m1330" name="L-Valine_C5H11NO2" compartment="C_b" boundaryCondition="true"></species>
<species id="M_m1331" name="Acyl-carrier protein_HSR" compartment="C_b" boundaryCondition="true"></species>
<species id="M_m1332" name="Acyl-carrier protein_HSR" compartment="C_e" boundaryCondition="false"></species>
<species id="M_m1333" name="beta-D-Fructose_C6H12O6" compartment="C_b" boundaryCondition="true"></species>
<species id="M_m1334" name="beta-D-Fructose_C6H12O6" compartment="C_e" boundaryCondition="false"></species>
<species id="M_m1335" name="CoA_C21H36N7O16P3S" compartment="C_b" boundaryCondition="true"></species>
<species id="M_m1336" name="Carbohydrates_" compartment="C_c" boundaryCondition="false"></species>
<species id="M_m1337" name="Lipids_" compartment="C_c" boundaryCondition="false"></species>
<species id="M_m1338" name="Sterols_" compartment="C_c" boundaryCondition="false"></species>
<species id="M_m1339" name="(R)-S-Lactoylglutathione_C13H21N3O8S" compartment="C_c" boundaryCondition="false"></species>
<species id="M_m1340" name="Methylglyoxal_C3H4O2" compartment="C_c" boundaryCondition="false"></species>
<species id="M_m1341" name="5-Hydroxyindoleacetaldehyde_C10H9NO2" compartment="C_c" boundaryCondition="false"></species>
<species id="M_m1342" name="5-Hydroxyindoleacetate_C10H9NO3" compartment="C_c" boundaryCondition="false"></species>
<species id="M_m1345" name="Fe2+_Fe" compartment="C_b" boundaryCondition="true"></species>
<species id="M_m1349" name="H2O_" compartment="C_b" boundaryCondition="true"></species>
<species id="M_m1350" name="myo-inositol_C6H12O6" compartment="C_b" boundaryCondition="true"></species>
<species id="M_m1351" name="Formate_" compartment="C_b" boundaryCondition="true"></species>
<species id="M_m1352" name="Formate_" compartment="C_e" boundaryCondition="false"></species>
<species id="M_m1354" name="D-Alanine_C3H7NO2" compartment="C_b" boundaryCondition="true"></species>
<species id="M_m1355" name="Pyruvate_" compartment="C_p" boundaryCondition="false"></species>
<species id="M_m1357" name="NH3_" compartment="C_p" boundaryCondition="false"></species>
<species id="M_m1358" name="L-Alanine_C3H7NO2" compartment="C_e" boundaryCondition="false"></species>
<species id="M_m1359" name="L-Alanine_C3H7NO3" compartment="C_p" boundaryCondition="false"></species>
<species id="M_m1360" name="FABaa_" compartment="C_c" boundaryCondition="false"></species>
<species id="M_m1361" name="FABrna_" compartment="C_c" boundaryCondition="false"></species>
<species id="M_m1362" name="FABdna_" compartment="C_c" boundaryCondition="false"></species>
<species id="M_m1363" name="FAB_" compartment="C_c" boundaryCondition="false"></species>
<species id="M_m1364" name="FAB_" compartment="C_e" boundaryCondition="false"></species>
<species id="M_m1365" name="FAB_" compartment="C_b" boundaryCondition="true"></species>
<species id="M_m1366" name="D-Xylulose_" compartment="C_c" boundaryCondition="false"></species>
<species id="M_m1367" name=" D-Arabitol_" compartment="C_c" boundaryCondition="false"></species>
<species id="M_m1369" name="D-Arabitol_" compartment="C_e" boundaryCondition="false"></species>
<species id="M_m1370" name="D-Arabitol_" compartment="C_b" boundaryCondition="true"></species>
<species id="M_m1371" name="(GlcN)1 (Ino(acyl)-P)1 (Man)4 (EtN)2 (P)2_" compartment="C_c" boundaryCondition="false"></species>
<species id="M_m1372" name="(GlcN)1 (Ino(acyl)-P)1 (Man)4 (EtN)3 (P)3_" compartment="C_c" boundaryCondition="false"></species>
</listOfSpecies><listOfReactions><reaction id="R_r146" name="D-glyceraldehyde-3-phosphate:NAD+ oxidoreductase (phosphorylating)" reversible="true"><notes><html:p>GENE_ASSOCIATION: PAS_chr2-1_0437</html:p><html:p>SUBSYSTEM: Glycolysis / Gluconeogenesis</html:p></notes><listOfReactants><speciesReference species="M_m7" stoichiometry="1"/><speciesReference species="M_m12" stoichiometry="1"/><speciesReference species="M_m13" stoichiometry="1"/></listOfReactants><listOfProducts><speciesReference species="M_m14" stoichiometry="1"></speciesReference><speciesReference species="M_m15" stoichiometry="1"></speciesReference><speciesReference species="M_m16" stoichiometry="1"></speciesReference></listOfProducts><kineticLaw><math xmlns="http://www.w3.org/1998/Math/MathML"><apply><ci> LOWER_BOUND </ci><ci> UPPER_BOUND </ci><ci> OBJECTIVE_COEFFICIENT </ci></apply></math><listOfParameters><parameter id="LOWER_BOUND" value=" -1000.00000000"/><parameter id="UPPER_BOUND" value="  1000.00000000"/><parameter id="OBJECTIVE_COEFFICIENT" value="     0.00000000"/></listOfParameters></kineticLaw></reaction>
<reaction id="R_r552" name="ATP:alpha-D-glucose 6-phosphotransferase" reversible="false"><notes><html:p>GENE_ASSOCIATION: ( PAS_chr3_1192 or PAS_chr4_0624 or PAS_chr1-4_0447 or PAS_chr1-4_0561 )</html:p><html:p>SUBSYSTEM: Glycolysis / Gluconeogenesis</html:p></notes><listOfReactants><speciesReference species="M_m1" stoichiometry="1"/><speciesReference species="M_m2" stoichiometry="1"/></listOfReactants><listOfProducts><speciesReference species="M_m3" stoichiometry="1"></speciesReference><speciesReference species="M_m4" stoichiometry="1"></speciesReference></listOfProducts><kineticLaw><math xmlns="http://www.w3.org/1998/Math/MathML"><apply><ci> LOWER_BOUND </ci><ci> UPPER_BOUND </ci><ci> OBJECTIVE_COEFFICIENT </ci></apply></math><listOfParameters><parameter id="LOWER_BOUND" value="     0.00000000"/><parameter id="UPPER_BOUND" value="  1000.00000000"/><parameter id="OBJECTIVE_COEFFICIENT" value="     0.00000000"/></listOfParameters></kineticLaw></reaction>
<reaction id="R_r557" name="ATP:D-fructose-6-phosphate 1-phosphotransferase" reversible="false"><notes><html:p>GENE_ASSOCIATION: ( PAS_chr1-4_0047 and PAS_chr2-1_0402 and PAS_chr4_0308 )</html:p><html:p>SUBSYSTEM: Glycolysis / Gluconeogenesis</html:p></notes><listOfReactants><speciesReference species="M_m1" stoichiometry="1"/><speciesReference species="M_m9" stoichiometry="1"/></listOfReactants><listOfProducts><speciesReference species="M_m3" stoichiometry="1"></speciesReference><speciesReference species="M_m10" stoichiometry="1"></speciesReference></listOfProducts><kineticLaw><math xmlns="http://www.w3.org/1998/Math/MathML"><apply><ci> LOWER_BOUND </ci><ci> UPPER_BOUND </ci><ci> OBJECTIVE_COEFFICIENT </ci></apply></math><listOfParameters><parameter id="LOWER_BOUND" value="     0.00000000"/><parameter id="UPPER_BOUND" value="  1000.00000000"/><parameter id="OBJECTIVE_COEFFICIENT" value="     0.00000000"/></listOfParameters></kineticLaw></reaction>
<reaction id="R_r576" name="ATP:pyruvate 2-O-phosphotransferase" reversible="false"><notes><html:p>GENE_ASSOCIATION: PAS_chr2-1_0769</html:p><html:p>SUBSYSTEM: Glycolysis / Gluconeogenesis</html:p></notes><listOfReactants><speciesReference species="M_m3" stoichiometry="1"/><speciesReference species="M_m19" stoichiometry="1"/></listOfReactants><listOfProducts><speciesReference species="M_m1" stoichiometry="1"></speciesReference><speciesReference species="M_m20" stoichiometry="1"></speciesReference></listOfProducts><kineticLaw><math xmlns="http://www.w3.org/1998/Math/MathML"><apply><ci> LOWER_BOUND </ci><ci> UPPER_BOUND </ci><ci> OBJECTIVE_COEFFICIENT </ci></apply></math><listOfParameters><parameter id="LOWER_BOUND" value="     0.00000000"/><parameter id="UPPER_BOUND" value="  1000.00000000"/><parameter id="OBJECTIVE_COEFFICIENT" value="     0.00000000"/></listOfParameters></kineticLaw></reaction>
<reaction id="R_r596" name="ATP:3-phospho-D-glycerate 1-phosphotransferase" reversible="true"><notes><html:p>GENE_ASSOCIATION: PAS_chr1-4_0292</html:p><html:p>SUBSYSTEM: Glycolysis / Gluconeogenesis</html:p></notes><listOfReactants><speciesReference species="M_m1" stoichiometry="1"/><speciesReference species="M_m17" stoichiometry="1"/></listOfReactants><listOfProducts><speciesReference species="M_m3" stoichiometry="1"></speciesReference><speciesReference species="M_m14" stoichiometry="1"></speciesReference></listOfProducts><kineticLaw><math xmlns="http://www.w3.org/1998/Math/MathML"><apply><ci> LOWER_BOUND </ci><ci> UPPER_BOUND </ci><ci> OBJECTIVE_COEFFICIENT </ci></apply></math><listOfParameters><parameter id="LOWER_BOUND" value=" -1000.00000000"/><parameter id="UPPER_BOUND" value="  1000.00000000"/><parameter id="OBJECTIVE_COEFFICIENT" value="     0.00000000"/></listOfParameters></kineticLaw></reaction>
<reaction id="R_r706" name="beta-D-Fructose 1,6-bisphosphate 1-phosphohydrolase" reversible="false"><notes><html:p>GENE_ASSOCIATION: PAS_chr3_0868</html:p><html:p>SUBSYSTEM: Glycolysis / Gluconeogenesis</html:p></notes><listOfReactants><speciesReference species="M_m5" stoichiometry="1"/><speciesReference species="M_m10" stoichiometry="1"/></listOfReactants><listOfProducts><speciesReference species="M_m7" stoichiometry="1"></speciesReference><speciesReference species="M_m9" stoichiometry="1"></speciesReference></listOfProducts><kineticLaw><math xmlns="http://www.w3.org/1998/Math/MathML"><apply><ci> LOWER_BOUND </ci><ci> UPPER_BOUND </ci><ci> OBJECTIVE_COEFFICIENT </ci></apply></math><listOfParameters><parameter id="LOWER_BOUND" value="     0.00000000"/><parameter id="UPPER_BOUND" value="  1000.00000000"/><parameter id="OBJECTIVE_COEFFICIENT" value="     0.00000000"/></listOfParameters></kineticLaw></reaction>
<reaction id="R_r736" name="D-Glucose-6-phosphate phosphohydrolase" reversible="false"><notes><html:p>SUBSYSTEM: Glycolysis / Gluconeogenesis</html:p></notes><listOfReactants><speciesReference species="M_m4" stoichiometry="1"/><speciesReference species="M_m5" stoichiometry="1"/></listOfReactants><listOfProducts><speciesReference species="M_m6" stoichiometry="1"></speciesReference><speciesReference species="M_m7" stoichiometry="1"></speciesReference></listOfProducts><kineticLaw><math xmlns="http://www.w3.org/1998/Math/MathML"><apply><ci> LOWER_BOUND </ci><ci> UPPER_BOUND </ci><ci> OBJECTIVE_COEFFICIENT </ci></apply></math><listOfParameters><parameter id="LOWER_BOUND" value="     0.00000000"/><parameter id="UPPER_BOUND" value="  1000.00000000"/><parameter id="OBJECTIVE_COEFFICIENT" value="     0.00000000"/></listOfParameters></kineticLaw></reaction>
<reaction id="R_r872" name="beta-D-fructose-1,6-bisphosphate D-glyceraldehyde-3-phosphate-lyase" reversible="true"><notes><html:p>GENE_ASSOCIATION: ( PAS_chr1-1_0072 or PAS_chr1-1_0319 )</html:p><html:p>SUBSYSTEM: Glycolysis / Gluconeogenesis</html:p></notes><listOfReactants><speciesReference species="M_m10" stoichiometry="1"/></listOfReactants><listOfProducts><speciesReference species="M_m11" stoichiometry="1"></speciesReference><speciesReference species="M_m12" stoichiometry="1"></speciesReference></listOfProducts><kineticLaw><math xmlns="http://www.w3.org/1998/Math/MathML"><apply><ci> LOWER_BOUND </ci><ci> UPPER_BOUND </ci><ci> OBJECTIVE_COEFFICIENT </ci></apply></math><listOfParameters><parameter id="LOWER_BOUND" value=" -1000.00000000"/><parameter id="UPPER_BOUND" value="  1000.00000000"/><parameter id="OBJECTIVE_COEFFICIENT" value="     0.00000000"/></listOfParameters></kineticLaw></reaction>
<reaction id="R_r891" name="2-phospho-D-glycerate hydro-lyase (phosphoenolpyruvate-forming)" reversible="true"><notes><html:p>GENE_ASSOCIATION: PAS_chr3_0082</html:p><html:p>SUBSYSTEM: Glycolysis / Gluconeogenesis</html:p></notes><listOfReactants><speciesReference species="M_m18" stoichiometry="1"/></listOfReactants><listOfProducts><speciesReference species="M_m5" stoichiometry="1"></speciesReference><speciesReference species="M_m19" stoichiometry="1"></speciesReference></listOfProducts><kineticLaw><math xmlns="http://www.w3.org/1998/Math/MathML"><apply><ci> LOWER_BOUND </ci><ci> UPPER_BOUND </ci><ci> OBJECTIVE_COEFFICIENT </ci></apply></math><listOfParameters><parameter id="LOWER_BOUND" value=" -1000.00000000"/><parameter id="UPPER_BOUND" value="  1000.00000000"/><parameter id="OBJECTIVE_COEFFICIENT" value="     0.00000000"/></listOfParameters></kineticLaw></reaction>
<reaction id="R_r975" name="D-Glucose 1-epimerase" reversible="true"><notes><html:p>SUBSYSTEM: Glycolysis / Gluconeogenesis</html:p></notes><listOfReactants><speciesReference species="M_m6" stoichiometry="1"/></listOfReactants><listOfProducts><speciesReference species="M_m8" stoichiometry="1"></speciesReference></listOfProducts><kineticLaw><math xmlns="http://www.w3.org/1998/Math/MathML"><apply><ci> LOWER_BOUND </ci><ci> UPPER_BOUND </ci><ci> OBJECTIVE_COEFFICIENT </ci></apply></math><listOfParameters><parameter id="LOWER_BOUND" value=" -1000.00000000"/><parameter id="UPPER_BOUND" value="  1000.00000000"/><parameter id="OBJECTIVE_COEFFICIENT" value="     0.00000000"/></listOfParameters></kineticLaw></reaction>
<reaction id="R_r978" name="D-glyceraldehyde-3-phosphate aldose-ketose-isomerase" reversible="true"><notes><html:p>GENE_ASSOCIATION: PAS_chr3_0951</html:p><html:p>SUBSYSTEM: Glycolysis / Gluconeogenesis</html:p></notes><listOfReactants><speciesReference species="M_m12" stoichiometry="1"/></listOfReactants><listOfProducts><speciesReference species="M_m11" stoichiometry="1"></speciesReference></listOfProducts><kineticLaw><math xmlns="http://www.w3.org/1998/Math/MathML"><apply><ci> LOWER_BOUND </ci><ci> UPPER_BOUND </ci><ci> OBJECTIVE_COEFFICIENT </ci></apply></math><listOfParameters><parameter id="LOWER_BOUND" value=" -1000.00000000"/><parameter id="UPPER_BOUND" value="  1000.00000000"/><parameter id="OBJECTIVE_COEFFICIENT" value="     0.00000000"/></listOfParameters></kineticLaw></reaction>
<reaction id="R_r984" name="beta-D-Glucose 6-phosphate ketol-isomerase" reversible="true"><notes><html:p>GENE_ASSOCIATION: PAS_chr3_0456</html:p><html:p>SUBSYSTEM: Glycolysis / Gluconeogenesis</html:p></notes><listOfReactants><speciesReference species="M_m4" stoichiometry="1"/></listOfReactants><listOfProducts><speciesReference species="M_m9" stoichiometry="1"></speciesReference></listOfProducts><kineticLaw><math xmlns="http://www.w3.org/1998/Math/MathML"><apply><ci> LOWER_BOUND </ci><ci> UPPER_BOUND </ci><ci> OBJECTIVE_COEFFICIENT </ci></apply></math><listOfParameters><parameter id="LOWER_BOUND" value=" -1000.00000000"/><parameter id="UPPER_BOUND" value="  1000.00000000"/><parameter id="OBJECTIVE_COEFFICIENT" value="     0.00000000"/></listOfParameters></kineticLaw></reaction>
<reaction id="R_r988" name="2-Phospho-D-glycerate 2,3-phosphomutase" reversible="true"><notes><html:p>GENE_ASSOCIATION: ( PAS_chr3_0826 or PAS_chr1-1_0427 or PAS_chr2-2_0177 or PAS_chr3_0693 )</html:p><html:p>SUBSYSTEM: Glycolysis / Gluconeogenesis</html:p></notes><listOfReactants><speciesReference species="M_m18" stoichiometry="1"/></listOfReactants><listOfProducts><speciesReference species="M_m17" stoichiometry="1"></speciesReference></listOfProducts><kineticLaw><math xmlns="http://www.w3.org/1998/Math/MathML"><apply><ci> LOWER_BOUND </ci><ci> UPPER_BOUND </ci><ci> OBJECTIVE_COEFFICIENT </ci></apply></math><listOfParameters><parameter id="LOWER_BOUND" value=" -1000.00000000"/><parameter id="UPPER_BOUND" value="  1000.00000000"/><parameter id="OBJECTIVE_COEFFICIENT" value="     0.00000000"/></listOfParameters></kineticLaw></reaction>
<reaction id="R_r29" name=" D-arabinitol:NAD 4-oxidoreductase" reversible="false"><notes><html:p>GENE_ASSOCIATION: PAS_chr2-1_0775</html:p><html:p>SUBSYSTEM: Pentose phosphate pathway</html:p></notes><listOfReactants><speciesReference species="M_m15" stoichiometry="1"/><speciesReference species="M_m16" stoichiometry="1"/><speciesReference species="M_m1366" stoichiometry="1"/></listOfReactants><listOfProducts><speciesReference species="M_m13" stoichiometry="1"></speciesReference><speciesReference species="M_m1367" stoichiometry="1"></speciesReference></listOfProducts><kineticLaw><math xmlns="http://www.w3.org/1998/Math/MathML"><apply><ci> LOWER_BOUND </ci><ci> UPPER_BOUND </ci><ci> OBJECTIVE_COEFFICIENT </ci></apply></math><listOfParameters><parameter id="LOWER_BOUND" value="     0.00000000"/><parameter id="UPPER_BOUND" value="  1000.00000000"/><parameter id="OBJECTIVE_COEFFICIENT" value="     0.00000000"/></listOfParameters></kineticLaw></reaction>
<reaction id="R_r72" name="6-phospho-D-gluconate:NADP+ 2-oxidoreductase (decarboxylating)" reversible="false"><notes><html:p>GENE_ASSOCIATION: PAS_chr3_0277</html:p><html:p>SUBSYSTEM: Pentose phosphate pathway</html:p></notes><listOfReactants><speciesReference species="M_m91" stoichiometry="1"/><speciesReference species="M_m142" stoichiometry="1"/></listOfReactants><listOfProducts><speciesReference species="M_m16" stoichiometry="1"></speciesReference><speciesReference species="M_m78" stoichiometry="1"></speciesReference><speciesReference species="M_m92" stoichiometry="1"></speciesReference><speciesReference species="M_m143" stoichiometry="1"></speciesReference></listOfProducts><kineticLaw><math xmlns="http://www.w3.org/1998/Math/MathML"><apply><ci> LOWER_BOUND </ci><ci> UPPER_BOUND </ci><ci> OBJECTIVE_COEFFICIENT </ci></apply></math><listOfParameters><parameter id="LOWER_BOUND" value="     0.00000000"/><parameter id="UPPER_BOUND" value="  1000.00000000"/><parameter id="OBJECTIVE_COEFFICIENT" value="     0.00000000"/></listOfParameters></kineticLaw></reaction>
<reaction id="R_r73" name="beta-D-Glucose:NADP+ 1-oxoreductase" reversible="false"><notes><html:p>SUBSYSTEM: Pentose phosphate pathway</html:p></notes><listOfReactants><speciesReference species="M_m8" stoichiometry="1"/><speciesReference species="M_m91" stoichiometry="1"/></listOfReactants><listOfProducts><speciesReference species="M_m16" stoichiometry="1"></speciesReference><speciesReference species="M_m92" stoichiometry="1"></speciesReference><speciesReference species="M_m151" stoichiometry="1"></speciesReference></listOfProducts><kineticLaw><math xmlns="http://www.w3.org/1998/Math/MathML"><apply><ci> LOWER_BOUND </ci><ci> UPPER_BOUND </ci><ci> OBJECTIVE_COEFFICIENT </ci></apply></math><listOfParameters><parameter id="LOWER_BOUND" value="     0.00000000"/><parameter id="UPPER_BOUND" value="  1000.00000000"/><parameter id="OBJECTIVE_COEFFICIENT" value="     0.00000000"/></listOfParameters></kineticLaw></reaction>
<reaction id="R_r74" name="beta-D-Glucose-6-phosphate:NADP+ 1-oxoreductase" reversible="false"><notes><html:p>GENE_ASSOCIATION: PAS_chr2-1_0308</html:p><html:p>SUBSYSTEM: Pentose phosphate pathway</html:p></notes><listOfReactants><speciesReference species="M_m4" stoichiometry="1"/><speciesReference species="M_m91" stoichiometry="1"/></listOfReactants><listOfProducts><speciesReference species="M_m16" stoichiometry="1"></speciesReference><speciesReference species="M_m92" stoichiometry="1"></speciesReference><speciesReference species="M_m141" stoichiometry="1"></speciesReference></listOfProducts><kineticLaw><math xmlns="http://www.w3.org/1998/Math/MathML"><apply><ci> LOWER_BOUND </ci><ci> UPPER_BOUND </ci><ci> OBJECTIVE_COEFFICIENT </ci></apply></math><listOfParameters><parameter id="LOWER_BOUND" value="     0.00000000"/><parameter id="UPPER_BOUND" value="  1000.00000000"/><parameter id="OBJECTIVE_COEFFICIENT" value="     0.00000000"/></listOfParameters></kineticLaw></reaction>
<reaction id="R_r317" name="Sedoheptulose-7-phosphate:D-glyceraldehyde-3-phosphate" reversible="true"><notes><html:p>GENE_ASSOCIATION: ( PAS_chr3_0834 or PAS_chr3_0832 or PAS_chr1-4_0150 )</html:p><html:p>SUBSYSTEM: Pentose phosphate pathway</html:p></notes><listOfReactants><speciesReference species="M_m12" stoichiometry="1"/><speciesReference species="M_m148" stoichiometry="1"/></listOfReactants><listOfProducts><speciesReference species="M_m144" stoichiometry="1"></speciesReference><speciesReference species="M_m149" stoichiometry="1"></speciesReference></listOfProducts><kineticLaw><math xmlns="http://www.w3.org/1998/Math/MathML"><apply><ci> LOWER_BOUND </ci><ci> UPPER_BOUND </ci><ci> OBJECTIVE_COEFFICIENT </ci></apply></math><listOfParameters><parameter id="LOWER_BOUND" value=" -1000.00000000"/><parameter id="UPPER_BOUND" value="  1000.00000000"/><parameter id="OBJECTIVE_COEFFICIENT" value="     0.00000000"/></listOfParameters></kineticLaw></reaction>
<reaction id="R_r318" name="beta-D-Fructose 6-phosphate:D-glyceraldehyde-3-phosphate" reversible="true"><notes><html:p>GENE_ASSOCIATION: ( PAS_chr3_0834 or PAS_chr3_0832 or PAS_chr1-4_0150 )</html:p><html:p>SUBSYSTEM: Pentose phosphate pathway</html:p></notes><listOfReactants><speciesReference species="M_m9" stoichiometry="1"/><speciesReference species="M_m12" stoichiometry="1"/></listOfReactants><listOfProducts><speciesReference species="M_m149" stoichiometry="1"></speciesReference><speciesReference species="M_m150" stoichiometry="1"></speciesReference></listOfProducts><kineticLaw><math xmlns="http://www.w3.org/1998/Math/MathML"><apply><ci> LOWER_BOUND </ci><ci> UPPER_BOUND </ci><ci> OBJECTIVE_COEFFICIENT </ci></apply></math><listOfParameters><parameter id="LOWER_BOUND" value=" -1000.00000000"/><parameter id="UPPER_BOUND" value="  1000.00000000"/><parameter id="OBJECTIVE_COEFFICIENT" value="     0.00000000"/></listOfParameters></kineticLaw></reaction>
<reaction id="R_r319" name="sedoheptulose-7-phosphate:D-glyceraldehyde-3-phosphate" reversible="true"><notes><html:p>GENE_ASSOCIATION: ( PAS_chr2-2_0337 or PAS_chr2-2_0338 )</html:p><html:p>SUBSYSTEM: Pentose phosphate pathway</html:p></notes><listOfReactants><speciesReference species="M_m12" stoichiometry="1"/><speciesReference species="M_m148" stoichiometry="1"/></listOfReactants><listOfProducts><speciesReference species="M_m9" stoichiometry="1"></speciesReference><speciesReference species="M_m150" stoichiometry="1"></speciesReference></listOfProducts><kineticLaw><math xmlns="http://www.w3.org/1998/Math/MathML"><apply><ci> LOWER_BOUND </ci><ci> UPPER_BOUND </ci><ci> OBJECTIVE_COEFFICIENT </ci></apply></math><listOfParameters><parameter id="LOWER_BOUND" value=" -1000.00000000"/><parameter id="UPPER_BOUND" value="  1000.00000000"/><parameter id="OBJECTIVE_COEFFICIENT" value="     0.00000000"/></listOfParameters></kineticLaw></reaction>
<reaction id="R_r558" name="ATP:D-Gluconate 6-phosphotransferase" reversible="false"><notes><html:p>GENE_ASSOCIATION: PAS_chr1-4_0669</html:p><html:p>SUBSYSTEM: Pentose phosphate pathway</html:p></notes><listOfReactants><speciesReference species="M_m1" stoichiometry="1"/><speciesReference species="M_m152" stoichiometry="1"/></listOfReactants><listOfProducts><speciesReference species="M_m3" stoichiometry="1"></speciesReference><speciesReference species="M_m142" stoichiometry="1"></speciesReference></listOfProducts><kineticLaw><math xmlns="http://www.w3.org/1998/Math/MathML"><apply><ci> LOWER_BOUND </ci><ci> UPPER_BOUND </ci><ci> OBJECTIVE_COEFFICIENT </ci></apply></math><listOfParameters><parameter id="LOWER_BOUND" value="     0.00000000"/><parameter id="UPPER_BOUND" value="  1000.00000000"/><parameter id="OBJECTIVE_COEFFICIENT" value="     0.00000000"/></listOfParameters></kineticLaw></reaction>
<reaction id="R_r560" name="ATP:D-ribose 5-phosphotransferase" reversible="false"><notes><html:p>GENE_ASSOCIATION: PAS_chr3_0604</html:p><html:p>SUBSYSTEM: Pentose phosphate pathway</html:p></notes><listOfReactants><speciesReference species="M_m1" stoichiometry="1"/><speciesReference species="M_m145" stoichiometry="1"/></listOfReactants><listOfProducts><speciesReference species="M_m3" stoichiometry="1"></speciesReference><speciesReference species="M_m144" stoichiometry="1"></speciesReference></listOfProducts><kineticLaw><math xmlns="http://www.w3.org/1998/Math/MathML"><apply><ci> LOWER_BOUND </ci><ci> UPPER_BOUND </ci><ci> OBJECTIVE_COEFFICIENT </ci></apply></math><listOfParameters><parameter id="LOWER_BOUND" value="     0.00000000"/><parameter id="UPPER_BOUND" value="  1000.00000000"/><parameter id="OBJECTIVE_COEFFICIENT" value="     0.00000000"/></listOfParameters></kineticLaw></reaction>
<reaction id="R_r562" name="ATP:D-xylulose 5-phosphotransferase" reversible="false"><notes><html:p>SUBSYSTEM: Pentose phosphate pathway</html:p></notes><listOfReactants><speciesReference species="M_m3" stoichiometry="1"/><speciesReference species="M_m149" stoichiometry="1"/></listOfReactants><listOfProducts><speciesReference species="M_m1" stoichiometry="1"></speciesReference><speciesReference species="M_m1366" stoichiometry="1"></speciesReference></listOfProducts><kineticLaw><math xmlns="http://www.w3.org/1998/Math/MathML"><apply><ci> LOWER_BOUND </ci><ci> UPPER_BOUND </ci><ci> OBJECTIVE_COEFFICIENT </ci></apply></math><listOfParameters><parameter id="LOWER_BOUND" value="     0.00000000"/><parameter id="UPPER_BOUND" value="  1000.00000000"/><parameter id="OBJECTIVE_COEFFICIENT" value="     0.00000000"/></listOfParameters></kineticLaw></reaction>
<reaction id="R_r623" name="ATP:D-ribose-5-phosphate diphosphotransferase" reversible="true"><notes><html:p>GENE_ASSOCIATION: ( PAS_chr3_0062 or PAS_chr1-1_0436 or PAS_chr2-2_0174 or PAS_chr1-1_0006 )</html:p><html:p>SUBSYSTEM: Pentose phosphate pathway</html:p></notes><listOfReactants><speciesReference species="M_m1" stoichiometry="1"/><speciesReference species="M_m144" stoichiometry="1"/></listOfReactants><listOfProducts><speciesReference species="M_m94" stoichiometry="1"></speciesReference><speciesReference species="M_m147" stoichiometry="1"></speciesReference></listOfProducts><kineticLaw><math xmlns="http://www.w3.org/1998/Math/MathML"><apply><ci> LOWER_BOUND </ci><ci> UPPER_BOUND </ci><ci> OBJECTIVE_COEFFICIENT </ci></apply></math><listOfParameters><parameter id="LOWER_BOUND" value=" -1000.00000000"/><parameter id="UPPER_BOUND" value="  1000.00000000"/><parameter id="OBJECTIVE_COEFFICIENT" value="     0.00000000"/></listOfParameters></kineticLaw></reaction>
<reaction id="R_r682" name="6-Phospho-D-glucono-1,5-lactone lactonohydrolase" reversible="false"><notes><html:p>GENE_ASSOCIATION: ( PAS_chr3_1126 or PAS_chr1-1_0277 )</html:p><html:p>SUBSYSTEM: Pentose phosphate pathway</html:p></notes><listOfReactants><speciesReference species="M_m5" stoichiometry="1"/><speciesReference species="M_m141" stoichiometry="1"/></listOfReactants><listOfProducts><speciesReference species="M_m142" stoichiometry="1"></speciesReference></listOfProducts><kineticLaw><math xmlns="http://www.w3.org/1998/Math/MathML"><apply><ci> LOWER_BOUND </ci><ci> UPPER_BOUND </ci><ci> OBJECTIVE_COEFFICIENT </ci></apply></math><listOfParameters><parameter id="LOWER_BOUND" value="     0.00000000"/><parameter id="UPPER_BOUND" value="  1000.00000000"/><parameter id="OBJECTIVE_COEFFICIENT" value="     0.00000000"/></listOfParameters></kineticLaw></reaction>
<reaction id="R_r974" name="D-Ribulose-5-phosphate 3-epimerase" reversible="true"><notes><html:p>SUBSYSTEM: Pentose phosphate pathway</html:p></notes><listOfReactants><speciesReference species="M_m143" stoichiometry="1"/></listOfReactants><listOfProducts><speciesReference species="M_m149" stoichiometry="1"></speciesReference></listOfProducts><kineticLaw><math xmlns="http://www.w3.org/1998/Math/MathML"><apply><ci> LOWER_BOUND </ci><ci> UPPER_BOUND </ci><ci> OBJECTIVE_COEFFICIENT </ci></apply></math><listOfParameters><parameter id="LOWER_BOUND" value=" -1000.00000000"/><parameter id="UPPER_BOUND" value="  1000.00000000"/><parameter id="OBJECTIVE_COEFFICIENT" value="     0.00000000"/></listOfParameters></kineticLaw></reaction>
<reaction id="R_r982" name="D-ribose-5-phosphate aldose-ketose-isomerase" reversible="true"><notes><html:p>GENE_ASSOCIATION: ( PAS_chr4_0213 or PAS_chr4_0212 )</html:p><html:p>SUBSYSTEM: Pentose phosphate pathway</html:p></notes><listOfReactants><speciesReference species="M_m144" stoichiometry="1"/></listOfReactants><listOfProducts><speciesReference species="M_m143" stoichiometry="1"></speciesReference></listOfProducts><kineticLaw><math xmlns="http://www.w3.org/1998/Math/MathML"><apply><ci> LOWER_BOUND </ci><ci> UPPER_BOUND </ci><ci> OBJECTIVE_COEFFICIENT </ci></apply></math><listOfParameters><parameter id="LOWER_BOUND" value=" -1000.00000000"/><parameter id="UPPER_BOUND" value="  1000.00000000"/><parameter id="OBJECTIVE_COEFFICIENT" value="     0.00000000"/></listOfParameters></kineticLaw></reaction>
<reaction id="R_r989" name="D-Ribose 1,5-phosphomutase" reversible="true"><notes><html:p>GENE_ASSOCIATION: PAS_chr1-4_0264</html:p><html:p>SUBSYSTEM: Pentose phosphate pathway</html:p></notes><listOfReactants><speciesReference species="M_m146" stoichiometry="1"/></listOfReactants><listOfProducts><speciesReference species="M_m144" stoichiometry="1"></speciesReference></listOfProducts><kineticLaw><math xmlns="http://www.w3.org/1998/Math/MathML"><apply><ci> LOWER_BOUND </ci><ci> UPPER_BOUND </ci><ci> OBJECTIVE_COEFFICIENT </ci></apply></math><listOfParameters><parameter id="LOWER_BOUND" value=" -1000.00000000"/><parameter id="UPPER_BOUND" value="  1000.00000000"/><parameter id="OBJECTIVE_COEFFICIENT" value="     0.00000000"/></listOfParameters></kineticLaw></reaction>
<reaction id="R_r1297" name="spontaneous conversion" reversible="true"><notes><html:p>SUBSYSTEM: Pentose phosphate pathway</html:p></notes><listOfReactants><speciesReference species="M_m5" stoichiometry="1"/><speciesReference species="M_m151" stoichiometry="1"/></listOfReactants><listOfProducts><speciesReference species="M_m152" stoichiometry="1"></speciesReference></listOfProducts><kineticLaw><math xmlns="http://www.w3.org/1998/Math/MathML"><apply><ci> LOWER_BOUND </ci><ci> UPPER_BOUND </ci><ci> OBJECTIVE_COEFFICIENT </ci></apply></math><listOfParameters><parameter id="LOWER_BOUND" value=" -1000.00000000"/><parameter id="UPPER_BOUND" value="  1000.00000000"/><parameter id="OBJECTIVE_COEFFICIENT" value="     0.00000000"/></listOfParameters></kineticLaw></reaction>
<reaction id="R_r63" name="(S)-malate:NAD+ oxidoreductase" reversible="true"><notes><html:p>GENE_ASSOCIATION: PAS_chr2-1_0238</html:p><html:p>SUBSYSTEM: Citrate cycle (TCA cycle)</html:p></notes><listOfReactants><speciesReference species="M_m54" stoichiometry="1"/><speciesReference species="M_m69" stoichiometry="1"/></listOfReactants><listOfProducts><speciesReference species="M_m43" stoichiometry="1"></speciesReference><speciesReference species="M_m55" stoichiometry="1"></speciesReference><speciesReference species="M_m70" stoichiometry="1"></speciesReference></listOfProducts><kineticLaw><math xmlns="http://www.w3.org/1998/Math/MathML"><apply><ci> LOWER_BOUND </ci><ci> UPPER_BOUND </ci><ci> OBJECTIVE_COEFFICIENT </ci></apply></math><listOfParameters><parameter id="LOWER_BOUND" value=" -1000.00000000"/><parameter id="UPPER_BOUND" value="  1000.00000000"/><parameter id="OBJECTIVE_COEFFICIENT" value="     0.00000000"/></listOfParameters></kineticLaw></reaction>
<reaction id="R_r67" name="oxalosuccinate carboxy-lyase (2-oxoglutarate-forming)" reversible="false"><notes><html:p>GENE_ASSOCIATION: ( PAS_chr2-1_0580 and PAS_chr1-1_0233 )</html:p><html:p>SUBSYSTEM: Citrate cycle (TCA cycle)</html:p></notes><listOfReactants><speciesReference species="M_m101" stoichiometry="1"/></listOfReactants><listOfProducts><speciesReference species="M_m78" stoichiometry="1"></speciesReference><speciesReference species="M_m103" stoichiometry="1"></speciesReference></listOfProducts><kineticLaw><math xmlns="http://www.w3.org/1998/Math/MathML"><apply><ci> LOWER_BOUND </ci><ci> UPPER_BOUND </ci><ci> OBJECTIVE_COEFFICIENT </ci></apply></math><listOfParameters><parameter id="LOWER_BOUND" value="     0.00000000"/><parameter id="UPPER_BOUND" value="  1000.00000000"/><parameter id="OBJECTIVE_COEFFICIENT" value="     0.00000000"/></listOfParameters></kineticLaw></reaction>
<reaction id="R_r68" name="oxalosuccinate carboxy-lyase (2-oxoglutarate-forming)" reversible="false"><notes><html:p>GENE_ASSOCIATION: ( PAS_chr2-1_0120 and PAS_chr4_0580 )</html:p><html:p>SUBSYSTEM: Citrate cycle (TCA cycle)</html:p></notes><listOfReactants><speciesReference species="M_m102" stoichiometry="1"/></listOfReactants><listOfProducts><speciesReference species="M_m48" stoichiometry="1"></speciesReference><speciesReference species="M_m81" stoichiometry="1"></speciesReference></listOfProducts><kineticLaw><math xmlns="http://www.w3.org/1998/Math/MathML"><apply><ci> LOWER_BOUND </ci><ci> UPPER_BOUND </ci><ci> OBJECTIVE_COEFFICIENT </ci></apply></math><listOfParameters><parameter id="LOWER_BOUND" value="     0.00000000"/><parameter id="UPPER_BOUND" value="  1000.00000000"/><parameter id="OBJECTIVE_COEFFICIENT" value="     0.00000000"/></listOfParameters></kineticLaw></reaction>
<reaction id="R_r69" name="Isocitrate:NADP+ oxidoreductase" reversible="false"><notes><html:p>GENE_ASSOCIATION: ( PAS_chr2-1_0580 and PAS_chr1-1_0233 )</html:p><html:p>SUBSYSTEM: Citrate cycle (TCA cycle)</html:p></notes><listOfReactants><speciesReference species="M_m91" stoichiometry="1"/><speciesReference species="M_m100" stoichiometry="1"/></listOfReactants><listOfProducts><speciesReference species="M_m16" stoichiometry="1"></speciesReference><speciesReference species="M_m92" stoichiometry="1"></speciesReference><speciesReference species="M_m101" stoichiometry="1"></speciesReference></listOfProducts><kineticLaw><math xmlns="http://www.w3.org/1998/Math/MathML"><apply><ci> LOWER_BOUND </ci><ci> UPPER_BOUND </ci><ci> OBJECTIVE_COEFFICIENT </ci></apply></math><listOfParameters><parameter id="LOWER_BOUND" value="     0.00000000"/><parameter id="UPPER_BOUND" value="  1000.00000000"/><parameter id="OBJECTIVE_COEFFICIENT" value="     0.00000000"/></listOfParameters></kineticLaw></reaction>
<reaction id="R_r70" name="Isocitrate:NADP+ oxidoreductase" reversible="false"><notes><html:p>GENE_ASSOCIATION: ( PAS_chr2-1_0120 and PAS_chr4_0580 )</html:p><html:p>SUBSYSTEM: Citrate cycle (TCA cycle)</html:p></notes><listOfReactants><speciesReference species="M_m54" stoichiometry="1"/><speciesReference species="M_m98" stoichiometry="1"/></listOfReactants><listOfProducts><speciesReference species="M_m43" stoichiometry="1"></speciesReference><speciesReference species="M_m55" stoichiometry="1"></speciesReference><speciesReference species="M_m102" stoichiometry="1"></speciesReference></listOfProducts><kineticLaw><math xmlns="http://www.w3.org/1998/Math/MathML"><apply><ci> LOWER_BOUND </ci><ci> UPPER_BOUND </ci><ci> OBJECTIVE_COEFFICIENT </ci></apply></math><listOfParameters><parameter id="LOWER_BOUND" value="     0.00000000"/><parameter id="UPPER_BOUND" value="  1000.00000000"/><parameter id="OBJECTIVE_COEFFICIENT" value="     0.00000000"/></listOfParameters></kineticLaw></reaction>
<reaction id="R_r172" name="oxoglutarate dehydrogenase (succinyl-transferring);" reversible="false"><notes><html:p>GENE_ASSOCIATION: PAS_chr2-1_0089</html:p><html:p>SUBSYSTEM: Citrate cycle (TCA cycle)</html:p></notes><listOfReactants><speciesReference species="M_m46" stoichiometry="1"/><speciesReference species="M_m81" stoichiometry="1"/></listOfReactants><listOfProducts><speciesReference species="M_m48" stoichiometry="1"></speciesReference><speciesReference species="M_m104" stoichiometry="1"></speciesReference></listOfProducts><kineticLaw><math xmlns="http://www.w3.org/1998/Math/MathML"><apply><ci> LOWER_BOUND </ci><ci> UPPER_BOUND </ci><ci> OBJECTIVE_COEFFICIENT </ci></apply></math><listOfParameters><parameter id="LOWER_BOUND" value="     0.00000000"/><parameter id="UPPER_BOUND" value="  1000.00000000"/><parameter id="OBJECTIVE_COEFFICIENT" value="     0.00000000"/></listOfParameters></kineticLaw></reaction>
<reaction id="R_r173" name="2-oxoglutarate dehydrogenase complex: oxoglutarate dehydrogenase" reversible="false"><notes><html:p>GENE_ASSOCIATION: PAS_chr2-1_0089</html:p><html:p>SUBSYSTEM: Citrate cycle (TCA cycle)</html:p></notes><listOfReactants><speciesReference species="M_m49" stoichiometry="1"/><speciesReference species="M_m104" stoichiometry="1"/></listOfReactants><listOfProducts><speciesReference species="M_m46" stoichiometry="1"></speciesReference><speciesReference species="M_m105" stoichiometry="1"></speciesReference></listOfProducts><kineticLaw><math xmlns="http://www.w3.org/1998/Math/MathML"><apply><ci> LOWER_BOUND </ci><ci> UPPER_BOUND </ci><ci> OBJECTIVE_COEFFICIENT </ci></apply></math><listOfParameters><parameter id="LOWER_BOUND" value="     0.00000000"/><parameter id="UPPER_BOUND" value="  1000.00000000"/><parameter id="OBJECTIVE_COEFFICIENT" value="     0.00000000"/></listOfParameters></kineticLaw></reaction>
<reaction id="R_r276" name="enzyme N6-(dihydrolipoyl)lysine:NAD+ oxidoreductase" reversible="false"><notes><html:p>GENE_ASSOCIATION: PAS_chr2-2_0048</html:p><html:p>SUBSYSTEM: Citrate cycle (TCA cycle)</html:p></notes><listOfReactants><speciesReference species="M_m53" stoichiometry="1"/><speciesReference species="M_m54" stoichiometry="1"/></listOfReactants><listOfProducts><speciesReference species="M_m43" stoichiometry="1"></speciesReference><speciesReference species="M_m49" stoichiometry="1"></speciesReference><speciesReference species="M_m55" stoichiometry="1"></speciesReference></listOfProducts><kineticLaw><math xmlns="http://www.w3.org/1998/Math/MathML"><apply><ci> LOWER_BOUND </ci><ci> UPPER_BOUND </ci><ci> OBJECTIVE_COEFFICIENT </ci></apply></math><listOfParameters><parameter id="LOWER_BOUND" value="     0.00000000"/><parameter id="UPPER_BOUND" value="  1000.00000000"/><parameter id="OBJECTIVE_COEFFICIENT" value="     0.00000000"/></listOfParameters></kineticLaw></reaction>
<reaction id="R_r403" name="succinyl-CoA:enzyme N6-(dihydrolipoyl)lysine S-succinyltransferase" reversible="false"><notes><html:p>GENE_ASSOCIATION: PAS_chr1-3_0094</html:p><html:p>SUBSYSTEM: Citrate cycle (TCA cycle)</html:p></notes><listOfReactants><speciesReference species="M_m51" stoichiometry="1"/><speciesReference species="M_m105" stoichiometry="1"/></listOfReactants><listOfProducts><speciesReference species="M_m53" stoichiometry="1"></speciesReference><speciesReference species="M_m106" stoichiometry="1"></speciesReference></listOfProducts><kineticLaw><math xmlns="http://www.w3.org/1998/Math/MathML"><apply><ci> LOWER_BOUND </ci><ci> UPPER_BOUND </ci><ci> OBJECTIVE_COEFFICIENT </ci></apply></math><listOfParameters><parameter id="LOWER_BOUND" value="     0.00000000"/><parameter id="UPPER_BOUND" value="  1000.00000000"/><parameter id="OBJECTIVE_COEFFICIENT" value="     0.00000000"/></listOfParameters></kineticLaw></reaction>
<reaction id="R_r420" name="acetyl-CoA:oxaloacetate C-acetyltransferase (thioester-hydrolysing)" reversible="false"><notes><html:p>GENE_ASSOCIATION: PAS_chr1-1_0475</html:p><html:p>SUBSYSTEM: Citrate cycle (TCA cycle)</html:p></notes><listOfReactants><speciesReference species="M_m52" stoichiometry="1"/><speciesReference species="M_m70" stoichiometry="1"/><speciesReference species="M_m80" stoichiometry="1"/></listOfReactants><listOfProducts><speciesReference species="M_m51" stoichiometry="1"></speciesReference><speciesReference species="M_m95" stoichiometry="1"></speciesReference></listOfProducts><kineticLaw><math xmlns="http://www.w3.org/1998/Math/MathML"><apply><ci> LOWER_BOUND </ci><ci> UPPER_BOUND </ci><ci> OBJECTIVE_COEFFICIENT </ci></apply></math><listOfParameters><parameter id="LOWER_BOUND" value="     0.00000000"/><parameter id="UPPER_BOUND" value="  1000.00000000"/><parameter id="OBJECTIVE_COEFFICIENT" value="     0.00000000"/></listOfParameters></kineticLaw></reaction>
<reaction id="R_r421" name="acetyl-CoA:oxaloacetate C-acetyltransferase (thioester-hydrolysing)" reversible="false"><notes><html:p>SUBSYSTEM: Citrate cycle (TCA cycle)</html:p></notes><listOfReactants><speciesReference species="M_m64" stoichiometry="1"/><speciesReference species="M_m65" stoichiometry="1"/><speciesReference species="M_m96" stoichiometry="1"/></listOfReactants><listOfProducts><speciesReference species="M_m68" stoichiometry="1"></speciesReference><speciesReference species="M_m97" stoichiometry="1"></speciesReference></listOfProducts><kineticLaw><math xmlns="http://www.w3.org/1998/Math/MathML"><apply><ci> LOWER_BOUND </ci><ci> UPPER_BOUND </ci><ci> OBJECTIVE_COEFFICIENT </ci></apply></math><listOfParameters><parameter id="LOWER_BOUND" value="     0.00000000"/><parameter id="UPPER_BOUND" value="  1000.00000000"/><parameter id="OBJECTIVE_COEFFICIENT" value="     0.00000000"/></listOfParameters></kineticLaw></reaction>
<reaction id="R_r909" name="(S)-malate hydro-lyase (fumarate-forming)" reversible="true"><notes><html:p>GENE_ASSOCIATION: PAS_chr3_0647</html:p><html:p>SUBSYSTEM: Citrate cycle (TCA cycle)</html:p></notes><listOfReactants><speciesReference species="M_m69" stoichiometry="1"/></listOfReactants><listOfProducts><speciesReference species="M_m80" stoichiometry="1"></speciesReference><speciesReference species="M_m110" stoichiometry="1"></speciesReference></listOfProducts><kineticLaw><math xmlns="http://www.w3.org/1998/Math/MathML"><apply><ci> LOWER_BOUND </ci><ci> UPPER_BOUND </ci><ci> OBJECTIVE_COEFFICIENT </ci></apply></math><listOfParameters><parameter id="LOWER_BOUND" value=" -1000.00000000"/><parameter id="UPPER_BOUND" value="  1000.00000000"/><parameter id="OBJECTIVE_COEFFICIENT" value="     0.00000000"/></listOfParameters></kineticLaw></reaction>
<reaction id="R_r910" name="(S)-malate hydro-lyase (fumarate-forming)" reversible="true"><notes><html:p>GENE_ASSOCIATION: PAS_chr3_0647</html:p><html:p>SUBSYSTEM: Citrate cycle (TCA cycle)</html:p></notes><listOfReactants><speciesReference species="M_m63" stoichiometry="1"/></listOfReactants><listOfProducts><speciesReference species="M_m5" stoichiometry="1"></speciesReference><speciesReference species="M_m111" stoichiometry="1"></speciesReference></listOfProducts><kineticLaw><math xmlns="http://www.w3.org/1998/Math/MathML"><apply><ci> LOWER_BOUND </ci><ci> UPPER_BOUND </ci><ci> OBJECTIVE_COEFFICIENT </ci></apply></math><listOfParameters><parameter id="LOWER_BOUND" value=" -1000.00000000"/><parameter id="UPPER_BOUND" value="  1000.00000000"/><parameter id="OBJECTIVE_COEFFICIENT" value="     0.00000000"/></listOfParameters></kineticLaw></reaction>
<reaction id="R_r918" name="citrate hydroxymutase" reversible="true"><notes><html:p>GENE_ASSOCIATION: ( PAS_chr3_0659 or PAS_chr1-3_0104 )</html:p><html:p>SUBSYSTEM: Citrate cycle (TCA cycle)</html:p></notes><listOfReactants><speciesReference species="M_m95" stoichiometry="1"/></listOfReactants><listOfProducts><speciesReference species="M_m98" stoichiometry="1"></speciesReference></listOfProducts><kineticLaw><math xmlns="http://www.w3.org/1998/Math/MathML"><apply><ci> LOWER_BOUND </ci><ci> UPPER_BOUND </ci><ci> OBJECTIVE_COEFFICIENT </ci></apply></math><listOfParameters><parameter id="LOWER_BOUND" value=" -1000.00000000"/><parameter id="UPPER_BOUND" value="  1000.00000000"/><parameter id="OBJECTIVE_COEFFICIENT" value="     0.00000000"/></listOfParameters></kineticLaw></reaction>
<reaction id="R_r919" name="citrate hydroxymutase" reversible="true"><notes><html:p>SUBSYSTEM: Citrate cycle (TCA cycle)</html:p></notes><listOfReactants><speciesReference species="M_m97" stoichiometry="1"/></listOfReactants><listOfProducts><speciesReference species="M_m99" stoichiometry="1"></speciesReference></listOfProducts><kineticLaw><math xmlns="http://www.w3.org/1998/Math/MathML"><apply><ci> LOWER_BOUND </ci><ci> UPPER_BOUND </ci><ci> OBJECTIVE_COEFFICIENT </ci></apply></math><listOfParameters><parameter id="LOWER_BOUND" value=" -1000.00000000"/><parameter id="UPPER_BOUND" value="  1000.00000000"/><parameter id="OBJECTIVE_COEFFICIENT" value="     0.00000000"/></listOfParameters></kineticLaw></reaction>
<reaction id="R_r920" name="citrate hydroxymutase" reversible="true"><notes><html:p>SUBSYSTEM: Citrate cycle (TCA cycle)</html:p></notes><listOfReactants><speciesReference species="M_m1202" stoichiometry="1"/></listOfReactants><listOfProducts><speciesReference species="M_m100" stoichiometry="1"></speciesReference></listOfProducts><kineticLaw><math xmlns="http://www.w3.org/1998/Math/MathML"><apply><ci> LOWER_BOUND </ci><ci> UPPER_BOUND </ci><ci> OBJECTIVE_COEFFICIENT </ci></apply></math><listOfParameters><parameter id="LOWER_BOUND" value=" -1000.00000000"/><parameter id="UPPER_BOUND" value="  1000.00000000"/><parameter id="OBJECTIVE_COEFFICIENT" value="     0.00000000"/></listOfParameters></kineticLaw></reaction>
<reaction id="R_r1049" name="Succinate:CoA ligase (GDP-forming)" reversible="true"><notes><html:p>GENE_ASSOCIATION: ( PAS_chr3_0831 and PAS_chr2-2_0407 )</html:p><html:p>SUBSYSTEM: Citrate cycle (TCA cycle)</html:p></notes><listOfReactants><speciesReference species="M_m51" stoichiometry="1"/><speciesReference species="M_m107" stoichiometry="1"/><speciesReference species="M_m108" stoichiometry="1"/></listOfReactants><listOfProducts><speciesReference species="M_m76" stoichiometry="1"></speciesReference><speciesReference species="M_m106" stoichiometry="1"></speciesReference><speciesReference species="M_m109" stoichiometry="1"></speciesReference></listOfProducts><kineticLaw><math xmlns="http://www.w3.org/1998/Math/MathML"><apply><ci> LOWER_BOUND </ci><ci> UPPER_BOUND </ci><ci> OBJECTIVE_COEFFICIENT </ci></apply></math><listOfParameters><parameter id="LOWER_BOUND" value=" -1000.00000000"/><parameter id="UPPER_BOUND" value="  1000.00000000"/><parameter id="OBJECTIVE_COEFFICIENT" value="     0.00000000"/></listOfParameters></kineticLaw></reaction>
<reaction id="R_r1104" name="(S)-malate:NAD+ oxidoreductase" reversible="true"><notes><html:p>GENE_ASSOCIATION: PAS_chr4_0815</html:p><html:p>SUBSYSTEM: Citrate cycle (TCA cycle)</html:p></notes><listOfReactants><speciesReference species="M_m13" stoichiometry="1"/><speciesReference species="M_m63" stoichiometry="1"/></listOfReactants><listOfProducts><speciesReference species="M_m15" stoichiometry="1"></speciesReference><speciesReference species="M_m16" stoichiometry="1"></speciesReference><speciesReference species="M_m71" stoichiometry="1"></speciesReference></listOfProducts><kineticLaw><math xmlns="http://www.w3.org/1998/Math/MathML"><apply><ci> LOWER_BOUND </ci><ci> UPPER_BOUND </ci><ci> OBJECTIVE_COEFFICIENT </ci></apply></math><listOfParameters><parameter id="LOWER_BOUND" value=" -1000.00000000"/><parameter id="UPPER_BOUND" value="  1000.00000000"/><parameter id="OBJECTIVE_COEFFICIENT" value="     0.00000000"/></listOfParameters></kineticLaw></reaction>
<reaction id="R_r64" name="(S)-malate:NAD+ oxidoreductase" reversible="false"><notes><html:p>GENE_ASSOCIATION: PAS_chr4_0815</html:p><html:p>SUBSYSTEM: Glyoxylate and dicarboxylate metabolism</html:p></notes><listOfReactants><speciesReference species="M_m96" stoichiometry="1"/><speciesReference species="M_m132" stoichiometry="1"/><speciesReference species="M_m133" stoichiometry="1"/></listOfReactants><listOfProducts><speciesReference species="M_m67" stoichiometry="1"></speciesReference><speciesReference species="M_m134" stoichiometry="1"></speciesReference></listOfProducts><kineticLaw><math xmlns="http://www.w3.org/1998/Math/MathML"><apply><ci> LOWER_BOUND </ci><ci> UPPER_BOUND </ci><ci> OBJECTIVE_COEFFICIENT </ci></apply></math><listOfParameters><parameter id="LOWER_BOUND" value="     0.00000000"/><parameter id="UPPER_BOUND" value="  1000.00000000"/><parameter id="OBJECTIVE_COEFFICIENT" value="     0.00000000"/></listOfParameters></kineticLaw></reaction>
<reaction id="R_r92" name="Glycolate:oxygen 2-oxidoreductase" reversible="false"><notes><html:p>SUBSYSTEM: Glyoxylate and dicarboxylate metabolism</html:p></notes><listOfReactants><speciesReference species="M_m137" stoichiometry="1"/><speciesReference species="M_m138" stoichiometry="1"/></listOfReactants><listOfProducts><speciesReference species="M_m62" stoichiometry="1"></speciesReference><speciesReference species="M_m139" stoichiometry="1"></speciesReference></listOfProducts><kineticLaw><math xmlns="http://www.w3.org/1998/Math/MathML"><apply><ci> LOWER_BOUND </ci><ci> UPPER_BOUND </ci><ci> OBJECTIVE_COEFFICIENT </ci></apply></math><listOfParameters><parameter id="LOWER_BOUND" value="     0.00000000"/><parameter id="UPPER_BOUND" value="  1000.00000000"/><parameter id="OBJECTIVE_COEFFICIENT" value="     0.00000000"/></listOfParameters></kineticLaw></reaction>
<reaction id="R_r149" name="Formate:NAD+ oxidoreductase" reversible="false"><notes><html:p>GENE_ASSOCIATION: ( PAS_chr3_0932 or PAS_chr4_0593 )</html:p><html:p>SUBSYSTEM: Glyoxylate and dicarboxylate metabolism</html:p></notes><listOfReactants><speciesReference species="M_m13" stoichiometry="1"/><speciesReference species="M_m140" stoichiometry="1"/></listOfReactants><listOfProducts><speciesReference species="M_m15" stoichiometry="1"></speciesReference><speciesReference species="M_m16" stoichiometry="1"></speciesReference><speciesReference species="M_m78" stoichiometry="1"></speciesReference></listOfProducts><kineticLaw><math xmlns="http://www.w3.org/1998/Math/MathML"><apply><ci> LOWER_BOUND </ci><ci> UPPER_BOUND </ci><ci> OBJECTIVE_COEFFICIENT </ci></apply></math><listOfParameters><parameter id="LOWER_BOUND" value="     0.00000000"/><parameter id="UPPER_BOUND" value="  1000.00000000"/><parameter id="OBJECTIVE_COEFFICIENT" value="     0.00000000"/></listOfParameters></kineticLaw></reaction>
<reaction id="R_r150" name="glycolaldehyde:NAD+ oxidoreductase" reversible="false"><notes><html:p>SUBSYSTEM: Glyoxylate and dicarboxylate metabolism</html:p></notes><listOfReactants><speciesReference species="M_m5" stoichiometry="1"/><speciesReference species="M_m13" stoichiometry="1"/><speciesReference species="M_m136" stoichiometry="1"/></listOfReactants><listOfProducts><speciesReference species="M_m15" stoichiometry="1"></speciesReference><speciesReference species="M_m16" stoichiometry="1"></speciesReference><speciesReference species="M_m137" stoichiometry="1"></speciesReference></listOfProducts><kineticLaw><math xmlns="http://www.w3.org/1998/Math/MathML"><apply><ci> LOWER_BOUND </ci><ci> UPPER_BOUND </ci><ci> OBJECTIVE_COEFFICIENT </ci></apply></math><listOfParameters><parameter id="LOWER_BOUND" value="     0.00000000"/><parameter id="UPPER_BOUND" value="  1000.00000000"/><parameter id="OBJECTIVE_COEFFICIENT" value="     0.00000000"/></listOfParameters></kineticLaw></reaction>
<reaction id="R_r877" name="isocitrate glyoxylate-lyase (succinate-forming)" reversible="false"><notes><html:p>GENE_ASSOCIATION: PAS_chr1-4_0338</html:p><html:p>SUBSYSTEM: Glyoxylate and dicarboxylate metabolism</html:p></notes><listOfReactants><speciesReference species="M_m99" stoichiometry="1"/></listOfReactants><listOfProducts><speciesReference species="M_m66" stoichiometry="1"></speciesReference><speciesReference species="M_m135" stoichiometry="1"></speciesReference></listOfProducts><kineticLaw><math xmlns="http://www.w3.org/1998/Math/MathML"><apply><ci> LOWER_BOUND </ci><ci> UPPER_BOUND </ci><ci> OBJECTIVE_COEFFICIENT </ci></apply></math><listOfParameters><parameter id="LOWER_BOUND" value="     0.00000000"/><parameter id="UPPER_BOUND" value="  1000.00000000"/><parameter id="OBJECTIVE_COEFFICIENT" value="     0.00000000"/></listOfParameters></kineticLaw></reaction>
<reaction id="R_r878" name="isocitrate glyoxylate-lyase (succinate-forming)" reversible="false"><notes><html:p>GENE_ASSOCIATION: PAS_chr1-4_0338</html:p><html:p>SUBSYSTEM: Glyoxylate and dicarboxylate metabolism</html:p></notes><listOfReactants><speciesReference species="M_m100" stoichiometry="1"/></listOfReactants><listOfProducts><speciesReference species="M_m62" stoichiometry="1"></speciesReference><speciesReference species="M_m112" stoichiometry="1"></speciesReference></listOfProducts><kineticLaw><math xmlns="http://www.w3.org/1998/Math/MathML"><apply><ci> LOWER_BOUND </ci><ci> UPPER_BOUND </ci><ci> OBJECTIVE_COEFFICIENT </ci></apply></math><listOfParameters><parameter id="LOWER_BOUND" value="     0.00000000"/><parameter id="UPPER_BOUND" value="  1000.00000000"/><parameter id="OBJECTIVE_COEFFICIENT" value="     0.00000000"/></listOfParameters></kineticLaw></reaction>
<reaction id="R_r6" name="Ethanol:NAD+ oxidoreductase" reversible="true"><notes><html:p>GENE_ASSOCIATION: PAS_chr2-1_0472</html:p><html:p>SUBSYSTEM: Pyruvate metabolism</html:p></notes><listOfReactants><speciesReference species="M_m54" stoichiometry="1"/><speciesReference species="M_m88" stoichiometry="1"/></listOfReactants><listOfProducts><speciesReference species="M_m43" stoichiometry="1"></speciesReference><speciesReference species="M_m55" stoichiometry="1"></speciesReference><speciesReference species="M_m89" stoichiometry="1"></speciesReference></listOfProducts><kineticLaw><math xmlns="http://www.w3.org/1998/Math/MathML"><apply><ci> LOWER_BOUND </ci><ci> UPPER_BOUND </ci><ci> OBJECTIVE_COEFFICIENT </ci></apply></math><listOfParameters><parameter id="LOWER_BOUND" value=" -1000.00000000"/><parameter id="UPPER_BOUND" value="  1000.00000000"/><parameter id="OBJECTIVE_COEFFICIENT" value="     0.00000000"/></listOfParameters></kineticLaw></reaction>
<reaction id="R_r7" name="Ethanol:NAD+ oxidoreductase" reversible="true"><notes><html:p>GENE_ASSOCIATION: ( PAS_chr3_0006 or PAS_chr1-1_0357 or PAS_chr4_0576 )</html:p><html:p>SUBSYSTEM: Pyruvate metabolism</html:p></notes><listOfReactants><speciesReference species="M_m13" stoichiometry="1"/><speciesReference species="M_m90" stoichiometry="1"/></listOfReactants><listOfProducts><speciesReference species="M_m15" stoichiometry="1"></speciesReference><speciesReference species="M_m16" stoichiometry="1"></speciesReference><speciesReference species="M_m87" stoichiometry="1"></speciesReference></listOfProducts><kineticLaw><math xmlns="http://www.w3.org/1998/Math/MathML"><apply><ci> LOWER_BOUND </ci><ci> UPPER_BOUND </ci><ci> OBJECTIVE_COEFFICIENT </ci></apply></math><listOfParameters><parameter id="LOWER_BOUND" value=" -1000.00000000"/><parameter id="UPPER_BOUND" value="  1000.00000000"/><parameter id="OBJECTIVE_COEFFICIENT" value="     0.00000000"/></listOfParameters></kineticLaw></reaction>
<reaction id="R_r36" name="Lactaldehyde:NAD+ 1-oxidoreductase" reversible="false"><notes><html:p>GENE_ASSOCIATION: PAS_chr3_0744</html:p><html:p>SUBSYSTEM: Pyruvate metabolism</html:p></notes><listOfReactants><speciesReference species="M_m15" stoichiometry="1"/><speciesReference species="M_m16" stoichiometry="1"/><speciesReference species="M_m1340" stoichiometry="1"/></listOfReactants><listOfProducts><speciesReference species="M_m13" stoichiometry="1"></speciesReference><speciesReference species="M_m1193" stoichiometry="1"></speciesReference></listOfProducts><kineticLaw><math xmlns="http://www.w3.org/1998/Math/MathML"><apply><ci> LOWER_BOUND </ci><ci> UPPER_BOUND </ci><ci> OBJECTIVE_COEFFICIENT </ci></apply></math><listOfParameters><parameter id="LOWER_BOUND" value="     0.00000000"/><parameter id="UPPER_BOUND" value="  1000.00000000"/><parameter id="OBJECTIVE_COEFFICIENT" value="     0.00000000"/></listOfParameters></kineticLaw></reaction>
<reaction id="R_r65" name="(S)-malate:NAD+ oxidoreductase (decarboxylating)" reversible="false"><notes><html:p>GENE_ASSOCIATION: PAS_chr3_0181</html:p><html:p>SUBSYSTEM: Pyruvate metabolism</html:p></notes><listOfReactants><speciesReference species="M_m54" stoichiometry="1"/><speciesReference species="M_m69" stoichiometry="1"/></listOfReactants><listOfProducts><speciesReference species="M_m42" stoichiometry="1"></speciesReference><speciesReference species="M_m43" stoichiometry="1"></speciesReference><speciesReference species="M_m48" stoichiometry="1"></speciesReference><speciesReference species="M_m55" stoichiometry="1"></speciesReference></listOfProducts><kineticLaw><math xmlns="http://www.w3.org/1998/Math/MathML"><apply><ci> LOWER_BOUND </ci><ci> UPPER_BOUND </ci><ci> OBJECTIVE_COEFFICIENT </ci></apply></math><listOfParameters><parameter id="LOWER_BOUND" value="     0.00000000"/><parameter id="UPPER_BOUND" value="  1000.00000000"/><parameter id="OBJECTIVE_COEFFICIENT" value="     0.00000000"/></listOfParameters></kineticLaw></reaction>
<reaction id="R_r66" name="(S)-malate:NAD+ oxidoreductase (decarboxylating)" reversible="true"><notes><html:p>GENE_ASSOCIATION: PAS_chr3_0181</html:p><html:p>SUBSYSTEM: Pyruvate metabolism</html:p></notes><listOfReactants><speciesReference species="M_m13" stoichiometry="1"/><speciesReference species="M_m63" stoichiometry="1"/></listOfReactants><listOfProducts><speciesReference species="M_m15" stoichiometry="1"></speciesReference><speciesReference species="M_m16" stoichiometry="1"></speciesReference><speciesReference species="M_m20" stoichiometry="1"></speciesReference><speciesReference species="M_m78" stoichiometry="1"></speciesReference></listOfProducts><kineticLaw><math xmlns="http://www.w3.org/1998/Math/MathML"><apply><ci> LOWER_BOUND </ci><ci> UPPER_BOUND </ci><ci> OBJECTIVE_COEFFICIENT </ci></apply></math><listOfParameters><parameter id="LOWER_BOUND" value=" -1000.00000000"/><parameter id="UPPER_BOUND" value="  1000.00000000"/><parameter id="OBJECTIVE_COEFFICIENT" value="     0.00000000"/></listOfParameters></kineticLaw></reaction>
<reaction id="R_r87" name="(S)-Lactate:ferricytochrome-c 2-oxidoreductase" reversible="false"><notes><html:p>GENE_ASSOCIATION: ( PAS_chr4_0272 or PAS_chr4_0018 )</html:p><html:p>SUBSYSTEM: Pyruvate metabolism</html:p></notes><listOfReactants><speciesReference species="M_m38" stoichiometry="1"/><speciesReference species="M_m39" stoichiometry="2"/></listOfReactants><listOfProducts><speciesReference species="M_m16" stoichiometry="2"></speciesReference><speciesReference species="M_m20" stoichiometry="1"></speciesReference><speciesReference species="M_m40" stoichiometry="2"></speciesReference></listOfProducts><kineticLaw><math xmlns="http://www.w3.org/1998/Math/MathML"><apply><ci> LOWER_BOUND </ci><ci> UPPER_BOUND </ci><ci> OBJECTIVE_COEFFICIENT </ci></apply></math><listOfParameters><parameter id="LOWER_BOUND" value="     0.00000000"/><parameter id="UPPER_BOUND" value="  1000.00000000"/><parameter id="OBJECTIVE_COEFFICIENT" value="     0.00000000"/></listOfParameters></kineticLaw></reaction>
<reaction id="R_r88" name="(S)-Lactate:ferricytochrome-c 2-oxidoreductase" reversible="false"><notes><html:p>GENE_ASSOCIATION: ( PAS_chr3_0674 or PAS_chr3_1021 )</html:p><html:p>SUBSYSTEM: Pyruvate metabolism</html:p></notes><listOfReactants><speciesReference species="M_m39" stoichiometry="2"/><speciesReference species="M_m41" stoichiometry="1"/></listOfReactants><listOfProducts><speciesReference species="M_m40" stoichiometry="2"></speciesReference><speciesReference species="M_m42" stoichiometry="1"></speciesReference><speciesReference species="M_m43" stoichiometry="2"></speciesReference></listOfProducts><kineticLaw><math xmlns="http://www.w3.org/1998/Math/MathML"><apply><ci> LOWER_BOUND </ci><ci> UPPER_BOUND </ci><ci> OBJECTIVE_COEFFICIENT </ci></apply></math><listOfParameters><parameter id="LOWER_BOUND" value="     0.00000000"/><parameter id="UPPER_BOUND" value="  1000.00000000"/><parameter id="OBJECTIVE_COEFFICIENT" value="     0.00000000"/></listOfParameters></kineticLaw></reaction>
<reaction id="R_r89" name="(S)-Lactate:ferricytochrome-c 2-oxidoreductase" reversible="false"><notes><html:p>GENE_ASSOCIATION: ( PAS_chr4_0272 or PAS_chr4_0018 )</html:p><html:p>SUBSYSTEM: Pyruvate metabolism</html:p></notes><listOfReactants><speciesReference species="M_m39" stoichiometry="2"/><speciesReference species="M_m44" stoichiometry="1"/></listOfReactants><listOfProducts><speciesReference species="M_m16" stoichiometry="2"></speciesReference><speciesReference species="M_m20" stoichiometry="1"></speciesReference><speciesReference species="M_m40" stoichiometry="2"></speciesReference></listOfProducts><kineticLaw><math xmlns="http://www.w3.org/1998/Math/MathML"><apply><ci> LOWER_BOUND </ci><ci> UPPER_BOUND </ci><ci> OBJECTIVE_COEFFICIENT </ci></apply></math><listOfParameters><parameter id="LOWER_BOUND" value="     0.00000000"/><parameter id="UPPER_BOUND" value="  1000.00000000"/><parameter id="OBJECTIVE_COEFFICIENT" value="     0.00000000"/></listOfParameters></kineticLaw></reaction>
<reaction id="R_r90" name="(S)-Lactate:ferricytochrome-c 2-oxidoreductase" reversible="false"><notes><html:p>GENE_ASSOCIATION: ( PAS_chr3_0674 or PAS_chr3_1021 )</html:p><html:p>SUBSYSTEM: Pyruvate metabolism</html:p></notes><listOfReactants><speciesReference species="M_m39" stoichiometry="2"/><speciesReference species="M_m45" stoichiometry="1"/></listOfReactants><listOfProducts><speciesReference species="M_m40" stoichiometry="2"></speciesReference><speciesReference species="M_m42" stoichiometry="1"></speciesReference><speciesReference species="M_m43" stoichiometry="2"></speciesReference></listOfProducts><kineticLaw><math xmlns="http://www.w3.org/1998/Math/MathML"><apply><ci> LOWER_BOUND </ci><ci> UPPER_BOUND </ci><ci> OBJECTIVE_COEFFICIENT </ci></apply></math><listOfParameters><parameter id="LOWER_BOUND" value="     0.00000000"/><parameter id="UPPER_BOUND" value="  1000.00000000"/><parameter id="OBJECTIVE_COEFFICIENT" value="     0.00000000"/></listOfParameters></kineticLaw></reaction>
<reaction id="R_r154" name="Acetaldehyde:NAD+ oxidoreductase" reversible="false"><notes><html:p>GENE_ASSOCIATION: ( PAS_chr3_0987 or PAS_chr4_0043 or PAS_chr4_0470 or PAS_chr2-1_0506 )</html:p><html:p>SUBSYSTEM: Pyruvate metabolism</html:p></notes><listOfReactants><speciesReference species="M_m54" stoichiometry="1"/><speciesReference species="M_m80" stoichiometry="1"/><speciesReference species="M_m89" stoichiometry="1"/></listOfReactants><listOfProducts><speciesReference species="M_m43" stoichiometry="1"></speciesReference><speciesReference species="M_m55" stoichiometry="1"></speciesReference><speciesReference species="M_m93" stoichiometry="1"></speciesReference></listOfProducts><kineticLaw><math xmlns="http://www.w3.org/1998/Math/MathML"><apply><ci> LOWER_BOUND </ci><ci> UPPER_BOUND </ci><ci> OBJECTIVE_COEFFICIENT </ci></apply></math><listOfParameters><parameter id="LOWER_BOUND" value="     0.00000000"/><parameter id="UPPER_BOUND" value="  1000.00000000"/><parameter id="OBJECTIVE_COEFFICIENT" value="     0.00000000"/></listOfParameters></kineticLaw></reaction>
<reaction id="R_r155" name="Acetaldehyde:NAD+ oxidoreductase" reversible="false"><notes><html:p>GENE_ASSOCIATION: PAS_chr2-1_0453</html:p><html:p>SUBSYSTEM: Pyruvate metabolism</html:p></notes><listOfReactants><speciesReference species="M_m5" stoichiometry="1"/><speciesReference species="M_m13" stoichiometry="1"/><speciesReference species="M_m87" stoichiometry="1"/></listOfReactants><listOfProducts><speciesReference species="M_m15" stoichiometry="1"></speciesReference><speciesReference species="M_m16" stoichiometry="1"></speciesReference><speciesReference species="M_m86" stoichiometry="1"></speciesReference></listOfProducts><kineticLaw><math xmlns="http://www.w3.org/1998/Math/MathML"><apply><ci> LOWER_BOUND </ci><ci> UPPER_BOUND </ci><ci> OBJECTIVE_COEFFICIENT </ci></apply></math><listOfParameters><parameter id="LOWER_BOUND" value="     0.00000000"/><parameter id="UPPER_BOUND" value="  1000.00000000"/><parameter id="OBJECTIVE_COEFFICIENT" value="     0.00000000"/></listOfParameters></kineticLaw></reaction>
<reaction id="R_r170" name="pyruvate:thiamin diphosphate acetaldehydetransferase" reversible="false"><notes><html:p>GENE_ASSOCIATION: ( PAS_chr1-1_0050 and PAS_chr1-1_0202 and PAS_chr1-4_0593 and PAS_chr2-2_0294 )</html:p><html:p>SUBSYSTEM: Pyruvate metabolism</html:p></notes><listOfReactants><speciesReference species="M_m42" stoichiometry="1"/><speciesReference species="M_m46" stoichiometry="1"/></listOfReactants><listOfProducts><speciesReference species="M_m47" stoichiometry="1"></speciesReference><speciesReference species="M_m48" stoichiometry="1"></speciesReference></listOfProducts><kineticLaw><math xmlns="http://www.w3.org/1998/Math/MathML"><apply><ci> LOWER_BOUND </ci><ci> UPPER_BOUND </ci><ci> OBJECTIVE_COEFFICIENT </ci></apply></math><listOfParameters><parameter id="LOWER_BOUND" value="     0.00000000"/><parameter id="UPPER_BOUND" value="  1000.00000000"/><parameter id="OBJECTIVE_COEFFICIENT" value="     0.00000000"/></listOfParameters></kineticLaw></reaction>
<reaction id="R_r171" name="pyruvate dehydrogenase (acetyl-transferring)" reversible="false"><notes><html:p>GENE_ASSOCIATION: ( PAS_chr1-1_0050 and PAS_chr1-1_0202 and PAS_chr1-4_0593 and PAS_chr2-2_0294 )</html:p><html:p>SUBSYSTEM: Pyruvate metabolism</html:p></notes><listOfReactants><speciesReference species="M_m47" stoichiometry="1"/><speciesReference species="M_m49" stoichiometry="1"/></listOfReactants><listOfProducts><speciesReference species="M_m46" stoichiometry="1"></speciesReference><speciesReference species="M_m50" stoichiometry="1"></speciesReference></listOfProducts><kineticLaw><math xmlns="http://www.w3.org/1998/Math/MathML"><apply><ci> LOWER_BOUND </ci><ci> UPPER_BOUND </ci><ci> OBJECTIVE_COEFFICIENT </ci></apply></math><listOfParameters><parameter id="LOWER_BOUND" value="     0.00000000"/><parameter id="UPPER_BOUND" value="  1000.00000000"/><parameter id="OBJECTIVE_COEFFICIENT" value="     0.00000000"/></listOfParameters></kineticLaw></reaction>
<reaction id="R_r321" name="pyruvate:pyruvate acetaldehydetransferase (decarboxylating);" reversible="false"><notes><html:p>GENE_ASSOCIATION: ( PAS_chr2-1_0864 and PAS_chr4_0228 )</html:p><html:p>SUBSYSTEM: Pyruvate metabolism</html:p></notes><listOfReactants><speciesReference species="M_m42" stoichiometry="2"/></listOfReactants><listOfProducts><speciesReference species="M_m48" stoichiometry="1"></speciesReference><speciesReference species="M_m85" stoichiometry="1"></speciesReference></listOfProducts><kineticLaw><math xmlns="http://www.w3.org/1998/Math/MathML"><apply><ci> LOWER_BOUND </ci><ci> UPPER_BOUND </ci><ci> OBJECTIVE_COEFFICIENT </ci></apply></math><listOfParameters><parameter id="LOWER_BOUND" value="     0.00000000"/><parameter id="UPPER_BOUND" value="  1000.00000000"/><parameter id="OBJECTIVE_COEFFICIENT" value="     0.00000000"/></listOfParameters></kineticLaw></reaction>
<reaction id="R_r333" name="acetyl-CoA:enzyme N6-(dihydrolipoyl)lysine S-acetyltransferase" reversible="false"><notes><html:p>GENE_ASSOCIATION: ( PAS_chr1-1_0050 and PAS_chr1-1_0202 and PAS_chr1-4_0593 and PAS_chr2-2_0294 )</html:p><html:p>SUBSYSTEM: Pyruvate metabolism</html:p></notes><listOfReactants><speciesReference species="M_m50" stoichiometry="1"/><speciesReference species="M_m51" stoichiometry="1"/></listOfReactants><listOfProducts><speciesReference species="M_m52" stoichiometry="1"></speciesReference><speciesReference species="M_m53" stoichiometry="1"></speciesReference></listOfProducts><kineticLaw><math xmlns="http://www.w3.org/1998/Math/MathML"><apply><ci> LOWER_BOUND </ci><ci> UPPER_BOUND </ci><ci> OBJECTIVE_COEFFICIENT </ci></apply></math><listOfParameters><parameter id="LOWER_BOUND" value="     0.00000000"/><parameter id="UPPER_BOUND" value="  1000.00000000"/><parameter id="OBJECTIVE_COEFFICIENT" value="     0.00000000"/></listOfParameters></kineticLaw></reaction>
<reaction id="R_r406" name="Acetyl-CoA:carnitine O-acetyltransferase" reversible="false"><notes><html:p>GENE_ASSOCIATION: PAS_chr2-2_0355</html:p><html:p>SUBSYSTEM: Pyruvate metabolism</html:p></notes><listOfReactants><speciesReference species="M_m51" stoichiometry="1"/><speciesReference species="M_m56" stoichiometry="1"/></listOfReactants><listOfProducts><speciesReference species="M_m52" stoichiometry="1"></speciesReference><speciesReference species="M_m57" stoichiometry="1"></speciesReference></listOfProducts><kineticLaw><math xmlns="http://www.w3.org/1998/Math/MathML"><apply><ci> LOWER_BOUND </ci><ci> UPPER_BOUND </ci><ci> OBJECTIVE_COEFFICIENT </ci></apply></math><listOfParameters><parameter id="LOWER_BOUND" value="     0.00000000"/><parameter id="UPPER_BOUND" value="  1000.00000000"/><parameter id="OBJECTIVE_COEFFICIENT" value="     0.00000000"/></listOfParameters></kineticLaw></reaction>
<reaction id="R_r407" name="Acetyl-CoA:carnitine O-acetyltransferase" reversible="false"><notes><html:p>GENE_ASSOCIATION: ( PAS_chr1-4_0074 or PAS_chr3_0761 )</html:p><html:p>SUBSYSTEM: Pyruvate metabolism</html:p></notes><listOfReactants><speciesReference species="M_m58" stoichiometry="1"/><speciesReference species="M_m59" stoichiometry="1"/></listOfReactants><listOfProducts><speciesReference species="M_m60" stoichiometry="1"></speciesReference><speciesReference species="M_m61" stoichiometry="1"></speciesReference></listOfProducts><kineticLaw><math xmlns="http://www.w3.org/1998/Math/MathML"><apply><ci> LOWER_BOUND </ci><ci> UPPER_BOUND </ci><ci> OBJECTIVE_COEFFICIENT </ci></apply></math><listOfParameters><parameter id="LOWER_BOUND" value="     0.00000000"/><parameter id="UPPER_BOUND" value="  1000.00000000"/><parameter id="OBJECTIVE_COEFFICIENT" value="     0.00000000"/></listOfParameters></kineticLaw></reaction>
<reaction id="R_r413" name="Acetyl-CoA:acetyl-CoA C-acetyltransferase" reversible="false"><notes><html:p>SUBSYSTEM: Pyruvate metabolism</html:p></notes><listOfReactants><speciesReference species="M_m68" stoichiometry="1"/><speciesReference species="M_m84" stoichiometry="1"/></listOfReactants><listOfProducts><speciesReference species="M_m64" stoichiometry="2"></speciesReference></listOfProducts><kineticLaw><math xmlns="http://www.w3.org/1998/Math/MathML"><apply><ci> LOWER_BOUND </ci><ci> UPPER_BOUND </ci><ci> OBJECTIVE_COEFFICIENT </ci></apply></math><listOfParameters><parameter id="LOWER_BOUND" value="     0.00000000"/><parameter id="UPPER_BOUND" value="  1000.00000000"/><parameter id="OBJECTIVE_COEFFICIENT" value="     0.00000000"/></listOfParameters></kineticLaw></reaction>
<reaction id="R_r414" name="Acetyl-CoA:acetyl-CoA C-acetyltransferase" reversible="false"><notes><html:p>GENE_ASSOCIATION: PAS_chr1-4_0304</html:p><html:p>SUBSYSTEM: Pyruvate metabolism</html:p></notes><listOfReactants><speciesReference species="M_m58" stoichiometry="1"/><speciesReference species="M_m83" stoichiometry="1"/></listOfReactants><listOfProducts><speciesReference species="M_m60" stoichiometry="2"></speciesReference></listOfProducts><kineticLaw><math xmlns="http://www.w3.org/1998/Math/MathML"><apply><ci> LOWER_BOUND </ci><ci> UPPER_BOUND </ci><ci> OBJECTIVE_COEFFICIENT </ci></apply></math><listOfParameters><parameter id="LOWER_BOUND" value="     0.00000000"/><parameter id="UPPER_BOUND" value="  1000.00000000"/><parameter id="OBJECTIVE_COEFFICIENT" value="     0.00000000"/></listOfParameters></kineticLaw></reaction>
<reaction id="R_r423" name="acetyl-CoA:3-methyl-2-oxobutanoate C-acetyltransferase" reversible="false"><notes><html:p>GENE_ASSOCIATION: PAS_chr2-1_0415</html:p><html:p>SUBSYSTEM: Pyruvate metabolism</html:p></notes><listOfReactants><speciesReference species="M_m5" stoichiometry="1"/><speciesReference species="M_m60" stoichiometry="1"/><speciesReference species="M_m72" stoichiometry="1"/></listOfReactants><listOfProducts><speciesReference species="M_m58" stoichiometry="1"></speciesReference><speciesReference species="M_m73" stoichiometry="1"></speciesReference></listOfProducts><kineticLaw><math xmlns="http://www.w3.org/1998/Math/MathML"><apply><ci> LOWER_BOUND </ci><ci> UPPER_BOUND </ci><ci> OBJECTIVE_COEFFICIENT </ci></apply></math><listOfParameters><parameter id="LOWER_BOUND" value="     0.00000000"/><parameter id="UPPER_BOUND" value="  1000.00000000"/><parameter id="OBJECTIVE_COEFFICIENT" value="     0.00000000"/></listOfParameters></kineticLaw></reaction>
<reaction id="R_r424" name="acetyl-CoA:2-oxoglutarate C-acetyltransferase" reversible="false"><notes><html:p>GENE_ASSOCIATION: ( PAS_chr1-4_0421 or PAS_chr1-1_0313 )</html:p><html:p>SUBSYSTEM: Pyruvate metabolism</html:p></notes><listOfReactants><speciesReference species="M_m52" stoichiometry="1"/><speciesReference species="M_m80" stoichiometry="1"/><speciesReference species="M_m81" stoichiometry="1"/></listOfReactants><listOfProducts><speciesReference species="M_m51" stoichiometry="1"></speciesReference><speciesReference species="M_m82" stoichiometry="1"></speciesReference></listOfProducts><kineticLaw><math xmlns="http://www.w3.org/1998/Math/MathML"><apply><ci> LOWER_BOUND </ci><ci> UPPER_BOUND </ci><ci> OBJECTIVE_COEFFICIENT </ci></apply></math><listOfParameters><parameter id="LOWER_BOUND" value="     0.00000000"/><parameter id="UPPER_BOUND" value="  1000.00000000"/><parameter id="OBJECTIVE_COEFFICIENT" value="     0.00000000"/></listOfParameters></kineticLaw></reaction>
<reaction id="R_r426" name="acetyl-CoA:glyoxylate C-acetyltransferase (thioester-hydrolysing," reversible="false"><notes><html:p>GENE_ASSOCIATION: PAS_chr4_0191</html:p><html:p>SUBSYSTEM: Pyruvate metabolism</html:p></notes><listOfReactants><speciesReference species="M_m5" stoichiometry="1"/><speciesReference species="M_m60" stoichiometry="1"/><speciesReference species="M_m62" stoichiometry="1"/></listOfReactants><listOfProducts><speciesReference species="M_m58" stoichiometry="1"></speciesReference><speciesReference species="M_m63" stoichiometry="1"></speciesReference></listOfProducts><kineticLaw><math xmlns="http://www.w3.org/1998/Math/MathML"><apply><ci> LOWER_BOUND </ci><ci> UPPER_BOUND </ci><ci> OBJECTIVE_COEFFICIENT </ci></apply></math><listOfParameters><parameter id="LOWER_BOUND" value="     0.00000000"/><parameter id="UPPER_BOUND" value="  1000.00000000"/><parameter id="OBJECTIVE_COEFFICIENT" value="     0.00000000"/></listOfParameters></kineticLaw></reaction>
<reaction id="R_r427" name="acetyl-CoA:glyoxylate C-acetyltransferase (thioester-hydrolysing," reversible="false"><notes><html:p>GENE_ASSOCIATION: PAS_chr4_0191</html:p><html:p>SUBSYSTEM: Pyruvate metabolism</html:p></notes><listOfReactants><speciesReference species="M_m64" stoichiometry="1"/><speciesReference species="M_m65" stoichiometry="1"/><speciesReference species="M_m66" stoichiometry="1"/></listOfReactants><listOfProducts><speciesReference species="M_m67" stoichiometry="1"></speciesReference><speciesReference species="M_m68" stoichiometry="1"></speciesReference></listOfProducts><kineticLaw><math xmlns="http://www.w3.org/1998/Math/MathML"><apply><ci> LOWER_BOUND </ci><ci> UPPER_BOUND </ci><ci> OBJECTIVE_COEFFICIENT </ci></apply></math><listOfParameters><parameter id="LOWER_BOUND" value="     0.00000000"/><parameter id="UPPER_BOUND" value="  1000.00000000"/><parameter id="OBJECTIVE_COEFFICIENT" value="     0.00000000"/></listOfParameters></kineticLaw></reaction>
<reaction id="R_r687" name="Acetyl-CoA hydrolase" reversible="false"><notes><html:p>GENE_ASSOCIATION: PAS_chr3_0253</html:p><html:p>SUBSYSTEM: Pyruvate metabolism</html:p></notes><listOfReactants><speciesReference species="M_m5" stoichiometry="1"/><speciesReference species="M_m60" stoichiometry="1"/></listOfReactants><listOfProducts><speciesReference species="M_m58" stoichiometry="1"></speciesReference><speciesReference species="M_m86" stoichiometry="1"></speciesReference></listOfProducts><kineticLaw><math xmlns="http://www.w3.org/1998/Math/MathML"><apply><ci> LOWER_BOUND </ci><ci> UPPER_BOUND </ci><ci> OBJECTIVE_COEFFICIENT </ci></apply></math><listOfParameters><parameter id="LOWER_BOUND" value="     0.00000000"/><parameter id="UPPER_BOUND" value="  1000.00000000"/><parameter id="OBJECTIVE_COEFFICIENT" value="     0.00000000"/></listOfParameters></kineticLaw></reaction>
<reaction id="R_r699" name="(R)-S-Lactoylglutathione hydrolase" reversible="false"><notes><html:p>GENE_ASSOCIATION: PAS_chr3_0783</html:p><html:p>SUBSYSTEM: Pyruvate metabolism</html:p></notes><listOfReactants><speciesReference species="M_m5" stoichiometry="1"/><speciesReference species="M_m1339" stoichiometry="1"/></listOfReactants><listOfProducts><speciesReference species="M_m44" stoichiometry="1"></speciesReference><speciesReference species="M_m798" stoichiometry="1"></speciesReference></listOfProducts><kineticLaw><math xmlns="http://www.w3.org/1998/Math/MathML"><apply><ci> LOWER_BOUND </ci><ci> UPPER_BOUND </ci><ci> OBJECTIVE_COEFFICIENT </ci></apply></math><listOfParameters><parameter id="LOWER_BOUND" value="     0.00000000"/><parameter id="UPPER_BOUND" value="  1000.00000000"/><parameter id="OBJECTIVE_COEFFICIENT" value="     0.00000000"/></listOfParameters></kineticLaw></reaction>
<reaction id="R_r849" name="2-oxo-acid carboxy-lyase (aldehyde-forming)" reversible="true"><notes><html:p>GENE_ASSOCIATION: ( PAS_chr3_0188 or PAS_chr1-1_0394 )</html:p><html:p>SUBSYSTEM: Pyruvate metabolism</html:p></notes><listOfReactants><speciesReference species="M_m20" stoichiometry="1"/></listOfReactants><listOfProducts><speciesReference species="M_m78" stoichiometry="1"></speciesReference><speciesReference species="M_m87" stoichiometry="1"></speciesReference></listOfProducts><kineticLaw><math xmlns="http://www.w3.org/1998/Math/MathML"><apply><ci> LOWER_BOUND </ci><ci> UPPER_BOUND </ci><ci> OBJECTIVE_COEFFICIENT </ci></apply></math><listOfParameters><parameter id="LOWER_BOUND" value=" -1000.00000000"/><parameter id="UPPER_BOUND" value="  1000.00000000"/><parameter id="OBJECTIVE_COEFFICIENT" value="     0.00000000"/></listOfParameters></kineticLaw></reaction>
<reaction id="R_r864" name="ATP:oxaloacetate carboxy-lyase" reversible="false"><notes><html:p>GENE_ASSOCIATION: PAS_FragB_0061</html:p><html:p>SUBSYSTEM: Pyruvate metabolism</html:p></notes><listOfReactants><speciesReference species="M_m1" stoichiometry="1"/><speciesReference species="M_m71" stoichiometry="1"/></listOfReactants><listOfProducts><speciesReference species="M_m3" stoichiometry="1"></speciesReference><speciesReference species="M_m19" stoichiometry="1"></speciesReference><speciesReference species="M_m78" stoichiometry="1"></speciesReference></listOfProducts><kineticLaw><math xmlns="http://www.w3.org/1998/Math/MathML"><apply><ci> LOWER_BOUND </ci><ci> UPPER_BOUND </ci><ci> OBJECTIVE_COEFFICIENT </ci></apply></math><listOfParameters><parameter id="LOWER_BOUND" value="     0.00000000"/><parameter id="UPPER_BOUND" value="  1000.00000000"/><parameter id="OBJECTIVE_COEFFICIENT" value="     0.00000000"/></listOfParameters></kineticLaw></reaction>
<reaction id="R_r967" name="(R)-S-Lactoylglutathione methylglyoxal-lyase (isomerizing)" reversible="true"><notes><html:p>GENE_ASSOCIATION: PAS_chr4_0842</html:p><html:p>SUBSYSTEM: Pyruvate metabolism</html:p></notes><listOfReactants><speciesReference species="M_m1339" stoichiometry="1"/></listOfReactants><listOfProducts><speciesReference species="M_m798" stoichiometry="1"></speciesReference><speciesReference species="M_m1340" stoichiometry="1"></speciesReference></listOfProducts><kineticLaw><math xmlns="http://www.w3.org/1998/Math/MathML"><apply><ci> LOWER_BOUND </ci><ci> UPPER_BOUND </ci><ci> OBJECTIVE_COEFFICIENT </ci></apply></math><listOfParameters><parameter id="LOWER_BOUND" value=" -1000.00000000"/><parameter id="UPPER_BOUND" value="  1000.00000000"/><parameter id="OBJECTIVE_COEFFICIENT" value="     0.00000000"/></listOfParameters></kineticLaw></reaction>
<reaction id="R_r1041" name="Acetate:CoA ligase (AMP-forming)" reversible="false"><notes><html:p>GENE_ASSOCIATION: ( PAS_chr3_0403 or PAS_chr2-1_0767 )</html:p><html:p>SUBSYSTEM: Pyruvate metabolism</html:p></notes><listOfReactants><speciesReference species="M_m1" stoichiometry="1"/><speciesReference species="M_m58" stoichiometry="1"/><speciesReference species="M_m86" stoichiometry="1"/></listOfReactants><listOfProducts><speciesReference species="M_m23" stoichiometry="1"></speciesReference><speciesReference species="M_m60" stoichiometry="1"></speciesReference><speciesReference species="M_m94" stoichiometry="1"></speciesReference></listOfProducts><kineticLaw><math xmlns="http://www.w3.org/1998/Math/MathML"><apply><ci> LOWER_BOUND </ci><ci> UPPER_BOUND </ci><ci> OBJECTIVE_COEFFICIENT </ci></apply></math><listOfParameters><parameter id="LOWER_BOUND" value="     0.00000000"/><parameter id="UPPER_BOUND" value="  1000.00000000"/><parameter id="OBJECTIVE_COEFFICIENT" value="     0.00000000"/></listOfParameters></kineticLaw></reaction>
<reaction id="R_r1079" name="Pyruvate:carbon-dioxide ligase (ADP-forming)" reversible="false"><notes><html:p>GENE_ASSOCIATION: PAS_chr2-2_0024</html:p><html:p>SUBSYSTEM: Pyruvate metabolism</html:p></notes><listOfReactants><speciesReference species="M_m1" stoichiometry="1"/><speciesReference species="M_m20" stoichiometry="1"/><speciesReference species="M_m78" stoichiometry="1"/></listOfReactants><listOfProducts><speciesReference species="M_m3" stoichiometry="1"></speciesReference><speciesReference species="M_m7" stoichiometry="1"></speciesReference><speciesReference species="M_m71" stoichiometry="1"></speciesReference></listOfProducts><kineticLaw><math xmlns="http://www.w3.org/1998/Math/MathML"><apply><ci> LOWER_BOUND </ci><ci> UPPER_BOUND </ci><ci> OBJECTIVE_COEFFICIENT </ci></apply></math><listOfParameters><parameter id="LOWER_BOUND" value="     0.00000000"/><parameter id="UPPER_BOUND" value="  1000.00000000"/><parameter id="OBJECTIVE_COEFFICIENT" value="     0.00000000"/></listOfParameters></kineticLaw></reaction>
<reaction id="R_r1080" name="Acetyl-CoA:carbon-dioxide ligase (ADP-forming)" reversible="false"><notes><html:p>SUBSYSTEM: Pyruvate metabolism</html:p></notes><listOfReactants><speciesReference species="M_m48" stoichiometry="1"/><speciesReference species="M_m52" stoichiometry="1"/><speciesReference species="M_m74" stoichiometry="1"/></listOfReactants><listOfProducts><speciesReference species="M_m75" stoichiometry="1"></speciesReference><speciesReference species="M_m76" stoichiometry="1"></speciesReference><speciesReference species="M_m77" stoichiometry="1"></speciesReference></listOfProducts><kineticLaw><math xmlns="http://www.w3.org/1998/Math/MathML"><apply><ci> LOWER_BOUND </ci><ci> UPPER_BOUND </ci><ci> OBJECTIVE_COEFFICIENT </ci></apply></math><listOfParameters><parameter id="LOWER_BOUND" value="     0.00000000"/><parameter id="UPPER_BOUND" value="  1000.00000000"/><parameter id="OBJECTIVE_COEFFICIENT" value="     0.00000000"/></listOfParameters></kineticLaw></reaction>
<reaction id="R_r1081" name="Acetyl-CoA:carbon-dioxide ligase (ADP-forming)" reversible="false"><notes><html:p>GENE_ASSOCIATION: PAS_chr1-4_0249</html:p><html:p>SUBSYSTEM: Pyruvate metabolism</html:p></notes><listOfReactants><speciesReference species="M_m1" stoichiometry="1"/><speciesReference species="M_m60" stoichiometry="1"/><speciesReference species="M_m78" stoichiometry="1"/></listOfReactants><listOfProducts><speciesReference species="M_m3" stoichiometry="1"></speciesReference><speciesReference species="M_m7" stoichiometry="1"></speciesReference><speciesReference species="M_m79" stoichiometry="1"></speciesReference></listOfProducts><kineticLaw><math xmlns="http://www.w3.org/1998/Math/MathML"><apply><ci> LOWER_BOUND </ci><ci> UPPER_BOUND </ci><ci> OBJECTIVE_COEFFICIENT </ci></apply></math><listOfParameters><parameter id="LOWER_BOUND" value="     0.00000000"/><parameter id="UPPER_BOUND" value="  1000.00000000"/><parameter id="OBJECTIVE_COEFFICIENT" value="     0.00000000"/></listOfParameters></kineticLaw></reaction>
<reaction id="R_r94" name="Ubiquinol:ferricytochrome-c oxidoreductase" reversible="false"><notes><html:p>GENE_ASSOCIATION: ( PAS_chr2-1_0850 and PAS_chr1-1_0322 and PAS_chr1-1_0322 and PAS_chr1-4_0313 )</html:p><html:p>SUBSYSTEM: Oxidative phosphorylation</html:p></notes><listOfReactants><speciesReference species="M_m39" stoichiometry="2"/><speciesReference species="M_m43" stoichiometry="2"/><speciesReference species="M_m116" stoichiometry="1"/></listOfReactants><listOfProducts><speciesReference species="M_m16" stoichiometry="2"></speciesReference><speciesReference species="M_m40" stoichiometry="2"></speciesReference><speciesReference species="M_m115" stoichiometry="1"></speciesReference></listOfProducts><kineticLaw><math xmlns="http://www.w3.org/1998/Math/MathML"><apply><ci> LOWER_BOUND </ci><ci> UPPER_BOUND </ci><ci> OBJECTIVE_COEFFICIENT </ci></apply></math><listOfParameters><parameter id="LOWER_BOUND" value="     0.00000000"/><parameter id="UPPER_BOUND" value="  1000.00000000"/><parameter id="OBJECTIVE_COEFFICIENT" value="     0.00000000"/></listOfParameters></kineticLaw></reaction>
<reaction id="R_r227" name="Succinate reductase" reversible="false"><notes><html:p>GENE_ASSOCIATION: ( PAS_chr3_1111 and PAS_chr2-2_0283 and PAS_chr4_0733 and PAS_chr1-4_0487 and PAS_chr3_0424 )</html:p><html:p>SUBSYSTEM: Oxidative phosphorylation</html:p></notes><listOfReactants><speciesReference species="M_m114" stoichiometry="1"/><speciesReference species="M_m115" stoichiometry="1"/></listOfReactants><listOfProducts><speciesReference species="M_m113" stoichiometry="1"></speciesReference><speciesReference species="M_m116" stoichiometry="1"></speciesReference></listOfProducts><kineticLaw><math xmlns="http://www.w3.org/1998/Math/MathML"><apply><ci> LOWER_BOUND </ci><ci> UPPER_BOUND </ci><ci> OBJECTIVE_COEFFICIENT </ci></apply></math><listOfParameters><parameter id="LOWER_BOUND" value="     0.00000000"/><parameter id="UPPER_BOUND" value="  1000.00000000"/><parameter id="OBJECTIVE_COEFFICIENT" value="     0.00000000"/></listOfParameters></kineticLaw></reaction>
<reaction id="R_r228" name="Succinate reductase" reversible="true"><notes><html:p>GENE_ASSOCIATION: PAS_chr3_0225</html:p><html:p>SUBSYSTEM: Oxidative phosphorylation</html:p></notes><listOfReactants><speciesReference species="M_m108" stoichiometry="1"/><speciesReference species="M_m113" stoichiometry="1"/></listOfReactants><listOfProducts><speciesReference species="M_m110" stoichiometry="1"></speciesReference><speciesReference species="M_m114" stoichiometry="1"></speciesReference></listOfProducts><kineticLaw><math xmlns="http://www.w3.org/1998/Math/MathML"><apply><ci> LOWER_BOUND </ci><ci> UPPER_BOUND </ci><ci> OBJECTIVE_COEFFICIENT </ci></apply></math><listOfParameters><parameter id="LOWER_BOUND" value=" -1000.00000000"/><parameter id="UPPER_BOUND" value="  1000.00000000"/><parameter id="OBJECTIVE_COEFFICIENT" value="     0.00000000"/></listOfParameters></kineticLaw></reaction>
<reaction id="R_r270" name="NADH:ubiquinone oxidoreductase" reversible="false"><notes><html:p>GENE_ASSOCIATION: ( PAS_chr2-1_0456 and PAS_chr3_0808 and PAS_chr4_0120 and PAS_chr2-2_0366 and PAS_chr2-2_0235 and PAS_chr3_0585 and PAS_chr3_0619 and PAS_chr2-2_0462 and PAS_chr2-1_0359 and PAS_chr1-4_0575 and PAS_chr1-4_0371 and PAS_chr4_0535 and PAS_chr4_0355 and PAS_chr3_1188 and PAS_chr4_0142 and PAS_chr1-4_0039 )</html:p><html:p>SUBSYSTEM: Oxidative phosphorylation</html:p></notes><listOfReactants><speciesReference species="M_m43" stoichiometry="1"/><speciesReference species="M_m55" stoichiometry="1"/><speciesReference species="M_m115" stoichiometry="1"/></listOfReactants><listOfProducts><speciesReference species="M_m54" stoichiometry="1"></speciesReference><speciesReference species="M_m116" stoichiometry="1"></speciesReference></listOfProducts><kineticLaw><math xmlns="http://www.w3.org/1998/Math/MathML"><apply><ci> LOWER_BOUND </ci><ci> UPPER_BOUND </ci><ci> OBJECTIVE_COEFFICIENT </ci></apply></math><listOfParameters><parameter id="LOWER_BOUND" value="     0.00000000"/><parameter id="UPPER_BOUND" value="  1000.00000000"/><parameter id="OBJECTIVE_COEFFICIENT" value="     0.00000000"/></listOfParameters></kineticLaw></reaction>
<reaction id="R_r284" name="Ferrocytochrome-c:oxygen oxidoreductase" reversible="false"><notes><html:p>GENE_ASSOCIATION: ( PAS_chr3_0824 and PAS_chr3_0615 and PAS_chr2-1_0363 and PAS_chr4_0422 and PAS_chr2-2_0266 and PAS_chr2-1_0115 and PAS_chr2-1_0226 and PAS_chr2-1_0344 and PAS_chr2-2_0092 and PAS_chr3_0428 and PAS_chr3_0745 and PAS_chr4_0449 and PAS_chr4_0744 )</html:p><html:p>SUBSYSTEM: Oxidative phosphorylation</html:p></notes><listOfReactants><speciesReference species="M_m40" stoichiometry="4"/><speciesReference species="M_m43" stoichiometry="8"/><speciesReference species="M_m117" stoichiometry="1"/></listOfReactants><listOfProducts><speciesReference species="M_m16" stoichiometry="4"></speciesReference><speciesReference species="M_m39" stoichiometry="4"></speciesReference><speciesReference species="M_m80" stoichiometry="2"></speciesReference></listOfProducts><kineticLaw><math xmlns="http://www.w3.org/1998/Math/MathML"><apply><ci> LOWER_BOUND </ci><ci> UPPER_BOUND </ci><ci> OBJECTIVE_COEFFICIENT </ci></apply></math><listOfParameters><parameter id="LOWER_BOUND" value="     0.00000000"/><parameter id="UPPER_BOUND" value="  1000.00000000"/><parameter id="OBJECTIVE_COEFFICIENT" value="     0.00000000"/></listOfParameters></kineticLaw></reaction>
<reaction id="R_r818" name="ATPase" reversible="false"><notes><html:p>GENE_ASSOCIATION: (( PAS_chr3_0342 ) or ( PAS_chr1-3_0195 ) or ( PAS_chr1-1_0002 ) or ( PAS_chr1-1_0054 ) or ( PAS_chr1-1_0079 ) or ( PAS_chr1-1_0114 ) or ( PAS_chr1-1_0117 ) or ( PAS_chr1-1_0299 ) or ( PAS_chr1-1_0428 ) or ( PAS_chr1-4_0233 ) or ( PAS_chr1-4_0519 ) or ( PAS_chr2-1_0011 ) or ( PAS_chr2-1_0807 ) or ( PAS_chr2-1_0057 ) or ( PAS_chr2-1_0813 ) or ( PAS_chr2-1_0710 ) or ( PAS_chr2-1_0756 ) or ( PAS_chr3_0342 ) or ( PAS_chr3_0731 ) or ( PAS_chr3_0881 ) or ( PAS_chr3_0918 ) or ( PAS_chr3_1006 ) or ( PAS_chr3_1091 ) or ( PAS_chr4_0736 and PAS_chr4_0731 and PAS_chr4_0226 and PAS_chr4_0300 and PAS_chr4_0387 ) or ( PAS_chr4_0419 and PAS_chr4_0732 ))</html:p><html:p>SUBSYSTEM: Oxidative phosphorylation</html:p></notes><listOfReactants><speciesReference species="M_m1" stoichiometry="1"/><speciesReference species="M_m5" stoichiometry="1"/></listOfReactants><listOfProducts><speciesReference species="M_m3" stoichiometry="1"></speciesReference><speciesReference species="M_m7" stoichiometry="1"></speciesReference></listOfProducts><kineticLaw><math xmlns="http://www.w3.org/1998/Math/MathML"><apply><ci> LOWER_BOUND </ci><ci> UPPER_BOUND </ci><ci> OBJECTIVE_COEFFICIENT </ci></apply></math><listOfParameters><parameter id="LOWER_BOUND" value="     0.00000000"/><parameter id="UPPER_BOUND" value="  1000.00000000"/><parameter id="OBJECTIVE_COEFFICIENT" value="     0.00000000"/></listOfParameters></kineticLaw></reaction>
<reaction id="R_r819" name="ATPase" reversible="false"><notes><html:p>GENE_ASSOCIATION: ( PAS_chr3_0365 or PAS_chr3_0402 )</html:p><html:p>SUBSYSTEM: Oxidative phosphorylation</html:p></notes><listOfReactants><speciesReference species="M_m74" stoichiometry="1"/><speciesReference species="M_m80" stoichiometry="1"/></listOfReactants><listOfProducts><speciesReference species="M_m75" stoichiometry="1"></speciesReference><speciesReference species="M_m76" stoichiometry="1"></speciesReference></listOfProducts><kineticLaw><math xmlns="http://www.w3.org/1998/Math/MathML"><apply><ci> LOWER_BOUND </ci><ci> UPPER_BOUND </ci><ci> OBJECTIVE_COEFFICIENT </ci></apply></math><listOfParameters><parameter id="LOWER_BOUND" value="     0.00000000"/><parameter id="UPPER_BOUND" value="  1000.00000000"/><parameter id="OBJECTIVE_COEFFICIENT" value="     0.00000000"/></listOfParameters></kineticLaw></reaction>
<reaction id="R_r820" name="ATPase" reversible="false"><notes><html:p>GENE_ASSOCIATION: ( PAS_chr1-4_0325 or PAS_chr4_0662 )</html:p><html:p>SUBSYSTEM: Oxidative phosphorylation</html:p></notes><listOfReactants><speciesReference species="M_m124" stoichiometry="1"/><speciesReference species="M_m125" stoichiometry="1"/></listOfReactants><listOfProducts><speciesReference species="M_m126" stoichiometry="1"></speciesReference><speciesReference species="M_m127" stoichiometry="1"></speciesReference></listOfProducts><kineticLaw><math xmlns="http://www.w3.org/1998/Math/MathML"><apply><ci> LOWER_BOUND </ci><ci> UPPER_BOUND </ci><ci> OBJECTIVE_COEFFICIENT </ci></apply></math><listOfParameters><parameter id="LOWER_BOUND" value="     0.00000000"/><parameter id="UPPER_BOUND" value="  1000.00000000"/><parameter id="OBJECTIVE_COEFFICIENT" value="     0.00000000"/></listOfParameters></kineticLaw></reaction>
<reaction id="R_r821" name="ATPase" reversible="false"><notes><html:p>GENE_ASSOCIATION: ( PAS_chr1-1_0087 or PAS_chr1-1_0187 or PAS_chr1-4_0051 or PAS_chr1-4_0118 or PAS_FragB_0039 or PAS_chr2-2_0287 or PAS_chr2-2_0128 or PAS_chr3_0219 or PAS_chr3_0224 or PAS_chr3_0496 or PAS_chr3_0545 or PAS_chr4_0109 or PAS_chr4_0143 or PAS_chr4_0241 or PAS_chr4_0279 or PAS_chr4_0405 or PAS_chr4_0552 )</html:p><html:p>SUBSYSTEM: Oxidative phosphorylation</html:p></notes><listOfReactants><speciesReference species="M_m1" stoichiometry="1"/><speciesReference species="M_m5" stoichiometry="1"/></listOfReactants><listOfProducts><speciesReference species="M_m3" stoichiometry="1"></speciesReference><speciesReference species="M_m7" stoichiometry="1"></speciesReference></listOfProducts><kineticLaw><math xmlns="http://www.w3.org/1998/Math/MathML"><apply><ci> LOWER_BOUND </ci><ci> UPPER_BOUND </ci><ci> OBJECTIVE_COEFFICIENT </ci></apply></math><listOfParameters><parameter id="LOWER_BOUND" value="     0.00000000"/><parameter id="UPPER_BOUND" value="  1000.00000000"/><parameter id="OBJECTIVE_COEFFICIENT" value="     0.00000000"/></listOfParameters></kineticLaw></reaction>
<reaction id="R_r822" name="ATPase" reversible="false"><notes><html:p>GENE_ASSOCIATION: ( PAS_chr2-1_0140 or PAS_chr3_0230 or PAS_chr3_0368 or PAS_FragD_0026 )</html:p><html:p>SUBSYSTEM: Oxidative phosphorylation</html:p></notes><listOfReactants><speciesReference species="M_m128" stoichiometry="1"/><speciesReference species="M_m129" stoichiometry="1"/></listOfReactants><listOfProducts><speciesReference species="M_m130" stoichiometry="1"></speciesReference><speciesReference species="M_m131" stoichiometry="1"></speciesReference></listOfProducts><kineticLaw><math xmlns="http://www.w3.org/1998/Math/MathML"><apply><ci> LOWER_BOUND </ci><ci> UPPER_BOUND </ci><ci> OBJECTIVE_COEFFICIENT </ci></apply></math><listOfParameters><parameter id="LOWER_BOUND" value="     0.00000000"/><parameter id="UPPER_BOUND" value="  1000.00000000"/><parameter id="OBJECTIVE_COEFFICIENT" value="     0.00000000"/></listOfParameters></kineticLaw></reaction>
<reaction id="R_r823" name="diphosphate phosphohydrolase" reversible="false"><notes><html:p>GENE_ASSOCIATION: PAS_chr1-3_0070</html:p><html:p>SUBSYSTEM: Oxidative phosphorylation</html:p></notes><listOfReactants><speciesReference species="M_m80" stoichiometry="1"/><speciesReference species="M_m123" stoichiometry="1"/></listOfReactants><listOfProducts><speciesReference species="M_m43" stoichiometry="1"></speciesReference><speciesReference species="M_m76" stoichiometry="2"></speciesReference></listOfProducts><kineticLaw><math xmlns="http://www.w3.org/1998/Math/MathML"><apply><ci> LOWER_BOUND </ci><ci> UPPER_BOUND </ci><ci> OBJECTIVE_COEFFICIENT </ci></apply></math><listOfParameters><parameter id="LOWER_BOUND" value="     0.00000000"/><parameter id="UPPER_BOUND" value="  1000.00000000"/><parameter id="OBJECTIVE_COEFFICIENT" value="     0.00000000"/></listOfParameters></kineticLaw></reaction>
<reaction id="R_r842" name="ATP phosphohydrolase (H+/K+-exchanging)" reversible="false"><notes><html:p>GENE_ASSOCIATION: ( PAS_chr1-1_0191 and PAS_chr1-1_0484 and PAS_chr1-4_0445 and PAS_chr1-4_0465 and PAS_chr2-1_0612 and PAS_chr2-2_0165 and PAS_chr3_0460 and PAS_chr3_1236 and PAS_chr3_1236 and PAS_chr4_0990 )</html:p><html:p>SUBSYSTEM: Oxidative phosphorylation</html:p></notes><listOfReactants><speciesReference species="M_m16" stoichiometry="2"/><speciesReference species="M_m75" stoichiometry="1"/><speciesReference species="M_m76" stoichiometry="1"/></listOfReactants><listOfProducts><speciesReference species="M_m43" stoichiometry="3"></speciesReference><speciesReference species="M_m74" stoichiometry="1"></speciesReference><speciesReference species="M_m80" stoichiometry="1"></speciesReference></listOfProducts><kineticLaw><math xmlns="http://www.w3.org/1998/Math/MathML"><apply><ci> LOWER_BOUND </ci><ci> UPPER_BOUND </ci><ci> OBJECTIVE_COEFFICIENT </ci></apply></math><listOfParameters><parameter id="LOWER_BOUND" value="     0.00000000"/><parameter id="UPPER_BOUND" value="  1000.00000000"/><parameter id="OBJECTIVE_COEFFICIENT" value="     0.00000000"/></listOfParameters></kineticLaw></reaction>
<reaction id="R_r843" name="ATP phosphohydrolase (H+/K+-exchanging)" reversible="false"><notes><html:p>GENE_ASSOCIATION: ( PAS_chr3_0704 and PAS_chr4_0990 and PAS_chr1-1_0195 and PAS_chr3_1236 and PAS_chr2-1_0687 and PAS_c131_0021 and PAS_chr3_1040 and PAS_chr1-3_0066 and PAS_chr2-2_0227 and PAS_chr4_0255 and PAS_chr4_0674 and PAS_chr1-1_0309 and PAS_chr2-1_0246 )</html:p><html:p>SUBSYSTEM: Oxidative phosphorylation</html:p></notes><listOfReactants><speciesReference species="M_m16" stoichiometry="2"/><speciesReference species="M_m119" stoichiometry="1"/><speciesReference species="M_m120" stoichiometry="1"/></listOfReactants><listOfProducts><speciesReference species="M_m121" stoichiometry="1"></speciesReference><speciesReference species="M_m122" stoichiometry="1"></speciesReference><speciesReference species="M_m1181" stoichiometry="3"></speciesReference></listOfProducts><kineticLaw><math xmlns="http://www.w3.org/1998/Math/MathML"><apply><ci> LOWER_BOUND </ci><ci> UPPER_BOUND </ci><ci> OBJECTIVE_COEFFICIENT </ci></apply></math><listOfParameters><parameter id="LOWER_BOUND" value="     0.00000000"/><parameter id="UPPER_BOUND" value="  1000.00000000"/><parameter id="OBJECTIVE_COEFFICIENT" value="     0.00000000"/></listOfParameters></kineticLaw></reaction>
<reaction id="R_r1296" name="Alternative oxidase" reversible="false"><notes><html:p>GENE_ASSOCIATION: PAS_chr3_0408</html:p><html:p>SUBSYSTEM: Oxidative phosphorylation</html:p></notes><listOfReactants><speciesReference species="M_m43" stoichiometry="2"/><speciesReference species="M_m116" stoichiometry="1"/><speciesReference species="M_m117" stoichiometry="0.5"/></listOfReactants><listOfProducts><speciesReference species="M_m80" stoichiometry="1"></speciesReference><speciesReference species="M_m115" stoichiometry="1"></speciesReference></listOfProducts><kineticLaw><math xmlns="http://www.w3.org/1998/Math/MathML"><apply><ci> LOWER_BOUND </ci><ci> UPPER_BOUND </ci><ci> OBJECTIVE_COEFFICIENT </ci></apply></math><listOfParameters><parameter id="LOWER_BOUND" value="     0.00000000"/><parameter id="UPPER_BOUND" value="  1000.00000000"/><parameter id="OBJECTIVE_COEFFICIENT" value="     0.00000000"/></listOfParameters></kineticLaw></reaction>
<reaction id="R_r147" name="Succinate-semialdehyde:NADP+ oxidoreductase" reversible="true"><notes><html:p>GENE_ASSOCIATION: PAS_chr1-3_0024</html:p><html:p>SUBSYSTEM: Alanine, aspartate and glutamate metabolism</html:p></notes><listOfReactants><speciesReference species="M_m5" stoichiometry="1"/><speciesReference species="M_m91" stoichiometry="1"/><speciesReference species="M_m169" stoichiometry="1"/></listOfReactants><listOfProducts><speciesReference species="M_m16" stoichiometry="1"></speciesReference><speciesReference species="M_m92" stoichiometry="1"></speciesReference><speciesReference species="M_m112" stoichiometry="1"></speciesReference></listOfProducts><kineticLaw><math xmlns="http://www.w3.org/1998/Math/MathML"><apply><ci> LOWER_BOUND </ci><ci> UPPER_BOUND </ci><ci> OBJECTIVE_COEFFICIENT </ci></apply></math><listOfParameters><parameter id="LOWER_BOUND" value=" -1000.00000000"/><parameter id="UPPER_BOUND" value="  1000.00000000"/><parameter id="OBJECTIVE_COEFFICIENT" value="     0.00000000"/></listOfParameters></kineticLaw></reaction>
<reaction id="R_r234" name="L-Glutamate:NADP+ oxidoreductase (transaminating)" reversible="false"><notes><html:p>GENE_ASSOCIATION: PAS_chr3_1024</html:p><html:p>SUBSYSTEM: Alanine, aspartate and glutamate metabolism</html:p></notes><listOfReactants><speciesReference species="M_m16" stoichiometry="1"/><speciesReference species="M_m92" stoichiometry="1"/><speciesReference species="M_m103" stoichiometry="1"/><speciesReference species="M_m163" stoichiometry="1"/></listOfReactants><listOfProducts><speciesReference species="M_m91" stoichiometry="1"></speciesReference><speciesReference species="M_m154" stoichiometry="2"></speciesReference></listOfProducts><kineticLaw><math xmlns="http://www.w3.org/1998/Math/MathML"><apply><ci> LOWER_BOUND </ci><ci> UPPER_BOUND </ci><ci> OBJECTIVE_COEFFICIENT </ci></apply></math><listOfParameters><parameter id="LOWER_BOUND" value="     0.00000000"/><parameter id="UPPER_BOUND" value="  1000.00000000"/><parameter id="OBJECTIVE_COEFFICIENT" value="     0.00000000"/></listOfParameters></kineticLaw></reaction>
<reaction id="R_r235" name="L-glutamate:NAD+ oxidoreductase (transaminating)" reversible="false"><notes><html:p>GENE_ASSOCIATION: PAS_chr3_1024</html:p><html:p>SUBSYSTEM: Alanine, aspartate and glutamate metabolism</html:p></notes><listOfReactants><speciesReference species="M_m15" stoichiometry="1"/><speciesReference species="M_m16" stoichiometry="1"/><speciesReference species="M_m103" stoichiometry="1"/><speciesReference species="M_m163" stoichiometry="1"/></listOfReactants><listOfProducts><speciesReference species="M_m13" stoichiometry="1"></speciesReference><speciesReference species="M_m154" stoichiometry="2"></speciesReference></listOfProducts><kineticLaw><math xmlns="http://www.w3.org/1998/Math/MathML"><apply><ci> LOWER_BOUND </ci><ci> UPPER_BOUND </ci><ci> OBJECTIVE_COEFFICIENT </ci></apply></math><listOfParameters><parameter id="LOWER_BOUND" value="     0.00000000"/><parameter id="UPPER_BOUND" value="  1000.00000000"/><parameter id="OBJECTIVE_COEFFICIENT" value="     0.00000000"/></listOfParameters></kineticLaw></reaction>
<reaction id="R_r236" name="L-Glutamate:NAD+ oxidoreductase (deaminating)" reversible="false"><notes><html:p>GENE_ASSOCIATION: PAS_chr2-1_0311</html:p><html:p>SUBSYSTEM: Alanine, aspartate and glutamate metabolism</html:p></notes><listOfReactants><speciesReference species="M_m5" stoichiometry="1"/><speciesReference species="M_m13" stoichiometry="1"/><speciesReference species="M_m154" stoichiometry="1"/></listOfReactants><listOfProducts><speciesReference species="M_m15" stoichiometry="1"></speciesReference><speciesReference species="M_m16" stoichiometry="1"></speciesReference><speciesReference species="M_m103" stoichiometry="1"></speciesReference><speciesReference species="M_m162" stoichiometry="1"></speciesReference></listOfProducts><kineticLaw><math xmlns="http://www.w3.org/1998/Math/MathML"><apply><ci> LOWER_BOUND </ci><ci> UPPER_BOUND </ci><ci> OBJECTIVE_COEFFICIENT </ci></apply></math><listOfParameters><parameter id="LOWER_BOUND" value="     0.00000000"/><parameter id="UPPER_BOUND" value="  1000.00000000"/><parameter id="OBJECTIVE_COEFFICIENT" value="     0.00000000"/></listOfParameters></kineticLaw></reaction>
<reaction id="R_r237" name="L-Glutamate:NADP+ oxidoreductase (deaminating)" reversible="false"><notes><html:p>GENE_ASSOCIATION: PAS_chr1-1_0107</html:p><html:p>SUBSYSTEM: Alanine, aspartate and glutamate metabolism</html:p></notes><listOfReactants><speciesReference species="M_m16" stoichiometry="1"/><speciesReference species="M_m92" stoichiometry="1"/><speciesReference species="M_m103" stoichiometry="1"/><speciesReference species="M_m162" stoichiometry="1"/></listOfReactants><listOfProducts><speciesReference species="M_m5" stoichiometry="1"></speciesReference><speciesReference species="M_m91" stoichiometry="1"></speciesReference><speciesReference species="M_m154" stoichiometry="1"></speciesReference></listOfProducts><kineticLaw><math xmlns="http://www.w3.org/1998/Math/MathML"><apply><ci> LOWER_BOUND </ci><ci> UPPER_BOUND </ci><ci> OBJECTIVE_COEFFICIENT </ci></apply></math><listOfParameters><parameter id="LOWER_BOUND" value="     0.00000000"/><parameter id="UPPER_BOUND" value="  1000.00000000"/><parameter id="OBJECTIVE_COEFFICIENT" value="     0.00000000"/></listOfParameters></kineticLaw></reaction>
<reaction id="R_r239" name="L-Aspartic acid:oxygen oxidoreductase (deaminating)" reversible="false"><notes><html:p>GENE_ASSOCIATION: PAS_chr3_0406</html:p><html:p>SUBSYSTEM: Alanine, aspartate and glutamate metabolism</html:p></notes><listOfReactants><speciesReference species="M_m5" stoichiometry="1"/><speciesReference species="M_m138" stoichiometry="1"/><speciesReference species="M_m156" stoichiometry="1"/></listOfReactants><listOfProducts><speciesReference species="M_m71" stoichiometry="1"></speciesReference><speciesReference species="M_m139" stoichiometry="1"></speciesReference><speciesReference species="M_m162" stoichiometry="1"></speciesReference></listOfProducts><kineticLaw><math xmlns="http://www.w3.org/1998/Math/MathML"><apply><ci> LOWER_BOUND </ci><ci> UPPER_BOUND </ci><ci> OBJECTIVE_COEFFICIENT </ci></apply></math><listOfParameters><parameter id="LOWER_BOUND" value="     0.00000000"/><parameter id="UPPER_BOUND" value="  1000.00000000"/><parameter id="OBJECTIVE_COEFFICIENT" value="     0.00000000"/></listOfParameters></kineticLaw></reaction>
<reaction id="R_r248" name="(S)-1-pyrroline-5-carboxylate:NAD+ oxidoreductase" reversible="false"><notes><html:p>GENE_ASSOCIATION: PAS_chr2-2_0496</html:p><html:p>SUBSYSTEM: Alanine, aspartate and glutamate metabolism</html:p></notes><listOfReactants><speciesReference species="M_m54" stoichiometry="1"/><speciesReference species="M_m80" stoichiometry="2"/><speciesReference species="M_m167" stoichiometry="1"/></listOfReactants><listOfProducts><speciesReference species="M_m43" stoichiometry="1"></speciesReference><speciesReference species="M_m55" stoichiometry="1"></speciesReference><speciesReference species="M_m160" stoichiometry="1"></speciesReference></listOfProducts><kineticLaw><math xmlns="http://www.w3.org/1998/Math/MathML"><apply><ci> LOWER_BOUND </ci><ci> UPPER_BOUND </ci><ci> OBJECTIVE_COEFFICIENT </ci></apply></math><listOfParameters><parameter id="LOWER_BOUND" value="     0.00000000"/><parameter id="UPPER_BOUND" value="  1000.00000000"/><parameter id="OBJECTIVE_COEFFICIENT" value="     0.00000000"/></listOfParameters></kineticLaw></reaction>
<reaction id="R_r478" name="5-phosphoribosylamine:diphosphate phospho-alpha-D-ribosyltransferase" reversible="false"><notes><html:p>GENE_ASSOCIATION: PAS_chr1-1_0430</html:p><html:p>SUBSYSTEM: Alanine, aspartate and glutamate metabolism</html:p></notes><listOfReactants><speciesReference species="M_m5" stoichiometry="1"/><speciesReference species="M_m147" stoichiometry="1"/><speciesReference species="M_m163" stoichiometry="1"/></listOfReactants><listOfProducts><speciesReference species="M_m23" stoichiometry="1"></speciesReference><speciesReference species="M_m154" stoichiometry="1"></speciesReference><speciesReference species="M_m165" stoichiometry="1"></speciesReference></listOfProducts><kineticLaw><math xmlns="http://www.w3.org/1998/Math/MathML"><apply><ci> LOWER_BOUND </ci><ci> UPPER_BOUND </ci><ci> OBJECTIVE_COEFFICIENT </ci></apply></math><listOfParameters><parameter id="LOWER_BOUND" value="     0.00000000"/><parameter id="UPPER_BOUND" value="  1000.00000000"/><parameter id="OBJECTIVE_COEFFICIENT" value="     0.00000000"/></listOfParameters></kineticLaw></reaction>
<reaction id="R_r517" name="L-Aspartate:2-oxoglutarate aminotransferase" reversible="true"><notes><html:p>GENE_ASSOCIATION: PAS_chr1-1_0200</html:p><html:p>SUBSYSTEM: Alanine, aspartate and glutamate metabolism</html:p></notes><listOfReactants><speciesReference species="M_m81" stoichiometry="1"/><speciesReference species="M_m159" stoichiometry="1"/></listOfReactants><listOfProducts><speciesReference species="M_m70" stoichiometry="1"></speciesReference><speciesReference species="M_m160" stoichiometry="1"></speciesReference></listOfProducts><kineticLaw><math xmlns="http://www.w3.org/1998/Math/MathML"><apply><ci> LOWER_BOUND </ci><ci> UPPER_BOUND </ci><ci> OBJECTIVE_COEFFICIENT </ci></apply></math><listOfParameters><parameter id="LOWER_BOUND" value=" -1000.00000000"/><parameter id="UPPER_BOUND" value="  1000.00000000"/><parameter id="OBJECTIVE_COEFFICIENT" value="     0.00000000"/></listOfParameters></kineticLaw></reaction>
<reaction id="R_r518" name="L-Aspartate:2-oxoglutarate aminotransferase" reversible="true"><notes><html:p>GENE_ASSOCIATION: PAS_chr4_0974</html:p><html:p>SUBSYSTEM: Alanine, aspartate and glutamate metabolism</html:p></notes><listOfReactants><speciesReference species="M_m103" stoichiometry="1"/><speciesReference species="M_m156" stoichiometry="1"/></listOfReactants><listOfProducts><speciesReference species="M_m71" stoichiometry="1"></speciesReference><speciesReference species="M_m154" stoichiometry="1"></speciesReference></listOfProducts><kineticLaw><math xmlns="http://www.w3.org/1998/Math/MathML"><apply><ci> LOWER_BOUND </ci><ci> UPPER_BOUND </ci><ci> OBJECTIVE_COEFFICIENT </ci></apply></math><listOfParameters><parameter id="LOWER_BOUND" value=" -1000.00000000"/><parameter id="UPPER_BOUND" value="  1000.00000000"/><parameter id="OBJECTIVE_COEFFICIENT" value="     0.00000000"/></listOfParameters></kineticLaw></reaction>
<reaction id="R_r526" name="L-glutamine:D-fructose-6-phosphate isomerase (deaminating);" reversible="false"><notes><html:p>GENE_ASSOCIATION: PAS_chr2-1_0626</html:p><html:p>SUBSYSTEM: Alanine, aspartate and glutamate metabolism</html:p></notes><listOfReactants><speciesReference species="M_m9" stoichiometry="1"/><speciesReference species="M_m163" stoichiometry="1"/></listOfReactants><listOfProducts><speciesReference species="M_m154" stoichiometry="1"></speciesReference><speciesReference species="M_m164" stoichiometry="1"></speciesReference></listOfProducts><kineticLaw><math xmlns="http://www.w3.org/1998/Math/MathML"><apply><ci> LOWER_BOUND </ci><ci> UPPER_BOUND </ci><ci> OBJECTIVE_COEFFICIENT </ci></apply></math><listOfParameters><parameter id="LOWER_BOUND" value="     0.00000000"/><parameter id="UPPER_BOUND" value="  1000.00000000"/><parameter id="OBJECTIVE_COEFFICIENT" value="     0.00000000"/></listOfParameters></kineticLaw></reaction>
<reaction id="R_r527" name="4-Aminobutanoate:2-oxoglutarate aminotransferase" reversible="true"><notes><html:p>GENE_ASSOCIATION: ( PAS_chr2-1_0107 or PAS_chr4_0677 )</html:p><html:p>SUBSYSTEM: Alanine, aspartate and glutamate metabolism</html:p></notes><listOfReactants><speciesReference species="M_m103" stoichiometry="1"/><speciesReference species="M_m168" stoichiometry="1"/></listOfReactants><listOfProducts><speciesReference species="M_m154" stoichiometry="1"></speciesReference><speciesReference species="M_m169" stoichiometry="1"></speciesReference></listOfProducts><kineticLaw><math xmlns="http://www.w3.org/1998/Math/MathML"><apply><ci> LOWER_BOUND </ci><ci> UPPER_BOUND </ci><ci> OBJECTIVE_COEFFICIENT </ci></apply></math><listOfParameters><parameter id="LOWER_BOUND" value=" -1000.00000000"/><parameter id="UPPER_BOUND" value="  1000.00000000"/><parameter id="OBJECTIVE_COEFFICIENT" value="     0.00000000"/></listOfParameters></kineticLaw></reaction>
<reaction id="R_r529" name="L-Alanine:2-oxoglutarate aminotransferase" reversible="true"><notes><html:p>GENE_ASSOCIATION: PAS_chr3_0482</html:p><html:p>SUBSYSTEM: Alanine, aspartate and glutamate metabolism</html:p></notes><listOfReactants><speciesReference species="M_m103" stoichiometry="1"/><speciesReference species="M_m153" stoichiometry="1"/></listOfReactants><listOfProducts><speciesReference species="M_m20" stoichiometry="1"></speciesReference><speciesReference species="M_m154" stoichiometry="1"></speciesReference></listOfProducts><kineticLaw><math xmlns="http://www.w3.org/1998/Math/MathML"><apply><ci> LOWER_BOUND </ci><ci> UPPER_BOUND </ci><ci> OBJECTIVE_COEFFICIENT </ci></apply></math><listOfParameters><parameter id="LOWER_BOUND" value=" -1000.00000000"/><parameter id="UPPER_BOUND" value="  1000.00000000"/><parameter id="OBJECTIVE_COEFFICIENT" value="     0.00000000"/></listOfParameters></kineticLaw></reaction>
<reaction id="R_r534" name="L-Alanine:glyoxylate aminotransferase" reversible="false"><notes><html:p>GENE_ASSOCIATION: PAS_chr4_0416</html:p><html:p>SUBSYSTEM: Alanine, aspartate and glutamate metabolism</html:p></notes><listOfReactants><speciesReference species="M_m62" stoichiometry="1"/><speciesReference species="M_m153" stoichiometry="1"/></listOfReactants><listOfProducts><speciesReference species="M_m20" stoichiometry="1"></speciesReference><speciesReference species="M_m210" stoichiometry="1"></speciesReference></listOfProducts><kineticLaw><math xmlns="http://www.w3.org/1998/Math/MathML"><apply><ci> LOWER_BOUND </ci><ci> UPPER_BOUND </ci><ci> OBJECTIVE_COEFFICIENT </ci></apply></math><listOfParameters><parameter id="LOWER_BOUND" value="     0.00000000"/><parameter id="UPPER_BOUND" value="  1000.00000000"/><parameter id="OBJECTIVE_COEFFICIENT" value="     0.00000000"/></listOfParameters></kineticLaw></reaction>
<reaction id="R_r780" name="L-Asparagine amidohydrolase" reversible="false"><notes><html:p>GENE_ASSOCIATION: ( PAS_chr3_0591 or PAS_chr2-2_0481 )</html:p><html:p>SUBSYSTEM: Alanine, aspartate and glutamate metabolism</html:p></notes><listOfReactants><speciesReference species="M_m5" stoichiometry="1"/><speciesReference species="M_m161" stoichiometry="1"/></listOfReactants><listOfProducts><speciesReference species="M_m156" stoichiometry="1"></speciesReference><speciesReference species="M_m162" stoichiometry="1"></speciesReference></listOfProducts><kineticLaw><math xmlns="http://www.w3.org/1998/Math/MathML"><apply><ci> LOWER_BOUND </ci><ci> UPPER_BOUND </ci><ci> OBJECTIVE_COEFFICIENT </ci></apply></math><listOfParameters><parameter id="LOWER_BOUND" value="     0.00000000"/><parameter id="UPPER_BOUND" value="  1000.00000000"/><parameter id="OBJECTIVE_COEFFICIENT" value="     0.00000000"/></listOfParameters></kineticLaw></reaction>
<reaction id="R_r785" name="L-Glutamine amidohydrolase" reversible="false"><notes><html:p>SUBSYSTEM: Alanine, aspartate and glutamate metabolism</html:p></notes><listOfReactants><speciesReference species="M_m5" stoichiometry="1"/><speciesReference species="M_m163" stoichiometry="1"/></listOfReactants><listOfProducts><speciesReference species="M_m154" stoichiometry="1"></speciesReference><speciesReference species="M_m162" stoichiometry="1"></speciesReference></listOfProducts><kineticLaw><math xmlns="http://www.w3.org/1998/Math/MathML"><apply><ci> LOWER_BOUND </ci><ci> UPPER_BOUND </ci><ci> OBJECTIVE_COEFFICIENT </ci></apply></math><listOfParameters><parameter id="LOWER_BOUND" value="     0.00000000"/><parameter id="UPPER_BOUND" value="  1000.00000000"/><parameter id="OBJECTIVE_COEFFICIENT" value="     0.00000000"/></listOfParameters></kineticLaw></reaction>
<reaction id="R_r851" name="L-glutamate 1-carboxy-lyase (4-aminobutanoate-forming)" reversible="false"><notes><html:p>GENE_ASSOCIATION: ( PAS_chr3_0965 or PAS_chr2-1_0343 )</html:p><html:p>SUBSYSTEM: Alanine, aspartate and glutamate metabolism</html:p></notes><listOfReactants><speciesReference species="M_m154" stoichiometry="1"/></listOfReactants><listOfProducts><speciesReference species="M_m78" stoichiometry="1"></speciesReference><speciesReference species="M_m168" stoichiometry="1"></speciesReference></listOfProducts><kineticLaw><math xmlns="http://www.w3.org/1998/Math/MathML"><apply><ci> LOWER_BOUND </ci><ci> UPPER_BOUND </ci><ci> OBJECTIVE_COEFFICIENT </ci></apply></math><listOfParameters><parameter id="LOWER_BOUND" value="     0.00000000"/><parameter id="UPPER_BOUND" value="  1000.00000000"/><parameter id="OBJECTIVE_COEFFICIENT" value="     0.00000000"/></listOfParameters></kineticLaw></reaction>
<reaction id="R_r961" name="2-(Nomega-L-arginino)succinate arginine-lyase (fumarate-forming)" reversible="false"><notes><html:p>GENE_ASSOCIATION: PAS_chr1-1_0389</html:p><html:p>SUBSYSTEM: Alanine, aspartate and glutamate metabolism</html:p></notes><listOfReactants><speciesReference species="M_m157" stoichiometry="1"/></listOfReactants><listOfProducts><speciesReference species="M_m111" stoichiometry="1"></speciesReference><speciesReference species="M_m158" stoichiometry="1"></speciesReference></listOfProducts><kineticLaw><math xmlns="http://www.w3.org/1998/Math/MathML"><apply><ci> LOWER_BOUND </ci><ci> UPPER_BOUND </ci><ci> OBJECTIVE_COEFFICIENT </ci></apply></math><listOfParameters><parameter id="LOWER_BOUND" value="     0.00000000"/><parameter id="UPPER_BOUND" value="  1000.00000000"/><parameter id="OBJECTIVE_COEFFICIENT" value="     0.00000000"/></listOfParameters></kineticLaw></reaction>
<reaction id="R_r1050" name="L-Glutamate:ammonia ligase (ADP-forming)" reversible="false"><notes><html:p>GENE_ASSOCIATION: PAS_chr4_0785</html:p><html:p>SUBSYSTEM: Alanine, aspartate and glutamate metabolism</html:p></notes><listOfReactants><speciesReference species="M_m1" stoichiometry="1"/><speciesReference species="M_m154" stoichiometry="1"/><speciesReference species="M_m162" stoichiometry="1"/></listOfReactants><listOfProducts><speciesReference species="M_m3" stoichiometry="1"></speciesReference><speciesReference species="M_m7" stoichiometry="1"></speciesReference><speciesReference species="M_m163" stoichiometry="1"></speciesReference></listOfProducts><kineticLaw><math xmlns="http://www.w3.org/1998/Math/MathML"><apply><ci> LOWER_BOUND </ci><ci> UPPER_BOUND </ci><ci> OBJECTIVE_COEFFICIENT </ci></apply></math><listOfParameters><parameter id="LOWER_BOUND" value="     0.00000000"/><parameter id="UPPER_BOUND" value="  1000.00000000"/><parameter id="OBJECTIVE_COEFFICIENT" value="     0.00000000"/></listOfParameters></kineticLaw></reaction>
<reaction id="R_r1065" name="L-Citrulline:L-aspartate ligase (AMP-forming)" reversible="false"><notes><html:p>GENE_ASSOCIATION: PAS_chr3_0216</html:p><html:p>SUBSYSTEM: Alanine, aspartate and glutamate metabolism</html:p></notes><listOfReactants><speciesReference species="M_m1" stoichiometry="1"/><speciesReference species="M_m155" stoichiometry="1"/><speciesReference species="M_m156" stoichiometry="1"/></listOfReactants><listOfProducts><speciesReference species="M_m23" stoichiometry="1"></speciesReference><speciesReference species="M_m94" stoichiometry="1"></speciesReference><speciesReference species="M_m157" stoichiometry="1"></speciesReference></listOfProducts><kineticLaw><math xmlns="http://www.w3.org/1998/Math/MathML"><apply><ci> LOWER_BOUND </ci><ci> UPPER_BOUND </ci><ci> OBJECTIVE_COEFFICIENT </ci></apply></math><listOfParameters><parameter id="LOWER_BOUND" value="     0.00000000"/><parameter id="UPPER_BOUND" value="  1000.00000000"/><parameter id="OBJECTIVE_COEFFICIENT" value="     0.00000000"/></listOfParameters></kineticLaw></reaction>
<reaction id="R_r1072" name="L-aspartate:L-glutamine amido-ligase (AMP-forming)" reversible="false"><notes><html:p>GENE_ASSOCIATION: PAS_chr3_0675</html:p><html:p>SUBSYSTEM: Alanine, aspartate and glutamate metabolism</html:p></notes><listOfReactants><speciesReference species="M_m1" stoichiometry="1"/><speciesReference species="M_m5" stoichiometry="1"/><speciesReference species="M_m156" stoichiometry="1"/><speciesReference species="M_m163" stoichiometry="1"/></listOfReactants><listOfProducts><speciesReference species="M_m23" stoichiometry="1"></speciesReference><speciesReference species="M_m94" stoichiometry="1"></speciesReference><speciesReference species="M_m154" stoichiometry="1"></speciesReference><speciesReference species="M_m161" stoichiometry="1"></speciesReference></listOfProducts><kineticLaw><math xmlns="http://www.w3.org/1998/Math/MathML"><apply><ci> LOWER_BOUND </ci><ci> UPPER_BOUND </ci><ci> OBJECTIVE_COEFFICIENT </ci></apply></math><listOfParameters><parameter id="LOWER_BOUND" value="     0.00000000"/><parameter id="UPPER_BOUND" value="  1000.00000000"/><parameter id="OBJECTIVE_COEFFICIENT" value="     0.00000000"/></listOfParameters></kineticLaw></reaction>
<reaction id="R_r1073" name="Carbon-dioxide:ammonia ligase" reversible="false"><notes><html:p>GENE_ASSOCIATION: PAS_chr2-2_0142</html:p><html:p>SUBSYSTEM: Alanine, aspartate and glutamate metabolism</html:p></notes><listOfReactants><speciesReference species="M_m1" stoichiometry="2"/><speciesReference species="M_m5" stoichiometry="1"/><speciesReference species="M_m78" stoichiometry="1"/><speciesReference species="M_m163" stoichiometry="1"/></listOfReactants><listOfProducts><speciesReference species="M_m3" stoichiometry="2"></speciesReference><speciesReference species="M_m7" stoichiometry="1"></speciesReference><speciesReference species="M_m154" stoichiometry="1"></speciesReference><speciesReference species="M_m166" stoichiometry="1"></speciesReference></listOfProducts><kineticLaw><math xmlns="http://www.w3.org/1998/Math/MathML"><apply><ci> LOWER_BOUND </ci><ci> UPPER_BOUND </ci><ci> OBJECTIVE_COEFFICIENT </ci></apply></math><listOfParameters><parameter id="LOWER_BOUND" value="     0.00000000"/><parameter id="UPPER_BOUND" value="  1000.00000000"/><parameter id="OBJECTIVE_COEFFICIENT" value="     0.00000000"/></listOfParameters></kineticLaw></reaction>
<reaction id="R_r1088" name="D-alanine:oxygen oxidoreductase (deaminating)" reversible="false"><notes><html:p>GENE_ASSOCIATION: PAS_chr3_0406</html:p><html:p>SUBSYSTEM: Alanine, aspartate and glutamate metabolism</html:p></notes><listOfReactants><speciesReference species="M_m5" stoichiometry="1"/><speciesReference species="M_m711" stoichiometry="1"/><speciesReference species="M_m1359" stoichiometry="1"/></listOfReactants><listOfProducts><speciesReference species="M_m713" stoichiometry="1"></speciesReference><speciesReference species="M_m1355" stoichiometry="1"></speciesReference><speciesReference species="M_m1357" stoichiometry="1"></speciesReference></listOfProducts><kineticLaw><math xmlns="http://www.w3.org/1998/Math/MathML"><apply><ci> LOWER_BOUND </ci><ci> UPPER_BOUND </ci><ci> OBJECTIVE_COEFFICIENT </ci></apply></math><listOfParameters><parameter id="LOWER_BOUND" value="     0.00000000"/><parameter id="UPPER_BOUND" value="  1000.00000000"/><parameter id="OBJECTIVE_COEFFICIENT" value="     0.00000000"/></listOfParameters></kineticLaw></reaction>
<reaction id="R_r776" name="(7E,9E,11Z,14Z)-(5S,6S)-5,6-Epoxyicosa-7,9,11,14-tetraenoate hydrolase" reversible="false"><notes><html:p>GENE_ASSOCIATION: PAS_chr2-1_0487</html:p><html:p>SUBSYSTEM: Fatty ac</html:p></notes><listOfReactants><speciesReference species="M_m5" stoichiometry="1"/><speciesReference species="M_m562" stoichiometry="1"/></listOfReactants><listOfProducts><speciesReference species="M_m563" stoichiometry="1"></speciesReference></listOfProducts><kineticLaw><math xmlns="http://www.w3.org/1998/Math/MathML"><apply><ci> LOWER_BOUND </ci><ci> UPPER_BOUND </ci><ci> OBJECTIVE_COEFFICIENT </ci></apply></math><listOfParameters><parameter id="LOWER_BOUND" value="     0.00000000"/><parameter id="UPPER_BOUND" value="  1000.00000000"/><parameter id="OBJECTIVE_COEFFICIENT" value="     0.00000000"/></listOfParameters></kineticLaw></reaction>
<reaction id="R_r113" name="L-Proline,2-oxoglutarate:oxygen oxidoreductase (4-hydroxylating)" reversible="true"><notes><html:p>SUBSYSTEM: Arginine and proline metabolism</html:p></notes><listOfReactants><speciesReference species="M_m103" stoichiometry="1"/><speciesReference species="M_m138" stoichiometry="1"/><speciesReference species="M_m185" stoichiometry="1"/></listOfReactants><listOfProducts><speciesReference species="M_m78" stoichiometry="1"></speciesReference><speciesReference species="M_m112" stoichiometry="1"></speciesReference><speciesReference species="M_m188" stoichiometry="1"></speciesReference></listOfProducts><kineticLaw><math xmlns="http://www.w3.org/1998/Math/MathML"><apply><ci> LOWER_BOUND </ci><ci> UPPER_BOUND </ci><ci> OBJECTIVE_COEFFICIENT </ci></apply></math><listOfParameters><parameter id="LOWER_BOUND" value=" -1000.00000000"/><parameter id="UPPER_BOUND" value="  1000.00000000"/><parameter id="OBJECTIVE_COEFFICIENT" value="     0.00000000"/></listOfParameters></kineticLaw></reaction>
<reaction id="R_r163" name="N-Acetyl-L-glutamate-5-semialdehyde:NADP+ 5-oxidoreductase" reversible="false"><notes><html:p>GENE_ASSOCIATION: PAS_chr2-1_0168</html:p><html:p>SUBSYSTEM: Arginine and proline metabolism</html:p></notes><listOfReactants><speciesReference species="M_m43" stoichiometry="1"/><speciesReference species="M_m171" stoichiometry="1"/><speciesReference species="M_m172" stoichiometry="1"/></listOfReactants><listOfProducts><speciesReference species="M_m76" stoichiometry="1"></speciesReference><speciesReference species="M_m173" stoichiometry="1"></speciesReference><speciesReference species="M_m174" stoichiometry="1"></speciesReference></listOfProducts><kineticLaw><math xmlns="http://www.w3.org/1998/Math/MathML"><apply><ci> LOWER_BOUND </ci><ci> UPPER_BOUND </ci><ci> OBJECTIVE_COEFFICIENT </ci></apply></math><listOfParameters><parameter id="LOWER_BOUND" value="     0.00000000"/><parameter id="UPPER_BOUND" value="  1000.00000000"/><parameter id="OBJECTIVE_COEFFICIENT" value="     0.00000000"/></listOfParameters></kineticLaw></reaction>
<reaction id="R_r164" name="L-Glutamate-5-semialdehyde:NADP+ 5-oxidoreductase (phosphorylationg)" reversible="false"><notes><html:p>GENE_ASSOCIATION: PAS_chr4_0665</html:p><html:p>SUBSYSTEM: Arginine and proline metabolism</html:p></notes><listOfReactants><speciesReference species="M_m16" stoichiometry="1"/><speciesReference species="M_m92" stoichiometry="1"/><speciesReference species="M_m183" stoichiometry="1"/></listOfReactants><listOfProducts><speciesReference species="M_m7" stoichiometry="1"></speciesReference><speciesReference species="M_m91" stoichiometry="1"></speciesReference><speciesReference species="M_m181" stoichiometry="1"></speciesReference></listOfProducts><kineticLaw><math xmlns="http://www.w3.org/1998/Math/MathML"><apply><ci> LOWER_BOUND </ci><ci> UPPER_BOUND </ci><ci> OBJECTIVE_COEFFICIENT </ci></apply></math><listOfParameters><parameter id="LOWER_BOUND" value="     0.00000000"/><parameter id="UPPER_BOUND" value="  1000.00000000"/><parameter id="OBJECTIVE_COEFFICIENT" value="     0.00000000"/></listOfParameters></kineticLaw></reaction>
<reaction id="R_r249" name="L-Glutamate 5-semialdehyde:NAD+ oxidoreductase" reversible="true"><notes><html:p>GENE_ASSOCIATION: ( PAS_chr2-1_0853 or PAS_chr4_0254 )</html:p><html:p>SUBSYSTEM: Arginine and proline metabolism</html:p></notes><listOfReactants><speciesReference species="M_m54" stoichiometry="1"/><speciesReference species="M_m80" stoichiometry="1"/><speciesReference species="M_m182" stoichiometry="1"/></listOfReactants><listOfProducts><speciesReference species="M_m43" stoichiometry="1"></speciesReference><speciesReference species="M_m55" stoichiometry="1"></speciesReference><speciesReference species="M_m160" stoichiometry="1"></speciesReference></listOfProducts><kineticLaw><math xmlns="http://www.w3.org/1998/Math/MathML"><apply><ci> LOWER_BOUND </ci><ci> UPPER_BOUND </ci><ci> OBJECTIVE_COEFFICIENT </ci></apply></math><listOfParameters><parameter id="LOWER_BOUND" value=" -1000.00000000"/><parameter id="UPPER_BOUND" value="  1000.00000000"/><parameter id="OBJECTIVE_COEFFICIENT" value="     0.00000000"/></listOfParameters></kineticLaw></reaction>
<reaction id="R_r250" name="L-1-Pyrroline-3-hydroxy-5-carboxylate:NAD+ oxidoreductase" reversible="false"><notes><html:p>GENE_ASSOCIATION: ( PAS_chr2-1_0853 or PAS_chr4_0254 )</html:p><html:p>SUBSYSTEM: Arginine and proline metabolism</html:p></notes><listOfReactants><speciesReference species="M_m5" stoichiometry="2"/><speciesReference species="M_m13" stoichiometry="1"/><speciesReference species="M_m189" stoichiometry="1"/></listOfReactants><listOfProducts><speciesReference species="M_m15" stoichiometry="1"></speciesReference><speciesReference species="M_m16" stoichiometry="1"></speciesReference><speciesReference species="M_m190" stoichiometry="1"></speciesReference></listOfProducts><kineticLaw><math xmlns="http://www.w3.org/1998/Math/MathML"><apply><ci> LOWER_BOUND </ci><ci> UPPER_BOUND </ci><ci> OBJECTIVE_COEFFICIENT </ci></apply></math><listOfParameters><parameter id="LOWER_BOUND" value="     0.00000000"/><parameter id="UPPER_BOUND" value="  1000.00000000"/><parameter id="OBJECTIVE_COEFFICIENT" value="     0.00000000"/></listOfParameters></kineticLaw></reaction>
<reaction id="R_r254" name="L-Proline:NADP+ 5-oxidoreductase" reversible="false"><notes><html:p>GENE_ASSOCIATION: PAS_chr4_0398</html:p><html:p>SUBSYSTEM: Arginine and proline metabolism</html:p></notes><listOfReactants><speciesReference species="M_m15" stoichiometry="1"/><speciesReference species="M_m16" stoichiometry="1"/><speciesReference species="M_m184" stoichiometry="1"/></listOfReactants><listOfProducts><speciesReference species="M_m13" stoichiometry="1"></speciesReference><speciesReference species="M_m185" stoichiometry="1"></speciesReference></listOfProducts><kineticLaw><math xmlns="http://www.w3.org/1998/Math/MathML"><apply><ci> LOWER_BOUND </ci><ci> UPPER_BOUND </ci><ci> OBJECTIVE_COEFFICIENT </ci></apply></math><listOfParameters><parameter id="LOWER_BOUND" value="     0.00000000"/><parameter id="UPPER_BOUND" value="  1000.00000000"/><parameter id="OBJECTIVE_COEFFICIENT" value="     0.00000000"/></listOfParameters></kineticLaw></reaction>
<reaction id="R_r255" name="trans-4-Hydroxy-L-proline:NAD+ 5-oxidoreductase" reversible="false"><notes><html:p>GENE_ASSOCIATION: PAS_chr4_0398</html:p><html:p>SUBSYSTEM: Arginine and proline metabolism</html:p></notes><listOfReactants><speciesReference species="M_m13" stoichiometry="1"/><speciesReference species="M_m188" stoichiometry="1"/></listOfReactants><listOfProducts><speciesReference species="M_m15" stoichiometry="1"></speciesReference><speciesReference species="M_m16" stoichiometry="1"></speciesReference><speciesReference species="M_m189" stoichiometry="1"></speciesReference></listOfProducts><kineticLaw><math xmlns="http://www.w3.org/1998/Math/MathML"><apply><ci> LOWER_BOUND </ci><ci> UPPER_BOUND </ci><ci> OBJECTIVE_COEFFICIENT </ci></apply></math><listOfParameters><parameter id="LOWER_BOUND" value="     0.00000000"/><parameter id="UPPER_BOUND" value="  1000.00000000"/><parameter id="OBJECTIVE_COEFFICIENT" value="     0.00000000"/></listOfParameters></kineticLaw></reaction>
<reaction id="R_r268" name="L-proline:(acceptor) oxidoreductase" reversible="false"><notes><html:p>GENE_ASSOCIATION: PAS_chr1-3_0269</html:p><html:p>SUBSYSTEM: Arginine and proline metabolism</html:p></notes><listOfReactants><speciesReference species="M_m54" stoichiometry="1"/><speciesReference species="M_m186" stoichiometry="1"/></listOfReactants><listOfProducts><speciesReference species="M_m43" stoichiometry="1"></speciesReference><speciesReference species="M_m55" stoichiometry="1"></speciesReference><speciesReference species="M_m167" stoichiometry="1"></speciesReference></listOfProducts><kineticLaw><math xmlns="http://www.w3.org/1998/Math/MathML"><apply><ci> LOWER_BOUND </ci><ci> UPPER_BOUND </ci><ci> OBJECTIVE_COEFFICIENT </ci></apply></math><listOfParameters><parameter id="LOWER_BOUND" value="     0.00000000"/><parameter id="UPPER_BOUND" value="  1000.00000000"/><parameter id="OBJECTIVE_COEFFICIENT" value="     0.00000000"/></listOfParameters></kineticLaw></reaction>
<reaction id="R_r316" name="Carbamoyl-phosphate:L-ornithine carbamoyltransferase" reversible="false"><notes><html:p>GENE_ASSOCIATION: PAS_chr3_0623</html:p><html:p>SUBSYSTEM: Arginine and proline metabolism</html:p></notes><listOfReactants><speciesReference species="M_m166" stoichiometry="1"/><speciesReference species="M_m177" stoichiometry="1"/></listOfReactants><listOfProducts><speciesReference species="M_m7" stoichiometry="1"></speciesReference><speciesReference species="M_m155" stoichiometry="1"></speciesReference></listOfProducts><kineticLaw><math xmlns="http://www.w3.org/1998/Math/MathML"><apply><ci> LOWER_BOUND </ci><ci> UPPER_BOUND </ci><ci> OBJECTIVE_COEFFICIENT </ci></apply></math><listOfParameters><parameter id="LOWER_BOUND" value="     0.00000000"/><parameter id="UPPER_BOUND" value="  1000.00000000"/><parameter id="OBJECTIVE_COEFFICIENT" value="     0.00000000"/></listOfParameters></kineticLaw></reaction>
<reaction id="R_r332" name="Acetyl-CoA:L-glutamate N-acetyltransferase" reversible="false"><notes><html:p>GENE_ASSOCIATION: PAS_chr1-4_0215</html:p><html:p>SUBSYSTEM: Arginine and proline metabolism</html:p></notes><listOfReactants><speciesReference species="M_m52" stoichiometry="1"/><speciesReference species="M_m160" stoichiometry="1"/></listOfReactants><listOfProducts><speciesReference species="M_m51" stoichiometry="1"></speciesReference><speciesReference species="M_m170" stoichiometry="1"></speciesReference></listOfProducts><kineticLaw><math xmlns="http://www.w3.org/1998/Math/MathML"><apply><ci> LOWER_BOUND </ci><ci> UPPER_BOUND </ci><ci> OBJECTIVE_COEFFICIENT </ci></apply></math><listOfParameters><parameter id="LOWER_BOUND" value="     0.00000000"/><parameter id="UPPER_BOUND" value="  1000.00000000"/><parameter id="OBJECTIVE_COEFFICIENT" value="     0.00000000"/></listOfParameters></kineticLaw></reaction>
<reaction id="R_r384" name="N2-Acetyl-L-ornithine:L-glutamate N-acetyltransferase" reversible="false"><notes><html:p>GENE_ASSOCIATION: PAS_chr3_0176</html:p><html:p>SUBSYSTEM: Arginine and proline metabolism</html:p></notes><listOfReactants><speciesReference species="M_m160" stoichiometry="1"/><speciesReference species="M_m175" stoichiometry="1"/></listOfReactants><listOfProducts><speciesReference species="M_m170" stoichiometry="1"></speciesReference><speciesReference species="M_m178" stoichiometry="1"></speciesReference></listOfProducts><kineticLaw><math xmlns="http://www.w3.org/1998/Math/MathML"><apply><ci> LOWER_BOUND </ci><ci> UPPER_BOUND </ci><ci> OBJECTIVE_COEFFICIENT </ci></apply></math><listOfParameters><parameter id="LOWER_BOUND" value="     0.00000000"/><parameter id="UPPER_BOUND" value="  1000.00000000"/><parameter id="OBJECTIVE_COEFFICIENT" value="     0.00000000"/></listOfParameters></kineticLaw></reaction>
<reaction id="R_r519" name="L-erythro-4-Hydroxyglutamate:2-oxoglutarate aminotransferase" reversible="false"><notes><html:p>GENE_ASSOCIATION: PAS_chr4_0645</html:p><html:p>SUBSYSTEM: Arginine and proline metabolism</html:p></notes><listOfReactants><speciesReference species="M_m103" stoichiometry="1"/><speciesReference species="M_m190" stoichiometry="1"/></listOfReactants><listOfProducts><speciesReference species="M_m154" stoichiometry="1"></speciesReference><speciesReference species="M_m191" stoichiometry="1"></speciesReference></listOfProducts><kineticLaw><math xmlns="http://www.w3.org/1998/Math/MathML"><apply><ci> LOWER_BOUND </ci><ci> UPPER_BOUND </ci><ci> OBJECTIVE_COEFFICIENT </ci></apply></math><listOfParameters><parameter id="LOWER_BOUND" value="     0.00000000"/><parameter id="UPPER_BOUND" value="  1000.00000000"/><parameter id="OBJECTIVE_COEFFICIENT" value="     0.00000000"/></listOfParameters></kineticLaw></reaction>
<reaction id="R_r524" name="N2-Acetyl-L-ornithine:2-oxoglutarate aminotransferase" reversible="false"><notes><html:p>GENE_ASSOCIATION: PAS_chr4_0645</html:p><html:p>SUBSYSTEM: Arginine and proline metabolism</html:p></notes><listOfReactants><speciesReference species="M_m160" stoichiometry="1"/><speciesReference species="M_m173" stoichiometry="1"/></listOfReactants><listOfProducts><speciesReference species="M_m81" stoichiometry="1"></speciesReference><speciesReference species="M_m175" stoichiometry="1"></speciesReference></listOfProducts><kineticLaw><math xmlns="http://www.w3.org/1998/Math/MathML"><apply><ci> LOWER_BOUND </ci><ci> UPPER_BOUND </ci><ci> OBJECTIVE_COEFFICIENT </ci></apply></math><listOfParameters><parameter id="LOWER_BOUND" value="     0.00000000"/><parameter id="UPPER_BOUND" value="  1000.00000000"/><parameter id="OBJECTIVE_COEFFICIENT" value="     0.00000000"/></listOfParameters></kineticLaw></reaction>
<reaction id="R_r525" name="L-Ornithine:2-oxo-acid aminotransferase" reversible="false"><notes><html:p>GENE_ASSOCIATION: PAS_chr3_0410</html:p><html:p>SUBSYSTEM: Arginine and proline metabolism</html:p></notes><listOfReactants><speciesReference species="M_m103" stoichiometry="1"/><speciesReference species="M_m177" stoichiometry="1"/></listOfReactants><listOfProducts><speciesReference species="M_m154" stoichiometry="1"></speciesReference><speciesReference species="M_m181" stoichiometry="1"></speciesReference></listOfProducts><kineticLaw><math xmlns="http://www.w3.org/1998/Math/MathML"><apply><ci> LOWER_BOUND </ci><ci> UPPER_BOUND </ci><ci> OBJECTIVE_COEFFICIENT </ci></apply></math><listOfParameters><parameter id="LOWER_BOUND" value="     0.00000000"/><parameter id="UPPER_BOUND" value="  1000.00000000"/><parameter id="OBJECTIVE_COEFFICIENT" value="     0.00000000"/></listOfParameters></kineticLaw></reaction>
<reaction id="R_r595" name="ATP:L-glutamate 5-phosphotransferase" reversible="false"><notes><html:p>GENE_ASSOCIATION: PAS_chr3_0294</html:p><html:p>SUBSYSTEM: Arginine and proline metabolism</html:p></notes><listOfReactants><speciesReference species="M_m1" stoichiometry="1"/><speciesReference species="M_m154" stoichiometry="1"/></listOfReactants><listOfProducts><speciesReference species="M_m3" stoichiometry="1"></speciesReference><speciesReference species="M_m183" stoichiometry="1"></speciesReference></listOfProducts><kineticLaw><math xmlns="http://www.w3.org/1998/Math/MathML"><apply><ci> LOWER_BOUND </ci><ci> UPPER_BOUND </ci><ci> OBJECTIVE_COEFFICIENT </ci></apply></math><listOfParameters><parameter id="LOWER_BOUND" value="     0.00000000"/><parameter id="UPPER_BOUND" value="  1000.00000000"/><parameter id="OBJECTIVE_COEFFICIENT" value="     0.00000000"/></listOfParameters></kineticLaw></reaction>
<reaction id="R_r599" name="ATP:N-acetyl-L-glutamate 5-phosphotransferase" reversible="false"><notes><html:p>GENE_ASSOCIATION: PAS_chr2-1_0168</html:p><html:p>SUBSYSTEM: Arginine and proline metabolism</html:p></notes><listOfReactants><speciesReference species="M_m74" stoichiometry="1"/><speciesReference species="M_m170" stoichiometry="1"/></listOfReactants><listOfProducts><speciesReference species="M_m75" stoichiometry="1"></speciesReference><speciesReference species="M_m171" stoichiometry="1"></speciesReference></listOfProducts><kineticLaw><math xmlns="http://www.w3.org/1998/Math/MathML"><apply><ci> LOWER_BOUND </ci><ci> UPPER_BOUND </ci><ci> OBJECTIVE_COEFFICIENT </ci></apply></math><listOfParameters><parameter id="LOWER_BOUND" value="     0.00000000"/><parameter id="UPPER_BOUND" value="  1000.00000000"/><parameter id="OBJECTIVE_COEFFICIENT" value="     0.00000000"/></listOfParameters></kineticLaw></reaction>
<reaction id="R_r782" name="N2-Acetyl-L-ornithine amidohydrolase" reversible="false"><notes><html:p>GENE_ASSOCIATION: PAS_chr1-1_0129</html:p><html:p>SUBSYSTEM: Arginine and proline metabolism</html:p></notes><listOfReactants><speciesReference species="M_m5" stoichiometry="1"/><speciesReference species="M_m176" stoichiometry="1"/></listOfReactants><listOfProducts><speciesReference species="M_m86" stoichiometry="1"></speciesReference><speciesReference species="M_m177" stoichiometry="1"></speciesReference></listOfProducts><kineticLaw><math xmlns="http://www.w3.org/1998/Math/MathML"><apply><ci> LOWER_BOUND </ci><ci> UPPER_BOUND </ci><ci> OBJECTIVE_COEFFICIENT </ci></apply></math><listOfParameters><parameter id="LOWER_BOUND" value="     0.00000000"/><parameter id="UPPER_BOUND" value="  1000.00000000"/><parameter id="OBJECTIVE_COEFFICIENT" value="     0.00000000"/></listOfParameters></kineticLaw></reaction>
<reaction id="R_r793" name="urea-1-carboxylate amidohydrolase" reversible="false"><notes><html:p>GENE_ASSOCIATION: PAS_chr4_0173</html:p><html:p>SUBSYSTEM: Arginine and proline metabolism</html:p></notes><listOfReactants><speciesReference species="M_m5" stoichiometry="1"/><speciesReference species="M_m180" stoichiometry="1"/></listOfReactants><listOfProducts><speciesReference species="M_m78" stoichiometry="2"></speciesReference><speciesReference species="M_m162" stoichiometry="2"></speciesReference></listOfProducts><kineticLaw><math xmlns="http://www.w3.org/1998/Math/MathML"><apply><ci> LOWER_BOUND </ci><ci> UPPER_BOUND </ci><ci> OBJECTIVE_COEFFICIENT </ci></apply></math><listOfParameters><parameter id="LOWER_BOUND" value="     0.00000000"/><parameter id="UPPER_BOUND" value="  1000.00000000"/><parameter id="OBJECTIVE_COEFFICIENT" value="     0.00000000"/></listOfParameters></kineticLaw></reaction>
<reaction id="R_r801" name="L-Arginine amidinohydrolase" reversible="false"><notes><html:p>GENE_ASSOCIATION: ( PAS_chr2-2_0288 or PAS_chr4_0684 )</html:p><html:p>SUBSYSTEM: Arginine and proline metabolism</html:p></notes><listOfReactants><speciesReference species="M_m5" stoichiometry="1"/><speciesReference species="M_m158" stoichiometry="1"/></listOfReactants><listOfProducts><speciesReference species="M_m177" stoichiometry="1"></speciesReference><speciesReference species="M_m179" stoichiometry="1"></speciesReference></listOfProducts><kineticLaw><math xmlns="http://www.w3.org/1998/Math/MathML"><apply><ci> LOWER_BOUND </ci><ci> UPPER_BOUND </ci><ci> OBJECTIVE_COEFFICIENT </ci></apply></math><listOfParameters><parameter id="LOWER_BOUND" value="     0.00000000"/><parameter id="UPPER_BOUND" value="  1000.00000000"/><parameter id="OBJECTIVE_COEFFICIENT" value="     0.00000000"/></listOfParameters></kineticLaw></reaction>
<reaction id="R_r853" name="L-ornithine carboxy-lyase (putrescine-forming)" reversible="false"><notes><html:p>GENE_ASSOCIATION: PAS_chr3_0417</html:p><html:p>SUBSYSTEM: Arginine and proline metabolism</html:p></notes><listOfReactants><speciesReference species="M_m177" stoichiometry="1"/></listOfReactants><listOfProducts><speciesReference species="M_m78" stoichiometry="1"></speciesReference><speciesReference species="M_m187" stoichiometry="1"></speciesReference></listOfProducts><kineticLaw><math xmlns="http://www.w3.org/1998/Math/MathML"><apply><ci> LOWER_BOUND </ci><ci> UPPER_BOUND </ci><ci> OBJECTIVE_COEFFICIENT </ci></apply></math><listOfParameters><parameter id="LOWER_BOUND" value="     0.00000000"/><parameter id="UPPER_BOUND" value="  1000.00000000"/><parameter id="OBJECTIVE_COEFFICIENT" value="     0.00000000"/></listOfParameters></kineticLaw></reaction>
<reaction id="R_r856" name="D-4-Hydroxy-2-oxoglutarate glyoxylate-lyase" reversible="false"><notes><html:p>SUBSYSTEM: Arginine and proline metabolism</html:p></notes><listOfReactants><speciesReference species="M_m191" stoichiometry="1"/></listOfReactants><listOfProducts><speciesReference species="M_m20" stoichiometry="1"></speciesReference><speciesReference species="M_m62" stoichiometry="1"></speciesReference></listOfProducts><kineticLaw><math xmlns="http://www.w3.org/1998/Math/MathML"><apply><ci> LOWER_BOUND </ci><ci> UPPER_BOUND </ci><ci> OBJECTIVE_COEFFICIENT </ci></apply></math><listOfParameters><parameter id="LOWER_BOUND" value="     0.00000000"/><parameter id="UPPER_BOUND" value="  1000.00000000"/><parameter id="OBJECTIVE_COEFFICIENT" value="     0.00000000"/></listOfParameters></kineticLaw></reaction>
<reaction id="R_r1066" name="Urea:carbon-dioxide ligase (ADP-forming)" reversible="false"><notes><html:p>GENE_ASSOCIATION: PAS_chr4_0173</html:p><html:p>SUBSYSTEM: Arginine and proline metabolism</html:p></notes><listOfReactants><speciesReference species="M_m1" stoichiometry="1"/><speciesReference species="M_m78" stoichiometry="1"/><speciesReference species="M_m179" stoichiometry="1"/></listOfReactants><listOfProducts><speciesReference species="M_m3" stoichiometry="1"></speciesReference><speciesReference species="M_m7" stoichiometry="1"></speciesReference><speciesReference species="M_m180" stoichiometry="1"></speciesReference></listOfProducts><kineticLaw><math xmlns="http://www.w3.org/1998/Math/MathML"><apply><ci> LOWER_BOUND </ci><ci> UPPER_BOUND </ci><ci> OBJECTIVE_COEFFICIENT </ci></apply></math><listOfParameters><parameter id="LOWER_BOUND" value="     0.00000000"/><parameter id="UPPER_BOUND" value="  1000.00000000"/><parameter id="OBJECTIVE_COEFFICIENT" value="     0.00000000"/></listOfParameters></kineticLaw></reaction>
<reaction id="R_r1083" name="Non enzymatic" reversible="true"><notes><html:p>SUBSYSTEM: Arginine and proline metabolism</html:p></notes><listOfReactants><speciesReference species="M_m182" stoichiometry="1"/></listOfReactants><listOfProducts><speciesReference species="M_m80" stoichiometry="1"></speciesReference><speciesReference species="M_m167" stoichiometry="1"></speciesReference></listOfProducts><kineticLaw><math xmlns="http://www.w3.org/1998/Math/MathML"><apply><ci> LOWER_BOUND </ci><ci> UPPER_BOUND </ci><ci> OBJECTIVE_COEFFICIENT </ci></apply></math><listOfParameters><parameter id="LOWER_BOUND" value=" -1000.00000000"/><parameter id="UPPER_BOUND" value="  1000.00000000"/><parameter id="OBJECTIVE_COEFFICIENT" value="     0.00000000"/></listOfParameters></kineticLaw></reaction>
<reaction id="R_r1084" name="Non enzymatic" reversible="true"><notes><html:p>SUBSYSTEM: Arginine and proline metabolism</html:p></notes><listOfReactants><speciesReference species="M_m181" stoichiometry="1"/></listOfReactants><listOfProducts><speciesReference species="M_m5" stoichiometry="1"></speciesReference><speciesReference species="M_m184" stoichiometry="1"></speciesReference></listOfProducts><kineticLaw><math xmlns="http://www.w3.org/1998/Math/MathML"><apply><ci> LOWER_BOUND </ci><ci> UPPER_BOUND </ci><ci> OBJECTIVE_COEFFICIENT </ci></apply></math><listOfParameters><parameter id="LOWER_BOUND" value=" -1000.00000000"/><parameter id="UPPER_BOUND" value="  1000.00000000"/><parameter id="OBJECTIVE_COEFFICIENT" value="     0.00000000"/></listOfParameters></kineticLaw></reaction>
<reaction id="R_r1089" name="L-ascorbate:oxygen oxidoreductase" reversible="false"><notes><html:p>GENE_ASSOCIATION: ( PAS_chr2-1_0787 or Q9C1Z1_PICPA )</html:p><html:p>SUBSYSTEM: Porphyrin and chlorophyll metabolism</html:p></notes><listOfReactants><speciesReference species="M_m16" stoichiometry="4"/><speciesReference species="M_m138" stoichiometry="1"/><speciesReference species="M_m564" stoichiometry="4"/></listOfReactants><listOfProducts><speciesReference species="M_m5" stoichiometry="2"></speciesReference><speciesReference species="M_m565" stoichiometry="4"></speciesReference></listOfProducts><kineticLaw><math xmlns="http://www.w3.org/1998/Math/MathML"><apply><ci> LOWER_BOUND </ci><ci> UPPER_BOUND </ci><ci> OBJECTIVE_COEFFICIENT </ci></apply></math><listOfParameters><parameter id="LOWER_BOUND" value="     0.00000000"/><parameter id="UPPER_BOUND" value="  1000.00000000"/><parameter id="OBJECTIVE_COEFFICIENT" value="     0.00000000"/></listOfParameters></kineticLaw></reaction>
<reaction id="R_r148" name="3-Oxopropanoate:NAD+ oxidoreductase (decarboxylating," reversible="false"><notes><html:p>SUBSYSTEM: beta-Alanine metabolism</html:p></notes><listOfReactants><speciesReference species="M_m13" stoichiometry="1"/><speciesReference species="M_m58" stoichiometry="1"/><speciesReference species="M_m567" stoichiometry="1"/></listOfReactants><listOfProducts><speciesReference species="M_m15" stoichiometry="1"></speciesReference><speciesReference species="M_m16" stoichiometry="1"></speciesReference><speciesReference species="M_m60" stoichiometry="1"></speciesReference><speciesReference species="M_m78" stoichiometry="1"></speciesReference></listOfProducts><kineticLaw><math xmlns="http://www.w3.org/1998/Math/MathML"><apply><ci> LOWER_BOUND </ci><ci> UPPER_BOUND </ci><ci> OBJECTIVE_COEFFICIENT </ci></apply></math><listOfParameters><parameter id="LOWER_BOUND" value="     0.00000000"/><parameter id="UPPER_BOUND" value="  1000.00000000"/><parameter id="OBJECTIVE_COEFFICIENT" value="     0.00000000"/></listOfParameters></kineticLaw></reaction>
<reaction id="R_r152" name="3-aminopropanal:NAD+ oxidoreductase" reversible="false"><notes><html:p>SUBSYSTEM: beta-Alanine metabolism</html:p></notes><listOfReactants><speciesReference species="M_m5" stoichiometry="1"/><speciesReference species="M_m13" stoichiometry="1"/><speciesReference species="M_m568" stoichiometry="1"/></listOfReactants><listOfProducts><speciesReference species="M_m15" stoichiometry="1"></speciesReference><speciesReference species="M_m16" stoichiometry="1"></speciesReference><speciesReference species="M_m566" stoichiometry="1"></speciesReference></listOfProducts><kineticLaw><math xmlns="http://www.w3.org/1998/Math/MathML"><apply><ci> LOWER_BOUND </ci><ci> UPPER_BOUND </ci><ci> OBJECTIVE_COEFFICIENT </ci></apply></math><listOfParameters><parameter id="LOWER_BOUND" value="     0.00000000"/><parameter id="UPPER_BOUND" value="  1000.00000000"/><parameter id="OBJECTIVE_COEFFICIENT" value="     0.00000000"/></listOfParameters></kineticLaw></reaction>
<reaction id="R_r153" name="4-aminobutanal:NAD+ 1-oxidoreductase" reversible="true"><notes><html:p>SUBSYSTEM: beta-Alanine metabolism</html:p></notes><listOfReactants><speciesReference species="M_m5" stoichiometry="1"/><speciesReference species="M_m13" stoichiometry="1"/><speciesReference species="M_m570" stoichiometry="1"/></listOfReactants><listOfProducts><speciesReference species="M_m15" stoichiometry="1"></speciesReference><speciesReference species="M_m16" stoichiometry="1"></speciesReference><speciesReference species="M_m168" stoichiometry="1"></speciesReference></listOfProducts><kineticLaw><math xmlns="http://www.w3.org/1998/Math/MathML"><apply><ci> LOWER_BOUND </ci><ci> UPPER_BOUND </ci><ci> OBJECTIVE_COEFFICIENT </ci></apply></math><listOfParameters><parameter id="LOWER_BOUND" value=" -1000.00000000"/><parameter id="UPPER_BOUND" value="  1000.00000000"/><parameter id="OBJECTIVE_COEFFICIENT" value="     0.00000000"/></listOfParameters></kineticLaw></reaction>
<reaction id="R_r242" name="primary-amine oxidase" reversible="false"><notes><html:p>GENE_ASSOCIATION: ( PAS_chr2-1_0307 or PAS_chr4_0621 or PAS_chr1-4_0441 )</html:p><html:p>SUBSYSTEM: beta-Alanine metabolism</html:p></notes><listOfReactants><speciesReference species="M_m5" stoichiometry="1"/><speciesReference species="M_m138" stoichiometry="1"/><speciesReference species="M_m569" stoichiometry="1"/></listOfReactants><listOfProducts><speciesReference species="M_m139" stoichiometry="1"></speciesReference><speciesReference species="M_m162" stoichiometry="1"></speciesReference><speciesReference species="M_m568" stoichiometry="1"></speciesReference></listOfProducts><kineticLaw><math xmlns="http://www.w3.org/1998/Math/MathML"><apply><ci> LOWER_BOUND </ci><ci> UPPER_BOUND </ci><ci> OBJECTIVE_COEFFICIENT </ci></apply></math><listOfParameters><parameter id="LOWER_BOUND" value="     0.00000000"/><parameter id="UPPER_BOUND" value="  1000.00000000"/><parameter id="OBJECTIVE_COEFFICIENT" value="     0.00000000"/></listOfParameters></kineticLaw></reaction>
<reaction id="R_r265" name="spermidine:oxygen oxidoreductase (spermidine-forming)" reversible="false"><notes><html:p>SUBSYSTEM: beta-Alanine metabolism</html:p></notes><listOfReactants><speciesReference species="M_m5" stoichiometry="1"/><speciesReference species="M_m138" stoichiometry="1"/><speciesReference species="M_m348" stoichiometry="1"/></listOfReactants><listOfProducts><speciesReference species="M_m139" stoichiometry="1"></speciesReference><speciesReference species="M_m347" stoichiometry="1"></speciesReference><speciesReference species="M_m568" stoichiometry="1"></speciesReference></listOfProducts><kineticLaw><math xmlns="http://www.w3.org/1998/Math/MathML"><apply><ci> LOWER_BOUND </ci><ci> UPPER_BOUND </ci><ci> OBJECTIVE_COEFFICIENT </ci></apply></math><listOfParameters><parameter id="LOWER_BOUND" value="     0.00000000"/><parameter id="UPPER_BOUND" value="  1000.00000000"/><parameter id="OBJECTIVE_COEFFICIENT" value="     0.00000000"/></listOfParameters></kineticLaw></reaction>
<reaction id="R_r267" name="Spermidine:(acceptor) oxidoreductase" reversible="false"><notes><html:p>SUBSYSTEM: beta-Alanine metabolism</html:p></notes><listOfReactants><speciesReference species="M_m5" stoichiometry="1"/><speciesReference species="M_m138" stoichiometry="1"/><speciesReference species="M_m347" stoichiometry="1"/></listOfReactants><listOfProducts><speciesReference species="M_m139" stoichiometry="1"></speciesReference><speciesReference species="M_m569" stoichiometry="1"></speciesReference><speciesReference species="M_m570" stoichiometry="1"></speciesReference></listOfProducts><kineticLaw><math xmlns="http://www.w3.org/1998/Math/MathML"><apply><ci> LOWER_BOUND </ci><ci> UPPER_BOUND </ci><ci> OBJECTIVE_COEFFICIENT </ci></apply></math><listOfParameters><parameter id="LOWER_BOUND" value="     0.00000000"/><parameter id="UPPER_BOUND" value="  1000.00000000"/><parameter id="OBJECTIVE_COEFFICIENT" value="     0.00000000"/></listOfParameters></kineticLaw></reaction>
<reaction id="R_r528" name="beta-alanine:2-oxoglutarate aminotransferase" reversible="false"><notes><html:p>GENE_ASSOCIATION: ( PAS_chr2-1_0107 or PAS_chr4_0677 )</html:p><html:p>SUBSYSTEM: beta-Alanine metabolism</html:p></notes><listOfReactants><speciesReference species="M_m103" stoichiometry="1"/><speciesReference species="M_m566" stoichiometry="1"/></listOfReactants><listOfProducts><speciesReference species="M_m154" stoichiometry="1"></speciesReference><speciesReference species="M_m567" stoichiometry="1"></speciesReference></listOfProducts><kineticLaw><math xmlns="http://www.w3.org/1998/Math/MathML"><apply><ci> LOWER_BOUND </ci><ci> UPPER_BOUND </ci><ci> OBJECTIVE_COEFFICIENT </ci></apply></math><listOfParameters><parameter id="LOWER_BOUND" value="     0.00000000"/><parameter id="UPPER_BOUND" value="  1000.00000000"/><parameter id="OBJECTIVE_COEFFICIENT" value="     0.00000000"/></listOfParameters></kineticLaw></reaction>
<reaction id="R_r850" name="L-aspartate 1-carboxy-lyase (beta-alanine-forming)" reversible="false"><notes><html:p>SUBSYSTEM: beta-Alanine metabolism</html:p></notes><listOfReactants><speciesReference species="M_m156" stoichiometry="1"/></listOfReactants><listOfProducts><speciesReference species="M_m78" stoichiometry="1"></speciesReference><speciesReference species="M_m566" stoichiometry="1"></speciesReference></listOfProducts><kineticLaw><math xmlns="http://www.w3.org/1998/Math/MathML"><apply><ci> LOWER_BOUND </ci><ci> UPPER_BOUND </ci><ci> OBJECTIVE_COEFFICIENT </ci></apply></math><listOfParameters><parameter id="LOWER_BOUND" value="     0.00000000"/><parameter id="UPPER_BOUND" value="  1000.00000000"/><parameter id="OBJECTIVE_COEFFICIENT" value="     0.00000000"/></listOfParameters></kineticLaw></reaction>
<reaction id="R_r1051" name="(R)-Pantoate:beta-alanine ligase (AMP-forming)" reversible="false"><notes><html:p>GENE_ASSOCIATION: PAS_chr1-4_0198</html:p><html:p>SUBSYSTEM: beta-Alanine metabolism</html:p></notes><listOfReactants><speciesReference species="M_m1" stoichiometry="1"/><speciesReference species="M_m566" stoichiometry="1"/><speciesReference species="M_m571" stoichiometry="1"/></listOfReactants><listOfProducts><speciesReference species="M_m23" stoichiometry="1"></speciesReference><speciesReference species="M_m94" stoichiometry="1"></speciesReference><speciesReference species="M_m572" stoichiometry="1"></speciesReference></listOfProducts><kineticLaw><math xmlns="http://www.w3.org/1998/Math/MathML"><apply><ci> LOWER_BOUND </ci><ci> UPPER_BOUND </ci><ci> OBJECTIVE_COEFFICIENT </ci></apply></math><listOfParameters><parameter id="LOWER_BOUND" value="     0.00000000"/><parameter id="UPPER_BOUND" value="  1000.00000000"/><parameter id="OBJECTIVE_COEFFICIENT" value="     0.00000000"/></listOfParameters></kineticLaw></reaction>
<reaction id="R_r43" name="3-sulfolactate:NAD+ oxidoreductase" reversible="true"><notes><html:p>GENE_ASSOCIATION: PAS_chr2-1_0360</html:p><html:p>SUBSYSTEM: Cysteine and methionine metabolism</html:p></notes><listOfReactants><speciesReference species="M_m15" stoichiometry="1"/><speciesReference species="M_m16" stoichiometry="1"/><speciesReference species="M_m355" stoichiometry="1"/></listOfReactants><listOfProducts><speciesReference species="M_m13" stoichiometry="1"></speciesReference><speciesReference species="M_m356" stoichiometry="1"></speciesReference></listOfProducts><kineticLaw><math xmlns="http://www.w3.org/1998/Math/MathML"><apply><ci> LOWER_BOUND </ci><ci> UPPER_BOUND </ci><ci> OBJECTIVE_COEFFICIENT </ci></apply></math><listOfParameters><parameter id="LOWER_BOUND" value=" -1000.00000000"/><parameter id="UPPER_BOUND" value="  1000.00000000"/><parameter id="OBJECTIVE_COEFFICIENT" value="     0.00000000"/></listOfParameters></kineticLaw></reaction>
<reaction id="R_r45" name="L-Homoserine:NAD+ oxidoreductase" reversible="false"><notes><html:p>GENE_ASSOCIATION: PAS_chr1-4_0049</html:p><html:p>SUBSYSTEM: Cysteine and methionine metabolism</html:p></notes><listOfReactants><speciesReference species="M_m15" stoichiometry="1"/><speciesReference species="M_m16" stoichiometry="1"/><speciesReference species="M_m306" stoichiometry="1"/></listOfReactants><listOfProducts><speciesReference species="M_m13" stoichiometry="1"></speciesReference><speciesReference species="M_m307" stoichiometry="1"></speciesReference></listOfProducts><kineticLaw><math xmlns="http://www.w3.org/1998/Math/MathML"><apply><ci> LOWER_BOUND </ci><ci> UPPER_BOUND </ci><ci> OBJECTIVE_COEFFICIENT </ci></apply></math><listOfParameters><parameter id="LOWER_BOUND" value="     0.00000000"/><parameter id="UPPER_BOUND" value="  1000.00000000"/><parameter id="OBJECTIVE_COEFFICIENT" value="     0.00000000"/></listOfParameters></kineticLaw></reaction>
<reaction id="R_r101" name="L-Cysteine:oxygen oxidoreductase" reversible="false"><notes><html:p>GENE_ASSOCIATION: PAS_chr2-2_0322</html:p><html:p>SUBSYSTEM: Cysteine and methionine metabolism</html:p></notes><listOfReactants><speciesReference species="M_m138" stoichiometry="1"/><speciesReference species="M_m331" stoichiometry="1"/></listOfReactants><listOfProducts><speciesReference species="M_m335" stoichiometry="1"></speciesReference></listOfProducts><kineticLaw><math xmlns="http://www.w3.org/1998/Math/MathML"><apply><ci> LOWER_BOUND </ci><ci> UPPER_BOUND </ci><ci> OBJECTIVE_COEFFICIENT </ci></apply></math><listOfParameters><parameter id="LOWER_BOUND" value="     0.00000000"/><parameter id="UPPER_BOUND" value="  1000.00000000"/><parameter id="OBJECTIVE_COEFFICIENT" value="     0.00000000"/></listOfParameters></kineticLaw></reaction>
<reaction id="R_r104" name="1,2-dihydroxy-5-(methylthio)pent-1-en-3-one:oxygen oxidoreductase" reversible="false"><notes><html:p>GENE_ASSOCIATION: PAS_chr2-1_0422</html:p><html:p>SUBSYSTEM: Cysteine and methionine metabolism</html:p></notes><listOfReactants><speciesReference species="M_m138" stoichiometry="1"/><speciesReference species="M_m354" stoichiometry="1"/></listOfReactants><listOfProducts><speciesReference species="M_m140" stoichiometry="1"></speciesReference><speciesReference species="M_m344" stoichiometry="1"></speciesReference></listOfProducts><kineticLaw><math xmlns="http://www.w3.org/1998/Math/MathML"><apply><ci> LOWER_BOUND </ci><ci> UPPER_BOUND </ci><ci> OBJECTIVE_COEFFICIENT </ci></apply></math><listOfParameters><parameter id="LOWER_BOUND" value="     0.00000000"/><parameter id="UPPER_BOUND" value="  1000.00000000"/><parameter id="OBJECTIVE_COEFFICIENT" value="     0.00000000"/></listOfParameters></kineticLaw></reaction>
<reaction id="R_r145" name="L-Aspartate-4-semialdehyde:NADP+ oxidoreductase (phosphorylating)" reversible="false"><notes><html:p>GENE_ASSOCIATION: PAS_chr3_0471</html:p><html:p>SUBSYSTEM: Cysteine and methionine metabolism</html:p></notes><listOfReactants><speciesReference species="M_m16" stoichiometry="1"/><speciesReference species="M_m92" stoichiometry="1"/><speciesReference species="M_m338" stoichiometry="1"/></listOfReactants><listOfProducts><speciesReference species="M_m7" stoichiometry="1"></speciesReference><speciesReference species="M_m91" stoichiometry="1"></speciesReference><speciesReference species="M_m306" stoichiometry="1"></speciesReference></listOfProducts><kineticLaw><math xmlns="http://www.w3.org/1998/Math/MathML"><apply><ci> LOWER_BOUND </ci><ci> UPPER_BOUND </ci><ci> OBJECTIVE_COEFFICIENT </ci></apply></math><listOfParameters><parameter id="LOWER_BOUND" value="     0.00000000"/><parameter id="UPPER_BOUND" value="  1000.00000000"/><parameter id="OBJECTIVE_COEFFICIENT" value="     0.00000000"/></listOfParameters></kineticLaw></reaction>
<reaction id="R_r287" name="S-Adenosyl-L-methionine:L-homocysteine S-methyltransferase" reversible="false"><notes><html:p>GENE_ASSOCIATION: ( PAS_chr4_0664 or PAS_chr2-1_0160 )</html:p><html:p>SUBSYSTEM: Cysteine and methionine metabolism</html:p></notes><listOfReactants><speciesReference species="M_m213" stoichiometry="1"/><speciesReference species="M_m303" stoichiometry="1"/></listOfReactants><listOfProducts><speciesReference species="M_m215" stoichiometry="1"></speciesReference><speciesReference species="M_m343" stoichiometry="1"></speciesReference></listOfProducts><kineticLaw><math xmlns="http://www.w3.org/1998/Math/MathML"><apply><ci> LOWER_BOUND </ci><ci> UPPER_BOUND </ci><ci> OBJECTIVE_COEFFICIENT </ci></apply></math><listOfParameters><parameter id="LOWER_BOUND" value="     0.00000000"/><parameter id="UPPER_BOUND" value="  1000.00000000"/><parameter id="OBJECTIVE_COEFFICIENT" value="     0.00000000"/></listOfParameters></kineticLaw></reaction>
<reaction id="R_r291" name="5-Methyltetrahydrofolate:L-homocysteine S-methyltransferase" reversible="false"><notes><html:p>GENE_ASSOCIATION: PAS_chr4_0664</html:p><html:p>SUBSYSTEM: Cysteine and methionine metabolism</html:p></notes><listOfReactants><speciesReference species="M_m303" stoichiometry="1"/><speciesReference species="M_m326" stoichiometry="1"/></listOfReactants><listOfProducts><speciesReference species="M_m320" stoichiometry="1"></speciesReference><speciesReference species="M_m343" stoichiometry="1"></speciesReference></listOfProducts><kineticLaw><math xmlns="http://www.w3.org/1998/Math/MathML"><apply><ci> LOWER_BOUND </ci><ci> UPPER_BOUND </ci><ci> OBJECTIVE_COEFFICIENT </ci></apply></math><listOfParameters><parameter id="LOWER_BOUND" value="     0.00000000"/><parameter id="UPPER_BOUND" value="  1000.00000000"/><parameter id="OBJECTIVE_COEFFICIENT" value="     0.00000000"/></listOfParameters></kineticLaw></reaction>
<reaction id="R_r381" name="Acetyl-CoA:L-serine O-acetyltransferase" reversible="false"><notes><html:p>SUBSYSTEM: Cysteine and methionine metabolism</html:p></notes><listOfReactants><speciesReference species="M_m60" stoichiometry="1"/><speciesReference species="M_m279" stoichiometry="1"/></listOfReactants><listOfProducts><speciesReference species="M_m58" stoichiometry="1"></speciesReference><speciesReference species="M_m329" stoichiometry="1"></speciesReference></listOfProducts><kineticLaw><math xmlns="http://www.w3.org/1998/Math/MathML"><apply><ci> LOWER_BOUND </ci><ci> UPPER_BOUND </ci><ci> OBJECTIVE_COEFFICIENT </ci></apply></math><listOfParameters><parameter id="LOWER_BOUND" value="     0.00000000"/><parameter id="UPPER_BOUND" value="  1000.00000000"/><parameter id="OBJECTIVE_COEFFICIENT" value="     0.00000000"/></listOfParameters></kineticLaw></reaction>
<reaction id="R_r382" name="Acetyl-CoA:L-homoserine O-acetyltransferase" reversible="false"><notes><html:p>GENE_ASSOCIATION: PAS_chr4_0865</html:p><html:p>SUBSYSTEM: Cysteine and methionine metabolism</html:p></notes><listOfReactants><speciesReference species="M_m60" stoichiometry="1"/><speciesReference species="M_m307" stoichiometry="1"/></listOfReactants><listOfProducts><speciesReference species="M_m58" stoichiometry="1"></speciesReference><speciesReference species="M_m339" stoichiometry="1"></speciesReference></listOfProducts><kineticLaw><math xmlns="http://www.w3.org/1998/Math/MathML"><apply><ci> LOWER_BOUND </ci><ci> UPPER_BOUND </ci><ci> OBJECTIVE_COEFFICIENT </ci></apply></math><listOfParameters><parameter id="LOWER_BOUND" value="     0.00000000"/><parameter id="UPPER_BOUND" value="  1000.00000000"/><parameter id="OBJECTIVE_COEFFICIENT" value="     0.00000000"/></listOfParameters></kineticLaw></reaction>
<reaction id="R_r383" name="Acetyl-CoA:L-homoserine O-acetyltransferase" reversible="true"><notes><html:p>GENE_ASSOCIATION: PAS_chr2-1_0383</html:p><html:p>SUBSYSTEM: Cysteine and methionine metabolism</html:p></notes><listOfReactants><speciesReference species="M_m52" stoichiometry="1"/><speciesReference species="M_m340" stoichiometry="1"/></listOfReactants><listOfProducts><speciesReference species="M_m51" stoichiometry="1"></speciesReference><speciesReference species="M_m341" stoichiometry="1"></speciesReference></listOfProducts><kineticLaw><math xmlns="http://www.w3.org/1998/Math/MathML"><apply><ci> LOWER_BOUND </ci><ci> UPPER_BOUND </ci><ci> OBJECTIVE_COEFFICIENT </ci></apply></math><listOfParameters><parameter id="LOWER_BOUND" value=" -1000.00000000"/><parameter id="UPPER_BOUND" value="  1000.00000000"/><parameter id="OBJECTIVE_COEFFICIENT" value="     0.00000000"/></listOfParameters></kineticLaw></reaction>
<reaction id="R_r496" name="S-adenosylmethioninamine:putrescine 3-aminopropyltransferase" reversible="false"><notes><html:p>GENE_ASSOCIATION: ( PAS_chr2-1_0885 or PAS_chr4_0648 )</html:p><html:p>SUBSYSTEM: Cysteine and methionine metabolism</html:p></notes><listOfReactants><speciesReference species="M_m187" stoichiometry="1"/><speciesReference species="M_m345" stoichiometry="1"/></listOfReactants><listOfProducts><speciesReference species="M_m346" stoichiometry="1"></speciesReference><speciesReference species="M_m347" stoichiometry="1"></speciesReference></listOfProducts><kineticLaw><math xmlns="http://www.w3.org/1998/Math/MathML"><apply><ci> LOWER_BOUND </ci><ci> UPPER_BOUND </ci><ci> OBJECTIVE_COEFFICIENT </ci></apply></math><listOfParameters><parameter id="LOWER_BOUND" value="     0.00000000"/><parameter id="UPPER_BOUND" value="  1000.00000000"/><parameter id="OBJECTIVE_COEFFICIENT" value="     0.00000000"/></listOfParameters></kineticLaw></reaction>
<reaction id="R_r498" name="S-adenosylmethioninamine:spermidine 3-aminopropyltransferase" reversible="false"><notes><html:p>GENE_ASSOCIATION: ( PAS_chr2-1_0885 or PAS_chr4_0648 )</html:p><html:p>SUBSYSTEM: Cysteine and methionine metabolism</html:p></notes><listOfReactants><speciesReference species="M_m345" stoichiometry="1"/><speciesReference species="M_m347" stoichiometry="1"/></listOfReactants><listOfProducts><speciesReference species="M_m346" stoichiometry="1"></speciesReference><speciesReference species="M_m348" stoichiometry="1"></speciesReference></listOfProducts><kineticLaw><math xmlns="http://www.w3.org/1998/Math/MathML"><apply><ci> LOWER_BOUND </ci><ci> UPPER_BOUND </ci><ci> OBJECTIVE_COEFFICIENT </ci></apply></math><listOfParameters><parameter id="LOWER_BOUND" value="     0.00000000"/><parameter id="UPPER_BOUND" value="  1000.00000000"/><parameter id="OBJECTIVE_COEFFICIENT" value="     0.00000000"/></listOfParameters></kineticLaw></reaction>
<reaction id="R_r506" name="O3-acetyl-L-serine:hydrogen-sulfide" reversible="false"><notes><html:p>GENE_ASSOCIATION: PAS_chr1-3_0273</html:p><html:p>SUBSYSTEM: Cysteine and methionine metabolism</html:p></notes><listOfReactants><speciesReference species="M_m329" stoichiometry="1"/><speciesReference species="M_m330" stoichiometry="1"/></listOfReactants><listOfProducts><speciesReference species="M_m86" stoichiometry="1"></speciesReference><speciesReference species="M_m331" stoichiometry="1"></speciesReference></listOfProducts><kineticLaw><math xmlns="http://www.w3.org/1998/Math/MathML"><apply><ci> LOWER_BOUND </ci><ci> UPPER_BOUND </ci><ci> OBJECTIVE_COEFFICIENT </ci></apply></math><listOfParameters><parameter id="LOWER_BOUND" value="     0.00000000"/><parameter id="UPPER_BOUND" value="  1000.00000000"/><parameter id="OBJECTIVE_COEFFICIENT" value="     0.00000000"/></listOfParameters></kineticLaw></reaction>
<reaction id="R_r507" name="O3-acetyl-L-serine:hydrogen-sulfide" reversible="false"><notes><html:p>GENE_ASSOCIATION: PAS_chr2-1_0862</html:p><html:p>SUBSYSTEM: Cysteine and methionine metabolism</html:p></notes><listOfReactants><speciesReference species="M_m332" stoichiometry="1"/><speciesReference species="M_m333" stoichiometry="1"/></listOfReactants><listOfProducts><speciesReference species="M_m93" stoichiometry="1"></speciesReference><speciesReference species="M_m334" stoichiometry="1"></speciesReference></listOfProducts><kineticLaw><math xmlns="http://www.w3.org/1998/Math/MathML"><apply><ci> LOWER_BOUND </ci><ci> UPPER_BOUND </ci><ci> OBJECTIVE_COEFFICIENT </ci></apply></math><listOfParameters><parameter id="LOWER_BOUND" value="     0.00000000"/><parameter id="UPPER_BOUND" value="  1000.00000000"/><parameter id="OBJECTIVE_COEFFICIENT" value="     0.00000000"/></listOfParameters></kineticLaw></reaction>
<reaction id="R_r508" name="O-Acetyl-L-homoserine succinate-lyase (adding cysteine)" reversible="false"><notes><html:p>GENE_ASSOCIATION: PAS_chr2-1_0752</html:p><html:p>SUBSYSTEM: Cysteine and methionine metabolism</html:p></notes><listOfReactants><speciesReference species="M_m331" stoichiometry="1"/><speciesReference species="M_m339" stoichiometry="1"/></listOfReactants><listOfProducts><speciesReference species="M_m86" stoichiometry="1"></speciesReference><speciesReference species="M_m304" stoichiometry="1"></speciesReference></listOfProducts><kineticLaw><math xmlns="http://www.w3.org/1998/Math/MathML"><apply><ci> LOWER_BOUND </ci><ci> UPPER_BOUND </ci><ci> OBJECTIVE_COEFFICIENT </ci></apply></math><listOfParameters><parameter id="LOWER_BOUND" value="     0.00000000"/><parameter id="UPPER_BOUND" value="  1000.00000000"/><parameter id="OBJECTIVE_COEFFICIENT" value="     0.00000000"/></listOfParameters></kineticLaw></reaction>
<reaction id="R_r509" name="O-acetyl-L-homoserine:hydrogen sulfide" reversible="false"><notes><html:p>GENE_ASSOCIATION: PAS_chr4_0330</html:p><html:p>SUBSYSTEM: Cysteine and methionine metabolism</html:p></notes><listOfReactants><speciesReference species="M_m330" stoichiometry="1"/><speciesReference species="M_m339" stoichiometry="1"/></listOfReactants><listOfProducts><speciesReference species="M_m86" stoichiometry="1"></speciesReference><speciesReference species="M_m303" stoichiometry="1"></speciesReference></listOfProducts><kineticLaw><math xmlns="http://www.w3.org/1998/Math/MathML"><apply><ci> LOWER_BOUND </ci><ci> UPPER_BOUND </ci><ci> OBJECTIVE_COEFFICIENT </ci></apply></math><listOfParameters><parameter id="LOWER_BOUND" value="     0.00000000"/><parameter id="UPPER_BOUND" value="  1000.00000000"/><parameter id="OBJECTIVE_COEFFICIENT" value="     0.00000000"/></listOfParameters></kineticLaw></reaction>
<reaction id="R_r511" name="ATP:L-methionine S-adenosyltransferase" reversible="false"><notes><html:p>GENE_ASSOCIATION: PAS_chr3_0876</html:p><html:p>SUBSYSTEM: Cysteine and methionine metabolism</html:p></notes><listOfReactants><speciesReference species="M_m1" stoichiometry="1"/><speciesReference species="M_m5" stoichiometry="1"/><speciesReference species="M_m343" stoichiometry="1"/></listOfReactants><listOfProducts><speciesReference species="M_m7" stoichiometry="1"></speciesReference><speciesReference species="M_m23" stoichiometry="1"></speciesReference><speciesReference species="M_m213" stoichiometry="1"></speciesReference></listOfProducts><kineticLaw><math xmlns="http://www.w3.org/1998/Math/MathML"><apply><ci> LOWER_BOUND </ci><ci> UPPER_BOUND </ci><ci> OBJECTIVE_COEFFICIENT </ci></apply></math><listOfParameters><parameter id="LOWER_BOUND" value="     0.00000000"/><parameter id="UPPER_BOUND" value="  1000.00000000"/><parameter id="OBJECTIVE_COEFFICIENT" value="     0.00000000"/></listOfParameters></kineticLaw></reaction>
<reaction id="R_r520" name="3-Sulfino-L-alanine:2-oxoglutarate aminotransferase" reversible="true"><notes><html:p>GENE_ASSOCIATION: ( PAS_chr1-1_0200 or PAS_chr4_0974 )</html:p><html:p>SUBSYSTEM: Cysteine and methionine metabolism</html:p></notes><listOfReactants><speciesReference species="M_m103" stoichiometry="1"/><speciesReference species="M_m335" stoichiometry="1"/></listOfReactants><listOfProducts><speciesReference species="M_m154" stoichiometry="1"></speciesReference><speciesReference species="M_m336" stoichiometry="1"></speciesReference></listOfProducts><kineticLaw><math xmlns="http://www.w3.org/1998/Math/MathML"><apply><ci> LOWER_BOUND </ci><ci> UPPER_BOUND </ci><ci> OBJECTIVE_COEFFICIENT </ci></apply></math><listOfParameters><parameter id="LOWER_BOUND" value=" -1000.00000000"/><parameter id="UPPER_BOUND" value="  1000.00000000"/><parameter id="OBJECTIVE_COEFFICIENT" value="     0.00000000"/></listOfParameters></kineticLaw></reaction>
<reaction id="R_r536" name="aminotransferase " reversible="false"><notes><html:p>GENE_ASSOCIATION: ( PAS_chr1-4_0608 or PAS_chr4_0147 )</html:p><html:p>SUBSYSTEM: Cysteine and methionine metabolism</html:p></notes><listOfReactants><speciesReference species="M_m154" stoichiometry="1"/><speciesReference species="M_m344" stoichiometry="1"/></listOfReactants><listOfProducts><speciesReference species="M_m103" stoichiometry="1"></speciesReference><speciesReference species="M_m343" stoichiometry="1"></speciesReference></listOfProducts><kineticLaw><math xmlns="http://www.w3.org/1998/Math/MathML"><apply><ci> LOWER_BOUND </ci><ci> UPPER_BOUND </ci><ci> OBJECTIVE_COEFFICIENT </ci></apply></math><listOfParameters><parameter id="LOWER_BOUND" value="     0.00000000"/><parameter id="UPPER_BOUND" value="  1000.00000000"/><parameter id="OBJECTIVE_COEFFICIENT" value="     0.00000000"/></listOfParameters></kineticLaw></reaction>
<reaction id="R_r553" name="ATP:S5-methyl-5-thio-D-ribose 1-phosphotransferase" reversible="true"><notes><html:p>SUBSYSTEM: Cysteine and methionine metabolism</html:p></notes><listOfReactants><speciesReference species="M_m1" stoichiometry="1"/><speciesReference species="M_m350" stoichiometry="1"/></listOfReactants><listOfProducts><speciesReference species="M_m3" stoichiometry="1"></speciesReference><speciesReference species="M_m351" stoichiometry="1"></speciesReference></listOfProducts><kineticLaw><math xmlns="http://www.w3.org/1998/Math/MathML"><apply><ci> LOWER_BOUND </ci><ci> UPPER_BOUND </ci><ci> OBJECTIVE_COEFFICIENT </ci></apply></math><listOfParameters><parameter id="LOWER_BOUND" value=" -1000.00000000"/><parameter id="UPPER_BOUND" value="  1000.00000000"/><parameter id="OBJECTIVE_COEFFICIENT" value="     0.00000000"/></listOfParameters></kineticLaw></reaction>
<reaction id="R_r597" name="ATP:L-aspartate 4-phosphotransferase" reversible="false"><notes><html:p>GENE_ASSOCIATION: PAS_chr4_0150</html:p><html:p>SUBSYSTEM: Cysteine and methionine metabolism</html:p></notes><listOfReactants><speciesReference species="M_m1" stoichiometry="1"/><speciesReference species="M_m156" stoichiometry="1"/></listOfReactants><listOfProducts><speciesReference species="M_m3" stoichiometry="1"></speciesReference><speciesReference species="M_m338" stoichiometry="1"></speciesReference></listOfProducts><kineticLaw><math xmlns="http://www.w3.org/1998/Math/MathML"><apply><ci> LOWER_BOUND </ci><ci> UPPER_BOUND </ci><ci> OBJECTIVE_COEFFICIENT </ci></apply></math><listOfParameters><parameter id="LOWER_BOUND" value="     0.00000000"/><parameter id="UPPER_BOUND" value="  1000.00000000"/><parameter id="OBJECTIVE_COEFFICIENT" value="     0.00000000"/></listOfParameters></kineticLaw></reaction>
<reaction id="R_r735" name="5-(methylthio)-2,3-dioxopentyl-phosphate phosphohydrolase (isomerizing)" reversible="false"><notes><html:p>GENE_ASSOCIATION: PAS_chr2-2_0446</html:p><html:p>SUBSYSTEM: Cysteine and methionine metabolism</html:p></notes><listOfReactants><speciesReference species="M_m5" stoichiometry="1"/><speciesReference species="M_m353" stoichiometry="1"/></listOfReactants><listOfProducts><speciesReference species="M_m7" stoichiometry="1"></speciesReference><speciesReference species="M_m354" stoichiometry="1"></speciesReference></listOfProducts><kineticLaw><math xmlns="http://www.w3.org/1998/Math/MathML"><apply><ci> LOWER_BOUND </ci><ci> UPPER_BOUND </ci><ci> OBJECTIVE_COEFFICIENT </ci></apply></math><listOfParameters><parameter id="LOWER_BOUND" value="     0.00000000"/><parameter id="UPPER_BOUND" value="  1000.00000000"/><parameter id="OBJECTIVE_COEFFICIENT" value="     0.00000000"/></listOfParameters></kineticLaw></reaction>
<reaction id="R_r774" name="Methylthioadenosine methylthioribohydrolase" reversible="false"><notes><html:p>SUBSYSTEM: Cysteine and methionine metabolism</html:p></notes><listOfReactants><speciesReference species="M_m5" stoichiometry="1"/><speciesReference species="M_m346" stoichiometry="1"/></listOfReactants><listOfProducts><speciesReference species="M_m349" stoichiometry="1"></speciesReference><speciesReference species="M_m350" stoichiometry="1"></speciesReference></listOfProducts><kineticLaw><math xmlns="http://www.w3.org/1998/Math/MathML"><apply><ci> LOWER_BOUND </ci><ci> UPPER_BOUND </ci><ci> OBJECTIVE_COEFFICIENT </ci></apply></math><listOfParameters><parameter id="LOWER_BOUND" value="     0.00000000"/><parameter id="UPPER_BOUND" value="  1000.00000000"/><parameter id="OBJECTIVE_COEFFICIENT" value="     0.00000000"/></listOfParameters></kineticLaw></reaction>
<reaction id="R_r775" name="S-Adenosyl-L-homocysteine hydrolase" reversible="false"><notes><html:p>GENE_ASSOCIATION: PAS_chr3_0890</html:p><html:p>SUBSYSTEM: Cysteine and methionine metabolism</html:p></notes><listOfReactants><speciesReference species="M_m5" stoichiometry="1"/><speciesReference species="M_m215" stoichiometry="1"/></listOfReactants><listOfProducts><speciesReference species="M_m303" stoichiometry="1"></speciesReference><speciesReference species="M_m342" stoichiometry="1"></speciesReference></listOfProducts><kineticLaw><math xmlns="http://www.w3.org/1998/Math/MathML"><apply><ci> LOWER_BOUND </ci><ci> UPPER_BOUND </ci><ci> OBJECTIVE_COEFFICIENT </ci></apply></math><listOfParameters><parameter id="LOWER_BOUND" value="     0.00000000"/><parameter id="UPPER_BOUND" value="  1000.00000000"/><parameter id="OBJECTIVE_COEFFICIENT" value="     0.00000000"/></listOfParameters></kineticLaw></reaction>
<reaction id="R_r865" name="S-adenosyl-L-methionine carboxy-lyase" reversible="false"><notes><html:p>GENE_ASSOCIATION: PAS_chr2-1_0202</html:p><html:p>SUBSYSTEM: Cysteine and methionine metabolism</html:p></notes><listOfReactants><speciesReference species="M_m16" stoichiometry="1"/><speciesReference species="M_m213" stoichiometry="1"/></listOfReactants><listOfProducts><speciesReference species="M_m78" stoichiometry="1"></speciesReference><speciesReference species="M_m345" stoichiometry="1"></speciesReference></listOfProducts><kineticLaw><math xmlns="http://www.w3.org/1998/Math/MathML"><apply><ci> LOWER_BOUND </ci><ci> UPPER_BOUND </ci><ci> OBJECTIVE_COEFFICIENT </ci></apply></math><listOfParameters><parameter id="LOWER_BOUND" value="     0.00000000"/><parameter id="UPPER_BOUND" value="  1000.00000000"/><parameter id="OBJECTIVE_COEFFICIENT" value="     0.00000000"/></listOfParameters></kineticLaw></reaction>
<reaction id="R_r890" name="S-Methyl-5-thio-D-ribulose-1-phosphate hydro-lyase" reversible="false"><notes><html:p>GENE_ASSOCIATION: PAS_chr4_0280</html:p><html:p>SUBSYSTEM: Cysteine and methionine metabolism</html:p></notes><listOfReactants><speciesReference species="M_m352" stoichiometry="1"/></listOfReactants><listOfProducts><speciesReference species="M_m5" stoichiometry="1"></speciesReference><speciesReference species="M_m353" stoichiometry="1"></speciesReference></listOfProducts><kineticLaw><math xmlns="http://www.w3.org/1998/Math/MathML"><apply><ci> LOWER_BOUND </ci><ci> UPPER_BOUND </ci><ci> OBJECTIVE_COEFFICIENT </ci></apply></math><listOfParameters><parameter id="LOWER_BOUND" value="     0.00000000"/><parameter id="UPPER_BOUND" value="  1000.00000000"/><parameter id="OBJECTIVE_COEFFICIENT" value="     0.00000000"/></listOfParameters></kineticLaw></reaction>
<reaction id="R_r915" name="L-serine hydro-lyase (adding hydrogen sulfide, L-cysteine-forming)" reversible="false"><notes><html:p>GENE_ASSOCIATION: PAS_chr2-2_0137</html:p><html:p>SUBSYSTEM: Cysteine and methionine metabolism</html:p></notes><listOfReactants><speciesReference species="M_m279" stoichiometry="1"/><speciesReference species="M_m330" stoichiometry="1"/></listOfReactants><listOfProducts><speciesReference species="M_m5" stoichiometry="1"></speciesReference><speciesReference species="M_m331" stoichiometry="1"></speciesReference></listOfProducts><kineticLaw><math xmlns="http://www.w3.org/1998/Math/MathML"><apply><ci> LOWER_BOUND </ci><ci> UPPER_BOUND </ci><ci> OBJECTIVE_COEFFICIENT </ci></apply></math><listOfParameters><parameter id="LOWER_BOUND" value="     0.00000000"/><parameter id="UPPER_BOUND" value="  1000.00000000"/><parameter id="OBJECTIVE_COEFFICIENT" value="     0.00000000"/></listOfParameters></kineticLaw></reaction>
<reaction id="R_r964" name="L-cystathionine cysteine-lyase (deaminating; 2-oxobutanoate-forming)" reversible="true"><notes><html:p>GENE_ASSOCIATION: PAS_chr1-4_0489</html:p><html:p>SUBSYSTEM: Cysteine and methionine metabolism</html:p></notes><listOfReactants><speciesReference species="M_m5" stoichiometry="1"/><speciesReference species="M_m304" stoichiometry="1"/></listOfReactants><listOfProducts><speciesReference species="M_m162" stoichiometry="1"></speciesReference><speciesReference species="M_m236" stoichiometry="1"></speciesReference><speciesReference species="M_m331" stoichiometry="1"></speciesReference></listOfProducts><kineticLaw><math xmlns="http://www.w3.org/1998/Math/MathML"><apply><ci> LOWER_BOUND </ci><ci> UPPER_BOUND </ci><ci> OBJECTIVE_COEFFICIENT </ci></apply></math><listOfParameters><parameter id="LOWER_BOUND" value=" -1000.00000000"/><parameter id="UPPER_BOUND" value="  1000.00000000"/><parameter id="OBJECTIVE_COEFFICIENT" value="     0.00000000"/></listOfParameters></kineticLaw></reaction>
<reaction id="R_r968" name="L-cystathionine L-homocysteine-lyase (deaminating; pyruvate-forming)" reversible="false"><notes><html:p>GENE_ASSOCIATION: PAS_chr2-1_0358</html:p><html:p>SUBSYSTEM: Cysteine and methionine metabolism</html:p></notes><listOfReactants><speciesReference species="M_m5" stoichiometry="1"/><speciesReference species="M_m304" stoichiometry="1"/></listOfReactants><listOfProducts><speciesReference species="M_m20" stoichiometry="1"></speciesReference><speciesReference species="M_m162" stoichiometry="1"></speciesReference><speciesReference species="M_m303" stoichiometry="1"></speciesReference></listOfProducts><kineticLaw><math xmlns="http://www.w3.org/1998/Math/MathML"><apply><ci> LOWER_BOUND </ci><ci> UPPER_BOUND </ci><ci> OBJECTIVE_COEFFICIENT </ci></apply></math><listOfParameters><parameter id="LOWER_BOUND" value="     0.00000000"/><parameter id="UPPER_BOUND" value="  1000.00000000"/><parameter id="OBJECTIVE_COEFFICIENT" value="     0.00000000"/></listOfParameters></kineticLaw></reaction>
<reaction id="R_r980" name="5-Methylthio-5-deoxy-D-ribose-1-phosphate ketol-isomerase" reversible="false"><notes><html:p>GENE_ASSOCIATION: PAS_chr1-4_0545</html:p><html:p>SUBSYSTEM: Cysteine and methionine metabolism</html:p></notes><listOfReactants><speciesReference species="M_m351" stoichiometry="1"/></listOfReactants><listOfProducts><speciesReference species="M_m352" stoichiometry="1"></speciesReference></listOfProducts><kineticLaw><math xmlns="http://www.w3.org/1998/Math/MathML"><apply><ci> LOWER_BOUND </ci><ci> UPPER_BOUND </ci><ci> OBJECTIVE_COEFFICIENT </ci></apply></math><listOfParameters><parameter id="LOWER_BOUND" value="     0.00000000"/><parameter id="UPPER_BOUND" value="  1000.00000000"/><parameter id="OBJECTIVE_COEFFICIENT" value="     0.00000000"/></listOfParameters></kineticLaw></reaction>
<reaction id="R_r1105" name="non-enzymatic" reversible="false"><notes><html:p>SUBSYSTEM: Cysteine and methionine metabolism</html:p></notes><listOfReactants><speciesReference species="M_m5" stoichiometry="1"/><speciesReference species="M_m336" stoichiometry="1"/></listOfReactants><listOfProducts><speciesReference species="M_m20" stoichiometry="1"></speciesReference><speciesReference species="M_m337" stoichiometry="1"></speciesReference></listOfProducts><kineticLaw><math xmlns="http://www.w3.org/1998/Math/MathML"><apply><ci> LOWER_BOUND </ci><ci> UPPER_BOUND </ci><ci> OBJECTIVE_COEFFICIENT </ci></apply></math><listOfParameters><parameter id="LOWER_BOUND" value="     0.00000000"/><parameter id="UPPER_BOUND" value="  1000.00000000"/><parameter id="OBJECTIVE_COEFFICIENT" value="     0.00000000"/></listOfParameters></kineticLaw></reaction>
<reaction id="R_r46" name="L-homoserine:NADP+ oxidoreductase" reversible="false"><notes><html:p>GENE_ASSOCIATION: PAS_chr1-4_0049</html:p><html:p>SUBSYSTEM: Glycine, serine and threonine metabolism</html:p></notes><listOfReactants><speciesReference species="M_m16" stoichiometry="1"/><speciesReference species="M_m92" stoichiometry="1"/><speciesReference species="M_m306" stoichiometry="1"/></listOfReactants><listOfProducts><speciesReference species="M_m91" stoichiometry="1"></speciesReference><speciesReference species="M_m307" stoichiometry="1"></speciesReference></listOfProducts><kineticLaw><math xmlns="http://www.w3.org/1998/Math/MathML"><apply><ci> LOWER_BOUND </ci><ci> UPPER_BOUND </ci><ci> OBJECTIVE_COEFFICIENT </ci></apply></math><listOfParameters><parameter id="LOWER_BOUND" value="     0.00000000"/><parameter id="UPPER_BOUND" value="  1000.00000000"/><parameter id="OBJECTIVE_COEFFICIENT" value="     0.00000000"/></listOfParameters></kineticLaw></reaction>
<reaction id="R_r86" name="3-Phospho-D-glycerate:NAD+ 2-oxidoreductase" reversible="false"><notes><html:p>GENE_ASSOCIATION: PAS_chr2-1_0657</html:p><html:p>SUBSYSTEM: Glycine, serine and threonine metabolism</html:p></notes><listOfReactants><speciesReference species="M_m13" stoichiometry="1"/><speciesReference species="M_m17" stoichiometry="1"/></listOfReactants><listOfProducts><speciesReference species="M_m15" stoichiometry="1"></speciesReference><speciesReference species="M_m16" stoichiometry="1"></speciesReference><speciesReference species="M_m301" stoichiometry="1"></speciesReference></listOfProducts><kineticLaw><math xmlns="http://www.w3.org/1998/Math/MathML"><apply><ci> LOWER_BOUND </ci><ci> UPPER_BOUND </ci><ci> OBJECTIVE_COEFFICIENT </ci></apply></math><listOfParameters><parameter id="LOWER_BOUND" value="     0.00000000"/><parameter id="UPPER_BOUND" value="  1000.00000000"/><parameter id="OBJECTIVE_COEFFICIENT" value="     0.00000000"/></listOfParameters></kineticLaw></reaction>
<reaction id="R_r110" name="ectoine hydroxylase " reversible="false"><notes><html:p>GENE_ASSOCIATION: PAS_c034_0011</html:p><html:p>SUBSYSTEM: Glycine, serine and threonine metabolism</html:p></notes><listOfReactants><speciesReference species="M_m103" stoichiometry="1"/><speciesReference species="M_m138" stoichiometry="1"/><speciesReference species="M_m309" stoichiometry="1"/></listOfReactants><listOfProducts><speciesReference species="M_m78" stoichiometry="1"></speciesReference><speciesReference species="M_m112" stoichiometry="1"></speciesReference><speciesReference species="M_m310" stoichiometry="1"></speciesReference></listOfProducts><kineticLaw><math xmlns="http://www.w3.org/1998/Math/MathML"><apply><ci> LOWER_BOUND </ci><ci> UPPER_BOUND </ci><ci> OBJECTIVE_COEFFICIENT </ci></apply></math><listOfParameters><parameter id="LOWER_BOUND" value="     0.00000000"/><parameter id="UPPER_BOUND" value="  1000.00000000"/><parameter id="OBJECTIVE_COEFFICIENT" value="     0.00000000"/></listOfParameters></kineticLaw></reaction>
<reaction id="R_r243" name="glycine:oxygen oxidoreductase (deaminating);" reversible="false"><notes><html:p>GENE_ASSOCIATION: PAS_chr3_1033</html:p><html:p>SUBSYSTEM: Glycine, serine and threonine metabolism</html:p></notes><listOfReactants><speciesReference species="M_m5" stoichiometry="1"/><speciesReference species="M_m138" stoichiometry="1"/><speciesReference species="M_m210" stoichiometry="1"/></listOfReactants><listOfProducts><speciesReference species="M_m62" stoichiometry="1"></speciesReference><speciesReference species="M_m139" stoichiometry="1"></speciesReference><speciesReference species="M_m162" stoichiometry="1"></speciesReference></listOfProducts><kineticLaw><math xmlns="http://www.w3.org/1998/Math/MathML"><apply><ci> LOWER_BOUND </ci><ci> UPPER_BOUND </ci><ci> OBJECTIVE_COEFFICIENT </ci></apply></math><listOfParameters><parameter id="LOWER_BOUND" value="     0.00000000"/><parameter id="UPPER_BOUND" value="  1000.00000000"/><parameter id="OBJECTIVE_COEFFICIENT" value="     0.00000000"/></listOfParameters></kineticLaw></reaction>
<reaction id="R_r244" name="glycine:lipoylprotein oxidoreductase (decarboxylating and" reversible="false"><notes><html:p>GENE_ASSOCIATION: PAS_FragB_0053</html:p><html:p>SUBSYSTEM: Glycine, serine and threonine metabolism</html:p></notes><listOfReactants><speciesReference species="M_m311" stoichiometry="1"/><speciesReference species="M_m312" stoichiometry="1"/></listOfReactants><listOfProducts><speciesReference species="M_m48" stoichiometry="1"></speciesReference><speciesReference species="M_m313" stoichiometry="1"></speciesReference></listOfProducts><kineticLaw><math xmlns="http://www.w3.org/1998/Math/MathML"><apply><ci> LOWER_BOUND </ci><ci> UPPER_BOUND </ci><ci> OBJECTIVE_COEFFICIENT </ci></apply></math><listOfParameters><parameter id="LOWER_BOUND" value="     0.00000000"/><parameter id="UPPER_BOUND" value="  1000.00000000"/><parameter id="OBJECTIVE_COEFFICIENT" value="     0.00000000"/></listOfParameters></kineticLaw></reaction>
<reaction id="R_r278" name="dihydrolipoylprotein:NAD+ oxidoreductase" reversible="false"><notes><html:p>GENE_ASSOCIATION: PAS_chr2-2_0048</html:p><html:p>SUBSYSTEM: Glycine, serine and threonine metabolism</html:p></notes><listOfReactants><speciesReference species="M_m54" stoichiometry="1"/><speciesReference species="M_m315" stoichiometry="1"/></listOfReactants><listOfProducts><speciesReference species="M_m43" stoichiometry="1"></speciesReference><speciesReference species="M_m55" stoichiometry="1"></speciesReference><speciesReference species="M_m312" stoichiometry="1"></speciesReference></listOfProducts><kineticLaw><math xmlns="http://www.w3.org/1998/Math/MathML"><apply><ci> LOWER_BOUND </ci><ci> UPPER_BOUND </ci><ci> OBJECTIVE_COEFFICIENT </ci></apply></math><listOfParameters><parameter id="LOWER_BOUND" value="     0.00000000"/><parameter id="UPPER_BOUND" value="  1000.00000000"/><parameter id="OBJECTIVE_COEFFICIENT" value="     0.00000000"/></listOfParameters></kineticLaw></reaction>
<reaction id="R_r306" name="S-aminomethyldihydrolipoylprotein:(6S)-tetrahydrofolate" reversible="false"><notes><html:p>GENE_ASSOCIATION: PAS_chr2-2_0492</html:p><html:p>SUBSYSTEM: Glycine, serine and threonine metabolism</html:p></notes><listOfReactants><speciesReference species="M_m313" stoichiometry="1"/><speciesReference species="M_m314" stoichiometry="1"/></listOfReactants><listOfProducts><speciesReference species="M_m315" stoichiometry="1"></speciesReference><speciesReference species="M_m316" stoichiometry="1"></speciesReference><speciesReference species="M_m317" stoichiometry="1"></speciesReference></listOfProducts><kineticLaw><math xmlns="http://www.w3.org/1998/Math/MathML"><apply><ci> LOWER_BOUND </ci><ci> UPPER_BOUND </ci><ci> OBJECTIVE_COEFFICIENT </ci></apply></math><listOfParameters><parameter id="LOWER_BOUND" value="     0.00000000"/><parameter id="UPPER_BOUND" value="  1000.00000000"/><parameter id="OBJECTIVE_COEFFICIENT" value="     0.00000000"/></listOfParameters></kineticLaw></reaction>
<reaction id="R_r385" name="succinyl-CoA:glycine C-succinyltransferase (decarboxylating)" reversible="false"><notes><html:p>GENE_ASSOCIATION: PAS_chr2-1_0716</html:p><html:p>SUBSYSTEM: Glycine, serine and threonine metabolism</html:p></notes><listOfReactants><speciesReference species="M_m106" stoichiometry="1"/><speciesReference species="M_m311" stoichiometry="1"/></listOfReactants><listOfProducts><speciesReference species="M_m48" stoichiometry="1"></speciesReference><speciesReference species="M_m51" stoichiometry="1"></speciesReference><speciesReference species="M_m318" stoichiometry="1"></speciesReference></listOfProducts><kineticLaw><math xmlns="http://www.w3.org/1998/Math/MathML"><apply><ci> LOWER_BOUND </ci><ci> UPPER_BOUND </ci><ci> OBJECTIVE_COEFFICIENT </ci></apply></math><listOfParameters><parameter id="LOWER_BOUND" value="     0.00000000"/><parameter id="UPPER_BOUND" value="  1000.00000000"/><parameter id="OBJECTIVE_COEFFICIENT" value="     0.00000000"/></listOfParameters></kineticLaw></reaction>
<reaction id="R_r535" name="3-Phosphoserine:2-oxoglutarate aminotransferase" reversible="false"><notes><html:p>GENE_ASSOCIATION: PAS_chr3_0566</html:p><html:p>SUBSYSTEM: Glycine, serine and threonine metabolism</html:p></notes><listOfReactants><speciesReference species="M_m154" stoichiometry="1"/><speciesReference species="M_m301" stoichiometry="1"/></listOfReactants><listOfProducts><speciesReference species="M_m103" stoichiometry="1"></speciesReference><speciesReference species="M_m302" stoichiometry="1"></speciesReference></listOfProducts><kineticLaw><math xmlns="http://www.w3.org/1998/Math/MathML"><apply><ci> LOWER_BOUND </ci><ci> UPPER_BOUND </ci><ci> OBJECTIVE_COEFFICIENT </ci></apply></math><listOfParameters><parameter id="LOWER_BOUND" value="     0.00000000"/><parameter id="UPPER_BOUND" value="  1000.00000000"/><parameter id="OBJECTIVE_COEFFICIENT" value="     0.00000000"/></listOfParameters></kineticLaw></reaction>
<reaction id="R_r575" name="ATP:L-homoserine O-phosphotransferase" reversible="false"><notes><html:p>GENE_ASSOCIATION: PAS_chr3_0899</html:p><html:p>SUBSYSTEM: Glycine, serine and threonine metabolism</html:p></notes><listOfReactants><speciesReference species="M_m1" stoichiometry="1"/><speciesReference species="M_m307" stoichiometry="1"/></listOfReactants><listOfProducts><speciesReference species="M_m3" stoichiometry="1"></speciesReference><speciesReference species="M_m308" stoichiometry="1"></speciesReference></listOfProducts><kineticLaw><math xmlns="http://www.w3.org/1998/Math/MathML"><apply><ci> LOWER_BOUND </ci><ci> UPPER_BOUND </ci><ci> OBJECTIVE_COEFFICIENT </ci></apply></math><listOfParameters><parameter id="LOWER_BOUND" value="     0.00000000"/><parameter id="UPPER_BOUND" value="  1000.00000000"/><parameter id="OBJECTIVE_COEFFICIENT" value="     0.00000000"/></listOfParameters></kineticLaw></reaction>
<reaction id="R_r714" name="O-phospho-L-serine phosphohydrolase" reversible="false"><notes><html:p>GENE_ASSOCIATION: PAS_chr4_0285</html:p><html:p>SUBSYSTEM: Glycine, serine and threonine metabolism</html:p></notes><listOfReactants><speciesReference species="M_m5" stoichiometry="1"/><speciesReference species="M_m302" stoichiometry="1"/></listOfReactants><listOfProducts><speciesReference species="M_m7" stoichiometry="1"></speciesReference><speciesReference species="M_m279" stoichiometry="1"></speciesReference></listOfProducts><kineticLaw><math xmlns="http://www.w3.org/1998/Math/MathML"><apply><ci> LOWER_BOUND </ci><ci> UPPER_BOUND </ci><ci> OBJECTIVE_COEFFICIENT </ci></apply></math><listOfParameters><parameter id="LOWER_BOUND" value="     0.00000000"/><parameter id="UPPER_BOUND" value="  1000.00000000"/><parameter id="OBJECTIVE_COEFFICIENT" value="     0.00000000"/></listOfParameters></kineticLaw></reaction>
<reaction id="R_r876" name="L-threonine acetaldehyde-lyase (glycine-forming)" reversible="true"><notes><html:p>GENE_ASSOCIATION: PAS_chr4_0112</html:p><html:p>SUBSYSTEM: Glycine, serine and threonine metabolism</html:p></notes><listOfReactants><speciesReference species="M_m305" stoichiometry="1"/></listOfReactants><listOfProducts><speciesReference species="M_m87" stoichiometry="1"></speciesReference><speciesReference species="M_m210" stoichiometry="1"></speciesReference></listOfProducts><kineticLaw><math xmlns="http://www.w3.org/1998/Math/MathML"><apply><ci> LOWER_BOUND </ci><ci> UPPER_BOUND </ci><ci> OBJECTIVE_COEFFICIENT </ci></apply></math><listOfParameters><parameter id="LOWER_BOUND" value=" -1000.00000000"/><parameter id="UPPER_BOUND" value="  1000.00000000"/><parameter id="OBJECTIVE_COEFFICIENT" value="     0.00000000"/></listOfParameters></kineticLaw></reaction>
<reaction id="R_r911" name="L-serine hydro-lyase [adding 1-C-(indol-3-yl)glycerol 3-phosphate;" reversible="false"><notes><html:p>GENE_ASSOCIATION: ( PAS_chr3_0634 or PAS_chr2-1_0679 )</html:p><html:p>SUBSYSTEM: Glycine, serine and threonine metabolism</html:p></notes><listOfReactants><speciesReference species="M_m278" stoichiometry="1"/><speciesReference species="M_m279" stoichiometry="1"/></listOfReactants><listOfProducts><speciesReference species="M_m5" stoichiometry="1"></speciesReference><speciesReference species="M_m12" stoichiometry="1"></speciesReference><speciesReference species="M_m280" stoichiometry="1"></speciesReference></listOfProducts><kineticLaw><math xmlns="http://www.w3.org/1998/Math/MathML"><apply><ci> LOWER_BOUND </ci><ci> UPPER_BOUND </ci><ci> OBJECTIVE_COEFFICIENT </ci></apply></math><listOfParameters><parameter id="LOWER_BOUND" value="     0.00000000"/><parameter id="UPPER_BOUND" value="  1000.00000000"/><parameter id="OBJECTIVE_COEFFICIENT" value="     0.00000000"/></listOfParameters></kineticLaw></reaction>
<reaction id="R_r916" name="L-serine hydro-lyase (adding homocysteine; L-cystathionine-forming)" reversible="false"><notes><html:p>GENE_ASSOCIATION: PAS_chr2-2_0137</html:p><html:p>SUBSYSTEM: Glycine, serine and threonine metabolism</html:p></notes><listOfReactants><speciesReference species="M_m279" stoichiometry="1"/><speciesReference species="M_m303" stoichiometry="1"/></listOfReactants><listOfProducts><speciesReference species="M_m5" stoichiometry="1"></speciesReference><speciesReference species="M_m304" stoichiometry="1"></speciesReference></listOfProducts><kineticLaw><math xmlns="http://www.w3.org/1998/Math/MathML"><apply><ci> LOWER_BOUND </ci><ci> UPPER_BOUND </ci><ci> OBJECTIVE_COEFFICIENT </ci></apply></math><listOfParameters><parameter id="LOWER_BOUND" value="     0.00000000"/><parameter id="UPPER_BOUND" value="  1000.00000000"/><parameter id="OBJECTIVE_COEFFICIENT" value="     0.00000000"/></listOfParameters></kineticLaw></reaction>
<reaction id="R_r953" name="O-phospho-L-homoserine phosphate-lyase (adding" reversible="false"><notes><html:p>GENE_ASSOCIATION: PAS_chr2-1_0269</html:p><html:p>SUBSYSTEM: Glycine, serine and threonine metabolism</html:p></notes><listOfReactants><speciesReference species="M_m5" stoichiometry="1"/><speciesReference species="M_m308" stoichiometry="1"/></listOfReactants><listOfProducts><speciesReference species="M_m7" stoichiometry="1"></speciesReference><speciesReference species="M_m305" stoichiometry="1"></speciesReference></listOfProducts><kineticLaw><math xmlns="http://www.w3.org/1998/Math/MathML"><apply><ci> LOWER_BOUND </ci><ci> UPPER_BOUND </ci><ci> OBJECTIVE_COEFFICIENT </ci></apply></math><listOfParameters><parameter id="LOWER_BOUND" value="     0.00000000"/><parameter id="UPPER_BOUND" value="  1000.00000000"/><parameter id="OBJECTIVE_COEFFICIENT" value="     0.00000000"/></listOfParameters></kineticLaw></reaction>
<reaction id="R_r957" name="L-serine ammonia-lyase" reversible="false"><notes><html:p>GENE_ASSOCIATION: ( PAS_chr1-4_0243 or PAS_chr2-2_0408 )</html:p><html:p>SUBSYSTEM: Glycine, serine and threonine metabolism</html:p></notes><listOfReactants><speciesReference species="M_m279" stoichiometry="1"/></listOfReactants><listOfProducts><speciesReference species="M_m20" stoichiometry="1"></speciesReference><speciesReference species="M_m162" stoichiometry="1"></speciesReference></listOfProducts><kineticLaw><math xmlns="http://www.w3.org/1998/Math/MathML"><apply><ci> LOWER_BOUND </ci><ci> UPPER_BOUND </ci><ci> OBJECTIVE_COEFFICIENT </ci></apply></math><listOfParameters><parameter id="LOWER_BOUND" value="     0.00000000"/><parameter id="UPPER_BOUND" value="  1000.00000000"/><parameter id="OBJECTIVE_COEFFICIENT" value="     0.00000000"/></listOfParameters></kineticLaw></reaction>
<reaction id="R_r958" name="L-threonine ammonia-lyase (2-oxobutanoate-forming)" reversible="false"><notes><html:p>GENE_ASSOCIATION: ( PAS_chr1-4_0243 or PAS_chr2-2_0408 )</html:p><html:p>SUBSYSTEM: Glycine, serine and threonine metabolism</html:p></notes><listOfReactants><speciesReference species="M_m305" stoichiometry="1"/></listOfReactants><listOfProducts><speciesReference species="M_m162" stoichiometry="1"></speciesReference><speciesReference species="M_m236" stoichiometry="1"></speciesReference></listOfProducts><kineticLaw><math xmlns="http://www.w3.org/1998/Math/MathML"><apply><ci> LOWER_BOUND </ci><ci> UPPER_BOUND </ci><ci> OBJECTIVE_COEFFICIENT </ci></apply></math><listOfParameters><parameter id="LOWER_BOUND" value="     0.00000000"/><parameter id="UPPER_BOUND" value="  1000.00000000"/><parameter id="OBJECTIVE_COEFFICIENT" value="     0.00000000"/></listOfParameters></kineticLaw></reaction>
<reaction id="R_r39" name="L-Histidinal:NAD+ oxidoreductase" reversible="false"><notes><html:p>GENE_ASSOCIATION: PAS_chr1-4_0160</html:p><html:p>SUBSYSTEM: Histidine metabolism</html:p></notes><listOfReactants><speciesReference species="M_m5" stoichiometry="1"/><speciesReference species="M_m13" stoichiometry="1"/><speciesReference species="M_m883" stoichiometry="1"/></listOfReactants><listOfProducts><speciesReference species="M_m15" stoichiometry="1"></speciesReference><speciesReference species="M_m16" stoichiometry="1"></speciesReference><speciesReference species="M_m490" stoichiometry="1"></speciesReference></listOfProducts><kineticLaw><math xmlns="http://www.w3.org/1998/Math/MathML"><apply><ci> LOWER_BOUND </ci><ci> UPPER_BOUND </ci><ci> OBJECTIVE_COEFFICIENT </ci></apply></math><listOfParameters><parameter id="LOWER_BOUND" value="     0.00000000"/><parameter id="UPPER_BOUND" value="  1000.00000000"/><parameter id="OBJECTIVE_COEFFICIENT" value="     0.00000000"/></listOfParameters></kineticLaw></reaction>
<reaction id="R_r40" name="L-Histidinol:NAD+ oxidoreductase" reversible="false"><notes><html:p>GENE_ASSOCIATION: PAS_chr1-4_0160</html:p><html:p>SUBSYSTEM: Histidine metabolism</html:p></notes><listOfReactants><speciesReference species="M_m13" stoichiometry="1"/><speciesReference species="M_m888" stoichiometry="1"/></listOfReactants><listOfProducts><speciesReference species="M_m15" stoichiometry="1"></speciesReference><speciesReference species="M_m16" stoichiometry="1"></speciesReference><speciesReference species="M_m883" stoichiometry="1"></speciesReference></listOfProducts><kineticLaw><math xmlns="http://www.w3.org/1998/Math/MathML"><apply><ci> LOWER_BOUND </ci><ci> UPPER_BOUND </ci><ci> OBJECTIVE_COEFFICIENT </ci></apply></math><listOfParameters><parameter id="LOWER_BOUND" value="     0.00000000"/><parameter id="UPPER_BOUND" value="  1000.00000000"/><parameter id="OBJECTIVE_COEFFICIENT" value="     0.00000000"/></listOfParameters></kineticLaw></reaction>
<reaction id="R_r285" name="S-Adenosyl-L-methionine:[myelin-basic-protein]-arginine Nw-methyltransferase" reversible="false"><notes><html:p>GENE_ASSOCIATION: PAS_chr1-3_0033</html:p><html:p>SUBSYSTEM: Histidine metabolism</html:p></notes><listOfReactants><speciesReference species="M_m213" stoichiometry="1"/><speciesReference species="M_m895" stoichiometry="1"/></listOfReactants><listOfProducts><speciesReference species="M_m215" stoichiometry="1"></speciesReference><speciesReference species="M_m896" stoichiometry="1"></speciesReference></listOfProducts><kineticLaw><math xmlns="http://www.w3.org/1998/Math/MathML"><apply><ci> LOWER_BOUND </ci><ci> UPPER_BOUND </ci><ci> OBJECTIVE_COEFFICIENT </ci></apply></math><listOfParameters><parameter id="LOWER_BOUND" value="     0.00000000"/><parameter id="UPPER_BOUND" value="  1000.00000000"/><parameter id="OBJECTIVE_COEFFICIENT" value="     0.00000000"/></listOfParameters></kineticLaw></reaction>
<reaction id="R_r313" name="5-Formiminotetrahydrofolate:L-glutamate N-formiminotransferase" reversible="true"><notes><html:p>SUBSYSTEM: Histidine metabolism</html:p></notes><listOfReactants><speciesReference species="M_m154" stoichiometry="1"/><speciesReference species="M_m885" stoichiometry="1"/></listOfReactants><listOfProducts><speciesReference species="M_m320" stoichiometry="1"></speciesReference><speciesReference species="M_m886" stoichiometry="1"></speciesReference></listOfProducts><kineticLaw><math xmlns="http://www.w3.org/1998/Math/MathML"><apply><ci> LOWER_BOUND </ci><ci> UPPER_BOUND </ci><ci> OBJECTIVE_COEFFICIENT </ci></apply></math><listOfParameters><parameter id="LOWER_BOUND" value=" -1000.00000000"/><parameter id="UPPER_BOUND" value="  1000.00000000"/><parameter id="OBJECTIVE_COEFFICIENT" value="     0.00000000"/></listOfParameters></kineticLaw></reaction>
<reaction id="R_r466" name="Glutamine amidotransferase " reversible="false"><notes><html:p>GENE_ASSOCIATION: PAS_chr4_0703</html:p><html:p>SUBSYSTEM: Histidine metabolism</html:p></notes><listOfReactants><speciesReference species="M_m163" stoichiometry="1"/><speciesReference species="M_m894" stoichiometry="1"/></listOfReactants><listOfProducts><speciesReference species="M_m154" stoichiometry="1"></speciesReference><speciesReference species="M_m364" stoichiometry="1"></speciesReference><speciesReference species="M_m891" stoichiometry="1"></speciesReference></listOfProducts><kineticLaw><math xmlns="http://www.w3.org/1998/Math/MathML"><apply><ci> LOWER_BOUND </ci><ci> UPPER_BOUND </ci><ci> OBJECTIVE_COEFFICIENT </ci></apply></math><listOfParameters><parameter id="LOWER_BOUND" value="     0.00000000"/><parameter id="UPPER_BOUND" value="  1000.00000000"/><parameter id="OBJECTIVE_COEFFICIENT" value="     0.00000000"/></listOfParameters></kineticLaw></reaction>
<reaction id="R_r479" name="1-(5-phospho-D-ribosyl)-ATP:diphosphate" reversible="false"><notes><html:p>GENE_ASSOCIATION: PAS_chr1-4_0234</html:p><html:p>SUBSYSTEM: Histidine metabolism</html:p></notes><listOfReactants><speciesReference species="M_m1" stoichiometry="1"/><speciesReference species="M_m147" stoichiometry="1"/></listOfReactants><listOfProducts><speciesReference species="M_m23" stoichiometry="1"></speciesReference><speciesReference species="M_m882" stoichiometry="1"></speciesReference></listOfProducts><kineticLaw><math xmlns="http://www.w3.org/1998/Math/MathML"><apply><ci> LOWER_BOUND </ci><ci> UPPER_BOUND </ci><ci> OBJECTIVE_COEFFICIENT </ci></apply></math><listOfParameters><parameter id="LOWER_BOUND" value="     0.00000000"/><parameter id="UPPER_BOUND" value="  1000.00000000"/><parameter id="OBJECTIVE_COEFFICIENT" value="     0.00000000"/></listOfParameters></kineticLaw></reaction>
<reaction id="R_r540" name="5-Amino-2-oxopentanoate:2-oxoglutarate aminotransferase" reversible="false"><notes><html:p>GENE_ASSOCIATION: PAS_chr2-1_0684</html:p><html:p>SUBSYSTEM: Histidine metabolism</html:p></notes><listOfReactants><speciesReference species="M_m154" stoichiometry="1"/><speciesReference species="M_m890" stoichiometry="1"/></listOfReactants><listOfProducts><speciesReference species="M_m103" stoichiometry="1"></speciesReference><speciesReference species="M_m889" stoichiometry="1"></speciesReference></listOfProducts><kineticLaw><math xmlns="http://www.w3.org/1998/Math/MathML"><apply><ci> LOWER_BOUND </ci><ci> UPPER_BOUND </ci><ci> OBJECTIVE_COEFFICIENT </ci></apply></math><listOfParameters><parameter id="LOWER_BOUND" value="     0.00000000"/><parameter id="UPPER_BOUND" value="  1000.00000000"/><parameter id="OBJECTIVE_COEFFICIENT" value="     0.00000000"/></listOfParameters></kineticLaw></reaction>
<reaction id="R_r708" name="L-Histidinol-phosphate phosphohydrolase" reversible="false"><notes><html:p>GENE_ASSOCIATION: PAS_chr1-1_0397</html:p><html:p>SUBSYSTEM: Histidine metabolism</html:p></notes><listOfReactants><speciesReference species="M_m5" stoichiometry="1"/><speciesReference species="M_m889" stoichiometry="1"/></listOfReactants><listOfProducts><speciesReference species="M_m7" stoichiometry="1"></speciesReference><speciesReference species="M_m888" stoichiometry="1"></speciesReference></listOfProducts><kineticLaw><math xmlns="http://www.w3.org/1998/Math/MathML"><apply><ci> LOWER_BOUND </ci><ci> UPPER_BOUND </ci><ci> OBJECTIVE_COEFFICIENT </ci></apply></math><listOfParameters><parameter id="LOWER_BOUND" value="     0.00000000"/><parameter id="UPPER_BOUND" value="  1000.00000000"/><parameter id="OBJECTIVE_COEFFICIENT" value="     0.00000000"/></listOfParameters></kineticLaw></reaction>
<reaction id="R_r799" name="4-imidazolone-5-propanoate amidohydrolase" reversible="false"><notes><html:p>SUBSYSTEM: Histidine metabolism</html:p></notes><listOfReactants><speciesReference species="M_m5" stoichiometry="1"/><speciesReference species="M_m887" stoichiometry="1"/></listOfReactants><listOfProducts><speciesReference species="M_m886" stoichiometry="1"></speciesReference></listOfProducts><kineticLaw><math xmlns="http://www.w3.org/1998/Math/MathML"><apply><ci> LOWER_BOUND </ci><ci> UPPER_BOUND </ci><ci> OBJECTIVE_COEFFICIENT </ci></apply></math><listOfParameters><parameter id="LOWER_BOUND" value="     0.00000000"/><parameter id="UPPER_BOUND" value="  1000.00000000"/><parameter id="OBJECTIVE_COEFFICIENT" value="     0.00000000"/></listOfParameters></kineticLaw></reaction>
<reaction id="R_r810" name="1-(5-phospho-D-ribosyl)-AMP 1,6-hydrolase" reversible="false"><notes><html:p>GENE_ASSOCIATION: PAS_chr1-4_0160</html:p><html:p>SUBSYSTEM: Histidine metabolism</html:p></notes><listOfReactants><speciesReference species="M_m5" stoichiometry="1"/><speciesReference species="M_m892" stoichiometry="1"/></listOfReactants><listOfProducts><speciesReference species="M_m893" stoichiometry="1"></speciesReference></listOfProducts><kineticLaw><math xmlns="http://www.w3.org/1998/Math/MathML"><apply><ci> LOWER_BOUND </ci><ci> UPPER_BOUND </ci><ci> OBJECTIVE_COEFFICIENT </ci></apply></math><listOfParameters><parameter id="LOWER_BOUND" value="     0.00000000"/><parameter id="UPPER_BOUND" value="  1000.00000000"/><parameter id="OBJECTIVE_COEFFICIENT" value="     0.00000000"/></listOfParameters></kineticLaw></reaction>
<reaction id="R_r831" name="Phosphoribosyl-ATP pyrophosphohydrolase" reversible="false"><notes><html:p>GENE_ASSOCIATION: PAS_chr1-4_0160</html:p><html:p>SUBSYSTEM: Histidine metabolism</html:p></notes><listOfReactants><speciesReference species="M_m5" stoichiometry="1"/><speciesReference species="M_m882" stoichiometry="1"/></listOfReactants><listOfProducts><speciesReference species="M_m23" stoichiometry="1"></speciesReference><speciesReference species="M_m892" stoichiometry="1"></speciesReference></listOfProducts><kineticLaw><math xmlns="http://www.w3.org/1998/Math/MathML"><apply><ci> LOWER_BOUND </ci><ci> UPPER_BOUND </ci><ci> OBJECTIVE_COEFFICIENT </ci></apply></math><listOfParameters><parameter id="LOWER_BOUND" value="     0.00000000"/><parameter id="UPPER_BOUND" value="  1000.00000000"/><parameter id="OBJECTIVE_COEFFICIENT" value="     0.00000000"/></listOfParameters></kineticLaw></reaction>
<reaction id="R_r908" name="D-erythro-1-(Imidazol-4-yl)glycerol 3-phosphate hydro-lyase" reversible="false"><notes><html:p>GENE_ASSOCIATION: PAS_chr3_0788</html:p><html:p>SUBSYSTEM: Histidine metabolism</html:p></notes><listOfReactants><speciesReference species="M_m891" stoichiometry="1"/></listOfReactants><listOfProducts><speciesReference species="M_m5" stoichiometry="1"></speciesReference><speciesReference species="M_m890" stoichiometry="1"></speciesReference></listOfProducts><kineticLaw><math xmlns="http://www.w3.org/1998/Math/MathML"><apply><ci> LOWER_BOUND </ci><ci> UPPER_BOUND </ci><ci> OBJECTIVE_COEFFICIENT </ci></apply></math><listOfParameters><parameter id="LOWER_BOUND" value="     0.00000000"/><parameter id="UPPER_BOUND" value="  1000.00000000"/><parameter id="OBJECTIVE_COEFFICIENT" value="     0.00000000"/></listOfParameters></kineticLaw></reaction>
<reaction id="R_r927" name="4,5-Dihydro-4-oxo-5-imidazolepropanoate hydro-lyase" reversible="false"><notes><html:p>SUBSYSTEM: Histidine metabolism</html:p></notes><listOfReactants><speciesReference species="M_m5" stoichiometry="1"/><speciesReference species="M_m884" stoichiometry="1"/></listOfReactants><listOfProducts><speciesReference species="M_m887" stoichiometry="1"></speciesReference></listOfProducts><kineticLaw><math xmlns="http://www.w3.org/1998/Math/MathML"><apply><ci> LOWER_BOUND </ci><ci> UPPER_BOUND </ci><ci> OBJECTIVE_COEFFICIENT </ci></apply></math><listOfParameters><parameter id="LOWER_BOUND" value="     0.00000000"/><parameter id="UPPER_BOUND" value="  1000.00000000"/><parameter id="OBJECTIVE_COEFFICIENT" value="     0.00000000"/></listOfParameters></kineticLaw></reaction>
<reaction id="R_r959" name="histidine ammonia-lyase" reversible="false"><notes><html:p>SUBSYSTEM: Histidine metabolism</html:p></notes><listOfReactants><speciesReference species="M_m490" stoichiometry="1"/></listOfReactants><listOfProducts><speciesReference species="M_m162" stoichiometry="1"></speciesReference><speciesReference species="M_m884" stoichiometry="1"></speciesReference></listOfProducts><kineticLaw><math xmlns="http://www.w3.org/1998/Math/MathML"><apply><ci> LOWER_BOUND </ci><ci> UPPER_BOUND </ci><ci> OBJECTIVE_COEFFICIENT </ci></apply></math><listOfParameters><parameter id="LOWER_BOUND" value="     0.00000000"/><parameter id="UPPER_BOUND" value="  1000.00000000"/><parameter id="OBJECTIVE_COEFFICIENT" value="     0.00000000"/></listOfParameters></kineticLaw></reaction>
<reaction id="R_r960" name="5-Formiminotetrahydrofolate ammonia-lyase (cyclizing)" reversible="true"><notes><html:p>SUBSYSTEM: Histidine metabolism</html:p></notes><listOfReactants><speciesReference species="M_m16" stoichiometry="1"/><speciesReference species="M_m885" stoichiometry="1"/></listOfReactants><listOfProducts><speciesReference species="M_m162" stoichiometry="1"></speciesReference><speciesReference species="M_m324" stoichiometry="1"></speciesReference></listOfProducts><kineticLaw><math xmlns="http://www.w3.org/1998/Math/MathML"><apply><ci> LOWER_BOUND </ci><ci> UPPER_BOUND </ci><ci> OBJECTIVE_COEFFICIENT </ci></apply></math><listOfParameters><parameter id="LOWER_BOUND" value=" -1000.00000000"/><parameter id="UPPER_BOUND" value="  1000.00000000"/><parameter id="OBJECTIVE_COEFFICIENT" value="     0.00000000"/></listOfParameters></kineticLaw></reaction>
<reaction id="R_r979" name="N-(5'-Phospho-D-ribosylformimino)-5-amino-1-(5''-phospho-D-ribosyl)-4-imidazolecarboxamide ketol-isomerase" reversible="false"><notes><html:p>GENE_ASSOCIATION: PAS_chr4_0343</html:p><html:p>SUBSYSTEM: Histidine metabolism</html:p></notes><listOfReactants><speciesReference species="M_m893" stoichiometry="1"/></listOfReactants><listOfProducts><speciesReference species="M_m894" stoichiometry="1"></speciesReference></listOfProducts><kineticLaw><math xmlns="http://www.w3.org/1998/Math/MathML"><apply><ci> LOWER_BOUND </ci><ci> UPPER_BOUND </ci><ci> OBJECTIVE_COEFFICIENT </ci></apply></math><listOfParameters><parameter id="LOWER_BOUND" value="     0.00000000"/><parameter id="UPPER_BOUND" value="  1000.00000000"/><parameter id="OBJECTIVE_COEFFICIENT" value="     0.00000000"/></listOfParameters></kineticLaw></reaction>
<reaction id="R_r84" name="(1R,2S)-1-hydroxybutane-1,2,4-tricarboxylate:NAD+ oxidoreductase" reversible="true"><notes><html:p>GENE_ASSOCIATION: PAS_chr2-2_0168</html:p><html:p>SUBSYSTEM: Lysine biosynthesis</html:p></notes><listOfReactants><speciesReference species="M_m195" stoichiometry="1"/></listOfReactants><listOfProducts><speciesReference species="M_m78" stoichiometry="1"></speciesReference><speciesReference species="M_m196" stoichiometry="1"></speciesReference></listOfProducts><kineticLaw><math xmlns="http://www.w3.org/1998/Math/MathML"><apply><ci> LOWER_BOUND </ci><ci> UPPER_BOUND </ci><ci> OBJECTIVE_COEFFICIENT </ci></apply></math><listOfParameters><parameter id="LOWER_BOUND" value=" -1000.00000000"/><parameter id="UPPER_BOUND" value="  1000.00000000"/><parameter id="OBJECTIVE_COEFFICIENT" value="     0.00000000"/></listOfParameters></kineticLaw></reaction>
<reaction id="R_r85" name="(1R,2S)-1-hydroxybutane-1,2,4-tricarboxylate:NAD+ oxidoreductase" reversible="true"><notes><html:p>GENE_ASSOCIATION: PAS_chr2-2_0168</html:p><html:p>SUBSYSTEM: Lysine biosynthesis</html:p></notes><listOfReactants><speciesReference species="M_m13" stoichiometry="1"/><speciesReference species="M_m194" stoichiometry="1"/></listOfReactants><listOfProducts><speciesReference species="M_m15" stoichiometry="1"></speciesReference><speciesReference species="M_m16" stoichiometry="1"></speciesReference><speciesReference species="M_m195" stoichiometry="1"></speciesReference></listOfProducts><kineticLaw><math xmlns="http://www.w3.org/1998/Math/MathML"><apply><ci> LOWER_BOUND </ci><ci> UPPER_BOUND </ci><ci> OBJECTIVE_COEFFICIENT </ci></apply></math><listOfParameters><parameter id="LOWER_BOUND" value=" -1000.00000000"/><parameter id="UPPER_BOUND" value="  1000.00000000"/><parameter id="OBJECTIVE_COEFFICIENT" value="     0.00000000"/></listOfParameters></kineticLaw></reaction>
<reaction id="R_r158" name="L-2-Aminoadipate-6-semialdehyde:NAD+ 6-oxidoreductase" reversible="false"><notes><html:p>GENE_ASSOCIATION: PAS_chr1-4_0153</html:p><html:p>SUBSYSTEM: Lysine biosynthesis</html:p></notes><listOfReactants><speciesReference species="M_m1" stoichiometry="1"/><speciesReference species="M_m197" stoichiometry="1"/></listOfReactants><listOfProducts><speciesReference species="M_m23" stoichiometry="1"></speciesReference><speciesReference species="M_m198" stoichiometry="1"></speciesReference></listOfProducts><kineticLaw><math xmlns="http://www.w3.org/1998/Math/MathML"><apply><ci> LOWER_BOUND </ci><ci> UPPER_BOUND </ci><ci> OBJECTIVE_COEFFICIENT </ci></apply></math><listOfParameters><parameter id="LOWER_BOUND" value="     0.00000000"/><parameter id="UPPER_BOUND" value="  1000.00000000"/><parameter id="OBJECTIVE_COEFFICIENT" value="     0.00000000"/></listOfParameters></kineticLaw></reaction>
<reaction id="R_r159" name="L-2-Aminoadipate-6-semialdehyde:NAD(P)+ 6-oxidoreductase" reversible="false"><notes><html:p>GENE_ASSOCIATION: PAS_chr1-4_0153</html:p><html:p>SUBSYSTEM: Lysine biosynthesis</html:p></notes><listOfReactants><speciesReference species="M_m15" stoichiometry="1"/><speciesReference species="M_m16" stoichiometry="1"/><speciesReference species="M_m200" stoichiometry="1"/></listOfReactants><listOfProducts><speciesReference species="M_m13" stoichiometry="1"></speciesReference><speciesReference species="M_m199" stoichiometry="1"></speciesReference><speciesReference species="M_m201" stoichiometry="1"></speciesReference></listOfProducts><kineticLaw><math xmlns="http://www.w3.org/1998/Math/MathML"><apply><ci> LOWER_BOUND </ci><ci> UPPER_BOUND </ci><ci> OBJECTIVE_COEFFICIENT </ci></apply></math><listOfParameters><parameter id="LOWER_BOUND" value="     0.00000000"/><parameter id="UPPER_BOUND" value="  1000.00000000"/><parameter id="OBJECTIVE_COEFFICIENT" value="     0.00000000"/></listOfParameters></kineticLaw></reaction>
<reaction id="R_r160" name="L-2-Aminoadipate-6-semialdehyde:NAD(P)+ 6-oxidoreductase" reversible="false"><notes><html:p>GENE_ASSOCIATION: PAS_chr1-4_0153</html:p><html:p>SUBSYSTEM: Lysine biosynthesis</html:p></notes><listOfReactants><speciesReference species="M_m198" stoichiometry="1"/><speciesReference species="M_m199" stoichiometry="1"/></listOfReactants><listOfProducts><speciesReference species="M_m94" stoichiometry="1"></speciesReference><speciesReference species="M_m200" stoichiometry="1"></speciesReference></listOfProducts><kineticLaw><math xmlns="http://www.w3.org/1998/Math/MathML"><apply><ci> LOWER_BOUND </ci><ci> UPPER_BOUND </ci><ci> OBJECTIVE_COEFFICIENT </ci></apply></math><listOfParameters><parameter id="LOWER_BOUND" value="     0.00000000"/><parameter id="UPPER_BOUND" value="  1000.00000000"/><parameter id="OBJECTIVE_COEFFICIENT" value="     0.00000000"/></listOfParameters></kineticLaw></reaction>
<reaction id="R_r247" name="N6-(L-1,3-Dicarboxypropyl)-L-lysine:NADP+ oxidoreductase" reversible="true"><notes><html:p>GENE_ASSOCIATION: PAS_chr3_0528</html:p><html:p>SUBSYSTEM: Lysine biosynthesis</html:p></notes><listOfReactants><speciesReference species="M_m16" stoichiometry="1"/><speciesReference species="M_m92" stoichiometry="1"/><speciesReference species="M_m154" stoichiometry="1"/><speciesReference species="M_m201" stoichiometry="1"/></listOfReactants><listOfProducts><speciesReference species="M_m5" stoichiometry="1"></speciesReference><speciesReference species="M_m91" stoichiometry="1"></speciesReference><speciesReference species="M_m202" stoichiometry="1"></speciesReference></listOfProducts><kineticLaw><math xmlns="http://www.w3.org/1998/Math/MathML"><apply><ci> LOWER_BOUND </ci><ci> UPPER_BOUND </ci><ci> OBJECTIVE_COEFFICIENT </ci></apply></math><listOfParameters><parameter id="LOWER_BOUND" value=" -1000.00000000"/><parameter id="UPPER_BOUND" value="  1000.00000000"/><parameter id="OBJECTIVE_COEFFICIENT" value="     0.00000000"/></listOfParameters></kineticLaw></reaction>
<reaction id="R_r264" name="N6-(L-1,3-Dicarboxypropyl)-L-lysine:NAD+ oxidoreductase" reversible="true"><notes><html:p>GENE_ASSOCIATION: PAS_chr1-1_0447</html:p><html:p>SUBSYSTEM: Lysine biosynthesis</html:p></notes><listOfReactants><speciesReference species="M_m5" stoichiometry="1"/><speciesReference species="M_m13" stoichiometry="1"/><speciesReference species="M_m202" stoichiometry="1"/></listOfReactants><listOfProducts><speciesReference species="M_m15" stoichiometry="1"></speciesReference><speciesReference species="M_m16" stoichiometry="1"></speciesReference><speciesReference species="M_m103" stoichiometry="1"></speciesReference><speciesReference species="M_m203" stoichiometry="1"></speciesReference></listOfProducts><kineticLaw><math xmlns="http://www.w3.org/1998/Math/MathML"><apply><ci> LOWER_BOUND </ci><ci> UPPER_BOUND </ci><ci> OBJECTIVE_COEFFICIENT </ci></apply></math><listOfParameters><parameter id="LOWER_BOUND" value=" -1000.00000000"/><parameter id="UPPER_BOUND" value="  1000.00000000"/><parameter id="OBJECTIVE_COEFFICIENT" value="     0.00000000"/></listOfParameters></kineticLaw></reaction>
<reaction id="R_r530" name="L-2-aminoadipate:2-oxoglutarate aminotransferase" reversible="true"><notes><html:p>GENE_ASSOCIATION: PAS_chr1-4_0608</html:p><html:p>SUBSYSTEM: Lysine biosynthesis</html:p></notes><listOfReactants><speciesReference species="M_m154" stoichiometry="1"/><speciesReference species="M_m196" stoichiometry="1"/></listOfReactants><listOfProducts><speciesReference species="M_m103" stoichiometry="1"></speciesReference><speciesReference species="M_m197" stoichiometry="1"></speciesReference></listOfProducts><kineticLaw><math xmlns="http://www.w3.org/1998/Math/MathML"><apply><ci> LOWER_BOUND </ci><ci> UPPER_BOUND </ci><ci> OBJECTIVE_COEFFICIENT </ci></apply></math><listOfParameters><parameter id="LOWER_BOUND" value=" -1000.00000000"/><parameter id="UPPER_BOUND" value="  1000.00000000"/><parameter id="OBJECTIVE_COEFFICIENT" value="     0.00000000"/></listOfParameters></kineticLaw></reaction>
<reaction id="R_r925" name="2-Hydroxybutane-1,2,4-tricarboxylate hydro-lyase" reversible="true"><notes><html:p>GENE_ASSOCIATION: PAS_chr4_0795</html:p><html:p>SUBSYSTEM: Lysine biosynthesis</html:p></notes><listOfReactants><speciesReference species="M_m82" stoichiometry="1"/></listOfReactants><listOfProducts><speciesReference species="M_m80" stoichiometry="1"></speciesReference><speciesReference species="M_m192" stoichiometry="1"></speciesReference></listOfProducts><kineticLaw><math xmlns="http://www.w3.org/1998/Math/MathML"><apply><ci> LOWER_BOUND </ci><ci> UPPER_BOUND </ci><ci> OBJECTIVE_COEFFICIENT </ci></apply></math><listOfParameters><parameter id="LOWER_BOUND" value=" -1000.00000000"/><parameter id="UPPER_BOUND" value="  1000.00000000"/><parameter id="OBJECTIVE_COEFFICIENT" value="     0.00000000"/></listOfParameters></kineticLaw></reaction>
<reaction id="R_r926" name="Homoisocitrate hydro-lyase" reversible="true"><notes><html:p>GENE_ASSOCIATION: PAS_chr4_0795</html:p><html:p>SUBSYSTEM: Lysine biosynthesis</html:p></notes><listOfReactants><speciesReference species="M_m193" stoichiometry="1"/></listOfReactants><listOfProducts><speciesReference species="M_m80" stoichiometry="1"></speciesReference><speciesReference species="M_m192" stoichiometry="1"></speciesReference></listOfProducts><kineticLaw><math xmlns="http://www.w3.org/1998/Math/MathML"><apply><ci> LOWER_BOUND </ci><ci> UPPER_BOUND </ci><ci> OBJECTIVE_COEFFICIENT </ci></apply></math><listOfParameters><parameter id="LOWER_BOUND" value=" -1000.00000000"/><parameter id="UPPER_BOUND" value="  1000.00000000"/><parameter id="OBJECTIVE_COEFFICIENT" value="     0.00000000"/></listOfParameters></kineticLaw></reaction>
<reaction id="R_r59" name="(S)-3-Hydroxybutanoyl-CoA:NAD+ oxidoreductase" reversible="false"><notes><html:p>SUBSYSTEM: Lysine degradation</html:p></notes><listOfReactants><speciesReference species="M_m13" stoichiometry="1"/><speciesReference species="M_m206" stoichiometry="1"/></listOfReactants><listOfProducts><speciesReference species="M_m15" stoichiometry="1"></speciesReference><speciesReference species="M_m16" stoichiometry="1"></speciesReference><speciesReference species="M_m83" stoichiometry="1"></speciesReference></listOfProducts><kineticLaw><math xmlns="http://www.w3.org/1998/Math/MathML"><apply><ci> LOWER_BOUND </ci><ci> UPPER_BOUND </ci><ci> OBJECTIVE_COEFFICIENT </ci></apply></math><listOfParameters><parameter id="LOWER_BOUND" value="     0.00000000"/><parameter id="UPPER_BOUND" value="  1000.00000000"/><parameter id="OBJECTIVE_COEFFICIENT" value="     0.00000000"/></listOfParameters></kineticLaw></reaction>
<reaction id="R_r111" name="4-Trimethylammoniobutanoate,2-oxoglutarate:oxygen oxidoreductase" reversible="false"><notes><html:p>GENE_ASSOCIATION: ( PAS_chr1-1_0127 or PAS_chr1-4_0675 )</html:p><html:p>SUBSYSTEM: Lysine degradation</html:p></notes><listOfReactants><speciesReference species="M_m103" stoichiometry="1"/><speciesReference species="M_m138" stoichiometry="1"/><speciesReference species="M_m207" stoichiometry="1"/></listOfReactants><listOfProducts><speciesReference species="M_m61" stoichiometry="1"></speciesReference><speciesReference species="M_m78" stoichiometry="1"></speciesReference><speciesReference species="M_m112" stoichiometry="1"></speciesReference></listOfProducts><kineticLaw><math xmlns="http://www.w3.org/1998/Math/MathML"><apply><ci> LOWER_BOUND </ci><ci> UPPER_BOUND </ci><ci> OBJECTIVE_COEFFICIENT </ci></apply></math><listOfParameters><parameter id="LOWER_BOUND" value="     0.00000000"/><parameter id="UPPER_BOUND" value="  1000.00000000"/><parameter id="OBJECTIVE_COEFFICIENT" value="     0.00000000"/></listOfParameters></kineticLaw></reaction>
<reaction id="R_r114" name="N6,N6,N6-Trimethyl-L-lysine,2-oxoglutarate:oxygen oxidoreductase" reversible="false"><notes><html:p>SUBSYSTEM: Lysine degradation</html:p></notes><listOfReactants><speciesReference species="M_m103" stoichiometry="1"/><speciesReference species="M_m138" stoichiometry="1"/><speciesReference species="M_m211" stoichiometry="1"/></listOfReactants><listOfProducts><speciesReference species="M_m78" stoichiometry="1"></speciesReference><speciesReference species="M_m112" stoichiometry="1"></speciesReference><speciesReference species="M_m209" stoichiometry="1"></speciesReference></listOfProducts><kineticLaw><math xmlns="http://www.w3.org/1998/Math/MathML"><apply><ci> LOWER_BOUND </ci><ci> UPPER_BOUND </ci><ci> OBJECTIVE_COEFFICIENT </ci></apply></math><listOfParameters><parameter id="LOWER_BOUND" value="     0.00000000"/><parameter id="UPPER_BOUND" value="  1000.00000000"/><parameter id="OBJECTIVE_COEFFICIENT" value="     0.00000000"/></listOfParameters></kineticLaw></reaction>
<reaction id="R_r157" name="4-Trimethylammoniobutanal:NAD+ 1-oxidoreductase" reversible="false"><notes><html:p>SUBSYSTEM: Lysine degradation</html:p></notes><listOfReactants><speciesReference species="M_m5" stoichiometry="1"/><speciesReference species="M_m13" stoichiometry="1"/><speciesReference species="M_m208" stoichiometry="1"/></listOfReactants><listOfProducts><speciesReference species="M_m15" stoichiometry="1"></speciesReference><speciesReference species="M_m16" stoichiometry="1"></speciesReference><speciesReference species="M_m207" stoichiometry="1"></speciesReference></listOfProducts><kineticLaw><math xmlns="http://www.w3.org/1998/Math/MathML"><apply><ci> LOWER_BOUND </ci><ci> UPPER_BOUND </ci><ci> OBJECTIVE_COEFFICIENT </ci></apply></math><listOfParameters><parameter id="LOWER_BOUND" value="     0.00000000"/><parameter id="UPPER_BOUND" value="  1000.00000000"/><parameter id="OBJECTIVE_COEFFICIENT" value="     0.00000000"/></listOfParameters></kineticLaw></reaction>
<reaction id="R_r161" name="L-2-Aminoadipate-6-semialdehyde:NAD+ 6-oxidoreductase" reversible="false"><notes><html:p>GENE_ASSOCIATION: PAS_chr1-4_0153</html:p><html:p>SUBSYSTEM: Lysine degradation</html:p></notes><listOfReactants><speciesReference species="M_m5" stoichiometry="1"/><speciesReference species="M_m13" stoichiometry="1"/><speciesReference species="M_m201" stoichiometry="1"/></listOfReactants><listOfProducts><speciesReference species="M_m15" stoichiometry="1"></speciesReference><speciesReference species="M_m16" stoichiometry="1"></speciesReference><speciesReference species="M_m197" stoichiometry="1"></speciesReference></listOfProducts><kineticLaw><math xmlns="http://www.w3.org/1998/Math/MathML"><apply><ci> LOWER_BOUND </ci><ci> UPPER_BOUND </ci><ci> OBJECTIVE_COEFFICIENT </ci></apply></math><listOfParameters><parameter id="LOWER_BOUND" value="     0.00000000"/><parameter id="UPPER_BOUND" value="  1000.00000000"/><parameter id="OBJECTIVE_COEFFICIENT" value="     0.00000000"/></listOfParameters></kineticLaw></reaction>
<reaction id="R_r174" name="2-oxoadipate dehydrogenase complex" reversible="false"><notes><html:p>GENE_ASSOCIATION: ( PAS_chr2-1_0089 or PAS_chr1-3_0094 )</html:p><html:p>SUBSYSTEM: Lysine degradation</html:p></notes><listOfReactants><speciesReference species="M_m13" stoichiometry="1"/><speciesReference species="M_m58" stoichiometry="1"/><speciesReference species="M_m196" stoichiometry="1"/></listOfReactants><listOfProducts><speciesReference species="M_m15" stoichiometry="1"></speciesReference><speciesReference species="M_m16" stoichiometry="1"></speciesReference><speciesReference species="M_m78" stoichiometry="1"></speciesReference><speciesReference species="M_m204" stoichiometry="1"></speciesReference></listOfProducts><kineticLaw><math xmlns="http://www.w3.org/1998/Math/MathML"><apply><ci> LOWER_BOUND </ci><ci> UPPER_BOUND </ci><ci> OBJECTIVE_COEFFICIENT </ci></apply></math><listOfParameters><parameter id="LOWER_BOUND" value="     0.00000000"/><parameter id="UPPER_BOUND" value="  1000.00000000"/><parameter id="OBJECTIVE_COEFFICIENT" value="     0.00000000"/></listOfParameters></kineticLaw></reaction>
<reaction id="R_r233" name="Glutaryl-CoA:(acceptor) 2,3-oxidoreductase " reversible="false"><notes><html:p>SUBSYSTEM: Lysine degradation</html:p></notes><listOfReactants><speciesReference species="M_m13" stoichiometry="1"/><speciesReference species="M_m204" stoichiometry="1"/></listOfReactants><listOfProducts><speciesReference species="M_m15" stoichiometry="1"></speciesReference><speciesReference species="M_m16" stoichiometry="1"></speciesReference><speciesReference species="M_m78" stoichiometry="1"></speciesReference><speciesReference species="M_m205" stoichiometry="1"></speciesReference></listOfProducts><kineticLaw><math xmlns="http://www.w3.org/1998/Math/MathML"><apply><ci> LOWER_BOUND </ci><ci> UPPER_BOUND </ci><ci> OBJECTIVE_COEFFICIENT </ci></apply></math><listOfParameters><parameter id="LOWER_BOUND" value="     0.00000000"/><parameter id="UPPER_BOUND" value="  1000.00000000"/><parameter id="OBJECTIVE_COEFFICIENT" value="     0.00000000"/></listOfParameters></kineticLaw></reaction>
<reaction id="R_r297" name="S-Adenosyl-L-methionine:cytochrome-c-L-lysine N6-methyltransferase" reversible="false"><notes><html:p>GENE_ASSOCIATION: ( PAS_chr2-2_0494 or PAS_chr3_1133 )</html:p><html:p>SUBSYSTEM: Lysine degradation</html:p></notes><listOfReactants><speciesReference species="M_m213" stoichiometry="1"/><speciesReference species="M_m214" stoichiometry="1"/></listOfReactants><listOfProducts><speciesReference species="M_m215" stoichiometry="1"></speciesReference><speciesReference species="M_m218" stoichiometry="1"></speciesReference></listOfProducts><kineticLaw><math xmlns="http://www.w3.org/1998/Math/MathML"><apply><ci> LOWER_BOUND </ci><ci> UPPER_BOUND </ci><ci> OBJECTIVE_COEFFICIENT </ci></apply></math><listOfParameters><parameter id="LOWER_BOUND" value="     0.00000000"/><parameter id="UPPER_BOUND" value="  1000.00000000"/><parameter id="OBJECTIVE_COEFFICIENT" value="     0.00000000"/></listOfParameters></kineticLaw></reaction>
<reaction id="R_r298" name="S-Adenosyl-L-methionine:cytochrome-c-L-lysine N6-methyltransferase" reversible="false"><notes><html:p>GENE_ASSOCIATION: ( PAS_chr2-2_0494 or PAS_chr3_1133 )</html:p><html:p>SUBSYSTEM: Lysine degradation</html:p></notes><listOfReactants><speciesReference species="M_m213" stoichiometry="1"/><speciesReference species="M_m218" stoichiometry="1"/></listOfReactants><listOfProducts><speciesReference species="M_m215" stoichiometry="1"></speciesReference><speciesReference species="M_m216" stoichiometry="1"></speciesReference></listOfProducts><kineticLaw><math xmlns="http://www.w3.org/1998/Math/MathML"><apply><ci> LOWER_BOUND </ci><ci> UPPER_BOUND </ci><ci> OBJECTIVE_COEFFICIENT </ci></apply></math><listOfParameters><parameter id="LOWER_BOUND" value="     0.00000000"/><parameter id="UPPER_BOUND" value="  1000.00000000"/><parameter id="OBJECTIVE_COEFFICIENT" value="     0.00000000"/></listOfParameters></kineticLaw></reaction>
<reaction id="R_r299" name="histone-lysine N-methyltransferase" reversible="false"><notes><html:p>GENE_ASSOCIATION: ( PAS_chr1-4_0287 or PAS_chr2-2_0494 or PAS_chr3_1133 )</html:p><html:p>SUBSYSTEM: Lysine degradation</html:p></notes><listOfReactants><speciesReference species="M_m212" stoichiometry="1"/><speciesReference species="M_m213" stoichiometry="1"/></listOfReactants><listOfProducts><speciesReference species="M_m214" stoichiometry="1"></speciesReference><speciesReference species="M_m215" stoichiometry="1"></speciesReference></listOfProducts><kineticLaw><math xmlns="http://www.w3.org/1998/Math/MathML"><apply><ci> LOWER_BOUND </ci><ci> UPPER_BOUND </ci><ci> OBJECTIVE_COEFFICIENT </ci></apply></math><listOfParameters><parameter id="LOWER_BOUND" value="     0.00000000"/><parameter id="UPPER_BOUND" value="  1000.00000000"/><parameter id="OBJECTIVE_COEFFICIENT" value="     0.00000000"/></listOfParameters></kineticLaw></reaction>
<reaction id="R_r778" name="Hydrolases" reversible="false"><notes><html:p>GENE_ASSOCIATION: ( PAS_chr1-4_0187 or PAS_chr4_0874 )</html:p><html:p>SUBSYSTEM: Lysine degradation</html:p></notes><listOfReactants><speciesReference species="M_m5" stoichiometry="2"/><speciesReference species="M_m216" stoichiometry="1"/></listOfReactants><listOfProducts><speciesReference species="M_m211" stoichiometry="1"></speciesReference><speciesReference species="M_m217" stoichiometry="2"></speciesReference></listOfProducts><kineticLaw><math xmlns="http://www.w3.org/1998/Math/MathML"><apply><ci> LOWER_BOUND </ci><ci> UPPER_BOUND </ci><ci> OBJECTIVE_COEFFICIENT </ci></apply></math><listOfParameters><parameter id="LOWER_BOUND" value="     0.00000000"/><parameter id="UPPER_BOUND" value="  1000.00000000"/><parameter id="OBJECTIVE_COEFFICIENT" value="     0.00000000"/></listOfParameters></kineticLaw></reaction>
<reaction id="R_r871" name="3-hydroxy-6-N-trimethyllysine aldolase" reversible="false"><notes><html:p>SUBSYSTEM: Lysine degradation</html:p></notes><listOfReactants><speciesReference species="M_m209" stoichiometry="1"/></listOfReactants><listOfProducts><speciesReference species="M_m208" stoichiometry="1"></speciesReference><speciesReference species="M_m210" stoichiometry="1"></speciesReference></listOfProducts><kineticLaw><math xmlns="http://www.w3.org/1998/Math/MathML"><apply><ci> LOWER_BOUND </ci><ci> UPPER_BOUND </ci><ci> OBJECTIVE_COEFFICIENT </ci></apply></math><listOfParameters><parameter id="LOWER_BOUND" value="     0.00000000"/><parameter id="UPPER_BOUND" value="  1000.00000000"/><parameter id="OBJECTIVE_COEFFICIENT" value="     0.00000000"/></listOfParameters></kineticLaw></reaction>
<reaction id="R_r904" name="(S)-3-Hydroxybutanoyl-CoA hydro-lyase" reversible="false"><notes><html:p>SUBSYSTEM: Lysine degradation</html:p></notes><listOfReactants><speciesReference species="M_m5" stoichiometry="1"/><speciesReference species="M_m205" stoichiometry="1"/></listOfReactants><listOfProducts><speciesReference species="M_m206" stoichiometry="1"></speciesReference></listOfProducts><kineticLaw><math xmlns="http://www.w3.org/1998/Math/MathML"><apply><ci> LOWER_BOUND </ci><ci> UPPER_BOUND </ci><ci> OBJECTIVE_COEFFICIENT </ci></apply></math><listOfParameters><parameter id="LOWER_BOUND" value="     0.00000000"/><parameter id="UPPER_BOUND" value="  1000.00000000"/><parameter id="OBJECTIVE_COEFFICIENT" value="     0.00000000"/></listOfParameters></kineticLaw></reaction>
<reaction id="R_r168" name="Phenylacetaldehyde:NAD+ oxidoreductase" reversible="false"><notes><html:p>SUBSYSTEM: Phenylalanine metabolism</html:p></notes><listOfReactants><speciesReference species="M_m5" stoichiometry="1"/><speciesReference species="M_m13" stoichiometry="1"/><speciesReference species="M_m281" stoichiometry="1"/></listOfReactants><listOfProducts><speciesReference species="M_m15" stoichiometry="1"></speciesReference><speciesReference species="M_m16" stoichiometry="1"></speciesReference><speciesReference species="M_m282" stoichiometry="1"></speciesReference></listOfProducts><kineticLaw><math xmlns="http://www.w3.org/1998/Math/MathML"><apply><ci> LOWER_BOUND </ci><ci> UPPER_BOUND </ci><ci> OBJECTIVE_COEFFICIENT </ci></apply></math><listOfParameters><parameter id="LOWER_BOUND" value="     0.00000000"/><parameter id="UPPER_BOUND" value="  1000.00000000"/><parameter id="OBJECTIVE_COEFFICIENT" value="     0.00000000"/></listOfParameters></kineticLaw></reaction>
<reaction id="R_r861" name="3-(indol-3-yl)pyruvate carboxy-lyase" reversible="false"><notes><html:p>GENE_ASSOCIATION: ( PAS_chr3_0095 or PAS_chr4_0314 )</html:p><html:p>SUBSYSTEM: Phenylalanine metabolism</html:p></notes><listOfReactants><speciesReference species="M_m271" stoichiometry="1"/></listOfReactants><listOfProducts><speciesReference species="M_m78" stoichiometry="1"></speciesReference><speciesReference species="M_m281" stoichiometry="1"></speciesReference></listOfProducts><kineticLaw><math xmlns="http://www.w3.org/1998/Math/MathML"><apply><ci> LOWER_BOUND </ci><ci> UPPER_BOUND </ci><ci> OBJECTIVE_COEFFICIENT </ci></apply></math><listOfParameters><parameter id="LOWER_BOUND" value="     0.00000000"/><parameter id="UPPER_BOUND" value="  1000.00000000"/><parameter id="OBJECTIVE_COEFFICIENT" value="     0.00000000"/></listOfParameters></kineticLaw></reaction>
<reaction id="R_r1331" name="unclear reaction" reversible="false"><notes><html:p>SUBSYSTEM: Phenylalanine metabolism</html:p></notes><listOfReactants><speciesReference species="M_m282" stoichiometry="1"/></listOfReactants><listOfProducts><speciesReference species="M_m283" stoichiometry="1"></speciesReference></listOfProducts><kineticLaw><math xmlns="http://www.w3.org/1998/Math/MathML"><apply><ci> LOWER_BOUND </ci><ci> UPPER_BOUND </ci><ci> OBJECTIVE_COEFFICIENT </ci></apply></math><listOfParameters><parameter id="LOWER_BOUND" value="     0.00000000"/><parameter id="UPPER_BOUND" value="  1000.00000000"/><parameter id="OBJECTIVE_COEFFICIENT" value="     0.00000000"/></listOfParameters></kineticLaw></reaction>
<reaction id="R_r41" name="Shikimate:NADP+ 3-oxidoreductase" reversible="false"><notes><html:p>GENE_ASSOCIATION: PAS_chr3_0506</html:p><html:p>SUBSYSTEM: Phenylalanine, tyrosine and tryptophan biosynthesis</html:p></notes><listOfReactants><speciesReference species="M_m16" stoichiometry="1"/><speciesReference species="M_m92" stoichiometry="1"/><speciesReference species="M_m265" stoichiometry="1"/></listOfReactants><listOfProducts><speciesReference species="M_m91" stoichiometry="1"></speciesReference><speciesReference species="M_m266" stoichiometry="1"></speciesReference></listOfProducts><kineticLaw><math xmlns="http://www.w3.org/1998/Math/MathML"><apply><ci> LOWER_BOUND </ci><ci> UPPER_BOUND </ci><ci> OBJECTIVE_COEFFICIENT </ci></apply></math><listOfParameters><parameter id="LOWER_BOUND" value="     0.00000000"/><parameter id="UPPER_BOUND" value="  1000.00000000"/><parameter id="OBJECTIVE_COEFFICIENT" value="     0.00000000"/></listOfParameters></kineticLaw></reaction>
<reaction id="R_r181" name="Prephenate:NADP+ oxidoreductase(decarboxylating)" reversible="false"><notes><html:p>GENE_ASSOCIATION: PAS_chr2-2_0317</html:p><html:p>SUBSYSTEM: Phenylalanine, tyrosine and tryptophan biosynthesis</html:p></notes><listOfReactants><speciesReference species="M_m91" stoichiometry="1"/><speciesReference species="M_m270" stoichiometry="1"/></listOfReactants><listOfProducts><speciesReference species="M_m16" stoichiometry="1"></speciesReference><speciesReference species="M_m78" stoichiometry="1"></speciesReference><speciesReference species="M_m92" stoichiometry="1"></speciesReference><speciesReference species="M_m273" stoichiometry="1"></speciesReference></listOfProducts><kineticLaw><math xmlns="http://www.w3.org/1998/Math/MathML"><apply><ci> LOWER_BOUND </ci><ci> UPPER_BOUND </ci><ci> OBJECTIVE_COEFFICIENT </ci></apply></math><listOfParameters><parameter id="LOWER_BOUND" value="     0.00000000"/><parameter id="UPPER_BOUND" value="  1000.00000000"/><parameter id="OBJECTIVE_COEFFICIENT" value="     0.00000000"/></listOfParameters></kineticLaw></reaction>
<reaction id="R_r480" name="N-(5-Phospho-D-ribosyl)anthranilate:pyrophosphate" reversible="false"><notes><html:p>GENE_ASSOCIATION: PAS_chr4_0294</html:p><html:p>SUBSYSTEM: Phenylalanine, tyrosine and tryptophan biosynthesis</html:p></notes><listOfReactants><speciesReference species="M_m147" stoichiometry="1"/><speciesReference species="M_m275" stoichiometry="1"/></listOfReactants><listOfProducts><speciesReference species="M_m23" stoichiometry="1"></speciesReference><speciesReference species="M_m276" stoichiometry="1"></speciesReference></listOfProducts><kineticLaw><math xmlns="http://www.w3.org/1998/Math/MathML"><apply><ci> LOWER_BOUND </ci><ci> UPPER_BOUND </ci><ci> OBJECTIVE_COEFFICIENT </ci></apply></math><listOfParameters><parameter id="LOWER_BOUND" value="     0.00000000"/><parameter id="UPPER_BOUND" value="  1000.00000000"/><parameter id="OBJECTIVE_COEFFICIENT" value="     0.00000000"/></listOfParameters></kineticLaw></reaction>
<reaction id="R_r499" name="Phosphoenolpyruvate:3-phosphoshikimate" reversible="false"><notes><html:p>GENE_ASSOCIATION: PAS_chr3_0506</html:p><html:p>SUBSYSTEM: Phenylalanine, tyrosine and tryptophan biosynthesis</html:p></notes><listOfReactants><speciesReference species="M_m19" stoichiometry="1"/><speciesReference species="M_m267" stoichiometry="1"/></listOfReactants><listOfProducts><speciesReference species="M_m7" stoichiometry="1"></speciesReference><speciesReference species="M_m268" stoichiometry="1"></speciesReference></listOfProducts><kineticLaw><math xmlns="http://www.w3.org/1998/Math/MathML"><apply><ci> LOWER_BOUND </ci><ci> UPPER_BOUND </ci><ci> OBJECTIVE_COEFFICIENT </ci></apply></math><listOfParameters><parameter id="LOWER_BOUND" value="     0.00000000"/><parameter id="UPPER_BOUND" value="  1000.00000000"/><parameter id="OBJECTIVE_COEFFICIENT" value="     0.00000000"/></listOfParameters></kineticLaw></reaction>
<reaction id="R_r510" name="Phosphoenolpyruvate:D-erythrose-4-phosphate" reversible="false"><notes><html:p>GENE_ASSOCIATION: ( PAS_chr1-4_0218 or PAS_chr3_0936 )</html:p><html:p>SUBSYSTEM: Phenylalanine, tyrosine and tryptophan biosynthesis</html:p></notes><listOfReactants><speciesReference species="M_m5" stoichiometry="1"/><speciesReference species="M_m19" stoichiometry="1"/><speciesReference species="M_m150" stoichiometry="1"/></listOfReactants><listOfProducts><speciesReference species="M_m7" stoichiometry="1"></speciesReference><speciesReference species="M_m263" stoichiometry="1"></speciesReference></listOfProducts><kineticLaw><math xmlns="http://www.w3.org/1998/Math/MathML"><apply><ci> LOWER_BOUND </ci><ci> UPPER_BOUND </ci><ci> OBJECTIVE_COEFFICIENT </ci></apply></math><listOfParameters><parameter id="LOWER_BOUND" value="     0.00000000"/><parameter id="UPPER_BOUND" value="  1000.00000000"/><parameter id="OBJECTIVE_COEFFICIENT" value="     0.00000000"/></listOfParameters></kineticLaw></reaction>
<reaction id="R_r522" name="L-Phenylalanine:2-oxoglutarate aminotransferase" reversible="true"><notes><html:p>GENE_ASSOCIATION: ( PAS_chr1-4_0608 or PAS_chr4_0147 )</html:p><html:p>SUBSYSTEM: Phenylalanine, tyrosine and tryptophan biosynthesis</html:p></notes><listOfReactants><speciesReference species="M_m154" stoichiometry="1"/><speciesReference species="M_m271" stoichiometry="1"/></listOfReactants><listOfProducts><speciesReference species="M_m103" stoichiometry="1"></speciesReference><speciesReference species="M_m272" stoichiometry="1"></speciesReference></listOfProducts><kineticLaw><math xmlns="http://www.w3.org/1998/Math/MathML"><apply><ci> LOWER_BOUND </ci><ci> UPPER_BOUND </ci><ci> OBJECTIVE_COEFFICIENT </ci></apply></math><listOfParameters><parameter id="LOWER_BOUND" value=" -1000.00000000"/><parameter id="UPPER_BOUND" value="  1000.00000000"/><parameter id="OBJECTIVE_COEFFICIENT" value="     0.00000000"/></listOfParameters></kineticLaw></reaction>
<reaction id="R_r523" name="L-Tyrosine:2-oxoglutarate aminotransferase" reversible="true"><notes><html:p>GENE_ASSOCIATION: ( PAS_chr1-4_0608 or PAS_chr4_0147 )</html:p><html:p>SUBSYSTEM: Phenylalanine, tyrosine and tryptophan biosynthesis</html:p></notes><listOfReactants><speciesReference species="M_m154" stoichiometry="1"/><speciesReference species="M_m273" stoichiometry="1"/></listOfReactants><listOfProducts><speciesReference species="M_m103" stoichiometry="1"></speciesReference><speciesReference species="M_m274" stoichiometry="1"></speciesReference></listOfProducts><kineticLaw><math xmlns="http://www.w3.org/1998/Math/MathML"><apply><ci> LOWER_BOUND </ci><ci> UPPER_BOUND </ci><ci> OBJECTIVE_COEFFICIENT </ci></apply></math><listOfParameters><parameter id="LOWER_BOUND" value=" -1000.00000000"/><parameter id="UPPER_BOUND" value="  1000.00000000"/><parameter id="OBJECTIVE_COEFFICIENT" value="     0.00000000"/></listOfParameters></kineticLaw></reaction>
<reaction id="R_r585" name="ATP:shikimate 3-phosphotransferase" reversible="false"><notes><html:p>GENE_ASSOCIATION: PAS_chr3_0506</html:p><html:p>SUBSYSTEM: Phenylalanine, tyrosine and tryptophan biosynthesis</html:p></notes><listOfReactants><speciesReference species="M_m1" stoichiometry="1"/><speciesReference species="M_m266" stoichiometry="1"/></listOfReactants><listOfProducts><speciesReference species="M_m3" stoichiometry="1"></speciesReference><speciesReference species="M_m267" stoichiometry="1"></speciesReference></listOfProducts><kineticLaw><math xmlns="http://www.w3.org/1998/Math/MathML"><apply><ci> LOWER_BOUND </ci><ci> UPPER_BOUND </ci><ci> OBJECTIVE_COEFFICIENT </ci></apply></math><listOfParameters><parameter id="LOWER_BOUND" value="     0.00000000"/><parameter id="UPPER_BOUND" value="  1000.00000000"/><parameter id="OBJECTIVE_COEFFICIENT" value="     0.00000000"/></listOfParameters></kineticLaw></reaction>
<reaction id="R_r863" name="1-(2-Carboxyphenylamino)-1-deoxy-D-ribulose-5-phosphate" reversible="false"><notes><html:p>GENE_ASSOCIATION: PAS_chr3_0962</html:p><html:p>SUBSYSTEM: Phenylalanine, tyrosine and tryptophan biosynthesis</html:p></notes><listOfReactants><speciesReference species="M_m277" stoichiometry="1"/></listOfReactants><listOfProducts><speciesReference species="M_m5" stoichiometry="1"></speciesReference><speciesReference species="M_m78" stoichiometry="1"></speciesReference><speciesReference species="M_m278" stoichiometry="1"></speciesReference></listOfProducts><kineticLaw><math xmlns="http://www.w3.org/1998/Math/MathML"><apply><ci> LOWER_BOUND </ci><ci> UPPER_BOUND </ci><ci> OBJECTIVE_COEFFICIENT </ci></apply></math><listOfParameters><parameter id="LOWER_BOUND" value="     0.00000000"/><parameter id="UPPER_BOUND" value="  1000.00000000"/><parameter id="OBJECTIVE_COEFFICIENT" value="     0.00000000"/></listOfParameters></kineticLaw></reaction>
<reaction id="R_r879" name="chorismate pyruvate-lyase (amino-accepting; anthranilate-forming)" reversible="false"><notes><html:p>GENE_ASSOCIATION: ( PAS_chr3_0962 or PAS_chr2-1_0158 or PAS_chr2-2_0075 )</html:p><html:p>SUBSYSTEM: Phenylalanine, tyrosine and tryptophan biosynthesis</html:p></notes><listOfReactants><speciesReference species="M_m163" stoichiometry="1"/><speciesReference species="M_m269" stoichiometry="1"/></listOfReactants><listOfProducts><speciesReference species="M_m20" stoichiometry="1"></speciesReference><speciesReference species="M_m154" stoichiometry="1"></speciesReference><speciesReference species="M_m275" stoichiometry="1"></speciesReference></listOfProducts><kineticLaw><math xmlns="http://www.w3.org/1998/Math/MathML"><apply><ci> LOWER_BOUND </ci><ci> UPPER_BOUND </ci><ci> OBJECTIVE_COEFFICIENT </ci></apply></math><listOfParameters><parameter id="LOWER_BOUND" value="     0.00000000"/><parameter id="UPPER_BOUND" value="  1000.00000000"/><parameter id="OBJECTIVE_COEFFICIENT" value="     0.00000000"/></listOfParameters></kineticLaw></reaction>
<reaction id="R_r889" name="3-Dehydroquinate hydro-lyase" reversible="false"><notes><html:p>GENE_ASSOCIATION: PAS_chr3_0506</html:p><html:p>SUBSYSTEM: Phenylalanine, tyrosine and tryptophan biosynthesis</html:p></notes><listOfReactants><speciesReference species="M_m264" stoichiometry="1"/></listOfReactants><listOfProducts><speciesReference species="M_m5" stoichiometry="1"></speciesReference><speciesReference species="M_m265" stoichiometry="1"></speciesReference></listOfProducts><kineticLaw><math xmlns="http://www.w3.org/1998/Math/MathML"><apply><ci> LOWER_BOUND </ci><ci> UPPER_BOUND </ci><ci> OBJECTIVE_COEFFICIENT </ci></apply></math><listOfParameters><parameter id="LOWER_BOUND" value="     0.00000000"/><parameter id="UPPER_BOUND" value="  1000.00000000"/><parameter id="OBJECTIVE_COEFFICIENT" value="     0.00000000"/></listOfParameters></kineticLaw></reaction>
<reaction id="R_r912" name="L-serine hydro-lyase (adding indole; L-tryptophan-forming)" reversible="false"><notes><html:p>GENE_ASSOCIATION: ( PAS_chr3_0634 or PAS_chr2-1_0679 )</html:p><html:p>SUBSYSTEM: Phenylalanine, tyrosine and tryptophan biosynthesis</html:p></notes><listOfReactants><speciesReference species="M_m278" stoichiometry="1"/><speciesReference species="M_m279" stoichiometry="1"/></listOfReactants><listOfProducts><speciesReference species="M_m5" stoichiometry="1"></speciesReference><speciesReference species="M_m12" stoichiometry="1"></speciesReference><speciesReference species="M_m280" stoichiometry="1"></speciesReference></listOfProducts><kineticLaw><math xmlns="http://www.w3.org/1998/Math/MathML"><apply><ci> LOWER_BOUND </ci><ci> UPPER_BOUND </ci><ci> OBJECTIVE_COEFFICIENT </ci></apply></math><listOfParameters><parameter id="LOWER_BOUND" value="     0.00000000"/><parameter id="UPPER_BOUND" value="  1000.00000000"/><parameter id="OBJECTIVE_COEFFICIENT" value="     0.00000000"/></listOfParameters></kineticLaw></reaction>
<reaction id="R_r913" name="(1S,2R)-1-C-(indol-3-yl)glycerol 3-phosphate D-glyceraldehyde-3-phosphate lyase" reversible="true"><notes><html:p>GENE_ASSOCIATION: ( PAS_chr3_0634 or PAS_chr2-1_0679 )</html:p><html:p>SUBSYSTEM: Phenylalanine, tyrosine and tryptophan biosynthesis</html:p></notes><listOfReactants><speciesReference species="M_m278" stoichiometry="1"/></listOfReactants><listOfProducts><speciesReference species="M_m12" stoichiometry="1"></speciesReference><speciesReference species="M_m299" stoichiometry="1"></speciesReference></listOfProducts><kineticLaw><math xmlns="http://www.w3.org/1998/Math/MathML"><apply><ci> LOWER_BOUND </ci><ci> UPPER_BOUND </ci><ci> OBJECTIVE_COEFFICIENT </ci></apply></math><listOfParameters><parameter id="LOWER_BOUND" value=" -1000.00000000"/><parameter id="UPPER_BOUND" value="  1000.00000000"/><parameter id="OBJECTIVE_COEFFICIENT" value="     0.00000000"/></listOfParameters></kineticLaw></reaction>
[truncated: 1,058,494 more chars]
