# Supplementary material for: Do genome-scale models need exact solvers or clearer standards?
Source: Mol Syst Biol. 2015 Oct 14;11(10):831. doi: 10.15252/msb.20156157 (PMC4631202; doi:10.15252/msb.20156157)
Supplement: Supplementary file 2 — Dataset EV1 [file msb0011-0831-sd2.zip › m_model_collection-master/sbml/iMA871.xml]

<?xml version="1.0" encoding="UTF-8" ?><sbml xmlns="http://www.sbml.org/sbml/level2/version3" level="2" version="3"><model metaid="metaid_ANIG" id="ANIG" name="A. niger genome-scale model"><annotation><rdf:RDF xmlns:rdf="http://www.w3.org/1999/02/22-rdf-syntax-ns#" xmlns:dc="http://purl.org/dc/elements/1.1/" xmlns:dcterms="http://purl.org/dc/terms/" xmlns:vCard="http://www.w3.org/2001/vcard-rdf/3.0#" xmlns:bqbiol="http://biomodels.net/biology-qualifiers/" xmlns:bqmodel="http://biomodels.net/model-qualifiers/"><rdf:Description rdf:about="#metaid_ANIG"></rdf:Description></rdf:RDF></annotation>
<listOfUnitDefinitions><unitDefinition id="mmol_per_gDW_per_hr"><listOfUnits><unit kind="mole" scale="-3"/><unit kind="second" multiplier="0.00027778" exponent="-1"/></listOfUnits></unitDefinition></listOfUnitDefinitions>
<listOfCompartments><compartment metaid="metaid_C_c" id="C_c" name="Cytoplasm" outside="C_e" spatialDimensions="3" sboTerm="SBO:0000290"><annotation><rdf:RDF xmlns:rdf="http://www.w3.org/1999/02/22-rdf-syntax-ns#" xmlns:dc="http://purl.org/dc/elements/1.1/" xmlns:dcterms="http://purl.org/dc/terms/" xmlns:vCard="http://www.w3.org/2001/vcard-rdf/3.0#" xmlns:bqbiol="http://biomodels.net/biology-qualifiers/" xmlns:bqmodel="http://biomodels.net/model-qualifiers/"><rdf:Description rdf:about="#metaid_C_c"><bqbiol:is><rdf:Bag><rdf:li rdf:resource="urn:miriam:obo.go:GO:0005737"/></rdf:Bag></bqbiol:is></rdf:Description></rdf:RDF></annotation></compartment><compartment metaid="metaid_C_b" id="C_b" name="Boundary" spatialDimensions="3" sboTerm="SBO:0000290"></compartment><compartment metaid="metaid_C_e" id="C_e" name="Extracellular" outside="C_b" spatialDimensions="3" sboTerm="SBO:0000290"><annotation><rdf:RDF xmlns:rdf="http://www.w3.org/1999/02/22-rdf-syntax-ns#" xmlns:dc="http://purl.org/dc/elements/1.1/" xmlns:dcterms="http://purl.org/dc/terms/" xmlns:vCard="http://www.w3.org/2001/vcard-rdf/3.0#" xmlns:bqbiol="http://biomodels.net/biology-qualifiers/" xmlns:bqmodel="http://biomodels.net/model-qualifiers/"><rdf:Description rdf:about="#metaid_C_e"><bqbiol:is><rdf:Bag><rdf:li rdf:resource="urn:miriam:obo.go:GO:0005576"/></rdf:Bag></bqbiol:is></rdf:Description></rdf:RDF></annotation></compartment><compartment metaid="metaid_C_m" id="C_m" name="Mitochondria" outside="C_c" spatialDimensions="3" sboTerm="SBO:0000290"><annotation><rdf:RDF xmlns:rdf="http://www.w3.org/1999/02/22-rdf-syntax-ns#" xmlns:dc="http://purl.org/dc/elements/1.1/" xmlns:dcterms="http://purl.org/dc/terms/" xmlns:vCard="http://www.w3.org/2001/vcard-rdf/3.0#" xmlns:bqbiol="http://biomodels.net/biology-qualifiers/" xmlns:bqmodel="http://biomodels.net/model-qualifiers/"><rdf:Description rdf:about="#metaid_C_m"><bqbiol:is><rdf:Bag><rdf:li rdf:resource="urn:miriam:obo.go:GO:0005739"/></rdf:Bag></bqbiol:is></rdf:Description></rdf:RDF></annotation></compartment></listOfCompartments>
<listOfSpecies><species metaid="metaid_M_13GLUCAN" id="M_13GLUCAN" name="1,3-beta-D-Glucan" compartment="C_c" boundaryCondition="false" sboTerm="SBO:0000299"><notes><body xmlns="http://www.w3.org/1999/xhtml"><p>FORMULA: (C6H10O5)n</p></body></notes><annotation><rdf:RDF xmlns:rdf="http://www.w3.org/1999/02/22-rdf-syntax-ns#" xmlns:dc="http://purl.org/dc/elements/1.1/" xmlns:dcterms="http://purl.org/dc/terms/" xmlns:vCard="http://www.w3.org/2001/vcard-rdf/3.0#" xmlns:bqbiol="http://biomodels.net/biology-qualifiers/" xmlns:bqmodel="http://biomodels.net/model-qualifiers/"><rdf:Description rdf:about="#metaid_M_13GLUCAN"><bqbiol:is><rdf:Bag><rdf:li rdf:resource="urn:miriam:obo.chebi:CHEBI:37671"/></rdf:Bag></bqbiol:is></rdf:Description></rdf:RDF></annotation></species>
<species metaid="metaid_M_13GLUCANe" id="M_13GLUCANe" name="1,3-beta-D-Glucan" compartment="C_e" boundaryCondition="false" sboTerm="SBO:0000299"><notes><body xmlns="http://www.w3.org/1999/xhtml"><p>FORMULA: (C6H10O5)n</p></body></notes><annotation><rdf:RDF xmlns:rdf="http://www.w3.org/1999/02/22-rdf-syntax-ns#" xmlns:dc="http://purl.org/dc/elements/1.1/" xmlns:dcterms="http://purl.org/dc/terms/" xmlns:vCard="http://www.w3.org/2001/vcard-rdf/3.0#" xmlns:bqbiol="http://biomodels.net/biology-qualifiers/" xmlns:bqmodel="http://biomodels.net/model-qualifiers/"><rdf:Description rdf:about="#metaid_M_13GLUCANe"><bqbiol:is><rdf:Bag><rdf:li rdf:resource="urn:miriam:obo.chebi:CHEBI:37671"/></rdf:Bag></bqbiol:is></rdf:Description></rdf:RDF></annotation></species>
<species metaid="metaid_M_13PDG" id="M_13PDG" name="1,3-Bisphospho-D-glycerate" compartment="C_c" boundaryCondition="false" sboTerm="SBO:0000299"></species>
<species metaid="metaid_M_14GLUCAN" id="M_14GLUCAN" name="1,4-alphaglucan" compartment="C_c" boundaryCondition="false" sboTerm="SBO:0000299"></species>
<species metaid="metaid_M_2D3DGALT" id="M_2D3DGALT" name="2-Dehydro-3-deoxy-D-galactonate" compartment="C_c" boundaryCondition="false" sboTerm="SBO:0000299"><annotation><in:inchi xmlns:in="http://biomodels.net/inchi" metaid="metaid_M_2D3DGALT_inchi">InChI=1/C6H10O6/c7-2-5(10)3(8)1-4(9)6(11)12/h3,5,7-8,10H,1-2H2,(H,11,12)/t3-,5-/m1/s1/f/h11H</in:inchi><rdf:RDF xmlns:rdf="http://www.w3.org/1999/02/22-rdf-syntax-ns#" xmlns:dc="http://purl.org/dc/elements/1.1/" xmlns:dcterms="http://purl.org/dc/terms/" xmlns:vCard="http://www.w3.org/2001/vcard-rdf/3.0#" xmlns:bqbiol="http://biomodels.net/biology-qualifiers/" xmlns:bqmodel="http://biomodels.net/model-qualifiers/"><rdf:Description rdf:about="#metaid_M_2D3DGALT"><bqbiol:is><rdf:Bag><rdf:li rdf:resource="#metaid_M_2D3DGALT_inchi" /><rdf:li rdf:resource="urn:miriam:obo.chebi:CHEBI:17028"/></rdf:Bag></bqbiol:is></rdf:Description></rdf:RDF></annotation></species>
<species metaid="metaid_M_2HPAC" id="M_2HPAC" name="2-hydroxyphenylacetic acid" compartment="C_c" boundaryCondition="false" sboTerm="SBO:0000299"></species>
<species metaid="metaid_M_2MAC" id="M_2MAC" name="2-maleyl acetate" compartment="C_c" boundaryCondition="false" sboTerm="SBO:0000299"></species>
<species metaid="metaid_M_2MACOm" id="M_2MACOm" name="2-methyl aconitate" compartment="C_m" boundaryCondition="false" sboTerm="SBO:0000299"></species>
<species metaid="metaid_M_2MCITm" id="M_2MCITm" name="2-methyl citrate" compartment="C_m" boundaryCondition="false" sboTerm="SBO:0000299"></species>
<species metaid="metaid_M_2MICITm" id="M_2MICITm" name="2-methyl isocitrate" compartment="C_m" boundaryCondition="false" sboTerm="SBO:0000299"></species>
<species metaid="metaid_M_2PG" id="M_2PG" name="2-Phospho-D-glycerate" compartment="C_c" boundaryCondition="false" sboTerm="SBO:0000299"><annotation><in:inchi xmlns:in="http://biomodels.net/inchi" metaid="metaid_M_2PG_inchi">InChI=1/C3H7O7P/c4-1-2(3(5)6)10-11(7,8)9/h2,4H,1H2,(H,5,6)(H2,7,8,9)/t2-/m1/s1</in:inchi><rdf:RDF xmlns:rdf="http://www.w3.org/1999/02/22-rdf-syntax-ns#" xmlns:dc="http://purl.org/dc/elements/1.1/" xmlns:dcterms="http://purl.org/dc/terms/" xmlns:vCard="http://www.w3.org/2001/vcard-rdf/3.0#" xmlns:bqbiol="http://biomodels.net/biology-qualifiers/" xmlns:bqmodel="http://biomodels.net/model-qualifiers/"><rdf:Description rdf:about="#metaid_M_2PG"><bqbiol:is><rdf:Bag><rdf:li rdf:resource="#metaid_M_2PG_inchi" /><rdf:li rdf:resource="urn:miriam:obo.chebi:CHEBI:17835"/></rdf:Bag></bqbiol:is></rdf:Description></rdf:RDF></annotation></species>
<species metaid="metaid_M_345THBe" id="M_345THBe" name="Gallic acid" compartment="C_e" boundaryCondition="false" sboTerm="SBO:0000299"></species>
<species metaid="metaid_M_3CMUCO" id="M_3CMUCO" name="3-Carboxymuconate" compartment="C_c" boundaryCondition="false" sboTerm="SBO:0000299"></species>
<species metaid="metaid_M_3CPYRD" id="M_3CPYRD" name="3-cyanopyridine" compartment="C_c" boundaryCondition="false" sboTerm="SBO:0000299"></species>
<species metaid="metaid_M_3CPYRDe" id="M_3CPYRDe" name="3-cyanopyridine" compartment="C_e" boundaryCondition="false" sboTerm="SBO:0000299"></species>
<species metaid="metaid_M_3DDAH7P" id="M_3DDAH7P" name="2-Dehydro-3-deoxy-D-arabino-heptonate 7-phosphate" compartment="C_c" boundaryCondition="false" sboTerm="SBO:0000299"><annotation><in:inchi xmlns:in="http://biomodels.net/inchi" metaid="metaid_M_3DDAH7P_inchi">InChI=1/C7H13O10P/c8-3(1-4(9)7(12)13)6(11)5(10)2-17-18(14,15)16/h3,5-6,8,10-11H,1-2H2,(H,12,13)(H2,14,15,16)/t3-,5-,6+/m1/s1/f/h12,14-15H</in:inchi><rdf:RDF xmlns:rdf="http://www.w3.org/1999/02/22-rdf-syntax-ns#" xmlns:dc="http://purl.org/dc/elements/1.1/" xmlns:dcterms="http://purl.org/dc/terms/" xmlns:vCard="http://www.w3.org/2001/vcard-rdf/3.0#" xmlns:bqbiol="http://biomodels.net/biology-qualifiers/" xmlns:bqmodel="http://biomodels.net/model-qualifiers/"><rdf:Description rdf:about="#metaid_M_3DDAH7P"><bqbiol:is><rdf:Bag><rdf:li rdf:resource="#metaid_M_3DDAH7P_inchi" /><rdf:li rdf:resource="urn:miriam:obo.chebi:CHEBI:18150"/></rdf:Bag></bqbiol:is></rdf:Description></rdf:RDF></annotation></species>
<species metaid="metaid_M_3FPYR" id="M_3FPYR" name="3-fumarylpyruvate" compartment="C_c" boundaryCondition="false" sboTerm="SBO:0000299"><annotation><in:inchi xmlns:in="http://biomodels.net/inchi" metaid="metaid_M_3FPYR_inchi">InChI=1/C7H6O6/c8-4(1-2-6(10)11)3-5(9)7(12)13/h1-2H,3H2,(H,10,11)(H,12,13)/p-2/b2-1+/fC7H4O6/q-2</in:inchi><rdf:RDF xmlns:rdf="http://www.w3.org/1999/02/22-rdf-syntax-ns#" xmlns:dc="http://purl.org/dc/elements/1.1/" xmlns:dcterms="http://purl.org/dc/terms/" xmlns:vCard="http://www.w3.org/2001/vcard-rdf/3.0#" xmlns:bqbiol="http://biomodels.net/biology-qualifiers/" xmlns:bqmodel="http://biomodels.net/model-qualifiers/"><rdf:Description rdf:about="#metaid_M_3FPYR"><bqbiol:is><rdf:Bag><rdf:li rdf:resource="#metaid_M_3FPYR_inchi" /><rdf:li rdf:resource="urn:miriam:obo.chebi:CHEBI:16854"/></rdf:Bag></bqbiol:is></rdf:Description></rdf:RDF></annotation></species>
<species metaid="metaid_M_3HBA" id="M_3HBA" name="3-hydroxybenzoate; m-hydroxybenzoate" compartment="C_c" boundaryCondition="false" sboTerm="SBO:0000299"></species>
<species metaid="metaid_M_3HBAe" id="M_3HBAe" name="3-hydroxybenzoate; m-hydroxybenzoate" compartment="C_e" boundaryCondition="false" sboTerm="SBO:0000299"></species>
<species metaid="metaid_M_3HIND" id="M_3HIND" name="3-hydroxyindoxyle" compartment="C_c" boundaryCondition="false" sboTerm="SBO:0000299"></species>
<species metaid="metaid_M_3HPYR" id="M_3HPYR" name="3-hydroxypyruvate" compartment="C_c" boundaryCondition="false" sboTerm="SBO:0000299"><annotation><in:inchi xmlns:in="http://biomodels.net/inchi" metaid="metaid_M_3HPYR_inchi">InChI=1/C3H4O4/c4-1-2(5)3(6)7/h4H,1H2,(H,6,7)/p-1/fC3H3O4/q-1</in:inchi><rdf:RDF xmlns:rdf="http://www.w3.org/1999/02/22-rdf-syntax-ns#" xmlns:dc="http://purl.org/dc/elements/1.1/" xmlns:dcterms="http://purl.org/dc/terms/" xmlns:vCard="http://www.w3.org/2001/vcard-rdf/3.0#" xmlns:bqbiol="http://biomodels.net/biology-qualifiers/" xmlns:bqmodel="http://biomodels.net/model-qualifiers/"><rdf:Description rdf:about="#metaid_M_3HPYR"><bqbiol:is><rdf:Bag><rdf:li rdf:resource="#metaid_M_3HPYR_inchi" /><rdf:li rdf:resource="urn:miriam:obo.chebi:CHEBI:17180"/></rdf:Bag></bqbiol:is></rdf:Description></rdf:RDF></annotation></species>
<species metaid="metaid_M_3MPYR" id="M_3MPYR" name="3-maleylpyruvate" compartment="C_c" boundaryCondition="false" sboTerm="SBO:0000299"><annotation><in:inchi xmlns:in="http://biomodels.net/inchi" metaid="metaid_M_3MPYR_inchi">InChI=1/C7H6O6/c8-4(1-2-6(10)11)3-5(9)7(12)13/h1-2H,3H2,(H,10,11)(H,12,13)/p-2/b2-1-/fC7H4O6/q-2</in:inchi><rdf:RDF xmlns:rdf="http://www.w3.org/1999/02/22-rdf-syntax-ns#" xmlns:dc="http://purl.org/dc/elements/1.1/" xmlns:dcterms="http://purl.org/dc/terms/" xmlns:vCard="http://www.w3.org/2001/vcard-rdf/3.0#" xmlns:bqbiol="http://biomodels.net/biology-qualifiers/" xmlns:bqmodel="http://biomodels.net/model-qualifiers/"><rdf:Description rdf:about="#metaid_M_3MPYR"><bqbiol:is><rdf:Bag><rdf:li rdf:resource="#metaid_M_3MPYR_inchi" /><rdf:li rdf:resource="urn:miriam:obo.chebi:CHEBI:16727"/></rdf:Bag></bqbiol:is></rdf:Description></rdf:RDF></annotation></species>
<species metaid="metaid_M_3OA" id="M_3OA" name="3-oxoadipate" compartment="C_c" boundaryCondition="false" sboTerm="SBO:0000299"><annotation><in:inchi xmlns:in="http://biomodels.net/inchi" metaid="metaid_M_3OA_inchi">InChI=1/C6H8O5/c7-4(3-6(10)11)1-2-5(8)9/h1-3H2,(H,8,9)(H,10,11)/p-2/fC6H6O5/q-2</in:inchi><rdf:RDF xmlns:rdf="http://www.w3.org/1999/02/22-rdf-syntax-ns#" xmlns:dc="http://purl.org/dc/elements/1.1/" xmlns:dcterms="http://purl.org/dc/terms/" xmlns:vCard="http://www.w3.org/2001/vcard-rdf/3.0#" xmlns:bqbiol="http://biomodels.net/biology-qualifiers/" xmlns:bqmodel="http://biomodels.net/model-qualifiers/"><rdf:Description rdf:about="#metaid_M_3OA"><bqbiol:is><rdf:Bag><rdf:li rdf:resource="#metaid_M_3OA_inchi" /><rdf:li rdf:resource="urn:miriam:obo.chebi:CHEBI:15775"/></rdf:Bag></bqbiol:is></rdf:Description></rdf:RDF></annotation></species>
<species metaid="metaid_M_3OACOAm" id="M_3OACOAm" name="3-oxoadipyl-CoA" compartment="C_m" boundaryCondition="false" sboTerm="SBO:0000299"><annotation><in:inchi xmlns:in="http://biomodels.net/inchi" metaid="metaid_M_3OACOAm_inchi">InChI=1/C27H42N7O20P3S/c1-27(2,22(41)25(42)30-6-5-16(36)29-7-8-58-18(39)9-14(35)3-4-17(37)38)11-51-57(48,49)54-56(46,47)50-10-15-21(53-55(43,44)45)20(40)26(52-15)34-13-33-19-23(28)31-12-32-24(19)34/h12-13,15,20-22,26,40-41H,3-11H2,1-2H3,(H,29,36)(H,30,42)(H,37,38)(H,46,47)(H,48,49)(H2,28,31,32)(H2,43,44,45)/t15-,20-,21-,22+,26-/m1/s1/f/h29-30,37,43-44,46,48H,28H2</in:inchi><rdf:RDF xmlns:rdf="http://www.w3.org/1999/02/22-rdf-syntax-ns#" xmlns:dc="http://purl.org/dc/elements/1.1/" xmlns:dcterms="http://purl.org/dc/terms/" xmlns:vCard="http://www.w3.org/2001/vcard-rdf/3.0#" xmlns:bqbiol="http://biomodels.net/biology-qualifiers/" xmlns:bqmodel="http://biomodels.net/model-qualifiers/"><rdf:Description rdf:about="#metaid_M_3OACOAm"><bqbiol:is><rdf:Bag><rdf:li rdf:resource="#metaid_M_3OACOAm_inchi" /><rdf:li rdf:resource="urn:miriam:obo.chebi:CHEBI:15490"/></rdf:Bag></bqbiol:is></rdf:Description></rdf:RDF></annotation></species>
<species metaid="metaid_M_3OAm" id="M_3OAm" name="3-oxoadipate" compartment="C_m" boundaryCondition="false" sboTerm="SBO:0000299"><annotation><in:inchi xmlns:in="http://biomodels.net/inchi" metaid="metaid_M_3OAm_inchi">InChI=1/C6H8O5/c7-4(3-6(10)11)1-2-5(8)9/h1-3H2,(H,8,9)(H,10,11)/p-2/fC6H6O5/q-2</in:inchi><rdf:RDF xmlns:rdf="http://www.w3.org/1999/02/22-rdf-syntax-ns#" xmlns:dc="http://purl.org/dc/elements/1.1/" xmlns:dcterms="http://purl.org/dc/terms/" xmlns:vCard="http://www.w3.org/2001/vcard-rdf/3.0#" xmlns:bqbiol="http://biomodels.net/biology-qualifiers/" xmlns:bqmodel="http://biomodels.net/model-qualifiers/"><rdf:Description rdf:about="#metaid_M_3OAm"><bqbiol:is><rdf:Bag><rdf:li rdf:resource="#metaid_M_3OAm_inchi" /><rdf:li rdf:resource="urn:miriam:obo.chebi:CHEBI:15775"/></rdf:Bag></bqbiol:is></rdf:Description></rdf:RDF></annotation></species>
<species metaid="metaid_M_3PG" id="M_3PG" name="3-Phospho-D-glycerate" compartment="C_c" boundaryCondition="false" sboTerm="SBO:0000299"><annotation><in:inchi xmlns:in="http://biomodels.net/inchi" metaid="metaid_M_3PG_inchi">InChI=1/C3H7O7P/c4-2(3(5)6)1-10-11(7,8)9/h2,4H,1H2,(H,5,6)(H2,7,8,9)/t2-/m1/s1</in:inchi><rdf:RDF xmlns:rdf="http://www.w3.org/1999/02/22-rdf-syntax-ns#" xmlns:dc="http://purl.org/dc/elements/1.1/" xmlns:dcterms="http://purl.org/dc/terms/" xmlns:vCard="http://www.w3.org/2001/vcard-rdf/3.0#" xmlns:bqbiol="http://biomodels.net/biology-qualifiers/" xmlns:bqmodel="http://biomodels.net/model-qualifiers/"><rdf:Description rdf:about="#metaid_M_3PG"><bqbiol:is><rdf:Bag><rdf:li rdf:resource="#metaid_M_3PG_inchi" /><rdf:li rdf:resource="urn:miriam:obo.chebi:CHEBI:17794"/></rdf:Bag></bqbiol:is></rdf:Description></rdf:RDF></annotation></species>
<species metaid="metaid_M_3PSER" id="M_3PSER" name="3-Phosphoserine" compartment="C_c" boundaryCondition="false" sboTerm="SBO:0000299"></species>
<species metaid="metaid_M_3PSME" id="M_3PSME" name="5-O-(1-Carboxyvinyl)-3-phosphoshikimate" compartment="C_c" boundaryCondition="false" sboTerm="SBO:0000299"><annotation><in:inchi xmlns:in="http://biomodels.net/inchi" metaid="metaid_M_3PSME_inchi">InChI=1/C10H13O10P/c1-4(9(12)13)19-6-2-5(10(14)15)3-7(8(6)11)20-21(16,17)18/h3,6-8,11H,1-2H2,(H,12,13)(H,14,15)(H2,16,17,18)/t6-,7-,8+/m1/s1</in:inchi><rdf:RDF xmlns:rdf="http://www.w3.org/1999/02/22-rdf-syntax-ns#" xmlns:dc="http://purl.org/dc/elements/1.1/" xmlns:dcterms="http://purl.org/dc/terms/" xmlns:vCard="http://www.w3.org/2001/vcard-rdf/3.0#" xmlns:bqbiol="http://biomodels.net/biology-qualifiers/" xmlns:bqmodel="http://biomodels.net/model-qualifiers/"><rdf:Description rdf:about="#metaid_M_3PSME"><bqbiol:is><rdf:Bag><rdf:li rdf:resource="#metaid_M_3PSME_inchi" /><rdf:li rdf:resource="urn:miriam:obo.chebi:CHEBI:16257"/></rdf:Bag></bqbiol:is></rdf:Description></rdf:RDF></annotation></species>
<species metaid="metaid_M_4CMUCL" id="M_4CMUCL" name="4-Carboxymuconolactone" compartment="C_c" boundaryCondition="false" sboTerm="SBO:0000299"><annotation><in:inchi xmlns:in="http://biomodels.net/inchi" metaid="metaid_M_4CMUCL_inchi">InChI=1/C7H6O6/c8-4(9)3-7(6(11)12)2-1-5(10)13-7/h1-2H,3H2,(H,8,9)(H,11,12)/f/h8,11H</in:inchi><rdf:RDF xmlns:rdf="http://www.w3.org/1999/02/22-rdf-syntax-ns#" xmlns:dc="http://purl.org/dc/elements/1.1/" xmlns:dcterms="http://purl.org/dc/terms/" xmlns:vCard="http://www.w3.org/2001/vcard-rdf/3.0#" xmlns:bqbiol="http://biomodels.net/biology-qualifiers/" xmlns:bqmodel="http://biomodels.net/model-qualifiers/"><rdf:Description rdf:about="#metaid_M_4CMUCL"><bqbiol:is><rdf:Bag><rdf:li rdf:resource="#metaid_M_4CMUCL_inchi" /><rdf:li rdf:resource="urn:miriam:obo.chebi:CHEBI:16993"/></rdf:Bag></bqbiol:is></rdf:Description></rdf:RDF></annotation></species>
<species metaid="metaid_M_4HBA" id="M_4HBA" name="4-hydroxybenzoic acid" compartment="C_c" boundaryCondition="false" sboTerm="SBO:0000299"></species>
<species metaid="metaid_M_4HBAL" id="M_4HBAL" name="4-hydroxybenzaldehyde" compartment="C_c" boundaryCondition="false" sboTerm="SBO:0000299"><annotation><in:inchi xmlns:in="http://biomodels.net/inchi" metaid="metaid_M_4HBAL_inchi">InChI=1/C7H6O2/c8-5-6-1-3-7(9)4-2-6/h1-5,9H</in:inchi><rdf:RDF xmlns:rdf="http://www.w3.org/1999/02/22-rdf-syntax-ns#" xmlns:dc="http://purl.org/dc/elements/1.1/" xmlns:dcterms="http://purl.org/dc/terms/" xmlns:vCard="http://www.w3.org/2001/vcard-rdf/3.0#" xmlns:bqbiol="http://biomodels.net/biology-qualifiers/" xmlns:bqmodel="http://biomodels.net/model-qualifiers/"><rdf:Description rdf:about="#metaid_M_4HBAL"><bqbiol:is><rdf:Bag><rdf:li rdf:resource="#metaid_M_4HBAL_inchi" /><rdf:li rdf:resource="urn:miriam:obo.chebi:CHEBI:17597"/></rdf:Bag></bqbiol:is></rdf:Description></rdf:RDF></annotation></species>
<species metaid="metaid_M_4HBFOR" id="M_4HBFOR" name="4-hydroxybenzoylformic acid" compartment="C_c" boundaryCondition="false" sboTerm="SBO:0000299"></species>
<species metaid="metaid_M_4HMAND" id="M_4HMAND" name="4-hydroxymandelate" compartment="C_c" boundaryCondition="false" sboTerm="SBO:0000299"><annotation><in:inchi xmlns:in="http://biomodels.net/inchi" metaid="metaid_M_4HMAND_inchi">InChI=1/C8H8O4/c9-6-3-1-5(2-4-6)7(10)8(11)12/h1-4,7,9-10H,(H,11,12)/p-1/fC8H7O4/q-1</in:inchi><rdf:RDF xmlns:rdf="http://www.w3.org/1999/02/22-rdf-syntax-ns#" xmlns:dc="http://purl.org/dc/elements/1.1/" xmlns:dcterms="http://purl.org/dc/terms/" xmlns:vCard="http://www.w3.org/2001/vcard-rdf/3.0#" xmlns:bqbiol="http://biomodels.net/biology-qualifiers/" xmlns:bqmodel="http://biomodels.net/model-qualifiers/"><rdf:Description rdf:about="#metaid_M_4HMAND"><bqbiol:is><rdf:Bag><rdf:li rdf:resource="#metaid_M_4HMAND_inchi" /><rdf:li rdf:resource="urn:miriam:obo.chebi:CHEBI:32804"/></rdf:Bag></bqbiol:is></rdf:Description></rdf:RDF></annotation></species>
<species metaid="metaid_M_4HPAC" id="M_4HPAC" name="4-hydroxyphenylacetic acid" compartment="C_c" boundaryCondition="false" sboTerm="SBO:0000299"></species>
<species metaid="metaid_M_4HPP" id="M_4HPP" name="3-(4-Hydroxyphenyl)pyruvate" compartment="C_c" boundaryCondition="false" sboTerm="SBO:0000299"><annotation><in:inchi xmlns:in="http://biomodels.net/inchi" metaid="metaid_M_4HPP_inchi">InChI=1/C9H8O4/c10-7-3-1-6(2-4-7)5-8(11)9(12)13/h1-4,10H,5H2,(H,12,13)/p-1/fC9H7O4/q-1</in:inchi><rdf:RDF xmlns:rdf="http://www.w3.org/1999/02/22-rdf-syntax-ns#" xmlns:dc="http://purl.org/dc/elements/1.1/" xmlns:dcterms="http://purl.org/dc/terms/" xmlns:vCard="http://www.w3.org/2001/vcard-rdf/3.0#" xmlns:bqbiol="http://biomodels.net/biology-qualifiers/" xmlns:bqmodel="http://biomodels.net/model-qualifiers/"><rdf:Description rdf:about="#metaid_M_4HPP"><bqbiol:is><rdf:Bag><rdf:li rdf:resource="#metaid_M_4HPP_inchi" /><rdf:li rdf:resource="urn:miriam:obo.chebi:CHEBI:36242"/></rdf:Bag></bqbiol:is></rdf:Description></rdf:RDF></annotation></species>
<species metaid="metaid_M_4PPNCYS" id="M_4PPNCYS" name="(R)-4'-Phosphopantothenoyl-L-cysteine" compartment="C_c" boundaryCondition="false" sboTerm="SBO:0000299"></species>
<species metaid="metaid_M_4PPNTE" id="M_4PPNTE" name="Pantetheine 4'-phosphate" compartment="C_c" boundaryCondition="false" sboTerm="SBO:0000299"><annotation><in:inchi xmlns:in="http://biomodels.net/inchi" metaid="metaid_M_4PPNTE_inchi">InChI=1/C11H23N2O7PS/c1-11(2,7-20-21(17,18)19)9(15)10(16)13-4-3-8(14)12-5-6-22/h9,15,22H,3-7H2,1-2H3,(H,12,14)(H,13,16)(H2,17,18,19)</in:inchi><rdf:RDF xmlns:rdf="http://www.w3.org/1999/02/22-rdf-syntax-ns#" xmlns:dc="http://purl.org/dc/elements/1.1/" xmlns:dcterms="http://purl.org/dc/terms/" xmlns:vCard="http://www.w3.org/2001/vcard-rdf/3.0#" xmlns:bqbiol="http://biomodels.net/biology-qualifiers/" xmlns:bqmodel="http://biomodels.net/model-qualifiers/"><rdf:Description rdf:about="#metaid_M_4PPNTE"><bqbiol:is><rdf:Bag><rdf:li rdf:resource="#metaid_M_4PPNTE_inchi" /><rdf:li rdf:resource="urn:miriam:obo.chebi:CHEBI:16858"/></rdf:Bag></bqbiol:is></rdf:Description></rdf:RDF></annotation></species>
<species metaid="metaid_M_4PPNTO" id="M_4PPNTO" name="D-4'-Phosphopantothenate" compartment="C_c" boundaryCondition="false" sboTerm="SBO:0000299"></species>
<species metaid="metaid_M_AACACP" id="M_AACACP" name="Acetoacetyl-[acyp]" compartment="C_c" boundaryCondition="false" sboTerm="SBO:0000299"></species>
<species metaid="metaid_M_AACCOA" id="M_AACCOA" name="Acetoacetyl-CoA" compartment="C_c" boundaryCondition="false" sboTerm="SBO:0000299"><annotation><in:inchi xmlns:in="http://biomodels.net/inchi" metaid="metaid_M_AACCOA_inchi">InChI=1/C25H40N7O18P3S/c1-13(33)8-16(35)54-7-6-27-15(34)4-5-28-23(38)20(37)25(2,3)10-47-53(44,45)50-52(42,43)46-9-14-19(49-51(39,40)41)18(36)24(48-14)32-12-31-17-21(26)29-11-30-22(17)32/h11-12,14,18-20,24,36-37H,4-10H2,1-3H3,(H,27,34)(H,28,38)(H,42,43)(H,44,45)(H2,26,29,30)(H2,39,40,41)/t14-,18-,19-,20+,24-/m1/s1/f/h27-28,39-40,42,44H,26H2</in:inchi><rdf:RDF xmlns:rdf="http://www.w3.org/1999/02/22-rdf-syntax-ns#" xmlns:dc="http://purl.org/dc/elements/1.1/" xmlns:dcterms="http://purl.org/dc/terms/" xmlns:vCard="http://www.w3.org/2001/vcard-rdf/3.0#" xmlns:bqbiol="http://biomodels.net/biology-qualifiers/" xmlns:bqmodel="http://biomodels.net/model-qualifiers/"><rdf:Description rdf:about="#metaid_M_AACCOA"><bqbiol:is><rdf:Bag><rdf:li rdf:resource="#metaid_M_AACCOA_inchi" /><rdf:li rdf:resource="urn:miriam:obo.chebi:CHEBI:15345"/></rdf:Bag></bqbiol:is></rdf:Description></rdf:RDF></annotation></species>
<species metaid="metaid_M_AACCOAm" id="M_AACCOAm" name="Acetoacetyl-CoA" compartment="C_m" boundaryCondition="false" sboTerm="SBO:0000299"><annotation><in:inchi xmlns:in="http://biomodels.net/inchi" metaid="metaid_M_AACCOAm_inchi">InChI=1/C25H40N7O18P3S/c1-13(33)8-16(35)54-7-6-27-15(34)4-5-28-23(38)20(37)25(2,3)10-47-53(44,45)50-52(42,43)46-9-14-19(49-51(39,40)41)18(36)24(48-14)32-12-31-17-21(26)29-11-30-22(17)32/h11-12,14,18-20,24,36-37H,4-10H2,1-3H3,(H,27,34)(H,28,38)(H,42,43)(H,44,45)(H2,26,29,30)(H2,39,40,41)/t14-,18-,19-,20+,24-/m1/s1/f/h27-28,39-40,42,44H,26H2</in:inchi><rdf:RDF xmlns:rdf="http://www.w3.org/1999/02/22-rdf-syntax-ns#" xmlns:dc="http://purl.org/dc/elements/1.1/" xmlns:dcterms="http://purl.org/dc/terms/" xmlns:vCard="http://www.w3.org/2001/vcard-rdf/3.0#" xmlns:bqbiol="http://biomodels.net/biology-qualifiers/" xmlns:bqmodel="http://biomodels.net/model-qualifiers/"><rdf:Description rdf:about="#metaid_M_AACCOAm"><bqbiol:is><rdf:Bag><rdf:li rdf:resource="#metaid_M_AACCOAm_inchi" /><rdf:li rdf:resource="urn:miriam:obo.chebi:CHEBI:15345"/></rdf:Bag></bqbiol:is></rdf:Description></rdf:RDF></annotation></species>
<species metaid="metaid_M_AAMYLe" id="M_AAMYLe" name="Alpha-amylase (secreted to the medium)" compartment="C_e" boundaryCondition="false" sboTerm="SBO:0000299"></species>
<species metaid="metaid_M_ABUTm" id="M_ABUTm" name="2-Aceto-2-hydroxy butyrate" compartment="C_m" boundaryCondition="false" sboTerm="SBO:0000299"></species>
<species metaid="metaid_M_AC" id="M_AC" name="Acetate" compartment="C_c" boundaryCondition="false" sboTerm="SBO:0000299"><annotation><in:inchi xmlns:in="http://biomodels.net/inchi" metaid="metaid_M_AC_inchi">InChI=1/C2H4O2/c1-2(3)4/h1H3,(H,3,4)/p-1</in:inchi><rdf:RDF xmlns:rdf="http://www.w3.org/1999/02/22-rdf-syntax-ns#" xmlns:dc="http://purl.org/dc/elements/1.1/" xmlns:dcterms="http://purl.org/dc/terms/" xmlns:vCard="http://www.w3.org/2001/vcard-rdf/3.0#" xmlns:bqbiol="http://biomodels.net/biology-qualifiers/" xmlns:bqmodel="http://biomodels.net/model-qualifiers/"><rdf:Description rdf:about="#metaid_M_AC"><bqbiol:is><rdf:Bag><rdf:li rdf:resource="#metaid_M_AC_inchi" /><rdf:li rdf:resource="urn:miriam:obo.chebi:CHEBI:30089"/></rdf:Bag></bqbiol:is></rdf:Description></rdf:RDF></annotation></species>
<species metaid="metaid_M_ACACP" id="M_ACACP" name="Acyl-[acp]" compartment="C_c" boundaryCondition="false" sboTerm="SBO:0000299"><notes><body xmlns="http://www.w3.org/1999/xhtml"><p>FORMULA: C3H4OSR2</p></body></notes><annotation><rdf:RDF xmlns:rdf="http://www.w3.org/1999/02/22-rdf-syntax-ns#" xmlns:dc="http://purl.org/dc/elements/1.1/" xmlns:dcterms="http://purl.org/dc/terms/" xmlns:vCard="http://www.w3.org/2001/vcard-rdf/3.0#" xmlns:bqbiol="http://biomodels.net/biology-qualifiers/" xmlns:bqmodel="http://biomodels.net/model-qualifiers/"><rdf:Description rdf:about="#metaid_M_ACACP"><bqbiol:is><rdf:Bag><rdf:li rdf:resource="urn:miriam:obo.chebi:CHEBI:16018"/></rdf:Bag></bqbiol:is></rdf:Description></rdf:RDF></annotation></species>
<species metaid="metaid_M_ACAL" id="M_ACAL" name="Acetaldehyde" compartment="C_c" boundaryCondition="false" sboTerm="SBO:0000299"><annotation><in:inchi xmlns:in="http://biomodels.net/inchi" metaid="metaid_M_ACAL_inchi">InChI=1/C2H4O/c1-2-3/h2H,1H3</in:inchi><rdf:RDF xmlns:rdf="http://www.w3.org/1999/02/22-rdf-syntax-ns#" xmlns:dc="http://purl.org/dc/elements/1.1/" xmlns:dcterms="http://purl.org/dc/terms/" xmlns:vCard="http://www.w3.org/2001/vcard-rdf/3.0#" xmlns:bqbiol="http://biomodels.net/biology-qualifiers/" xmlns:bqmodel="http://biomodels.net/model-qualifiers/"><rdf:Description rdf:about="#metaid_M_ACAL"><bqbiol:is><rdf:Bag><rdf:li rdf:resource="#metaid_M_ACAL_inchi" /><rdf:li rdf:resource="urn:miriam:obo.chebi:CHEBI:15343"/></rdf:Bag></bqbiol:is></rdf:Description></rdf:RDF></annotation></species>
<species metaid="metaid_M_ACALe" id="M_ACALe" name="Acetaldehyde" compartment="C_e" boundaryCondition="false" sboTerm="SBO:0000299"><annotation><in:inchi xmlns:in="http://biomodels.net/inchi" metaid="metaid_M_ACALe_inchi">InChI=1/C2H4O/c1-2-3/h2H,1H3</in:inchi><rdf:RDF xmlns:rdf="http://www.w3.org/1999/02/22-rdf-syntax-ns#" xmlns:dc="http://purl.org/dc/elements/1.1/" xmlns:dcterms="http://purl.org/dc/terms/" xmlns:vCard="http://www.w3.org/2001/vcard-rdf/3.0#" xmlns:bqbiol="http://biomodels.net/biology-qualifiers/" xmlns:bqmodel="http://biomodels.net/model-qualifiers/"><rdf:Description rdf:about="#metaid_M_ACALe"><bqbiol:is><rdf:Bag><rdf:li rdf:resource="#metaid_M_ACALe_inchi" /><rdf:li rdf:resource="urn:miriam:obo.chebi:CHEBI:15343"/></rdf:Bag></bqbiol:is></rdf:Description></rdf:RDF></annotation></species>
<species metaid="metaid_M_ACALm" id="M_ACALm" name="Acetaldehyde" compartment="C_m" boundaryCondition="false" sboTerm="SBO:0000299"><annotation><in:inchi xmlns:in="http://biomodels.net/inchi" metaid="metaid_M_ACALm_inchi">InChI=1/C2H4O/c1-2-3/h2H,1H3</in:inchi><rdf:RDF xmlns:rdf="http://www.w3.org/1999/02/22-rdf-syntax-ns#" xmlns:dc="http://purl.org/dc/elements/1.1/" xmlns:dcterms="http://purl.org/dc/terms/" xmlns:vCard="http://www.w3.org/2001/vcard-rdf/3.0#" xmlns:bqbiol="http://biomodels.net/biology-qualifiers/" xmlns:bqmodel="http://biomodels.net/model-qualifiers/"><rdf:Description rdf:about="#metaid_M_ACALm"><bqbiol:is><rdf:Bag><rdf:li rdf:resource="#metaid_M_ACALm_inchi" /><rdf:li rdf:resource="urn:miriam:obo.chebi:CHEBI:15343"/></rdf:Bag></bqbiol:is></rdf:Description></rdf:RDF></annotation></species>
<species metaid="metaid_M_ACCOA" id="M_ACCOA" name="Acetyl-CoA" compartment="C_c" boundaryCondition="false" sboTerm="SBO:0000299"><annotation><in:inchi xmlns:in="http://biomodels.net/inchi" metaid="metaid_M_ACCOA_inchi">InChI=1/C23H38N7O17P3S/c1-12(31)51-7-6-25-14(32)4-5-26-21(35)18(34)23(2,3)9-44-50(41,42)47-49(39,40)43-8-13-17(46-48(36,37)38)16(33)22(45-13)30-11-29-15-19(24)27-10-28-20(15)30/h10-11,13,16-18,22,33-34H,4-9H2,1-3H3,(H,25,32)(H,26,35)(H,39,40)(H,41,42)(H2,24,27,28)(H2,36,37,38)/t13-,16-,17-,18+,22-/m1/s1/f/h25-26,36-37,39,41H,24H2</in:inchi><rdf:RDF xmlns:rdf="http://www.w3.org/1999/02/22-rdf-syntax-ns#" xmlns:dc="http://purl.org/dc/elements/1.1/" xmlns:dcterms="http://purl.org/dc/terms/" xmlns:vCard="http://www.w3.org/2001/vcard-rdf/3.0#" xmlns:bqbiol="http://biomodels.net/biology-qualifiers/" xmlns:bqmodel="http://biomodels.net/model-qualifiers/"><rdf:Description rdf:about="#metaid_M_ACCOA"><bqbiol:is><rdf:Bag><rdf:li rdf:resource="#metaid_M_ACCOA_inchi" /><rdf:li rdf:resource="urn:miriam:obo.chebi:CHEBI:15351"/></rdf:Bag></bqbiol:is></rdf:Description></rdf:RDF></annotation></species>
<species metaid="metaid_M_ACCOAm" id="M_ACCOAm" name="Acetyl-CoA" compartment="C_m" boundaryCondition="false" sboTerm="SBO:0000299"><annotation><in:inchi xmlns:in="http://biomodels.net/inchi" metaid="metaid_M_ACCOAm_inchi">InChI=1/C23H38N7O17P3S/c1-12(31)51-7-6-25-14(32)4-5-26-21(35)18(34)23(2,3)9-44-50(41,42)47-49(39,40)43-8-13-17(46-48(36,37)38)16(33)22(45-13)30-11-29-15-19(24)27-10-28-20(15)30/h10-11,13,16-18,22,33-34H,4-9H2,1-3H3,(H,25,32)(H,26,35)(H,39,40)(H,41,42)(H2,24,27,28)(H2,36,37,38)/t13-,16-,17-,18+,22-/m1/s1/f/h25-26,36-37,39,41H,24H2</in:inchi><rdf:RDF xmlns:rdf="http://www.w3.org/1999/02/22-rdf-syntax-ns#" xmlns:dc="http://purl.org/dc/elements/1.1/" xmlns:dcterms="http://purl.org/dc/terms/" xmlns:vCard="http://www.w3.org/2001/vcard-rdf/3.0#" xmlns:bqbiol="http://biomodels.net/biology-qualifiers/" xmlns:bqmodel="http://biomodels.net/model-qualifiers/"><rdf:Description rdf:about="#metaid_M_ACCOAm"><bqbiol:is><rdf:Bag><rdf:li rdf:resource="#metaid_M_ACCOAm_inchi" /><rdf:li rdf:resource="urn:miriam:obo.chebi:CHEBI:15351"/></rdf:Bag></bqbiol:is></rdf:Description></rdf:RDF></annotation></species>
<species metaid="metaid_M_ACe" id="M_ACe" name="Acetate" compartment="C_e" boundaryCondition="false" sboTerm="SBO:0000299"><annotation><in:inchi xmlns:in="http://biomodels.net/inchi" metaid="metaid_M_ACe_inchi">InChI=1/C2H4O2/c1-2(3)4/h1H3,(H,3,4)/p-1</in:inchi><rdf:RDF xmlns:rdf="http://www.w3.org/1999/02/22-rdf-syntax-ns#" xmlns:dc="http://purl.org/dc/elements/1.1/" xmlns:dcterms="http://purl.org/dc/terms/" xmlns:vCard="http://www.w3.org/2001/vcard-rdf/3.0#" xmlns:bqbiol="http://biomodels.net/biology-qualifiers/" xmlns:bqmodel="http://biomodels.net/model-qualifiers/"><rdf:Description rdf:about="#metaid_M_ACe"><bqbiol:is><rdf:Bag><rdf:li rdf:resource="#metaid_M_ACe_inchi" /><rdf:li rdf:resource="urn:miriam:obo.chebi:CHEBI:30089"/></rdf:Bag></bqbiol:is></rdf:Description></rdf:RDF></annotation></species>
<species metaid="metaid_M_ACLACm" id="M_ACLACm" name="2-Acetolactate" compartment="C_m" boundaryCondition="false" sboTerm="SBO:0000299"><annotation><in:inchi xmlns:in="http://biomodels.net/inchi" metaid="metaid_M_ACLACm_inchi">InChI=1/C5H8O4/c1-3(6)5(2,9)4(7)8/h9H,1-2H3,(H,7,8)</in:inchi><rdf:RDF xmlns:rdf="http://www.w3.org/1999/02/22-rdf-syntax-ns#" xmlns:dc="http://purl.org/dc/elements/1.1/" xmlns:dcterms="http://purl.org/dc/terms/" xmlns:vCard="http://www.w3.org/2001/vcard-rdf/3.0#" xmlns:bqbiol="http://biomodels.net/biology-qualifiers/" xmlns:bqmodel="http://biomodels.net/model-qualifiers/"><rdf:Description rdf:about="#metaid_M_ACLACm"><bqbiol:is><rdf:Bag><rdf:li rdf:resource="#metaid_M_ACLACm_inchi" /><rdf:li rdf:resource="urn:miriam:obo.chebi:CHEBI:16444"/></rdf:Bag></bqbiol:is></rdf:Description></rdf:RDF></annotation></species>
<species metaid="metaid_M_ACm" id="M_ACm" name="Acetate" compartment="C_m" boundaryCondition="false" sboTerm="SBO:0000299"><annotation><in:inchi xmlns:in="http://biomodels.net/inchi" metaid="metaid_M_ACm_inchi">InChI=1/C2H4O2/c1-2(3)4/h1H3,(H,3,4)/p-1</in:inchi><rdf:RDF xmlns:rdf="http://www.w3.org/1999/02/22-rdf-syntax-ns#" xmlns:dc="http://purl.org/dc/elements/1.1/" xmlns:dcterms="http://purl.org/dc/terms/" xmlns:vCard="http://www.w3.org/2001/vcard-rdf/3.0#" xmlns:bqbiol="http://biomodels.net/biology-qualifiers/" xmlns:bqmodel="http://biomodels.net/model-qualifiers/"><rdf:Description rdf:about="#metaid_M_ACm"><bqbiol:is><rdf:Bag><rdf:li rdf:resource="#metaid_M_ACm_inchi" /><rdf:li rdf:resource="urn:miriam:obo.chebi:CHEBI:30089"/></rdf:Bag></bqbiol:is></rdf:Description></rdf:RDF></annotation></species>
<species metaid="metaid_M_ACNL" id="M_ACNL" name="3-Indoleacetonitrile" compartment="C_c" boundaryCondition="false" sboTerm="SBO:0000299"></species>
<species metaid="metaid_M_ACO" id="M_ACO" name="cis-Aconitate" compartment="C_c" boundaryCondition="false" sboTerm="SBO:0000299"><annotation><in:inchi xmlns:in="http://biomodels.net/inchi" metaid="metaid_M_ACO_inchi">InChI=1/C6H6O6/c7-4(8)1-3(6(11)12)2-5(9)10/h1H,2H2,(H,7,8)(H,9,10)(H,11,12)/p-3/b3-1-/fC6H3O6/q-3</in:inchi><rdf:RDF xmlns:rdf="http://www.w3.org/1999/02/22-rdf-syntax-ns#" xmlns:dc="http://purl.org/dc/elements/1.1/" xmlns:dcterms="http://purl.org/dc/terms/" xmlns:vCard="http://www.w3.org/2001/vcard-rdf/3.0#" xmlns:bqbiol="http://biomodels.net/biology-qualifiers/" xmlns:bqmodel="http://biomodels.net/model-qualifiers/"><rdf:Description rdf:about="#metaid_M_ACO"><bqbiol:is><rdf:Bag><rdf:li rdf:resource="#metaid_M_ACO_inchi" /><rdf:li rdf:resource="urn:miriam:obo.chebi:CHEBI:16383"/></rdf:Bag></bqbiol:is></rdf:Description></rdf:RDF></annotation></species>
<species metaid="metaid_M_ACOe" id="M_ACOe" name="cis-Aconitate" compartment="C_e" boundaryCondition="false" sboTerm="SBO:0000299"><annotation><in:inchi xmlns:in="http://biomodels.net/inchi" metaid="metaid_M_ACOe_inchi">InChI=1/C6H6O6/c7-4(8)1-3(6(11)12)2-5(9)10/h1H,2H2,(H,7,8)(H,9,10)(H,11,12)/p-3/b3-1-/fC6H3O6/q-3</in:inchi><rdf:RDF xmlns:rdf="http://www.w3.org/1999/02/22-rdf-syntax-ns#" xmlns:dc="http://purl.org/dc/elements/1.1/" xmlns:dcterms="http://purl.org/dc/terms/" xmlns:vCard="http://www.w3.org/2001/vcard-rdf/3.0#" xmlns:bqbiol="http://biomodels.net/biology-qualifiers/" xmlns:bqmodel="http://biomodels.net/model-qualifiers/"><rdf:Description rdf:about="#metaid_M_ACOe"><bqbiol:is><rdf:Bag><rdf:li rdf:resource="#metaid_M_ACOe_inchi" /><rdf:li rdf:resource="urn:miriam:obo.chebi:CHEBI:16383"/></rdf:Bag></bqbiol:is></rdf:Description></rdf:RDF></annotation></species>
<species metaid="metaid_M_ACOm" id="M_ACOm" name="cis-Aconitate" compartment="C_m" boundaryCondition="false" sboTerm="SBO:0000299"><annotation><in:inchi xmlns:in="http://biomodels.net/inchi" metaid="metaid_M_ACOm_inchi">InChI=1/C6H6O6/c7-4(8)1-3(6(11)12)2-5(9)10/h1H,2H2,(H,7,8)(H,9,10)(H,11,12)/p-3/b3-1-/fC6H3O6/q-3</in:inchi><rdf:RDF xmlns:rdf="http://www.w3.org/1999/02/22-rdf-syntax-ns#" xmlns:dc="http://purl.org/dc/elements/1.1/" xmlns:dcterms="http://purl.org/dc/terms/" xmlns:vCard="http://www.w3.org/2001/vcard-rdf/3.0#" xmlns:bqbiol="http://biomodels.net/biology-qualifiers/" xmlns:bqmodel="http://biomodels.net/model-qualifiers/"><rdf:Description rdf:about="#metaid_M_ACOm"><bqbiol:is><rdf:Bag><rdf:li rdf:resource="#metaid_M_ACOm_inchi" /><rdf:li rdf:resource="urn:miriam:obo.chebi:CHEBI:16383"/></rdf:Bag></bqbiol:is></rdf:Description></rdf:RDF></annotation></species>
<species metaid="metaid_M_ACP" id="M_ACP" name="Acyl-carrier protein" compartment="C_c" boundaryCondition="false" sboTerm="SBO:0000299"><notes><body xmlns="http://www.w3.org/1999/xhtml"><p>FORMULA: HSR</p></body></notes><annotation><rdf:RDF xmlns:rdf="http://www.w3.org/1999/02/22-rdf-syntax-ns#" xmlns:dc="http://purl.org/dc/elements/1.1/" xmlns:dcterms="http://purl.org/dc/terms/" xmlns:vCard="http://www.w3.org/2001/vcard-rdf/3.0#" xmlns:bqbiol="http://biomodels.net/biology-qualifiers/" xmlns:bqmodel="http://biomodels.net/model-qualifiers/"><rdf:Description rdf:about="#metaid_M_ACP"><bqbiol:is><rdf:Bag><rdf:li rdf:resource="urn:miriam:obo.chebi:CHEBI:13534"/></rdf:Bag></bqbiol:is></rdf:Description></rdf:RDF></annotation></species>
<species metaid="metaid_M_ACTAC" id="M_ACTAC" name="Acetoacetate" compartment="C_c" boundaryCondition="false" sboTerm="SBO:0000299"><annotation><in:inchi xmlns:in="http://biomodels.net/inchi" metaid="metaid_M_ACTAC_inchi">InChI=1/C4H6O3/c1-3(5)2-4(6)7/h2H2,1H3,(H,6,7)/p-1/fC4H5O3/q-1</in:inchi><rdf:RDF xmlns:rdf="http://www.w3.org/1999/02/22-rdf-syntax-ns#" xmlns:dc="http://purl.org/dc/elements/1.1/" xmlns:dcterms="http://purl.org/dc/terms/" xmlns:vCard="http://www.w3.org/2001/vcard-rdf/3.0#" xmlns:bqbiol="http://biomodels.net/biology-qualifiers/" xmlns:bqmodel="http://biomodels.net/model-qualifiers/"><rdf:Description rdf:about="#metaid_M_ACTAC"><bqbiol:is><rdf:Bag><rdf:li rdf:resource="#metaid_M_ACTAC_inchi" /><rdf:li rdf:resource="urn:miriam:obo.chebi:CHEBI:13705"/></rdf:Bag></bqbiol:is></rdf:Description></rdf:RDF></annotation></species>
<species metaid="metaid_M_ACTP" id="M_ACTP" name="Acetyl phosphate" compartment="C_c" boundaryCondition="false" sboTerm="SBO:0000299"><annotation><in:inchi xmlns:in="http://biomodels.net/inchi" metaid="metaid_M_ACTP_inchi">InChI=1/C2H5O5P/c1-2(3)7-8(4,5)6/h1H3,(H2,4,5,6)/p-1/fC2H4O5P/h4H/q-1</in:inchi><rdf:RDF xmlns:rdf="http://www.w3.org/1999/02/22-rdf-syntax-ns#" xmlns:dc="http://purl.org/dc/elements/1.1/" xmlns:dcterms="http://purl.org/dc/terms/" xmlns:vCard="http://www.w3.org/2001/vcard-rdf/3.0#" xmlns:bqbiol="http://biomodels.net/biology-qualifiers/" xmlns:bqmodel="http://biomodels.net/model-qualifiers/"><rdf:Description rdf:about="#metaid_M_ACTP"><bqbiol:is><rdf:Bag><rdf:li rdf:resource="#metaid_M_ACTP_inchi" /><rdf:li rdf:resource="urn:miriam:obo.chebi:CHEBI:13711"/></rdf:Bag></bqbiol:is></rdf:Description></rdf:RDF></annotation></species>
<species metaid="metaid_M_ACYBUT" id="M_ACYBUT" name="gamma-Amino-gamma-cyanobutanoate" compartment="C_c" boundaryCondition="false" sboTerm="SBO:0000299"><annotation><in:inchi xmlns:in="http://biomodels.net/inchi" metaid="metaid_M_ACYBUT_inchi">InChI=1/C5H8N2O2/c6-3-4(7)1-2-5(8)9/h4H,1-2,7H2,(H,8,9)/f/h8H</in:inchi><rdf:RDF xmlns:rdf="http://www.w3.org/1999/02/22-rdf-syntax-ns#" xmlns:dc="http://purl.org/dc/elements/1.1/" xmlns:dcterms="http://purl.org/dc/terms/" xmlns:vCard="http://www.w3.org/2001/vcard-rdf/3.0#" xmlns:bqbiol="http://biomodels.net/biology-qualifiers/" xmlns:bqmodel="http://biomodels.net/model-qualifiers/"><rdf:Description rdf:about="#metaid_M_ACYBUT"><bqbiol:is><rdf:Bag><rdf:li rdf:resource="#metaid_M_ACYBUT_inchi" /><rdf:li rdf:resource="urn:miriam:obo.chebi:CHEBI:28474"/></rdf:Bag></bqbiol:is></rdf:Description></rdf:RDF></annotation></species>
<species metaid="metaid_M_AD" id="M_AD" name="Adenine" compartment="C_c" boundaryCondition="false" sboTerm="SBO:0000299"><annotation><in:inchi xmlns:in="http://biomodels.net/inchi" metaid="metaid_M_AD_inchi">InChI=1/C5H5N5/c6-4-3-5(9-1-7-3)10-2-8-4/h1-2H,(H3,6,7,8,9,10)/f/h9H,6H2</in:inchi><rdf:RDF xmlns:rdf="http://www.w3.org/1999/02/22-rdf-syntax-ns#" xmlns:dc="http://purl.org/dc/elements/1.1/" xmlns:dcterms="http://purl.org/dc/terms/" xmlns:vCard="http://www.w3.org/2001/vcard-rdf/3.0#" xmlns:bqbiol="http://biomodels.net/biology-qualifiers/" xmlns:bqmodel="http://biomodels.net/model-qualifiers/"><rdf:Description rdf:about="#metaid_M_AD"><bqbiol:is><rdf:Bag><rdf:li rdf:resource="#metaid_M_AD_inchi" /><rdf:li rdf:resource="urn:miriam:obo.chebi:CHEBI:16708"/></rdf:Bag></bqbiol:is></rdf:Description></rdf:RDF></annotation></species>
<species metaid="metaid_M_ADCHOR" id="M_ADCHOR" name="4-Amino-4-deoxychorismate" compartment="C_c" boundaryCondition="false" sboTerm="SBO:0000299"><annotation><in:inchi xmlns:in="http://biomodels.net/inchi" metaid="metaid_M_ADCHOR_inchi">InChI=1/C10H11NO5/c1-5(9(12)13)16-8-4-6(10(14)15)2-3-7(8)11/h2-4,7-8H,1,11H2,(H,12,13)(H,14,15)/p-2/t7-,8-/m1/s1/fC10H9NO5/q-2</in:inchi><rdf:RDF xmlns:rdf="http://www.w3.org/1999/02/22-rdf-syntax-ns#" xmlns:dc="http://purl.org/dc/elements/1.1/" xmlns:dcterms="http://purl.org/dc/terms/" xmlns:vCard="http://www.w3.org/2001/vcard-rdf/3.0#" xmlns:bqbiol="http://biomodels.net/biology-qualifiers/" xmlns:bqmodel="http://biomodels.net/model-qualifiers/"><rdf:Description rdf:about="#metaid_M_ADCHOR"><bqbiol:is><rdf:Bag><rdf:li rdf:resource="#metaid_M_ADCHOR_inchi" /><rdf:li rdf:resource="urn:miriam:obo.chebi:CHEBI:35181"/></rdf:Bag></bqbiol:is></rdf:Description></rdf:RDF></annotation></species>
<species metaid="metaid_M_ADe" id="M_ADe" name="Adenine" compartment="C_e" boundaryCondition="false" sboTerm="SBO:0000299"><annotation><in:inchi xmlns:in="http://biomodels.net/inchi" metaid="metaid_M_ADe_inchi">InChI=1/C5H5N5/c6-4-3-5(9-1-7-3)10-2-8-4/h1-2H,(H3,6,7,8,9,10)/f/h9H,6H2</in:inchi><rdf:RDF xmlns:rdf="http://www.w3.org/1999/02/22-rdf-syntax-ns#" xmlns:dc="http://purl.org/dc/elements/1.1/" xmlns:dcterms="http://purl.org/dc/terms/" xmlns:vCard="http://www.w3.org/2001/vcard-rdf/3.0#" xmlns:bqbiol="http://biomodels.net/biology-qualifiers/" xmlns:bqmodel="http://biomodels.net/model-qualifiers/"><rdf:Description rdf:about="#metaid_M_ADe"><bqbiol:is><rdf:Bag><rdf:li rdf:resource="#metaid_M_ADe_inchi" /><rdf:li rdf:resource="urn:miriam:obo.chebi:CHEBI:16708"/></rdf:Bag></bqbiol:is></rdf:Description></rdf:RDF></annotation></species>
<species metaid="metaid_M_ADHLIPOm" id="M_ADHLIPOm" name="S-Acetyldihydrolipoamide" compartment="C_m" boundaryCondition="false" sboTerm="SBO:0000299"><annotation><in:inchi xmlns:in="http://biomodels.net/inchi" metaid="metaid_M_ADHLIPOm_inchi">InChI=1/C10H19NO2S2/c1-8(12)15-9(6-7-14)4-2-3-5-10(11)13/h9,14H,2-7H2,1H3,(H2,11,13)</in:inchi><rdf:RDF xmlns:rdf="http://www.w3.org/1999/02/22-rdf-syntax-ns#" xmlns:dc="http://purl.org/dc/elements/1.1/" xmlns:dcterms="http://purl.org/dc/terms/" xmlns:vCard="http://www.w3.org/2001/vcard-rdf/3.0#" xmlns:bqbiol="http://biomodels.net/biology-qualifiers/" xmlns:bqmodel="http://biomodels.net/model-qualifiers/"><rdf:Description rdf:about="#metaid_M_ADHLIPOm"><bqbiol:is><rdf:Bag><rdf:li rdf:resource="#metaid_M_ADHLIPOm_inchi" /><rdf:li rdf:resource="urn:miriam:obo.chebi:CHEBI:16807"/></rdf:Bag></bqbiol:is></rdf:Description></rdf:RDF></annotation></species>
<species metaid="metaid_M_ADN" id="M_ADN" name="Adenosine" compartment="C_c" boundaryCondition="false" sboTerm="SBO:0000299"><annotation><in:inchi xmlns:in="http://biomodels.net/inchi" metaid="metaid_M_ADN_inchi">InChI=1/C10H13N5O4/c11-8-5-9(13-2-12-8)15(3-14-5)10-7(18)6(17)4(1-16)19-10/h2-4,6-7,10,16-18H,1H2,(H2,11,12,13)/t4-,6-,7-,10-/m1/s1/f/h11H2</in:inchi><rdf:RDF xmlns:rdf="http://www.w3.org/1999/02/22-rdf-syntax-ns#" xmlns:dc="http://purl.org/dc/elements/1.1/" xmlns:dcterms="http://purl.org/dc/terms/" xmlns:vCard="http://www.w3.org/2001/vcard-rdf/3.0#" xmlns:bqbiol="http://biomodels.net/biology-qualifiers/" xmlns:bqmodel="http://biomodels.net/model-qualifiers/"><rdf:Description rdf:about="#metaid_M_ADN"><bqbiol:is><rdf:Bag><rdf:li rdf:resource="#metaid_M_ADN_inchi" /><rdf:li rdf:resource="urn:miriam:obo.chebi:CHEBI:16335"/></rdf:Bag></bqbiol:is></rdf:Description></rdf:RDF></annotation></species>
<species metaid="metaid_M_ADP" id="M_ADP" name="ADP" compartment="C_c" boundaryCondition="false" sboTerm="SBO:0000299"><annotation><in:inchi xmlns:in="http://biomodels.net/inchi" metaid="metaid_M_ADP_inchi">InChI=1/C10H15N5O10P2/c11-8-5-9(13-2-12-8)15(3-14-5)10-7(17)6(16)4(24-10)1-23-27(21,22)25-26(18,19)20/h2-4,6-7,10,16-17H,1H2,(H,21,22)(H2,11,12,13)(H2,18,19,20)/t4-,6-,7-,10-/m1/s1/f/h18-19,21H,11H2</in:inchi><rdf:RDF xmlns:rdf="http://www.w3.org/1999/02/22-rdf-syntax-ns#" xmlns:dc="http://purl.org/dc/elements/1.1/" xmlns:dcterms="http://purl.org/dc/terms/" xmlns:vCard="http://www.w3.org/2001/vcard-rdf/3.0#" xmlns:bqbiol="http://biomodels.net/biology-qualifiers/" xmlns:bqmodel="http://biomodels.net/model-qualifiers/"><rdf:Description rdf:about="#metaid_M_ADP"><bqbiol:is><rdf:Bag><rdf:li rdf:resource="#metaid_M_ADP_inchi" /><rdf:li rdf:resource="urn:miriam:obo.chebi:CHEBI:16761"/></rdf:Bag></bqbiol:is></rdf:Description></rdf:RDF></annotation></species>
<species metaid="metaid_M_ADPm" id="M_ADPm" name="ADP" compartment="C_m" boundaryCondition="false" sboTerm="SBO:0000299"><annotation><in:inchi xmlns:in="http://biomodels.net/inchi" metaid="metaid_M_ADPm_inchi">InChI=1/C10H15N5O10P2/c11-8-5-9(13-2-12-8)15(3-14-5)10-7(17)6(16)4(24-10)1-23-27(21,22)25-26(18,19)20/h2-4,6-7,10,16-17H,1H2,(H,21,22)(H2,11,12,13)(H2,18,19,20)/t4-,6-,7-,10-/m1/s1/f/h18-19,21H,11H2</in:inchi><rdf:RDF xmlns:rdf="http://www.w3.org/1999/02/22-rdf-syntax-ns#" xmlns:dc="http://purl.org/dc/elements/1.1/" xmlns:dcterms="http://purl.org/dc/terms/" xmlns:vCard="http://www.w3.org/2001/vcard-rdf/3.0#" xmlns:bqbiol="http://biomodels.net/biology-qualifiers/" xmlns:bqmodel="http://biomodels.net/model-qualifiers/"><rdf:Description rdf:about="#metaid_M_ADPm"><bqbiol:is><rdf:Bag><rdf:li rdf:resource="#metaid_M_ADPm_inchi" /><rdf:li rdf:resource="urn:miriam:obo.chebi:CHEBI:16761"/></rdf:Bag></bqbiol:is></rdf:Description></rdf:RDF></annotation></species>
<species metaid="metaid_M_ADPR" id="M_ADPR" name="ADP-Ribose" compartment="C_c" boundaryCondition="false" sboTerm="SBO:0000299"></species>
<species metaid="metaid_M_AHHMD" id="M_AHHMD" name="2-Amino-7,8-dihydro-4-hydroxy-6-(diphosphooxymethyl)pteridine" compartment="C_c" boundaryCondition="false" sboTerm="SBO:0000299"></species>
<species metaid="metaid_M_AHHMP" id="M_AHHMP" name="2-Amino-4-hydroxy-6-hydroxymethyl-7,8-dihydropteridine" compartment="C_c" boundaryCondition="false" sboTerm="SBO:0000299"></species>
<species metaid="metaid_M_AHTD" id="M_AHTD" name="2-Amino-4-hydroxy-6-(erythro-1,2,3-trihydroxypropyl)-dihydropteridine triphosphate" compartment="C_c" boundaryCondition="false" sboTerm="SBO:0000299"></species>
<species metaid="metaid_M_AICAR" id="M_AICAR" name="AICAR" compartment="C_c" boundaryCondition="false" sboTerm="SBO:0000299"></species>
<species metaid="metaid_M_AIR" id="M_AIR" name="Aminoimidazole ribotide" compartment="C_c" boundaryCondition="false" sboTerm="SBO:0000299"></species>
<species metaid="metaid_M_AKAm" id="M_AKAm" name="2-Oxoadipate" compartment="C_m" boundaryCondition="false" sboTerm="SBO:0000299"><annotation><in:inchi xmlns:in="http://biomodels.net/inchi" metaid="metaid_M_AKAm_inchi">InChI=1/C6H8O5/c7-4(6(10)11)2-1-3-5(8)9/h1-3H2,(H,8,9)(H,10,11)</in:inchi><rdf:RDF xmlns:rdf="http://www.w3.org/1999/02/22-rdf-syntax-ns#" xmlns:dc="http://purl.org/dc/elements/1.1/" xmlns:dcterms="http://purl.org/dc/terms/" xmlns:vCard="http://www.w3.org/2001/vcard-rdf/3.0#" xmlns:bqbiol="http://biomodels.net/biology-qualifiers/" xmlns:bqmodel="http://biomodels.net/model-qualifiers/"><rdf:Description rdf:about="#metaid_M_AKAm"><bqbiol:is><rdf:Bag><rdf:li rdf:resource="#metaid_M_AKAm_inchi" /><rdf:li rdf:resource="urn:miriam:obo.chebi:CHEBI:15753"/></rdf:Bag></bqbiol:is></rdf:Description></rdf:RDF></annotation></species>
<species metaid="metaid_M_AKG" id="M_AKG" name="2-Oxoglutarate" compartment="C_c" boundaryCondition="false" sboTerm="SBO:0000299"><annotation><in:inchi xmlns:in="http://biomodels.net/inchi" metaid="metaid_M_AKG_inchi">InChI=1/C5H6O5/c6-3(5(9)10)1-2-4(7)8/h1-2H2,(H,7,8)(H,9,10)/p-1/fC5H5O5/h7H/q-1</in:inchi><rdf:RDF xmlns:rdf="http://www.w3.org/1999/02/22-rdf-syntax-ns#" xmlns:dc="http://purl.org/dc/elements/1.1/" xmlns:dcterms="http://purl.org/dc/terms/" xmlns:vCard="http://www.w3.org/2001/vcard-rdf/3.0#" xmlns:bqbiol="http://biomodels.net/biology-qualifiers/" xmlns:bqmodel="http://biomodels.net/model-qualifiers/"><rdf:Description rdf:about="#metaid_M_AKG"><bqbiol:is><rdf:Bag><rdf:li rdf:resource="#metaid_M_AKG_inchi" /><rdf:li rdf:resource="urn:miriam:obo.chebi:CHEBI:30916"/></rdf:Bag></bqbiol:is></rdf:Description></rdf:RDF></annotation></species>
<species metaid="metaid_M_AKGe" id="M_AKGe" name="2-Oxoglutarate" compartment="C_e" boundaryCondition="false" sboTerm="SBO:0000299"><annotation><in:inchi xmlns:in="http://biomodels.net/inchi" metaid="metaid_M_AKGe_inchi">InChI=1/C5H6O5/c6-3(5(9)10)1-2-4(7)8/h1-2H2,(H,7,8)(H,9,10)/p-1/fC5H5O5/h7H/q-1</in:inchi><rdf:RDF xmlns:rdf="http://www.w3.org/1999/02/22-rdf-syntax-ns#" xmlns:dc="http://purl.org/dc/elements/1.1/" xmlns:dcterms="http://purl.org/dc/terms/" xmlns:vCard="http://www.w3.org/2001/vcard-rdf/3.0#" xmlns:bqbiol="http://biomodels.net/biology-qualifiers/" xmlns:bqmodel="http://biomodels.net/model-qualifiers/"><rdf:Description rdf:about="#metaid_M_AKGe"><bqbiol:is><rdf:Bag><rdf:li rdf:resource="#metaid_M_AKGe_inchi" /><rdf:li rdf:resource="urn:miriam:obo.chebi:CHEBI:30916"/></rdf:Bag></bqbiol:is></rdf:Description></rdf:RDF></annotation></species>
<species metaid="metaid_M_AKGE1m" id="M_AKGE1m" name="Alpha-ketoglutarate bound to alpha-ketoglutarate dehydrogenase" compartment="C_m" boundaryCondition="false" sboTerm="SBO:0000299"></species>
<species metaid="metaid_M_AKGE2m" id="M_AKGE2m" name="Alpha-ketoglutarate bound to dihydrolipoyl transsuccinylase" compartment="C_m" boundaryCondition="false" sboTerm="SBO:0000299"></species>
<species metaid="metaid_M_AKGm" id="M_AKGm" name="2-Oxoglutarate" compartment="C_m" boundaryCondition="false" sboTerm="SBO:0000299"><annotation><in:inchi xmlns:in="http://biomodels.net/inchi" metaid="metaid_M_AKGm_inchi">InChI=1/C5H6O5/c6-3(5(9)10)1-2-4(7)8/h1-2H2,(H,7,8)(H,9,10)/p-1/fC5H5O5/h7H/q-1</in:inchi><rdf:RDF xmlns:rdf="http://www.w3.org/1999/02/22-rdf-syntax-ns#" xmlns:dc="http://purl.org/dc/elements/1.1/" xmlns:dcterms="http://purl.org/dc/terms/" xmlns:vCard="http://www.w3.org/2001/vcard-rdf/3.0#" xmlns:bqbiol="http://biomodels.net/biology-qualifiers/" xmlns:bqmodel="http://biomodels.net/model-qualifiers/"><rdf:Description rdf:about="#metaid_M_AKGm"><bqbiol:is><rdf:Bag><rdf:li rdf:resource="#metaid_M_AKGm_inchi" /><rdf:li rdf:resource="urn:miriam:obo.chebi:CHEBI:30916"/></rdf:Bag></bqbiol:is></rdf:Description></rdf:RDF></annotation></species>
<species metaid="metaid_M_AKP" id="M_AKP" name="2-Dehydropantoate" compartment="C_c" boundaryCondition="false" sboTerm="SBO:0000299"><annotation><in:inchi xmlns:in="http://biomodels.net/inchi" metaid="metaid_M_AKP_inchi">InChI=1/C6H10O4/c1-6(2,3-7)4(8)5(9)10/h7H,3H2,1-2H3,(H,9,10)/f/h9H</in:inchi><rdf:RDF xmlns:rdf="http://www.w3.org/1999/02/22-rdf-syntax-ns#" xmlns:dc="http://purl.org/dc/elements/1.1/" xmlns:dcterms="http://purl.org/dc/terms/" xmlns:vCard="http://www.w3.org/2001/vcard-rdf/3.0#" xmlns:bqbiol="http://biomodels.net/biology-qualifiers/" xmlns:bqmodel="http://biomodels.net/model-qualifiers/"><rdf:Description rdf:about="#metaid_M_AKP"><bqbiol:is><rdf:Bag><rdf:li rdf:resource="#metaid_M_AKP_inchi" /><rdf:li rdf:resource="urn:miriam:obo.chebi:CHEBI:11561"/></rdf:Bag></bqbiol:is></rdf:Description></rdf:RDF></annotation></species>
<species metaid="metaid_M_AKPm" id="M_AKPm" name="2-Dehydropantoate" compartment="C_m" boundaryCondition="false" sboTerm="SBO:0000299"><annotation><in:inchi xmlns:in="http://biomodels.net/inchi" metaid="metaid_M_AKPm_inchi">InChI=1/C6H10O4/c1-6(2,3-7)4(8)5(9)10/h7H,3H2,1-2H3,(H,9,10)/f/h9H</in:inchi><rdf:RDF xmlns:rdf="http://www.w3.org/1999/02/22-rdf-syntax-ns#" xmlns:dc="http://purl.org/dc/elements/1.1/" xmlns:dcterms="http://purl.org/dc/terms/" xmlns:vCard="http://www.w3.org/2001/vcard-rdf/3.0#" xmlns:bqbiol="http://biomodels.net/biology-qualifiers/" xmlns:bqmodel="http://biomodels.net/model-qualifiers/"><rdf:Description rdf:about="#metaid_M_AKPm"><bqbiol:is><rdf:Bag><rdf:li rdf:resource="#metaid_M_AKPm_inchi" /><rdf:li rdf:resource="urn:miriam:obo.chebi:CHEBI:11561"/></rdf:Bag></bqbiol:is></rdf:Description></rdf:RDF></annotation></species>
<species metaid="metaid_M_ALA" id="M_ALA" name="L-Alanine" compartment="C_c" boundaryCondition="false" sboTerm="SBO:0000299"><annotation><in:inchi xmlns:in="http://biomodels.net/inchi" metaid="metaid_M_ALA_inchi">InChI=1/C3H7NO2/c1-2(4)3(5)6/h2H,4H2,1H3,(H,5,6)/t2-/m0/s1/f/h5H</in:inchi><rdf:RDF xmlns:rdf="http://www.w3.org/1999/02/22-rdf-syntax-ns#" xmlns:dc="http://purl.org/dc/elements/1.1/" xmlns:dcterms="http://purl.org/dc/terms/" xmlns:vCard="http://www.w3.org/2001/vcard-rdf/3.0#" xmlns:bqbiol="http://biomodels.net/biology-qualifiers/" xmlns:bqmodel="http://biomodels.net/model-qualifiers/"><rdf:Description rdf:about="#metaid_M_ALA"><bqbiol:is><rdf:Bag><rdf:li rdf:resource="#metaid_M_ALA_inchi" /><rdf:li rdf:resource="urn:miriam:obo.chebi:CHEBI:16977"/></rdf:Bag></bqbiol:is></rdf:Description></rdf:RDF></annotation></species>
<species metaid="metaid_M_ALAe" id="M_ALAe" name="L-Alanine" compartment="C_e" boundaryCondition="false" sboTerm="SBO:0000299"><annotation><in:inchi xmlns:in="http://biomodels.net/inchi" metaid="metaid_M_ALAe_inchi">InChI=1/C3H7NO2/c1-2(4)3(5)6/h2H,4H2,1H3,(H,5,6)/t2-/m0/s1/f/h5H</in:inchi><rdf:RDF xmlns:rdf="http://www.w3.org/1999/02/22-rdf-syntax-ns#" xmlns:dc="http://purl.org/dc/elements/1.1/" xmlns:dcterms="http://purl.org/dc/terms/" xmlns:vCard="http://www.w3.org/2001/vcard-rdf/3.0#" xmlns:bqbiol="http://biomodels.net/biology-qualifiers/" xmlns:bqmodel="http://biomodels.net/model-qualifiers/"><rdf:Description rdf:about="#metaid_M_ALAe"><bqbiol:is><rdf:Bag><rdf:li rdf:resource="#metaid_M_ALAe_inchi" /><rdf:li rdf:resource="urn:miriam:obo.chebi:CHEBI:16977"/></rdf:Bag></bqbiol:is></rdf:Description></rdf:RDF></annotation></species>
<species metaid="metaid_M_ALAm" id="M_ALAm" name="L-Alanine" compartment="C_m" boundaryCondition="false" sboTerm="SBO:0000299"><annotation><in:inchi xmlns:in="http://biomodels.net/inchi" metaid="metaid_M_ALAm_inchi">InChI=1/C3H7NO2/c1-2(4)3(5)6/h2H,4H2,1H3,(H,5,6)/t2-/m0/s1/f/h5H</in:inchi><rdf:RDF xmlns:rdf="http://www.w3.org/1999/02/22-rdf-syntax-ns#" xmlns:dc="http://purl.org/dc/elements/1.1/" xmlns:dcterms="http://purl.org/dc/terms/" xmlns:vCard="http://www.w3.org/2001/vcard-rdf/3.0#" xmlns:bqbiol="http://biomodels.net/biology-qualifiers/" xmlns:bqmodel="http://biomodels.net/model-qualifiers/"><rdf:Description rdf:about="#metaid_M_ALAm"><bqbiol:is><rdf:Bag><rdf:li rdf:resource="#metaid_M_ALAm_inchi" /><rdf:li rdf:resource="urn:miriam:obo.chebi:CHEBI:16977"/></rdf:Bag></bqbiol:is></rdf:Description></rdf:RDF></annotation></species>
<species metaid="metaid_M_AMAm" id="M_AMAm" name="2-aminoadipate" compartment="C_m" boundaryCondition="false" sboTerm="SBO:0000299"></species>
<species metaid="metaid_M_AMASAm" id="M_AMASAm" name="2-aminoadipate-semialdehyde" compartment="C_m" boundaryCondition="false" sboTerm="SBO:0000299"></species>
<species metaid="metaid_M_AMP" id="M_AMP" name="AMP" compartment="C_c" boundaryCondition="false" sboTerm="SBO:0000299"><annotation><in:inchi xmlns:in="http://biomodels.net/inchi" metaid="metaid_M_AMP_inchi">InChI=1/C10H14N5O7P/c11-8-5-9(13-2-12-8)15(3-14-5)10-7(17)6(16)4(22-10)1-21-23(18,19)20/h2-4,6-7,10,16-17H,1H2,(H2,11,12,13)(H2,18,19,20)/t4-,6-,7-,10-/m1/s1/f/h18-19H,11H2</in:inchi><rdf:RDF xmlns:rdf="http://www.w3.org/1999/02/22-rdf-syntax-ns#" xmlns:dc="http://purl.org/dc/elements/1.1/" xmlns:dcterms="http://purl.org/dc/terms/" xmlns:vCard="http://www.w3.org/2001/vcard-rdf/3.0#" xmlns:bqbiol="http://biomodels.net/biology-qualifiers/" xmlns:bqmodel="http://biomodels.net/model-qualifiers/"><rdf:Description rdf:about="#metaid_M_AMP"><bqbiol:is><rdf:Bag><rdf:li rdf:resource="#metaid_M_AMP_inchi" /><rdf:li rdf:resource="urn:miriam:obo.chebi:CHEBI:16027"/></rdf:Bag></bqbiol:is></rdf:Description></rdf:RDF></annotation></species>
<species metaid="metaid_M_AMPe" id="M_AMPe" name="AMP" compartment="C_e" boundaryCondition="false" sboTerm="SBO:0000299"><annotation><in:inchi xmlns:in="http://biomodels.net/inchi" metaid="metaid_M_AMPe_inchi">InChI=1/C10H14N5O7P/c11-8-5-9(13-2-12-8)15(3-14-5)10-7(17)6(16)4(22-10)1-21-23(18,19)20/h2-4,6-7,10,16-17H,1H2,(H2,11,12,13)(H2,18,19,20)/t4-,6-,7-,10-/m1/s1/f/h18-19H,11H2</in:inchi><rdf:RDF xmlns:rdf="http://www.w3.org/1999/02/22-rdf-syntax-ns#" xmlns:dc="http://purl.org/dc/elements/1.1/" xmlns:dcterms="http://purl.org/dc/terms/" xmlns:vCard="http://www.w3.org/2001/vcard-rdf/3.0#" xmlns:bqbiol="http://biomodels.net/biology-qualifiers/" xmlns:bqmodel="http://biomodels.net/model-qualifiers/"><rdf:Description rdf:about="#metaid_M_AMPe"><bqbiol:is><rdf:Bag><rdf:li rdf:resource="#metaid_M_AMPe_inchi" /><rdf:li rdf:resource="urn:miriam:obo.chebi:CHEBI:16027"/></rdf:Bag></bqbiol:is></rdf:Description></rdf:RDF></annotation></species>
<species metaid="metaid_M_AMPm" id="M_AMPm" name="AMP" compartment="C_m" boundaryCondition="false" sboTerm="SBO:0000299"><annotation><in:inchi xmlns:in="http://biomodels.net/inchi" metaid="metaid_M_AMPm_inchi">InChI=1/C10H14N5O7P/c11-8-5-9(13-2-12-8)15(3-14-5)10-7(17)6(16)4(22-10)1-21-23(18,19)20/h2-4,6-7,10,16-17H,1H2,(H2,11,12,13)(H2,18,19,20)/t4-,6-,7-,10-/m1/s1/f/h18-19H,11H2</in:inchi><rdf:RDF xmlns:rdf="http://www.w3.org/1999/02/22-rdf-syntax-ns#" xmlns:dc="http://purl.org/dc/elements/1.1/" xmlns:dcterms="http://purl.org/dc/terms/" xmlns:vCard="http://www.w3.org/2001/vcard-rdf/3.0#" xmlns:bqbiol="http://biomodels.net/biology-qualifiers/" xmlns:bqmodel="http://biomodels.net/model-qualifiers/"><rdf:Description rdf:about="#metaid_M_AMPm"><bqbiol:is><rdf:Bag><rdf:li rdf:resource="#metaid_M_AMPm_inchi" /><rdf:li rdf:resource="urn:miriam:obo.chebi:CHEBI:16027"/></rdf:Bag></bqbiol:is></rdf:Description></rdf:RDF></annotation></species>
<species metaid="metaid_M_AMYLPe" id="M_AMYLPe" name="Amylopectin" compartment="C_e" boundaryCondition="false" sboTerm="SBO:0000299"><notes><body xmlns="http://www.w3.org/1999/xhtml"><p>FORMULA: C30H52O26</p></body></notes><annotation><rdf:RDF xmlns:rdf="http://www.w3.org/1999/02/22-rdf-syntax-ns#" xmlns:dc="http://purl.org/dc/elements/1.1/" xmlns:dcterms="http://purl.org/dc/terms/" xmlns:vCard="http://www.w3.org/2001/vcard-rdf/3.0#" xmlns:bqbiol="http://biomodels.net/biology-qualifiers/" xmlns:bqmodel="http://biomodels.net/model-qualifiers/"><rdf:Description rdf:about="#metaid_M_AMYLPe"><bqbiol:is><rdf:Bag><rdf:li rdf:resource="urn:miriam:obo.chebi:CHEBI:28057"/></rdf:Bag></bqbiol:is></rdf:Description></rdf:RDF></annotation></species>
<species metaid="metaid_M_AMYLSe" id="M_AMYLSe" name="Amylose" compartment="C_e" boundaryCondition="false" sboTerm="SBO:0000299"><notes><body xmlns="http://www.w3.org/1999/xhtml"><p>FORMULA: (C6H10O5)n</p></body></notes><annotation><rdf:RDF xmlns:rdf="http://www.w3.org/1999/02/22-rdf-syntax-ns#" xmlns:dc="http://purl.org/dc/elements/1.1/" xmlns:dcterms="http://purl.org/dc/terms/" xmlns:vCard="http://www.w3.org/2001/vcard-rdf/3.0#" xmlns:bqbiol="http://biomodels.net/biology-qualifiers/" xmlns:bqmodel="http://biomodels.net/model-qualifiers/"><rdf:Description rdf:about="#metaid_M_AMYLSe"><bqbiol:is><rdf:Bag><rdf:li rdf:resource="urn:miriam:obo.chebi:CHEBI:28102"/></rdf:Bag></bqbiol:is></rdf:Description></rdf:RDF></annotation></species>
<species metaid="metaid_M_AN" id="M_AN" name="Anthranilate" compartment="C_c" boundaryCondition="false" sboTerm="SBO:0000299"><annotation><in:inchi xmlns:in="http://biomodels.net/inchi" metaid="metaid_M_AN_inchi">InChI=1/C7H7NO2/c8-6-4-2-1-3-5(6)7(9)10/h1-4H,8H2,(H,9,10)/p-1/fC7H6NO2/q-1</in:inchi><rdf:RDF xmlns:rdf="http://www.w3.org/1999/02/22-rdf-syntax-ns#" xmlns:dc="http://purl.org/dc/elements/1.1/" xmlns:dcterms="http://purl.org/dc/terms/" xmlns:vCard="http://www.w3.org/2001/vcard-rdf/3.0#" xmlns:bqbiol="http://biomodels.net/biology-qualifiers/" xmlns:bqmodel="http://biomodels.net/model-qualifiers/"><rdf:Description rdf:about="#metaid_M_AN"><bqbiol:is><rdf:Bag><rdf:li rdf:resource="#metaid_M_AN_inchi" /><rdf:li rdf:resource="urn:miriam:obo.chebi:CHEBI:16567"/></rdf:Bag></bqbiol:is></rdf:Description></rdf:RDF></annotation></species>
<species metaid="metaid_M_ANe" id="M_ANe" name="Anthranilate" compartment="C_e" boundaryCondition="false" sboTerm="SBO:0000299"><annotation><in:inchi xmlns:in="http://biomodels.net/inchi" metaid="metaid_M_ANe_inchi">InChI=1/C7H7NO2/c8-6-4-2-1-3-5(6)7(9)10/h1-4H,8H2,(H,9,10)/p-1/fC7H6NO2/q-1</in:inchi><rdf:RDF xmlns:rdf="http://www.w3.org/1999/02/22-rdf-syntax-ns#" xmlns:dc="http://purl.org/dc/elements/1.1/" xmlns:dcterms="http://purl.org/dc/terms/" xmlns:vCard="http://www.w3.org/2001/vcard-rdf/3.0#" xmlns:bqbiol="http://biomodels.net/biology-qualifiers/" xmlns:bqmodel="http://biomodels.net/model-qualifiers/"><rdf:Description rdf:about="#metaid_M_ANe"><bqbiol:is><rdf:Bag><rdf:li rdf:resource="#metaid_M_ANe_inchi" /><rdf:li rdf:resource="urn:miriam:obo.chebi:CHEBI:16567"/></rdf:Bag></bqbiol:is></rdf:Description></rdf:RDF></annotation></species>
<species metaid="metaid_M_AOL" id="M_AOL" name="D-Arabitol" compartment="C_c" boundaryCondition="false" sboTerm="SBO:0000299"></species>
<species metaid="metaid_M_AOLe" id="M_AOLe" name="D-Arabitol" compartment="C_e" boundaryCondition="false" sboTerm="SBO:0000299"></species>
<species metaid="metaid_M_AONA" id="M_AONA" name="8-Amino-7-oxononanoate" compartment="C_c" boundaryCondition="false" sboTerm="SBO:0000299"><annotation><in:inchi xmlns:in="http://biomodels.net/inchi" metaid="metaid_M_AONA_inchi">InChI=1/C9H17NO3/c1-7(10)8(11)5-3-2-4-6-9(12)13/h7H,2-6,10H2,1H3,(H,12,13)/p-1/fC9H16NO3/q-1</in:inchi><rdf:RDF xmlns:rdf="http://www.w3.org/1999/02/22-rdf-syntax-ns#" xmlns:dc="http://purl.org/dc/elements/1.1/" xmlns:dcterms="http://purl.org/dc/terms/" xmlns:vCard="http://www.w3.org/2001/vcard-rdf/3.0#" xmlns:bqbiol="http://biomodels.net/biology-qualifiers/" xmlns:bqmodel="http://biomodels.net/model-qualifiers/"><rdf:Description rdf:about="#metaid_M_AONA"><bqbiol:is><rdf:Bag><rdf:li rdf:resource="#metaid_M_AONA_inchi" /><rdf:li rdf:resource="urn:miriam:obo.chebi:CHEBI:12266"/></rdf:Bag></bqbiol:is></rdf:Description></rdf:RDF></annotation></species>
<species metaid="metaid_M_APROP" id="M_APROP" name="alpha-Aminopropiononitrile" compartment="C_c" boundaryCondition="false" sboTerm="SBO:0000299"><annotation><in:inchi xmlns:in="http://biomodels.net/inchi" metaid="metaid_M_APROP_inchi">InChI=1/C3H6N2/c1-3(5)2-4/h3H,5H2,1H3</in:inchi><rdf:RDF xmlns:rdf="http://www.w3.org/1999/02/22-rdf-syntax-ns#" xmlns:dc="http://purl.org/dc/elements/1.1/" xmlns:dcterms="http://purl.org/dc/terms/" xmlns:vCard="http://www.w3.org/2001/vcard-rdf/3.0#" xmlns:bqbiol="http://biomodels.net/biology-qualifiers/" xmlns:bqmodel="http://biomodels.net/model-qualifiers/"><rdf:Description rdf:about="#metaid_M_APROP"><bqbiol:is><rdf:Bag><rdf:li rdf:resource="#metaid_M_APROP_inchi" /><rdf:li rdf:resource="urn:miriam:obo.chebi:CHEBI:27959"/></rdf:Bag></bqbiol:is></rdf:Description></rdf:RDF></annotation></species>
<species metaid="metaid_M_APS" id="M_APS" name="Adenylylsulfate" compartment="C_c" boundaryCondition="false" sboTerm="SBO:0000299"></species>
<species metaid="metaid_M_ARAB" id="M_ARAB" name="D-Arabinose" compartment="C_c" boundaryCondition="false" sboTerm="SBO:0000299"><annotation><in:inchi xmlns:in="http://biomodels.net/inchi" metaid="metaid_M_ARAB_inchi">InChI=1/C5H10O5/c6-1-3(8)5(10)4(9)2-7/h1,3-5,7-10H,2H2/t3-,4-,5+/m1/s1</in:inchi><rdf:RDF xmlns:rdf="http://www.w3.org/1999/02/22-rdf-syntax-ns#" xmlns:dc="http://purl.org/dc/elements/1.1/" xmlns:dcterms="http://purl.org/dc/terms/" xmlns:vCard="http://www.w3.org/2001/vcard-rdf/3.0#" xmlns:bqbiol="http://biomodels.net/biology-qualifiers/" xmlns:bqmodel="http://biomodels.net/model-qualifiers/"><rdf:Description rdf:about="#metaid_M_ARAB"><bqbiol:is><rdf:Bag><rdf:li rdf:resource="#metaid_M_ARAB_inchi" /><rdf:li rdf:resource="urn:miriam:obo.chebi:CHEBI:17108"/></rdf:Bag></bqbiol:is></rdf:Description></rdf:RDF></annotation></species>
<species metaid="metaid_M_ARABe" id="M_ARABe" name="D-Arabinose" compartment="C_e" boundaryCondition="false" sboTerm="SBO:0000299"><annotation><in:inchi xmlns:in="http://biomodels.net/inchi" metaid="metaid_M_ARABe_inchi">InChI=1/C5H10O5/c6-1-3(8)5(10)4(9)2-7/h1,3-5,7-10H,2H2/t3-,4-,5+/m1/s1</in:inchi><rdf:RDF xmlns:rdf="http://www.w3.org/1999/02/22-rdf-syntax-ns#" xmlns:dc="http://purl.org/dc/elements/1.1/" xmlns:dcterms="http://purl.org/dc/terms/" xmlns:vCard="http://www.w3.org/2001/vcard-rdf/3.0#" xmlns:bqbiol="http://biomodels.net/biology-qualifiers/" xmlns:bqmodel="http://biomodels.net/model-qualifiers/"><rdf:Description rdf:about="#metaid_M_ARABe"><bqbiol:is><rdf:Bag><rdf:li rdf:resource="#metaid_M_ARABe_inchi" /><rdf:li rdf:resource="urn:miriam:obo.chebi:CHEBI:17108"/></rdf:Bag></bqbiol:is></rdf:Description></rdf:RDF></annotation></species>
<species metaid="metaid_M_ARABINe" id="M_ARABINe" name="Arabinan" compartment="C_e" boundaryCondition="false" sboTerm="SBO:0000299"></species>
<species metaid="metaid_M_ARABLAC" id="M_ARABLAC" name="D-Arabinono-1,4-lactone" compartment="C_c" boundaryCondition="false" sboTerm="SBO:0000299"><annotation><in:inchi xmlns:in="http://biomodels.net/inchi" metaid="metaid_M_ARABLAC_inchi">InChI=1/C5H8O5/c6-1-2-3(7)4(8)5(9)10-2/h2-4,6-8H,1H2/t2-,3-,4+/m1/s1</in:inchi><rdf:RDF xmlns:rdf="http://www.w3.org/1999/02/22-rdf-syntax-ns#" xmlns:dc="http://purl.org/dc/elements/1.1/" xmlns:dcterms="http://purl.org/dc/terms/" xmlns:vCard="http://www.w3.org/2001/vcard-rdf/3.0#" xmlns:bqbiol="http://biomodels.net/biology-qualifiers/" xmlns:bqmodel="http://biomodels.net/model-qualifiers/"><rdf:Description rdf:about="#metaid_M_ARABLAC"><bqbiol:is><rdf:Bag><rdf:li rdf:resource="#metaid_M_ARABLAC_inchi" /><rdf:li rdf:resource="urn:miriam:obo.chebi:CHEBI:16292"/></rdf:Bag></bqbiol:is></rdf:Description></rdf:RDF></annotation></species>
<species metaid="metaid_M_ARG" id="M_ARG" name="L-Arginine" compartment="C_c" boundaryCondition="false" sboTerm="SBO:0000299"><annotation><in:inchi xmlns:in="http://biomodels.net/inchi" metaid="metaid_M_ARG_inchi">InChI=1/C6H14N4O2/c7-4(5(11)12)2-1-3-10-6(8)9/h4H,1-3,7H2,(H,11,12)(H4,8,9,10)/t4-/m0/s1/f/h8,10-11H,9H2</in:inchi><rdf:RDF xmlns:rdf="http://www.w3.org/1999/02/22-rdf-syntax-ns#" xmlns:dc="http://purl.org/dc/elements/1.1/" xmlns:dcterms="http://purl.org/dc/terms/" xmlns:vCard="http://www.w3.org/2001/vcard-rdf/3.0#" xmlns:bqbiol="http://biomodels.net/biology-qualifiers/" xmlns:bqmodel="http://biomodels.net/model-qualifiers/"><rdf:Description rdf:about="#metaid_M_ARG"><bqbiol:is><rdf:Bag><rdf:li rdf:resource="#metaid_M_ARG_inchi" /><rdf:li rdf:resource="urn:miriam:obo.chebi:CHEBI:16467"/></rdf:Bag></bqbiol:is></rdf:Description></rdf:RDF></annotation></species>
<species metaid="metaid_M_ARGe" id="M_ARGe" name="L-Arginine" compartment="C_e" boundaryCondition="false" sboTerm="SBO:0000299"><annotation><in:inchi xmlns:in="http://biomodels.net/inchi" metaid="metaid_M_ARGe_inchi">InChI=1/C6H14N4O2/c7-4(5(11)12)2-1-3-10-6(8)9/h4H,1-3,7H2,(H,11,12)(H4,8,9,10)/t4-/m0/s1/f/h8,10-11H,9H2</in:inchi><rdf:RDF xmlns:rdf="http://www.w3.org/1999/02/22-rdf-syntax-ns#" xmlns:dc="http://purl.org/dc/elements/1.1/" xmlns:dcterms="http://purl.org/dc/terms/" xmlns:vCard="http://www.w3.org/2001/vcard-rdf/3.0#" xmlns:bqbiol="http://biomodels.net/biology-qualifiers/" xmlns:bqmodel="http://biomodels.net/model-qualifiers/"><rdf:Description rdf:about="#metaid_M_ARGe"><bqbiol:is><rdf:Bag><rdf:li rdf:resource="#metaid_M_ARGe_inchi" /><rdf:li rdf:resource="urn:miriam:obo.chebi:CHEBI:16467"/></rdf:Bag></bqbiol:is></rdf:Description></rdf:RDF></annotation></species>
<species metaid="metaid_M_ARGm" id="M_ARGm" name="L-Arginine" compartment="C_m" boundaryCondition="false" sboTerm="SBO:0000299"><annotation><in:inchi xmlns:in="http://biomodels.net/inchi" metaid="metaid_M_ARGm_inchi">InChI=1/C6H14N4O2/c7-4(5(11)12)2-1-3-10-6(8)9/h4H,1-3,7H2,(H,11,12)(H4,8,9,10)/t4-/m0/s1/f/h8,10-11H,9H2</in:inchi><rdf:RDF xmlns:rdf="http://www.w3.org/1999/02/22-rdf-syntax-ns#" xmlns:dc="http://purl.org/dc/elements/1.1/" xmlns:dcterms="http://purl.org/dc/terms/" xmlns:vCard="http://www.w3.org/2001/vcard-rdf/3.0#" xmlns:bqbiol="http://biomodels.net/biology-qualifiers/" xmlns:bqmodel="http://biomodels.net/model-qualifiers/"><rdf:Description rdf:about="#metaid_M_ARGm"><bqbiol:is><rdf:Bag><rdf:li rdf:resource="#metaid_M_ARGm_inchi" /><rdf:li rdf:resource="urn:miriam:obo.chebi:CHEBI:16467"/></rdf:Bag></bqbiol:is></rdf:Description></rdf:RDF></annotation></species>
<species metaid="metaid_M_ARGSUCC" id="M_ARGSUCC" name="Argininosuccinate" compartment="C_c" boundaryCondition="false" sboTerm="SBO:0000299"></species>
<species metaid="metaid_M_ARGSUCCm" id="M_ARGSUCCm" name="Argininosuccinate" compartment="C_m" boundaryCondition="false" sboTerm="SBO:0000299"></species>
<species metaid="metaid_M_ASER" id="M_ASER" name="O-Acetyl-L-serine" compartment="C_c" boundaryCondition="false" sboTerm="SBO:0000299"><annotation><in:inchi xmlns:in="http://biomodels.net/inchi" metaid="metaid_M_ASER_inchi">InChI=1/C5H9NO4/c1-3(7)10-2-4(6)5(8)9/h4H,2,6H2,1H3,(H,8,9)/t4-/m0/s1</in:inchi><rdf:RDF xmlns:rdf="http://www.w3.org/1999/02/22-rdf-syntax-ns#" xmlns:dc="http://purl.org/dc/elements/1.1/" xmlns:dcterms="http://purl.org/dc/terms/" xmlns:vCard="http://www.w3.org/2001/vcard-rdf/3.0#" xmlns:bqbiol="http://biomodels.net/biology-qualifiers/" xmlns:bqmodel="http://biomodels.net/model-qualifiers/"><rdf:Description rdf:about="#metaid_M_ASER"><bqbiol:is><rdf:Bag><rdf:li rdf:resource="#metaid_M_ASER_inchi" /><rdf:li rdf:resource="urn:miriam:obo.chebi:CHEBI:17981"/></rdf:Bag></bqbiol:is></rdf:Description></rdf:RDF></annotation></species>
<species metaid="metaid_M_ASN" id="M_ASN" name="L-Asparagine" compartment="C_c" boundaryCondition="false" sboTerm="SBO:0000299"><annotation><in:inchi xmlns:in="http://biomodels.net/inchi" metaid="metaid_M_ASN_inchi">InChI=1/C4H8N2O3/c5-2(4(8)9)1-3(6)7/h2H,1,5H2,(H2,6,7)(H,8,9)/t2-/m0/s1/f/h8H,6H2</in:inchi><rdf:RDF xmlns:rdf="http://www.w3.org/1999/02/22-rdf-syntax-ns#" xmlns:dc="http://purl.org/dc/elements/1.1/" xmlns:dcterms="http://purl.org/dc/terms/" xmlns:vCard="http://www.w3.org/2001/vcard-rdf/3.0#" xmlns:bqbiol="http://biomodels.net/biology-qualifiers/" xmlns:bqmodel="http://biomodels.net/model-qualifiers/"><rdf:Description rdf:about="#metaid_M_ASN"><bqbiol:is><rdf:Bag><rdf:li rdf:resource="#metaid_M_ASN_inchi" /><rdf:li rdf:resource="urn:miriam:obo.chebi:CHEBI:17196"/></rdf:Bag></bqbiol:is></rdf:Description></rdf:RDF></annotation></species>
<species metaid="metaid_M_ASNe" id="M_ASNe" name="L-Asparagine" compartment="C_e" boundaryCondition="false" sboTerm="SBO:0000299"><annotation><in:inchi xmlns:in="http://biomodels.net/inchi" metaid="metaid_M_ASNe_inchi">InChI=1/C4H8N2O3/c5-2(4(8)9)1-3(6)7/h2H,1,5H2,(H2,6,7)(H,8,9)/t2-/m0/s1/f/h8H,6H2</in:inchi><rdf:RDF xmlns:rdf="http://www.w3.org/1999/02/22-rdf-syntax-ns#" xmlns:dc="http://purl.org/dc/elements/1.1/" xmlns:dcterms="http://purl.org/dc/terms/" xmlns:vCard="http://www.w3.org/2001/vcard-rdf/3.0#" xmlns:bqbiol="http://biomodels.net/biology-qualifiers/" xmlns:bqmodel="http://biomodels.net/model-qualifiers/"><rdf:Description rdf:about="#metaid_M_ASNe"><bqbiol:is><rdf:Bag><rdf:li rdf:resource="#metaid_M_ASNe_inchi" /><rdf:li rdf:resource="urn:miriam:obo.chebi:CHEBI:17196"/></rdf:Bag></bqbiol:is></rdf:Description></rdf:RDF></annotation></species>
<species metaid="metaid_M_ASP" id="M_ASP" name="L-Aspartate" compartment="C_c" boundaryCondition="false" sboTerm="SBO:0000299"><annotation><in:inchi xmlns:in="http://biomodels.net/inchi" metaid="metaid_M_ASP_inchi">InChI=1/C4H7NO4/c5-2(4(8)9)1-3(6)7/h2H,1,5H2,(H,6,7)(H,8,9)/p-1/t2-/m0/s1/fC4H6NO4/h5H/q-1</in:inchi><rdf:RDF xmlns:rdf="http://www.w3.org/1999/02/22-rdf-syntax-ns#" xmlns:dc="http://purl.org/dc/elements/1.1/" xmlns:dcterms="http://purl.org/dc/terms/" xmlns:vCard="http://www.w3.org/2001/vcard-rdf/3.0#" xmlns:bqbiol="http://biomodels.net/biology-qualifiers/" xmlns:bqmodel="http://biomodels.net/model-qualifiers/"><rdf:Description rdf:about="#metaid_M_ASP"><bqbiol:is><rdf:Bag><rdf:li rdf:resource="#metaid_M_ASP_inchi" /><rdf:li rdf:resource="urn:miriam:obo.chebi:CHEBI:29991"/></rdf:Bag></bqbiol:is></rdf:Description></rdf:RDF></annotation></species>
<species metaid="metaid_M_ASPe" id="M_ASPe" name="L-Aspartate" compartment="C_e" boundaryCondition="false" sboTerm="SBO:0000299"><annotation><in:inchi xmlns:in="http://biomodels.net/inchi" metaid="metaid_M_ASPe_inchi">InChI=1/C4H7NO4/c5-2(4(8)9)1-3(6)7/h2H,1,5H2,(H,6,7)(H,8,9)/p-1/t2-/m0/s1/fC4H6NO4/h5H/q-1</in:inchi><rdf:RDF xmlns:rdf="http://www.w3.org/1999/02/22-rdf-syntax-ns#" xmlns:dc="http://purl.org/dc/elements/1.1/" xmlns:dcterms="http://purl.org/dc/terms/" xmlns:vCard="http://www.w3.org/2001/vcard-rdf/3.0#" xmlns:bqbiol="http://biomodels.net/biology-qualifiers/" xmlns:bqmodel="http://biomodels.net/model-qualifiers/"><rdf:Description rdf:about="#metaid_M_ASPe"><bqbiol:is><rdf:Bag><rdf:li rdf:resource="#metaid_M_ASPe_inchi" /><rdf:li rdf:resource="urn:miriam:obo.chebi:CHEBI:29991"/></rdf:Bag></bqbiol:is></rdf:Description></rdf:RDF></annotation></species>
<species metaid="metaid_M_ASPm" id="M_ASPm" name="L-Aspartate" compartment="C_m" boundaryCondition="false" sboTerm="SBO:0000299"><annotation><in:inchi xmlns:in="http://biomodels.net/inchi" metaid="metaid_M_ASPm_inchi">InChI=1/C4H7NO4/c5-2(4(8)9)1-3(6)7/h2H,1,5H2,(H,6,7)(H,8,9)/p-1/t2-/m0/s1/fC4H6NO4/h5H/q-1</in:inchi><rdf:RDF xmlns:rdf="http://www.w3.org/1999/02/22-rdf-syntax-ns#" xmlns:dc="http://purl.org/dc/elements/1.1/" xmlns:dcterms="http://purl.org/dc/terms/" xmlns:vCard="http://www.w3.org/2001/vcard-rdf/3.0#" xmlns:bqbiol="http://biomodels.net/biology-qualifiers/" xmlns:bqmodel="http://biomodels.net/model-qualifiers/"><rdf:Description rdf:about="#metaid_M_ASPm"><bqbiol:is><rdf:Bag><rdf:li rdf:resource="#metaid_M_ASPm_inchi" /><rdf:li rdf:resource="urn:miriam:obo.chebi:CHEBI:29991"/></rdf:Bag></bqbiol:is></rdf:Description></rdf:RDF></annotation></species>
<species metaid="metaid_M_ASPSA" id="M_ASPSA" name="L-Aspartate 4-semialdehyde" compartment="C_c" boundaryCondition="false" sboTerm="SBO:0000299"><annotation><in:inchi xmlns:in="http://biomodels.net/inchi" metaid="metaid_M_ASPSA_inchi">InChI=1/C4H7NO3/c5-3(1-2-6)4(7)8/h2-3H,1,5H2,(H,7,8)/p-1/t3-/m0/s1</in:inchi><rdf:RDF xmlns:rdf="http://www.w3.org/1999/02/22-rdf-syntax-ns#" xmlns:dc="http://purl.org/dc/elements/1.1/" xmlns:dcterms="http://purl.org/dc/terms/" xmlns:vCard="http://www.w3.org/2001/vcard-rdf/3.0#" xmlns:bqbiol="http://biomodels.net/biology-qualifiers/" xmlns:bqmodel="http://biomodels.net/model-qualifiers/"><rdf:Description rdf:about="#metaid_M_ASPSA"><bqbiol:is><rdf:Bag><rdf:li rdf:resource="#metaid_M_ASPSA_inchi" /><rdf:li rdf:resource="urn:miriam:obo.chebi:CHEBI:13086"/></rdf:Bag></bqbiol:is></rdf:Description></rdf:RDF></annotation></species>
<species metaid="metaid_M_ASUC" id="M_ASUC" name="N6-(1,2-Dicarboxyethyl)-AMP" compartment="C_c" boundaryCondition="false" sboTerm="SBO:0000299"><annotation><in:inchi xmlns:in="http://biomodels.net/inchi" metaid="metaid_M_ASUC_inchi">InChI=1/C14H18N5O11P/c20-7(21)1-5(14(24)25)18-11-8-12(16-3-15-11)19(4-17-8)13-10(23)9(22)6(30-13)2-29-31(26,27)28/h3-6,9-10,13,22-23H,1-2H2,(H,20,21)(H,24,25)(H,15,16,18)(H2,26,27,28)/t5?,6-,9-,10-,13-/m1/s1</in:inchi><rdf:RDF xmlns:rdf="http://www.w3.org/1999/02/22-rdf-syntax-ns#" xmlns:dc="http://purl.org/dc/elements/1.1/" xmlns:dcterms="http://purl.org/dc/terms/" xmlns:vCard="http://www.w3.org/2001/vcard-rdf/3.0#" xmlns:bqbiol="http://biomodels.net/biology-qualifiers/" xmlns:bqmodel="http://biomodels.net/model-qualifiers/"><rdf:Description rdf:about="#metaid_M_ASUC"><bqbiol:is><rdf:Bag><rdf:li rdf:resource="#metaid_M_ASUC_inchi" /><rdf:li rdf:resource="urn:miriam:obo.chebi:CHEBI:15919"/></rdf:Bag></bqbiol:is></rdf:Description></rdf:RDF></annotation></species>
<species metaid="metaid_M_ATN" id="M_ATN" name="Allantoin" compartment="C_c" boundaryCondition="false" sboTerm="SBO:0000299"><annotation><in:inchi xmlns:in="http://biomodels.net/inchi" metaid="metaid_M_ATN_inchi">InChI=1/C4H6N4O3/c5-3(10)6-1-2(9)8-4(11)7-1/h1H,(H3,5,6,10)(H2,7,8,9,11)</in:inchi><rdf:RDF xmlns:rdf="http://www.w3.org/1999/02/22-rdf-syntax-ns#" xmlns:dc="http://purl.org/dc/elements/1.1/" xmlns:dcterms="http://purl.org/dc/terms/" xmlns:vCard="http://www.w3.org/2001/vcard-rdf/3.0#" xmlns:bqbiol="http://biomodels.net/biology-qualifiers/" xmlns:bqmodel="http://biomodels.net/model-qualifiers/"><rdf:Description rdf:about="#metaid_M_ATN"><bqbiol:is><rdf:Bag><rdf:li rdf:resource="#metaid_M_ATN_inchi" /><rdf:li rdf:resource="urn:miriam:obo.chebi:CHEBI:15676"/></rdf:Bag></bqbiol:is></rdf:Description></rdf:RDF></annotation></species>
<species metaid="metaid_M_ATNe" id="M_ATNe" name="Allantoin" compartment="C_e" boundaryCondition="false" sboTerm="SBO:0000299"><annotation><in:inchi xmlns:in="http://biomodels.net/inchi" metaid="metaid_M_ATNe_inchi">InChI=1/C4H6N4O3/c5-3(10)6-1-2(9)8-4(11)7-1/h1H,(H3,5,6,10)(H2,7,8,9,11)</in:inchi><rdf:RDF xmlns:rdf="http://www.w3.org/1999/02/22-rdf-syntax-ns#" xmlns:dc="http://purl.org/dc/elements/1.1/" xmlns:dcterms="http://purl.org/dc/terms/" xmlns:vCard="http://www.w3.org/2001/vcard-rdf/3.0#" xmlns:bqbiol="http://biomodels.net/biology-qualifiers/" xmlns:bqmodel="http://biomodels.net/model-qualifiers/"><rdf:Description rdf:about="#metaid_M_ATNe"><bqbiol:is><rdf:Bag><rdf:li rdf:resource="#metaid_M_ATNe_inchi" /><rdf:li rdf:resource="urn:miriam:obo.chebi:CHEBI:15676"/></rdf:Bag></bqbiol:is></rdf:Description></rdf:RDF></annotation></species>
<species metaid="metaid_M_ATP" id="M_ATP" name="ATP" compartment="C_c" boundaryCondition="false" sboTerm="SBO:0000299"><annotation><in:inchi xmlns:in="http://biomodels.net/inchi" metaid="metaid_M_ATP_inchi">InChI=1/C10H16N5O13P3/c11-8-5-9(13-2-12-8)15(3-14-5)10-7(17)6(16)4(26-10)1-25-30(21,22)28-31(23,24)27-29(18,19)20/h2-4,6-7,10,16-17H,1H2,(H,21,22)(H,23,24)(H2,11,12,13)(H2,18,19,20)/t4-,6-,7-,10-/m1/s1/f/h18-19,21,23H,11H2</in:inchi><rdf:RDF xmlns:rdf="http://www.w3.org/1999/02/22-rdf-syntax-ns#" xmlns:dc="http://purl.org/dc/elements/1.1/" xmlns:dcterms="http://purl.org/dc/terms/" xmlns:vCard="http://www.w3.org/2001/vcard-rdf/3.0#" xmlns:bqbiol="http://biomodels.net/biology-qualifiers/" xmlns:bqmodel="http://biomodels.net/model-qualifiers/"><rdf:Description rdf:about="#metaid_M_ATP"><bqbiol:is><rdf:Bag><rdf:li rdf:resource="#metaid_M_ATP_inchi" /><rdf:li rdf:resource="urn:miriam:obo.chebi:CHEBI:15422"/></rdf:Bag></bqbiol:is></rdf:Description></rdf:RDF></annotation></species>
<species metaid="metaid_M_ATPe" id="M_ATPe" name="ATP" compartment="C_e" boundaryCondition="false" sboTerm="SBO:0000299"><annotation><in:inchi xmlns:in="http://biomodels.net/inchi" metaid="metaid_M_ATPe_inchi">InChI=1/C10H16N5O13P3/c11-8-5-9(13-2-12-8)15(3-14-5)10-7(17)6(16)4(26-10)1-25-30(21,22)28-31(23,24)27-29(18,19)20/h2-4,6-7,10,16-17H,1H2,(H,21,22)(H,23,24)(H2,11,12,13)(H2,18,19,20)/t4-,6-,7-,10-/m1/s1/f/h18-19,21,23H,11H2</in:inchi><rdf:RDF xmlns:rdf="http://www.w3.org/1999/02/22-rdf-syntax-ns#" xmlns:dc="http://purl.org/dc/elements/1.1/" xmlns:dcterms="http://purl.org/dc/terms/" xmlns:vCard="http://www.w3.org/2001/vcard-rdf/3.0#" xmlns:bqbiol="http://biomodels.net/biology-qualifiers/" xmlns:bqmodel="http://biomodels.net/model-qualifiers/"><rdf:Description rdf:about="#metaid_M_ATPe"><bqbiol:is><rdf:Bag><rdf:li rdf:resource="#metaid_M_ATPe_inchi" /><rdf:li rdf:resource="urn:miriam:obo.chebi:CHEBI:15422"/></rdf:Bag></bqbiol:is></rdf:Description></rdf:RDF></annotation></species>
<species metaid="metaid_M_ATPm" id="M_ATPm" name="ATP" compartment="C_m" boundaryCondition="false" sboTerm="SBO:0000299"><annotation><in:inchi xmlns:in="http://biomodels.net/inchi" metaid="metaid_M_ATPm_inchi">InChI=1/C10H16N5O13P3/c11-8-5-9(13-2-12-8)15(3-14-5)10-7(17)6(16)4(26-10)1-25-30(21,22)28-31(23,24)27-29(18,19)20/h2-4,6-7,10,16-17H,1H2,(H,21,22)(H,23,24)(H2,11,12,13)(H2,18,19,20)/t4-,6-,7-,10-/m1/s1/f/h18-19,21,23H,11H2</in:inchi><rdf:RDF xmlns:rdf="http://www.w3.org/1999/02/22-rdf-syntax-ns#" xmlns:dc="http://purl.org/dc/elements/1.1/" xmlns:dcterms="http://purl.org/dc/terms/" xmlns:vCard="http://www.w3.org/2001/vcard-rdf/3.0#" xmlns:bqbiol="http://biomodels.net/biology-qualifiers/" xmlns:bqmodel="http://biomodels.net/model-qualifiers/"><rdf:Description rdf:about="#metaid_M_ATPm"><bqbiol:is><rdf:Bag><rdf:li rdf:resource="#metaid_M_ATPm_inchi" /><rdf:li rdf:resource="urn:miriam:obo.chebi:CHEBI:15422"/></rdf:Bag></bqbiol:is></rdf:Description></rdf:RDF></annotation></species>
<species metaid="metaid_M_ATT" id="M_ATT" name="Allantoate" compartment="C_c" boundaryCondition="false" sboTerm="SBO:0000299"><annotation><in:inchi xmlns:in="http://biomodels.net/inchi" metaid="metaid_M_ATT_inchi">InChI=1/C4H8N4O4/c5-3(11)7-1(2(9)10)8-4(6)12/h1H,(H,9,10)(H3,5,7,11)(H3,6,8,12)/p-1</in:inchi><rdf:RDF xmlns:rdf="http://www.w3.org/1999/02/22-rdf-syntax-ns#" xmlns:dc="http://purl.org/dc/elements/1.1/" xmlns:dcterms="http://purl.org/dc/terms/" xmlns:vCard="http://www.w3.org/2001/vcard-rdf/3.0#" xmlns:bqbiol="http://biomodels.net/biology-qualifiers/" xmlns:bqmodel="http://biomodels.net/model-qualifiers/"><rdf:Description rdf:about="#metaid_M_ATT"><bqbiol:is><rdf:Bag><rdf:li rdf:resource="#metaid_M_ATT_inchi" /><rdf:li rdf:resource="urn:miriam:obo.chebi:CHEBI:17536"/></rdf:Bag></bqbiol:is></rdf:Description></rdf:RDF></annotation></species>
<species metaid="metaid_M_BA" id="M_BA" name="Benzoic acid" compartment="C_c" boundaryCondition="false" sboTerm="SBO:0000299"></species>
<species metaid="metaid_M_BAe" id="M_BAe" name="Benzoic acid" compartment="C_e" boundaryCondition="false" sboTerm="SBO:0000299"></species>
<species metaid="metaid_M_BAL" id="M_BAL" name="Benzaldehyde" compartment="C_c" boundaryCondition="false" sboTerm="SBO:0000299"><annotation><in:inchi xmlns:in="http://biomodels.net/inchi" metaid="metaid_M_BAL_inchi">InChI=1/C7H6O/c8-6-7-4-2-1-3-5-7/h1-6H</in:inchi><rdf:RDF xmlns:rdf="http://www.w3.org/1999/02/22-rdf-syntax-ns#" xmlns:dc="http://purl.org/dc/elements/1.1/" xmlns:dcterms="http://purl.org/dc/terms/" xmlns:vCard="http://www.w3.org/2001/vcard-rdf/3.0#" xmlns:bqbiol="http://biomodels.net/biology-qualifiers/" xmlns:bqmodel="http://biomodels.net/model-qualifiers/"><rdf:Description rdf:about="#metaid_M_BAL"><bqbiol:is><rdf:Bag><rdf:li rdf:resource="#metaid_M_BAL_inchi" /><rdf:li rdf:resource="urn:miriam:obo.chebi:CHEBI:17169"/></rdf:Bag></bqbiol:is></rdf:Description></rdf:RDF></annotation></species>
<species metaid="metaid_M_bALA" id="M_bALA" name="beta-Alanine" compartment="C_c" boundaryCondition="false" sboTerm="SBO:0000299"><annotation><in:inchi xmlns:in="http://biomodels.net/inchi" metaid="metaid_M_bALA_inchi">InChI=1/C3H7NO2/c4-2-1-3(5)6/h1-2,4H2,(H,5,6)/f/h5H</in:inchi><rdf:RDF xmlns:rdf="http://www.w3.org/1999/02/22-rdf-syntax-ns#" xmlns:dc="http://purl.org/dc/elements/1.1/" xmlns:dcterms="http://purl.org/dc/terms/" xmlns:vCard="http://www.w3.org/2001/vcard-rdf/3.0#" xmlns:bqbiol="http://biomodels.net/biology-qualifiers/" xmlns:bqmodel="http://biomodels.net/model-qualifiers/"><rdf:Description rdf:about="#metaid_M_bALA"><bqbiol:is><rdf:Bag><rdf:li rdf:resource="#metaid_M_bALA_inchi" /><rdf:li rdf:resource="urn:miriam:obo.chebi:CHEBI:16958"/></rdf:Bag></bqbiol:is></rdf:Description></rdf:RDF></annotation></species>
<species metaid="metaid_M_bALAe" id="M_bALAe" name="beta-Alanine" compartment="C_e" boundaryCondition="false" sboTerm="SBO:0000299"><annotation><in:inchi xmlns:in="http://biomodels.net/inchi" metaid="metaid_M_bALAe_inchi">InChI=1/C3H7NO2/c4-2-1-3(5)6/h1-2,4H2,(H,5,6)/f/h5H</in:inchi><rdf:RDF xmlns:rdf="http://www.w3.org/1999/02/22-rdf-syntax-ns#" xmlns:dc="http://purl.org/dc/elements/1.1/" xmlns:dcterms="http://purl.org/dc/terms/" xmlns:vCard="http://www.w3.org/2001/vcard-rdf/3.0#" xmlns:bqbiol="http://biomodels.net/biology-qualifiers/" xmlns:bqmodel="http://biomodels.net/model-qualifiers/"><rdf:Description rdf:about="#metaid_M_bALAe"><bqbiol:is><rdf:Bag><rdf:li rdf:resource="#metaid_M_bALAe_inchi" /><rdf:li rdf:resource="urn:miriam:obo.chebi:CHEBI:16958"/></rdf:Bag></bqbiol:is></rdf:Description></rdf:RDF></annotation></species>
<species metaid="metaid_M_BAMN" id="M_BAMN" name="Benzoylamine" compartment="C_c" boundaryCondition="false" sboTerm="SBO:0000299"></species>
<species metaid="metaid_M_BAMNe" id="M_BAMNe" name="Benzoylamine" compartment="C_e" boundaryCondition="false" sboTerm="SBO:0000299"></species>
<species metaid="metaid_M_BASP" id="M_BASP" name="4-Phospho-L-aspartate" compartment="C_c" boundaryCondition="false" sboTerm="SBO:0000299"><annotation><in:inchi xmlns:in="http://biomodels.net/inchi" metaid="metaid_M_BASP_inchi">InChI=1/C4H8NO7P/c5-2(4(7)8)1-3(6)12-13(9,10)11/h2H,1,5H2,(H,7,8)(H2,9,10,11)/p-3/t2-/m0/s1</in:inchi><rdf:RDF xmlns:rdf="http://www.w3.org/1999/02/22-rdf-syntax-ns#" xmlns:dc="http://purl.org/dc/elements/1.1/" xmlns:dcterms="http://purl.org/dc/terms/" xmlns:vCard="http://www.w3.org/2001/vcard-rdf/3.0#" xmlns:bqbiol="http://biomodels.net/biology-qualifiers/" xmlns:bqmodel="http://biomodels.net/model-qualifiers/"><rdf:Description rdf:about="#metaid_M_BASP"><bqbiol:is><rdf:Bag><rdf:li rdf:resource="#metaid_M_BASP_inchi" /><rdf:li rdf:resource="urn:miriam:obo.chebi:CHEBI:30407"/></rdf:Bag></bqbiol:is></rdf:Description></rdf:RDF></annotation></species>
<species metaid="metaid_M_BCCP" id="M_BCCP" name="Biotin-carboxyl-carrier protein" compartment="C_c" boundaryCondition="false" sboTerm="SBO:0000299"></species>
<species metaid="metaid_M_bDG6P" id="M_bDG6P" name="beta-D-Glucose 6-phosphate" compartment="C_c" boundaryCondition="false" sboTerm="SBO:0000299"><annotation><in:inchi xmlns:in="http://biomodels.net/inchi" metaid="metaid_M_bDG6P_inchi">InChI=1/C6H13O9P/c7-3-2(1-14-16(11,12)13)15-6(10)5(9)4(3)8/h2-10H,1H2,(H2,11,12,13)/t2-,3-,4+,5-,6-/m1/s1/f/h11-12H</in:inchi><rdf:RDF xmlns:rdf="http://www.w3.org/1999/02/22-rdf-syntax-ns#" xmlns:dc="http://purl.org/dc/elements/1.1/" xmlns:dcterms="http://purl.org/dc/terms/" xmlns:vCard="http://www.w3.org/2001/vcard-rdf/3.0#" xmlns:bqbiol="http://biomodels.net/biology-qualifiers/" xmlns:bqmodel="http://biomodels.net/model-qualifiers/"><rdf:Description rdf:about="#metaid_M_bDG6P"><bqbiol:is><rdf:Bag><rdf:li rdf:resource="#metaid_M_bDG6P_inchi" /><rdf:li rdf:resource="urn:miriam:obo.chebi:CHEBI:17719"/></rdf:Bag></bqbiol:is></rdf:Description></rdf:RDF></annotation></species>
<species metaid="metaid_M_bDGLC" id="M_bDGLC" name="beta-D-Glucose" compartment="C_c" boundaryCondition="false" sboTerm="SBO:0000299"><annotation><in:inchi xmlns:in="http://biomodels.net/inchi" metaid="metaid_M_bDGLC_inchi">InChI=1/C6H12O6/c7-1-2-3(8)4(9)5(10)6(11)12-2/h2-11H,1H2/t2-,3-,4+,5-,6-/m1/s1</in:inchi><rdf:RDF xmlns:rdf="http://www.w3.org/1999/02/22-rdf-syntax-ns#" xmlns:dc="http://purl.org/dc/elements/1.1/" xmlns:dcterms="http://purl.org/dc/terms/" xmlns:vCard="http://www.w3.org/2001/vcard-rdf/3.0#" xmlns:bqbiol="http://biomodels.net/biology-qualifiers/" xmlns:bqmodel="http://biomodels.net/model-qualifiers/"><rdf:Description rdf:about="#metaid_M_bDGLC"><bqbiol:is><rdf:Bag><rdf:li rdf:resource="#metaid_M_bDGLC_inchi" /><rdf:li rdf:resource="urn:miriam:obo.chebi:CHEBI:15903"/></rdf:Bag></bqbiol:is></rdf:Description></rdf:RDF></annotation></species>
<species metaid="metaid_M_bDGLCe" id="M_bDGLCe" name="beta-D-Glucose" compartment="C_e" boundaryCondition="false" sboTerm="SBO:0000299"><annotation><in:inchi xmlns:in="http://biomodels.net/inchi" metaid="metaid_M_bDGLCe_inchi">InChI=1/C6H12O6/c7-1-2-3(8)4(9)5(10)6(11)12-2/h2-11H,1H2/t2-,3-,4+,5-,6-/m1/s1</in:inchi><rdf:RDF xmlns:rdf="http://www.w3.org/1999/02/22-rdf-syntax-ns#" xmlns:dc="http://purl.org/dc/elements/1.1/" xmlns:dcterms="http://purl.org/dc/terms/" xmlns:vCard="http://www.w3.org/2001/vcard-rdf/3.0#" xmlns:bqbiol="http://biomodels.net/biology-qualifiers/" xmlns:bqmodel="http://biomodels.net/model-qualifiers/"><rdf:Description rdf:about="#metaid_M_bDGLCe"><bqbiol:is><rdf:Bag><rdf:li rdf:resource="#metaid_M_bDGLCe_inchi" /><rdf:li rdf:resource="urn:miriam:obo.chebi:CHEBI:15903"/></rdf:Bag></bqbiol:is></rdf:Description></rdf:RDF></annotation></species>
<species metaid="metaid_M_BFOR" id="M_BFOR" name="Benzoylformate" compartment="C_c" boundaryCondition="false" sboTerm="SBO:0000299"></species>
<species metaid="metaid_M_bFRU" id="M_bFRU" name="beta-D-fructose" compartment="C_c" boundaryCondition="false" sboTerm="SBO:0000299"></species>
<species metaid="metaid_M_bGLAC" id="M_bGLAC" name="beta-D-galactose" compartment="C_c" boundaryCondition="false" sboTerm="SBO:0000299"><annotation><in:inchi xmlns:in="http://biomodels.net/inchi" metaid="metaid_M_bGLAC_inchi">InChI=1/C6H12O6/c7-1-2-3(8)4(9)5(10)6(11)12-2/h2-11H,1H2/t2-,3+,4+,5-,6-/m1/s1</in:inchi><rdf:RDF xmlns:rdf="http://www.w3.org/1999/02/22-rdf-syntax-ns#" xmlns:dc="http://purl.org/dc/elements/1.1/" xmlns:dcterms="http://purl.org/dc/terms/" xmlns:vCard="http://www.w3.org/2001/vcard-rdf/3.0#" xmlns:bqbiol="http://biomodels.net/biology-qualifiers/" xmlns:bqmodel="http://biomodels.net/model-qualifiers/"><rdf:Description rdf:about="#metaid_M_bGLAC"><bqbiol:is><rdf:Bag><rdf:li rdf:resource="#metaid_M_bGLAC_inchi" /><rdf:li rdf:resource="urn:miriam:obo.chebi:CHEBI:27667"/></rdf:Bag></bqbiol:is></rdf:Description></rdf:RDF></annotation></species>
<species metaid="metaid_M_BIOMASS" id="M_BIOMASS" name="Biomass" compartment="C_c" boundaryCondition="false" sboTerm="SBO:0000299"></species>
<species metaid="metaid_M_bLARAB" id="M_bLARAB" name="beta-L-arabinose" compartment="C_c" boundaryCondition="false" sboTerm="SBO:0000299"></species>
<species metaid="metaid_M_BN" id="M_BN" name="Benzonitrile" compartment="C_c" boundaryCondition="false" sboTerm="SBO:0000299"><annotation><in:inchi xmlns:in="http://biomodels.net/inchi" metaid="metaid_M_BN_inchi">InChI=1/C7H5N/c8-6-7-4-2-1-3-5-7/h1-5H</in:inchi><rdf:RDF xmlns:rdf="http://www.w3.org/1999/02/22-rdf-syntax-ns#" xmlns:dc="http://purl.org/dc/elements/1.1/" xmlns:dcterms="http://purl.org/dc/terms/" xmlns:vCard="http://www.w3.org/2001/vcard-rdf/3.0#" xmlns:bqbiol="http://biomodels.net/biology-qualifiers/" xmlns:bqmodel="http://biomodels.net/model-qualifiers/"><rdf:Description rdf:about="#metaid_M_BN"><bqbiol:is><rdf:Bag><rdf:li rdf:resource="#metaid_M_BN_inchi" /><rdf:li rdf:resource="urn:miriam:obo.chebi:CHEBI:27991"/></rdf:Bag></bqbiol:is></rdf:Description></rdf:RDF></annotation></species>
<species metaid="metaid_M_BNe" id="M_BNe" name="Benzonitrile" compartment="C_e" boundaryCondition="false" sboTerm="SBO:0000299"><annotation><in:inchi xmlns:in="http://biomodels.net/inchi" metaid="metaid_M_BNe_inchi">InChI=1/C7H5N/c8-6-7-4-2-1-3-5-7/h1-5H</in:inchi><rdf:RDF xmlns:rdf="http://www.w3.org/1999/02/22-rdf-syntax-ns#" xmlns:dc="http://purl.org/dc/elements/1.1/" xmlns:dcterms="http://purl.org/dc/terms/" xmlns:vCard="http://www.w3.org/2001/vcard-rdf/3.0#" xmlns:bqbiol="http://biomodels.net/biology-qualifiers/" xmlns:bqmodel="http://biomodels.net/model-qualifiers/"><rdf:Description rdf:about="#metaid_M_BNe"><bqbiol:is><rdf:Bag><rdf:li rdf:resource="#metaid_M_BNe_inchi" /><rdf:li rdf:resource="urn:miriam:obo.chebi:CHEBI:27991"/></rdf:Bag></bqbiol:is></rdf:Description></rdf:RDF></annotation></species>
<species metaid="metaid_M_BT" id="M_BT" name="Biotin" compartment="C_c" boundaryCondition="false" sboTerm="SBO:0000299"><annotation><in:inchi xmlns:in="http://biomodels.net/inchi" metaid="metaid_M_BT_inchi">InChI=1/C10H16N2O3S/c13-8(14)4-2-1-3-7-9-6(5-16-7)11-10(15)12-9/h6-7,9H,1-5H2,(H,13,14)(H2,11,12,15)/t6-,7-,9-/m0/s1/f/h11-13H</in:inchi><rdf:RDF xmlns:rdf="http://www.w3.org/1999/02/22-rdf-syntax-ns#" xmlns:dc="http://purl.org/dc/elements/1.1/" xmlns:dcterms="http://purl.org/dc/terms/" xmlns:vCard="http://www.w3.org/2001/vcard-rdf/3.0#" xmlns:bqbiol="http://biomodels.net/biology-qualifiers/" xmlns:bqmodel="http://biomodels.net/model-qualifiers/"><rdf:Description rdf:about="#metaid_M_BT"><bqbiol:is><rdf:Bag><rdf:li rdf:resource="#metaid_M_BT_inchi" /><rdf:li rdf:resource="urn:miriam:obo.chebi:CHEBI:15956"/></rdf:Bag></bqbiol:is></rdf:Description></rdf:RDF></annotation></species>
<species metaid="metaid_M_BTe" id="M_BTe" name="Biotin" compartment="C_e" boundaryCondition="false" sboTerm="SBO:0000299"><annotation><in:inchi xmlns:in="http://biomodels.net/inchi" metaid="metaid_M_BTe_inchi">InChI=1/C10H16N2O3S/c13-8(14)4-2-1-3-7-9-6(5-16-7)11-10(15)12-9/h6-7,9H,1-5H2,(H,13,14)(H2,11,12,15)/t6-,7-,9-/m0/s1/f/h11-13H</in:inchi><rdf:RDF xmlns:rdf="http://www.w3.org/1999/02/22-rdf-syntax-ns#" xmlns:dc="http://purl.org/dc/elements/1.1/" xmlns:dcterms="http://purl.org/dc/terms/" xmlns:vCard="http://www.w3.org/2001/vcard-rdf/3.0#" xmlns:bqbiol="http://biomodels.net/biology-qualifiers/" xmlns:bqmodel="http://biomodels.net/model-qualifiers/"><rdf:Description rdf:about="#metaid_M_BTe"><bqbiol:is><rdf:Bag><rdf:li rdf:resource="#metaid_M_BTe_inchi" /><rdf:li rdf:resource="urn:miriam:obo.chebi:CHEBI:15956"/></rdf:Bag></bqbiol:is></rdf:Description></rdf:RDF></annotation></species>
<species metaid="metaid_M_BTOL" id="M_BTOL" name="benzene-1,2,4-triol" compartment="C_c" boundaryCondition="false" sboTerm="SBO:0000299"><annotation><in:inchi xmlns:in="http://biomodels.net/inchi" metaid="metaid_M_BTOL_inchi">InChI=1/C6H6O3/c7-4-1-2-5(8)6(9)3-4/h1-3,7-9H</in:inchi><rdf:RDF xmlns:rdf="http://www.w3.org/1999/02/22-rdf-syntax-ns#" xmlns:dc="http://purl.org/dc/elements/1.1/" xmlns:dcterms="http://purl.org/dc/terms/" xmlns:vCard="http://www.w3.org/2001/vcard-rdf/3.0#" xmlns:bqbiol="http://biomodels.net/biology-qualifiers/" xmlns:bqmodel="http://biomodels.net/model-qualifiers/"><rdf:Description rdf:about="#metaid_M_BTOL"><bqbiol:is><rdf:Bag><rdf:li rdf:resource="#metaid_M_BTOL_inchi" /><rdf:li rdf:resource="urn:miriam:obo.chebi:CHEBI:16971"/></rdf:Bag></bqbiol:is></rdf:Description></rdf:RDF></annotation></species>
<species metaid="metaid_M_BUTAL" id="M_BUTAL" name="Butanal" compartment="C_c" boundaryCondition="false" sboTerm="SBO:0000299"><annotation><in:inchi xmlns:in="http://biomodels.net/inchi" metaid="metaid_M_BUTAL_inchi">InChI=1/C4H8O/c1-2-3-4-5/h4H,2-3H2,1H3</in:inchi><rdf:RDF xmlns:rdf="http://www.w3.org/1999/02/22-rdf-syntax-ns#" xmlns:dc="http://purl.org/dc/elements/1.1/" xmlns:dcterms="http://purl.org/dc/terms/" xmlns:vCard="http://www.w3.org/2001/vcard-rdf/3.0#" xmlns:bqbiol="http://biomodels.net/biology-qualifiers/" xmlns:bqmodel="http://biomodels.net/model-qualifiers/"><rdf:Description rdf:about="#metaid_M_BUTAL"><bqbiol:is><rdf:Bag><rdf:li rdf:resource="#metaid_M_BUTAL_inchi" /><rdf:li rdf:resource="urn:miriam:obo.chebi:CHEBI:15743"/></rdf:Bag></bqbiol:is></rdf:Description></rdf:RDF></annotation></species>
<species metaid="metaid_M_BUTN" id="M_BUTN" name="n-butylamine" compartment="C_c" boundaryCondition="false" sboTerm="SBO:0000299"></species>
<species metaid="metaid_M_BUTNe" id="M_BUTNe" name="n-butylamine" compartment="C_e" boundaryCondition="false" sboTerm="SBO:0000299"></species>
<species metaid="metaid_M_C100" id="M_C100" name="Decanoate" compartment="C_c" boundaryCondition="false" sboTerm="SBO:0000299"><annotation><in:inchi xmlns:in="http://biomodels.net/inchi" metaid="metaid_M_C100_inchi">InChI=1/C10H20O2/c1-2-3-4-5-6-7-8-9-10(11)12/h2-9H2,1H3,(H,11,12)/p-1/fC10H19O2/q-1</in:inchi><rdf:RDF xmlns:rdf="http://www.w3.org/1999/02/22-rdf-syntax-ns#" xmlns:dc="http://purl.org/dc/elements/1.1/" xmlns:dcterms="http://purl.org/dc/terms/" xmlns:vCard="http://www.w3.org/2001/vcard-rdf/3.0#" xmlns:bqbiol="http://biomodels.net/biology-qualifiers/" xmlns:bqmodel="http://biomodels.net/model-qualifiers/"><rdf:Description rdf:about="#metaid_M_C100"><bqbiol:is><rdf:Bag><rdf:li rdf:resource="#metaid_M_C100_inchi" /><rdf:li rdf:resource="urn:miriam:obo.chebi:CHEBI:27689"/></rdf:Bag></bqbiol:is></rdf:Description></rdf:RDF></annotation></species>
<species metaid="metaid_M_C100ACP" id="M_C100ACP" name="Decanoyl-[acp]" compartment="C_c" boundaryCondition="false" sboTerm="SBO:0000299"><notes><body xmlns="http://www.w3.org/1999/xhtml"><p>FORMULA: C10H19OSR</p></body></notes><annotation><rdf:RDF xmlns:rdf="http://www.w3.org/1999/02/22-rdf-syntax-ns#" xmlns:dc="http://purl.org/dc/elements/1.1/" xmlns:dcterms="http://purl.org/dc/terms/" xmlns:vCard="http://www.w3.org/2001/vcard-rdf/3.0#" xmlns:bqbiol="http://biomodels.net/biology-qualifiers/" xmlns:bqmodel="http://biomodels.net/model-qualifiers/"><rdf:Description rdf:about="#metaid_M_C100ACP"><bqbiol:is><rdf:Bag><rdf:li rdf:resource="urn:miriam:kegg.compound:C05755"/></rdf:Bag></bqbiol:is></rdf:Description></rdf:RDF></annotation></species>
<species metaid="metaid_M_C100COA" id="M_C100COA" name="Decanoyl-CoA" compartment="C_c" boundaryCondition="false" sboTerm="SBO:0000299"><annotation><in:inchi xmlns:in="http://biomodels.net/inchi" metaid="metaid_M_C100COA_inchi">InChI=1/C31H54N7O17P3S/c1-4-5-6-7-8-9-10-11-22(40)59-15-14-33-21(39)12-13-34-29(43)26(42)31(2,3)17-52-58(49,50)55-57(47,48)51-16-20-25(54-56(44,45)46)24(41)30(53-20)38-19-37-23-27(32)35-18-36-28(23)38/h18-20,24-26,30,41-42H,4-17H2,1-3H3,(H,33,39)(H,34,43)(H,47,48)(H,49,50)(H2,32,35,36)(H2,44,45,46)/t20-,24-,25-,26+,30-/m1/s1/f/h33-34,44-45,47,49H,32H2</in:inchi><rdf:RDF xmlns:rdf="http://www.w3.org/1999/02/22-rdf-syntax-ns#" xmlns:dc="http://purl.org/dc/elements/1.1/" xmlns:dcterms="http://purl.org/dc/terms/" xmlns:vCard="http://www.w3.org/2001/vcard-rdf/3.0#" xmlns:bqbiol="http://biomodels.net/biology-qualifiers/" xmlns:bqmodel="http://biomodels.net/model-qualifiers/"><rdf:Description rdf:about="#metaid_M_C100COA"><bqbiol:is><rdf:Bag><rdf:li rdf:resource="#metaid_M_C100COA_inchi" /><rdf:li rdf:resource="urn:miriam:obo.chebi:CHEBI:28493"/></rdf:Bag></bqbiol:is></rdf:Description></rdf:RDF></annotation></species>
<species metaid="metaid_M_C100COAm" id="M_C100COAm" name="Decanoyl-CoA" compartment="C_m" boundaryCondition="false" sboTerm="SBO:0000299"><annotation><in:inchi xmlns:in="http://biomodels.net/inchi" metaid="metaid_M_C100COAm_inchi">InChI=1/C31H54N7O17P3S/c1-4-5-6-7-8-9-10-11-22(40)59-15-14-33-21(39)12-13-34-29(43)26(42)31(2,3)17-52-58(49,50)55-57(47,48)51-16-20-25(54-56(44,45)46)24(41)30(53-20)38-19-37-23-27(32)35-18-36-28(23)38/h18-20,24-26,30,41-42H,4-17H2,1-3H3,(H,33,39)(H,34,43)(H,47,48)(H,49,50)(H2,32,35,36)(H2,44,45,46)/t20-,24-,25-,26+,30-/m1/s1/f/h33-34,44-45,47,49H,32H2</in:inchi><rdf:RDF xmlns:rdf="http://www.w3.org/1999/02/22-rdf-syntax-ns#" xmlns:dc="http://purl.org/dc/elements/1.1/" xmlns:dcterms="http://purl.org/dc/terms/" xmlns:vCard="http://www.w3.org/2001/vcard-rdf/3.0#" xmlns:bqbiol="http://biomodels.net/biology-qualifiers/" xmlns:bqmodel="http://biomodels.net/model-qualifiers/"><rdf:Description rdf:about="#metaid_M_C100COAm"><bqbiol:is><rdf:Bag><rdf:li rdf:resource="#metaid_M_C100COAm_inchi" /><rdf:li rdf:resource="urn:miriam:obo.chebi:CHEBI:28493"/></rdf:Bag></bqbiol:is></rdf:Description></rdf:RDF></annotation></species>
<species metaid="metaid_M_C100e" id="M_C100e" name="Decanoate" compartment="C_e" boundaryCondition="false" sboTerm="SBO:0000299"><annotation><in:inchi xmlns:in="http://biomodels.net/inchi" metaid="metaid_M_C100e_inchi">InChI=1/C10H20O2/c1-2-3-4-5-6-7-8-9-10(11)12/h2-9H2,1H3,(H,11,12)/p-1/fC10H19O2/q-1</in:inchi><rdf:RDF xmlns:rdf="http://www.w3.org/1999/02/22-rdf-syntax-ns#" xmlns:dc="http://purl.org/dc/elements/1.1/" xmlns:dcterms="http://purl.org/dc/terms/" xmlns:vCard="http://www.w3.org/2001/vcard-rdf/3.0#" xmlns:bqbiol="http://biomodels.net/biology-qualifiers/" xmlns:bqmodel="http://biomodels.net/model-qualifiers/"><rdf:Description rdf:about="#metaid_M_C100e"><bqbiol:is><rdf:Bag><rdf:li rdf:resource="#metaid_M_C100e_inchi" /><rdf:li rdf:resource="urn:miriam:obo.chebi:CHEBI:27689"/></rdf:Bag></bqbiol:is></rdf:Description></rdf:RDF></annotation></species>
<species metaid="metaid_M_C10DACP" id="M_C10DACP" name="Dec-2-enoyl-[acp]" compartment="C_c" boundaryCondition="false" sboTerm="SBO:0000299"></species>
<species metaid="metaid_M_C10DCOAm" id="M_C10DCOAm" name="Dec-2-enoyl-CoA" compartment="C_m" boundaryCondition="false" sboTerm="SBO:0000299"></species>
<species metaid="metaid_M_C10HACP" id="M_C10HACP" name="3-hydroxydecanoyl-[acp]" compartment="C_c" boundaryCondition="false" sboTerm="SBO:0000299"><notes><body xmlns="http://www.w3.org/1999/xhtml"><p>FORMULA: C10H19O2SR</p></body></notes><annotation><rdf:RDF xmlns:rdf="http://www.w3.org/1999/02/22-rdf-syntax-ns#" xmlns:dc="http://purl.org/dc/elements/1.1/" xmlns:dcterms="http://purl.org/dc/terms/" xmlns:vCard="http://www.w3.org/2001/vcard-rdf/3.0#" xmlns:bqbiol="http://biomodels.net/biology-qualifiers/" xmlns:bqmodel="http://biomodels.net/model-qualifiers/"><rdf:Description rdf:about="#metaid_M_C10HACP"><bqbiol:is><rdf:Bag><rdf:li rdf:resource="urn:miriam:kegg.compound:C04619"/></rdf:Bag></bqbiol:is></rdf:Description></rdf:RDF></annotation></species>
<species metaid="metaid_M_C10HCOAm" id="M_C10HCOAm" name="3-hydroxydecanoyl-CoA" compartment="C_m" boundaryCondition="false" sboTerm="SBO:0000299"><annotation><in:inchi xmlns:in="http://biomodels.net/inchi" metaid="metaid_M_C10HCOAm_inchi">InChI=1/C31H54N7O18P3S/c1-4-5-6-7-8-9-19(39)14-22(41)60-13-12-33-21(40)10-11-34-29(44)26(43)31(2,3)16-53-59(50,51)56-58(48,49)52-15-20-25(55-57(45,46)47)24(42)30(54-20)38-18-37-23-27(32)35-17-36-28(23)38/h17-20,24-26,30,39,42-43H,4-16H2,1-3H3,(H,33,40)(H,34,44)(H,48,49)(H,50,51)(H2,32,35,36)(H2,45,46,47)/t19-,20+,24+,25+,26-,30+/m0/s1/f/h33-34,45-46,48,50H,32H2</in:inchi><rdf:RDF xmlns:rdf="http://www.w3.org/1999/02/22-rdf-syntax-ns#" xmlns:dc="http://purl.org/dc/elements/1.1/" xmlns:dcterms="http://purl.org/dc/terms/" xmlns:vCard="http://www.w3.org/2001/vcard-rdf/3.0#" xmlns:bqbiol="http://biomodels.net/biology-qualifiers/" xmlns:bqmodel="http://biomodels.net/model-qualifiers/"><rdf:Description rdf:about="#metaid_M_C10HCOAm"><bqbiol:is><rdf:Bag><rdf:li rdf:resource="#metaid_M_C10HCOAm_inchi" /><rdf:li rdf:resource="urn:miriam:obo.chebi:CHEBI:28325"/></rdf:Bag></bqbiol:is></rdf:Description></rdf:RDF></annotation></species>
<species metaid="metaid_M_C10OACP" id="M_C10OACP" name="3-oxodecanoyl-[acp]" compartment="C_c" boundaryCondition="false" sboTerm="SBO:0000299"><notes><body xmlns="http://www.w3.org/1999/xhtml"><p>FORMULA: C10H17O2SR</p></body></notes><annotation><rdf:RDF xmlns:rdf="http://www.w3.org/1999/02/22-rdf-syntax-ns#" xmlns:dc="http://purl.org/dc/elements/1.1/" xmlns:dcterms="http://purl.org/dc/terms/" xmlns:vCard="http://www.w3.org/2001/vcard-rdf/3.0#" xmlns:bqbiol="http://biomodels.net/biology-qualifiers/" xmlns:bqmodel="http://biomodels.net/model-qualifiers/"><rdf:Description rdf:about="#metaid_M_C10OACP"><bqbiol:is><rdf:Bag><rdf:li rdf:resource="urn:miriam:kegg.compound:C05753"/></rdf:Bag></bqbiol:is></rdf:Description></rdf:RDF></annotation></species>
<species metaid="metaid_M_C10OCOAm" id="M_C10OCOAm" name="3-oxodecanoyl-CoA" compartment="C_m" boundaryCondition="false" sboTerm="SBO:0000299"><annotation><in:inchi xmlns:in="http://biomodels.net/inchi" metaid="metaid_M_C10OCOAm_inchi">InChI=1/C31H52N7O18P3S/c1-4-5-6-7-8-9-19(39)14-22(41)60-13-12-33-21(40)10-11-34-29(44)26(43)31(2,3)16-53-59(50,51)56-58(48,49)52-15-20-25(55-57(45,46)47)24(42)30(54-20)38-18-37-23-27(32)35-17-36-28(23)38/h17-18,20,24-26,30,42-43H,4-16H2,1-3H3,(H,33,40)(H,34,44)(H,48,49)(H,50,51)(H2,32,35,36)(H2,45,46,47)/t20-,24-,25-,26+,30-/m1/s1/f/h33-34,45-46,48,50H,32H2</in:inchi><rdf:RDF xmlns:rdf="http://www.w3.org/1999/02/22-rdf-syntax-ns#" xmlns:dc="http://purl.org/dc/elements/1.1/" xmlns:dcterms="http://purl.org/dc/terms/" xmlns:vCard="http://www.w3.org/2001/vcard-rdf/3.0#" xmlns:bqbiol="http://biomodels.net/biology-qualifiers/" xmlns:bqmodel="http://biomodels.net/model-qualifiers/"><rdf:Description rdf:about="#metaid_M_C10OCOAm"><bqbiol:is><rdf:Bag><rdf:li rdf:resource="#metaid_M_C10OCOAm_inchi" /><rdf:li rdf:resource="urn:miriam:obo.chebi:CHEBI:28528"/></rdf:Bag></bqbiol:is></rdf:Description></rdf:RDF></annotation></species>
<species metaid="metaid_M_C110ACP" id="M_C110ACP" name="Undecanoyl-[acp]" compartment="C_c" boundaryCondition="false" sboTerm="SBO:0000299"><notes><body xmlns="http://www.w3.org/1999/xhtml"><p>FORMULA: C11H21OSR</p></body></notes></species>
<species metaid="metaid_M_C110COAm" id="M_C110COAm" name="Undecanoyl-CoA" compartment="C_m" boundaryCondition="false" sboTerm="SBO:0000299"><notes><body xmlns="http://www.w3.org/1999/xhtml"><p>FORMULA: C32H56N7O17P3S</p></body></notes></species>
<species metaid="metaid_M_C11DACP" id="M_C11DACP" name="Undec-2-enoyl-[acp]" compartment="C_c" boundaryCondition="false" sboTerm="SBO:0000299"></species>
<species metaid="metaid_M_C11DCOAm" id="M_C11DCOAm" name="Undec-2-enoyl-CoA" compartment="C_m" boundaryCondition="false" sboTerm="SBO:0000299"></species>
<species metaid="metaid_M_C11HACP" id="M_C11HACP" name="3-hydroxyundecanoyl-[acp]" compartment="C_c" boundaryCondition="false" sboTerm="SBO:0000299"><notes><body xmlns="http://www.w3.org/1999/xhtml"><p>FORMULA: C11H21O2SR</p></body></notes></species>
<species metaid="metaid_M_C11HCOAm" id="M_C11HCOAm" name="3-hydroxyundecanoyl-CoA" compartment="C_m" boundaryCondition="false" sboTerm="SBO:0000299"><notes><body xmlns="http://www.w3.org/1999/xhtml"><p>FORMULA: C32H56N7O18P3S</p></body></notes></species>
<species metaid="metaid_M_C11OACP" id="M_C11OACP" name="3-oxoundecanoyl-[acp]" compartment="C_c" boundaryCondition="false" sboTerm="SBO:0000299"><notes><body xmlns="http://www.w3.org/1999/xhtml"><p>FORMULA: C11H19O2SR</p></body></notes></species>
<species metaid="metaid_M_C11OCOAm" id="M_C11OCOAm" name="3-oxoundecanoyl-CoA" compartment="C_m" boundaryCondition="false" sboTerm="SBO:0000299"><notes><body xmlns="http://www.w3.org/1999/xhtml"><p>FORMULA: C32H54N7O18P3S</p></body></notes></species>
<species metaid="metaid_M_C120" id="M_C120" name="Dodecanoate" compartment="C_c" boundaryCondition="false" sboTerm="SBO:0000299"></species>
<species metaid="metaid_M_C120ACP" id="M_C120ACP" name="Dodecanoyl-[acp]" compartment="C_c" boundaryCondition="false" sboTerm="SBO:0000299"></species>
<species metaid="metaid_M_C120CAR" id="M_C120CAR" name="Dodecanoyl-carnitine" compartment="C_c" boundaryCondition="false" sboTerm="SBO:0000299"></species>
<species metaid="metaid_M_C120CARm" id="M_C120CARm" name="Dodecanoyl-carnitine" compartment="C_m" boundaryCondition="false" sboTerm="SBO:0000299"></species>
<species metaid="metaid_M_C120COA" id="M_C120COA" name="Dodecanoyl-CoA" compartment="C_c" boundaryCondition="false" sboTerm="SBO:0000299"></species>
<species metaid="metaid_M_C120COAm" id="M_C120COAm" name="Dodecanoyl-CoA" compartment="C_m" boundaryCondition="false" sboTerm="SBO:0000299"></species>
<species metaid="metaid_M_C120e" id="M_C120e" name="Dodecanoate" compartment="C_e" boundaryCondition="false" sboTerm="SBO:0000299"></species>
<species metaid="metaid_M_C12DACP" id="M_C12DACP" name="Dodec-2-enoyl-[acp]" compartment="C_c" boundaryCondition="false" sboTerm="SBO:0000299"></species>
<species metaid="metaid_M_C12DCOAm" id="M_C12DCOAm" name="Dodec-2-enoyl-CoA" compartment="C_m" boundaryCondition="false" sboTerm="SBO:0000299"></species>
<species metaid="metaid_M_C12HACP" id="M_C12HACP" name="3-hydroxydodecanoyl-[acp]" compartment="C_c" boundaryCondition="false" sboTerm="SBO:0000299"></species>
<species metaid="metaid_M_C12HCOAm" id="M_C12HCOAm" name="3-hydroxydodecanoyl-CoA" compartment="C_m" boundaryCondition="false" sboTerm="SBO:0000299"></species>
<species metaid="metaid_M_C12OACP" id="M_C12OACP" name="3-oxododecanoyl-[acp]" compartment="C_c" boundaryCondition="false" sboTerm="SBO:0000299"></species>
<species metaid="metaid_M_C12OCOAm" id="M_C12OCOAm" name="3-oxododecanoyl-CoA" compartment="C_m" boundaryCondition="false" sboTerm="SBO:0000299"></species>
<species metaid="metaid_M_C130ACP" id="M_C130ACP" name="Tridecanoyl-[acp]" compartment="C_c" boundaryCondition="false" sboTerm="SBO:0000299"><notes><body xmlns="http://www.w3.org/1999/xhtml"><p>FORMULA: C13H25OSR</p></body></notes></species>
<species metaid="metaid_M_C130COAm" id="M_C130COAm" name="Tridecanoyl-CoA" compartment="C_m" boundaryCondition="false" sboTerm="SBO:0000299"><notes><body xmlns="http://www.w3.org/1999/xhtml"><p>FORMULA: C34H60N7O17P3S</p></body></notes></species>
<species metaid="metaid_M_C13DACP" id="M_C13DACP" name="Tridec-2-enoyl-[acp]" compartment="C_c" boundaryCondition="false" sboTerm="SBO:0000299"></species>
<species metaid="metaid_M_C13DCOAm" id="M_C13DCOAm" name="Tridec-2-enoyl-CoA" compartment="C_m" boundaryCondition="false" sboTerm="SBO:0000299"></species>
<species metaid="metaid_M_C13HACP" id="M_C13HACP" name="3-hydroxytridecanoyl-[acp]" compartment="C_c" boundaryCondition="false" sboTerm="SBO:0000299"><notes><body xmlns="http://www.w3.org/1999/xhtml"><p>FORMULA: C13H25O2SR</p></body></notes></species>
<species metaid="metaid_M_C13HCOAm" id="M_C13HCOAm" name="3-hydroxytridecanoyl-CoA" compartment="C_m" boundaryCondition="false" sboTerm="SBO:0000299"><notes><body xmlns="http://www.w3.org/1999/xhtml"><p>FORMULA: C34H60N7O18P3S</p></body></notes></species>
<species metaid="metaid_M_C13OACP" id="M_C13OACP" name="3-oxotridecanoyl-[acp]" compartment="C_c" boundaryCondition="false" sboTerm="SBO:0000299"><notes><body xmlns="http://www.w3.org/1999/xhtml"><p>FORMULA: C13H23O2SR</p></body></notes></species>
<species metaid="metaid_M_C13OCOAm" id="M_C13OCOAm" name="3-oxotridecanoyl-CoA" compartment="C_m" boundaryCondition="false" sboTerm="SBO:0000299"><notes><body xmlns="http://www.w3.org/1999/xhtml"><p>FORMULA: C34H58N7O18P3S</p></body></notes></species>
<species metaid="metaid_M_C140" id="M_C140" name="Tetradecanoate" compartment="C_c" boundaryCondition="false" sboTerm="SBO:0000299"></species>
<species metaid="metaid_M_C140ACP" id="M_C140ACP" name="Tetradecanoyl-[acp]" compartment="C_c" boundaryCondition="false" sboTerm="SBO:0000299"></species>
<species metaid="metaid_M_C140CAR" id="M_C140CAR" name="Tetradecanoyl-carnitine" compartment="C_c" boundaryCondition="false" sboTerm="SBO:0000299"></species>
<species metaid="metaid_M_C140CARm" id="M_C140CARm" name="Tetradecanoyl-carnitine" compartment="C_m" boundaryCondition="false" sboTerm="SBO:0000299"></species>
<species metaid="metaid_M_C140COA" id="M_C140COA" name="Tetradecanoyl-CoA" compartment="C_c" boundaryCondition="false" sboTerm="SBO:0000299"></species>
<species metaid="metaid_M_C140COAm" id="M_C140COAm" name="Tetradecanoyl-CoA" compartment="C_m" boundaryCondition="false" sboTerm="SBO:0000299"></species>
<species metaid="metaid_M_C140e" id="M_C140e" name="Tetradecanoate" compartment="C_e" boundaryCondition="false" sboTerm="SBO:0000299"></species>
<species metaid="metaid_M_C141" id="M_C141" name="Tetradecenoate" compartment="C_c" boundaryCondition="false" sboTerm="SBO:0000299"><notes><body xmlns="http://www.w3.org/1999/xhtml"><p>FORMULA: C14H25O2</p></body></notes></species>
<species metaid="metaid_M_C141ACP" id="M_C141ACP" name="Tetradecenoyl-[acp]" compartment="C_c" boundaryCondition="false" sboTerm="SBO:0000299"><notes><body xmlns="http://www.w3.org/1999/xhtml"><p>FORMULA: C14H25OSR</p></body></notes></species>
<species metaid="metaid_M_C141CAR" id="M_C141CAR" name="Tetradecenoyl-carnitine" compartment="C_c" boundaryCondition="false" sboTerm="SBO:0000299"></species>
<species metaid="metaid_M_C141CARm" id="M_C141CARm" name="Tetradecenoyl-carnitine" compartment="C_m" boundaryCondition="false" sboTerm="SBO:0000299"></species>
<species metaid="metaid_M_C141COA" id="M_C141COA" name="Tetradecenoyl-CoA" compartment="C_c" boundaryCondition="false" sboTerm="SBO:0000299"><notes><body xmlns="http://www.w3.org/1999/xhtml"><p>FORMULA: C35H60N7O17P3S </p></body></notes><annotation><rdf:RDF xmlns:rdf="http://www.w3.org/1999/02/22-rdf-syntax-ns#" xmlns:dc="http://purl.org/dc/elements/1.1/" xmlns:dcterms="http://purl.org/dc/terms/" xmlns:vCard="http://www.w3.org/2001/vcard-rdf/3.0#" xmlns:bqbiol="http://biomodels.net/biology-qualifiers/" xmlns:bqmodel="http://biomodels.net/model-qualifiers/"><rdf:Description rdf:about="#metaid_M_C141COA"><bqbiol:is><rdf:Bag><rdf:li rdf:resource="urn:miriam:obo.chebi:CHEBI:26900"/></rdf:Bag></bqbiol:is></rdf:Description></rdf:RDF></annotation></species>
<species metaid="metaid_M_C141COAm" id="M_C141COAm" name="Tetradecenoyl-CoA" compartment="C_m" boundaryCondition="false" sboTerm="SBO:0000299"><notes><body xmlns="http://www.w3.org/1999/xhtml"><p>FORMULA: C35H60N7O17P3S </p></body></notes><annotation><rdf:RDF xmlns:rdf="http://www.w3.org/1999/02/22-rdf-syntax-ns#" xmlns:dc="http://purl.org/dc/elements/1.1/" xmlns:dcterms="http://purl.org/dc/terms/" xmlns:vCard="http://www.w3.org/2001/vcard-rdf/3.0#" xmlns:bqbiol="http://biomodels.net/biology-qualifiers/" xmlns:bqmodel="http://biomodels.net/model-qualifiers/"><rdf:Description rdf:about="#metaid_M_C141COAm"><bqbiol:is><rdf:Bag><rdf:li rdf:resource="urn:miriam:obo.chebi:CHEBI:26900"/></rdf:Bag></bqbiol:is></rdf:Description></rdf:RDF></annotation></species>
<species metaid="metaid_M_C141e" id="M_C141e" name="Tetradecenoate" compartment="C_e" boundaryCondition="false" sboTerm="SBO:0000299"><notes><body xmlns="http://www.w3.org/1999/xhtml"><p>FORMULA: C14H25O2</p></body></notes></species>
<species metaid="metaid_M_C14DACP" id="M_C14DACP" name="Tetradec-2-enoyl-[acp]" compartment="C_c" boundaryCondition="false" sboTerm="SBO:0000299"></species>
<species metaid="metaid_M_C14DCOAm" id="M_C14DCOAm" name="Tetradec-2-enoyl-CoA" compartment="C_m" boundaryCondition="false" sboTerm="SBO:0000299"></species>
<species metaid="metaid_M_C14HACP" id="M_C14HACP" name="3-hydroxytetradecanoyl-[acp]" compartment="C_c" boundaryCondition="false" sboTerm="SBO:0000299"></species>
<species metaid="metaid_M_C14HCOAm" id="M_C14HCOAm" name="3-hydroxytetradecanoyl-CoA" compartment="C_m" boundaryCondition="false" sboTerm="SBO:0000299"></species>
<species metaid="metaid_M_C14OACP" id="M_C14OACP" name="3-oxotetradecanoyl-[acp]" compartment="C_c" boundaryCondition="false" sboTerm="SBO:0000299"></species>
<species metaid="metaid_M_C14OCOAm" id="M_C14OCOAm" name="3-oxotetradecanoyl-CoA" compartment="C_m" boundaryCondition="false" sboTerm="SBO:0000299"></species>
<species metaid="metaid_M_C150" id="M_C150" name="Pentadecanoate" compartment="C_c" boundaryCondition="false" sboTerm="SBO:0000299"><notes><body xmlns="http://www.w3.org/1999/xhtml"><p>FORMULA: C15H29O2</p></body></notes></species>
<species metaid="metaid_M_C150ACP" id="M_C150ACP" name="Pentadecanoyl-[acp]" compartment="C_c" boundaryCondition="false" sboTerm="SBO:0000299"><notes><body xmlns="http://www.w3.org/1999/xhtml"><p>FORMULA: C15H29OSR</p></body></notes></species>
<species metaid="metaid_M_C150CAR" id="M_C150CAR" name="Pentadecanoyl-carnitine" compartment="C_c" boundaryCondition="false" sboTerm="SBO:0000299"></species>
<species metaid="metaid_M_C150CARm" id="M_C150CARm" name="Pentadecanoyl-carnitine" compartment="C_m" boundaryCondition="false" sboTerm="SBO:0000299"></species>
<species metaid="metaid_M_C150COA" id="M_C150COA" name="Pentadecanoyl-CoA" compartment="C_c" boundaryCondition="false" sboTerm="SBO:0000299"><notes><body xmlns="http://www.w3.org/1999/xhtml"><p>FORMULA: C36H64N7O17P3S</p></body></notes></species>
<species metaid="metaid_M_C150COAm" id="M_C150COAm" name="Pentadecanoyl-CoA" compartment="C_m" boundaryCondition="false" sboTerm="SBO:0000299"><notes><body xmlns="http://www.w3.org/1999/xhtml"><p>FORMULA: C36H64N7O17P3S</p></body></notes></species>
<species metaid="metaid_M_C150e" id="M_C150e" name="Pentadecanoate" compartment="C_e" boundaryCondition="false" sboTerm="SBO:0000299"><notes><body xmlns="http://www.w3.org/1999/xhtml"><p>FORMULA: C15H29O2</p></body></notes></species>
<species metaid="metaid_M_C15DACP" id="M_C15DACP" name="Pentadec-2-enoyl-[acp]" compartment="C_c" boundaryCondition="false" sboTerm="SBO:0000299"></species>
<species metaid="metaid_M_C15DCOAm" id="M_C15DCOAm" name="Pentadec-2-enoyl-CoA" compartment="C_m" boundaryCondition="false" sboTerm="SBO:0000299"></species>
<species metaid="metaid_M_C15HACP" id="M_C15HACP" name="3-hydroxypentadecanoyl-[acp]" compartment="C_c" boundaryCondition="false" sboTerm="SBO:0000299"><notes><body xmlns="http://www.w3.org/1999/xhtml"><p>FORMULA: C15H29O2SR</p></body></notes></species>
<species metaid="metaid_M_C15HCOAm" id="M_C15HCOAm" name="3-hydroxypentadecanoyl-CoA" compartment="C_m" boundaryCondition="false" sboTerm="SBO:0000299"><notes><body xmlns="http://www.w3.org/1999/xhtml"><p>FORMULA: C36H64N7O18P3S</p></body></notes></species>
<species metaid="metaid_M_C15OACP" id="M_C15OACP" name="3-oxopentadecanoyl-[acp]" compartment="C_c" boundaryCondition="false" sboTerm="SBO:0000299"><notes><body xmlns="http://www.w3.org/1999/xhtml"><p>FORMULA: C15H27O2SR</p></body></notes></species>
<species metaid="metaid_M_C15OCOAm" id="M_C15OCOAm" name="3-oxopentadecanoyl-CoA" compartment="C_m" boundaryCondition="false" sboTerm="SBO:0000299"><notes><body xmlns="http://www.w3.org/1999/xhtml"><p>FORMULA: C36H62N7O18P3S</p></body></notes></species>
<species metaid="metaid_M_C160" id="M_C160" name="Hexadecanoate" compartment="C_c" boundaryCondition="false" sboTerm="SBO:0000299"></species>
<species metaid="metaid_M_C160ACP" id="M_C160ACP" name="Hexadecanoyl-[acp]" compartment="C_c" boundaryCondition="false" sboTerm="SBO:0000299"></species>
<species metaid="metaid_M_C160CAR" id="M_C160CAR" name="Hexadecanoyl-carnitine" compartment="C_c" boundaryCondition="false" sboTerm="SBO:0000299"></species>
<species metaid="metaid_M_C160CARm" id="M_C160CARm" name="Hexadecanoyl-carnitine" compartment="C_m" boundaryCondition="false" sboTerm="SBO:0000299"></species>
<species metaid="metaid_M_C160COA" id="M_C160COA" name="Hexadecanoyl-CoA" compartment="C_c" boundaryCondition="false" sboTerm="SBO:0000299"></species>
<species metaid="metaid_M_C160COAm" id="M_C160COAm" name="Hexadecanoyl-CoA" compartment="C_m" boundaryCondition="false" sboTerm="SBO:0000299"></species>
<species metaid="metaid_M_C160e" id="M_C160e" name="Hexadecanoate" compartment="C_e" boundaryCondition="false" sboTerm="SBO:0000299"></species>
<species metaid="metaid_M_C161" id="M_C161" name="Hexadecenoate" compartment="C_c" boundaryCondition="false" sboTerm="SBO:0000299"><notes><body xmlns="http://www.w3.org/1999/xhtml"><p>FORMULA: C16H29O2</p></body></notes></species>
<species metaid="metaid_M_C161ACP" id="M_C161ACP" name="Hexadecenoyl-[acp]" compartment="C_c" boundaryCondition="false" sboTerm="SBO:0000299"><notes><body xmlns="http://www.w3.org/1999/xhtml"><p>FORMULA: C16H29OSR</p></body></notes><annotation><rdf:RDF xmlns:rdf="http://www.w3.org/1999/02/22-rdf-syntax-ns#" xmlns:dc="http://purl.org/dc/elements/1.1/" xmlns:dcterms="http://purl.org/dc/terms/" xmlns:vCard="http://www.w3.org/2001/vcard-rdf/3.0#" xmlns:bqbiol="http://biomodels.net/biology-qualifiers/" xmlns:bqmodel="http://biomodels.net/model-qualifiers/"><rdf:Description rdf:about="#metaid_M_C161ACP"><bqbiol:is><rdf:Bag><rdf:li rdf:resource="urn:miriam:kegg.compound:C16520"/></rdf:Bag></bqbiol:is></rdf:Description></rdf:RDF></annotation></species>
<species metaid="metaid_M_C161CAR" id="M_C161CAR" name="Hexadecenoyl-carnitine" compartment="C_c" boundaryCondition="false" sboTerm="SBO:0000299"></species>
<species metaid="metaid_M_C161CARm" id="M_C161CARm" name="Hexadecenoyl-carnitine" compartment="C_m" boundaryCondition="false" sboTerm="SBO:0000299"></species>
<species metaid="metaid_M_C161COA" id="M_C161COA" name="Hexadecenoyl-CoA" compartment="C_c" boundaryCondition="false" sboTerm="SBO:0000299"><notes><body xmlns="http://www.w3.org/1999/xhtml"><p>FORMULA: C37H64N7O17P3S</p></body></notes><annotation><rdf:RDF xmlns:rdf="http://www.w3.org/1999/02/22-rdf-syntax-ns#" xmlns:dc="http://purl.org/dc/elements/1.1/" xmlns:dcterms="http://purl.org/dc/terms/" xmlns:vCard="http://www.w3.org/2001/vcard-rdf/3.0#" xmlns:bqbiol="http://biomodels.net/biology-qualifiers/" xmlns:bqmodel="http://biomodels.net/model-qualifiers/"><rdf:Description rdf:about="#metaid_M_C161COA"><bqbiol:is><rdf:Bag><rdf:li rdf:resource="urn:miriam:obo.chebi:CHEBI:24549"/></rdf:Bag></bqbiol:is></rdf:Description></rdf:RDF></annotation></species>
<species metaid="metaid_M_C161COAm" id="M_C161COAm" name="Hexadecenoyl-CoA" compartment="C_m" boundaryCondition="false" sboTerm="SBO:0000299"><notes><body xmlns="http://www.w3.org/1999/xhtml"><p>FORMULA: C37H64N7O17P3S</p></body></notes><annotation><rdf:RDF xmlns:rdf="http://www.w3.org/1999/02/22-rdf-syntax-ns#" xmlns:dc="http://purl.org/dc/elements/1.1/" xmlns:dcterms="http://purl.org/dc/terms/" xmlns:vCard="http://www.w3.org/2001/vcard-rdf/3.0#" xmlns:bqbiol="http://biomodels.net/biology-qualifiers/" xmlns:bqmodel="http://biomodels.net/model-qualifiers/"><rdf:Description rdf:about="#metaid_M_C161COAm"><bqbiol:is><rdf:Bag><rdf:li rdf:resource="urn:miriam:obo.chebi:CHEBI:24549"/></rdf:Bag></bqbiol:is></rdf:Description></rdf:RDF></annotation></species>
<species metaid="metaid_M_C161e" id="M_C161e" name="Hexadecenoate" compartment="C_e" boundaryCondition="false" sboTerm="SBO:0000299"><notes><body xmlns="http://www.w3.org/1999/xhtml"><p>FORMULA: C16H29O2</p></body></notes></species>
<species metaid="metaid_M_C162" id="M_C162" name="Hexadecadienoate" compartment="C_c" boundaryCondition="false" sboTerm="SBO:0000299"><notes><body xmlns="http://www.w3.org/1999/xhtml"><p>FORMULA: C16H27O2</p></body></notes></species>
<species metaid="metaid_M_C162ACP" id="M_C162ACP" name="Hexadecadienoyl-[acp]" compartment="C_c" boundaryCondition="false" sboTerm="SBO:0000299"><notes><body xmlns="http://www.w3.org/1999/xhtml"><p>FORMULA: C16H27OSR</p></body></notes></species>
<species metaid="metaid_M_C162CAR" id="M_C162CAR" name="Hexadecadienoyl-carnitine" compartment="C_c" boundaryCondition="false" sboTerm="SBO:0000299"></species>
<species metaid="metaid_M_C162CARm" id="M_C162CARm" name="Hexadecadienoyl-carnitine" compartment="C_m" boundaryCondition="false" sboTerm="SBO:0000299"></species>
<species metaid="metaid_M_C162COA" id="M_C162COA" name="Hexadecadienoyl-CoA" compartment="C_c" boundaryCondition="false" sboTerm="SBO:0000299"><notes><body xmlns="http://www.w3.org/1999/xhtml"><p>FORMULA: C37H62N7O17P3S</p></body></notes></species>
<species metaid="metaid_M_C162COAm" id="M_C162COAm" name="Hexadecadienoyl-CoA" compartment="C_m" boundaryCondition="false" sboTerm="SBO:0000299"><notes><body xmlns="http://www.w3.org/1999/xhtml"><p>FORMULA: C37H62N7O17P3S</p></body></notes></species>
<species metaid="metaid_M_C162e" id="M_C162e" name="Hexadecadienoate" compartment="C_e" boundaryCondition="false" sboTerm="SBO:0000299"><notes><body xmlns="http://www.w3.org/1999/xhtml"><p>FORMULA: C16H27O2</p></body></notes></species>
<species metaid="metaid_M_C16DACP" id="M_C16DACP" name="Hexadec-2-enoyl-[acp]" compartment="C_c" boundaryCondition="false" sboTerm="SBO:0000299"></species>
<species metaid="metaid_M_C16DCOAm" id="M_C16DCOAm" name="Hexadec-2-enoyl-CoA" compartment="C_m" boundaryCondition="false" sboTerm="SBO:0000299"></species>
<species metaid="metaid_M_C16HACP" id="M_C16HACP" name="3-hydroxyhexadecanoyl-[acp]" compartment="C_c" boundaryCondition="false" sboTerm="SBO:0000299"></species>
<species metaid="metaid_M_C16HCOAm" id="M_C16HCOAm" name="3-hydroxyhexadecanoyl-CoA" compartment="C_m" boundaryCondition="false" sboTerm="SBO:0000299"></species>
<species metaid="metaid_M_C16OACP" id="M_C16OACP" name="3-oxohexadecanoyl-[acp]" compartment="C_c" boundaryCondition="false" sboTerm="SBO:0000299"></species>
<species metaid="metaid_M_C16OCOAm" id="M_C16OCOAm" name="3-oxohexadecanoyl-CoA" compartment="C_m" boundaryCondition="false" sboTerm="SBO:0000299"></species>
<species metaid="metaid_M_C170" id="M_C170" name="Heptadecanoate" compartment="C_c" boundaryCondition="false" sboTerm="SBO:0000299"><annotation><in:inchi xmlns:in="http://biomodels.net/inchi" metaid="metaid_M_C170_inchi">InChI=1/C17H34O2/c1-2-3-4-5-6-7-8-9-10-11-12-13-14-15-16-17(18)19/h2-16H2,1H3,(H,18,19)/p-1/fC17H33O2/q-1</in:inchi><rdf:RDF xmlns:rdf="http://www.w3.org/1999/02/22-rdf-syntax-ns#" xmlns:dc="http://purl.org/dc/elements/1.1/" xmlns:dcterms="http://purl.org/dc/terms/" xmlns:vCard="http://www.w3.org/2001/vcard-rdf/3.0#" xmlns:bqbiol="http://biomodels.net/biology-qualifiers/" xmlns:bqmodel="http://biomodels.net/model-qualifiers/"><rdf:Description rdf:about="#metaid_M_C170"><bqbiol:is><rdf:Bag><rdf:li rdf:resource="#metaid_M_C170_inchi" /><rdf:li rdf:resource="urn:miriam:obo.chebi:CHEBI:32366"/></rdf:Bag></bqbiol:is></rdf:Description></rdf:RDF></annotation></species>
<species metaid="metaid_M_C170ACP" id="M_C170ACP" name="Heptadecanoyl-[acp]" compartment="C_c" boundaryCondition="false" sboTerm="SBO:0000299"><notes><body xmlns="http://www.w3.org/1999/xhtml"><p>FORMULA: C17H33OSR</p></body></notes></species>
<species metaid="metaid_M_C170CAR" id="M_C170CAR" name="Heptadecanoyl-carnitine" compartment="C_c" boundaryCondition="false" sboTerm="SBO:0000299"></species>
<species metaid="metaid_M_C170CARm" id="M_C170CARm" name="Heptadecanoyl-carnitine" compartment="C_m" boundaryCondition="false" sboTerm="SBO:0000299"></species>
<species metaid="metaid_M_C170COA" id="M_C170COA" name="Heptadecanoyl-CoA" compartment="C_c" boundaryCondition="false" sboTerm="SBO:0000299"><notes><body xmlns="http://www.w3.org/1999/xhtml"><p>FORMULA: C38H68N7O17P3S</p></body></notes></species>
<species metaid="metaid_M_C170COAm" id="M_C170COAm" name="Heptadecanoyl-CoA" compartment="C_m" boundaryCondition="false" sboTerm="SBO:0000299"><notes><body xmlns="http://www.w3.org/1999/xhtml"><p>FORMULA: C38H68N7O17P3S</p></body></notes></species>
<species metaid="metaid_M_C170e" id="M_C170e" name="Heptadecanoate" compartment="C_e" boundaryCondition="false" sboTerm="SBO:0000299"><annotation><in:inchi xmlns:in="http://biomodels.net/inchi" metaid="metaid_M_C170e_inchi">InChI=1/C17H34O2/c1-2-3-4-5-6-7-8-9-10-11-12-13-14-15-16-17(18)19/h2-16H2,1H3,(H,18,19)/p-1/fC17H33O2/q-1</in:inchi><rdf:RDF xmlns:rdf="http://www.w3.org/1999/02/22-rdf-syntax-ns#" xmlns:dc="http://purl.org/dc/elements/1.1/" xmlns:dcterms="http://purl.org/dc/terms/" xmlns:vCard="http://www.w3.org/2001/vcard-rdf/3.0#" xmlns:bqbiol="http://biomodels.net/biology-qualifiers/" xmlns:bqmodel="http://biomodels.net/model-qualifiers/"><rdf:Description rdf:about="#metaid_M_C170e"><bqbiol:is><rdf:Bag><rdf:li rdf:resource="#metaid_M_C170e_inchi" /><rdf:li rdf:resource="urn:miriam:obo.chebi:CHEBI:32366"/></rdf:Bag></bqbiol:is></rdf:Description></rdf:RDF></annotation></species>
<species metaid="metaid_M_C171" id="M_C171" name="Heptadecenoate" compartment="C_c" boundaryCondition="false" sboTerm="SBO:0000299"><notes><body xmlns="http://www.w3.org/1999/xhtml"><p>FORMULA: C17H31O2</p></body></notes></species>
<species metaid="metaid_M_C171ACP" id="M_C171ACP" name="Heptadecenoyl-[acp]" compartment="C_c" boundaryCondition="false" sboTerm="SBO:0000299"><notes><body xmlns="http://www.w3.org/1999/xhtml"><p>FORMULA: C17H31OSR</p></body></notes></species>
<species metaid="metaid_M_C171CAR" id="M_C171CAR" name="Heptadecenoyl-carnitine" compartment="C_c" boundaryCondition="false" sboTerm="SBO:0000299"></species>
<species metaid="metaid_M_C171CARm" id="M_C171CARm" name="Heptadecenoyl-carnitine" compartment="C_m" boundaryCondition="false" sboTerm="SBO:0000299"></species>
<species metaid="metaid_M_C171COA" id="M_C171COA" name="Heptadecenoyl-CoA" compartment="C_c" boundaryCondition="false" sboTerm="SBO:0000299"><notes><body xmlns="http://www.w3.org/1999/xhtml"><p>FORMULA: C38H66N7O17P3S</p></body></notes></species>
<species metaid="metaid_M_C171COAm" id="M_C171COAm" name="Heptadecenoyl-CoA" compartment="C_m" boundaryCondition="false" sboTerm="SBO:0000299"><notes><body xmlns="http://www.w3.org/1999/xhtml"><p>FORMULA: C38H66N7O17P3S</p></body></notes></species>
<species metaid="metaid_M_C171e" id="M_C171e" name="Heptadecenoate" compartment="C_e" boundaryCondition="false" sboTerm="SBO:0000299"><notes><body xmlns="http://www.w3.org/1999/xhtml"><p>FORMULA: C17H31O2</p></body></notes></species>
<species metaid="metaid_M_C17DACP" id="M_C17DACP" name="Heptadec-2-enoyl-[acp]" compartment="C_c" boundaryCondition="false" sboTerm="SBO:0000299"></species>
<species metaid="metaid_M_C17DCOAm" id="M_C17DCOAm" name="Heptadec-2-enoyl-CoA" compartment="C_m" boundaryCondition="false" sboTerm="SBO:0000299"></species>
<species metaid="metaid_M_C17HACP" id="M_C17HACP" name="3-hydroxyheptadecanoyl-[acp]" compartment="C_c" boundaryCondition="false" sboTerm="SBO:0000299"><notes><body xmlns="http://www.w3.org/1999/xhtml"><p>FORMULA: C17H33O2SR</p></body></notes></species>
<species metaid="metaid_M_C17HCOAm" id="M_C17HCOAm" name="3-hydroxyheptadecanoyl-CoA" compartment="C_m" boundaryCondition="false" sboTerm="SBO:0000299"><notes><body xmlns="http://www.w3.org/1999/xhtml"><p>FORMULA: C38H68N7O18P3S</p></body></notes></species>
<species metaid="metaid_M_C17OACP" id="M_C17OACP" name="3-oxoheptadecanoyl-[acp]" compartment="C_c" boundaryCondition="false" sboTerm="SBO:0000299"><notes><body xmlns="http://www.w3.org/1999/xhtml"><p>FORMULA: C17H31O2SR</p></body></notes></species>
<species metaid="metaid_M_C17OCOAm" id="M_C17OCOAm" name="3-oxoheptadecanoyl-CoA" compartment="C_m" boundaryCondition="false" sboTerm="SBO:0000299"><notes><body xmlns="http://www.w3.org/1999/xhtml"><p>FORMULA: C38H66N7O18P3S</p></body></notes></species>
<species metaid="metaid_M_C180" id="M_C180" name="Octadecanoate" compartment="C_c" boundaryCondition="false" sboTerm="SBO:0000299"></species>
<species metaid="metaid_M_C180ACP" id="M_C180ACP" name="Octadecanoyl-[acp]" compartment="C_c" boundaryCondition="false" sboTerm="SBO:0000299"></species>
<species metaid="metaid_M_C180CAR" id="M_C180CAR" name="Octadecanoyl-carnitine" compartment="C_c" boundaryCondition="false" sboTerm="SBO:0000299"></species>
<species metaid="metaid_M_C180CARm" id="M_C180CARm" name="Octadecanoyl-carnitine" compartment="C_m" boundaryCondition="false" sboTerm="SBO:0000299"></species>
<species metaid="metaid_M_C180COA" id="M_C180COA" name="Octadecanoyl-CoA" compartment="C_c" boundaryCondition="false" sboTerm="SBO:0000299"></species>
<species metaid="metaid_M_C180COAm" id="M_C180COAm" name="Octadecanoyl-CoA" compartment="C_m" boundaryCondition="false" sboTerm="SBO:0000299"></species>
<species metaid="metaid_M_C180e" id="M_C180e" name="Octadecanoate" compartment="C_e" boundaryCondition="false" sboTerm="SBO:0000299"></species>
<species metaid="metaid_M_C181" id="M_C181" name="Octadecenoate" compartment="C_c" boundaryCondition="false" sboTerm="SBO:0000299"><notes><body xmlns="http://www.w3.org/1999/xhtml"><p>FORMULA: C18H33O2</p></body></notes></species>
<species metaid="metaid_M_C181ACP" id="M_C181ACP" name="Octadecenoyl-[acp]" compartment="C_c" boundaryCondition="false" sboTerm="SBO:0000299"><notes><body xmlns="http://www.w3.org/1999/xhtml"><p>FORMULA: C18H33OSR</p></body></notes><annotation><rdf:RDF xmlns:rdf="http://www.w3.org/1999/02/22-rdf-syntax-ns#" xmlns:dc="http://purl.org/dc/elements/1.1/" xmlns:dcterms="http://purl.org/dc/terms/" xmlns:vCard="http://www.w3.org/2001/vcard-rdf/3.0#" xmlns:bqbiol="http://biomodels.net/biology-qualifiers/" xmlns:bqmodel="http://biomodels.net/model-qualifiers/"><rdf:Description rdf:about="#metaid_M_C181ACP"><bqbiol:is><rdf:Bag><rdf:li rdf:resource="urn:miriam:kegg.compound:C01203"/></rdf:Bag></bqbiol:is></rdf:Description></rdf:RDF></annotation></species>
<species metaid="metaid_M_C181CAR" id="M_C181CAR" name="Octadecenoyl-carnitine" compartment="C_c" boundaryCondition="false" sboTerm="SBO:0000299"></species>
<species metaid="metaid_M_C181CARm" id="M_C181CARm" name="Octadecenoyl-carnitine" compartment="C_m" boundaryCondition="false" sboTerm="SBO:0000299"></species>
<species metaid="metaid_M_C181COA" id="M_C181COA" name="Octadecenoyl-CoA" compartment="C_c" boundaryCondition="false" sboTerm="SBO:0000299"><notes><body xmlns="http://www.w3.org/1999/xhtml"><p>FORMULA: C39H68N7O17P3S</p></body></notes></species>
<species metaid="metaid_M_C181COAm" id="M_C181COAm" name="Octadecenoyl-CoA" compartment="C_m" boundaryCondition="false" sboTerm="SBO:0000299"><notes><body xmlns="http://www.w3.org/1999/xhtml"><p>FORMULA: C39H68N7O17P3S</p></body></notes></species>
<species metaid="metaid_M_C181e" id="M_C181e" name="Octadecenoate" compartment="C_e" boundaryCondition="false" sboTerm="SBO:0000299"><notes><body xmlns="http://www.w3.org/1999/xhtml"><p>FORMULA: C18H33O2</p></body></notes></species>
<species metaid="metaid_M_C182" id="M_C182" name="Octadecadienoate" compartment="C_c" boundaryCondition="false" sboTerm="SBO:0000299"><notes><body xmlns="http://www.w3.org/1999/xhtml"><p>FORMULA: C18H31O2</p></body></notes><annotation><rdf:RDF xmlns:rdf="http://www.w3.org/1999/02/22-rdf-syntax-ns#" xmlns:dc="http://purl.org/dc/elements/1.1/" xmlns:dcterms="http://purl.org/dc/terms/" xmlns:vCard="http://www.w3.org/2001/vcard-rdf/3.0#" xmlns:bqbiol="http://biomodels.net/biology-qualifiers/" xmlns:bqmodel="http://biomodels.net/model-qualifiers/"><rdf:Description rdf:about="#metaid_M_C182"><bqbiol:is><rdf:Bag><rdf:li rdf:resource="urn:miriam:obo.chebi:CHEBI:25626"/></rdf:Bag></bqbiol:is></rdf:Description></rdf:RDF></annotation></species>
<species metaid="metaid_M_C182ACP" id="M_C182ACP" name="Octadecadienoyl-[acp]" compartment="C_c" boundaryCondition="false" sboTerm="SBO:0000299"><notes><body xmlns="http://www.w3.org/1999/xhtml"><p>FORMULA: C18H31OSR</p></body></notes></species>
<species metaid="metaid_M_C182CAR" id="M_C182CAR" name="Octadecadienoyl-carnitine" compartment="C_c" boundaryCondition="false" sboTerm="SBO:0000299"></species>
<species metaid="metaid_M_C182CARm" id="M_C182CARm" name="Octadecadienoyl-carnitine" compartment="C_m" boundaryCondition="false" sboTerm="SBO:0000299"></species>
<species metaid="metaid_M_C182COA" id="M_C182COA" name="Octadecadienoyl-CoA" compartment="C_c" boundaryCondition="false" sboTerm="SBO:0000299"><notes><body xmlns="http://www.w3.org/1999/xhtml"><p>FORMULA: C39H66N7O17P3S</p></body></notes></species>
<species metaid="metaid_M_C182COAm" id="M_C182COAm" name="Octadecadienoyl-CoA" compartment="C_m" boundaryCondition="false" sboTerm="SBO:0000299"><notes><body xmlns="http://www.w3.org/1999/xhtml"><p>FORMULA: C39H66N7O17P3S</p></body></notes></species>
<species metaid="metaid_M_C182e" id="M_C182e" name="Octadecadienoate" compartment="C_e" boundaryCondition="false" sboTerm="SBO:0000299"><notes><body xmlns="http://www.w3.org/1999/xhtml"><p>FORMULA: C18H31O2</p></body></notes><annotation><rdf:RDF xmlns:rdf="http://www.w3.org/1999/02/22-rdf-syntax-ns#" xmlns:dc="http://purl.org/dc/elements/1.1/" xmlns:dcterms="http://purl.org/dc/terms/" xmlns:vCard="http://www.w3.org/2001/vcard-rdf/3.0#" xmlns:bqbiol="http://biomodels.net/biology-qualifiers/" xmlns:bqmodel="http://biomodels.net/model-qualifiers/"><rdf:Description rdf:about="#metaid_M_C182e"><bqbiol:is><rdf:Bag><rdf:li rdf:resource="urn:miriam:obo.chebi:CHEBI:25626"/></rdf:Bag></bqbiol:is></rdf:Description></rdf:RDF></annotation></species>
<species metaid="metaid_M_C183" id="M_C183" name="Octadecatrienoate" compartment="C_c" boundaryCondition="false" sboTerm="SBO:0000299"><notes><body xmlns="http://www.w3.org/1999/xhtml"><p>FORMULA: C18H29O2</p></body></notes><annotation><rdf:RDF xmlns:rdf="http://www.w3.org/1999/02/22-rdf-syntax-ns#" xmlns:dc="http://purl.org/dc/elements/1.1/" xmlns:dcterms="http://purl.org/dc/terms/" xmlns:vCard="http://www.w3.org/2001/vcard-rdf/3.0#" xmlns:bqbiol="http://biomodels.net/biology-qualifiers/" xmlns:bqmodel="http://biomodels.net/model-qualifiers/"><rdf:Description rdf:about="#metaid_M_C183"><bqbiol:is><rdf:Bag><rdf:li rdf:resource="urn:miriam:obo.chebi:CHEBI:36434"/></rdf:Bag></bqbiol:is></rdf:Description></rdf:RDF></annotation></species>
<species metaid="metaid_M_C183ACP" id="M_C183ACP" name="Octadecatrienoyl-[acp]" compartment="C_c" boundaryCondition="false" sboTerm="SBO:0000299"><notes><body xmlns="http://www.w3.org/1999/xhtml"><p>FORMULA: C18H29OSR</p></body></notes></species>
<species metaid="metaid_M_C183CAR" id="M_C183CAR" name="Octadecatrienoyl-carnitine" compartment="C_c" boundaryCondition="false" sboTerm="SBO:0000299"></species>
<species metaid="metaid_M_C183CARm" id="M_C183CARm" name="Octadecatrienoyl-carnitine" compartment="C_m" boundaryCondition="false" sboTerm="SBO:0000299"></species>
<species metaid="metaid_M_C183COA" id="M_C183COA" name="Octadecatrienoyl-CoA" compartment="C_c" boundaryCondition="false" sboTerm="SBO:0000299"><notes><body xmlns="http://www.w3.org/1999/xhtml"><p>FORMULA: C39H64N7O17P3S</p></body></notes></species>
<species metaid="metaid_M_C183COAm" id="M_C183COAm" name="Octadecatrienoyl-CoA" compartment="C_m" boundaryCondition="false" sboTerm="SBO:0000299"><notes><body xmlns="http://www.w3.org/1999/xhtml"><p>FORMULA: C39H64N7O17P3S</p></body></notes></species>
<species metaid="metaid_M_C183e" id="M_C183e" name="Octadecatrienoate" compartment="C_e" boundaryCondition="false" sboTerm="SBO:0000299"><notes><body xmlns="http://www.w3.org/1999/xhtml"><p>FORMULA: C18H29O2</p></body></notes><annotation><rdf:RDF xmlns:rdf="http://www.w3.org/1999/02/22-rdf-syntax-ns#" xmlns:dc="http://purl.org/dc/elements/1.1/" xmlns:dcterms="http://purl.org/dc/terms/" xmlns:vCard="http://www.w3.org/2001/vcard-rdf/3.0#" xmlns:bqbiol="http://biomodels.net/biology-qualifiers/" xmlns:bqmodel="http://biomodels.net/model-qualifiers/"><rdf:Description rdf:about="#metaid_M_C183e"><bqbiol:is><rdf:Bag><rdf:li rdf:resource="urn:miriam:obo.chebi:CHEBI:36434"/></rdf:Bag></bqbiol:is></rdf:Description></rdf:RDF></annotation></species>
<species metaid="metaid_M_C18DACP" id="M_C18DACP" name="Octadec-2-enoyl-[acp]" compartment="C_c" boundaryCondition="false" sboTerm="SBO:0000299"></species>
<species metaid="metaid_M_C18DCOAm" id="M_C18DCOAm" name="Octadec-2-enoyl-CoA" compartment="C_m" boundaryCondition="false" sboTerm="SBO:0000299"></species>
<species metaid="metaid_M_C18DHSPH" id="M_C18DHSPH" name="3-dehydrosphinganine(C18)" compartment="C_c" boundaryCondition="false" sboTerm="SBO:0000299"></species>
<species metaid="metaid_M_C18HACP" id="M_C18HACP" name="3-hydroxyoctadecanoyl-[acp]" compartment="C_c" boundaryCondition="false" sboTerm="SBO:0000299"></species>
<species metaid="metaid_M_C18HCOAm" id="M_C18HCOAm" name="3-hydroxyoctadecanoyl-CoA" compartment="C_m" boundaryCondition="false" sboTerm="SBO:0000299"></species>
<species metaid="metaid_M_C18OACP" id="M_C18OACP" name="3-oxooctadecanoyl-[acp]" compartment="C_c" boundaryCondition="false" sboTerm="SBO:0000299"></species>
<species metaid="metaid_M_C18OCOAm" id="M_C18OCOAm" name="3-oxooctadecanoyl-CoA" compartment="C_m" boundaryCondition="false" sboTerm="SBO:0000299"></species>
<species metaid="metaid_M_C18PSPH" id="M_C18PSPH" name="Phytosphingosine(C18)" compartment="C_c" boundaryCondition="false" sboTerm="SBO:0000299"></species>
<species metaid="metaid_M_C18SPH" id="M_C18SPH" name="Sphinganine(C18)" compartment="C_c" boundaryCondition="false" sboTerm="SBO:0000299"></species>
<species metaid="metaid_M_C190" id="M_C190" name="Nonadecanoate" compartment="C_c" boundaryCondition="false" sboTerm="SBO:0000299"><notes><body xmlns="http://www.w3.org/1999/xhtml"><p>FORMULA: C19H37O2</p></body></notes></species>
<species metaid="metaid_M_C190ACP" id="M_C190ACP" name="Nonadecanoyl-[acp]" compartment="C_c" boundaryCondition="false" sboTerm="SBO:0000299"><notes><body xmlns="http://www.w3.org/1999/xhtml"><p>FORMULA: C19H37OSR</p></body></notes></species>
<species metaid="metaid_M_C190CAR" id="M_C190CAR" name="Nonadecanoyl-carnitine" compartment="C_c" boundaryCondition="false" sboTerm="SBO:0000299"></species>
<species metaid="metaid_M_C190CARm" id="M_C190CARm" name="Nonadecanoyl-carnitine" compartment="C_m" boundaryCondition="false" sboTerm="SBO:0000299"></species>
<species metaid="metaid_M_C190COA" id="M_C190COA" name="Nonadecanoyl-CoA" compartment="C_c" boundaryCondition="false" sboTerm="SBO:0000299"><notes><body xmlns="http://www.w3.org/1999/xhtml"><p>FORMULA: C40H72N7O17P3S</p></body></notes></species>
<species metaid="metaid_M_C190COAm" id="M_C190COAm" name="Nonadecanoyl-CoA" compartment="C_m" boundaryCondition="false" sboTerm="SBO:0000299"><notes><body xmlns="http://www.w3.org/1999/xhtml"><p>FORMULA: C40H72N7O17P3S</p></body></notes></species>
<species metaid="metaid_M_C190e" id="M_C190e" name="Nonadecanoate" compartment="C_e" boundaryCondition="false" sboTerm="SBO:0000299"><notes><body xmlns="http://www.w3.org/1999/xhtml"><p>FORMULA: C19H37O2</p></body></notes></species>
<species metaid="metaid_M_C191" id="M_C191" name="Nonadecenoate" compartment="C_c" boundaryCondition="false" sboTerm="SBO:0000299"><notes><body xmlns="http://www.w3.org/1999/xhtml"><p>FORMULA: C19H35O2</p></body></notes></species>
<species metaid="metaid_M_C191ACP" id="M_C191ACP" name="Nonadecenoyl-[acp]" compartment="C_c" boundaryCondition="false" sboTerm="SBO:0000299"><notes><body xmlns="http://www.w3.org/1999/xhtml"><p>FORMULA: C19H35OSR</p></body></notes></species>
<species metaid="metaid_M_C191CAR" id="M_C191CAR" name="Nonadecenoyl-carnitine" compartment="C_c" boundaryCondition="false" sboTerm="SBO:0000299"></species>
<species metaid="metaid_M_C191CARm" id="M_C191CARm" name="Nonadecenoyl-carnitine" compartment="C_m" boundaryCondition="false" sboTerm="SBO:0000299"></species>
<species metaid="metaid_M_C191COA" id="M_C191COA" name="Nonadecenoyl-CoA" compartment="C_c" boundaryCondition="false" sboTerm="SBO:0000299"><notes><body xmlns="http://www.w3.org/1999/xhtml"><p>FORMULA: C40H70N7O17P3S</p></body></notes></species>
<species metaid="metaid_M_C191COAm" id="M_C191COAm" name="Nonadecenoyl-CoA" compartment="C_m" boundaryCondition="false" sboTerm="SBO:0000299"><notes><body xmlns="http://www.w3.org/1999/xhtml"><p>FORMULA: C40H70N7O17P3S</p></body></notes></species>
<species metaid="metaid_M_C191DHSPH" id="M_C191DHSPH" name="3-dehydrosphinganine(C19:1)" compartment="C_c" boundaryCondition="false" sboTerm="SBO:0000299"></species>
<species metaid="metaid_M_C191e" id="M_C191e" name="Nonadecenoate" compartment="C_e" boundaryCondition="false" sboTerm="SBO:0000299"><notes><body xmlns="http://www.w3.org/1999/xhtml"><p>FORMULA: C19H35O2</p></body></notes></species>
<species metaid="metaid_M_C191SPH" id="M_C191SPH" name="Sphinganine(C19:1)" compartment="C_c" boundaryCondition="false" sboTerm="SBO:0000299"></species>
<species metaid="metaid_M_C192" id="M_C192" name="Nonadecadienoate" compartment="C_c" boundaryCondition="false" sboTerm="SBO:0000299"><notes><body xmlns="http://www.w3.org/1999/xhtml"><p>FORMULA: C19H33O2</p></body></notes></species>
<species metaid="metaid_M_C192ACP" id="M_C192ACP" name="Nonadecadienoyl-[acp]" compartment="C_c" boundaryCondition="false" sboTerm="SBO:0000299"><notes><body xmlns="http://www.w3.org/1999/xhtml"><p>FORMULA: C19H33OSR</p></body></notes></species>
<species metaid="metaid_M_C192CAR" id="M_C192CAR" name="Nonadecadienoyl-carnitine" compartment="C_c" boundaryCondition="false" sboTerm="SBO:0000299"></species>
<species metaid="metaid_M_C192CARm" id="M_C192CARm" name="Nonadecadienoyl-carnitine" compartment="C_m" boundaryCondition="false" sboTerm="SBO:0000299"></species>
<species metaid="metaid_M_C192COA" id="M_C192COA" name="Nonadecadienoyl-CoA" compartment="C_c" boundaryCondition="false" sboTerm="SBO:0000299"><notes><body xmlns="http://www.w3.org/1999/xhtml"><p>FORMULA: C40H68N7O17P3S</p></body></notes></species>
<species metaid="metaid_M_C192COAm" id="M_C192COAm" name="Nonadecadienoyl-CoA" compartment="C_m" boundaryCondition="false" sboTerm="SBO:0000299"><notes><body xmlns="http://www.w3.org/1999/xhtml"><p>FORMULA: C40H68N7O17P3S</p></body></notes></species>
<species metaid="metaid_M_C192e" id="M_C192e" name="Nonadecadienoate" compartment="C_e" boundaryCondition="false" sboTerm="SBO:0000299"><notes><body xmlns="http://www.w3.org/1999/xhtml"><p>FORMULA: C19H33O2</p></body></notes></species>
<species metaid="metaid_M_C19DACP" id="M_C19DACP" name="Nonadec-2-enoyl-[acp]" compartment="C_c" boundaryCondition="false" sboTerm="SBO:0000299"></species>
<species metaid="metaid_M_C19DCOAm" id="M_C19DCOAm" name="Nonadec-2-enoyl-CoA" compartment="C_m" boundaryCondition="false" sboTerm="SBO:0000299"></species>
<species metaid="metaid_M_C19HACP" id="M_C19HACP" name="3-hydroxynonadecanoyl-[acp]" compartment="C_c" boundaryCondition="false" sboTerm="SBO:0000299"><notes><body xmlns="http://www.w3.org/1999/xhtml"><p>FORMULA: C19H37O2SR</p></body></notes></species>
<species metaid="metaid_M_C19HCOAm" id="M_C19HCOAm" name="3-hydroxynonadecanoyl-CoA" compartment="C_m" boundaryCondition="false" sboTerm="SBO:0000299"><notes><body xmlns="http://www.w3.org/1999/xhtml"><p>FORMULA: C40H72N7O18P3S</p></body></notes></species>
<species metaid="metaid_M_C19OACP" id="M_C19OACP" name="3-oxononadecanoyl-[acp]" compartment="C_c" boundaryCondition="false" sboTerm="SBO:0000299"><notes><body xmlns="http://www.w3.org/1999/xhtml"><p>FORMULA: C19H35O2SR</p></body></notes></species>
<species metaid="metaid_M_C19OCOAm" id="M_C19OCOAm" name="3-oxononadecanoyl-CoA" compartment="C_m" boundaryCondition="false" sboTerm="SBO:0000299"><notes><body xmlns="http://www.w3.org/1999/xhtml"><p>FORMULA: C40H70N7O18P3S</p></body></notes></species>
<species metaid="metaid_M_C200" id="M_C200" name="Eicosanoate" compartment="C_c" boundaryCondition="false" sboTerm="SBO:0000299"></species>
<species metaid="metaid_M_C200ACP" id="M_C200ACP" name="Eicosanoyl-[acp]" compartment="C_c" boundaryCondition="false" sboTerm="SBO:0000299"></species>
<species metaid="metaid_M_C200CAR" id="M_C200CAR" name="Eicosanoyl-carnitine" compartment="C_c" boundaryCondition="false" sboTerm="SBO:0000299"></species>
<species metaid="metaid_M_C200CARm" id="M_C200CARm" name="Eicosanoyl-carnitine" compartment="C_m" boundaryCondition="false" sboTerm="SBO:0000299"></species>
<species metaid="metaid_M_C200COA" id="M_C200COA" name="Eicosanoyl-CoA" compartment="C_c" boundaryCondition="false" sboTerm="SBO:0000299"></species>
<species metaid="metaid_M_C200COAm" id="M_C200COAm" name="Eicosanoyl-CoA" compartment="C_m" boundaryCondition="false" sboTerm="SBO:0000299"></species>
<species metaid="metaid_M_C200e" id="M_C200e" name="Eicosanoate" compartment="C_e" boundaryCondition="false" sboTerm="SBO:0000299"></species>
<species metaid="metaid_M_C20DACP" id="M_C20DACP" name="Eicos-2-enoyl-[acp]" compartment="C_c" boundaryCondition="false" sboTerm="SBO:0000299"></species>
<species metaid="metaid_M_C20DCOAm" id="M_C20DCOAm" name="Eicos-2-enoyl-CoA" compartment="C_m" boundaryCondition="false" sboTerm="SBO:0000299"></species>
<species metaid="metaid_M_C20DHSPH" id="M_C20DHSPH" name="3-dehydrosphinganine(C20)" compartment="C_c" boundaryCondition="false" sboTerm="SBO:0000299"></species>
<species metaid="metaid_M_C20HACP" id="M_C20HACP" name="3-hydroxyeicosanoyl-[acp]" compartment="C_c" boundaryCondition="false" sboTerm="SBO:0000299"></species>
<species metaid="metaid_M_C20HCOAm" id="M_C20HCOAm" name="3-hydroxyeicosanoyl-CoA" compartment="C_m" boundaryCondition="false" sboTerm="SBO:0000299"></species>
<species metaid="metaid_M_C20OACP" id="M_C20OACP" name="3-oxoeicosanoyl-[acp]" compartment="C_c" boundaryCondition="false" sboTerm="SBO:0000299"></species>
<species metaid="metaid_M_C20OCOAm" id="M_C20OCOAm" name="3-oxoeicosanoyl-CoA" compartment="C_m" boundaryCondition="false" sboTerm="SBO:0000299"></species>
<species metaid="metaid_M_C20PSPH" id="M_C20PSPH" name="Phytosphingosine(C20)" compartment="C_c" boundaryCondition="false" sboTerm="SBO:0000299"></species>
<species metaid="metaid_M_C20SPH" id="M_C20SPH" name="Sphinganine(C20)" compartment="C_c" boundaryCondition="false" sboTerm="SBO:0000299"></species>
<species metaid="metaid_M_C40" id="M_C40" name="Butanoate" compartment="C_c" boundaryCondition="false" sboTerm="SBO:0000299"></species>
<species metaid="metaid_M_C40ACP" id="M_C40ACP" name="Butanoyl-[acp]" compartment="C_c" boundaryCondition="false" sboTerm="SBO:0000299"></species>
<species metaid="metaid_M_C40COA" id="M_C40COA" name="Butanoyl-CoA" compartment="C_c" boundaryCondition="false" sboTerm="SBO:0000299"></species>
<species metaid="metaid_M_C40COAm" id="M_C40COAm" name="Butanoyl-CoA" compartment="C_m" boundaryCondition="false" sboTerm="SBO:0000299"></species>
<species metaid="metaid_M_C40e" id="M_C40e" name="Butanoate" compartment="C_e" boundaryCondition="false" sboTerm="SBO:0000299"></species>
<species metaid="metaid_M_C4DACP" id="M_C4DACP" name="But-2-enoyl-[acp]" compartment="C_c" boundaryCondition="false" sboTerm="SBO:0000299"></species>
<species metaid="metaid_M_C4DCOAm" id="M_C4DCOAm" name="But-2-enoyl-CoA" compartment="C_m" boundaryCondition="false" sboTerm="SBO:0000299"></species>
<species metaid="metaid_M_C4HACP" id="M_C4HACP" name="3-hydroxybutanoyl-[acp]" compartment="C_c" boundaryCondition="false" sboTerm="SBO:0000299"></species>
<species metaid="metaid_M_C4HCOAm" id="M_C4HCOAm" name="3-hydroxybutanoyl-CoA" compartment="C_m" boundaryCondition="false" sboTerm="SBO:0000299"></species>
<species metaid="metaid_M_C50ACP" id="M_C50ACP" name="Pentanoyl-[acp]" compartment="C_c" boundaryCondition="false" sboTerm="SBO:0000299"><notes><body xmlns="http://www.w3.org/1999/xhtml"><p>FORMULA: C5H9OSR</p></body></notes></species>
<species metaid="metaid_M_C50COA" id="M_C50COA" name="Pentanoyl-CoA" compartment="C_c" boundaryCondition="false" sboTerm="SBO:0000299"><annotation><in:inchi xmlns:in="http://biomodels.net/inchi" metaid="metaid_M_C50COA_inchi">InChI=1/C26H44N7O17P3S/c1-4-5-6-17(35)54-10-9-28-16(34)7-8-29-24(38)21(37)26(2,3)12-47-53(44,45)50-52(42,43)46-11-15-20(49-51(39,40)41)19(36)25(48-15)33-14-32-18-22(27)30-13-31-23(18)33/h13-15,19-21,25,36-37H,4-12H2,1-3H3,(H,28,34)(H,29,38)(H,42,43)(H,44,45)(H2,27,30,31)(H2,39,40,41)/t15-,19-,20-,21+,25-/m1/s1/f/h28-29,39-40,42,44H,27H2</in:inchi><rdf:RDF xmlns:rdf="http://www.w3.org/1999/02/22-rdf-syntax-ns#" xmlns:dc="http://purl.org/dc/elements/1.1/" xmlns:dcterms="http://purl.org/dc/terms/" xmlns:vCard="http://www.w3.org/2001/vcard-rdf/3.0#" xmlns:bqbiol="http://biomodels.net/biology-qualifiers/" xmlns:bqmodel="http://biomodels.net/model-qualifiers/"><rdf:Description rdf:about="#metaid_M_C50COA"><bqbiol:is><rdf:Bag><rdf:li rdf:resource="#metaid_M_C50COA_inchi" /><rdf:li rdf:resource="urn:miriam:obo.chebi:CHEBI:15536"/></rdf:Bag></bqbiol:is></rdf:Description></rdf:RDF></annotation></species>
<species metaid="metaid_M_C50COAm" id="M_C50COAm" name="Pentanoyl-CoA" compartment="C_m" boundaryCondition="false" sboTerm="SBO:0000299"><annotation><in:inchi xmlns:in="http://biomodels.net/inchi" metaid="metaid_M_C50COAm_inchi">InChI=1/C26H44N7O17P3S/c1-4-5-6-17(35)54-10-9-28-16(34)7-8-29-24(38)21(37)26(2,3)12-47-53(44,45)50-52(42,43)46-11-15-20(49-51(39,40)41)19(36)25(48-15)33-14-32-18-22(27)30-13-31-23(18)33/h13-15,19-21,25,36-37H,4-12H2,1-3H3,(H,28,34)(H,29,38)(H,42,43)(H,44,45)(H2,27,30,31)(H2,39,40,41)/t15-,19-,20-,21+,25-/m1/s1/f/h28-29,39-40,42,44H,27H2</in:inchi><rdf:RDF xmlns:rdf="http://www.w3.org/1999/02/22-rdf-syntax-ns#" xmlns:dc="http://purl.org/dc/elements/1.1/" xmlns:dcterms="http://purl.org/dc/terms/" xmlns:vCard="http://www.w3.org/2001/vcard-rdf/3.0#" xmlns:bqbiol="http://biomodels.net/biology-qualifiers/" xmlns:bqmodel="http://biomodels.net/model-qualifiers/"><rdf:Description rdf:about="#metaid_M_C50COAm"><bqbiol:is><rdf:Bag><rdf:li rdf:resource="#metaid_M_C50COAm_inchi" /><rdf:li rdf:resource="urn:miriam:obo.chebi:CHEBI:15536"/></rdf:Bag></bqbiol:is></rdf:Description></rdf:RDF></annotation></species>
<species metaid="metaid_M_C5DACP" id="M_C5DACP" name="Pent-2-enoyl-[acp]" compartment="C_c" boundaryCondition="false" sboTerm="SBO:0000299"></species>
<species metaid="metaid_M_C5DCOAm" id="M_C5DCOAm" name="Pent-2-enoyl-CoA" compartment="C_m" boundaryCondition="false" sboTerm="SBO:0000299"></species>
<species metaid="metaid_M_C5HACP" id="M_C5HACP" name="3-hydroxypentanoyl-[acp]" compartment="C_c" boundaryCondition="false" sboTerm="SBO:0000299"><notes><body xmlns="http://www.w3.org/1999/xhtml"><p>FORMULA: C5H9O2SR</p></body></notes></species>
<species metaid="metaid_M_C5HCOAm" id="M_C5HCOAm" name="3-hydroxypentanoyl-CoA" compartment="C_m" boundaryCondition="false" sboTerm="SBO:0000299"><notes><body xmlns="http://www.w3.org/1999/xhtml"><p>FORMULA: C26H44N7O18P3S</p></body></notes></species>
<species metaid="metaid_M_C5OACP" id="M_C5OACP" name="3-oxopentanoyl-[acp]" compartment="C_c" boundaryCondition="false" sboTerm="SBO:0000299"><notes><body xmlns="http://www.w3.org/1999/xhtml"><p>FORMULA: C5H7O2SR</p></body></notes></species>
<species metaid="metaid_M_C5OCOAm" id="M_C5OCOAm" name="3-oxopentanoyl-CoA" compartment="C_m" boundaryCondition="false" sboTerm="SBO:0000299"><notes><body xmlns="http://www.w3.org/1999/xhtml"><p>FORMULA: C26H42N7O18P3S</p></body></notes></species>
<species metaid="metaid_M_C60" id="M_C60" name="Hexanoate" compartment="C_c" boundaryCondition="false" sboTerm="SBO:0000299"><annotation><in:inchi xmlns:in="http://biomodels.net/inchi" metaid="metaid_M_C60_inchi">InChI=1/C6H12O2/c1-2-3-4-5-6(7)8/h2-5H2,1H3,(H,7,8)/p-1/fC6H11O2/q-1</in:inchi><rdf:RDF xmlns:rdf="http://www.w3.org/1999/02/22-rdf-syntax-ns#" xmlns:dc="http://purl.org/dc/elements/1.1/" xmlns:dcterms="http://purl.org/dc/terms/" xmlns:vCard="http://www.w3.org/2001/vcard-rdf/3.0#" xmlns:bqbiol="http://biomodels.net/biology-qualifiers/" xmlns:bqmodel="http://biomodels.net/model-qualifiers/"><rdf:Description rdf:about="#metaid_M_C60"><bqbiol:is><rdf:Bag><rdf:li rdf:resource="#metaid_M_C60_inchi" /><rdf:li rdf:resource="urn:miriam:obo.chebi:CHEBI:17120"/></rdf:Bag></bqbiol:is></rdf:Description></rdf:RDF></annotation></species>
<species metaid="metaid_M_C60ACP" id="M_C60ACP" name="Hexanoyl-[acp]" compartment="C_c" boundaryCondition="false" sboTerm="SBO:0000299"><notes><body xmlns="http://www.w3.org/1999/xhtml"><p>FORMULA: C6H11OSR</p></body></notes><annotation><rdf:RDF xmlns:rdf="http://www.w3.org/1999/02/22-rdf-syntax-ns#" xmlns:dc="http://purl.org/dc/elements/1.1/" xmlns:dcterms="http://purl.org/dc/terms/" xmlns:vCard="http://www.w3.org/2001/vcard-rdf/3.0#" xmlns:bqbiol="http://biomodels.net/biology-qualifiers/" xmlns:bqmodel="http://biomodels.net/model-qualifiers/"><rdf:Description rdf:about="#metaid_M_C60ACP"><bqbiol:is><rdf:Bag><rdf:li rdf:resource="urn:miriam:kegg.compound:C05749"/></rdf:Bag></bqbiol:is></rdf:Description></rdf:RDF></annotation></species>
<species metaid="metaid_M_C60COA" id="M_C60COA" name="Hexanoyl-CoA" compartment="C_c" boundaryCondition="false" sboTerm="SBO:0000299"><annotation><in:inchi xmlns:in="http://biomodels.net/inchi" metaid="metaid_M_C60COA_inchi">InChI=1/C27H46N7O17P3S/c1-4-5-6-7-18(36)55-11-10-29-17(35)8-9-30-25(39)22(38)27(2,3)13-48-54(45,46)51-53(43,44)47-12-16-21(50-52(40,41)42)20(37)26(49-16)34-15-33-19-23(28)31-14-32-24(19)34/h14-16,20-22,26,37-38H,4-13H2,1-3H3,(H,29,35)(H,30,39)(H,43,44)(H,45,46)(H2,28,31,32)(H2,40,41,42)/t16-,20-,21-,22+,26-/m1/s1/f/h29-30,40-41,43,45H,28H2</in:inchi><rdf:RDF xmlns:rdf="http://www.w3.org/1999/02/22-rdf-syntax-ns#" xmlns:dc="http://purl.org/dc/elements/1.1/" xmlns:dcterms="http://purl.org/dc/terms/" xmlns:vCard="http://www.w3.org/2001/vcard-rdf/3.0#" xmlns:bqbiol="http://biomodels.net/biology-qualifiers/" xmlns:bqmodel="http://biomodels.net/model-qualifiers/"><rdf:Description rdf:about="#metaid_M_C60COA"><bqbiol:is><rdf:Bag><rdf:li rdf:resource="#metaid_M_C60COA_inchi" /><rdf:li rdf:resource="urn:miriam:obo.chebi:CHEBI:27540"/></rdf:Bag></bqbiol:is></rdf:Description></rdf:RDF></annotation></species>
<species metaid="metaid_M_C60COAm" id="M_C60COAm" name="Hexanoyl-CoA" compartment="C_m" boundaryCondition="false" sboTerm="SBO:0000299"><annotation><in:inchi xmlns:in="http://biomodels.net/inchi" metaid="metaid_M_C60COAm_inchi">InChI=1/C27H46N7O17P3S/c1-4-5-6-7-18(36)55-11-10-29-17(35)8-9-30-25(39)22(38)27(2,3)13-48-54(45,46)51-53(43,44)47-12-16-21(50-52(40,41)42)20(37)26(49-16)34-15-33-19-23(28)31-14-32-24(19)34/h14-16,20-22,26,37-38H,4-13H2,1-3H3,(H,29,35)(H,30,39)(H,43,44)(H,45,46)(H2,28,31,32)(H2,40,41,42)/t16-,20-,21-,22+,26-/m1/s1/f/h29-30,40-41,43,45H,28H2</in:inchi><rdf:RDF xmlns:rdf="http://www.w3.org/1999/02/22-rdf-syntax-ns#" xmlns:dc="http://purl.org/dc/elements/1.1/" xmlns:dcterms="http://purl.org/dc/terms/" xmlns:vCard="http://www.w3.org/2001/vcard-rdf/3.0#" xmlns:bqbiol="http://biomodels.net/biology-qualifiers/" xmlns:bqmodel="http://biomodels.net/model-qualifiers/"><rdf:Description rdf:about="#metaid_M_C60COAm"><bqbiol:is><rdf:Bag><rdf:li rdf:resource="#metaid_M_C60COAm_inchi" /><rdf:li rdf:resource="urn:miriam:obo.chebi:CHEBI:27540"/></rdf:Bag></bqbiol:is></rdf:Description></rdf:RDF></annotation></species>
<species metaid="metaid_M_C60e" id="M_C60e" name="Hexanoate" compartment="C_e" boundaryCondition="false" sboTerm="SBO:0000299"><annotation><in:inchi xmlns:in="http://biomodels.net/inchi" metaid="metaid_M_C60e_inchi">InChI=1/C6H12O2/c1-2-3-4-5-6(7)8/h2-5H2,1H3,(H,7,8)/p-1/fC6H11O2/q-1</in:inchi><rdf:RDF xmlns:rdf="http://www.w3.org/1999/02/22-rdf-syntax-ns#" xmlns:dc="http://purl.org/dc/elements/1.1/" xmlns:dcterms="http://purl.org/dc/terms/" xmlns:vCard="http://www.w3.org/2001/vcard-rdf/3.0#" xmlns:bqbiol="http://biomodels.net/biology-qualifiers/" xmlns:bqmodel="http://biomodels.net/model-qualifiers/"><rdf:Description rdf:about="#metaid_M_C60e"><bqbiol:is><rdf:Bag><rdf:li rdf:resource="#metaid_M_C60e_inchi" /><rdf:li rdf:resource="urn:miriam:obo.chebi:CHEBI:17120"/></rdf:Bag></bqbiol:is></rdf:Description></rdf:RDF></annotation></species>
<species metaid="metaid_M_C6DACP" id="M_C6DACP" name="Hex-2-enoyl-[acp]" compartment="C_c" boundaryCondition="false" sboTerm="SBO:0000299"></species>
<species metaid="metaid_M_C6DCOAm" id="M_C6DCOAm" name="Hex-2-enoyl-CoA" compartment="C_m" boundaryCondition="false" sboTerm="SBO:0000299"></species>
<species metaid="metaid_M_C6HACP" id="M_C6HACP" name="3-hydroxyhexanoyl-[acp]" compartment="C_c" boundaryCondition="false" sboTerm="SBO:0000299"><notes><body xmlns="http://www.w3.org/1999/xhtml"><p>FORMULA: C6H11O2SR</p></body></notes><annotation><rdf:RDF xmlns:rdf="http://www.w3.org/1999/02/22-rdf-syntax-ns#" xmlns:dc="http://purl.org/dc/elements/1.1/" xmlns:dcterms="http://purl.org/dc/terms/" xmlns:vCard="http://www.w3.org/2001/vcard-rdf/3.0#" xmlns:bqbiol="http://biomodels.net/biology-qualifiers/" xmlns:bqmodel="http://biomodels.net/model-qualifiers/"><rdf:Description rdf:about="#metaid_M_C6HACP"><bqbiol:is><rdf:Bag><rdf:li rdf:resource="urn:miriam:kegg.compound:C05747"/></rdf:Bag></bqbiol:is></rdf:Description></rdf:RDF></annotation></species>
<species metaid="metaid_M_C6HCOAm" id="M_C6HCOAm" name="3-hydroxyhexanoyl-CoA" compartment="C_m" boundaryCondition="false" sboTerm="SBO:0000299"><annotation><in:inchi xmlns:in="http://biomodels.net/inchi" metaid="metaid_M_C6HCOAm_inchi">InChI=1/C27H46N7O18P3S/c1-4-5-15(35)10-18(37)56-9-8-29-17(36)6-7-30-25(40)22(39)27(2,3)12-49-55(46,47)52-54(44,45)48-11-16-21(51-53(41,42)43)20(38)26(50-16)34-14-33-19-23(28)31-13-32-24(19)34/h13-16,20-22,26,35,38-39H,4-12H2,1-3H3,(H,29,36)(H,30,40)(H,44,45)(H,46,47)(H2,28,31,32)(H2,41,42,43)/t15-,16+,20+,21+,22-,26+/m0/s1/f/h29-30,41-42,44,46H,28H2</in:inchi><rdf:RDF xmlns:rdf="http://www.w3.org/1999/02/22-rdf-syntax-ns#" xmlns:dc="http://purl.org/dc/elements/1.1/" xmlns:dcterms="http://purl.org/dc/terms/" xmlns:vCard="http://www.w3.org/2001/vcard-rdf/3.0#" xmlns:bqbiol="http://biomodels.net/biology-qualifiers/" xmlns:bqmodel="http://biomodels.net/model-qualifiers/"><rdf:Description rdf:about="#metaid_M_C6HCOAm"><bqbiol:is><rdf:Bag><rdf:li rdf:resource="#metaid_M_C6HCOAm_inchi" /><rdf:li rdf:resource="urn:miriam:obo.chebi:CHEBI:28276"/></rdf:Bag></bqbiol:is></rdf:Description></rdf:RDF></annotation></species>
<species metaid="metaid_M_C6OACP" id="M_C6OACP" name="3-oxohexanoyl-[acp]" compartment="C_c" boundaryCondition="false" sboTerm="SBO:0000299"><notes><body xmlns="http://www.w3.org/1999/xhtml"><p>FORMULA: C6H9O2SR</p></body></notes><annotation><rdf:RDF xmlns:rdf="http://www.w3.org/1999/02/22-rdf-syntax-ns#" xmlns:dc="http://purl.org/dc/elements/1.1/" xmlns:dcterms="http://purl.org/dc/terms/" xmlns:vCard="http://www.w3.org/2001/vcard-rdf/3.0#" xmlns:bqbiol="http://biomodels.net/biology-qualifiers/" xmlns:bqmodel="http://biomodels.net/model-qualifiers/"><rdf:Description rdf:about="#metaid_M_C6OACP"><bqbiol:is><rdf:Bag><rdf:li rdf:resource="urn:miriam:kegg.compound:C05746"/></rdf:Bag></bqbiol:is></rdf:Description></rdf:RDF></annotation></species>
<species metaid="metaid_M_C6OCOAm" id="M_C6OCOAm" name="3-oxohexanoyl-CoA" compartment="C_m" boundaryCondition="false" sboTerm="SBO:0000299"><annotation><in:inchi xmlns:in="http://biomodels.net/inchi" metaid="metaid_M_C6OCOAm_inchi">InChI=1/C27H44N7O18P3S/c1-4-5-15(35)10-18(37)56-9-8-29-17(36)6-7-30-25(40)22(39)27(2,3)12-49-55(46,47)52-54(44,45)48-11-16-21(51-53(41,42)43)20(38)26(50-16)34-14-33-19-23(28)31-13-32-24(19)34/h13-14,16,20-22,26,38-39H,4-12H2,1-3H3,(H,29,36)(H,30,40)(H,44,45)(H,46,47)(H2,28,31,32)(H2,41,42,43)/t16-,20-,21-,22+,26-/m1/s1/f/h29-30,41-42,44,46H,28H2</in:inchi><rdf:RDF xmlns:rdf="http://www.w3.org/1999/02/22-rdf-syntax-ns#" xmlns:dc="http://purl.org/dc/elements/1.1/" xmlns:dcterms="http://purl.org/dc/terms/" xmlns:vCard="http://www.w3.org/2001/vcard-rdf/3.0#" xmlns:bqbiol="http://biomodels.net/biology-qualifiers/" xmlns:bqmodel="http://biomodels.net/model-qualifiers/"><rdf:Description rdf:about="#metaid_M_C6OCOAm"><bqbiol:is><rdf:Bag><rdf:li rdf:resource="#metaid_M_C6OCOAm_inchi" /><rdf:li rdf:resource="urn:miriam:obo.chebi:CHEBI:27648"/></rdf:Bag></bqbiol:is></rdf:Description></rdf:RDF></annotation></species>
<species metaid="metaid_M_C70ACP" id="M_C70ACP" name="Heptanoyl-[acp]" compartment="C_c" boundaryCondition="false" sboTerm="SBO:0000299"><notes><body xmlns="http://www.w3.org/1999/xhtml"><p>FORMULA: C7H13OSR</p></body></notes></species>
<species metaid="metaid_M_C70COAm" id="M_C70COAm" name="Heptanoyl-CoA" compartment="C_m" boundaryCondition="false" sboTerm="SBO:0000299"><annotation><in:inchi xmlns:in="http://biomodels.net/inchi" metaid="metaid_M_C70COAm_inchi">InChI=1/C28H48N7O17P3S/c1-4-5-6-7-8-19(37)56-12-11-30-18(36)9-10-31-26(40)23(39)28(2,3)14-49-55(46,47)52-54(44,45)48-13-17-22(51-53(41,42)43)21(38)27(50-17)35-16-34-20-24(29)32-15-33-25(20)35/h15-17,21-23,27,38-39H,4-14H2,1-3H3,(H,30,36)(H,31,40)(H,44,45)(H,46,47)(H2,29,32,33)(H2,41,42,43)/t17-,21-,22-,23+,27-/m1/s1/f/h30-31,41-42,44,46H,29H2</in:inchi><rdf:RDF xmlns:rdf="http://www.w3.org/1999/02/22-rdf-syntax-ns#" xmlns:dc="http://purl.org/dc/elements/1.1/" xmlns:dcterms="http://purl.org/dc/terms/" xmlns:vCard="http://www.w3.org/2001/vcard-rdf/3.0#" xmlns:bqbiol="http://biomodels.net/biology-qualifiers/" xmlns:bqmodel="http://biomodels.net/model-qualifiers/"><rdf:Description rdf:about="#metaid_M_C70COAm"><bqbiol:is><rdf:Bag><rdf:li rdf:resource="#metaid_M_C70COAm_inchi" /><rdf:li rdf:resource="urn:miriam:obo.chebi:CHEBI:37283"/></rdf:Bag></bqbiol:is></rdf:Description></rdf:RDF></annotation></species>
<species metaid="metaid_M_C7DACP" id="M_C7DACP" name="Hept-2-enoyl-[acp]" compartment="C_c" boundaryCondition="false" sboTerm="SBO:0000299"></species>
<species metaid="metaid_M_C7DCOAm" id="M_C7DCOAm" name="Hept-2-enoyl-CoA" compartment="C_m" boundaryCondition="false" sboTerm="SBO:0000299"></species>
<species metaid="metaid_M_C7HACP" id="M_C7HACP" name="3-hydroxyheptanoyl-[acp]" compartment="C_c" boundaryCondition="false" sboTerm="SBO:0000299"><notes><body xmlns="http://www.w3.org/1999/xhtml"><p>FORMULA: C7H13O2SR</p></body></notes></species>
<species metaid="metaid_M_C7HCOAm" id="M_C7HCOAm" name="3-hydroxyheptanoyl-CoA" compartment="C_m" boundaryCondition="false" sboTerm="SBO:0000299"><notes><body xmlns="http://www.w3.org/1999/xhtml"><p>FORMULA: C28H48N7O18P3S</p></body></notes></species>
<species metaid="metaid_M_C7OACP" id="M_C7OACP" name="3-oxoheptanoyl-[acp]" compartment="C_c" boundaryCondition="false" sboTerm="SBO:0000299"><notes><body xmlns="http://www.w3.org/1999/xhtml"><p>FORMULA: C7H11O2SR</p></body></notes></species>
<species metaid="metaid_M_C7OCOAm" id="M_C7OCOAm" name="3-oxoheptanoyl-CoA" compartment="C_m" boundaryCondition="false" sboTerm="SBO:0000299"><notes><body xmlns="http://www.w3.org/1999/xhtml"><p>FORMULA: C28H46N7O18P3S</p></body></notes></species>
<species metaid="metaid_M_C80" id="M_C80" name="Octanoate" compartment="C_c" boundaryCondition="false" sboTerm="SBO:0000299"><annotation><in:inchi xmlns:in="http://biomodels.net/inchi" metaid="metaid_M_C80_inchi">InChI=1/C8H16O2/c1-2-3-4-5-6-7-8(9)10/h2-7H2,1H3,(H,9,10)/p-1/fC8H15O2/q-1</in:inchi><rdf:RDF xmlns:rdf="http://www.w3.org/1999/02/22-rdf-syntax-ns#" xmlns:dc="http://purl.org/dc/elements/1.1/" xmlns:dcterms="http://purl.org/dc/terms/" xmlns:vCard="http://www.w3.org/2001/vcard-rdf/3.0#" xmlns:bqbiol="http://biomodels.net/biology-qualifiers/" xmlns:bqmodel="http://biomodels.net/model-qualifiers/"><rdf:Description rdf:about="#metaid_M_C80"><bqbiol:is><rdf:Bag><rdf:li rdf:resource="#metaid_M_C80_inchi" /><rdf:li rdf:resource="urn:miriam:obo.chebi:CHEBI:25646"/></rdf:Bag></bqbiol:is></rdf:Description></rdf:RDF></annotation></species>
<species metaid="metaid_M_C80ACP" id="M_C80ACP" name="Octanoyl-[acp]" compartment="C_c" boundaryCondition="false" sboTerm="SBO:0000299"><notes><body xmlns="http://www.w3.org/1999/xhtml"><p>FORMULA: C8H15OSR</p></body></notes><annotation><rdf:RDF xmlns:rdf="http://www.w3.org/1999/02/22-rdf-syntax-ns#" xmlns:dc="http://purl.org/dc/elements/1.1/" xmlns:dcterms="http://purl.org/dc/terms/" xmlns:vCard="http://www.w3.org/2001/vcard-rdf/3.0#" xmlns:bqbiol="http://biomodels.net/biology-qualifiers/" xmlns:bqmodel="http://biomodels.net/model-qualifiers/"><rdf:Description rdf:about="#metaid_M_C80ACP"><bqbiol:is><rdf:Bag><rdf:li rdf:resource="urn:miriam:kegg.compound:C05752"/></rdf:Bag></bqbiol:is></rdf:Description></rdf:RDF></annotation></species>
<species metaid="metaid_M_C80COA" id="M_C80COA" name="Octanoyl-CoA" compartment="C_c" boundaryCondition="false" sboTerm="SBO:0000299"><annotation><in:inchi xmlns:in="http://biomodels.net/inchi" metaid="metaid_M_C80COA_inchi">InChI=1/C29H50N7O17P3S/c1-4-5-6-7-8-9-20(38)57-13-12-31-19(37)10-11-32-27(41)24(40)29(2,3)15-50-56(47,48)53-55(45,46)49-14-18-23(52-54(42,43)44)22(39)28(51-18)36-17-35-21-25(30)33-16-34-26(21)36/h16-18,22-24,28,39-40H,4-15H2,1-3H3,(H,31,37)(H,32,41)(H,45,46)(H,47,48)(H2,30,33,34)(H2,42,43,44)/t18-,22-,23-,24+,28-/m1/s1/f/h31-32,42-43,45,47H,30H2</in:inchi><rdf:RDF xmlns:rdf="http://www.w3.org/1999/02/22-rdf-syntax-ns#" xmlns:dc="http://purl.org/dc/elements/1.1/" xmlns:dcterms="http://purl.org/dc/terms/" xmlns:vCard="http://www.w3.org/2001/vcard-rdf/3.0#" xmlns:bqbiol="http://biomodels.net/biology-qualifiers/" xmlns:bqmodel="http://biomodels.net/model-qualifiers/"><rdf:Description rdf:about="#metaid_M_C80COA"><bqbiol:is><rdf:Bag><rdf:li rdf:resource="#metaid_M_C80COA_inchi" /><rdf:li rdf:resource="urn:miriam:obo.chebi:CHEBI:15533"/></rdf:Bag></bqbiol:is></rdf:Description></rdf:RDF></annotation></species>
<species metaid="metaid_M_C80COAm" id="M_C80COAm" name="Octanoyl-CoA" compartment="C_m" boundaryCondition="false" sboTerm="SBO:0000299"><annotation><in:inchi xmlns:in="http://biomodels.net/inchi" metaid="metaid_M_C80COAm_inchi">InChI=1/C29H50N7O17P3S/c1-4-5-6-7-8-9-20(38)57-13-12-31-19(37)10-11-32-27(41)24(40)29(2,3)15-50-56(47,48)53-55(45,46)49-14-18-23(52-54(42,43)44)22(39)28(51-18)36-17-35-21-25(30)33-16-34-26(21)36/h16-18,22-24,28,39-40H,4-15H2,1-3H3,(H,31,37)(H,32,41)(H,45,46)(H,47,48)(H2,30,33,34)(H2,42,43,44)/t18-,22-,23-,24+,28-/m1/s1/f/h31-32,42-43,45,47H,30H2</in:inchi><rdf:RDF xmlns:rdf="http://www.w3.org/1999/02/22-rdf-syntax-ns#" xmlns:dc="http://purl.org/dc/elements/1.1/" xmlns:dcterms="http://purl.org/dc/terms/" xmlns:vCard="http://www.w3.org/2001/vcard-rdf/3.0#" xmlns:bqbiol="http://biomodels.net/biology-qualifiers/" xmlns:bqmodel="http://biomodels.net/model-qualifiers/"><rdf:Description rdf:about="#metaid_M_C80COAm"><bqbiol:is><rdf:Bag><rdf:li rdf:resource="#metaid_M_C80COAm_inchi" /><rdf:li rdf:resource="urn:miriam:obo.chebi:CHEBI:15533"/></rdf:Bag></bqbiol:is></rdf:Description></rdf:RDF></annotation></species>
<species metaid="metaid_M_C80e" id="M_C80e" name="Octanoate" compartment="C_e" boundaryCondition="false" sboTerm="SBO:0000299"><annotation><in:inchi xmlns:in="http://biomodels.net/inchi" metaid="metaid_M_C80e_inchi">InChI=1/C8H16O2/c1-2-3-4-5-6-7-8(9)10/h2-7H2,1H3,(H,9,10)/p-1/fC8H15O2/q-1</in:inchi><rdf:RDF xmlns:rdf="http://www.w3.org/1999/02/22-rdf-syntax-ns#" xmlns:dc="http://purl.org/dc/elements/1.1/" xmlns:dcterms="http://purl.org/dc/terms/" xmlns:vCard="http://www.w3.org/2001/vcard-rdf/3.0#" xmlns:bqbiol="http://biomodels.net/biology-qualifiers/" xmlns:bqmodel="http://biomodels.net/model-qualifiers/"><rdf:Description rdf:about="#metaid_M_C80e"><bqbiol:is><rdf:Bag><rdf:li rdf:resource="#metaid_M_C80e_inchi" /><rdf:li rdf:resource="urn:miriam:obo.chebi:CHEBI:25646"/></rdf:Bag></bqbiol:is></rdf:Description></rdf:RDF></annotation></species>
<species metaid="metaid_M_C8DACP" id="M_C8DACP" name="Oct-2-enoyl-[acp]" compartment="C_c" boundaryCondition="false" sboTerm="SBO:0000299"></species>
<species metaid="metaid_M_C8DCOAm" id="M_C8DCOAm" name="Oct-2-enoyl-CoA" compartment="C_m" boundaryCondition="false" sboTerm="SBO:0000299"></species>
<species metaid="metaid_M_C8HACP" id="M_C8HACP" name="3-hydroxyoctanoyl-[acp]" compartment="C_c" boundaryCondition="false" sboTerm="SBO:0000299"><notes><body xmlns="http://www.w3.org/1999/xhtml"><p>FORMULA: C8H15O2SR</p></body></notes><annotation><rdf:RDF xmlns:rdf="http://www.w3.org/1999/02/22-rdf-syntax-ns#" xmlns:dc="http://purl.org/dc/elements/1.1/" xmlns:dcterms="http://purl.org/dc/terms/" xmlns:vCard="http://www.w3.org/2001/vcard-rdf/3.0#" xmlns:bqbiol="http://biomodels.net/biology-qualifiers/" xmlns:bqmodel="http://biomodels.net/model-qualifiers/"><rdf:Description rdf:about="#metaid_M_C8HACP"><bqbiol:is><rdf:Bag><rdf:li rdf:resource="urn:miriam:kegg.compound:C04620"/></rdf:Bag></bqbiol:is></rdf:Description></rdf:RDF></annotation></species>
<species metaid="metaid_M_C8HCOAm" id="M_C8HCOAm" name="3-hydroxyoctanoyl-CoA" compartment="C_m" boundaryCondition="false" sboTerm="SBO:0000299"><annotation><in:inchi xmlns:in="http://biomodels.net/inchi" metaid="metaid_M_C8HCOAm_inchi">InChI=1/C29H50N7O18P3S/c1-4-5-6-7-17(37)12-20(39)58-11-10-31-19(38)8-9-32-27(42)24(41)29(2,3)14-51-57(48,49)54-56(46,47)50-13-18-23(53-55(43,44)45)22(40)28(52-18)36-16-35-21-25(30)33-15-34-26(21)36/h15-18,22-24,28,37,40-41H,4-14H2,1-3H3,(H,31,38)(H,32,42)(H,46,47)(H,48,49)(H2,30,33,34)(H2,43,44,45)/t17-,18+,22+,23+,24-,28+/m0/s1/f/h31-32,43-44,46,48H,30H2</in:inchi><rdf:RDF xmlns:rdf="http://www.w3.org/1999/02/22-rdf-syntax-ns#" xmlns:dc="http://purl.org/dc/elements/1.1/" xmlns:dcterms="http://purl.org/dc/terms/" xmlns:vCard="http://www.w3.org/2001/vcard-rdf/3.0#" xmlns:bqbiol="http://biomodels.net/biology-qualifiers/" xmlns:bqmodel="http://biomodels.net/model-qualifiers/"><rdf:Description rdf:about="#metaid_M_C8HCOAm"><bqbiol:is><rdf:Bag><rdf:li rdf:resource="#metaid_M_C8HCOAm_inchi" /><rdf:li rdf:resource="urn:miriam:obo.chebi:CHEBI:28632"/></rdf:Bag></bqbiol:is></rdf:Description></rdf:RDF></annotation></species>
<species metaid="metaid_M_C8OACP" id="M_C8OACP" name="3-oxooctanoyl-[acp]" compartment="C_c" boundaryCondition="false" sboTerm="SBO:0000299"><notes><body xmlns="http://www.w3.org/1999/xhtml"><p>FORMULA: C8H13O2SR</p></body></notes><annotation><rdf:RDF xmlns:rdf="http://www.w3.org/1999/02/22-rdf-syntax-ns#" xmlns:dc="http://purl.org/dc/elements/1.1/" xmlns:dcterms="http://purl.org/dc/terms/" xmlns:vCard="http://www.w3.org/2001/vcard-rdf/3.0#" xmlns:bqbiol="http://biomodels.net/biology-qualifiers/" xmlns:bqmodel="http://biomodels.net/model-qualifiers/"><rdf:Description rdf:about="#metaid_M_C8OACP"><bqbiol:is><rdf:Bag><rdf:li rdf:resource="urn:miriam:kegg.compound:C05750"/></rdf:Bag></bqbiol:is></rdf:Description></rdf:RDF></annotation></species>
<species metaid="metaid_M_C8OCOAm" id="M_C8OCOAm" name="3-oxooctanoyl-CoA" compartment="C_m" boundaryCondition="false" sboTerm="SBO:0000299"><annotation><in:inchi xmlns:in="http://biomodels.net/inchi" metaid="metaid_M_C8OCOAm_inchi">InChI=1/C29H48N7O18P3S/c1-4-5-6-7-17(37)12-20(39)58-11-10-31-19(38)8-9-32-27(42)24(41)29(2,3)14-51-57(48,49)54-56(46,47)50-13-18-23(53-55(43,44)45)22(40)28(52-18)36-16-35-21-25(30)33-15-34-26(21)36/h15-16,18,22-24,28,40-41H,4-14H2,1-3H3,(H,31,38)(H,32,42)(H,46,47)(H,48,49)(H2,30,33,34)(H2,43,44,45)/t18-,22-,23-,24+,28-/m1/s1/f/h31-32,43-44,46,48H,30H2</in:inchi><rdf:RDF xmlns:rdf="http://www.w3.org/1999/02/22-rdf-syntax-ns#" xmlns:dc="http://purl.org/dc/elements/1.1/" xmlns:dcterms="http://purl.org/dc/terms/" xmlns:vCard="http://www.w3.org/2001/vcard-rdf/3.0#" xmlns:bqbiol="http://biomodels.net/biology-qualifiers/" xmlns:bqmodel="http://biomodels.net/model-qualifiers/"><rdf:Description rdf:about="#metaid_M_C8OCOAm"><bqbiol:is><rdf:Bag><rdf:li rdf:resource="#metaid_M_C8OCOAm_inchi" /><rdf:li rdf:resource="urn:miriam:obo.chebi:CHEBI:28264"/></rdf:Bag></bqbiol:is></rdf:Description></rdf:RDF></annotation></species>
<species metaid="metaid_M_C90ACP" id="M_C90ACP" name="Nonanoyl-[acp]" compartment="C_c" boundaryCondition="false" sboTerm="SBO:0000299"><notes><body xmlns="http://www.w3.org/1999/xhtml"><p>FORMULA: C9H17OSR</p></body></notes></species>
<species metaid="metaid_M_C90COAm" id="M_C90COAm" name="Nonanoyl-CoA" compartment="C_m" boundaryCondition="false" sboTerm="SBO:0000299"><annotation><in:inchi xmlns:in="http://biomodels.net/inchi" metaid="metaid_M_C90COAm_inchi">InChI=1/C30H52N7O17P3S/c1-4-5-6-7-8-9-10-21(39)58-14-13-32-20(38)11-12-33-28(42)25(41)30(2,3)16-51-57(48,49)54-56(46,47)50-15-19-24(53-55(43,44)45)23(40)29(52-19)37-18-36-22-26(31)34-17-35-27(22)37/h17-19,23-25,29,40-41H,4-16H2,1-3H3,(H,32,38)(H,33,42)(H,46,47)(H,48,49)(H2,31,34,35)(H2,43,44,45)/t19-,23-,24-,25+,29-/m1/s1/f/h32-33,43-44,46,48H,31H2</in:inchi><rdf:RDF xmlns:rdf="http://www.w3.org/1999/02/22-rdf-syntax-ns#" xmlns:dc="http://purl.org/dc/elements/1.1/" xmlns:dcterms="http://purl.org/dc/terms/" xmlns:vCard="http://www.w3.org/2001/vcard-rdf/3.0#" xmlns:bqbiol="http://biomodels.net/biology-qualifiers/" xmlns:bqmodel="http://biomodels.net/model-qualifiers/"><rdf:Description rdf:about="#metaid_M_C90COAm"><bqbiol:is><rdf:Bag><rdf:li rdf:resource="#metaid_M_C90COAm_inchi" /><rdf:li rdf:resource="urn:miriam:obo.chebi:CHEBI:27770"/></rdf:Bag></bqbiol:is></rdf:Description></rdf:RDF></annotation></species>
<species metaid="metaid_M_C9DACP" id="M_C9DACP" name="Non-2-enoyl-[acp]" compartment="C_c" boundaryCondition="false" sboTerm="SBO:0000299"></species>
<species metaid="metaid_M_C9DCOAm" id="M_C9DCOAm" name="Non-2-enoyl-CoA" compartment="C_m" boundaryCondition="false" sboTerm="SBO:0000299"></species>
<species metaid="metaid_M_C9HACP" id="M_C9HACP" name="3-hydroxynonanoyl-[acp]" compartment="C_c" boundaryCondition="false" sboTerm="SBO:0000299"><notes><body xmlns="http://www.w3.org/1999/xhtml"><p>FORMULA: C9H17O2SR</p></body></notes></species>
<species metaid="metaid_M_C9HCOAm" id="M_C9HCOAm" name="3-hydroxynonanoyl-CoA" compartment="C_m" boundaryCondition="false" sboTerm="SBO:0000299"><notes><body xmlns="http://www.w3.org/1999/xhtml"><p>FORMULA: C30H52N7O18P3S</p></body></notes></species>
<species metaid="metaid_M_C9OACP" id="M_C9OACP" name="3-oxononanoyl-[acp]" compartment="C_c" boundaryCondition="false" sboTerm="SBO:0000299"><notes><body xmlns="http://www.w3.org/1999/xhtml"><p>FORMULA: C9H15O2SR</p></body></notes></species>
<species metaid="metaid_M_C9OCOAm" id="M_C9OCOAm" name="3-oxononanoyl-CoA" compartment="C_m" boundaryCondition="false" sboTerm="SBO:0000299"><notes><body xmlns="http://www.w3.org/1999/xhtml"><p>FORMULA: C30H50N7O18P3S</p></body></notes></species>
<species metaid="metaid_M_CAASP" id="M_CAASP" name="N-Carbamoyl-L-aspartate" compartment="C_c" boundaryCondition="false" sboTerm="SBO:0000299"><annotation><in:inchi xmlns:in="http://biomodels.net/inchi" metaid="metaid_M_CAASP_inchi">InChI=1/C5H8N2O5/c6-5(12)7-2(4(10)11)1-3(8)9/h2H,1H2,(H,8,9)(H,10,11)(H3,6,7,12)/p-2/t2-/m0/s1</in:inchi><rdf:RDF xmlns:rdf="http://www.w3.org/1999/02/22-rdf-syntax-ns#" xmlns:dc="http://purl.org/dc/elements/1.1/" xmlns:dcterms="http://purl.org/dc/terms/" xmlns:vCard="http://www.w3.org/2001/vcard-rdf/3.0#" xmlns:bqbiol="http://biomodels.net/biology-qualifiers/" xmlns:bqmodel="http://biomodels.net/model-qualifiers/"><rdf:Description rdf:about="#metaid_M_CAASP"><bqbiol:is><rdf:Bag><rdf:li rdf:resource="#metaid_M_CAASP_inchi" /><rdf:li rdf:resource="urn:miriam:obo.chebi:CHEBI:32814"/></rdf:Bag></bqbiol:is></rdf:Description></rdf:RDF></annotation></species>
<species metaid="metaid_M_CAIR" id="M_CAIR" name="1-(5-Phospho-D-ribosyl)-5-amino-4-imidazolecarboxylate" compartment="C_c" boundaryCondition="false" sboTerm="SBO:0000299"><annotation><in:inchi xmlns:in="http://biomodels.net/inchi" metaid="metaid_M_CAIR_inchi">InChI=1/C9H14N3O9P/c10-7-4(9(15)16)11-2-12(7)8-6(14)5(13)3(21-8)1-20-22(17,18)19/h2-3,5-6,8,13-14H,1,10H2,(H,15,16)(H2,17,18,19)/t3-,5-,6-,8-/m1/s1/f/h15,17-18H</in:inchi><rdf:RDF xmlns:rdf="http://www.w3.org/1999/02/22-rdf-syntax-ns#" xmlns:dc="http://purl.org/dc/elements/1.1/" xmlns:dcterms="http://purl.org/dc/terms/" xmlns:vCard="http://www.w3.org/2001/vcard-rdf/3.0#" xmlns:bqbiol="http://biomodels.net/biology-qualifiers/" xmlns:bqmodel="http://biomodels.net/model-qualifiers/"><rdf:Description rdf:about="#metaid_M_CAIR"><bqbiol:is><rdf:Bag><rdf:li rdf:resource="#metaid_M_CAIR_inchi" /><rdf:li rdf:resource="urn:miriam:obo.chebi:CHEBI:28413"/></rdf:Bag></bqbiol:is></rdf:Description></rdf:RDF></annotation></species>
<species metaid="metaid_M_CALH" id="M_CALH" name="2-(3-Carboxy-3-aminopropyl)-L-histidine" compartment="C_c" boundaryCondition="false" sboTerm="SBO:0000299"></species>
<species metaid="metaid_M_cAMP" id="M_cAMP" name="3',5'-Cyclic AMP" compartment="C_c" boundaryCondition="false" sboTerm="SBO:0000299"><annotation><in:inchi xmlns:in="http://biomodels.net/inchi" metaid="metaid_M_cAMP_inchi">InChI=1/C10H12N5O6P/c11-8-5-9(13-2-12-8)15(3-14-5)10-6(16)7-4(20-10)1-19-22(17,18)21-7/h2-4,6-7,10,16H,1H2,(H,17,18)(H2,11,12,13)/t4-,6-,7-,10-/m1/s1/f/h17H,11H2</in:inchi><rdf:RDF xmlns:rdf="http://www.w3.org/1999/02/22-rdf-syntax-ns#" xmlns:dc="http://purl.org/dc/elements/1.1/" xmlns:dcterms="http://purl.org/dc/terms/" xmlns:vCard="http://www.w3.org/2001/vcard-rdf/3.0#" xmlns:bqbiol="http://biomodels.net/biology-qualifiers/" xmlns:bqmodel="http://biomodels.net/model-qualifiers/"><rdf:Description rdf:about="#metaid_M_cAMP"><bqbiol:is><rdf:Bag><rdf:li rdf:resource="#metaid_M_cAMP_inchi" /><rdf:li rdf:resource="urn:miriam:obo.chebi:CHEBI:17489"/></rdf:Bag></bqbiol:is></rdf:Description></rdf:RDF></annotation></species>
<species metaid="metaid_M_cAMPe" id="M_cAMPe" name="3',5'-Cyclic AMP" compartment="C_e" boundaryCondition="false" sboTerm="SBO:0000299"><annotation><in:inchi xmlns:in="http://biomodels.net/inchi" metaid="metaid_M_cAMPe_inchi">InChI=1/C10H12N5O6P/c11-8-5-9(13-2-12-8)15(3-14-5)10-6(16)7-4(20-10)1-19-22(17,18)21-7/h2-4,6-7,10,16H,1H2,(H,17,18)(H2,11,12,13)/t4-,6-,7-,10-/m1/s1/f/h17H,11H2</in:inchi><rdf:RDF xmlns:rdf="http://www.w3.org/1999/02/22-rdf-syntax-ns#" xmlns:dc="http://purl.org/dc/elements/1.1/" xmlns:dcterms="http://purl.org/dc/terms/" xmlns:vCard="http://www.w3.org/2001/vcard-rdf/3.0#" xmlns:bqbiol="http://biomodels.net/biology-qualifiers/" xmlns:bqmodel="http://biomodels.net/model-qualifiers/"><rdf:Description rdf:about="#metaid_M_cAMPe"><bqbiol:is><rdf:Bag><rdf:li rdf:resource="#metaid_M_cAMPe_inchi" /><rdf:li rdf:resource="urn:miriam:obo.chebi:CHEBI:17489"/></rdf:Bag></bqbiol:is></rdf:Description></rdf:RDF></annotation></species>
<species metaid="metaid_M_CAP" id="M_CAP" name="Carbamoyl phosphate" compartment="C_c" boundaryCondition="false" sboTerm="SBO:0000299"><annotation><in:inchi xmlns:in="http://biomodels.net/inchi" metaid="metaid_M_CAP_inchi">InChI=1/CH4NO5P/c2-1(3)7-8(4,5)6/h(H2,2,3)(H2,4,5,6)</in:inchi><rdf:RDF xmlns:rdf="http://www.w3.org/1999/02/22-rdf-syntax-ns#" xmlns:dc="http://purl.org/dc/elements/1.1/" xmlns:dcterms="http://purl.org/dc/terms/" xmlns:vCard="http://www.w3.org/2001/vcard-rdf/3.0#" xmlns:bqbiol="http://biomodels.net/biology-qualifiers/" xmlns:bqmodel="http://biomodels.net/model-qualifiers/"><rdf:Description rdf:about="#metaid_M_CAP"><bqbiol:is><rdf:Bag><rdf:li rdf:resource="#metaid_M_CAP_inchi" /><rdf:li rdf:resource="urn:miriam:obo.chebi:CHEBI:17672"/></rdf:Bag></bqbiol:is></rdf:Description></rdf:RDF></annotation></species>
<species metaid="metaid_M_CAPm" id="M_CAPm" name="Carbamoyl phosphate" compartment="C_m" boundaryCondition="false" sboTerm="SBO:0000299"><annotation><in:inchi xmlns:in="http://biomodels.net/inchi" metaid="metaid_M_CAPm_inchi">InChI=1/CH4NO5P/c2-1(3)7-8(4,5)6/h(H2,2,3)(H2,4,5,6)</in:inchi><rdf:RDF xmlns:rdf="http://www.w3.org/1999/02/22-rdf-syntax-ns#" xmlns:dc="http://purl.org/dc/elements/1.1/" xmlns:dcterms="http://purl.org/dc/terms/" xmlns:vCard="http://www.w3.org/2001/vcard-rdf/3.0#" xmlns:bqbiol="http://biomodels.net/biology-qualifiers/" xmlns:bqmodel="http://biomodels.net/model-qualifiers/"><rdf:Description rdf:about="#metaid_M_CAPm"><bqbiol:is><rdf:Bag><rdf:li rdf:resource="#metaid_M_CAPm_inchi" /><rdf:li rdf:resource="urn:miriam:obo.chebi:CHEBI:17672"/></rdf:Bag></bqbiol:is></rdf:Description></rdf:RDF></annotation></species>
<species metaid="metaid_M_CAR" id="M_CAR" name="Carnitine" compartment="C_c" boundaryCondition="false" sboTerm="SBO:0000299"><annotation><in:inchi xmlns:in="http://biomodels.net/inchi" metaid="metaid_M_CAR_inchi">InChI=1/C7H15NO3/c1-8(2,3)5-6(9)4-7(10)11/h6,9H,4-5H2,1-3H3</in:inchi><rdf:RDF xmlns:rdf="http://www.w3.org/1999/02/22-rdf-syntax-ns#" xmlns:dc="http://purl.org/dc/elements/1.1/" xmlns:dcterms="http://purl.org/dc/terms/" xmlns:vCard="http://www.w3.org/2001/vcard-rdf/3.0#" xmlns:bqbiol="http://biomodels.net/biology-qualifiers/" xmlns:bqmodel="http://biomodels.net/model-qualifiers/"><rdf:Description rdf:about="#metaid_M_CAR"><bqbiol:is><rdf:Bag><rdf:li rdf:resource="#metaid_M_CAR_inchi" /><rdf:li rdf:resource="urn:miriam:obo.chebi:CHEBI:17126"/></rdf:Bag></bqbiol:is></rdf:Description></rdf:RDF></annotation></species>
<species metaid="metaid_M_CARm" id="M_CARm" name="Carnitine" compartment="C_m" boundaryCondition="false" sboTerm="SBO:0000299"><annotation><in:inchi xmlns:in="http://biomodels.net/inchi" metaid="metaid_M_CARm_inchi">InChI=1/C7H15NO3/c1-8(2,3)5-6(9)4-7(10)11/h6,9H,4-5H2,1-3H3</in:inchi><rdf:RDF xmlns:rdf="http://www.w3.org/1999/02/22-rdf-syntax-ns#" xmlns:dc="http://purl.org/dc/elements/1.1/" xmlns:dcterms="http://purl.org/dc/terms/" xmlns:vCard="http://www.w3.org/2001/vcard-rdf/3.0#" xmlns:bqbiol="http://biomodels.net/biology-qualifiers/" xmlns:bqmodel="http://biomodels.net/model-qualifiers/"><rdf:Description rdf:about="#metaid_M_CARm"><bqbiol:is><rdf:Bag><rdf:li rdf:resource="#metaid_M_CARm_inchi" /><rdf:li rdf:resource="urn:miriam:obo.chebi:CHEBI:17126"/></rdf:Bag></bqbiol:is></rdf:Description></rdf:RDF></annotation></species>
<species metaid="metaid_M_CBCCP" id="M_CBCCP" name="Carboxybiotin-carboxyl-carrier protein" compartment="C_c" boundaryCondition="false" sboTerm="SBO:0000299"><notes><body xmlns="http://www.w3.org/1999/xhtml"><p>FORMULA: C18H26N5O6SR2</p></body></notes><annotation><rdf:RDF xmlns:rdf="http://www.w3.org/1999/02/22-rdf-syntax-ns#" xmlns:dc="http://purl.org/dc/elements/1.1/" xmlns:dcterms="http://purl.org/dc/terms/" xmlns:vCard="http://www.w3.org/2001/vcard-rdf/3.0#" xmlns:bqbiol="http://biomodels.net/biology-qualifiers/" xmlns:bqmodel="http://biomodels.net/model-qualifiers/"><rdf:Description rdf:about="#metaid_M_CBCCP"><bqbiol:is><rdf:Bag><rdf:li rdf:resource="urn:miriam:kegg.compound:C04419"/></rdf:Bag></bqbiol:is></rdf:Description></rdf:RDF></annotation></species>
<species metaid="metaid_M_CCL" id="M_CCL" name="Catechol" compartment="C_c" boundaryCondition="false" sboTerm="SBO:0000299"><annotation><in:inchi xmlns:in="http://biomodels.net/inchi" metaid="metaid_M_CCL_inchi">InChI=1/C6H6O2/c7-5-3-1-2-4-6(5)8/h1-4,7-8H</in:inchi><rdf:RDF xmlns:rdf="http://www.w3.org/1999/02/22-rdf-syntax-ns#" xmlns:dc="http://purl.org/dc/elements/1.1/" xmlns:dcterms="http://purl.org/dc/terms/" xmlns:vCard="http://www.w3.org/2001/vcard-rdf/3.0#" xmlns:bqbiol="http://biomodels.net/biology-qualifiers/" xmlns:bqmodel="http://biomodels.net/model-qualifiers/"><rdf:Description rdf:about="#metaid_M_CCL"><bqbiol:is><rdf:Bag><rdf:li rdf:resource="#metaid_M_CCL_inchi" /><rdf:li rdf:resource="urn:miriam:obo.chebi:CHEBI:18135"/></rdf:Bag></bqbiol:is></rdf:Description></rdf:RDF></annotation></species>
<species metaid="metaid_M_cCMP" id="M_cCMP" name="3',5'-Cyclic CMP" compartment="C_c" boundaryCondition="false" sboTerm="SBO:0000299"><annotation><in:inchi xmlns:in="http://biomodels.net/inchi" metaid="metaid_M_cCMP_inchi">InChI=1/C9H12N3O7P/c10-5-1-2-12(9(14)11-5)8-6(13)7-4(18-8)3-17-20(15,16)19-7/h1-2,4,6-8,13H,3H2,(H,15,16)(H2,10,11,14)/t4-,6-,7-,8-/m1/s1/f/h15H,10H2</in:inchi><rdf:RDF xmlns:rdf="http://www.w3.org/1999/02/22-rdf-syntax-ns#" xmlns:dc="http://purl.org/dc/elements/1.1/" xmlns:dcterms="http://purl.org/dc/terms/" xmlns:vCard="http://www.w3.org/2001/vcard-rdf/3.0#" xmlns:bqbiol="http://biomodels.net/biology-qualifiers/" xmlns:bqmodel="http://biomodels.net/model-qualifiers/"><rdf:Description rdf:about="#metaid_M_cCMP"><bqbiol:is><rdf:Bag><rdf:li rdf:resource="#metaid_M_cCMP_inchi" /><rdf:li rdf:resource="urn:miriam:obo.chebi:CHEBI:17065"/></rdf:Bag></bqbiol:is></rdf:Description></rdf:RDF></annotation></species>
<species metaid="metaid_M_CDA" id="M_CDA" name="Cholesta-8,24-dien-3-ol-4-carboxylate" compartment="C_c" boundaryCondition="false" sboTerm="SBO:0000299"></species>
<species metaid="metaid_M_cdAMP" id="M_cdAMP" name="3',5'-Cyclic dAMP" compartment="C_c" boundaryCondition="false" sboTerm="SBO:0000299"><annotation><in:inchi xmlns:in="http://biomodels.net/inchi" metaid="metaid_M_cdAMP_inchi">InChI=1/C10H12N5O5P/c11-9-8-10(13-3-12-9)15(4-14-8)7-1-5-6(19-7)2-18-21(16,17)20-5/h3-7H,1-2H2,(H,16,17)(H2,11,12,13)/t5-,6+,7+/m0/s1/f/h16H,11H2</in:inchi><rdf:RDF xmlns:rdf="http://www.w3.org/1999/02/22-rdf-syntax-ns#" xmlns:dc="http://purl.org/dc/elements/1.1/" xmlns:dcterms="http://purl.org/dc/terms/" xmlns:vCard="http://www.w3.org/2001/vcard-rdf/3.0#" xmlns:bqbiol="http://biomodels.net/biology-qualifiers/" xmlns:bqmodel="http://biomodels.net/model-qualifiers/"><rdf:Description rdf:about="#metaid_M_cdAMP"><bqbiol:is><rdf:Bag><rdf:li rdf:resource="#metaid_M_cdAMP_inchi" /><rdf:li rdf:resource="urn:miriam:obo.chebi:CHEBI:28074"/></rdf:Bag></bqbiol:is></rdf:Description></rdf:RDF></annotation></species>
<species metaid="metaid_M_CDOL" id="M_CDOL" name="4-methylcholesta-8,24-diene-3-ol" compartment="C_c" boundaryCondition="false" sboTerm="SBO:0000299"></species>
<species metaid="metaid_M_CDP" id="M_CDP" name="CDP" compartment="C_c" boundaryCondition="false" sboTerm="SBO:0000299"><annotation><in:inchi xmlns:in="http://biomodels.net/inchi" metaid="metaid_M_CDP_inchi">InChI=1/C9H15N3O11P2/c10-5-1-2-12(9(15)11-5)8-7(14)6(13)4(22-8)3-21-25(19,20)23-24(16,17)18/h1-2,4,6-8,13-14H,3H2,(H,19,20)(H2,10,11,15)(H2,16,17,18)/t4-,6-,7-,8-/m1/s1/f/h16-17,19H,10H2</in:inchi><rdf:RDF xmlns:rdf="http://www.w3.org/1999/02/22-rdf-syntax-ns#" xmlns:dc="http://purl.org/dc/elements/1.1/" xmlns:dcterms="http://purl.org/dc/terms/" xmlns:vCard="http://www.w3.org/2001/vcard-rdf/3.0#" xmlns:bqbiol="http://biomodels.net/biology-qualifiers/" xmlns:bqmodel="http://biomodels.net/model-qualifiers/"><rdf:Description rdf:about="#metaid_M_CDP"><bqbiol:is><rdf:Bag><rdf:li rdf:resource="#metaid_M_CDP_inchi" /><rdf:li rdf:resource="urn:miriam:obo.chebi:CHEBI:17239"/></rdf:Bag></bqbiol:is></rdf:Description></rdf:RDF></annotation></species>
<species metaid="metaid_M_CDPDG" id="M_CDPDG" name="CDP-diacylglycerol" compartment="C_c" boundaryCondition="false" sboTerm="SBO:0000299"></species>
<species metaid="metaid_M_CELLOBe" id="M_CELLOBe" name="Cellobiose" compartment="C_e" boundaryCondition="false" sboTerm="SBO:0000299"><annotation><in:inchi xmlns:in="http://biomodels.net/inchi" metaid="metaid_M_CELLOBe_inchi">InChI=1/C12H22O11/c13-1-3-5(15)6(16)9(19)12(22-3)23-10-4(2-14)21-11(20)8(18)7(10)17/h3-20H,1-2H2/t3-,4-,5-,6+,7-,8-,9-,10-,11?,12+/m1/s1</in:inchi><rdf:RDF xmlns:rdf="http://www.w3.org/1999/02/22-rdf-syntax-ns#" xmlns:dc="http://purl.org/dc/elements/1.1/" xmlns:dcterms="http://purl.org/dc/terms/" xmlns:vCard="http://www.w3.org/2001/vcard-rdf/3.0#" xmlns:bqbiol="http://biomodels.net/biology-qualifiers/" xmlns:bqmodel="http://biomodels.net/model-qualifiers/"><rdf:Description rdf:about="#metaid_M_CELLOBe"><bqbiol:is><rdf:Bag><rdf:li rdf:resource="#metaid_M_CELLOBe_inchi" /><rdf:li rdf:resource="urn:miriam:obo.chebi:CHEBI:17057"/></rdf:Bag></bqbiol:is></rdf:Description></rdf:RDF></annotation></species>
<species metaid="metaid_M_CELLOTe" id="M_CELLOTe" name="Cellotriose" compartment="C_e" boundaryCondition="false" sboTerm="SBO:0000299"><annotation><in:inchi xmlns:in="http://biomodels.net/inchi" metaid="metaid_M_CELLOTe_inchi">InChI=1/C18H32O16/c19-1-4-7(22)8(23)12(27)17(31-4)34-15-6(3-21)32-18(13(28)10(15)25)33-14-5(2-20)30-16(29)11(26)9(14)24/h4-29H,1-3H2/t4-,5-,6-,7-,8+,9-,10-,11-,12-,13-,14-,15-,16u,17+,18+/m1/s1</in:inchi><rdf:RDF xmlns:rdf="http://www.w3.org/1999/02/22-rdf-syntax-ns#" xmlns:dc="http://purl.org/dc/elements/1.1/" xmlns:dcterms="http://purl.org/dc/terms/" xmlns:vCard="http://www.w3.org/2001/vcard-rdf/3.0#" xmlns:bqbiol="http://biomodels.net/biology-qualifiers/" xmlns:bqmodel="http://biomodels.net/model-qualifiers/"><rdf:Description rdf:about="#metaid_M_CELLOTe"><bqbiol:is><rdf:Bag><rdf:li rdf:resource="#metaid_M_CELLOTe_inchi" /><rdf:li rdf:resource="urn:miriam:obo.chebi:CHEBI:3528"/></rdf:Bag></bqbiol:is></rdf:Description></rdf:RDF></annotation></species>
<species metaid="metaid_M_CELLUe" id="M_CELLUe" name="Cellulose" compartment="C_e" boundaryCondition="false" sboTerm="SBO:0000299"><notes><body xmlns="http://www.w3.org/1999/xhtml"><p>FORMULA: (C6H10O6)n</p></body></notes><annotation><rdf:RDF xmlns:rdf="http://www.w3.org/1999/02/22-rdf-syntax-ns#" xmlns:dc="http://purl.org/dc/elements/1.1/" xmlns:dcterms="http://purl.org/dc/terms/" xmlns:vCard="http://www.w3.org/2001/vcard-rdf/3.0#" xmlns:bqbiol="http://biomodels.net/biology-qualifiers/" xmlns:bqmodel="http://biomodels.net/model-qualifiers/"><rdf:Description rdf:about="#metaid_M_CELLUe"><bqbiol:is><rdf:Bag><rdf:li rdf:resource="urn:miriam:obo.chebi:CHEBI:18246"/></rdf:Bag></bqbiol:is></rdf:Description></rdf:RDF></annotation></species>
<species metaid="metaid_M_CELLWALL" id="M_CELLWALL" name="Cellwall (1 g dry cellwall)" compartment="C_c" boundaryCondition="false" sboTerm="SBO:0000299"></species>
<species metaid="metaid_M_CERB1" id="M_CERB1" name="Cerebrin 1" compartment="C_c" boundaryCondition="false" sboTerm="SBO:0000299"><notes><body xmlns="http://www.w3.org/1999/xhtml"><p>FORMULA: C37H74NO4</p></body></notes></species>
<species metaid="metaid_M_CERB1A" id="M_CERB1A" name="Cerebrin 1(comp. A)" compartment="C_c" boundaryCondition="false" sboTerm="SBO:0000299"></species>
<species metaid="metaid_M_CERB1B" id="M_CERB1B" name="Cerebrin 1(comp. B)" compartment="C_c" boundaryCondition="false" sboTerm="SBO:0000299"></species>
<species metaid="metaid_M_CERB1C" id="M_CERB1C" name="Cerebrin 1(comp. C)" compartment="C_c" boundaryCondition="false" sboTerm="SBO:0000299"></species>
<species metaid="metaid_M_CERB1D" id="M_CERB1D" name="Cerebrin 1(comp. D)" compartment="C_c" boundaryCondition="false" sboTerm="SBO:0000299"></species>
<species metaid="metaid_M_CERB2" id="M_CERB2" name="Cerebrin 2" compartment="C_c" boundaryCondition="false" sboTerm="SBO:0000299"><notes><body xmlns="http://www.w3.org/1999/xhtml"><p>FORMULA: C37H74NO3</p></body></notes></species>
<species metaid="metaid_M_CERB2A" id="M_CERB2A" name="Cerebrin 2(comp. A)" compartment="C_c" boundaryCondition="false" sboTerm="SBO:0000299"></species>
<species metaid="metaid_M_CERB2B" id="M_CERB2B" name="Cerebrin 2(comp. B)" compartment="C_c" boundaryCondition="false" sboTerm="SBO:0000299"></species>
<species metaid="metaid_M_CERB2C" id="M_CERB2C" name="Cerebrin 2(comp. C)" compartment="C_c" boundaryCondition="false" sboTerm="SBO:0000299"></species>
<species metaid="metaid_M_CERB2D" id="M_CERB2D" name="Cerebrin 2(comp. D)" compartment="C_c" boundaryCondition="false" sboTerm="SBO:0000299"></species>
<species metaid="metaid_M_CEREB1" id="M_CEREB1" name="Cerebroside 1" compartment="C_c" boundaryCondition="false" sboTerm="SBO:0000299"></species>
<species metaid="metaid_M_CEREB2" id="M_CEREB2" name="Cerebroside 2" compartment="C_c" boundaryCondition="false" sboTerm="SBO:0000299"></species>
<species metaid="metaid_M_cGMP" id="M_cGMP" name="3',5'-Cyclic GMP" compartment="C_c" boundaryCondition="false" sboTerm="SBO:0000299"><annotation><in:inchi xmlns:in="http://biomodels.net/inchi" metaid="metaid_M_cGMP_inchi">InChI=1/C10H12N5O7P/c11-10-13-7-4(8(17)14-10)12-2-15(7)9-5(16)6-3(21-9)1-20-23(18,19)22-6/h2-3,5-6,9,16H,1H2,(H,18,19)(H3,11,13,14,17)/t3-,5-,6-,9-/m1/s1/f/h13,18H,11H2</in:inchi><rdf:RDF xmlns:rdf="http://www.w3.org/1999/02/22-rdf-syntax-ns#" xmlns:dc="http://purl.org/dc/elements/1.1/" xmlns:dcterms="http://purl.org/dc/terms/" xmlns:vCard="http://www.w3.org/2001/vcard-rdf/3.0#" xmlns:bqbiol="http://biomodels.net/biology-qualifiers/" xmlns:bqmodel="http://biomodels.net/model-qualifiers/"><rdf:Description rdf:about="#metaid_M_cGMP"><bqbiol:is><rdf:Bag><rdf:li rdf:resource="#metaid_M_cGMP_inchi" /><rdf:li rdf:resource="urn:miriam:obo.chebi:CHEBI:16356"/></rdf:Bag></bqbiol:is></rdf:Description></rdf:RDF></annotation></species>
<species metaid="metaid_M_CHCOA" id="M_CHCOA" name="6-Carboxyhexanoyl-CoA" compartment="C_c" boundaryCondition="false" sboTerm="SBO:0000299"></species>
<species metaid="metaid_M_CHIT" id="M_CHIT" name="Chitin" compartment="C_c" boundaryCondition="false" sboTerm="SBO:0000299"><notes><body xmlns="http://www.w3.org/1999/xhtml"><p>FORMULA: (C8H13NO5)n</p></body></notes><annotation><rdf:RDF xmlns:rdf="http://www.w3.org/1999/02/22-rdf-syntax-ns#" xmlns:dc="http://purl.org/dc/elements/1.1/" xmlns:dcterms="http://purl.org/dc/terms/" xmlns:vCard="http://www.w3.org/2001/vcard-rdf/3.0#" xmlns:bqbiol="http://biomodels.net/biology-qualifiers/" xmlns:bqmodel="http://biomodels.net/model-qualifiers/"><rdf:Description rdf:about="#metaid_M_CHIT"><bqbiol:is><rdf:Bag><rdf:li rdf:resource="urn:miriam:obo.chebi:CHEBI:17029"/></rdf:Bag></bqbiol:is></rdf:Description></rdf:RDF></annotation></species>
<species metaid="metaid_M_CHITO" id="M_CHITO" name="Chitosan" compartment="C_c" boundaryCondition="false" sboTerm="SBO:0000299"><notes><body xmlns="http://www.w3.org/1999/xhtml"><p>FORMULA: C12H24N2O9(C6H11NO4)n</p></body></notes><annotation><rdf:RDF xmlns:rdf="http://www.w3.org/1999/02/22-rdf-syntax-ns#" xmlns:dc="http://purl.org/dc/elements/1.1/" xmlns:dcterms="http://purl.org/dc/terms/" xmlns:vCard="http://www.w3.org/2001/vcard-rdf/3.0#" xmlns:bqbiol="http://biomodels.net/biology-qualifiers/" xmlns:bqmodel="http://biomodels.net/model-qualifiers/"><rdf:Description rdf:about="#metaid_M_CHITO"><bqbiol:is><rdf:Bag><rdf:li rdf:resource="urn:miriam:obo.chebi:CHEBI:16261"/></rdf:Bag></bqbiol:is></rdf:Description></rdf:RDF></annotation></species>
<species metaid="metaid_M_CHO" id="M_CHO" name="Choline" compartment="C_c" boundaryCondition="false" sboTerm="SBO:0000299"><annotation><in:inchi xmlns:in="http://biomodels.net/inchi" metaid="metaid_M_CHO_inchi">InChI=1/C5H14NO/c1-6(2,3)4-5-7/h7H,4-5H2,1-3H3/q+1</in:inchi><rdf:RDF xmlns:rdf="http://www.w3.org/1999/02/22-rdf-syntax-ns#" xmlns:dc="http://purl.org/dc/elements/1.1/" xmlns:dcterms="http://purl.org/dc/terms/" xmlns:vCard="http://www.w3.org/2001/vcard-rdf/3.0#" xmlns:bqbiol="http://biomodels.net/biology-qualifiers/" xmlns:bqmodel="http://biomodels.net/model-qualifiers/"><rdf:Description rdf:about="#metaid_M_CHO"><bqbiol:is><rdf:Bag><rdf:li rdf:resource="#metaid_M_CHO_inchi" /><rdf:li rdf:resource="urn:miriam:obo.chebi:CHEBI:15354"/></rdf:Bag></bqbiol:is></rdf:Description></rdf:RDF></annotation></species>
<species metaid="metaid_M_CHOR" id="M_CHOR" name="Chorismate" compartment="C_c" boundaryCondition="false" sboTerm="SBO:0000299"><annotation><in:inchi xmlns:in="http://biomodels.net/inchi" metaid="metaid_M_CHOR_inchi">InChI=1/C10H10O6/c1-5(9(12)13)16-8-4-6(10(14)15)2-3-7(8)11/h2-4,7-8,11H,1H2,(H,12,13)(H,14,15)/p-2/t7-,8-/m1/s1</in:inchi><rdf:RDF xmlns:rdf="http://www.w3.org/1999/02/22-rdf-syntax-ns#" xmlns:dc="http://purl.org/dc/elements/1.1/" xmlns:dcterms="http://purl.org/dc/terms/" xmlns:vCard="http://www.w3.org/2001/vcard-rdf/3.0#" xmlns:bqbiol="http://biomodels.net/biology-qualifiers/" xmlns:bqmodel="http://biomodels.net/model-qualifiers/"><rdf:Description rdf:about="#metaid_M_CHOR"><bqbiol:is><rdf:Bag><rdf:li rdf:resource="#metaid_M_CHOR_inchi" /><rdf:li rdf:resource="urn:miriam:obo.chebi:CHEBI:29748"/></rdf:Bag></bqbiol:is></rdf:Description></rdf:RDF></annotation></species>
<species metaid="metaid_M_CHOSLF" id="M_CHOSLF" name="Choline sulphate" compartment="C_c" boundaryCondition="false" sboTerm="SBO:0000299"></species>
<species metaid="metaid_M_CHOSLFe" id="M_CHOSLFe" name="Choline sulphate" compartment="C_e" boundaryCondition="false" sboTerm="SBO:0000299"></species>
<species metaid="metaid_M_cIMP" id="M_cIMP" name="3',5'-Cyclic IMP" compartment="C_c" boundaryCondition="false" sboTerm="SBO:0000299"><annotation><in:inchi xmlns:in="http://biomodels.net/inchi" metaid="metaid_M_cIMP_inchi">InChI=1/C10H11N4O7P/c15-6-7-4(1-19-22(17,18)21-7)20-10(6)14-3-13-5-8(14)11-2-12-9(5)16/h2-4,6-7,10,15H,1H2,(H,17,18)(H,11,12,16)/t4-,6-,7-,10-/m1/s1/f/h11,17H</in:inchi><rdf:RDF xmlns:rdf="http://www.w3.org/1999/02/22-rdf-syntax-ns#" xmlns:dc="http://purl.org/dc/elements/1.1/" xmlns:dcterms="http://purl.org/dc/terms/" xmlns:vCard="http://www.w3.org/2001/vcard-rdf/3.0#" xmlns:bqbiol="http://biomodels.net/biology-qualifiers/" xmlns:bqmodel="http://biomodels.net/model-qualifiers/"><rdf:Description rdf:about="#metaid_M_cIMP"><bqbiol:is><rdf:Bag><rdf:li rdf:resource="#metaid_M_cIMP_inchi" /><rdf:li rdf:resource="urn:miriam:obo.chebi:CHEBI:27541"/></rdf:Bag></bqbiol:is></rdf:Description></rdf:RDF></annotation></species>
<species metaid="metaid_M_CIT" id="M_CIT" name="Citrate" compartment="C_c" boundaryCondition="false" sboTerm="SBO:0000299"><annotation><in:inchi xmlns:in="http://biomodels.net/inchi" metaid="metaid_M_CIT_inchi">InChI=1/C6H8O7/c7-3(8)1-6(13,5(11)12)2-4(9)10/h13H,1-2H2,(H,7,8)(H,9,10)(H,11,12)/p-3/fC6H5O7/q-3</in:inchi><rdf:RDF xmlns:rdf="http://www.w3.org/1999/02/22-rdf-syntax-ns#" xmlns:dc="http://purl.org/dc/elements/1.1/" xmlns:dcterms="http://purl.org/dc/terms/" xmlns:vCard="http://www.w3.org/2001/vcard-rdf/3.0#" xmlns:bqbiol="http://biomodels.net/biology-qualifiers/" xmlns:bqmodel="http://biomodels.net/model-qualifiers/"><rdf:Description rdf:about="#metaid_M_CIT"><bqbiol:is><rdf:Bag><rdf:li rdf:resource="#metaid_M_CIT_inchi" /><rdf:li rdf:resource="urn:miriam:obo.chebi:CHEBI:16947"/></rdf:Bag></bqbiol:is></rdf:Description></rdf:RDF></annotation></species>
<species metaid="metaid_M_CITe" id="M_CITe" name="Citrate" compartment="C_e" boundaryCondition="false" sboTerm="SBO:0000299"><annotation><in:inchi xmlns:in="http://biomodels.net/inchi" metaid="metaid_M_CITe_inchi">InChI=1/C6H8O7/c7-3(8)1-6(13,5(11)12)2-4(9)10/h13H,1-2H2,(H,7,8)(H,9,10)(H,11,12)/p-3/fC6H5O7/q-3</in:inchi><rdf:RDF xmlns:rdf="http://www.w3.org/1999/02/22-rdf-syntax-ns#" xmlns:dc="http://purl.org/dc/elements/1.1/" xmlns:dcterms="http://purl.org/dc/terms/" xmlns:vCard="http://www.w3.org/2001/vcard-rdf/3.0#" xmlns:bqbiol="http://biomodels.net/biology-qualifiers/" xmlns:bqmodel="http://biomodels.net/model-qualifiers/"><rdf:Description rdf:about="#metaid_M_CITe"><bqbiol:is><rdf:Bag><rdf:li rdf:resource="#metaid_M_CITe_inchi" /><rdf:li rdf:resource="urn:miriam:obo.chebi:CHEBI:16947"/></rdf:Bag></bqbiol:is></rdf:Description></rdf:RDF></annotation></species>
<species metaid="metaid_M_CITm" id="M_CITm" name="Citrate" compartment="C_m" boundaryCondition="false" sboTerm="SBO:0000299"><annotation><in:inchi xmlns:in="http://biomodels.net/inchi" metaid="metaid_M_CITm_inchi">InChI=1/C6H8O7/c7-3(8)1-6(13,5(11)12)2-4(9)10/h13H,1-2H2,(H,7,8)(H,9,10)(H,11,12)/p-3/fC6H5O7/q-3</in:inchi><rdf:RDF xmlns:rdf="http://www.w3.org/1999/02/22-rdf-syntax-ns#" xmlns:dc="http://purl.org/dc/elements/1.1/" xmlns:dcterms="http://purl.org/dc/terms/" xmlns:vCard="http://www.w3.org/2001/vcard-rdf/3.0#" xmlns:bqbiol="http://biomodels.net/biology-qualifiers/" xmlns:bqmodel="http://biomodels.net/model-qualifiers/"><rdf:Description rdf:about="#metaid_M_CITm"><bqbiol:is><rdf:Bag><rdf:li rdf:resource="#metaid_M_CITm_inchi" /><rdf:li rdf:resource="urn:miriam:obo.chebi:CHEBI:16947"/></rdf:Bag></bqbiol:is></rdf:Description></rdf:RDF></annotation></species>
<species metaid="metaid_M_CITR" id="M_CITR" name="L-Citrulline" compartment="C_c" boundaryCondition="false" sboTerm="SBO:0000299"><annotation><in:inchi xmlns:in="http://biomodels.net/inchi" metaid="metaid_M_CITR_inchi">InChI=1/C6H13N3O3/c7-4(5(10)11)2-1-3-9-6(8)12/h4H,1-3,7H2,(H,10,11)(H3,8,9,12)/t4-/m0/s1</in:inchi><rdf:RDF xmlns:rdf="http://www.w3.org/1999/02/22-rdf-syntax-ns#" xmlns:dc="http://purl.org/dc/elements/1.1/" xmlns:dcterms="http://purl.org/dc/terms/" xmlns:vCard="http://www.w3.org/2001/vcard-rdf/3.0#" xmlns:bqbiol="http://biomodels.net/biology-qualifiers/" xmlns:bqmodel="http://biomodels.net/model-qualifiers/"><rdf:Description rdf:about="#metaid_M_CITR"><bqbiol:is><rdf:Bag><rdf:li rdf:resource="#metaid_M_CITR_inchi" /><rdf:li rdf:resource="urn:miriam:obo.chebi:CHEBI:16349"/></rdf:Bag></bqbiol:is></rdf:Description></rdf:RDF></annotation></species>
<species metaid="metaid_M_CITRe" id="M_CITRe" name="L-Citrulline" compartment="C_e" boundaryCondition="false" sboTerm="SBO:0000299"><annotation><in:inchi xmlns:in="http://biomodels.net/inchi" metaid="metaid_M_CITRe_inchi">InChI=1/C6H13N3O3/c7-4(5(10)11)2-1-3-9-6(8)12/h4H,1-3,7H2,(H,10,11)(H3,8,9,12)/t4-/m0/s1</in:inchi><rdf:RDF xmlns:rdf="http://www.w3.org/1999/02/22-rdf-syntax-ns#" xmlns:dc="http://purl.org/dc/elements/1.1/" xmlns:dcterms="http://purl.org/dc/terms/" xmlns:vCard="http://www.w3.org/2001/vcard-rdf/3.0#" xmlns:bqbiol="http://biomodels.net/biology-qualifiers/" xmlns:bqmodel="http://biomodels.net/model-qualifiers/"><rdf:Description rdf:about="#metaid_M_CITRe"><bqbiol:is><rdf:Bag><rdf:li rdf:resource="#metaid_M_CITRe_inchi" /><rdf:li rdf:resource="urn:miriam:obo.chebi:CHEBI:16349"/></rdf:Bag></bqbiol:is></rdf:Description></rdf:RDF></annotation></species>
<species metaid="metaid_M_CITRm" id="M_CITRm" name="L-Citrulline" compartment="C_m" boundaryCondition="false" sboTerm="SBO:0000299"><annotation><in:inchi xmlns:in="http://biomodels.net/inchi" metaid="metaid_M_CITRm_inchi">InChI=1/C6H13N3O3/c7-4(5(10)11)2-1-3-9-6(8)12/h4H,1-3,7H2,(H,10,11)(H3,8,9,12)/t4-/m0/s1</in:inchi><rdf:RDF xmlns:rdf="http://www.w3.org/1999/02/22-rdf-syntax-ns#" xmlns:dc="http://purl.org/dc/elements/1.1/" xmlns:dcterms="http://purl.org/dc/terms/" xmlns:vCard="http://www.w3.org/2001/vcard-rdf/3.0#" xmlns:bqbiol="http://biomodels.net/biology-qualifiers/" xmlns:bqmodel="http://biomodels.net/model-qualifiers/"><rdf:Description rdf:about="#metaid_M_CITRm"><bqbiol:is><rdf:Bag><rdf:li rdf:resource="#metaid_M_CITRm_inchi" /><rdf:li rdf:resource="urn:miriam:obo.chebi:CHEBI:16349"/></rdf:Bag></bqbiol:is></rdf:Description></rdf:RDF></annotation></species>
<species metaid="metaid_M_CL" id="M_CL" name="Cardiolipin" compartment="C_c" boundaryCondition="false" sboTerm="SBO:0000299"><notes><body xmlns="http://www.w3.org/1999/xhtml"><p>FORMULA: C13H18O17P2R4</p></body></notes><annotation><rdf:RDF xmlns:rdf="http://www.w3.org/1999/02/22-rdf-syntax-ns#" xmlns:dc="http://purl.org/dc/elements/1.1/" xmlns:dcterms="http://purl.org/dc/terms/" xmlns:vCard="http://www.w3.org/2001/vcard-rdf/3.0#" xmlns:bqbiol="http://biomodels.net/biology-qualifiers/" xmlns:bqmodel="http://biomodels.net/model-qualifiers/"><rdf:Description rdf:about="#metaid_M_CL"><bqbiol:is><rdf:Bag><rdf:li rdf:resource="urn:miriam:obo.chebi:CHEBI:28494"/></rdf:Bag></bqbiol:is></rdf:Description></rdf:RDF></annotation></species>
<species metaid="metaid_M_CLAGL3P" id="M_CLAGL3P" name="1-acyl-sn-glycerol-3-phosphate used for cardiolipin" compartment="C_c" boundaryCondition="false" sboTerm="SBO:0000299"></species>
<species metaid="metaid_M_CLCDPDG" id="M_CLCDPDG" name="Cdp-diacylglycerol used for cardiolipin" compartment="C_c" boundaryCondition="false" sboTerm="SBO:0000299"></species>
<species metaid="metaid_M_CLPA" id="M_CLPA" name="Phosphatidate used for cardiolipin" compartment="C_c" boundaryCondition="false" sboTerm="SBO:0000299"></species>
<species metaid="metaid_M_CLPIGP" id="M_CLPIGP" name="3(3-sn-phosphatidyl)-sn-glycerol 1-phosphate used for cardiolipin biosynthesis" compartment="C_c" boundaryCondition="false" sboTerm="SBO:0000299"></species>
<species metaid="metaid_M_CMP" id="M_CMP" name="CMP" compartment="C_c" boundaryCondition="false" sboTerm="SBO:0000299"><annotation><in:inchi xmlns:in="http://biomodels.net/inchi" metaid="metaid_M_CMP_inchi">InChI=1/C9H14N3O8P/c10-5-1-2-12(9(15)11-5)8-7(14)6(13)4(20-8)3-19-21(16,17)18/h1-2,4,6-8,13-14H,3H2,(H2,10,11,15)(H2,16,17,18)/t4-,6-,7-,8-/m1/s1</in:inchi><rdf:RDF xmlns:rdf="http://www.w3.org/1999/02/22-rdf-syntax-ns#" xmlns:dc="http://purl.org/dc/elements/1.1/" xmlns:dcterms="http://purl.org/dc/terms/" xmlns:vCard="http://www.w3.org/2001/vcard-rdf/3.0#" xmlns:bqbiol="http://biomodels.net/biology-qualifiers/" xmlns:bqmodel="http://biomodels.net/model-qualifiers/"><rdf:Description rdf:about="#metaid_M_CMP"><bqbiol:is><rdf:Bag><rdf:li rdf:resource="#metaid_M_CMP_inchi" /><rdf:li rdf:resource="urn:miriam:obo.chebi:CHEBI:17361"/></rdf:Bag></bqbiol:is></rdf:Description></rdf:RDF></annotation></species>
<species metaid="metaid_M_CO2" id="M_CO2" name="CO2" compartment="C_c" boundaryCondition="false" sboTerm="SBO:0000299"><annotation><in:inchi xmlns:in="http://biomodels.net/inchi" metaid="metaid_M_CO2_inchi">InChI=1/CO2/c2-1-3</in:inchi><rdf:RDF xmlns:rdf="http://www.w3.org/1999/02/22-rdf-syntax-ns#" xmlns:dc="http://purl.org/dc/elements/1.1/" xmlns:dcterms="http://purl.org/dc/terms/" xmlns:vCard="http://www.w3.org/2001/vcard-rdf/3.0#" xmlns:bqbiol="http://biomodels.net/biology-qualifiers/" xmlns:bqmodel="http://biomodels.net/model-qualifiers/"><rdf:Description rdf:about="#metaid_M_CO2"><bqbiol:is><rdf:Bag><rdf:li rdf:resource="#metaid_M_CO2_inchi" /><rdf:li rdf:resource="urn:miriam:obo.chebi:CHEBI:16526"/></rdf:Bag></bqbiol:is></rdf:Description></rdf:RDF></annotation></species>
<species metaid="metaid_M_CO2e" id="M_CO2e" name="CO2" compartment="C_e" boundaryCondition="false" sboTerm="SBO:0000299"><annotation><in:inchi xmlns:in="http://biomodels.net/inchi" metaid="metaid_M_CO2e_inchi">InChI=1/CO2/c2-1-3</in:inchi><rdf:RDF xmlns:rdf="http://www.w3.org/1999/02/22-rdf-syntax-ns#" xmlns:dc="http://purl.org/dc/elements/1.1/" xmlns:dcterms="http://purl.org/dc/terms/" xmlns:vCard="http://www.w3.org/2001/vcard-rdf/3.0#" xmlns:bqbiol="http://biomodels.net/biology-qualifiers/" xmlns:bqmodel="http://biomodels.net/model-qualifiers/"><rdf:Description rdf:about="#metaid_M_CO2e"><bqbiol:is><rdf:Bag><rdf:li rdf:resource="#metaid_M_CO2e_inchi" /><rdf:li rdf:resource="urn:miriam:obo.chebi:CHEBI:16526"/></rdf:Bag></bqbiol:is></rdf:Description></rdf:RDF></annotation></species>
<species metaid="metaid_M_CO2m" id="M_CO2m" name="CO2" compartment="C_m" boundaryCondition="false" sboTerm="SBO:0000299"><annotation><in:inchi xmlns:in="http://biomodels.net/inchi" metaid="metaid_M_CO2m_inchi">InChI=1/CO2/c2-1-3</in:inchi><rdf:RDF xmlns:rdf="http://www.w3.org/1999/02/22-rdf-syntax-ns#" xmlns:dc="http://purl.org/dc/elements/1.1/" xmlns:dcterms="http://purl.org/dc/terms/" xmlns:vCard="http://www.w3.org/2001/vcard-rdf/3.0#" xmlns:bqbiol="http://biomodels.net/biology-qualifiers/" xmlns:bqmodel="http://biomodels.net/model-qualifiers/"><rdf:Description rdf:about="#metaid_M_CO2m"><bqbiol:is><rdf:Bag><rdf:li rdf:resource="#metaid_M_CO2m_inchi" /><rdf:li rdf:resource="urn:miriam:obo.chebi:CHEBI:16526"/></rdf:Bag></bqbiol:is></rdf:Description></rdf:RDF></annotation></species>
<species metaid="metaid_M_COA" id="M_COA" name="Coenzyme A" compartment="C_c" boundaryCondition="false" sboTerm="SBO:0000299"><annotation><in:inchi xmlns:in="http://biomodels.net/inchi" metaid="metaid_M_COA_inchi">InChI=1/C21H36N7O16P3S/c1-21(2,16(31)19(32)24-4-3-12(29)23-5-6-48)8-41-47(38,39)44-46(36,37)40-7-11-15(43-45(33,34)35)14(30)20(42-11)28-10-27-13-17(22)25-9-26-18(13)28/h9-11,14-16,20,30-31,48H,3-8H2,1-2H3,(H,23,29)(H,24,32)(H,36,37)(H,38,39)(H2,22,25,26)(H2,33,34,35)/t11-,14-,15-,16+,20-/m1/s1/f/h23-24,33-34,36,38H,22H2</in:inchi><rdf:RDF xmlns:rdf="http://www.w3.org/1999/02/22-rdf-syntax-ns#" xmlns:dc="http://purl.org/dc/elements/1.1/" xmlns:dcterms="http://purl.org/dc/terms/" xmlns:vCard="http://www.w3.org/2001/vcard-rdf/3.0#" xmlns:bqbiol="http://biomodels.net/biology-qualifiers/" xmlns:bqmodel="http://biomodels.net/model-qualifiers/"><rdf:Description rdf:about="#metaid_M_COA"><bqbiol:is><rdf:Bag><rdf:li rdf:resource="#metaid_M_COA_inchi" /><rdf:li rdf:resource="urn:miriam:obo.chebi:CHEBI:15346"/></rdf:Bag></bqbiol:is></rdf:Description></rdf:RDF></annotation></species>
<species metaid="metaid_M_COAm" id="M_COAm" name="Coenzyme A" compartment="C_m" boundaryCondition="false" sboTerm="SBO:0000299"><annotation><in:inchi xmlns:in="http://biomodels.net/inchi" metaid="metaid_M_COAm_inchi">InChI=1/C21H36N7O16P3S/c1-21(2,16(31)19(32)24-4-3-12(29)23-5-6-48)8-41-47(38,39)44-46(36,37)40-7-11-15(43-45(33,34)35)14(30)20(42-11)28-10-27-13-17(22)25-9-26-18(13)28/h9-11,14-16,20,30-31,48H,3-8H2,1-2H3,(H,23,29)(H,24,32)(H,36,37)(H,38,39)(H2,22,25,26)(H2,33,34,35)/t11-,14-,15-,16+,20-/m1/s1/f/h23-24,33-34,36,38H,22H2</in:inchi><rdf:RDF xmlns:rdf="http://www.w3.org/1999/02/22-rdf-syntax-ns#" xmlns:dc="http://purl.org/dc/elements/1.1/" xmlns:dcterms="http://purl.org/dc/terms/" xmlns:vCard="http://www.w3.org/2001/vcard-rdf/3.0#" xmlns:bqbiol="http://biomodels.net/biology-qualifiers/" xmlns:bqmodel="http://biomodels.net/model-qualifiers/"><rdf:Description rdf:about="#metaid_M_COAm"><bqbiol:is><rdf:Bag><rdf:li rdf:resource="#metaid_M_COAm_inchi" /><rdf:li rdf:resource="urn:miriam:obo.chebi:CHEBI:15346"/></rdf:Bag></bqbiol:is></rdf:Description></rdf:RDF></annotation></species>
<species metaid="metaid_M_COUM" id="M_COUM" name="Coumarate" compartment="C_c" boundaryCondition="false" sboTerm="SBO:0000299"><notes><body xmlns="http://www.w3.org/1999/xhtml"><p>FORMULA: C9H7O3</p></body></notes><annotation><rdf:RDF xmlns:rdf="http://www.w3.org/1999/02/22-rdf-syntax-ns#" xmlns:dc="http://purl.org/dc/elements/1.1/" xmlns:dcterms="http://purl.org/dc/terms/" xmlns:vCard="http://www.w3.org/2001/vcard-rdf/3.0#" xmlns:bqbiol="http://biomodels.net/biology-qualifiers/" xmlns:bqmodel="http://biomodels.net/model-qualifiers/"><rdf:Description rdf:about="#metaid_M_COUM"><bqbiol:is><rdf:Bag><rdf:li rdf:resource="urn:miriam:obo.chebi:CHEBI:23399"/></rdf:Bag></bqbiol:is></rdf:Description></rdf:RDF></annotation></species>
<species metaid="metaid_M_COUMe" id="M_COUMe" name="Coumarate" compartment="C_e" boundaryCondition="false" sboTerm="SBO:0000299"><notes><body xmlns="http://www.w3.org/1999/xhtml"><p>FORMULA: C9H7O3</p></body></notes><annotation><rdf:RDF xmlns:rdf="http://www.w3.org/1999/02/22-rdf-syntax-ns#" xmlns:dc="http://purl.org/dc/elements/1.1/" xmlns:dcterms="http://purl.org/dc/terms/" xmlns:vCard="http://www.w3.org/2001/vcard-rdf/3.0#" xmlns:bqbiol="http://biomodels.net/biology-qualifiers/" xmlns:bqmodel="http://biomodels.net/model-qualifiers/"><rdf:Description rdf:about="#metaid_M_COUMe"><bqbiol:is><rdf:Bag><rdf:li rdf:resource="urn:miriam:obo.chebi:CHEBI:23399"/></rdf:Bag></bqbiol:is></rdf:Description></rdf:RDF></annotation></species>
<species metaid="metaid_M_CPAD5P" id="M_CPAD5P" name="1-(2-Carboxyphenylamino)-1-deoxy-D-ribulose 5-phosphate" compartment="C_c" boundaryCondition="false" sboTerm="SBO:0000299"><annotation><in:inchi xmlns:in="http://biomodels.net/inchi" metaid="metaid_M_CPAD5P_inchi">InChI=1/C12H16NO9P/c14-9(11(16)10(15)6-22-23(19,20)21)5-13-8-4-2-1-3-7(8)12(17)18/h1-4,10-11,13,15-16H,5-6H2,(H,17,18)(H2,19,20,21)/t10-,11+/m1/s1/f/h17,19-20H</in:inchi><rdf:RDF xmlns:rdf="http://www.w3.org/1999/02/22-rdf-syntax-ns#" xmlns:dc="http://purl.org/dc/elements/1.1/" xmlns:dcterms="http://purl.org/dc/terms/" xmlns:vCard="http://www.w3.org/2001/vcard-rdf/3.0#" xmlns:bqbiol="http://biomodels.net/biology-qualifiers/" xmlns:bqmodel="http://biomodels.net/model-qualifiers/"><rdf:Description rdf:about="#metaid_M_CPAD5P"><bqbiol:is><rdf:Bag><rdf:li rdf:resource="#metaid_M_CPAD5P_inchi" /><rdf:li rdf:resource="urn:miriam:obo.chebi:CHEBI:29112"/></rdf:Bag></bqbiol:is></rdf:Description></rdf:RDF></annotation></species>
<species metaid="metaid_M_CTP" id="M_CTP" name="CTP" compartment="C_c" boundaryCondition="false" sboTerm="SBO:0000299"><annotation><in:inchi xmlns:in="http://biomodels.net/inchi" metaid="metaid_M_CTP_inchi">InChI=1/C9H16N3O14P3/c10-5-1-2-12(9(15)11-5)8-7(14)6(13)4(24-8)3-23-28(19,20)26-29(21,22)25-27(16,17)18/h1-2,4,6-8,13-14H,3H2,(H,19,20)(H,21,22)(H2,10,11,15)(H2,16,17,18)/t4-,6-,7-,8-/m1/s1/f/h16-17,19,21H,10H2</in:inchi><rdf:RDF xmlns:rdf="http://www.w3.org/1999/02/22-rdf-syntax-ns#" xmlns:dc="http://purl.org/dc/elements/1.1/" xmlns:dcterms="http://purl.org/dc/terms/" xmlns:vCard="http://www.w3.org/2001/vcard-rdf/3.0#" xmlns:bqbiol="http://biomodels.net/biology-qualifiers/" xmlns:bqmodel="http://biomodels.net/model-qualifiers/"><rdf:Description rdf:about="#metaid_M_CTP"><bqbiol:is><rdf:Bag><rdf:li rdf:resource="#metaid_M_CTP_inchi" /><rdf:li rdf:resource="urn:miriam:obo.chebi:CHEBI:17677"/></rdf:Bag></bqbiol:is></rdf:Description></rdf:RDF></annotation></species>
<species metaid="metaid_M_CYS" id="M_CYS" name="L-Cysteine" compartment="C_c" boundaryCondition="false" sboTerm="SBO:0000299"><annotation><in:inchi xmlns:in="http://biomodels.net/inchi" metaid="metaid_M_CYS_inchi">InChI=1/C3H7NO2S/c4-2(1-7)3(5)6/h2,7H,1,4H2,(H,5,6)/t2-/m0/s1/f/h5H</in:inchi><rdf:RDF xmlns:rdf="http://www.w3.org/1999/02/22-rdf-syntax-ns#" xmlns:dc="http://purl.org/dc/elements/1.1/" xmlns:dcterms="http://purl.org/dc/terms/" xmlns:vCard="http://www.w3.org/2001/vcard-rdf/3.0#" xmlns:bqbiol="http://biomodels.net/biology-qualifiers/" xmlns:bqmodel="http://biomodels.net/model-qualifiers/"><rdf:Description rdf:about="#metaid_M_CYS"><bqbiol:is><rdf:Bag><rdf:li rdf:resource="#metaid_M_CYS_inchi" /><rdf:li rdf:resource="urn:miriam:obo.chebi:CHEBI:17561"/></rdf:Bag></bqbiol:is></rdf:Description></rdf:RDF></annotation></species>
<species metaid="metaid_M_CYSe" id="M_CYSe" name="L-Cysteine" compartment="C_e" boundaryCondition="false" sboTerm="SBO:0000299"><annotation><in:inchi xmlns:in="http://biomodels.net/inchi" metaid="metaid_M_CYSe_inchi">InChI=1/C3H7NO2S/c4-2(1-7)3(5)6/h2,7H,1,4H2,(H,5,6)/t2-/m0/s1/f/h5H</in:inchi><rdf:RDF xmlns:rdf="http://www.w3.org/1999/02/22-rdf-syntax-ns#" xmlns:dc="http://purl.org/dc/elements/1.1/" xmlns:dcterms="http://purl.org/dc/terms/" xmlns:vCard="http://www.w3.org/2001/vcard-rdf/3.0#" xmlns:bqbiol="http://biomodels.net/biology-qualifiers/" xmlns:bqmodel="http://biomodels.net/model-qualifiers/"><rdf:Description rdf:about="#metaid_M_CYSe"><bqbiol:is><rdf:Bag><rdf:li rdf:resource="#metaid_M_CYSe_inchi" /><rdf:li rdf:resource="urn:miriam:obo.chebi:CHEBI:17561"/></rdf:Bag></bqbiol:is></rdf:Description></rdf:RDF></annotation></species>
<species metaid="metaid_M_CYST" id="M_CYST" name="Cystine" compartment="C_c" boundaryCondition="false" sboTerm="SBO:0000299"><annotation><in:inchi xmlns:in="http://biomodels.net/inchi" metaid="metaid_M_CYST_inchi">InChI=1/C6H12N2O4S2/c7-3(5(9)10)1-13-14-2-4(8)6(11)12/h3-4H,1-2,7-8H2,(H,9,10)(H,11,12)/f/h9,11H</in:inchi><rdf:RDF xmlns:rdf="http://www.w3.org/1999/02/22-rdf-syntax-ns#" xmlns:dc="http://purl.org/dc/elements/1.1/" xmlns:dcterms="http://purl.org/dc/terms/" xmlns:vCard="http://www.w3.org/2001/vcard-rdf/3.0#" xmlns:bqbiol="http://biomodels.net/biology-qualifiers/" xmlns:bqmodel="http://biomodels.net/model-qualifiers/"><rdf:Description rdf:about="#metaid_M_CYST"><bqbiol:is><rdf:Bag><rdf:li rdf:resource="#metaid_M_CYST_inchi" /><rdf:li rdf:resource="urn:miriam:obo.chebi:CHEBI:17376"/></rdf:Bag></bqbiol:is></rdf:Description></rdf:RDF></annotation></species>
<species metaid="metaid_M_CYTD" id="M_CYTD" name="Cytidine" compartment="C_c" boundaryCondition="false" sboTerm="SBO:0000299"><annotation><in:inchi xmlns:in="http://biomodels.net/inchi" metaid="metaid_M_CYTD_inchi">InChI=1/C9H13N3O5/c10-5-1-2-12(9(16)11-5)8-7(15)6(14)4(3-13)17-8/h1-2,4,6-8,13-15H,3H2,(H2,10,11,16)/t4-,6-,7-,8-/m1/s1/f/h10H2</in:inchi><rdf:RDF xmlns:rdf="http://www.w3.org/1999/02/22-rdf-syntax-ns#" xmlns:dc="http://purl.org/dc/elements/1.1/" xmlns:dcterms="http://purl.org/dc/terms/" xmlns:vCard="http://www.w3.org/2001/vcard-rdf/3.0#" xmlns:bqbiol="http://biomodels.net/biology-qualifiers/" xmlns:bqmodel="http://biomodels.net/model-qualifiers/"><rdf:Description rdf:about="#metaid_M_CYTD"><bqbiol:is><rdf:Bag><rdf:li rdf:resource="#metaid_M_CYTD_inchi" /><rdf:li rdf:resource="urn:miriam:obo.chebi:CHEBI:17562"/></rdf:Bag></bqbiol:is></rdf:Description></rdf:RDF></annotation></species>
<species metaid="metaid_M_CYTS" id="M_CYTS" name="Cytosine" compartment="C_c" boundaryCondition="false" sboTerm="SBO:0000299"><annotation><in:inchi xmlns:in="http://biomodels.net/inchi" metaid="metaid_M_CYTS_inchi">InChI=1/C4H5N3O/c5-3-1-2-6-4(8)7-3/h1-2H,(H3,5,6,7,8)/f/h6H,5H2</in:inchi><rdf:RDF xmlns:rdf="http://www.w3.org/1999/02/22-rdf-syntax-ns#" xmlns:dc="http://purl.org/dc/elements/1.1/" xmlns:dcterms="http://purl.org/dc/terms/" xmlns:vCard="http://www.w3.org/2001/vcard-rdf/3.0#" xmlns:bqbiol="http://biomodels.net/biology-qualifiers/" xmlns:bqmodel="http://biomodels.net/model-qualifiers/"><rdf:Description rdf:about="#metaid_M_CYTS"><bqbiol:is><rdf:Bag><rdf:li rdf:resource="#metaid_M_CYTS_inchi" /><rdf:li rdf:resource="urn:miriam:obo.chebi:CHEBI:16040"/></rdf:Bag></bqbiol:is></rdf:Description></rdf:RDF></annotation></species>
<species metaid="metaid_M_D6PDGC" id="M_D6PDGC" name="6-phospho-2-dehydro-D-gluconate" compartment="C_c" boundaryCondition="false" sboTerm="SBO:0000299"><notes><body xmlns="http://www.w3.org/1999/xhtml"><p>FORMULA: C6H11O10P</p></body></notes><annotation><rdf:RDF xmlns:rdf="http://www.w3.org/1999/02/22-rdf-syntax-ns#" xmlns:dc="http://purl.org/dc/elements/1.1/" xmlns:dcterms="http://purl.org/dc/terms/" xmlns:vCard="http://www.w3.org/2001/vcard-rdf/3.0#" xmlns:bqbiol="http://biomodels.net/biology-qualifiers/" xmlns:bqmodel="http://biomodels.net/model-qualifiers/"><rdf:Description rdf:about="#metaid_M_D6PDGC"><bqbiol:is><rdf:Bag><rdf:li rdf:resource="urn:miriam:kegg.compound:C01218"/></rdf:Bag></bqbiol:is></rdf:Description></rdf:RDF></annotation></species>
<species metaid="metaid_M_D6PGC" id="M_D6PGC" name="6-Phospho-D-gluconate" compartment="C_c" boundaryCondition="false" sboTerm="SBO:0000299"><annotation><in:inchi xmlns:in="http://biomodels.net/inchi" metaid="metaid_M_D6PGC_inchi">InChI=1/C6H13O10P/c7-2(1-16-17(13,14)15)3(8)4(9)5(10)6(11)12/h2-5,7-10H,1H2,(H,11,12)(H2,13,14,15)/p-1/t2-,3-,4+,5-/m1/s1</in:inchi><rdf:RDF xmlns:rdf="http://www.w3.org/1999/02/22-rdf-syntax-ns#" xmlns:dc="http://purl.org/dc/elements/1.1/" xmlns:dcterms="http://purl.org/dc/terms/" xmlns:vCard="http://www.w3.org/2001/vcard-rdf/3.0#" xmlns:bqbiol="http://biomodels.net/biology-qualifiers/" xmlns:bqmodel="http://biomodels.net/model-qualifiers/"><rdf:Description rdf:about="#metaid_M_D6PGC"><bqbiol:is><rdf:Bag><rdf:li rdf:resource="#metaid_M_D6PGC_inchi" /><rdf:li rdf:resource="urn:miriam:obo.chebi:CHEBI:16863"/></rdf:Bag></bqbiol:is></rdf:Description></rdf:RDF></annotation></species>
<species metaid="metaid_M_D6PGL" id="M_D6PGL" name="d-Glucono-1,5-lactone 6-phosphate" compartment="C_c" boundaryCondition="false" sboTerm="SBO:0000299"></species>
<species metaid="metaid_M_DA" id="M_DA" name="Deoxyadenosine" compartment="C_c" boundaryCondition="false" sboTerm="SBO:0000299"><annotation><in:inchi xmlns:in="http://biomodels.net/inchi" metaid="metaid_M_DA_inchi">InChI=1/C10H13N5O3/c11-9-8-10(13-3-12-9)15(4-14-8)7-1-5(17)6(2-16)18-7/h3-7,16-17H,1-2H2,(H2,11,12,13)/t5-,6+,7+/m0/s1</in:inchi><rdf:RDF xmlns:rdf="http://www.w3.org/1999/02/22-rdf-syntax-ns#" xmlns:dc="http://purl.org/dc/elements/1.1/" xmlns:dcterms="http://purl.org/dc/terms/" xmlns:vCard="http://www.w3.org/2001/vcard-rdf/3.0#" xmlns:bqbiol="http://biomodels.net/biology-qualifiers/" xmlns:bqmodel="http://biomodels.net/model-qualifiers/"><rdf:Description rdf:about="#metaid_M_DA"><bqbiol:is><rdf:Bag><rdf:li rdf:resource="#metaid_M_DA_inchi" /><rdf:li rdf:resource="urn:miriam:obo.chebi:CHEBI:17256"/></rdf:Bag></bqbiol:is></rdf:Description></rdf:RDF></annotation></species>
<species metaid="metaid_M_DADP" id="M_DADP" name="dADP" compartment="C_c" boundaryCondition="false" sboTerm="SBO:0000299"><annotation><in:inchi xmlns:in="http://biomodels.net/inchi" metaid="metaid_M_DADP_inchi">InChI=1/C10H15N5O9P2/c11-9-8-10(13-3-12-9)15(4-14-8)7-1-5(16)6(23-7)2-22-26(20,21)24-25(17,18)19/h3-7,16H,1-2H2,(H,20,21)(H2,11,12,13)(H2,17,18,19)/t5-,6+,7+/m0/s1</in:inchi><rdf:RDF xmlns:rdf="http://www.w3.org/1999/02/22-rdf-syntax-ns#" xmlns:dc="http://purl.org/dc/elements/1.1/" xmlns:dcterms="http://purl.org/dc/terms/" xmlns:vCard="http://www.w3.org/2001/vcard-rdf/3.0#" xmlns:bqbiol="http://biomodels.net/biology-qualifiers/" xmlns:bqmodel="http://biomodels.net/model-qualifiers/"><rdf:Description rdf:about="#metaid_M_DADP"><bqbiol:is><rdf:Bag><rdf:li rdf:resource="#metaid_M_DADP_inchi" /><rdf:li rdf:resource="urn:miriam:obo.chebi:CHEBI:16174"/></rdf:Bag></bqbiol:is></rdf:Description></rdf:RDF></annotation></species>
<species metaid="metaid_M_DAGLY" id="M_DAGLY" name="Diacylglycerol" compartment="C_c" boundaryCondition="false" sboTerm="SBO:0000299"></species>
<species metaid="metaid_M_DAGLYP" id="M_DAGLYP" name="Diacylglycerol-3-Phosphate" compartment="C_c" boundaryCondition="false" sboTerm="SBO:0000299"></species>
<species metaid="metaid_M_DAMP" id="M_DAMP" name="dAMP" compartment="C_c" boundaryCondition="false" sboTerm="SBO:0000299"><annotation><in:inchi xmlns:in="http://biomodels.net/inchi" metaid="metaid_M_DAMP_inchi">InChI=1/C10H14N5O6P/c11-9-8-10(13-3-12-9)15(4-14-8)7-1-5(16)6(21-7)2-20-22(17,18)19/h3-7,16H,1-2H2,(H2,11,12,13)(H2,17,18,19)/t5-,6+,7+/m0/s1</in:inchi><rdf:RDF xmlns:rdf="http://www.w3.org/1999/02/22-rdf-syntax-ns#" xmlns:dc="http://purl.org/dc/elements/1.1/" xmlns:dcterms="http://purl.org/dc/terms/" xmlns:vCard="http://www.w3.org/2001/vcard-rdf/3.0#" xmlns:bqbiol="http://biomodels.net/biology-qualifiers/" xmlns:bqmodel="http://biomodels.net/model-qualifiers/"><rdf:Description rdf:about="#metaid_M_DAMP"><bqbiol:is><rdf:Bag><rdf:li rdf:resource="#metaid_M_DAMP_inchi" /><rdf:li rdf:resource="urn:miriam:obo.chebi:CHEBI:17713"/></rdf:Bag></bqbiol:is></rdf:Description></rdf:RDF></annotation></species>
<species metaid="metaid_M_DAONA" id="M_DAONA" name="7,8-diaminononanoate" compartment="C_c" boundaryCondition="false" sboTerm="SBO:0000299"><annotation><in:inchi xmlns:in="http://biomodels.net/inchi" metaid="metaid_M_DAONA_inchi">InChI=1/C9H20N2O2/c1-7(10)8(11)5-3-2-4-6-9(12)13/h7-8H,2-6,10-11H2,1H3,(H,12,13)/p-1</in:inchi><rdf:RDF xmlns:rdf="http://www.w3.org/1999/02/22-rdf-syntax-ns#" xmlns:dc="http://purl.org/dc/elements/1.1/" xmlns:dcterms="http://purl.org/dc/terms/" xmlns:vCard="http://www.w3.org/2001/vcard-rdf/3.0#" xmlns:bqbiol="http://biomodels.net/biology-qualifiers/" xmlns:bqmodel="http://biomodels.net/model-qualifiers/"><rdf:Description rdf:about="#metaid_M_DAONA"><bqbiol:is><rdf:Bag><rdf:li rdf:resource="#metaid_M_DAONA_inchi" /><rdf:li rdf:resource="urn:miriam:obo.chebi:CHEBI:17830"/></rdf:Bag></bqbiol:is></rdf:Description></rdf:RDF></annotation></species>
<species metaid="metaid_M_DATP" id="M_DATP" name="dATP" compartment="C_c" boundaryCondition="false" sboTerm="SBO:0000299"><annotation><in:inchi xmlns:in="http://biomodels.net/inchi" metaid="metaid_M_DATP_inchi">InChI=1/C10H16N5O12P3/c11-9-8-10(13-3-12-9)15(4-14-8)7-1-5(16)6(25-7)2-24-29(20,21)27-30(22,23)26-28(17,18)19/h3-7,16H,1-2H2,(H,20,21)(H,22,23)(H2,11,12,13)(H2,17,18,19)/t5-,6+,7+/m0/s1/f/h17-18,20,22H,11H2</in:inchi><rdf:RDF xmlns:rdf="http://www.w3.org/1999/02/22-rdf-syntax-ns#" xmlns:dc="http://purl.org/dc/elements/1.1/" xmlns:dcterms="http://purl.org/dc/terms/" xmlns:vCard="http://www.w3.org/2001/vcard-rdf/3.0#" xmlns:bqbiol="http://biomodels.net/biology-qualifiers/" xmlns:bqmodel="http://biomodels.net/model-qualifiers/"><rdf:Description rdf:about="#metaid_M_DATP"><bqbiol:is><rdf:Bag><rdf:li rdf:resource="#metaid_M_DATP_inchi" /><rdf:li rdf:resource="urn:miriam:obo.chebi:CHEBI:16284"/></rdf:Bag></bqbiol:is></rdf:Description></rdf:RDF></annotation></species>
<species metaid="metaid_M_DC" id="M_DC" name="Deoxycytidine" compartment="C_c" boundaryCondition="false" sboTerm="SBO:0000299"><annotation><in:inchi xmlns:in="http://biomodels.net/inchi" metaid="metaid_M_DC_inchi">InChI=1/C9H13N3O4/c10-7-1-2-12(9(15)11-7)8-3-5(14)6(4-13)16-8/h1-2,5-6,8,13-14H,3-4H2,(H2,10,11,15)/t5?,6-,8-/m1/s1</in:inchi><rdf:RDF xmlns:rdf="http://www.w3.org/1999/02/22-rdf-syntax-ns#" xmlns:dc="http://purl.org/dc/elements/1.1/" xmlns:dcterms="http://purl.org/dc/terms/" xmlns:vCard="http://www.w3.org/2001/vcard-rdf/3.0#" xmlns:bqbiol="http://biomodels.net/biology-qualifiers/" xmlns:bqmodel="http://biomodels.net/model-qualifiers/"><rdf:Description rdf:about="#metaid_M_DC"><bqbiol:is><rdf:Bag><rdf:li rdf:resource="#metaid_M_DC_inchi" /><rdf:li rdf:resource="urn:miriam:obo.chebi:CHEBI:15698"/></rdf:Bag></bqbiol:is></rdf:Description></rdf:RDF></annotation></species>
<species metaid="metaid_M_DCDA" id="M_DCDA" name="4-methylcholesta-8,24-diene-3-ol-4-carboxylate" compartment="C_c" boundaryCondition="false" sboTerm="SBO:0000299"></species>
<species metaid="metaid_M_DCDOL" id="M_DCDOL" name="4,4-Dimethylcholesta-8,24-diene-3-ol" compartment="C_c" boundaryCondition="false" sboTerm="SBO:0000299"></species>
<species metaid="metaid_M_DCDP" id="M_DCDP" name="dCDP" compartment="C_c" boundaryCondition="false" sboTerm="SBO:0000299"><annotation><in:inchi xmlns:in="http://biomodels.net/inchi" metaid="metaid_M_DCDP_inchi">InChI=1/C9H15N3O10P2/c10-7-1-2-12(9(14)11-7)8-3-5(13)6(21-8)4-20-24(18,19)22-23(15,16)17/h1-2,5-6,8,13H,3-4H2,(H,18,19)(H2,10,11,14)(H2,15,16,17)/t5?,6-,8-/m1/s1</in:inchi><rdf:RDF xmlns:rdf="http://www.w3.org/1999/02/22-rdf-syntax-ns#" xmlns:dc="http://purl.org/dc/elements/1.1/" xmlns:dcterms="http://purl.org/dc/terms/" xmlns:vCard="http://www.w3.org/2001/vcard-rdf/3.0#" xmlns:bqbiol="http://biomodels.net/biology-qualifiers/" xmlns:bqmodel="http://biomodels.net/model-qualifiers/"><rdf:Description rdf:about="#metaid_M_DCDP"><bqbiol:is><rdf:Bag><rdf:li rdf:resource="#metaid_M_DCDP_inchi" /><rdf:li rdf:resource="urn:miriam:obo.chebi:CHEBI:28846"/></rdf:Bag></bqbiol:is></rdf:Description></rdf:RDF></annotation></species>
<species metaid="metaid_M_DCMP" id="M_DCMP" name="dCMP" compartment="C_c" boundaryCondition="false" sboTerm="SBO:0000299"><annotation><in:inchi xmlns:in="http://biomodels.net/inchi" metaid="metaid_M_DCMP_inchi">InChI=1/C9H14N3O7P/c10-7-1-2-12(9(14)11-7)8-3-5(13)6(19-8)4-18-20(15,16)17/h1-2,5-6,8,13H,3-4H2,(H2,10,11,14)(H2,15,16,17)/t5-,6+,8+/m0/s1</in:inchi><rdf:RDF xmlns:rdf="http://www.w3.org/1999/02/22-rdf-syntax-ns#" xmlns:dc="http://purl.org/dc/elements/1.1/" xmlns:dcterms="http://purl.org/dc/terms/" xmlns:vCard="http://www.w3.org/2001/vcard-rdf/3.0#" xmlns:bqbiol="http://biomodels.net/biology-qualifiers/" xmlns:bqmodel="http://biomodels.net/model-qualifiers/"><rdf:Description rdf:about="#metaid_M_DCMP"><bqbiol:is><rdf:Bag><rdf:li rdf:resource="#metaid_M_DCMP_inchi" /><rdf:li rdf:resource="urn:miriam:obo.chebi:CHEBI:15918"/></rdf:Bag></bqbiol:is></rdf:Description></rdf:RDF></annotation></species>
<species metaid="metaid_M_DCTOL" id="M_DCTOL" name="4,4-Dimethylcholesta-8,14,24-triene-3-ol" compartment="C_c" boundaryCondition="false" sboTerm="SBO:0000299"></species>
<species metaid="metaid_M_DCTP" id="M_DCTP" name="dCTP" compartment="C_c" boundaryCondition="false" sboTerm="SBO:0000299"><annotation><in:inchi xmlns:in="http://biomodels.net/inchi" metaid="metaid_M_DCTP_inchi">InChI=1/C9H16N3O13P3/c10-7-1-2-12(9(14)11-7)8-3-5(13)6(23-8)4-22-27(18,19)25-28(20,21)24-26(15,16)17/h1-2,5-6,8,13H,3-4H2,(H,18,19)(H,20,21)(H2,10,11,14)(H2,15,16,17)/t5-,6+,8+/m0/s1</in:inchi><rdf:RDF xmlns:rdf="http://www.w3.org/1999/02/22-rdf-syntax-ns#" xmlns:dc="http://purl.org/dc/elements/1.1/" xmlns:dcterms="http://purl.org/dc/terms/" xmlns:vCard="http://www.w3.org/2001/vcard-rdf/3.0#" xmlns:bqbiol="http://biomodels.net/biology-qualifiers/" xmlns:bqmodel="http://biomodels.net/model-qualifiers/"><rdf:Description rdf:about="#metaid_M_DCTP"><bqbiol:is><rdf:Bag><rdf:li rdf:resource="#metaid_M_DCTP_inchi" /><rdf:li rdf:resource="urn:miriam:obo.chebi:CHEBI:16311"/></rdf:Bag></bqbiol:is></rdf:Description></rdf:RDF></annotation></species>
<species metaid="metaid_M_DG" id="M_DG" name="Deoxyguanosine" compartment="C_c" boundaryCondition="false" sboTerm="SBO:0000299"><annotation><in:inchi xmlns:in="http://biomodels.net/inchi" metaid="metaid_M_DG_inchi">InChI=1/C10H13N5O4/c11-10-13-8-7(9(18)14-10)12-3-15(8)6-1-4(17)5(2-16)19-6/h3-6,16-17H,1-2H2,(H3,11,13,14,18)/t4-,5+,6+/m0/s1</in:inchi><rdf:RDF xmlns:rdf="http://www.w3.org/1999/02/22-rdf-syntax-ns#" xmlns:dc="http://purl.org/dc/elements/1.1/" xmlns:dcterms="http://purl.org/dc/terms/" xmlns:vCard="http://www.w3.org/2001/vcard-rdf/3.0#" xmlns:bqbiol="http://biomodels.net/biology-qualifiers/" xmlns:bqmodel="http://biomodels.net/model-qualifiers/"><rdf:Description rdf:about="#metaid_M_DG"><bqbiol:is><rdf:Bag><rdf:li rdf:resource="#metaid_M_DG_inchi" /><rdf:li rdf:resource="urn:miriam:obo.chebi:CHEBI:17172"/></rdf:Bag></bqbiol:is></rdf:Description></rdf:RDF></annotation></species>
<species metaid="metaid_M_DGDG" id="M_DGDG" name="Digalactosyl diglyceride" compartment="C_c" boundaryCondition="false" sboTerm="SBO:0000299"></species>
<species metaid="metaid_M_DGDMIPC" id="M_DGDMIPC" name="Digalactosyl-dimannosyl-inositol-P-ceramide" compartment="C_c" boundaryCondition="false" sboTerm="SBO:0000299"><notes><body xmlns="http://www.w3.org/1999/xhtml"><p>FORMULA: C74H137NO39PR2</p></body></notes></species>
<species metaid="metaid_M_DGDP" id="M_DGDP" name="dGDP" compartment="C_c" boundaryCondition="false" sboTerm="SBO:0000299"><annotation><in:inchi xmlns:in="http://biomodels.net/inchi" metaid="metaid_M_DGDP_inchi">InChI=1/C10H15N5O10P2/c11-10-13-8-7(9(17)14-10)12-3-15(8)6-1-4(16)5(24-6)2-23-27(21,22)25-26(18,19)20/h3-6,16H,1-2H2,(H,21,22)(H2,18,19,20)(H3,11,13,14,17)/t4-,5+,6+/m0/s1</in:inchi><rdf:RDF xmlns:rdf="http://www.w3.org/1999/02/22-rdf-syntax-ns#" xmlns:dc="http://purl.org/dc/elements/1.1/" xmlns:dcterms="http://purl.org/dc/terms/" xmlns:vCard="http://www.w3.org/2001/vcard-rdf/3.0#" xmlns:bqbiol="http://biomodels.net/biology-qualifiers/" xmlns:bqmodel="http://biomodels.net/model-qualifiers/"><rdf:Description rdf:about="#metaid_M_DGDP"><bqbiol:is><rdf:Bag><rdf:li rdf:resource="#metaid_M_DGDP_inchi" /><rdf:li rdf:resource="urn:miriam:obo.chebi:CHEBI:28862"/></rdf:Bag></bqbiol:is></rdf:Description></rdf:RDF></annotation></species>
<species metaid="metaid_M_DGLC" id="M_DGLC" name="D-Glucose" compartment="C_c" boundaryCondition="false" sboTerm="SBO:0000299"><notes><body xmlns="http://www.w3.org/1999/xhtml"><p>FORMULA: C6H12O6</p></body></notes><annotation><rdf:RDF xmlns:rdf="http://www.w3.org/1999/02/22-rdf-syntax-ns#" xmlns:dc="http://purl.org/dc/elements/1.1/" xmlns:dcterms="http://purl.org/dc/terms/" xmlns:vCard="http://www.w3.org/2001/vcard-rdf/3.0#" xmlns:bqbiol="http://biomodels.net/biology-qualifiers/" xmlns:bqmodel="http://biomodels.net/model-qualifiers/"><rdf:Description rdf:about="#metaid_M_DGLC"><bqbiol:is><rdf:Bag><rdf:li rdf:resource="urn:miriam:obo.chebi:CHEBI:17634"/></rdf:Bag></bqbiol:is></rdf:Description></rdf:RDF></annotation></species>
<species metaid="metaid_M_DGLCe" id="M_DGLCe" name="D-Glucose" compartment="C_e" boundaryCondition="false" sboTerm="SBO:0000299"><notes><body xmlns="http://www.w3.org/1999/xhtml"><p>FORMULA: C6H12O6</p></body></notes><annotation><rdf:RDF xmlns:rdf="http://www.w3.org/1999/02/22-rdf-syntax-ns#" xmlns:dc="http://purl.org/dc/elements/1.1/" xmlns:dcterms="http://purl.org/dc/terms/" xmlns:vCard="http://www.w3.org/2001/vcard-rdf/3.0#" xmlns:bqbiol="http://biomodels.net/biology-qualifiers/" xmlns:bqmodel="http://biomodels.net/model-qualifiers/"><rdf:Description rdf:about="#metaid_M_DGLCe"><bqbiol:is><rdf:Bag><rdf:li rdf:resource="urn:miriam:obo.chebi:CHEBI:17634"/></rdf:Bag></bqbiol:is></rdf:Description></rdf:RDF></annotation></species>
<species metaid="metaid_M_DGMP" id="M_DGMP" name="dGMP" compartment="C_c" boundaryCondition="false" sboTerm="SBO:0000299"><annotation><in:inchi xmlns:in="http://biomodels.net/inchi" metaid="metaid_M_DGMP_inchi">InChI=1/C10H14N5O7P/c11-10-13-8-7(9(17)14-10)12-3-15(8)6-1-4(16)5(22-6)2-21-23(18,19)20/h3-6,16H,1-2H2,(H2,18,19,20)(H3,11,13,14,17)/t4-,5+,6+/m0/s1</in:inchi><rdf:RDF xmlns:rdf="http://www.w3.org/1999/02/22-rdf-syntax-ns#" xmlns:dc="http://purl.org/dc/elements/1.1/" xmlns:dcterms="http://purl.org/dc/terms/" xmlns:vCard="http://www.w3.org/2001/vcard-rdf/3.0#" xmlns:bqbiol="http://biomodels.net/biology-qualifiers/" xmlns:bqmodel="http://biomodels.net/model-qualifiers/"><rdf:Description rdf:about="#metaid_M_DGMP"><bqbiol:is><rdf:Bag><rdf:li rdf:resource="#metaid_M_DGMP_inchi" /><rdf:li rdf:resource="urn:miriam:obo.chebi:CHEBI:16192"/></rdf:Bag></bqbiol:is></rdf:Description></rdf:RDF></annotation></species>
<species metaid="metaid_M_DGTP" id="M_DGTP" name="dGTP" compartment="C_c" boundaryCondition="false" sboTerm="SBO:0000299"><annotation><in:inchi xmlns:in="http://biomodels.net/inchi" metaid="metaid_M_DGTP_inchi">InChI=1/C10H16N5O13P3/c11-10-13-8-7(9(17)14-10)12-3-15(8)6-1-4(16)5(26-6)2-25-30(21,22)28-31(23,24)27-29(18,19)20/h3-6,16H,1-2H2,(H,21,22)(H,23,24)(H2,18,19,20)(H3,11,13,14,17)/t4-,5+,6+/m0/s1</in:inchi><rdf:RDF xmlns:rdf="http://www.w3.org/1999/02/22-rdf-syntax-ns#" xmlns:dc="http://purl.org/dc/elements/1.1/" xmlns:dcterms="http://purl.org/dc/terms/" xmlns:vCard="http://www.w3.org/2001/vcard-rdf/3.0#" xmlns:bqbiol="http://biomodels.net/biology-qualifiers/" xmlns:bqmodel="http://biomodels.net/model-qualifiers/"><rdf:Description rdf:about="#metaid_M_DGTP"><bqbiol:is><rdf:Bag><rdf:li rdf:resource="#metaid_M_DGTP_inchi" /><rdf:li rdf:resource="urn:miriam:obo.chebi:CHEBI:16497"/></rdf:Bag></bqbiol:is></rdf:Description></rdf:RDF></annotation></species>
<species metaid="metaid_M_DHBA" id="M_DHBA" name="2,3-dihydroxybenzoate" compartment="C_c" boundaryCondition="false" sboTerm="SBO:0000299"><annotation><in:inchi xmlns:in="http://biomodels.net/inchi" metaid="metaid_M_DHBA_inchi">InChI=1/C7H6O4/c8-5-3-1-2-4(6(5)9)7(10)11/h1-3,8-9H,(H,10,11)/p-1/fC7H5O4/q-1</in:inchi><rdf:RDF xmlns:rdf="http://www.w3.org/1999/02/22-rdf-syntax-ns#" xmlns:dc="http://purl.org/dc/elements/1.1/" xmlns:dcterms="http://purl.org/dc/terms/" xmlns:vCard="http://www.w3.org/2001/vcard-rdf/3.0#" xmlns:bqbiol="http://biomodels.net/biology-qualifiers/" xmlns:bqmodel="http://biomodels.net/model-qualifiers/"><rdf:Description rdf:about="#metaid_M_DHBA"><bqbiol:is><rdf:Bag><rdf:li rdf:resource="#metaid_M_DHBA_inchi" /><rdf:li rdf:resource="urn:miriam:obo.chebi:CHEBI:36654"/></rdf:Bag></bqbiol:is></rdf:Description></rdf:RDF></annotation></species>
<species metaid="metaid_M_DHCHDDC" id="M_DHCHDDC" name="(1R,6S)-dihydroxycyclohexa-2,4-diene-1,4-dicarboxylate" compartment="C_c" boundaryCondition="false" sboTerm="SBO:0000299"></species>
<species metaid="metaid_M_DHF" id="M_DHF" name="7,8-Dihydrofolate" compartment="C_c" boundaryCondition="false" sboTerm="SBO:0000299"></species>
<species metaid="metaid_M_DHMVAm" id="M_DHMVAm" name="(R)-2,3-dihydroxy-3-methylbutanoate" compartment="C_m" boundaryCondition="false" sboTerm="SBO:0000299"><annotation><in:inchi xmlns:in="http://biomodels.net/inchi" metaid="metaid_M_DHMVAm_inchi">InChI=1/C5H10O4/c1-5(2,9)3(6)4(7)8/h3,6,9H,1-2H3,(H,7,8)/p-1/t3-/m0/s1/fC5H9O4/q-1</in:inchi><rdf:RDF xmlns:rdf="http://www.w3.org/1999/02/22-rdf-syntax-ns#" xmlns:dc="http://purl.org/dc/elements/1.1/" xmlns:dcterms="http://purl.org/dc/terms/" xmlns:vCard="http://www.w3.org/2001/vcard-rdf/3.0#" xmlns:bqbiol="http://biomodels.net/biology-qualifiers/" xmlns:bqmodel="http://biomodels.net/model-qualifiers/"><rdf:Description rdf:about="#metaid_M_DHMVAm"><bqbiol:is><rdf:Bag><rdf:li rdf:resource="#metaid_M_DHMVAm_inchi" /><rdf:li rdf:resource="urn:miriam:obo.chebi:CHEBI:49072"/></rdf:Bag></bqbiol:is></rdf:Description></rdf:RDF></annotation></species>
<species metaid="metaid_M_DHP" id="M_DHP" name="2-Amino-4-hydroxy-6-(D-erythro-1,2,3-trihydroxypropyl)-7,8-dihydropteridine" compartment="C_c" boundaryCondition="false" sboTerm="SBO:0000299"></species>
<species metaid="metaid_M_DHPLYSm" id="M_DHPLYSm" name="protein-dihydrolipoyllysine" compartment="C_m" boundaryCondition="false" sboTerm="SBO:0000299"></species>
<species metaid="metaid_M_DHPT" id="M_DHPT" name="Dihydropteroate" compartment="C_c" boundaryCondition="false" sboTerm="SBO:0000299"><annotation><in:inchi xmlns:in="http://biomodels.net/inchi" metaid="metaid_M_DHPT_inchi">InChI=1/C14H14N6O3/c15-14-19-11-10(12(21)20-14)18-9(6-17-11)5-16-8-3-1-7(2-4-8)13(22)23/h1-4,16H,5-6H2,(H,22,23)(H4,15,17,19,20,21)/p-1/fC14H13N6O3/h17,20H,15H2/q-1</in:inchi><rdf:RDF xmlns:rdf="http://www.w3.org/1999/02/22-rdf-syntax-ns#" xmlns:dc="http://purl.org/dc/elements/1.1/" xmlns:dcterms="http://purl.org/dc/terms/" xmlns:vCard="http://www.w3.org/2001/vcard-rdf/3.0#" xmlns:bqbiol="http://biomodels.net/biology-qualifiers/" xmlns:bqmodel="http://biomodels.net/model-qualifiers/"><rdf:Description rdf:about="#metaid_M_DHPT"><bqbiol:is><rdf:Bag><rdf:li rdf:resource="#metaid_M_DHPT_inchi" /><rdf:li rdf:resource="urn:miriam:obo.chebi:CHEBI:17839"/></rdf:Bag></bqbiol:is></rdf:Description></rdf:RDF></annotation></species>
<species metaid="metaid_M_DHSK" id="M_DHSK" name="3-Dehydroshikimate" compartment="C_c" boundaryCondition="false" sboTerm="SBO:0000299"><annotation><in:inchi xmlns:in="http://biomodels.net/inchi" metaid="metaid_M_DHSK_inchi">InChI=1/C7H8O5/c8-4-1-3(7(11)12)2-5(9)6(4)10/h1,5-6,9-10H,2H2,(H,11,12)/p-1/t5-,6-/m1/s1</in:inchi><rdf:RDF xmlns:rdf="http://www.w3.org/1999/02/22-rdf-syntax-ns#" xmlns:dc="http://purl.org/dc/elements/1.1/" xmlns:dcterms="http://purl.org/dc/terms/" xmlns:vCard="http://www.w3.org/2001/vcard-rdf/3.0#" xmlns:bqbiol="http://biomodels.net/biology-qualifiers/" xmlns:bqmodel="http://biomodels.net/model-qualifiers/"><rdf:Description rdf:about="#metaid_M_DHSK"><bqbiol:is><rdf:Bag><rdf:li rdf:resource="#metaid_M_DHSK_inchi" /><rdf:li rdf:resource="urn:miriam:obo.chebi:CHEBI:16630"/></rdf:Bag></bqbiol:is></rdf:Description></rdf:RDF></annotation></species>
<species metaid="metaid_M_DHSKe" id="M_DHSKe" name="3-Dehydroshikimate" compartment="C_e" boundaryCondition="false" sboTerm="SBO:0000299"><annotation><in:inchi xmlns:in="http://biomodels.net/inchi" metaid="metaid_M_DHSKe_inchi">InChI=1/C7H8O5/c8-4-1-3(7(11)12)2-5(9)6(4)10/h1,5-6,9-10H,2H2,(H,11,12)/p-1/t5-,6-/m1/s1</in:inchi><rdf:RDF xmlns:rdf="http://www.w3.org/1999/02/22-rdf-syntax-ns#" xmlns:dc="http://purl.org/dc/elements/1.1/" xmlns:dcterms="http://purl.org/dc/terms/" xmlns:vCard="http://www.w3.org/2001/vcard-rdf/3.0#" xmlns:bqbiol="http://biomodels.net/biology-qualifiers/" xmlns:bqmodel="http://biomodels.net/model-qualifiers/"><rdf:Description rdf:about="#metaid_M_DHSKe"><bqbiol:is><rdf:Bag><rdf:li rdf:resource="#metaid_M_DHSKe_inchi" /><rdf:li rdf:resource="urn:miriam:obo.chebi:CHEBI:16630"/></rdf:Bag></bqbiol:is></rdf:Description></rdf:RDF></annotation></species>
<species metaid="metaid_M_DHVALm" id="M_DHVALm" name="(R)-2,3-dihydroxy-3-methylbutanoate" compartment="C_m" boundaryCondition="false" sboTerm="SBO:0000299"><annotation><in:inchi xmlns:in="http://biomodels.net/inchi" metaid="metaid_M_DHVALm_inchi">InChI=1/C5H10O4/c1-5(2,9)3(6)4(7)8/h3,6,9H,1-2H3,(H,7,8)/p-1/t3-/m0/s1/fC5H9O4/q-1</in:inchi><rdf:RDF xmlns:rdf="http://www.w3.org/1999/02/22-rdf-syntax-ns#" xmlns:dc="http://purl.org/dc/elements/1.1/" xmlns:dcterms="http://purl.org/dc/terms/" xmlns:vCard="http://www.w3.org/2001/vcard-rdf/3.0#" xmlns:bqbiol="http://biomodels.net/biology-qualifiers/" xmlns:bqmodel="http://biomodels.net/model-qualifiers/"><rdf:Description rdf:about="#metaid_M_DHVALm"><bqbiol:is><rdf:Bag><rdf:li rdf:resource="#metaid_M_DHVALm_inchi" /><rdf:li rdf:resource="urn:miriam:obo.chebi:CHEBI:49072"/></rdf:Bag></bqbiol:is></rdf:Description></rdf:RDF></annotation></species>
<species metaid="metaid_M_DIMGP" id="M_DIMGP" name="D-erythro-1-(Imidazol-4-yl)glycerol 3-phosphate" compartment="C_c" boundaryCondition="false" sboTerm="SBO:0000299"><annotation><in:inchi xmlns:in="http://biomodels.net/inchi" metaid="metaid_M_DIMGP_inchi">InChI=1/C6H11N2O6P/c9-5(2-14-15(11,12)13)6(10)4-1-7-3-8-4/h1,3,5-6,9-10H,2H2,(H,7,8)(H2,11,12,13)/p-2/t5-,6+/m1/s1</in:inchi><rdf:RDF xmlns:rdf="http://www.w3.org/1999/02/22-rdf-syntax-ns#" xmlns:dc="http://purl.org/dc/elements/1.1/" xmlns:dcterms="http://purl.org/dc/terms/" xmlns:vCard="http://www.w3.org/2001/vcard-rdf/3.0#" xmlns:bqbiol="http://biomodels.net/biology-qualifiers/" xmlns:bqmodel="http://biomodels.net/model-qualifiers/"><rdf:Description rdf:about="#metaid_M_DIMGP"><bqbiol:is><rdf:Bag><rdf:li rdf:resource="#metaid_M_DIMGP_inchi" /><rdf:li rdf:resource="urn:miriam:obo.chebi:CHEBI:17805"/></rdf:Bag></bqbiol:is></rdf:Description></rdf:RDF></annotation></species>
<species metaid="metaid_M_DIN" id="M_DIN" name="Deoxyinosine" compartment="C_c" boundaryCondition="false" sboTerm="SBO:0000299"><annotation><in:inchi xmlns:in="http://biomodels.net/inchi" metaid="metaid_M_DIN_inchi">InChI=1/C10H12N4O4/c15-2-6-5(16)1-7(18-6)14-4-13-8-9(14)11-3-12-10(8)17/h3-7,15-16H,1-2H2,(H,11,12,17)/t5-,6+,7+/m0/s1</in:inchi><rdf:RDF xmlns:rdf="http://www.w3.org/1999/02/22-rdf-syntax-ns#" xmlns:dc="http://purl.org/dc/elements/1.1/" xmlns:dcterms="http://purl.org/dc/terms/" xmlns:vCard="http://www.w3.org/2001/vcard-rdf/3.0#" xmlns:bqbiol="http://biomodels.net/biology-qualifiers/" xmlns:bqmodel="http://biomodels.net/model-qualifiers/"><rdf:Description rdf:about="#metaid_M_DIN"><bqbiol:is><rdf:Bag><rdf:li rdf:resource="#metaid_M_DIN_inchi" /><rdf:li rdf:resource="urn:miriam:obo.chebi:CHEBI:28997"/></rdf:Bag></bqbiol:is></rdf:Description></rdf:RDF></annotation></species>
<species metaid="metaid_M_DMAND" id="M_DMAND" name="D-mandelate" compartment="C_c" boundaryCondition="false" sboTerm="SBO:0000299"></species>
<species metaid="metaid_M_DMANDe" id="M_DMANDe" name="D-mandelate" compartment="C_e" boundaryCondition="false" sboTerm="SBO:0000299"></species>
<species metaid="metaid_M_DMIPC" id="M_DMIPC" name="Di-mannosyl-inositol-P-ceramide" compartment="C_c" boundaryCondition="false" sboTerm="SBO:0000299"><notes><body xmlns="http://www.w3.org/1999/xhtml"><p>FORMULA: C62H113NO27PR2</p></body></notes></species>
<species metaid="metaid_M_DMNAD" id="M_DMNAD" name="Deamido-NAD" compartment="C_c" boundaryCondition="false" sboTerm="SBO:0000299"></species>
<species metaid="metaid_M_DMPP" id="M_DMPP" name="Dimethylallyl diphosphate" compartment="C_c" boundaryCondition="false" sboTerm="SBO:0000299"><annotation><in:inchi xmlns:in="http://biomodels.net/inchi" metaid="metaid_M_DMPP_inchi">InChI=1/C5H12O7P2/c1-5(2)3-4-11-14(9,10)12-13(6,7)8/h3H,4H2,1-2H3,(H,9,10)(H2,6,7,8)</in:inchi><rdf:RDF xmlns:rdf="http://www.w3.org/1999/02/22-rdf-syntax-ns#" xmlns:dc="http://purl.org/dc/elements/1.1/" xmlns:dcterms="http://purl.org/dc/terms/" xmlns:vCard="http://www.w3.org/2001/vcard-rdf/3.0#" xmlns:bqbiol="http://biomodels.net/biology-qualifiers/" xmlns:bqmodel="http://biomodels.net/model-qualifiers/"><rdf:Description rdf:about="#metaid_M_DMPP"><bqbiol:is><rdf:Bag><rdf:li rdf:resource="#metaid_M_DMPP_inchi" /><rdf:li rdf:resource="urn:miriam:obo.chebi:CHEBI:16057"/></rdf:Bag></bqbiol:is></rdf:Description></rdf:RDF></annotation></species>
<species metaid="metaid_M_DMT" id="M_DMT" name="Dimethylterephthalate" compartment="C_c" boundaryCondition="false" sboTerm="SBO:0000299"></species>
<species metaid="metaid_M_DMTe" id="M_DMTe" name="Dimethylterephthalate" compartment="C_e" boundaryCondition="false" sboTerm="SBO:0000299"></species>
<species metaid="metaid_M_DNA" id="M_DNA" name="Deoxyribonucleic acid" compartment="C_c" boundaryCondition="false" sboTerm="SBO:0000299"></species>
<species metaid="metaid_M_DOROA" id="M_DOROA" name="(S)-Dihydroorotate" compartment="C_c" boundaryCondition="false" sboTerm="SBO:0000299"><annotation><in:inchi xmlns:in="http://biomodels.net/inchi" metaid="metaid_M_DOROA_inchi">InChI=1/C5H6N2O4/c8-3-1-2(4(9)10)6-5(11)7-3/h2H,1H2,(H,9,10)(H2,6,7,8,11)/p-1/t2-/m0/s1</in:inchi><rdf:RDF xmlns:rdf="http://www.w3.org/1999/02/22-rdf-syntax-ns#" xmlns:dc="http://purl.org/dc/elements/1.1/" xmlns:dcterms="http://purl.org/dc/terms/" xmlns:vCard="http://www.w3.org/2001/vcard-rdf/3.0#" xmlns:bqbiol="http://biomodels.net/biology-qualifiers/" xmlns:bqmodel="http://biomodels.net/model-qualifiers/"><rdf:Description rdf:about="#metaid_M_DOROA"><bqbiol:is><rdf:Bag><rdf:li rdf:resource="#metaid_M_DOROA_inchi" /><rdf:li rdf:resource="urn:miriam:obo.chebi:CHEBI:30864"/></rdf:Bag></bqbiol:is></rdf:Description></rdf:RDF></annotation></species>
<species metaid="metaid_M_DPCOA" id="M_DPCOA" name="Dephospho-CoA" compartment="C_c" boundaryCondition="false" sboTerm="SBO:0000299"><annotation><in:inchi xmlns:in="http://biomodels.net/inchi" metaid="metaid_M_DPCOA_inchi">InChI=1/C21H35N7O13P2S/c1-21(2,16(32)19(33)24-4-3-12(29)23-5-6-44)8-39-43(36,37)41-42(34,35)38-7-11-14(30)15(31)20(40-11)28-10-27-13-17(22)25-9-26-18(13)28/h9-11,14-16,20,30-32,44H,3-8H2,1-2H3,(H,23,29)(H,24,33)(H,34,35)(H,36,37)(H2,22,25,26)/t11-,14-,15-,16+,20-/m1/s1/f/h23-24,34,36H,22H2</in:inchi><rdf:RDF xmlns:rdf="http://www.w3.org/1999/02/22-rdf-syntax-ns#" xmlns:dc="http://purl.org/dc/elements/1.1/" xmlns:dcterms="http://purl.org/dc/terms/" xmlns:vCard="http://www.w3.org/2001/vcard-rdf/3.0#" xmlns:bqbiol="http://biomodels.net/biology-qualifiers/" xmlns:bqmodel="http://biomodels.net/model-qualifiers/"><rdf:Description rdf:about="#metaid_M_DPCOA"><bqbiol:is><rdf:Bag><rdf:li rdf:resource="#metaid_M_DPCOA_inchi" /><rdf:li rdf:resource="urn:miriam:obo.chebi:CHEBI:15468"/></rdf:Bag></bqbiol:is></rdf:Description></rdf:RDF></annotation></species>
<species metaid="metaid_M_DPTH" id="M_DPTH" name="2-[3-Carboxy-3-(methylammonio)propyl]-L-histidine" compartment="C_c" boundaryCondition="false" sboTerm="SBO:0000299"><annotation><in:inchi xmlns:in="http://biomodels.net/inchi" metaid="metaid_M_DPTH_inchi">InChI=1/C11H18N4O4/c1-13-8(11(18)19)2-3-9-14-5-6(15-9)4-7(12)10(16)17/h5,7-8,13H,2-4,12H2,1H3,(H,14,15)(H,16,17)(H,18,19)/p+1/t7-,8?/m0/s1/fC11H19N4O4/h13-14,16,18H/q+1</in:inchi><rdf:RDF xmlns:rdf="http://www.w3.org/1999/02/22-rdf-syntax-ns#" xmlns:dc="http://purl.org/dc/elements/1.1/" xmlns:dcterms="http://purl.org/dc/terms/" xmlns:vCard="http://www.w3.org/2001/vcard-rdf/3.0#" xmlns:bqbiol="http://biomodels.net/biology-qualifiers/" xmlns:bqmodel="http://biomodels.net/model-qualifiers/"><rdf:Description rdf:about="#metaid_M_DPTH"><bqbiol:is><rdf:Bag><rdf:li rdf:resource="#metaid_M_DPTH_inchi" /><rdf:li rdf:resource="urn:miriam:obo.chebi:CHEBI:16475"/></rdf:Bag></bqbiol:is></rdf:Description></rdf:RDF></annotation></species>
<species metaid="metaid_M_DQT" id="M_DQT" name="3-Dehydroquinate" compartment="C_c" boundaryCondition="false" sboTerm="SBO:0000299"><annotation><in:inchi xmlns:in="http://biomodels.net/inchi" metaid="metaid_M_DQT_inchi">InChI=1/C7H10O6/c8-3-1-7(13,6(11)12)2-4(9)5(3)10/h3,5,8,10,13H,1-2H2,(H,11,12)/p-1/t3-,5+,7-/m1/s1</in:inchi><rdf:RDF xmlns:rdf="http://www.w3.org/1999/02/22-rdf-syntax-ns#" xmlns:dc="http://purl.org/dc/elements/1.1/" xmlns:dcterms="http://purl.org/dc/terms/" xmlns:vCard="http://www.w3.org/2001/vcard-rdf/3.0#" xmlns:bqbiol="http://biomodels.net/biology-qualifiers/" xmlns:bqmodel="http://biomodels.net/model-qualifiers/"><rdf:Description rdf:about="#metaid_M_DQT"><bqbiol:is><rdf:Bag><rdf:li rdf:resource="#metaid_M_DQT_inchi" /><rdf:li rdf:resource="urn:miriam:obo.chebi:CHEBI:32364"/></rdf:Bag></bqbiol:is></rdf:Description></rdf:RDF></annotation></species>
<species metaid="metaid_M_DR1P" id="M_DR1P" name="Deoxy-ribose 1-phosphate" compartment="C_c" boundaryCondition="false" sboTerm="SBO:0000299"></species>
<species metaid="metaid_M_DSAM" id="M_DSAM" name="S-Adenosylmethioninamine" compartment="C_c" boundaryCondition="false" sboTerm="SBO:0000299"><annotation><in:inchi xmlns:in="http://biomodels.net/inchi" metaid="metaid_M_DSAM_inchi">InChI=1/C14H23N6O3S/c1-24(4-2-3-15)5-8-10(21)11(22)14(23-8)20-7-19-9-12(16)17-6-18-13(9)20/h6-8,10-11,14,21-22H,2-5,15H2,1H3,(H2,16,17,18)/q+1/t8-,10-,11-,14-,24?/m1/s1/f/h16H2</in:inchi><rdf:RDF xmlns:rdf="http://www.w3.org/1999/02/22-rdf-syntax-ns#" xmlns:dc="http://purl.org/dc/elements/1.1/" xmlns:dcterms="http://purl.org/dc/terms/" xmlns:vCard="http://www.w3.org/2001/vcard-rdf/3.0#" xmlns:bqbiol="http://biomodels.net/biology-qualifiers/" xmlns:bqmodel="http://biomodels.net/model-qualifiers/"><rdf:Description rdf:about="#metaid_M_DSAM"><bqbiol:is><rdf:Bag><rdf:li rdf:resource="#metaid_M_DSAM_inchi" /><rdf:li rdf:resource="urn:miriam:obo.chebi:CHEBI:15625"/></rdf:Bag></bqbiol:is></rdf:Description></rdf:RDF></annotation></species>
<species metaid="metaid_M_DT" id="M_DT" name="Thymidine" compartment="C_c" boundaryCondition="false" sboTerm="SBO:0000299"><annotation><in:inchi xmlns:in="http://biomodels.net/inchi" metaid="metaid_M_DT_inchi">InChI=1/C10H14N2O5/c1-5-3-12(10(16)11-9(5)15)8-2-6(14)7(4-13)17-8/h3,6-8,13-14H,2,4H2,1H3,(H,11,15,16)/t6-,7+,8+/m0/s1/f/h11H</in:inchi><rdf:RDF xmlns:rdf="http://www.w3.org/1999/02/22-rdf-syntax-ns#" xmlns:dc="http://purl.org/dc/elements/1.1/" xmlns:dcterms="http://purl.org/dc/terms/" xmlns:vCard="http://www.w3.org/2001/vcard-rdf/3.0#" xmlns:bqbiol="http://biomodels.net/biology-qualifiers/" xmlns:bqmodel="http://biomodels.net/model-qualifiers/"><rdf:Description rdf:about="#metaid_M_DT"><bqbiol:is><rdf:Bag><rdf:li rdf:resource="#metaid_M_DT_inchi" /><rdf:li rdf:resource="urn:miriam:obo.chebi:CHEBI:17748"/></rdf:Bag></bqbiol:is></rdf:Description></rdf:RDF></annotation></species>
<species metaid="metaid_M_DTB" id="M_DTB" name="Dethiobiotin" compartment="C_c" boundaryCondition="false" sboTerm="SBO:0000299"><annotation><in:inchi xmlns:in="http://biomodels.net/inchi" metaid="metaid_M_DTB_inchi">InChI=1/C10H18N2O3/c1-7-8(12-10(15)11-7)5-3-2-4-6-9(13)14/h7-8H,2-6H2,1H3,(H,13,14)(H2,11,12,15)/f/h11-13H</in:inchi><rdf:RDF xmlns:rdf="http://www.w3.org/1999/02/22-rdf-syntax-ns#" xmlns:dc="http://purl.org/dc/elements/1.1/" xmlns:dcterms="http://purl.org/dc/terms/" xmlns:vCard="http://www.w3.org/2001/vcard-rdf/3.0#" xmlns:bqbiol="http://biomodels.net/biology-qualifiers/" xmlns:bqmodel="http://biomodels.net/model-qualifiers/"><rdf:Description rdf:about="#metaid_M_DTB"><bqbiol:is><rdf:Bag><rdf:li rdf:resource="#metaid_M_DTB_inchi" /><rdf:li rdf:resource="urn:miriam:obo.chebi:CHEBI:16691"/></rdf:Bag></bqbiol:is></rdf:Description></rdf:RDF></annotation></species>
<species metaid="metaid_M_DTBe" id="M_DTBe" name="dethiobiotin" compartment="C_e" boundaryCondition="false" sboTerm="SBO:0000299"><annotation><in:inchi xmlns:in="http://biomodels.net/inchi" metaid="metaid_M_DTBe_inchi">InChI=1/C10H18N2O3/c1-7-8(12-10(15)11-7)5-3-2-4-6-9(13)14/h7-8H,2-6H2,1H3,(H,13,14)(H2,11,12,15)/f/h11-13H</in:inchi><rdf:RDF xmlns:rdf="http://www.w3.org/1999/02/22-rdf-syntax-ns#" xmlns:dc="http://purl.org/dc/elements/1.1/" xmlns:dcterms="http://purl.org/dc/terms/" xmlns:vCard="http://www.w3.org/2001/vcard-rdf/3.0#" xmlns:bqbiol="http://biomodels.net/biology-qualifiers/" xmlns:bqmodel="http://biomodels.net/model-qualifiers/"><rdf:Description rdf:about="#metaid_M_DTBe"><bqbiol:is><rdf:Bag><rdf:li rdf:resource="#metaid_M_DTBe_inchi" /><rdf:li rdf:resource="urn:miriam:obo.chebi:CHEBI:16691"/></rdf:Bag></bqbiol:is></rdf:Description></rdf:RDF></annotation></species>
<species metaid="metaid_M_DTDP" id="M_DTDP" name="dTDP" compartment="C_c" boundaryCondition="false" sboTerm="SBO:0000299"><annotation><in:inchi xmlns:in="http://biomodels.net/inchi" metaid="metaid_M_DTDP_inchi">InChI=1/C10H16N2O11P2/c1-5-3-12(10(15)11-9(5)14)8-2-6(13)7(22-8)4-21-25(19,20)23-24(16,17)18/h3,6-8,13H,2,4H2,1H3,(H,19,20)(H,11,14,15)(H2,16,17,18)/t6-,7+,8+/m0/s1/f/h11,16-17,19H</in:inchi><rdf:RDF xmlns:rdf="http://www.w3.org/1999/02/22-rdf-syntax-ns#" xmlns:dc="http://purl.org/dc/elements/1.1/" xmlns:dcterms="http://purl.org/dc/terms/" xmlns:vCard="http://www.w3.org/2001/vcard-rdf/3.0#" xmlns:bqbiol="http://biomodels.net/biology-qualifiers/" xmlns:bqmodel="http://biomodels.net/model-qualifiers/"><rdf:Description rdf:about="#metaid_M_DTDP"><bqbiol:is><rdf:Bag><rdf:li rdf:resource="#metaid_M_DTDP_inchi" /><rdf:li rdf:resource="urn:miriam:obo.chebi:CHEBI:18075"/></rdf:Bag></bqbiol:is></rdf:Description></rdf:RDF></annotation></species>
<species metaid="metaid_M_DTMP" id="M_DTMP" name="dTMP" compartment="C_c" boundaryCondition="false" sboTerm="SBO:0000299"><annotation><in:inchi xmlns:in="http://biomodels.net/inchi" metaid="metaid_M_DTMP_inchi">InChI=1/C10H15N2O8P/c1-5-3-12(10(15)11-9(5)14)8-2-6(13)7(20-8)4-19-21(16,17)18/h3,6-8,13H,2,4H2,1H3,(H,11,14,15)(H2,16,17,18)/t6-,7+,8+/m0/s1/f/h11,16-17H</in:inchi><rdf:RDF xmlns:rdf="http://www.w3.org/1999/02/22-rdf-syntax-ns#" xmlns:dc="http://purl.org/dc/elements/1.1/" xmlns:dcterms="http://purl.org/dc/terms/" xmlns:vCard="http://www.w3.org/2001/vcard-rdf/3.0#" xmlns:bqbiol="http://biomodels.net/biology-qualifiers/" xmlns:bqmodel="http://biomodels.net/model-qualifiers/"><rdf:Description rdf:about="#metaid_M_DTMP"><bqbiol:is><rdf:Bag><rdf:li rdf:resource="#metaid_M_DTMP_inchi" /><rdf:li rdf:resource="urn:miriam:obo.chebi:CHEBI:17013"/></rdf:Bag></bqbiol:is></rdf:Description></rdf:RDF></annotation></species>
<species metaid="metaid_M_DTTP" id="M_DTTP" name="dTTP" compartment="C_c" boundaryCondition="false" sboTerm="SBO:0000299"><annotation><in:inchi xmlns:in="http://biomodels.net/inchi" metaid="metaid_M_DTTP_inchi">InChI=1/C10H17N2O14P3/c1-5-3-12(10(15)11-9(5)14)8-2-6(13)7(24-8)4-23-28(19,20)26-29(21,22)25-27(16,17)18/h3,6-8,13H,2,4H2,1H3,(H,19,20)(H,21,22)(H,11,14,15)(H2,16,17,18)/t6-,7+,8+/m0/s1/f/h11,16-17,19,21H</in:inchi><rdf:RDF xmlns:rdf="http://www.w3.org/1999/02/22-rdf-syntax-ns#" xmlns:dc="http://purl.org/dc/elements/1.1/" xmlns:dcterms="http://purl.org/dc/terms/" xmlns:vCard="http://www.w3.org/2001/vcard-rdf/3.0#" xmlns:bqbiol="http://biomodels.net/biology-qualifiers/" xmlns:bqmodel="http://biomodels.net/model-qualifiers/"><rdf:Description rdf:about="#metaid_M_DTTP"><bqbiol:is><rdf:Bag><rdf:li rdf:resource="#metaid_M_DTTP_inchi" /><rdf:li rdf:resource="urn:miriam:obo.chebi:CHEBI:18077"/></rdf:Bag></bqbiol:is></rdf:Description></rdf:RDF></annotation></species>
<species metaid="metaid_M_DU" id="M_DU" name="Deoxyuridine" compartment="C_c" boundaryCondition="false" sboTerm="SBO:0000299"><annotation><in:inchi xmlns:in="http://biomodels.net/inchi" metaid="metaid_M_DU_inchi">InChI=1/C9H12N2O5/c12-4-6-5(13)3-8(16-6)11-2-1-7(14)10-9(11)15/h1-2,5-6,8,12-13H,3-4H2,(H,10,14,15)/t5-,6+,8?/m0/s1</in:inchi><rdf:RDF xmlns:rdf="http://www.w3.org/1999/02/22-rdf-syntax-ns#" xmlns:dc="http://purl.org/dc/elements/1.1/" xmlns:dcterms="http://purl.org/dc/terms/" xmlns:vCard="http://www.w3.org/2001/vcard-rdf/3.0#" xmlns:bqbiol="http://biomodels.net/biology-qualifiers/" xmlns:bqmodel="http://biomodels.net/model-qualifiers/"><rdf:Description rdf:about="#metaid_M_DU"><bqbiol:is><rdf:Bag><rdf:li rdf:resource="#metaid_M_DU_inchi" /><rdf:li rdf:resource="urn:miriam:obo.chebi:CHEBI:16450"/></rdf:Bag></bqbiol:is></rdf:Description></rdf:RDF></annotation></species>
<species metaid="metaid_M_DUDP" id="M_DUDP" name="dUDP" compartment="C_c" boundaryCondition="false" sboTerm="SBO:0000299"><annotation><in:inchi xmlns:in="http://biomodels.net/inchi" metaid="metaid_M_DUDP_inchi">InChI=1/C9H14N2O11P2/c12-5-3-8(11-2-1-7(13)10-9(11)14)21-6(5)4-20-24(18,19)22-23(15,16)17/h1-2,5-6,8,12H,3-4H2,(H,18,19)(H,10,13,14)(H2,15,16,17)/t5?,6-,8-/m1/s1</in:inchi><rdf:RDF xmlns:rdf="http://www.w3.org/1999/02/22-rdf-syntax-ns#" xmlns:dc="http://purl.org/dc/elements/1.1/" xmlns:dcterms="http://purl.org/dc/terms/" xmlns:vCard="http://www.w3.org/2001/vcard-rdf/3.0#" xmlns:bqbiol="http://biomodels.net/biology-qualifiers/" xmlns:bqmodel="http://biomodels.net/model-qualifiers/"><rdf:Description rdf:about="#metaid_M_DUDP"><bqbiol:is><rdf:Bag><rdf:li rdf:resource="#metaid_M_DUDP_inchi" /><rdf:li rdf:resource="urn:miriam:obo.chebi:CHEBI:28850"/></rdf:Bag></bqbiol:is></rdf:Description></rdf:RDF></annotation></species>
<species metaid="metaid_M_DUMP" id="M_DUMP" name="dUMP" compartment="C_c" boundaryCondition="false" sboTerm="SBO:0000299"><annotation><in:inchi xmlns:in="http://biomodels.net/inchi" metaid="metaid_M_DUMP_inchi">InChI=1/C9H13N2O8P/c12-5-3-8(11-2-1-7(13)10-9(11)14)19-6(5)4-18-20(15,16)17/h1-2,5-6,8,12H,3-4H2,(H,10,13,14)(H2,15,16,17)/t5-,6+,8+/m0/s1</in:inchi><rdf:RDF xmlns:rdf="http://www.w3.org/1999/02/22-rdf-syntax-ns#" xmlns:dc="http://purl.org/dc/elements/1.1/" xmlns:dcterms="http://purl.org/dc/terms/" xmlns:vCard="http://www.w3.org/2001/vcard-rdf/3.0#" xmlns:bqbiol="http://biomodels.net/biology-qualifiers/" xmlns:bqmodel="http://biomodels.net/model-qualifiers/"><rdf:Description rdf:about="#metaid_M_DUMP"><bqbiol:is><rdf:Bag><rdf:li rdf:resource="#metaid_M_DUMP_inchi" /><rdf:li rdf:resource="urn:miriam:obo.chebi:CHEBI:17622"/></rdf:Bag></bqbiol:is></rdf:Description></rdf:RDF></annotation></species>
<species metaid="metaid_M_DUTP" id="M_DUTP" name="dUTP" compartment="C_c" boundaryCondition="false" sboTerm="SBO:0000299"><annotation><in:inchi xmlns:in="http://biomodels.net/inchi" metaid="metaid_M_DUTP_inchi">InChI=1/C9H15N2O14P3/c12-5-3-8(11-2-1-7(13)10-9(11)14)23-6(5)4-22-27(18,19)25-28(20,21)24-26(15,16)17/h1-2,5-6,8,12H,3-4H2,(H,18,19)(H,20,21)(H,10,13,14)(H2,15,16,17)/t5-,6+,8+/m0/s1</in:inchi><rdf:RDF xmlns:rdf="http://www.w3.org/1999/02/22-rdf-syntax-ns#" xmlns:dc="http://purl.org/dc/elements/1.1/" xmlns:dcterms="http://purl.org/dc/terms/" xmlns:vCard="http://www.w3.org/2001/vcard-rdf/3.0#" xmlns:bqbiol="http://biomodels.net/biology-qualifiers/" xmlns:bqmodel="http://biomodels.net/model-qualifiers/"><rdf:Description rdf:about="#metaid_M_DUTP"><bqbiol:is><rdf:Bag><rdf:li rdf:resource="#metaid_M_DUTP_inchi" /><rdf:li rdf:resource="urn:miriam:obo.chebi:CHEBI:17625"/></rdf:Bag></bqbiol:is></rdf:Description></rdf:RDF></annotation></species>
<species metaid="metaid_M_E" id="M_E" name="D-Erythrose" compartment="C_c" boundaryCondition="false" sboTerm="SBO:0000299"><annotation><in:inchi xmlns:in="http://biomodels.net/inchi" metaid="metaid_M_E_inchi">InChI=1/C4H8O4/c5-1-3(7)4(8)2-6/h1,3-4,6-8H,2H2/t3-,4+/m0/s1</in:inchi><rdf:RDF xmlns:rdf="http://www.w3.org/1999/02/22-rdf-syntax-ns#" xmlns:dc="http://purl.org/dc/elements/1.1/" xmlns:dcterms="http://purl.org/dc/terms/" xmlns:vCard="http://www.w3.org/2001/vcard-rdf/3.0#" xmlns:bqbiol="http://biomodels.net/biology-qualifiers/" xmlns:bqmodel="http://biomodels.net/model-qualifiers/"><rdf:Description rdf:about="#metaid_M_E"><bqbiol:is><rdf:Bag><rdf:li rdf:resource="#metaid_M_E_inchi" /><rdf:li rdf:resource="urn:miriam:obo.chebi:CHEBI:27904"/></rdf:Bag></bqbiol:is></rdf:Description></rdf:RDF></annotation></species>
<species metaid="metaid_M_E4P" id="M_E4P" name="D-Erythrose 4-phosphate" compartment="C_c" boundaryCondition="false" sboTerm="SBO:0000299"><annotation><in:inchi xmlns:in="http://biomodels.net/inchi" metaid="metaid_M_E4P_inchi">InChI=1/C4H9O7P/c5-1-3(6)4(7)2-11-12(8,9)10/h1,3-4,6-7H,2H2,(H2,8,9,10)/p-2/t3-,4+/m0/s1</in:inchi><rdf:RDF xmlns:rdf="http://www.w3.org/1999/02/22-rdf-syntax-ns#" xmlns:dc="http://purl.org/dc/elements/1.1/" xmlns:dcterms="http://purl.org/dc/terms/" xmlns:vCard="http://www.w3.org/2001/vcard-rdf/3.0#" xmlns:bqbiol="http://biomodels.net/biology-qualifiers/" xmlns:bqmodel="http://biomodels.net/model-qualifiers/"><rdf:Description rdf:about="#metaid_M_E4P"><bqbiol:is><rdf:Bag><rdf:li rdf:resource="#metaid_M_E4P_inchi" /><rdf:li rdf:resource="urn:miriam:obo.chebi:CHEBI:16897"/></rdf:Bag></bqbiol:is></rdf:Description></rdf:RDF></annotation></species>
<species metaid="metaid_M_Ee" id="M_Ee" name="D-Erythrose" compartment="C_e" boundaryCondition="false" sboTerm="SBO:0000299"><annotation><in:inchi xmlns:in="http://biomodels.net/inchi" metaid="metaid_M_Ee_inchi">InChI=1/C4H8O4/c5-1-3(7)4(8)2-6/h1,3-4,6-8H,2H2/t3-,4+/m0/s1</in:inchi><rdf:RDF xmlns:rdf="http://www.w3.org/1999/02/22-rdf-syntax-ns#" xmlns:dc="http://purl.org/dc/elements/1.1/" xmlns:dcterms="http://purl.org/dc/terms/" xmlns:vCard="http://www.w3.org/2001/vcard-rdf/3.0#" xmlns:bqbiol="http://biomodels.net/biology-qualifiers/" xmlns:bqmodel="http://biomodels.net/model-qualifiers/"><rdf:Description rdf:about="#metaid_M_Ee"><bqbiol:is><rdf:Bag><rdf:li rdf:resource="#metaid_M_Ee_inchi" /><rdf:li rdf:resource="urn:miriam:obo.chebi:CHEBI:27904"/></rdf:Bag></bqbiol:is></rdf:Description></rdf:RDF></annotation></species>
<species metaid="metaid_M_EOL" id="M_EOL" name="Erythritol" compartment="C_c" boundaryCondition="false" sboTerm="SBO:0000299"><annotation><in:inchi xmlns:in="http://biomodels.net/inchi" metaid="metaid_M_EOL_inchi">InChI=1/C4H10O4/c5-1-3(7)4(8)2-6/h3-8H,1-2H2/t3-,4+</in:inchi><rdf:RDF xmlns:rdf="http://www.w3.org/1999/02/22-rdf-syntax-ns#" xmlns:dc="http://purl.org/dc/elements/1.1/" xmlns:dcterms="http://purl.org/dc/terms/" xmlns:vCard="http://www.w3.org/2001/vcard-rdf/3.0#" xmlns:bqbiol="http://biomodels.net/biology-qualifiers/" xmlns:bqmodel="http://biomodels.net/model-qualifiers/"><rdf:Description rdf:about="#metaid_M_EOL"><bqbiol:is><rdf:Bag><rdf:li rdf:resource="#metaid_M_EOL_inchi" /><rdf:li rdf:resource="urn:miriam:obo.chebi:CHEBI:17113"/></rdf:Bag></bqbiol:is></rdf:Description></rdf:RDF></annotation></species>
<species metaid="metaid_M_EOLe" id="M_EOLe" name="Erythritol" compartment="C_e" boundaryCondition="false" sboTerm="SBO:0000299"><annotation><in:inchi xmlns:in="http://biomodels.net/inchi" metaid="metaid_M_EOLe_inchi">InChI=1/C4H10O4/c5-1-3(7)4(8)2-6/h3-8H,1-2H2/t3-,4+</in:inchi><rdf:RDF xmlns:rdf="http://www.w3.org/1999/02/22-rdf-syntax-ns#" xmlns:dc="http://purl.org/dc/elements/1.1/" xmlns:dcterms="http://purl.org/dc/terms/" xmlns:vCard="http://www.w3.org/2001/vcard-rdf/3.0#" xmlns:bqbiol="http://biomodels.net/biology-qualifiers/" xmlns:bqmodel="http://biomodels.net/model-qualifiers/"><rdf:Description rdf:about="#metaid_M_EOLe"><bqbiol:is><rdf:Bag><rdf:li rdf:resource="#metaid_M_EOLe_inchi" /><rdf:li rdf:resource="urn:miriam:obo.chebi:CHEBI:17113"/></rdf:Bag></bqbiol:is></rdf:Description></rdf:RDF></annotation></species>
<species metaid="metaid_M_EPST" id="M_EPST" name="Episterol" compartment="C_c" boundaryCondition="false" sboTerm="SBO:0000299"><annotation><in:inchi xmlns:in="http://biomodels.net/inchi" metaid="metaid_M_EPST_inchi">InChI=1/C28H46O/c1-18(2)19(3)7-8-20(4)24-11-12-25-23-10-9-21-17-22(29)13-15-27(21,5)26(23)14-16-28(24,25)6/h10,18,20-22,24-26,29H,3,7-9,11-17H2,1-2,4-6H3/t20-,21+,22+,24-,25+,26+,27+,28-/m1/s1</in:inchi><rdf:RDF xmlns:rdf="http://www.w3.org/1999/02/22-rdf-syntax-ns#" xmlns:dc="http://purl.org/dc/elements/1.1/" xmlns:dcterms="http://purl.org/dc/terms/" xmlns:vCard="http://www.w3.org/2001/vcard-rdf/3.0#" xmlns:bqbiol="http://biomodels.net/biology-qualifiers/" xmlns:bqmodel="http://biomodels.net/model-qualifiers/"><rdf:Description rdf:about="#metaid_M_EPST"><bqbiol:is><rdf:Bag><rdf:li rdf:resource="#metaid_M_EPST_inchi" /><rdf:li rdf:resource="urn:miriam:obo.chebi:CHEBI:23929"/></rdf:Bag></bqbiol:is></rdf:Description></rdf:RDF></annotation></species>
<species metaid="metaid_M_ERGOD" id="M_ERGOD" name="Ergosta-5,7-dienol" compartment="C_c" boundaryCondition="false" sboTerm="SBO:0000299"></species>
<species metaid="metaid_M_ERGOSE" id="M_ERGOSE" name="Ergosterolester" compartment="C_c" boundaryCondition="false" sboTerm="SBO:0000299"></species>
<species metaid="metaid_M_ERGOST" id="M_ERGOST" name="Ergosterol" compartment="C_c" boundaryCondition="false" sboTerm="SBO:0000299"><annotation><in:inchi xmlns:in="http://biomodels.net/inchi" metaid="metaid_M_ERGOST_inchi">InChI=1/C28H44O/c1-18(2)19(3)7-8-20(4)24-11-12-25-23-10-9-21-17-22(29)13-15-27(21,5)26(23)14-16-28(24,25)6/h7-10,18-20,22,24-26,29H,11-17H2,1-6H3/b8-7+/t19-,20+,22-,24+,25-,26-,27-,28+/m0/s1</in:inchi><rdf:RDF xmlns:rdf="http://www.w3.org/1999/02/22-rdf-syntax-ns#" xmlns:dc="http://purl.org/dc/elements/1.1/" xmlns:dcterms="http://purl.org/dc/terms/" xmlns:vCard="http://www.w3.org/2001/vcard-rdf/3.0#" xmlns:bqbiol="http://biomodels.net/biology-qualifiers/" xmlns:bqmodel="http://biomodels.net/model-qualifiers/"><rdf:Description rdf:about="#metaid_M_ERGOST"><bqbiol:is><rdf:Bag><rdf:li rdf:resource="#metaid_M_ERGOST_inchi" /><rdf:li rdf:resource="urn:miriam:obo.chebi:CHEBI:16933"/></rdf:Bag></bqbiol:is></rdf:Description></rdf:RDF></annotation></species>
<species metaid="metaid_M_ERGOT" id="M_ERGOT" name="Ergosta-5,7,22,24-tetraenol" compartment="C_c" boundaryCondition="false" sboTerm="SBO:0000299"></species>
<species metaid="metaid_M_ETH" id="M_ETH" name="Ethanol" compartment="C_c" boundaryCondition="false" sboTerm="SBO:0000299"><annotation><in:inchi xmlns:in="http://biomodels.net/inchi" metaid="metaid_M_ETH_inchi">InChI=1/C2H6O/c1-2-3/h3H,2H2,1H3</in:inchi><rdf:RDF xmlns:rdf="http://www.w3.org/1999/02/22-rdf-syntax-ns#" xmlns:dc="http://purl.org/dc/elements/1.1/" xmlns:dcterms="http://purl.org/dc/terms/" xmlns:vCard="http://www.w3.org/2001/vcard-rdf/3.0#" xmlns:bqbiol="http://biomodels.net/biology-qualifiers/" xmlns:bqmodel="http://biomodels.net/model-qualifiers/"><rdf:Description rdf:about="#metaid_M_ETH"><bqbiol:is><rdf:Bag><rdf:li rdf:resource="#metaid_M_ETH_inchi" /><rdf:li rdf:resource="urn:miriam:obo.chebi:CHEBI:16236"/></rdf:Bag></bqbiol:is></rdf:Description></rdf:RDF></annotation></species>
<species metaid="metaid_M_ETHe" id="M_ETHe" name="Ethanol" compartment="C_e" boundaryCondition="false" sboTerm="SBO:0000299"><annotation><in:inchi xmlns:in="http://biomodels.net/inchi" metaid="metaid_M_ETHe_inchi">InChI=1/C2H6O/c1-2-3/h3H,2H2,1H3</in:inchi><rdf:RDF xmlns:rdf="http://www.w3.org/1999/02/22-rdf-syntax-ns#" xmlns:dc="http://purl.org/dc/elements/1.1/" xmlns:dcterms="http://purl.org/dc/terms/" xmlns:vCard="http://www.w3.org/2001/vcard-rdf/3.0#" xmlns:bqbiol="http://biomodels.net/biology-qualifiers/" xmlns:bqmodel="http://biomodels.net/model-qualifiers/"><rdf:Description rdf:about="#metaid_M_ETHe"><bqbiol:is><rdf:Bag><rdf:li rdf:resource="#metaid_M_ETHe_inchi" /><rdf:li rdf:resource="urn:miriam:obo.chebi:CHEBI:16236"/></rdf:Bag></bqbiol:is></rdf:Description></rdf:RDF></annotation></species>
<species metaid="metaid_M_ETHm" id="M_ETHm" name="Ethanol" compartment="C_m" boundaryCondition="false" sboTerm="SBO:0000299"><annotation><in:inchi xmlns:in="http://biomodels.net/inchi" metaid="metaid_M_ETHm_inchi">InChI=1/C2H6O/c1-2-3/h3H,2H2,1H3</in:inchi><rdf:RDF xmlns:rdf="http://www.w3.org/1999/02/22-rdf-syntax-ns#" xmlns:dc="http://purl.org/dc/elements/1.1/" xmlns:dcterms="http://purl.org/dc/terms/" xmlns:vCard="http://www.w3.org/2001/vcard-rdf/3.0#" xmlns:bqbiol="http://biomodels.net/biology-qualifiers/" xmlns:bqmodel="http://biomodels.net/model-qualifiers/"><rdf:Description rdf:about="#metaid_M_ETHm"><bqbiol:is><rdf:Bag><rdf:li rdf:resource="#metaid_M_ETHm_inchi" /><rdf:li rdf:resource="urn:miriam:obo.chebi:CHEBI:16236"/></rdf:Bag></bqbiol:is></rdf:Description></rdf:RDF></annotation></species>
<species metaid="metaid_M_EU" id="M_EU" name="L-Erythrulose" compartment="C_c" boundaryCondition="false" sboTerm="SBO:0000299"><annotation><in:inchi xmlns:in="http://biomodels.net/inchi" metaid="metaid_M_EU_inchi">InChI=1/C4H8O4/c5-1-3(7)4(8)2-6/h3,5-7H,1-2H2/t3-/m0/s1</in:inchi><rdf:RDF xmlns:rdf="http://www.w3.org/1999/02/22-rdf-syntax-ns#" xmlns:dc="http://purl.org/dc/elements/1.1/" xmlns:dcterms="http://purl.org/dc/terms/" xmlns:vCard="http://www.w3.org/2001/vcard-rdf/3.0#" xmlns:bqbiol="http://biomodels.net/biology-qualifiers/" xmlns:bqmodel="http://biomodels.net/model-qualifiers/"><rdf:Description rdf:about="#metaid_M_EU"><bqbiol:is><rdf:Bag><rdf:li rdf:resource="#metaid_M_EU_inchi" /><rdf:li rdf:resource="urn:miriam:obo.chebi:CHEBI:27913"/></rdf:Bag></bqbiol:is></rdf:Description></rdf:RDF></annotation></species>
<species metaid="metaid_M_EU1P" id="M_EU1P" name="L-Erythrulose 1-phosphate" compartment="C_c" boundaryCondition="false" sboTerm="SBO:0000299"><annotation><in:inchi xmlns:in="http://biomodels.net/inchi" metaid="metaid_M_EU1P_inchi">InChI=1/C4H9O7P/c5-1-3(6)4(7)2-11-12(8,9)10/h3,5-6H,1-2H2,(H2,8,9,10)/t3-/m0/s1/f/h8-9H</in:inchi><rdf:RDF xmlns:rdf="http://www.w3.org/1999/02/22-rdf-syntax-ns#" xmlns:dc="http://purl.org/dc/elements/1.1/" xmlns:dcterms="http://purl.org/dc/terms/" xmlns:vCard="http://www.w3.org/2001/vcard-rdf/3.0#" xmlns:bqbiol="http://biomodels.net/biology-qualifiers/" xmlns:bqmodel="http://biomodels.net/model-qualifiers/"><rdf:Description rdf:about="#metaid_M_EU1P"><bqbiol:is><rdf:Bag><rdf:li rdf:resource="#metaid_M_EU1P_inchi" /><rdf:li rdf:resource="urn:miriam:obo.chebi:CHEBI:17063"/></rdf:Bag></bqbiol:is></rdf:Description></rdf:RDF></annotation></species>
<species metaid="metaid_M_EUe" id="M_EUe" name="L-Erythrulose" compartment="C_e" boundaryCondition="false" sboTerm="SBO:0000299"><annotation><in:inchi xmlns:in="http://biomodels.net/inchi" metaid="metaid_M_EUe_inchi">InChI=1/C4H8O4/c5-1-3(7)4(8)2-6/h3,5-7H,1-2H2/t3-/m0/s1</in:inchi><rdf:RDF xmlns:rdf="http://www.w3.org/1999/02/22-rdf-syntax-ns#" xmlns:dc="http://purl.org/dc/elements/1.1/" xmlns:dcterms="http://purl.org/dc/terms/" xmlns:vCard="http://www.w3.org/2001/vcard-rdf/3.0#" xmlns:bqbiol="http://biomodels.net/biology-qualifiers/" xmlns:bqmodel="http://biomodels.net/model-qualifiers/"><rdf:Description rdf:about="#metaid_M_EUe"><bqbiol:is><rdf:Bag><rdf:li rdf:resource="#metaid_M_EUe_inchi" /><rdf:li rdf:resource="urn:miriam:obo.chebi:CHEBI:27913"/></rdf:Bag></bqbiol:is></rdf:Description></rdf:RDF></annotation></species>
<species metaid="metaid_M_F26P" id="M_F26P" name="D-Fructose 2,6-bisphosphate" compartment="C_c" boundaryCondition="false" sboTerm="SBO:0000299"><annotation><in:inchi xmlns:in="http://biomodels.net/inchi" metaid="metaid_M_F26P_inchi">InChI=1/C6H14O12P2/c7-2-6(18-20(13,14)15)5(9)4(8)3(17-6)1-16-19(10,11)12/h3-5,7-9H,1-2H2,(H2,10,11,12)(H2,13,14,15)/t3-,4-,5+,6+/m1/s1/f/h10-11,13-14H</in:inchi><rdf:RDF xmlns:rdf="http://www.w3.org/1999/02/22-rdf-syntax-ns#" xmlns:dc="http://purl.org/dc/elements/1.1/" xmlns:dcterms="http://purl.org/dc/terms/" xmlns:vCard="http://www.w3.org/2001/vcard-rdf/3.0#" xmlns:bqbiol="http://biomodels.net/biology-qualifiers/" xmlns:bqmodel="http://biomodels.net/model-qualifiers/"><rdf:Description rdf:about="#metaid_M_F26P"><bqbiol:is><rdf:Bag><rdf:li rdf:resource="#metaid_M_F26P_inchi" /><rdf:li rdf:resource="urn:miriam:obo.chebi:CHEBI:28602"/></rdf:Bag></bqbiol:is></rdf:Description></rdf:RDF></annotation></species>
<species metaid="metaid_M_F6P" id="M_F6P" name="beta-D-Fructose 6-phosphate" compartment="C_c" boundaryCondition="false" sboTerm="SBO:0000299"></species>
<species metaid="metaid_M_FADH2m" id="M_FADH2m" name="FADH2" compartment="C_m" boundaryCondition="false" sboTerm="SBO:0000299"><annotation><in:inchi xmlns:in="http://biomodels.net/inchi" metaid="metaid_M_FADH2m_inchi">InChI=1/C27H35N9O15P2/c1-10-3-12-13(4-11(10)2)35(24-18(32-12)25(42)34-27(43)33-24)5-14(37)19(39)15(38)6-48-52(44,45)51-53(46,47)49-7-16-20(40)21(41)26(50-16)36-9-31-17-22(28)29-8-30-23(17)36/h3-4,8-9,14-16,19-21,26,32,37-41H,5-7H2,1-2H3,(H,44,45)(H,46,47)(H2,28,29,30)(H2,33,34,42,43)/t14-,15+,16+,19-,20+,21+,26+/m0/s1/f/h33-34,44,46H,28H2</in:inchi><rdf:RDF xmlns:rdf="http://www.w3.org/1999/02/22-rdf-syntax-ns#" xmlns:dc="http://purl.org/dc/elements/1.1/" xmlns:dcterms="http://purl.org/dc/terms/" xmlns:vCard="http://www.w3.org/2001/vcard-rdf/3.0#" xmlns:bqbiol="http://biomodels.net/biology-qualifiers/" xmlns:bqmodel="http://biomodels.net/model-qualifiers/"><rdf:Description rdf:about="#metaid_M_FADH2m"><bqbiol:is><rdf:Bag><rdf:li rdf:resource="#metaid_M_FADH2m_inchi" /><rdf:li rdf:resource="urn:miriam:obo.chebi:CHEBI:17877"/></rdf:Bag></bqbiol:is></rdf:Description></rdf:RDF></annotation></species>
<species metaid="metaid_M_FADm" id="M_FADm" name="FAD" compartment="C_m" boundaryCondition="false" sboTerm="SBO:0000299"><annotation><in:inchi xmlns:in="http://biomodels.net/inchi" metaid="metaid_M_FADm_inchi">InChI=1/C27H33N9O15P2/c1-10-3-12-13(4-11(10)2)35(24-18(32-12)25(42)34-27(43)33-24)5-14(37)19(39)15(38)6-48-52(44,45)51-53(46,47)49-7-16-20(40)21(41)26(50-16)36-9-31-17-22(28)29-8-30-23(17)36/h3-4,8-9,14-16,19-21,26,37-41H,5-7H2,1-2H3,(H,44,45)(H,46,47)(H2,28,29,30)(H,34,42,43)/t14-,15+,16+,19-,20+,21+,26+/m0/s1/f/h34,44,46H,28H2</in:inchi><rdf:RDF xmlns:rdf="http://www.w3.org/1999/02/22-rdf-syntax-ns#" xmlns:dc="http://purl.org/dc/elements/1.1/" xmlns:dcterms="http://purl.org/dc/terms/" xmlns:vCard="http://www.w3.org/2001/vcard-rdf/3.0#" xmlns:bqbiol="http://biomodels.net/biology-qualifiers/" xmlns:bqmodel="http://biomodels.net/model-qualifiers/"><rdf:Description rdf:about="#metaid_M_FADm"><bqbiol:is><rdf:Bag><rdf:li rdf:resource="#metaid_M_FADm_inchi" /><rdf:li rdf:resource="urn:miriam:obo.chebi:CHEBI:16238"/></rdf:Bag></bqbiol:is></rdf:Description></rdf:RDF></annotation></species>
<species metaid="metaid_M_FALD" id="M_FALD" name="Formaldehyde" compartment="C_c" boundaryCondition="false" sboTerm="SBO:0000299"><annotation><in:inchi xmlns:in="http://biomodels.net/inchi" metaid="metaid_M_FALD_inchi">InChI=1/CH2O/c1-2/h1H2</in:inchi><rdf:RDF xmlns:rdf="http://www.w3.org/1999/02/22-rdf-syntax-ns#" xmlns:dc="http://purl.org/dc/elements/1.1/" xmlns:dcterms="http://purl.org/dc/terms/" xmlns:vCard="http://www.w3.org/2001/vcard-rdf/3.0#" xmlns:bqbiol="http://biomodels.net/biology-qualifiers/" xmlns:bqmodel="http://biomodels.net/model-qualifiers/"><rdf:Description rdf:about="#metaid_M_FALD"><bqbiol:is><rdf:Bag><rdf:li rdf:resource="#metaid_M_FALD_inchi" /><rdf:li rdf:resource="urn:miriam:obo.chebi:CHEBI:16842"/></rdf:Bag></bqbiol:is></rdf:Description></rdf:RDF></annotation></species>
<species metaid="metaid_M_FDP" id="M_FDP" name="beta-D-Fructose 1,6-bisphosphate" compartment="C_c" boundaryCondition="false" sboTerm="SBO:0000299"></species>
<species metaid="metaid_M_FER" id="M_FER" name="Ferulic acid" compartment="C_c" boundaryCondition="false" sboTerm="SBO:0000299"></species>
<species metaid="metaid_M_FERCOA" id="M_FERCOA" name="trans-feruloyl-CoA" compartment="C_c" boundaryCondition="false" sboTerm="SBO:0000299"><annotation><in:inchi xmlns:in="http://biomodels.net/inchi" metaid="metaid_M_FERCOA_inchi">InChI=1/C31H44N7O19P3S/c1-31(2,26(43)29(44)34-9-8-21(40)33-10-11-61-22(41)7-5-17-4-6-18(39)19(12-17)52-3)14-54-60(50,51)57-59(48,49)53-13-20-25(56-58(45,46)47)24(42)30(55-20)38-16-37-23-27(32)35-15-36-28(23)38/h4-7,12,15-16,20,24-26,30,39,42-43H,8-11,13-14H2,1-3H3,(H,33,40)(H,34,44)(H,48,49)(H,50,51)(H2,32,35,36)(H2,45,46,47)/b7-5+/t20-,24-,25-,26+,30-/m1/s1/f/h33-34,45-46,48,50H,32H2</in:inchi><rdf:RDF xmlns:rdf="http://www.w3.org/1999/02/22-rdf-syntax-ns#" xmlns:dc="http://purl.org/dc/elements/1.1/" xmlns:dcterms="http://purl.org/dc/terms/" xmlns:vCard="http://www.w3.org/2001/vcard-rdf/3.0#" xmlns:bqbiol="http://biomodels.net/biology-qualifiers/" xmlns:bqmodel="http://biomodels.net/model-qualifiers/"><rdf:Description rdf:about="#metaid_M_FERCOA"><bqbiol:is><rdf:Bag><rdf:li rdf:resource="#metaid_M_FERCOA_inchi" /><rdf:li rdf:resource="urn:miriam:obo.chebi:CHEBI:15511"/></rdf:Bag></bqbiol:is></rdf:Description></rdf:RDF></annotation></species>
<species metaid="metaid_M_FERe" id="M_FERe" name="Ferulic acid" compartment="C_e" boundaryCondition="false" sboTerm="SBO:0000299"></species>
<species metaid="metaid_M_FERHCOA" id="M_FERHCOA" name="4-hydroxy-3-methoxyphenyl-beta-hydroxypropionyl-CoA" compartment="C_c" boundaryCondition="false" sboTerm="SBO:0000299"></species>
<species metaid="metaid_M_FERIm" id="M_FERIm" name="Ferricytochrome c" compartment="C_m" boundaryCondition="false" sboTerm="SBO:0000299"><notes><body xmlns="http://www.w3.org/1999/xhtml"><p>FORMULA: C42H44FeN8O8S2R4</p></body></notes><annotation><rdf:RDF xmlns:rdf="http://www.w3.org/1999/02/22-rdf-syntax-ns#" xmlns:dc="http://purl.org/dc/elements/1.1/" xmlns:dcterms="http://purl.org/dc/terms/" xmlns:vCard="http://www.w3.org/2001/vcard-rdf/3.0#" xmlns:bqbiol="http://biomodels.net/biology-qualifiers/" xmlns:bqmodel="http://biomodels.net/model-qualifiers/"><rdf:Description rdf:about="#metaid_M_FERIm"><bqbiol:is><rdf:Bag><rdf:li rdf:resource="urn:miriam:obo.chebi:CHEBI:15991"/></rdf:Bag></bqbiol:is></rdf:Description></rdf:RDF></annotation></species>
<species metaid="metaid_M_FEROm" id="M_FEROm" name="Ferrocytochrome c" compartment="C_m" boundaryCondition="false" sboTerm="SBO:0000299"><notes><body xmlns="http://www.w3.org/1999/xhtml"><p>FORMULA: C42H44FeN8O8S2R4</p></body></notes><annotation><rdf:RDF xmlns:rdf="http://www.w3.org/1999/02/22-rdf-syntax-ns#" xmlns:dc="http://purl.org/dc/elements/1.1/" xmlns:dcterms="http://purl.org/dc/terms/" xmlns:vCard="http://www.w3.org/2001/vcard-rdf/3.0#" xmlns:bqbiol="http://biomodels.net/biology-qualifiers/" xmlns:bqmodel="http://biomodels.net/model-qualifiers/"><rdf:Description rdf:about="#metaid_M_FEROm"><bqbiol:is><rdf:Bag><rdf:li rdf:resource="urn:miriam:obo.chebi:CHEBI:16928"/></rdf:Bag></bqbiol:is></rdf:Description></rdf:RDF></annotation></species>
<species metaid="metaid_M_FEST" id="M_FEST" name="Fecosterol" compartment="C_c" boundaryCondition="false" sboTerm="SBO:0000299"><annotation><in:inchi xmlns:in="http://biomodels.net/inchi" metaid="metaid_M_FEST_inchi">InChI=1/C28H46O/c1-18(2)19(3)7-8-20(4)24-11-12-25-23-10-9-21-17-22(29)13-15-27(21,5)26(23)14-16-28(24,25)6/h18,20-22,24-25,29H,3,7-17H2,1-2,4-6H3/t20-,21+,22+,24-,25+,27+,28-/m1/s1</in:inchi><rdf:RDF xmlns:rdf="http://www.w3.org/1999/02/22-rdf-syntax-ns#" xmlns:dc="http://purl.org/dc/elements/1.1/" xmlns:dcterms="http://purl.org/dc/terms/" xmlns:vCard="http://www.w3.org/2001/vcard-rdf/3.0#" xmlns:bqbiol="http://biomodels.net/biology-qualifiers/" xmlns:bqmodel="http://biomodels.net/model-qualifiers/"><rdf:Description rdf:about="#metaid_M_FEST"><bqbiol:is><rdf:Bag><rdf:li rdf:resource="#metaid_M_FEST_inchi" /><rdf:li rdf:resource="urn:miriam:obo.chebi:CHEBI:17038"/></rdf:Bag></bqbiol:is></rdf:Description></rdf:RDF></annotation></species>
<species metaid="metaid_M_FGAM" id="M_FGAM" name="2-(Formamido)-N1-(5'-phosphoribosyl)acetamidine" compartment="C_c" boundaryCondition="false" sboTerm="SBO:0000299"></species>
<species metaid="metaid_M_FGAR" id="M_FGAR" name="5'-Phosphoribosyl-N-formylglycinamide" compartment="C_c" boundaryCondition="false" sboTerm="SBO:0000299"></species>
<species metaid="metaid_M_FGT" id="M_FGT" name="S-Formylglutathione" compartment="C_c" boundaryCondition="false" sboTerm="SBO:0000299"><annotation><in:inchi xmlns:in="http://biomodels.net/inchi" metaid="metaid_M_FGT_inchi">InChI=1/C11H17N3O7S/c12-6(11(20)21)1-2-8(16)14-7(4-22-5-15)10(19)13-3-9(17)18/h5-7H,1-4,12H2,(H,13,19)(H,14,16)(H,17,18)(H,20,21)/t6-,7-/m0/s1</in:inchi><rdf:RDF xmlns:rdf="http://www.w3.org/1999/02/22-rdf-syntax-ns#" xmlns:dc="http://purl.org/dc/elements/1.1/" xmlns:dcterms="http://purl.org/dc/terms/" xmlns:vCard="http://www.w3.org/2001/vcard-rdf/3.0#" xmlns:bqbiol="http://biomodels.net/biology-qualifiers/" xmlns:bqmodel="http://biomodels.net/model-qualifiers/"><rdf:Description rdf:about="#metaid_M_FGT"><bqbiol:is><rdf:Bag><rdf:li rdf:resource="#metaid_M_FGT_inchi" /><rdf:li rdf:resource="urn:miriam:obo.chebi:CHEBI:16225"/></rdf:Bag></bqbiol:is></rdf:Description></rdf:RDF></annotation></species>
<species metaid="metaid_M_FKYN" id="M_FKYN" name="L-Formylkynurenine" compartment="C_c" boundaryCondition="false" sboTerm="SBO:0000299"><annotation><in:inchi xmlns:in="http://biomodels.net/inchi" metaid="metaid_M_FKYN_inchi">InChI=1/C11H12N2O4/c12-8(11(16)17)5-10(15)7-3-1-2-4-9(7)13-6-14/h1-4,6,8H,5,12H2,(H,13,14)(H,16,17)/t8-/m0/s1/f/h13,16H</in:inchi><rdf:RDF xmlns:rdf="http://www.w3.org/1999/02/22-rdf-syntax-ns#" xmlns:dc="http://purl.org/dc/elements/1.1/" xmlns:dcterms="http://purl.org/dc/terms/" xmlns:vCard="http://www.w3.org/2001/vcard-rdf/3.0#" xmlns:bqbiol="http://biomodels.net/biology-qualifiers/" xmlns:bqmodel="http://biomodels.net/model-qualifiers/"><rdf:Description rdf:about="#metaid_M_FKYN"><bqbiol:is><rdf:Bag><rdf:li rdf:resource="#metaid_M_FKYN_inchi" /><rdf:li rdf:resource="urn:miriam:obo.chebi:CHEBI:30249"/></rdf:Bag></bqbiol:is></rdf:Description></rdf:RDF></annotation></species>
<species metaid="metaid_M_FOR" id="M_FOR" name="Formate" compartment="C_c" boundaryCondition="false" sboTerm="SBO:0000299"><annotation><in:inchi xmlns:in="http://biomodels.net/inchi" metaid="metaid_M_FOR_inchi">InChI=1/CH2O2/c2-1-3/h1H,(H,2,3)/p-1/fCHO2/q-1</in:inchi><rdf:RDF xmlns:rdf="http://www.w3.org/1999/02/22-rdf-syntax-ns#" xmlns:dc="http://purl.org/dc/elements/1.1/" xmlns:dcterms="http://purl.org/dc/terms/" xmlns:vCard="http://www.w3.org/2001/vcard-rdf/3.0#" xmlns:bqbiol="http://biomodels.net/biology-qualifiers/" xmlns:bqmodel="http://biomodels.net/model-qualifiers/"><rdf:Description rdf:about="#metaid_M_FOR"><bqbiol:is><rdf:Bag><rdf:li rdf:resource="#metaid_M_FOR_inchi" /><rdf:li rdf:resource="urn:miriam:obo.chebi:CHEBI:15740"/></rdf:Bag></bqbiol:is></rdf:Description></rdf:RDF></annotation></species>
<species metaid="metaid_M_FORe" id="M_FORe" name="Formate" compartment="C_e" boundaryCondition="false" sboTerm="SBO:0000299"><annotation><in:inchi xmlns:in="http://biomodels.net/inchi" metaid="metaid_M_FORe_inchi">InChI=1/CH2O2/c2-1-3/h1H,(H,2,3)/p-1/fCHO2/q-1</in:inchi><rdf:RDF xmlns:rdf="http://www.w3.org/1999/02/22-rdf-syntax-ns#" xmlns:dc="http://purl.org/dc/elements/1.1/" xmlns:dcterms="http://purl.org/dc/terms/" xmlns:vCard="http://www.w3.org/2001/vcard-rdf/3.0#" xmlns:bqbiol="http://biomodels.net/biology-qualifiers/" xmlns:bqmodel="http://biomodels.net/model-qualifiers/"><rdf:Description rdf:about="#metaid_M_FORe"><bqbiol:is><rdf:Bag><rdf:li rdf:resource="#metaid_M_FORe_inchi" /><rdf:li rdf:resource="urn:miriam:obo.chebi:CHEBI:15740"/></rdf:Bag></bqbiol:is></rdf:Description></rdf:RDF></annotation></species>
<species metaid="metaid_M_FORm" id="M_FORm" name="Formate" compartment="C_m" boundaryCondition="false" sboTerm="SBO:0000299"><annotation><in:inchi xmlns:in="http://biomodels.net/inchi" metaid="metaid_M_FORm_inchi">InChI=1/CH2O2/c2-1-3/h1H,(H,2,3)/p-1/fCHO2/q-1</in:inchi><rdf:RDF xmlns:rdf="http://www.w3.org/1999/02/22-rdf-syntax-ns#" xmlns:dc="http://purl.org/dc/elements/1.1/" xmlns:dcterms="http://purl.org/dc/terms/" xmlns:vCard="http://www.w3.org/2001/vcard-rdf/3.0#" xmlns:bqbiol="http://biomodels.net/biology-qualifiers/" xmlns:bqmodel="http://biomodels.net/model-qualifiers/"><rdf:Description rdf:about="#metaid_M_FORm"><bqbiol:is><rdf:Bag><rdf:li rdf:resource="#metaid_M_FORm_inchi" /><rdf:li rdf:resource="urn:miriam:obo.chebi:CHEBI:15740"/></rdf:Bag></bqbiol:is></rdf:Description></rdf:RDF></annotation></species>
<species metaid="metaid_M_FPP" id="M_FPP" name="trans,trans-Farnesyl diphosphate" compartment="C_c" boundaryCondition="false" sboTerm="SBO:0000299"></species>
<species metaid="metaid_M_FRU" id="M_FRU" name="D-Fructose" compartment="C_c" boundaryCondition="false" sboTerm="SBO:0000299"><annotation><in:inchi xmlns:in="http://biomodels.net/inchi" metaid="metaid_M_FRU_inchi">InChI=1/C6H12O6/c7-1-3-4(9)5(10)6(11,2-8)12-3/h3-5,7-11H,1-2H2/t3-,4-,5+,6?/m1/s1</in:inchi><rdf:RDF xmlns:rdf="http://www.w3.org/1999/02/22-rdf-syntax-ns#" xmlns:dc="http://purl.org/dc/elements/1.1/" xmlns:dcterms="http://purl.org/dc/terms/" xmlns:vCard="http://www.w3.org/2001/vcard-rdf/3.0#" xmlns:bqbiol="http://biomodels.net/biology-qualifiers/" xmlns:bqmodel="http://biomodels.net/model-qualifiers/"><rdf:Description rdf:about="#metaid_M_FRU"><bqbiol:is><rdf:Bag><rdf:li rdf:resource="#metaid_M_FRU_inchi" /><rdf:li rdf:resource="urn:miriam:obo.chebi:CHEBI:15824"/></rdf:Bag></bqbiol:is></rdf:Description></rdf:RDF></annotation></species>
<species metaid="metaid_M_FRUe" id="M_FRUe" name="D-Fructose" compartment="C_e" boundaryCondition="false" sboTerm="SBO:0000299"><annotation><in:inchi xmlns:in="http://biomodels.net/inchi" metaid="metaid_M_FRUe_inchi">InChI=1/C6H12O6/c7-1-3-4(9)5(10)6(11,2-8)12-3/h3-5,7-11H,1-2H2/t3-,4-,5+,6?/m1/s1</in:inchi><rdf:RDF xmlns:rdf="http://www.w3.org/1999/02/22-rdf-syntax-ns#" xmlns:dc="http://purl.org/dc/elements/1.1/" xmlns:dcterms="http://purl.org/dc/terms/" xmlns:vCard="http://www.w3.org/2001/vcard-rdf/3.0#" xmlns:bqbiol="http://biomodels.net/biology-qualifiers/" xmlns:bqmodel="http://biomodels.net/model-qualifiers/"><rdf:Description rdf:about="#metaid_M_FRUe"><bqbiol:is><rdf:Bag><rdf:li rdf:resource="#metaid_M_FRUe_inchi" /><rdf:li rdf:resource="urn:miriam:obo.chebi:CHEBI:15824"/></rdf:Bag></bqbiol:is></rdf:Description></rdf:RDF></annotation></species>
<species metaid="metaid_M_FTHF" id="M_FTHF" name="10-Formyltetrahydrofolate" compartment="C_c" boundaryCondition="false" sboTerm="SBO:0000299"><annotation><in:inchi xmlns:in="http://biomodels.net/inchi" metaid="metaid_M_FTHF_inchi">InChI=1/C20H23N7O7/c21-20-25-16-15(18(32)26-20)23-11(7-22-16)8-27(9-28)12-3-1-10(2-4-12)17(31)24-13(19(33)34)5-6-14(29)30/h1-4,9,11,13,23H,5-8H2,(H,24,31)(H,29,30)(H,33,34)(H4,21,22,25,26,32)/t11-,13+/m1/s1/f/h22,24,26,29,33H,21H2</in:inchi><rdf:RDF xmlns:rdf="http://www.w3.org/1999/02/22-rdf-syntax-ns#" xmlns:dc="http://purl.org/dc/elements/1.1/" xmlns:dcterms="http://purl.org/dc/terms/" xmlns:vCard="http://www.w3.org/2001/vcard-rdf/3.0#" xmlns:bqbiol="http://biomodels.net/biology-qualifiers/" xmlns:bqmodel="http://biomodels.net/model-qualifiers/"><rdf:Description rdf:about="#metaid_M_FTHF"><bqbiol:is><rdf:Bag><rdf:li rdf:resource="#metaid_M_FTHF_inchi" /><rdf:li rdf:resource="urn:miriam:obo.chebi:CHEBI:15637"/></rdf:Bag></bqbiol:is></rdf:Description></rdf:RDF></annotation></species>
<species metaid="metaid_M_FTHFm" id="M_FTHFm" name="10-Formyltetrahydrofolate" compartment="C_m" boundaryCondition="false" sboTerm="SBO:0000299"><annotation><in:inchi xmlns:in="http://biomodels.net/inchi" metaid="metaid_M_FTHFm_inchi">InChI=1/C20H23N7O7/c21-20-25-16-15(18(32)26-20)23-11(7-22-16)8-27(9-28)12-3-1-10(2-4-12)17(31)24-13(19(33)34)5-6-14(29)30/h1-4,9,11,13,23H,5-8H2,(H,24,31)(H,29,30)(H,33,34)(H4,21,22,25,26,32)/t11-,13+/m1/s1/f/h22,24,26,29,33H,21H2</in:inchi><rdf:RDF xmlns:rdf="http://www.w3.org/1999/02/22-rdf-syntax-ns#" xmlns:dc="http://purl.org/dc/elements/1.1/" xmlns:dcterms="http://purl.org/dc/terms/" xmlns:vCard="http://www.w3.org/2001/vcard-rdf/3.0#" xmlns:bqbiol="http://biomodels.net/biology-qualifiers/" xmlns:bqmodel="http://biomodels.net/model-qualifiers/"><rdf:Description rdf:about="#metaid_M_FTHFm"><bqbiol:is><rdf:Bag><rdf:li rdf:resource="#metaid_M_FTHFm_inchi" /><rdf:li rdf:resource="urn:miriam:obo.chebi:CHEBI:15637"/></rdf:Bag></bqbiol:is></rdf:Description></rdf:RDF></annotation></species>
<species metaid="metaid_M_FUACAC" id="M_FUACAC" name="4-Fumarylacetoacetate" compartment="C_c" boundaryCondition="false" sboTerm="SBO:0000299"><annotation><in:inchi xmlns:in="http://biomodels.net/inchi" metaid="metaid_M_FUACAC_inchi">InChI=1/C8H8O6/c9-5(1-2-7(11)12)3-6(10)4-8(13)14/h1-2H,3-4H2,(H,11,12)(H,13,14)/p-2/b2-1+</in:inchi><rdf:RDF xmlns:rdf="http://www.w3.org/1999/02/22-rdf-syntax-ns#" xmlns:dc="http://purl.org/dc/elements/1.1/" xmlns:dcterms="http://purl.org/dc/terms/" xmlns:vCard="http://www.w3.org/2001/vcard-rdf/3.0#" xmlns:bqbiol="http://biomodels.net/biology-qualifiers/" xmlns:bqmodel="http://biomodels.net/model-qualifiers/"><rdf:Description rdf:about="#metaid_M_FUACAC"><bqbiol:is><rdf:Bag><rdf:li rdf:resource="#metaid_M_FUACAC_inchi" /><rdf:li rdf:resource="urn:miriam:obo.chebi:CHEBI:18034"/></rdf:Bag></bqbiol:is></rdf:Description></rdf:RDF></annotation></species>
<species metaid="metaid_M_FUM" id="M_FUM" name="Fumarate" compartment="C_c" boundaryCondition="false" sboTerm="SBO:0000299"><annotation><in:inchi xmlns:in="http://biomodels.net/inchi" metaid="metaid_M_FUM_inchi">InChI=1/C4H4O4/c5-3(6)1-2-4(7)8/h1-2H,(H,5,6)(H,7,8)/p-2/b2-1+/fC4H2O4/q-2</in:inchi><rdf:RDF xmlns:rdf="http://www.w3.org/1999/02/22-rdf-syntax-ns#" xmlns:dc="http://purl.org/dc/elements/1.1/" xmlns:dcterms="http://purl.org/dc/terms/" xmlns:vCard="http://www.w3.org/2001/vcard-rdf/3.0#" xmlns:bqbiol="http://biomodels.net/biology-qualifiers/" xmlns:bqmodel="http://biomodels.net/model-qualifiers/"><rdf:Description rdf:about="#metaid_M_FUM"><bqbiol:is><rdf:Bag><rdf:li rdf:resource="#metaid_M_FUM_inchi" /><rdf:li rdf:resource="urn:miriam:obo.chebi:CHEBI:29806"/></rdf:Bag></bqbiol:is></rdf:Description></rdf:RDF></annotation></species>
<species metaid="metaid_M_FUMe" id="M_FUMe" name="Fumarate" compartment="C_e" boundaryCondition="false" sboTerm="SBO:0000299"><annotation><in:inchi xmlns:in="http://biomodels.net/inchi" metaid="metaid_M_FUMe_inchi">InChI=1/C4H4O4/c5-3(6)1-2-4(7)8/h1-2H,(H,5,6)(H,7,8)/p-2/b2-1+/fC4H2O4/q-2</in:inchi><rdf:RDF xmlns:rdf="http://www.w3.org/1999/02/22-rdf-syntax-ns#" xmlns:dc="http://purl.org/dc/elements/1.1/" xmlns:dcterms="http://purl.org/dc/terms/" xmlns:vCard="http://www.w3.org/2001/vcard-rdf/3.0#" xmlns:bqbiol="http://biomodels.net/biology-qualifiers/" xmlns:bqmodel="http://biomodels.net/model-qualifiers/"><rdf:Description rdf:about="#metaid_M_FUMe"><bqbiol:is><rdf:Bag><rdf:li rdf:resource="#metaid_M_FUMe_inchi" /><rdf:li rdf:resource="urn:miriam:obo.chebi:CHEBI:29806"/></rdf:Bag></bqbiol:is></rdf:Description></rdf:RDF></annotation></species>
<species metaid="metaid_M_FUMm" id="M_FUMm" name="Fumarate" compartment="C_m" boundaryCondition="false" sboTerm="SBO:0000299"><annotation><in:inchi xmlns:in="http://biomodels.net/inchi" metaid="metaid_M_FUMm_inchi">InChI=1/C4H4O4/c5-3(6)1-2-4(7)8/h1-2H,(H,5,6)(H,7,8)/p-2/b2-1+/fC4H2O4/q-2</in:inchi><rdf:RDF xmlns:rdf="http://www.w3.org/1999/02/22-rdf-syntax-ns#" xmlns:dc="http://purl.org/dc/elements/1.1/" xmlns:dcterms="http://purl.org/dc/terms/" xmlns:vCard="http://www.w3.org/2001/vcard-rdf/3.0#" xmlns:bqbiol="http://biomodels.net/biology-qualifiers/" xmlns:bqmodel="http://biomodels.net/model-qualifiers/"><rdf:Description rdf:about="#metaid_M_FUMm"><bqbiol:is><rdf:Bag><rdf:li rdf:resource="#metaid_M_FUMm_inchi" /><rdf:li rdf:resource="urn:miriam:obo.chebi:CHEBI:29806"/></rdf:Bag></bqbiol:is></rdf:Description></rdf:RDF></annotation></species>
<species metaid="metaid_M_G" id="M_G" name="D-Glycerate" compartment="C_c" boundaryCondition="false" sboTerm="SBO:0000299"><annotation><in:inchi xmlns:in="http://biomodels.net/inchi" metaid="metaid_M_G_inchi">InChI=1/C3H6O4/c4-1-2(5)3(6)7/h2,4-5H,1H2,(H,6,7)/p-1/t2-/m1/s1/fC3H5O4/q-1</in:inchi><rdf:RDF xmlns:rdf="http://www.w3.org/1999/02/22-rdf-syntax-ns#" xmlns:dc="http://purl.org/dc/elements/1.1/" xmlns:dcterms="http://purl.org/dc/terms/" xmlns:vCard="http://www.w3.org/2001/vcard-rdf/3.0#" xmlns:bqbiol="http://biomodels.net/biology-qualifiers/" xmlns:bqmodel="http://biomodels.net/model-qualifiers/"><rdf:Description rdf:about="#metaid_M_G"><bqbiol:is><rdf:Bag><rdf:li rdf:resource="#metaid_M_G_inchi" /><rdf:li rdf:resource="urn:miriam:obo.chebi:CHEBI:16659"/></rdf:Bag></bqbiol:is></rdf:Description></rdf:RDF></annotation></species>
<species metaid="metaid_M_G1P" id="M_G1P" name="alpha-D-Glucose 1-phosphate" compartment="C_c" boundaryCondition="false" sboTerm="SBO:0000299"><annotation><in:inchi xmlns:in="http://biomodels.net/inchi" metaid="metaid_M_G1P_inchi">InChI=1/C6H13O9P/c7-1-2-3(8)4(9)5(10)6(14-2)15-16(11,12)13/h2-10H,1H2,(H2,11,12,13)/t2-,3-,4+,5-,6-/m1/s1/f/h11-12H</in:inchi><rdf:RDF xmlns:rdf="http://www.w3.org/1999/02/22-rdf-syntax-ns#" xmlns:dc="http://purl.org/dc/elements/1.1/" xmlns:dcterms="http://purl.org/dc/terms/" xmlns:vCard="http://www.w3.org/2001/vcard-rdf/3.0#" xmlns:bqbiol="http://biomodels.net/biology-qualifiers/" xmlns:bqmodel="http://biomodels.net/model-qualifiers/"><rdf:Description rdf:about="#metaid_M_G1P"><bqbiol:is><rdf:Bag><rdf:li rdf:resource="#metaid_M_G1P_inchi" /><rdf:li rdf:resource="urn:miriam:obo.chebi:CHEBI:29042"/></rdf:Bag></bqbiol:is></rdf:Description></rdf:RDF></annotation></species>
<species metaid="metaid_M_G6P" id="M_G6P" name="alpha-D-Glucose 6-phosphate" compartment="C_c" boundaryCondition="false" sboTerm="SBO:0000299"><annotation><in:inchi xmlns:in="http://biomodels.net/inchi" metaid="metaid_M_G6P_inchi">InChI=1/C6H13O9P/c7-3-2(1-14-16(11,12)13)15-6(10)5(9)4(3)8/h2-10H,1H2,(H2,11,12,13)/t2-,3-,4+,5-,6+/m1/s1/f/h11-12H</in:inchi><rdf:RDF xmlns:rdf="http://www.w3.org/1999/02/22-rdf-syntax-ns#" xmlns:dc="http://purl.org/dc/elements/1.1/" xmlns:dcterms="http://purl.org/dc/terms/" xmlns:vCard="http://www.w3.org/2001/vcard-rdf/3.0#" xmlns:bqbiol="http://biomodels.net/biology-qualifiers/" xmlns:bqmodel="http://biomodels.net/model-qualifiers/"><rdf:Description rdf:about="#metaid_M_G6P"><bqbiol:is><rdf:Bag><rdf:li rdf:resource="#metaid_M_G6P_inchi" /><rdf:li rdf:resource="urn:miriam:obo.chebi:CHEBI:17665"/></rdf:Bag></bqbiol:is></rdf:Description></rdf:RDF></annotation></species>
<species metaid="metaid_M_GA6P" id="M_GA6P" name="D-Glucosamine 6-phosphate" compartment="C_c" boundaryCondition="false" sboTerm="SBO:0000299"><annotation><in:inchi xmlns:in="http://biomodels.net/inchi" metaid="metaid_M_GA6P_inchi">InChI=1/C6H14NO8P/c7-3-5(9)4(8)2(15-6(3)10)1-14-16(11,12)13/h2-6,8-10H,1,7H2,(H2,11,12,13)/t2-,3-,4-,5-,6+/m1/s1</in:inchi><rdf:RDF xmlns:rdf="http://www.w3.org/1999/02/22-rdf-syntax-ns#" xmlns:dc="http://purl.org/dc/elements/1.1/" xmlns:dcterms="http://purl.org/dc/terms/" xmlns:vCard="http://www.w3.org/2001/vcard-rdf/3.0#" xmlns:bqbiol="http://biomodels.net/biology-qualifiers/" xmlns:bqmodel="http://biomodels.net/model-qualifiers/"><rdf:Description rdf:about="#metaid_M_GA6P"><bqbiol:is><rdf:Bag><rdf:li rdf:resource="#metaid_M_GA6P_inchi" /><rdf:li rdf:resource="urn:miriam:obo.chebi:CHEBI:15873"/></rdf:Bag></bqbiol:is></rdf:Description></rdf:RDF></annotation></species>
<species metaid="metaid_M_GABA" id="M_GABA" name="4-Aminobutanoate" compartment="C_c" boundaryCondition="false" sboTerm="SBO:0000299"></species>
<species metaid="metaid_M_GABAe" id="M_GABAe" name="4-Aminobutanoate" compartment="C_e" boundaryCondition="false" sboTerm="SBO:0000299"></species>
<species metaid="metaid_M_GABAm" id="M_GABAm" name="4-Aminobutanoate" compartment="C_m" boundaryCondition="false" sboTerm="SBO:0000299"></species>
<species metaid="metaid_M_GAG" id="M_GAG" name="Galactosaminogalactan" compartment="C_c" boundaryCondition="false" sboTerm="SBO:0000299"></species>
<species metaid="metaid_M_GAL1P" id="M_GAL1P" name="alpha-D-Galactose 1-phosphate" compartment="C_c" boundaryCondition="false" sboTerm="SBO:0000299"><annotation><in:inchi xmlns:in="http://biomodels.net/inchi" metaid="metaid_M_GAL1P_inchi">InChI=1/C6H13O9P/c7-1-2-3(8)4(9)5(10)6(14-2)15-16(11,12)13/h2-10H,1H2,(H2,11,12,13)/t2-,3+,4+,5-,6-/m1/s1/f/h11-12H</in:inchi><rdf:RDF xmlns:rdf="http://www.w3.org/1999/02/22-rdf-syntax-ns#" xmlns:dc="http://purl.org/dc/elements/1.1/" xmlns:dcterms="http://purl.org/dc/terms/" xmlns:vCard="http://www.w3.org/2001/vcard-rdf/3.0#" xmlns:bqbiol="http://biomodels.net/biology-qualifiers/" xmlns:bqmodel="http://biomodels.net/model-qualifiers/"><rdf:Description rdf:about="#metaid_M_GAL1P"><bqbiol:is><rdf:Bag><rdf:li rdf:resource="#metaid_M_GAL1P_inchi" /><rdf:li rdf:resource="urn:miriam:obo.chebi:CHEBI:17973"/></rdf:Bag></bqbiol:is></rdf:Description></rdf:RDF></annotation></species>
<species metaid="metaid_M_GALCER" id="M_GALCER" name="Galactosylceramide" compartment="C_c" boundaryCondition="false" sboTerm="SBO:0000299"></species>
<species metaid="metaid_M_GALCERA" id="M_GALCERA" name="Galactosylceramide(Comp. A)" compartment="C_c" boundaryCondition="false" sboTerm="SBO:0000299"></species>
<species metaid="metaid_M_GALCERB" id="M_GALCERB" name="Galactosylceramide(Comp. B)" compartment="C_c" boundaryCondition="false" sboTerm="SBO:0000299"></species>
<species metaid="metaid_M_GALN14LAC" id="M_GALN14LAC" name="D-Galactono-1,4-lactone" compartment="C_c" boundaryCondition="false" sboTerm="SBO:0000299"><annotation><in:inchi xmlns:in="http://biomodels.net/inchi" metaid="metaid_M_GALN14LAC_inchi">InChI=1/C6H10O6/c7-1-2(8)5-3(9)4(10)6(11)12-5/h2-5,7-10H,1H2/t2-,3-,4-,5+/m1/s1</in:inchi><rdf:RDF xmlns:rdf="http://www.w3.org/1999/02/22-rdf-syntax-ns#" xmlns:dc="http://purl.org/dc/elements/1.1/" xmlns:dcterms="http://purl.org/dc/terms/" xmlns:vCard="http://www.w3.org/2001/vcard-rdf/3.0#" xmlns:bqbiol="http://biomodels.net/biology-qualifiers/" xmlns:bqmodel="http://biomodels.net/model-qualifiers/"><rdf:Description rdf:about="#metaid_M_GALN14LAC"><bqbiol:is><rdf:Bag><rdf:li rdf:resource="#metaid_M_GALN14LAC_inchi" /><rdf:li rdf:resource="urn:miriam:obo.chebi:CHEBI:15895"/></rdf:Bag></bqbiol:is></rdf:Description></rdf:RDF></annotation></species>
<species metaid="metaid_M_GALNT" id="M_GALNT" name="D-Galactonate" compartment="C_c" boundaryCondition="false" sboTerm="SBO:0000299"><annotation><in:inchi xmlns:in="http://biomodels.net/inchi" metaid="metaid_M_GALNT_inchi">InChI=1/C6H12O7/c7-1-2(8)3(9)4(10)5(11)6(12)13/h2-5,7-11H,1H2,(H,12,13)/p-1/t2-,3+,4+,5-/m1/s1/fC6H11O7/q-1</in:inchi><rdf:RDF xmlns:rdf="http://www.w3.org/1999/02/22-rdf-syntax-ns#" xmlns:dc="http://purl.org/dc/elements/1.1/" xmlns:dcterms="http://purl.org/dc/terms/" xmlns:vCard="http://www.w3.org/2001/vcard-rdf/3.0#" xmlns:bqbiol="http://biomodels.net/biology-qualifiers/" xmlns:bqmodel="http://biomodels.net/model-qualifiers/"><rdf:Description rdf:about="#metaid_M_GALNT"><bqbiol:is><rdf:Bag><rdf:li rdf:resource="#metaid_M_GALNT_inchi" /><rdf:li rdf:resource="urn:miriam:obo.chebi:CHEBI:12931"/></rdf:Bag></bqbiol:is></rdf:Description></rdf:RDF></annotation></species>
<species metaid="metaid_M_GALNTe" id="M_GALNTe" name="D-Galactonate" compartment="C_e" boundaryCondition="false" sboTerm="SBO:0000299"><annotation><in:inchi xmlns:in="http://biomodels.net/inchi" metaid="metaid_M_GALNTe_inchi">InChI=1/C6H12O7/c7-1-2(8)3(9)4(10)5(11)6(12)13/h2-5,7-11H,1H2,(H,12,13)/p-1/t2-,3+,4+,5-/m1/s1/fC6H11O7/q-1</in:inchi><rdf:RDF xmlns:rdf="http://www.w3.org/1999/02/22-rdf-syntax-ns#" xmlns:dc="http://purl.org/dc/elements/1.1/" xmlns:dcterms="http://purl.org/dc/terms/" xmlns:vCard="http://www.w3.org/2001/vcard-rdf/3.0#" xmlns:bqbiol="http://biomodels.net/biology-qualifiers/" xmlns:bqmodel="http://biomodels.net/model-qualifiers/"><rdf:Description rdf:about="#metaid_M_GALNTe"><bqbiol:is><rdf:Bag><rdf:li rdf:resource="#metaid_M_GALNTe_inchi" /><rdf:li rdf:resource="urn:miriam:obo.chebi:CHEBI:12931"/></rdf:Bag></bqbiol:is></rdf:Description></rdf:RDF></annotation></species>
<species metaid="metaid_M_GALOL" id="M_GALOL" name="Galactitol" compartment="C_c" boundaryCondition="false" sboTerm="SBO:0000299"><annotation><in:inchi xmlns:in="http://biomodels.net/inchi" metaid="metaid_M_GALOL_inchi">InChI=1/C6H14O6/c7-1-3(9)5(11)6(12)4(10)2-8/h3-12H,1-2H2/t3-,4+,5+,6-</in:inchi><rdf:RDF xmlns:rdf="http://www.w3.org/1999/02/22-rdf-syntax-ns#" xmlns:dc="http://purl.org/dc/elements/1.1/" xmlns:dcterms="http://purl.org/dc/terms/" xmlns:vCard="http://www.w3.org/2001/vcard-rdf/3.0#" xmlns:bqbiol="http://biomodels.net/biology-qualifiers/" xmlns:bqmodel="http://biomodels.net/model-qualifiers/"><rdf:Description rdf:about="#metaid_M_GALOL"><bqbiol:is><rdf:Bag><rdf:li rdf:resource="#metaid_M_GALOL_inchi" /><rdf:li rdf:resource="urn:miriam:obo.chebi:CHEBI:16813"/></rdf:Bag></bqbiol:is></rdf:Description></rdf:RDF></annotation></species>
<species metaid="metaid_M_GALOLe" id="M_GALOLe" name="Galactitol" compartment="C_e" boundaryCondition="false" sboTerm="SBO:0000299"><annotation><in:inchi xmlns:in="http://biomodels.net/inchi" metaid="metaid_M_GALOLe_inchi">InChI=1/C6H14O6/c7-1-3(9)5(11)6(12)4(10)2-8/h3-12H,1-2H2/t3-,4+,5+,6-</in:inchi><rdf:RDF xmlns:rdf="http://www.w3.org/1999/02/22-rdf-syntax-ns#" xmlns:dc="http://purl.org/dc/elements/1.1/" xmlns:dcterms="http://purl.org/dc/terms/" xmlns:vCard="http://www.w3.org/2001/vcard-rdf/3.0#" xmlns:bqbiol="http://biomodels.net/biology-qualifiers/" xmlns:bqmodel="http://biomodels.net/model-qualifiers/"><rdf:Description rdf:about="#metaid_M_GALOLe"><bqbiol:is><rdf:Bag><rdf:li rdf:resource="#metaid_M_GALOLe_inchi" /><rdf:li rdf:resource="urn:miriam:obo.chebi:CHEBI:16813"/></rdf:Bag></bqbiol:is></rdf:Description></rdf:RDF></annotation></species>
<species metaid="metaid_M_GALUNT" id="M_GALUNT" name="D-Galacturonate" compartment="C_c" boundaryCondition="false" sboTerm="SBO:0000299"><annotation><in:inchi xmlns:in="http://biomodels.net/inchi" metaid="metaid_M_GALUNT_inchi">InChI=1/C6H10O7/c7-1-2(8)3(9)4(10)5(11)6(12)13/h1-5,8-11H,(H,12,13)/p-1/t2-,3+,4+,5-/m0/s1/fC6H9O7/q-1</in:inchi><rdf:RDF xmlns:rdf="http://www.w3.org/1999/02/22-rdf-syntax-ns#" xmlns:dc="http://purl.org/dc/elements/1.1/" xmlns:dcterms="http://purl.org/dc/terms/" xmlns:vCard="http://www.w3.org/2001/vcard-rdf/3.0#" xmlns:bqbiol="http://biomodels.net/biology-qualifiers/" xmlns:bqmodel="http://biomodels.net/model-qualifiers/"><rdf:Description rdf:about="#metaid_M_GALUNT"><bqbiol:is><rdf:Bag><rdf:li rdf:resource="#metaid_M_GALUNT_inchi" /><rdf:li rdf:resource="urn:miriam:obo.chebi:CHEBI:12952"/></rdf:Bag></bqbiol:is></rdf:Description></rdf:RDF></annotation></species>
<species metaid="metaid_M_GALUNTe" id="M_GALUNTe" name="D-Galacturonate" compartment="C_e" boundaryCondition="false" sboTerm="SBO:0000299"><annotation><in:inchi xmlns:in="http://biomodels.net/inchi" metaid="metaid_M_GALUNTe_inchi">InChI=1/C6H10O7/c7-1-2(8)3(9)4(10)5(11)6(12)13/h1-5,8-11H,(H,12,13)/p-1/t2-,3+,4+,5-/m0/s1/fC6H9O7/q-1</in:inchi><rdf:RDF xmlns:rdf="http://www.w3.org/1999/02/22-rdf-syntax-ns#" xmlns:dc="http://purl.org/dc/elements/1.1/" xmlns:dcterms="http://purl.org/dc/terms/" xmlns:vCard="http://www.w3.org/2001/vcard-rdf/3.0#" xmlns:bqbiol="http://biomodels.net/biology-qualifiers/" xmlns:bqmodel="http://biomodels.net/model-qualifiers/"><rdf:Description rdf:about="#metaid_M_GALUNTe"><bqbiol:is><rdf:Bag><rdf:li rdf:resource="#metaid_M_GALUNTe_inchi" /><rdf:li rdf:resource="urn:miriam:obo.chebi:CHEBI:12952"/></rdf:Bag></bqbiol:is></rdf:Description></rdf:RDF></annotation></species>
<species metaid="metaid_M_GALUNTP" id="M_GALUNTP" name="1-phospho-alpha-D-glucuronate" compartment="C_c" boundaryCondition="false" sboTerm="SBO:0000299"></species>
<species metaid="metaid_M_GAMYLe" id="M_GAMYLe" name="Glucoamylase (secreted to the medium)" compartment="C_e" boundaryCondition="false" sboTerm="SBO:0000299"></species>
<species metaid="metaid_M_GAR" id="M_GAR" name="5'-Phosphoribosylglycinamide" compartment="C_c" boundaryCondition="false" sboTerm="SBO:0000299"></species>
<species metaid="metaid_M_GBAD" id="M_GBAD" name="4-Guanidino-butanamide" compartment="C_c" boundaryCondition="false" sboTerm="SBO:0000299"></species>
<species metaid="metaid_M_GBAT" id="M_GBAT" name="4-Guanidino-butanoate" compartment="C_c" boundaryCondition="false" sboTerm="SBO:0000299"></species>
<species metaid="metaid_M_GC" id="M_GC" name="gamma-L-Glutamyl-L-cysteine" compartment="C_c" boundaryCondition="false" sboTerm="SBO:0000299"><annotation><in:inchi xmlns:in="http://biomodels.net/inchi" metaid="metaid_M_GC_inchi">InChI=1/C8H14N2O5S/c9-4(7(12)13)1-2-6(11)10-5(3-16)8(14)15/h4-5,16H,1-3,9H2,(H,10,11)(H,12,13)(H,14,15)/t4-,5-/m0/s1/f/h10,12,14H</in:inchi><rdf:RDF xmlns:rdf="http://www.w3.org/1999/02/22-rdf-syntax-ns#" xmlns:dc="http://purl.org/dc/elements/1.1/" xmlns:dcterms="http://purl.org/dc/terms/" xmlns:vCard="http://www.w3.org/2001/vcard-rdf/3.0#" xmlns:bqbiol="http://biomodels.net/biology-qualifiers/" xmlns:bqmodel="http://biomodels.net/model-qualifiers/"><rdf:Description rdf:about="#metaid_M_GC"><bqbiol:is><rdf:Bag><rdf:li rdf:resource="#metaid_M_GC_inchi" /><rdf:li rdf:resource="urn:miriam:obo.chebi:CHEBI:17515"/></rdf:Bag></bqbiol:is></rdf:Description></rdf:RDF></annotation></species>
<species metaid="metaid_M_GDMIPC" id="M_GDMIPC" name="Galactosyl-Dimannosyl-inositol-P-ceramide" compartment="C_c" boundaryCondition="false" sboTerm="SBO:0000299"><notes><body xmlns="http://www.w3.org/1999/xhtml"><p>FORMULA: C68H125NO33PR2</p></body></notes></species>
<species metaid="metaid_M_GDP" id="M_GDP" name="GDP" compartment="C_c" boundaryCondition="false" sboTerm="SBO:0000299"><annotation><in:inchi xmlns:in="http://biomodels.net/inchi" metaid="metaid_M_GDP_inchi">InChI=1/C10H15N5O11P2/c11-10-13-7-4(8(18)14-10)12-2-15(7)9-6(17)5(16)3(25-9)1-24-28(22,23)26-27(19,20)21/h2-3,5-6,9,16-17H,1H2,(H,22,23)(H2,19,20,21)(H3,11,13,14,18)/t3-,5-,6-,9-/m1/s1/f/h14,19-20,22H,11H2</in:inchi><rdf:RDF xmlns:rdf="http://www.w3.org/1999/02/22-rdf-syntax-ns#" xmlns:dc="http://purl.org/dc/elements/1.1/" xmlns:dcterms="http://purl.org/dc/terms/" xmlns:vCard="http://www.w3.org/2001/vcard-rdf/3.0#" xmlns:bqbiol="http://biomodels.net/biology-qualifiers/" xmlns:bqmodel="http://biomodels.net/model-qualifiers/"><rdf:Description rdf:about="#metaid_M_GDP"><bqbiol:is><rdf:Bag><rdf:li rdf:resource="#metaid_M_GDP_inchi" /><rdf:li rdf:resource="urn:miriam:obo.chebi:CHEBI:17552"/></rdf:Bag></bqbiol:is></rdf:Description></rdf:RDF></annotation></species>
<species metaid="metaid_M_GDPm" id="M_GDPm" name="GDP" compartment="C_m" boundaryCondition="false" sboTerm="SBO:0000299"><annotation><in:inchi xmlns:in="http://biomodels.net/inchi" metaid="metaid_M_GDPm_inchi">InChI=1/C10H15N5O11P2/c11-10-13-7-4(8(18)14-10)12-2-15(7)9-6(17)5(16)3(25-9)1-24-28(22,23)26-27(19,20)21/h2-3,5-6,9,16-17H,1H2,(H,22,23)(H2,19,20,21)(H3,11,13,14,18)/t3-,5-,6-,9-/m1/s1/f/h14,19-20,22H,11H2</in:inchi><rdf:RDF xmlns:rdf="http://www.w3.org/1999/02/22-rdf-syntax-ns#" xmlns:dc="http://purl.org/dc/elements/1.1/" xmlns:dcterms="http://purl.org/dc/terms/" xmlns:vCard="http://www.w3.org/2001/vcard-rdf/3.0#" xmlns:bqbiol="http://biomodels.net/biology-qualifiers/" xmlns:bqmodel="http://biomodels.net/model-qualifiers/"><rdf:Description rdf:about="#metaid_M_GDPm"><bqbiol:is><rdf:Bag><rdf:li rdf:resource="#metaid_M_GDPm_inchi" /><rdf:li rdf:resource="urn:miriam:obo.chebi:CHEBI:17552"/></rdf:Bag></bqbiol:is></rdf:Description></rdf:RDF></annotation></species>
<species metaid="metaid_M_GDPMAN" id="M_GDPMAN" name="GDP-mannose" compartment="C_c" boundaryCondition="false" sboTerm="SBO:0000299"><annotation><in:inchi xmlns:in="http://biomodels.net/inchi" metaid="metaid_M_GDPMAN_inchi">InChI=1/C16H25N5O16P2/c17-16-19-12-6(13(28)20-16)18-3-21(12)14-10(26)8(24)5(34-14)2-33-38(29,30)37-39(31,32)36-15-11(27)9(25)7(23)4(1-22)35-15/h3-5,7-11,14-15,22-27H,1-2H2,(H,29,30)(H,31,32)(H3,17,19,20,28)/t4-,5-,7-,8-,9+,10-,11+,14-,15-/m1/s1</in:inchi><rdf:RDF xmlns:rdf="http://www.w3.org/1999/02/22-rdf-syntax-ns#" xmlns:dc="http://purl.org/dc/elements/1.1/" xmlns:dcterms="http://purl.org/dc/terms/" xmlns:vCard="http://www.w3.org/2001/vcard-rdf/3.0#" xmlns:bqbiol="http://biomodels.net/biology-qualifiers/" xmlns:bqmodel="http://biomodels.net/model-qualifiers/"><rdf:Description rdf:about="#metaid_M_GDPMAN"><bqbiol:is><rdf:Bag><rdf:li rdf:resource="#metaid_M_GDPMAN_inchi" /><rdf:li rdf:resource="urn:miriam:obo.chebi:CHEBI:21168"/></rdf:Bag></bqbiol:is></rdf:Description></rdf:RDF></annotation></species>
<species metaid="metaid_M_GEN" id="M_GEN" name="Gentisate" compartment="C_c" boundaryCondition="false" sboTerm="SBO:0000299"></species>
<species metaid="metaid_M_GGM" id="M_GGM" name="Galactoglucomannan" compartment="C_c" boundaryCondition="false" sboTerm="SBO:0000299"><annotation><rdf:RDF xmlns:rdf="http://www.w3.org/1999/02/22-rdf-syntax-ns#" xmlns:dc="http://purl.org/dc/elements/1.1/" xmlns:dcterms="http://purl.org/dc/terms/" xmlns:vCard="http://www.w3.org/2001/vcard-rdf/3.0#" xmlns:bqbiol="http://biomodels.net/biology-qualifiers/" xmlns:bqmodel="http://biomodels.net/model-qualifiers/"><rdf:Description rdf:about="#metaid_M_GGM"><bqbiol:is><rdf:Bag><rdf:li rdf:resource="urn:miriam:obo.chebi:CHEBI:24144"/></rdf:Bag></bqbiol:is></rdf:Description></rdf:RDF></annotation></species>
<species metaid="metaid_M_GL" id="M_GL" name="Glycerol" compartment="C_c" boundaryCondition="false" sboTerm="SBO:0000299"><annotation><in:inchi xmlns:in="http://biomodels.net/inchi" metaid="metaid_M_GL_inchi">InChI=1/C3H8O3/c4-1-3(6)2-5/h3-6H,1-2H2</in:inchi><rdf:RDF xmlns:rdf="http://www.w3.org/1999/02/22-rdf-syntax-ns#" xmlns:dc="http://purl.org/dc/elements/1.1/" xmlns:dcterms="http://purl.org/dc/terms/" xmlns:vCard="http://www.w3.org/2001/vcard-rdf/3.0#" xmlns:bqbiol="http://biomodels.net/biology-qualifiers/" xmlns:bqmodel="http://biomodels.net/model-qualifiers/"><rdf:Description rdf:about="#metaid_M_GL"><bqbiol:is><rdf:Bag><rdf:li rdf:resource="#metaid_M_GL_inchi" /><rdf:li rdf:resource="urn:miriam:obo.chebi:CHEBI:17754"/></rdf:Bag></bqbiol:is></rdf:Description></rdf:RDF></annotation></species>
<species metaid="metaid_M_GL3P" id="M_GL3P" name="Glycerol 3-phosphate" compartment="C_c" boundaryCondition="false" sboTerm="SBO:0000299"></species>
<species metaid="metaid_M_GLAC" id="M_GLAC" name="D-Galactose" compartment="C_c" boundaryCondition="false" sboTerm="SBO:0000299"><annotation><in:inchi xmlns:in="http://biomodels.net/inchi" metaid="metaid_M_GLAC_inchi">InChI=1/C6H12O6/c7-1-2-3(8)4(9)5(10)6(11)12-2/h2-11H,1H2/t2-,3+,4+,5-,6+/m1/s1</in:inchi><rdf:RDF xmlns:rdf="http://www.w3.org/1999/02/22-rdf-syntax-ns#" xmlns:dc="http://purl.org/dc/elements/1.1/" xmlns:dcterms="http://purl.org/dc/terms/" xmlns:vCard="http://www.w3.org/2001/vcard-rdf/3.0#" xmlns:bqbiol="http://biomodels.net/biology-qualifiers/" xmlns:bqmodel="http://biomodels.net/model-qualifiers/"><rdf:Description rdf:about="#metaid_M_GLAC"><bqbiol:is><rdf:Bag><rdf:li rdf:resource="#metaid_M_GLAC_inchi" /><rdf:li rdf:resource="urn:miriam:obo.chebi:CHEBI:12936"/></rdf:Bag></bqbiol:is></rdf:Description></rdf:RDF></annotation></species>
<species metaid="metaid_M_GLACe" id="M_GLACe" name="D-Galactose" compartment="C_e" boundaryCondition="false" sboTerm="SBO:0000299"><annotation><in:inchi xmlns:in="http://biomodels.net/inchi" metaid="metaid_M_GLACe_inchi">InChI=1/C6H12O6/c7-1-2-3(8)4(9)5(10)6(11)12-2/h2-11H,1H2/t2-,3+,4+,5-,6+/m1/s1</in:inchi><rdf:RDF xmlns:rdf="http://www.w3.org/1999/02/22-rdf-syntax-ns#" xmlns:dc="http://purl.org/dc/elements/1.1/" xmlns:dcterms="http://purl.org/dc/terms/" xmlns:vCard="http://www.w3.org/2001/vcard-rdf/3.0#" xmlns:bqbiol="http://biomodels.net/biology-qualifiers/" xmlns:bqmodel="http://biomodels.net/model-qualifiers/"><rdf:Description rdf:about="#metaid_M_GLACe"><bqbiol:is><rdf:Bag><rdf:li rdf:resource="#metaid_M_GLACe_inchi" /><rdf:li rdf:resource="urn:miriam:obo.chebi:CHEBI:12936"/></rdf:Bag></bqbiol:is></rdf:Description></rdf:RDF></annotation></species>
<species metaid="metaid_M_GLAL" id="M_GLAL" name="Glycolaldehyde" compartment="C_c" boundaryCondition="false" sboTerm="SBO:0000299"><annotation><in:inchi xmlns:in="http://biomodels.net/inchi" metaid="metaid_M_GLAL_inchi">InChI=1/C2H4O2/c3-1-2-4/h1,4H,2H2</in:inchi><rdf:RDF xmlns:rdf="http://www.w3.org/1999/02/22-rdf-syntax-ns#" xmlns:dc="http://purl.org/dc/elements/1.1/" xmlns:dcterms="http://purl.org/dc/terms/" xmlns:vCard="http://www.w3.org/2001/vcard-rdf/3.0#" xmlns:bqbiol="http://biomodels.net/biology-qualifiers/" xmlns:bqmodel="http://biomodels.net/model-qualifiers/"><rdf:Description rdf:about="#metaid_M_GLAL"><bqbiol:is><rdf:Bag><rdf:li rdf:resource="#metaid_M_GLAL_inchi" /><rdf:li rdf:resource="urn:miriam:obo.chebi:CHEBI:17071"/></rdf:Bag></bqbiol:is></rdf:Description></rdf:RDF></annotation></species>
<species metaid="metaid_M_GLC" id="M_GLC" name="alpha-D-Glucose" compartment="C_c" boundaryCondition="false" sboTerm="SBO:0000299"><annotation><in:inchi xmlns:in="http://biomodels.net/inchi" metaid="metaid_M_GLC_inchi">InChI=1/C6H12O6/c7-1-2-3(8)4(9)5(10)6(11)12-2/h2-11H,1H2/t2-,3-,4+,5-,6+/m1/s1</in:inchi><rdf:RDF xmlns:rdf="http://www.w3.org/1999/02/22-rdf-syntax-ns#" xmlns:dc="http://purl.org/dc/elements/1.1/" xmlns:dcterms="http://purl.org/dc/terms/" xmlns:vCard="http://www.w3.org/2001/vcard-rdf/3.0#" xmlns:bqbiol="http://biomodels.net/biology-qualifiers/" xmlns:bqmodel="http://biomodels.net/model-qualifiers/"><rdf:Description rdf:about="#metaid_M_GLC"><bqbiol:is><rdf:Bag><rdf:li rdf:resource="#metaid_M_GLC_inchi" /><rdf:li rdf:resource="urn:miriam:obo.chebi:CHEBI:17925"/></rdf:Bag></bqbiol:is></rdf:Description></rdf:RDF></annotation></species>
<species metaid="metaid_M_GLCe" id="M_GLCe" name="alpha-D-Glucose" compartment="C_e" boundaryCondition="false" sboTerm="SBO:0000299"><annotation><in:inchi xmlns:in="http://biomodels.net/inchi" metaid="metaid_M_GLCe_inchi">InChI=1/C6H12O6/c7-1-2-3(8)4(9)5(10)6(11)12-2/h2-11H,1H2/t2-,3-,4+,5-,6+/m1/s1</in:inchi><rdf:RDF xmlns:rdf="http://www.w3.org/1999/02/22-rdf-syntax-ns#" xmlns:dc="http://purl.org/dc/elements/1.1/" xmlns:dcterms="http://purl.org/dc/terms/" xmlns:vCard="http://www.w3.org/2001/vcard-rdf/3.0#" xmlns:bqbiol="http://biomodels.net/biology-qualifiers/" xmlns:bqmodel="http://biomodels.net/model-qualifiers/"><rdf:Description rdf:about="#metaid_M_GLCe"><bqbiol:is><rdf:Bag><rdf:li rdf:resource="#metaid_M_GLCe_inchi" /><rdf:li rdf:resource="urn:miriam:obo.chebi:CHEBI:17925"/></rdf:Bag></bqbiol:is></rdf:Description></rdf:RDF></annotation></species>
<species metaid="metaid_M_GLCN" id="M_GLCN" name="D-Glucosamine" compartment="C_c" boundaryCondition="false" sboTerm="SBO:0000299"><notes><body xmlns="http://www.w3.org/1999/xhtml"><p>FORMULA: C6H13NO5</p></body></notes><annotation><rdf:RDF xmlns:rdf="http://www.w3.org/1999/02/22-rdf-syntax-ns#" xmlns:dc="http://purl.org/dc/elements/1.1/" xmlns:dcterms="http://purl.org/dc/terms/" xmlns:vCard="http://www.w3.org/2001/vcard-rdf/3.0#" xmlns:bqbiol="http://biomodels.net/biology-qualifiers/" xmlns:bqmodel="http://biomodels.net/model-qualifiers/"><rdf:Description rdf:about="#metaid_M_GLCN"><bqbiol:is><rdf:Bag><rdf:li rdf:resource="urn:miriam:obo.chebi:CHEBI:17315"/></rdf:Bag></bqbiol:is></rdf:Description></rdf:RDF></annotation></species>
<species metaid="metaid_M_GLCN15LAC" id="M_GLCN15LAC" name="d-Glucono-1,5-lactone" compartment="C_c" boundaryCondition="false" sboTerm="SBO:0000299"><annotation><in:inchi xmlns:in="http://biomodels.net/inchi" metaid="metaid_M_GLCN15LAC_inchi">InChI=1/C6H10O6/c7-1-2-3(8)4(9)5(10)6(11)12-2/h2-5,7-10H,1H2/t2-,3-,4+,5-/m1/s1</in:inchi><rdf:RDF xmlns:rdf="http://www.w3.org/1999/02/22-rdf-syntax-ns#" xmlns:dc="http://purl.org/dc/elements/1.1/" xmlns:dcterms="http://purl.org/dc/terms/" xmlns:vCard="http://www.w3.org/2001/vcard-rdf/3.0#" xmlns:bqbiol="http://biomodels.net/biology-qualifiers/" xmlns:bqmodel="http://biomodels.net/model-qualifiers/"><rdf:Description rdf:about="#metaid_M_GLCN15LAC"><bqbiol:is><rdf:Bag><rdf:li rdf:resource="#metaid_M_GLCN15LAC_inchi" /><rdf:li rdf:resource="urn:miriam:obo.chebi:CHEBI:16217"/></rdf:Bag></bqbiol:is></rdf:Description></rdf:RDF></annotation></species>
<species metaid="metaid_M_GLCN15LACe" id="M_GLCN15LACe" name="d-Glucono-1,5-lactone" compartment="C_e" boundaryCondition="false" sboTerm="SBO:0000299"><annotation><in:inchi xmlns:in="http://biomodels.net/inchi" metaid="metaid_M_GLCN15LACe_inchi">InChI=1/C6H10O6/c7-1-2-3(8)4(9)5(10)6(11)12-2/h2-5,7-10H,1H2/t2-,3-,4+,5-/m1/s1</in:inchi><rdf:RDF xmlns:rdf="http://www.w3.org/1999/02/22-rdf-syntax-ns#" xmlns:dc="http://purl.org/dc/elements/1.1/" xmlns:dcterms="http://purl.org/dc/terms/" xmlns:vCard="http://www.w3.org/2001/vcard-rdf/3.0#" xmlns:bqbiol="http://biomodels.net/biology-qualifiers/" xmlns:bqmodel="http://biomodels.net/model-qualifiers/"><rdf:Description rdf:about="#metaid_M_GLCN15LACe"><bqbiol:is><rdf:Bag><rdf:li rdf:resource="#metaid_M_GLCN15LACe_inchi" /><rdf:li rdf:resource="urn:miriam:obo.chebi:CHEBI:16217"/></rdf:Bag></bqbiol:is></rdf:Description></rdf:RDF></annotation></species>
<species metaid="metaid_M_GLCNT" id="M_GLCNT" name="D-Gluconate" compartment="C_c" boundaryCondition="false" sboTerm="SBO:0000299"><annotation><in:inchi xmlns:in="http://biomodels.net/inchi" metaid="metaid_M_GLCNT_inchi">InChI=1/C6H12O7/c7-1-2(8)3(9)4(10)5(11)6(12)13/h2-5,7-11H,1H2,(H,12,13)/p-1/t2-,3-,4+,5-/m1/s1/fC6H11O7/q-1</in:inchi><rdf:RDF xmlns:rdf="http://www.w3.org/1999/02/22-rdf-syntax-ns#" xmlns:dc="http://purl.org/dc/elements/1.1/" xmlns:dcterms="http://purl.org/dc/terms/" xmlns:vCard="http://www.w3.org/2001/vcard-rdf/3.0#" xmlns:bqbiol="http://biomodels.net/biology-qualifiers/" xmlns:bqmodel="http://biomodels.net/model-qualifiers/"><rdf:Description rdf:about="#metaid_M_GLCNT"><bqbiol:is><rdf:Bag><rdf:li rdf:resource="#metaid_M_GLCNT_inchi" /><rdf:li rdf:resource="urn:miriam:obo.chebi:CHEBI:18391"/></rdf:Bag></bqbiol:is></rdf:Description></rdf:RDF></annotation></species>
<species metaid="metaid_M_GLCNTe" id="M_GLCNTe" name="D-Gluconate" compartment="C_e" boundaryCondition="false" sboTerm="SBO:0000299"><annotation><in:inchi xmlns:in="http://biomodels.net/inchi" metaid="metaid_M_GLCNTe_inchi">InChI=1/C6H12O7/c7-1-2(8)3(9)4(10)5(11)6(12)13/h2-5,7-11H,1H2,(H,12,13)/p-1/t2-,3-,4+,5-/m1/s1/fC6H11O7/q-1</in:inchi><rdf:RDF xmlns:rdf="http://www.w3.org/1999/02/22-rdf-syntax-ns#" xmlns:dc="http://purl.org/dc/elements/1.1/" xmlns:dcterms="http://purl.org/dc/terms/" xmlns:vCard="http://www.w3.org/2001/vcard-rdf/3.0#" xmlns:bqbiol="http://biomodels.net/biology-qualifiers/" xmlns:bqmodel="http://biomodels.net/model-qualifiers/"><rdf:Description rdf:about="#metaid_M_GLCNTe"><bqbiol:is><rdf:Bag><rdf:li rdf:resource="#metaid_M_GLCNTe_inchi" /><rdf:li rdf:resource="urn:miriam:obo.chebi:CHEBI:18391"/></rdf:Bag></bqbiol:is></rdf:Description></rdf:RDF></annotation></species>
<species metaid="metaid_M_GLCUNT" id="M_GLCUNT" name="D-Glucuronate" compartment="C_c" boundaryCondition="false" sboTerm="SBO:0000299"><notes><body xmlns="http://www.w3.org/1999/xhtml"><p>FORMULA: C6H9O7</p></body></notes><annotation><rdf:RDF xmlns:rdf="http://www.w3.org/1999/02/22-rdf-syntax-ns#" xmlns:dc="http://purl.org/dc/elements/1.1/" xmlns:dcterms="http://purl.org/dc/terms/" xmlns:vCard="http://www.w3.org/2001/vcard-rdf/3.0#" xmlns:bqbiol="http://biomodels.net/biology-qualifiers/" xmlns:bqmodel="http://biomodels.net/model-qualifiers/"><rdf:Description rdf:about="#metaid_M_GLCUNT"><bqbiol:is><rdf:Bag><rdf:li rdf:resource="urn:miriam:obo.chebi:CHEBI:15748"/></rdf:Bag></bqbiol:is></rdf:Description></rdf:RDF></annotation></species>
<species metaid="metaid_M_GLCUNTe" id="M_GLCUNTe" name="D-Glucuronate" compartment="C_e" boundaryCondition="false" sboTerm="SBO:0000299"><notes><body xmlns="http://www.w3.org/1999/xhtml"><p>FORMULA: C6H9O7</p></body></notes><annotation><rdf:RDF xmlns:rdf="http://www.w3.org/1999/02/22-rdf-syntax-ns#" xmlns:dc="http://purl.org/dc/elements/1.1/" xmlns:dcterms="http://purl.org/dc/terms/" xmlns:vCard="http://www.w3.org/2001/vcard-rdf/3.0#" xmlns:bqbiol="http://biomodels.net/biology-qualifiers/" xmlns:bqmodel="http://biomodels.net/model-qualifiers/"><rdf:Description rdf:about="#metaid_M_GLCUNTe"><bqbiol:is><rdf:Bag><rdf:li rdf:resource="urn:miriam:obo.chebi:CHEBI:15748"/></rdf:Bag></bqbiol:is></rdf:Description></rdf:RDF></annotation></species>
<species metaid="metaid_M_GLe" id="M_GLe" name="Glycerol" compartment="C_e" boundaryCondition="false" sboTerm="SBO:0000299"><annotation><in:inchi xmlns:in="http://biomodels.net/inchi" metaid="metaid_M_GLe_inchi">InChI=1/C3H8O3/c4-1-3(6)2-5/h3-6H,1-2H2</in:inchi><rdf:RDF xmlns:rdf="http://www.w3.org/1999/02/22-rdf-syntax-ns#" xmlns:dc="http://purl.org/dc/elements/1.1/" xmlns:dcterms="http://purl.org/dc/terms/" xmlns:vCard="http://www.w3.org/2001/vcard-rdf/3.0#" xmlns:bqbiol="http://biomodels.net/biology-qualifiers/" xmlns:bqmodel="http://biomodels.net/model-qualifiers/"><rdf:Description rdf:about="#metaid_M_GLe"><bqbiol:is><rdf:Bag><rdf:li rdf:resource="#metaid_M_GLe_inchi" /><rdf:li rdf:resource="urn:miriam:obo.chebi:CHEBI:17754"/></rdf:Bag></bqbiol:is></rdf:Description></rdf:RDF></annotation></species>
<species metaid="metaid_M_GLN" id="M_GLN" name="L-Glutamine" compartment="C_c" boundaryCondition="false" sboTerm="SBO:0000299"><annotation><in:inchi xmlns:in="http://biomodels.net/inchi" metaid="metaid_M_GLN_inchi">InChI=1/C5H10N2O3/c6-3(5(9)10)1-2-4(7)8/h3H,1-2,6H2,(H2,7,8)(H,9,10)/t3-/m0/s1/f/h9H,7H2</in:inchi><rdf:RDF xmlns:rdf="http://www.w3.org/1999/02/22-rdf-syntax-ns#" xmlns:dc="http://purl.org/dc/elements/1.1/" xmlns:dcterms="http://purl.org/dc/terms/" xmlns:vCard="http://www.w3.org/2001/vcard-rdf/3.0#" xmlns:bqbiol="http://biomodels.net/biology-qualifiers/" xmlns:bqmodel="http://biomodels.net/model-qualifiers/"><rdf:Description rdf:about="#metaid_M_GLN"><bqbiol:is><rdf:Bag><rdf:li rdf:resource="#metaid_M_GLN_inchi" /><rdf:li rdf:resource="urn:miriam:obo.chebi:CHEBI:18050"/></rdf:Bag></bqbiol:is></rdf:Description></rdf:RDF></annotation></species>
<species metaid="metaid_M_GLNe" id="M_GLNe" name="L-Glutamine" compartment="C_e" boundaryCondition="false" sboTerm="SBO:0000299"><annotation><in:inchi xmlns:in="http://biomodels.net/inchi" metaid="metaid_M_GLNe_inchi">InChI=1/C5H10N2O3/c6-3(5(9)10)1-2-4(7)8/h3H,1-2,6H2,(H2,7,8)(H,9,10)/t3-/m0/s1/f/h9H,7H2</in:inchi><rdf:RDF xmlns:rdf="http://www.w3.org/1999/02/22-rdf-syntax-ns#" xmlns:dc="http://purl.org/dc/elements/1.1/" xmlns:dcterms="http://purl.org/dc/terms/" xmlns:vCard="http://www.w3.org/2001/vcard-rdf/3.0#" xmlns:bqbiol="http://biomodels.net/biology-qualifiers/" xmlns:bqmodel="http://biomodels.net/model-qualifiers/"><rdf:Description rdf:about="#metaid_M_GLNe"><bqbiol:is><rdf:Bag><rdf:li rdf:resource="#metaid_M_GLNe_inchi" /><rdf:li rdf:resource="urn:miriam:obo.chebi:CHEBI:18050"/></rdf:Bag></bqbiol:is></rdf:Description></rdf:RDF></annotation></species>
<species metaid="metaid_M_GLU" id="M_GLU" name="L-Glutamate" compartment="C_c" boundaryCondition="false" sboTerm="SBO:0000299"><annotation><in:inchi xmlns:in="http://biomodels.net/inchi" metaid="metaid_M_GLU_inchi">InChI=1/C5H9NO4/c6-3(5(9)10)1-2-4(7)8/h3H,1-2,6H2,(H,7,8)(H,9,10)/p-1/t3-/m0/s1/fC5H8NO4/h6H/q-1</in:inchi><rdf:RDF xmlns:rdf="http://www.w3.org/1999/02/22-rdf-syntax-ns#" xmlns:dc="http://purl.org/dc/elements/1.1/" xmlns:dcterms="http://purl.org/dc/terms/" xmlns:vCard="http://www.w3.org/2001/vcard-rdf/3.0#" xmlns:bqbiol="http://biomodels.net/biology-qualifiers/" xmlns:bqmodel="http://biomodels.net/model-qualifiers/"><rdf:Description rdf:about="#metaid_M_GLU"><bqbiol:is><rdf:Bag><rdf:li rdf:resource="#metaid_M_GLU_inchi" /><rdf:li rdf:resource="urn:miriam:obo.chebi:CHEBI:29985"/></rdf:Bag></bqbiol:is></rdf:Description></rdf:RDF></annotation></species>
<species metaid="metaid_M_GLUCER1" id="M_GLUCER1" name="Glucocerebroside 1" compartment="C_c" boundaryCondition="false" sboTerm="SBO:0000299"><notes><body xmlns="http://www.w3.org/1999/xhtml"><p>FORMULA: C48H97NO15</p></body></notes></species>
<species metaid="metaid_M_GLUCER2" id="M_GLUCER2" name="Glucocerebroside 2" compartment="C_c" boundaryCondition="false" sboTerm="SBO:0000299"><notes><body xmlns="http://www.w3.org/1999/xhtml"><p>FORMULA: C48H95NO15</p></body></notes></species>
<species metaid="metaid_M_GLUe" id="M_GLUe" name="L-Glutamate" compartment="C_e" boundaryCondition="false" sboTerm="SBO:0000299"><annotation><in:inchi xmlns:in="http://biomodels.net/inchi" metaid="metaid_M_GLUe_inchi">InChI=1/C5H9NO4/c6-3(5(9)10)1-2-4(7)8/h3H,1-2,6H2,(H,7,8)(H,9,10)/p-1/t3-/m0/s1/fC5H8NO4/h6H/q-1</in:inchi><rdf:RDF xmlns:rdf="http://www.w3.org/1999/02/22-rdf-syntax-ns#" xmlns:dc="http://purl.org/dc/elements/1.1/" xmlns:dcterms="http://purl.org/dc/terms/" xmlns:vCard="http://www.w3.org/2001/vcard-rdf/3.0#" xmlns:bqbiol="http://biomodels.net/biology-qualifiers/" xmlns:bqmodel="http://biomodels.net/model-qualifiers/"><rdf:Description rdf:about="#metaid_M_GLUe"><bqbiol:is><rdf:Bag><rdf:li rdf:resource="#metaid_M_GLUe_inchi" /><rdf:li rdf:resource="urn:miriam:obo.chebi:CHEBI:29985"/></rdf:Bag></bqbiol:is></rdf:Description></rdf:RDF></annotation></species>
<species metaid="metaid_M_GLUGSAL" id="M_GLUGSAL" name="L-Glutamate 5-semialdehyde" compartment="C_c" boundaryCondition="false" sboTerm="SBO:0000299"><annotation><in:inchi xmlns:in="http://biomodels.net/inchi" metaid="metaid_M_GLUGSAL_inchi">InChI=1/C5H9NO3/c6-4(5(8)9)2-1-3-7/h3-4H,1-2,6H2,(H,8,9)/t4-/m0/s1</in:inchi><rdf:RDF xmlns:rdf="http://www.w3.org/1999/02/22-rdf-syntax-ns#" xmlns:dc="http://purl.org/dc/elements/1.1/" xmlns:dcterms="http://purl.org/dc/terms/" xmlns:vCard="http://www.w3.org/2001/vcard-rdf/3.0#" xmlns:bqbiol="http://biomodels.net/biology-qualifiers/" xmlns:bqmodel="http://biomodels.net/model-qualifiers/"><rdf:Description rdf:about="#metaid_M_GLUGSAL"><bqbiol:is><rdf:Bag><rdf:li rdf:resource="#metaid_M_GLUGSAL_inchi" /><rdf:li rdf:resource="urn:miriam:obo.chebi:CHEBI:17232"/></rdf:Bag></bqbiol:is></rdf:Description></rdf:RDF></annotation></species>
<species metaid="metaid_M_GLUGSALm" id="M_GLUGSALm" name="L-Glutamate 5-semialdehyde" compartment="C_m" boundaryCondition="false" sboTerm="SBO:0000299"><annotation><in:inchi xmlns:in="http://biomodels.net/inchi" metaid="metaid_M_GLUGSALm_inchi">InChI=1/C5H9NO3/c6-4(5(8)9)2-1-3-7/h3-4H,1-2,6H2,(H,8,9)/t4-/m0/s1</in:inchi><rdf:RDF xmlns:rdf="http://www.w3.org/1999/02/22-rdf-syntax-ns#" xmlns:dc="http://purl.org/dc/elements/1.1/" xmlns:dcterms="http://purl.org/dc/terms/" xmlns:vCard="http://www.w3.org/2001/vcard-rdf/3.0#" xmlns:bqbiol="http://biomodels.net/biology-qualifiers/" xmlns:bqmodel="http://biomodels.net/model-qualifiers/"><rdf:Description rdf:about="#metaid_M_GLUGSALm"><bqbiol:is><rdf:Bag><rdf:li rdf:resource="#metaid_M_GLUGSALm_inchi" /><rdf:li rdf:resource="urn:miriam:obo.chebi:CHEBI:17232"/></rdf:Bag></bqbiol:is></rdf:Description></rdf:RDF></annotation></species>
<species metaid="metaid_M_GLUm" id="M_GLUm" name="L-Glutamate" compartment="C_m" boundaryCondition="false" sboTerm="SBO:0000299"><annotation><in:inchi xmlns:in="http://biomodels.net/inchi" metaid="metaid_M_GLUm_inchi">InChI=1/C5H9NO4/c6-3(5(9)10)1-2-4(7)8/h3H,1-2,6H2,(H,7,8)(H,9,10)/p-1/t3-/m0/s1/fC5H8NO4/h6H/q-1</in:inchi><rdf:RDF xmlns:rdf="http://www.w3.org/1999/02/22-rdf-syntax-ns#" xmlns:dc="http://purl.org/dc/elements/1.1/" xmlns:dcterms="http://purl.org/dc/terms/" xmlns:vCard="http://www.w3.org/2001/vcard-rdf/3.0#" xmlns:bqbiol="http://biomodels.net/biology-qualifiers/" xmlns:bqmodel="http://biomodels.net/model-qualifiers/"><rdf:Description rdf:about="#metaid_M_GLUm"><bqbiol:is><rdf:Bag><rdf:li rdf:resource="#metaid_M_GLUm_inchi" /><rdf:li rdf:resource="urn:miriam:obo.chebi:CHEBI:29985"/></rdf:Bag></bqbiol:is></rdf:Description></rdf:RDF></annotation></species>
<species metaid="metaid_M_GLUP" id="M_GLUP" name="alpha-D-Glutamyl phosphate" compartment="C_c" boundaryCondition="false" sboTerm="SBO:0000299"></species>
<species metaid="metaid_M_GLX" id="M_GLX" name="Glyoxylate" compartment="C_c" boundaryCondition="false" sboTerm="SBO:0000299"><annotation><in:inchi xmlns:in="http://biomodels.net/inchi" metaid="metaid_M_GLX_inchi">InChI=1/C2H2O3/c3-1-2(4)5/h1H,(H,4,5)/p-1/fC2HO3/q-1</in:inchi><rdf:RDF xmlns:rdf="http://www.w3.org/1999/02/22-rdf-syntax-ns#" xmlns:dc="http://purl.org/dc/elements/1.1/" xmlns:dcterms="http://purl.org/dc/terms/" xmlns:vCard="http://www.w3.org/2001/vcard-rdf/3.0#" xmlns:bqbiol="http://biomodels.net/biology-qualifiers/" xmlns:bqmodel="http://biomodels.net/model-qualifiers/"><rdf:Description rdf:about="#metaid_M_GLX"><bqbiol:is><rdf:Bag><rdf:li rdf:resource="#metaid_M_GLX_inchi" /><rdf:li rdf:resource="urn:miriam:obo.chebi:CHEBI:36655"/></rdf:Bag></bqbiol:is></rdf:Description></rdf:RDF></annotation></species>
<species metaid="metaid_M_GLXm" id="M_GLXm" name="Glyoxylate" compartment="C_m" boundaryCondition="false" sboTerm="SBO:0000299"><annotation><in:inchi xmlns:in="http://biomodels.net/inchi" metaid="metaid_M_GLXm_inchi">InChI=1/C2H2O3/c3-1-2(4)5/h1H,(H,4,5)/p-1/fC2HO3/q-1</in:inchi><rdf:RDF xmlns:rdf="http://www.w3.org/1999/02/22-rdf-syntax-ns#" xmlns:dc="http://purl.org/dc/elements/1.1/" xmlns:dcterms="http://purl.org/dc/terms/" xmlns:vCard="http://www.w3.org/2001/vcard-rdf/3.0#" xmlns:bqbiol="http://biomodels.net/biology-qualifiers/" xmlns:bqmodel="http://biomodels.net/model-qualifiers/"><rdf:Description rdf:about="#metaid_M_GLXm"><bqbiol:is><rdf:Bag><rdf:li rdf:resource="#metaid_M_GLXm_inchi" /><rdf:li rdf:resource="urn:miriam:obo.chebi:CHEBI:36655"/></rdf:Bag></bqbiol:is></rdf:Description></rdf:RDF></annotation></species>
<species metaid="metaid_M_GLY" id="M_GLY" name="Glycine" compartment="C_c" boundaryCondition="false" sboTerm="SBO:0000299"><annotation><in:inchi xmlns:in="http://biomodels.net/inchi" metaid="metaid_M_GLY_inchi">InChI=1/C2H5NO2/c3-1-2(4)5/h1,3H2,(H,4,5)/f/h4H</in:inchi><rdf:RDF xmlns:rdf="http://www.w3.org/1999/02/22-rdf-syntax-ns#" xmlns:dc="http://purl.org/dc/elements/1.1/" xmlns:dcterms="http://purl.org/dc/terms/" xmlns:vCard="http://www.w3.org/2001/vcard-rdf/3.0#" xmlns:bqbiol="http://biomodels.net/biology-qualifiers/" xmlns:bqmodel="http://biomodels.net/model-qualifiers/"><rdf:Description rdf:about="#metaid_M_GLY"><bqbiol:is><rdf:Bag><rdf:li rdf:resource="#metaid_M_GLY_inchi" /><rdf:li rdf:resource="urn:miriam:obo.chebi:CHEBI:15428"/></rdf:Bag></bqbiol:is></rdf:Description></rdf:RDF></annotation></species>
<species metaid="metaid_M_GLYA" id="M_GLYA" name="Glycolate" compartment="C_c" boundaryCondition="false" sboTerm="SBO:0000299"><annotation><in:inchi xmlns:in="http://biomodels.net/inchi" metaid="metaid_M_GLYA_inchi">InChI=1/C2H4O3/c3-1-2(4)5/h3H,1H2,(H,4,5)/p-1/fC2H3O3/q-1</in:inchi><rdf:RDF xmlns:rdf="http://www.w3.org/1999/02/22-rdf-syntax-ns#" xmlns:dc="http://purl.org/dc/elements/1.1/" xmlns:dcterms="http://purl.org/dc/terms/" xmlns:vCard="http://www.w3.org/2001/vcard-rdf/3.0#" xmlns:bqbiol="http://biomodels.net/biology-qualifiers/" xmlns:bqmodel="http://biomodels.net/model-qualifiers/"><rdf:Description rdf:about="#metaid_M_GLYA"><bqbiol:is><rdf:Bag><rdf:li rdf:resource="#metaid_M_GLYA_inchi" /><rdf:li rdf:resource="urn:miriam:obo.chebi:CHEBI:29805"/></rdf:Bag></bqbiol:is></rdf:Description></rdf:RDF></annotation></species>
<species metaid="metaid_M_GLYAL" id="M_GLYAL" name="D-Glyceraldehyde" compartment="C_c" boundaryCondition="false" sboTerm="SBO:0000299"><annotation><in:inchi xmlns:in="http://biomodels.net/inchi" metaid="metaid_M_GLYAL_inchi">InChI=1/C3H6O3/c4-1-3(6)2-5/h1,3,5-6H,2H2/t3-/m0/s1</in:inchi><rdf:RDF xmlns:rdf="http://www.w3.org/1999/02/22-rdf-syntax-ns#" xmlns:dc="http://purl.org/dc/elements/1.1/" xmlns:dcterms="http://purl.org/dc/terms/" xmlns:vCard="http://www.w3.org/2001/vcard-rdf/3.0#" xmlns:bqbiol="http://biomodels.net/biology-qualifiers/" xmlns:bqmodel="http://biomodels.net/model-qualifiers/"><rdf:Description rdf:about="#metaid_M_GLYAL"><bqbiol:is><rdf:Bag><rdf:li rdf:resource="#metaid_M_GLYAL_inchi" /><rdf:li rdf:resource="urn:miriam:obo.chebi:CHEBI:17378"/></rdf:Bag></bqbiol:is></rdf:Description></rdf:RDF></annotation></species>
<species metaid="metaid_M_GLYCOGENe" id="M_GLYCOGENe" name="Glycogen" compartment="C_e" boundaryCondition="false" sboTerm="SBO:0000299"><notes><body xmlns="http://www.w3.org/1999/xhtml"><p>FORMULA: C6H10O5</p></body></notes><annotation><rdf:RDF xmlns:rdf="http://www.w3.org/1999/02/22-rdf-syntax-ns#" xmlns:dc="http://purl.org/dc/elements/1.1/" xmlns:dcterms="http://purl.org/dc/terms/" xmlns:vCard="http://www.w3.org/2001/vcard-rdf/3.0#" xmlns:bqbiol="http://biomodels.net/biology-qualifiers/" xmlns:bqmodel="http://biomodels.net/model-qualifiers/"><rdf:Description rdf:about="#metaid_M_GLYCOGENe"><bqbiol:is><rdf:Bag><rdf:li rdf:resource="urn:miriam:obo.chebi:CHEBI:28087"/></rdf:Bag></bqbiol:is></rdf:Description></rdf:RDF></annotation></species>
<species metaid="metaid_M_GLYe" id="M_GLYe" name="Glycine" compartment="C_e" boundaryCondition="false" sboTerm="SBO:0000299"><annotation><in:inchi xmlns:in="http://biomodels.net/inchi" metaid="metaid_M_GLYe_inchi">InChI=1/C2H5NO2/c3-1-2(4)5/h1,3H2,(H,4,5)/f/h4H</in:inchi><rdf:RDF xmlns:rdf="http://www.w3.org/1999/02/22-rdf-syntax-ns#" xmlns:dc="http://purl.org/dc/elements/1.1/" xmlns:dcterms="http://purl.org/dc/terms/" xmlns:vCard="http://www.w3.org/2001/vcard-rdf/3.0#" xmlns:bqbiol="http://biomodels.net/biology-qualifiers/" xmlns:bqmodel="http://biomodels.net/model-qualifiers/"><rdf:Description rdf:about="#metaid_M_GLYe"><bqbiol:is><rdf:Bag><rdf:li rdf:resource="#metaid_M_GLYe_inchi" /><rdf:li rdf:resource="urn:miriam:obo.chebi:CHEBI:15428"/></rdf:Bag></bqbiol:is></rdf:Description></rdf:RDF></annotation></species>
<species metaid="metaid_M_GLYm" id="M_GLYm" name="Glycine" compartment="C_m" boundaryCondition="false" sboTerm="SBO:0000299"><annotation><in:inchi xmlns:in="http://biomodels.net/inchi" metaid="metaid_M_GLYm_inchi">InChI=1/C2H5NO2/c3-1-2(4)5/h1,3H2,(H,4,5)/f/h4H</in:inchi><rdf:RDF xmlns:rdf="http://www.w3.org/1999/02/22-rdf-syntax-ns#" xmlns:dc="http://purl.org/dc/elements/1.1/" xmlns:dcterms="http://purl.org/dc/terms/" xmlns:vCard="http://www.w3.org/2001/vcard-rdf/3.0#" xmlns:bqbiol="http://biomodels.net/biology-qualifiers/" xmlns:bqmodel="http://biomodels.net/model-qualifiers/"><rdf:Description rdf:about="#metaid_M_GLYm"><bqbiol:is><rdf:Bag><rdf:li rdf:resource="#metaid_M_GLYm_inchi" /><rdf:li rdf:resource="urn:miriam:obo.chebi:CHEBI:15428"/></rdf:Bag></bqbiol:is></rdf:Description></rdf:RDF></annotation></species>
<species metaid="metaid_M_GLYN" id="M_GLYN" name="Glycerone (DHA/dihydroxyacetone)" compartment="C_c" boundaryCondition="false" sboTerm="SBO:0000299"></species>
<species metaid="metaid_M_GLYNe" id="M_GLYNe" name="Glycerone (DHA/dihydroxyacetone)" compartment="C_e" boundaryCondition="false" sboTerm="SBO:0000299"></species>
<species metaid="metaid_M_GMP" id="M_GMP" name="GMP" compartment="C_c" boundaryCondition="false" sboTerm="SBO:0000299"><annotation><in:inchi xmlns:in="http://biomodels.net/inchi" metaid="metaid_M_GMP_inchi">InChI=1/C10H14N5O8P/c11-10-13-7-4(8(18)14-10)12-2-15(7)9-6(17)5(16)3(23-9)1-22-24(19,20)21/h2-3,5-6,9,16-17H,1H2,(H2,19,20,21)(H3,11,13,14,18)/t3-,5-,6-,9-/m1/s1</in:inchi><rdf:RDF xmlns:rdf="http://www.w3.org/1999/02/22-rdf-syntax-ns#" xmlns:dc="http://purl.org/dc/elements/1.1/" xmlns:dcterms="http://purl.org/dc/terms/" xmlns:vCard="http://www.w3.org/2001/vcard-rdf/3.0#" xmlns:bqbiol="http://biomodels.net/biology-qualifiers/" xmlns:bqmodel="http://biomodels.net/model-qualifiers/"><rdf:Description rdf:about="#metaid_M_GMP"><bqbiol:is><rdf:Bag><rdf:li rdf:resource="#metaid_M_GMP_inchi" /><rdf:li rdf:resource="urn:miriam:obo.chebi:CHEBI:17345"/></rdf:Bag></bqbiol:is></rdf:Description></rdf:RDF></annotation></species>
<species metaid="metaid_M_GN" id="M_GN" name="Guanine" compartment="C_c" boundaryCondition="false" sboTerm="SBO:0000299"><annotation><in:inchi xmlns:in="http://biomodels.net/inchi" metaid="metaid_M_GN_inchi">InChI=1/C5H5N5O/c6-5-9-3-2(4(11)10-5)7-1-8-3/h1H,(H4,6,7,8,9,10,11)/f/h8,10H,6H2</in:inchi><rdf:RDF xmlns:rdf="http://www.w3.org/1999/02/22-rdf-syntax-ns#" xmlns:dc="http://purl.org/dc/elements/1.1/" xmlns:dcterms="http://purl.org/dc/terms/" xmlns:vCard="http://www.w3.org/2001/vcard-rdf/3.0#" xmlns:bqbiol="http://biomodels.net/biology-qualifiers/" xmlns:bqmodel="http://biomodels.net/model-qualifiers/"><rdf:Description rdf:about="#metaid_M_GN"><bqbiol:is><rdf:Bag><rdf:li rdf:resource="#metaid_M_GN_inchi" /><rdf:li rdf:resource="urn:miriam:obo.chebi:CHEBI:16235"/></rdf:Bag></bqbiol:is></rdf:Description></rdf:RDF></annotation></species>
<species metaid="metaid_M_GNTAL" id="M_GNTAL" name="Gentisate aldehyde" compartment="C_c" boundaryCondition="false" sboTerm="SBO:0000299"></species>
<species metaid="metaid_M_GPP" id="M_GPP" name="Geranyl diphosphate" compartment="C_c" boundaryCondition="false" sboTerm="SBO:0000299"><annotation><in:inchi xmlns:in="http://biomodels.net/inchi" metaid="metaid_M_GPP_inchi">InChI=1/C10H20O7P2/c1-9(2)5-4-6-10(3)7-8-16-19(14,15)17-18(11,12)13/h5,7H,4,6,8H2,1-3H3,(H,14,15)(H2,11,12,13)/b10-7+/f/h11-12,14H</in:inchi><rdf:RDF xmlns:rdf="http://www.w3.org/1999/02/22-rdf-syntax-ns#" xmlns:dc="http://purl.org/dc/elements/1.1/" xmlns:dcterms="http://purl.org/dc/terms/" xmlns:vCard="http://www.w3.org/2001/vcard-rdf/3.0#" xmlns:bqbiol="http://biomodels.net/biology-qualifiers/" xmlns:bqmodel="http://biomodels.net/model-qualifiers/"><rdf:Description rdf:about="#metaid_M_GPP"><bqbiol:is><rdf:Bag><rdf:li rdf:resource="#metaid_M_GPP_inchi" /><rdf:li rdf:resource="urn:miriam:obo.chebi:CHEBI:17211"/></rdf:Bag></bqbiol:is></rdf:Description></rdf:RDF></annotation></species>
<species metaid="metaid_M_GSN" id="M_GSN" name="Guanosine" compartment="C_c" boundaryCondition="false" sboTerm="SBO:0000299"><annotation><in:inchi xmlns:in="http://biomodels.net/inchi" metaid="metaid_M_GSN_inchi">InChI=1/C10H13N5O5/c11-10-13-7-4(8(19)14-10)12-2-15(7)9-6(18)5(17)3(1-16)20-9/h2-3,5-6,9,16-18H,1H2,(H3,11,13,14,19)/t3-,5-,6-,9-/m1/s1/f/h14H,11H2</in:inchi><rdf:RDF xmlns:rdf="http://www.w3.org/1999/02/22-rdf-syntax-ns#" xmlns:dc="http://purl.org/dc/elements/1.1/" xmlns:dcterms="http://purl.org/dc/terms/" xmlns:vCard="http://www.w3.org/2001/vcard-rdf/3.0#" xmlns:bqbiol="http://biomodels.net/biology-qualifiers/" xmlns:bqmodel="http://biomodels.net/model-qualifiers/"><rdf:Description rdf:about="#metaid_M_GSN"><bqbiol:is><rdf:Bag><rdf:li rdf:resource="#metaid_M_GSN_inchi" /><rdf:li rdf:resource="urn:miriam:obo.chebi:CHEBI:16750"/></rdf:Bag></bqbiol:is></rdf:Description></rdf:RDF></annotation></species>
<species metaid="metaid_M_GTP" id="M_GTP" name="GTP" compartment="C_c" boundaryCondition="false" sboTerm="SBO:0000299"><annotation><in:inchi xmlns:in="http://biomodels.net/inchi" metaid="metaid_M_GTP_inchi">InChI=1/C10H16N5O14P3/c11-10-13-7-4(8(18)14-10)12-2-15(7)9-6(17)5(16)3(27-9)1-26-31(22,23)29-32(24,25)28-30(19,20)21/h2-3,5-6,9,16-17H,1H2,(H,22,23)(H,24,25)(H2,19,20,21)(H3,11,13,14,18)/t3-,5-,6-,9-/m1/s1/f/h14,19-20,22,24H,11H2</in:inchi><rdf:RDF xmlns:rdf="http://www.w3.org/1999/02/22-rdf-syntax-ns#" xmlns:dc="http://purl.org/dc/elements/1.1/" xmlns:dcterms="http://purl.org/dc/terms/" xmlns:vCard="http://www.w3.org/2001/vcard-rdf/3.0#" xmlns:bqbiol="http://biomodels.net/biology-qualifiers/" xmlns:bqmodel="http://biomodels.net/model-qualifiers/"><rdf:Description rdf:about="#metaid_M_GTP"><bqbiol:is><rdf:Bag><rdf:li rdf:resource="#metaid_M_GTP_inchi" /><rdf:li rdf:resource="urn:miriam:obo.chebi:CHEBI:15996"/></rdf:Bag></bqbiol:is></rdf:Description></rdf:RDF></annotation></species>
<species metaid="metaid_M_GTPm" id="M_GTPm" name="GTP" compartment="C_m" boundaryCondition="false" sboTerm="SBO:0000299"><annotation><in:inchi xmlns:in="http://biomodels.net/inchi" metaid="metaid_M_GTPm_inchi">InChI=1/C10H16N5O14P3/c11-10-13-7-4(8(18)14-10)12-2-15(7)9-6(17)5(16)3(27-9)1-26-31(22,23)29-32(24,25)28-30(19,20)21/h2-3,5-6,9,16-17H,1H2,(H,22,23)(H,24,25)(H2,19,20,21)(H3,11,13,14,18)/t3-,5-,6-,9-/m1/s1/f/h14,19-20,22,24H,11H2</in:inchi><rdf:RDF xmlns:rdf="http://www.w3.org/1999/02/22-rdf-syntax-ns#" xmlns:dc="http://purl.org/dc/elements/1.1/" xmlns:dcterms="http://purl.org/dc/terms/" xmlns:vCard="http://www.w3.org/2001/vcard-rdf/3.0#" xmlns:bqbiol="http://biomodels.net/biology-qualifiers/" xmlns:bqmodel="http://biomodels.net/model-qualifiers/"><rdf:Description rdf:about="#metaid_M_GTPm"><bqbiol:is><rdf:Bag><rdf:li rdf:resource="#metaid_M_GTPm_inchi" /><rdf:li rdf:resource="urn:miriam:obo.chebi:CHEBI:15996"/></rdf:Bag></bqbiol:is></rdf:Description></rdf:RDF></annotation></species>
<species metaid="metaid_M_GUA" id="M_GUA" name="Guaiacol" compartment="C_c" boundaryCondition="false" sboTerm="SBO:0000299"><annotation><in:inchi xmlns:in="http://biomodels.net/inchi" metaid="metaid_M_GUA_inchi">InChI=1/C7H8O2/c1-9-7-5-3-2-4-6(7)8/h2-5,8H,1H3</in:inchi><rdf:RDF xmlns:rdf="http://www.w3.org/1999/02/22-rdf-syntax-ns#" xmlns:dc="http://purl.org/dc/elements/1.1/" xmlns:dcterms="http://purl.org/dc/terms/" xmlns:vCard="http://www.w3.org/2001/vcard-rdf/3.0#" xmlns:bqbiol="http://biomodels.net/biology-qualifiers/" xmlns:bqmodel="http://biomodels.net/model-qualifiers/"><rdf:Description rdf:about="#metaid_M_GUA"><bqbiol:is><rdf:Bag><rdf:li rdf:resource="#metaid_M_GUA_inchi" /><rdf:li rdf:resource="urn:miriam:obo.chebi:CHEBI:28591"/></rdf:Bag></bqbiol:is></rdf:Description></rdf:RDF></annotation></species>
<species metaid="metaid_M_H2O" id="M_H2O" name="H2O" compartment="C_c" boundaryCondition="false" sboTerm="SBO:0000299"><annotation><in:inchi xmlns:in="http://biomodels.net/inchi" metaid="metaid_M_H2O_inchi">InChI=1/H2O/h1H2</in:inchi><rdf:RDF xmlns:rdf="http://www.w3.org/1999/02/22-rdf-syntax-ns#" xmlns:dc="http://purl.org/dc/elements/1.1/" xmlns:dcterms="http://purl.org/dc/terms/" xmlns:vCard="http://www.w3.org/2001/vcard-rdf/3.0#" xmlns:bqbiol="http://biomodels.net/biology-qualifiers/" xmlns:bqmodel="http://biomodels.net/model-qualifiers/"><rdf:Description rdf:about="#metaid_M_H2O"><bqbiol:is><rdf:Bag><rdf:li rdf:resource="#metaid_M_H2O_inchi" /><rdf:li rdf:resource="urn:miriam:obo.chebi:CHEBI:15377"/></rdf:Bag></bqbiol:is></rdf:Description></rdf:RDF></annotation></species>
<species metaid="metaid_M_H2O2" id="M_H2O2" name="Hydrogen peroxide" compartment="C_c" boundaryCondition="false" sboTerm="SBO:0000299"><annotation><in:inchi xmlns:in="http://biomodels.net/inchi" metaid="metaid_M_H2O2_inchi">InChI=1/H2O2/c1-2/h1-2H</in:inchi><rdf:RDF xmlns:rdf="http://www.w3.org/1999/02/22-rdf-syntax-ns#" xmlns:dc="http://purl.org/dc/elements/1.1/" xmlns:dcterms="http://purl.org/dc/terms/" xmlns:vCard="http://www.w3.org/2001/vcard-rdf/3.0#" xmlns:bqbiol="http://biomodels.net/biology-qualifiers/" xmlns:bqmodel="http://biomodels.net/model-qualifiers/"><rdf:Description rdf:about="#metaid_M_H2O2"><bqbiol:is><rdf:Bag><rdf:li rdf:resource="#metaid_M_H2O2_inchi" /><rdf:li rdf:resource="urn:miriam:obo.chebi:CHEBI:16240"/></rdf:Bag></bqbiol:is></rdf:Description></rdf:RDF></annotation></species>
<species metaid="metaid_M_H2O2e" id="M_H2O2e" name="Hydrogen peroxide" compartment="C_e" boundaryCondition="false" sboTerm="SBO:0000299"><annotation><in:inchi xmlns:in="http://biomodels.net/inchi" metaid="metaid_M_H2O2e_inchi">InChI=1/H2O2/c1-2/h1-2H</in:inchi><rdf:RDF xmlns:rdf="http://www.w3.org/1999/02/22-rdf-syntax-ns#" xmlns:dc="http://purl.org/dc/elements/1.1/" xmlns:dcterms="http://purl.org/dc/terms/" xmlns:vCard="http://www.w3.org/2001/vcard-rdf/3.0#" xmlns:bqbiol="http://biomodels.net/biology-qualifiers/" xmlns:bqmodel="http://biomodels.net/model-qualifiers/"><rdf:Description rdf:about="#metaid_M_H2O2e"><bqbiol:is><rdf:Bag><rdf:li rdf:resource="#metaid_M_H2O2e_inchi" /><rdf:li rdf:resource="urn:miriam:obo.chebi:CHEBI:16240"/></rdf:Bag></bqbiol:is></rdf:Description></rdf:RDF></annotation></species>
<species metaid="metaid_M_H2Oe" id="M_H2Oe" name="H2O" compartment="C_e" boundaryCondition="false" sboTerm="SBO:0000299"><annotation><in:inchi xmlns:in="http://biomodels.net/inchi" metaid="metaid_M_H2Oe_inchi">InChI=1/H2O/h1H2</in:inchi><rdf:RDF xmlns:rdf="http://www.w3.org/1999/02/22-rdf-syntax-ns#" xmlns:dc="http://purl.org/dc/elements/1.1/" xmlns:dcterms="http://purl.org/dc/terms/" xmlns:vCard="http://www.w3.org/2001/vcard-rdf/3.0#" xmlns:bqbiol="http://biomodels.net/biology-qualifiers/" xmlns:bqmodel="http://biomodels.net/model-qualifiers/"><rdf:Description rdf:about="#metaid_M_H2Oe"><bqbiol:is><rdf:Bag><rdf:li rdf:resource="#metaid_M_H2Oe_inchi" /><rdf:li rdf:resource="urn:miriam:obo.chebi:CHEBI:15377"/></rdf:Bag></bqbiol:is></rdf:Description></rdf:RDF></annotation></species>
<species metaid="metaid_M_H2Om" id="M_H2Om" name="H2O" compartment="C_m" boundaryCondition="false" sboTerm="SBO:0000299"><annotation><in:inchi xmlns:in="http://biomodels.net/inchi" metaid="metaid_M_H2Om_inchi">InChI=1/H2O/h1H2</in:inchi><rdf:RDF xmlns:rdf="http://www.w3.org/1999/02/22-rdf-syntax-ns#" xmlns:dc="http://purl.org/dc/elements/1.1/" xmlns:dcterms="http://purl.org/dc/terms/" xmlns:vCard="http://www.w3.org/2001/vcard-rdf/3.0#" xmlns:bqbiol="http://biomodels.net/biology-qualifiers/" xmlns:bqmodel="http://biomodels.net/model-qualifiers/"><rdf:Description rdf:about="#metaid_M_H2Om"><bqbiol:is><rdf:Bag><rdf:li rdf:resource="#metaid_M_H2Om_inchi" /><rdf:li rdf:resource="urn:miriam:obo.chebi:CHEBI:15377"/></rdf:Bag></bqbiol:is></rdf:Description></rdf:RDF></annotation></species>
<species metaid="metaid_M_H2S" id="M_H2S" name="H2S" compartment="C_c" boundaryCondition="false" sboTerm="SBO:0000299"><annotation><in:inchi xmlns:in="http://biomodels.net/inchi" metaid="metaid_M_H2S_inchi">InChI=1/H2S/h1H2</in:inchi><rdf:RDF xmlns:rdf="http://www.w3.org/1999/02/22-rdf-syntax-ns#" xmlns:dc="http://purl.org/dc/elements/1.1/" xmlns:dcterms="http://purl.org/dc/terms/" xmlns:vCard="http://www.w3.org/2001/vcard-rdf/3.0#" xmlns:bqbiol="http://biomodels.net/biology-qualifiers/" xmlns:bqmodel="http://biomodels.net/model-qualifiers/"><rdf:Description rdf:about="#metaid_M_H2S"><bqbiol:is><rdf:Bag><rdf:li rdf:resource="#metaid_M_H2S_inchi" /><rdf:li rdf:resource="urn:miriam:obo.chebi:CHEBI:16136"/></rdf:Bag></bqbiol:is></rdf:Description></rdf:RDF></annotation></species>
<species metaid="metaid_M_H2SO3" id="M_H2SO3" name="Sulfite" compartment="C_c" boundaryCondition="false" sboTerm="SBO:0000299"><annotation><in:inchi xmlns:in="http://biomodels.net/inchi" metaid="metaid_M_H2SO3_inchi">InChI=1/H2O3S/c1-4(2)3/h(H2,1,2,3)/p-2/fO3S/q-2</in:inchi><rdf:RDF xmlns:rdf="http://www.w3.org/1999/02/22-rdf-syntax-ns#" xmlns:dc="http://purl.org/dc/elements/1.1/" xmlns:dcterms="http://purl.org/dc/terms/" xmlns:vCard="http://www.w3.org/2001/vcard-rdf/3.0#" xmlns:bqbiol="http://biomodels.net/biology-qualifiers/" xmlns:bqmodel="http://biomodels.net/model-qualifiers/"><rdf:Description rdf:about="#metaid_M_H2SO3"><bqbiol:is><rdf:Bag><rdf:li rdf:resource="#metaid_M_H2SO3_inchi" /><rdf:li rdf:resource="urn:miriam:obo.chebi:CHEBI:17359"/></rdf:Bag></bqbiol:is></rdf:Description></rdf:RDF></annotation></species>
<species metaid="metaid_M_H2SO3e" id="M_H2SO3e" name="Sulfite" compartment="C_e" boundaryCondition="false" sboTerm="SBO:0000299"><annotation><in:inchi xmlns:in="http://biomodels.net/inchi" metaid="metaid_M_H2SO3e_inchi">InChI=1/H2O3S/c1-4(2)3/h(H2,1,2,3)/p-2/fO3S/q-2</in:inchi><rdf:RDF xmlns:rdf="http://www.w3.org/1999/02/22-rdf-syntax-ns#" xmlns:dc="http://purl.org/dc/elements/1.1/" xmlns:dcterms="http://purl.org/dc/terms/" xmlns:vCard="http://www.w3.org/2001/vcard-rdf/3.0#" xmlns:bqbiol="http://biomodels.net/biology-qualifiers/" xmlns:bqmodel="http://biomodels.net/model-qualifiers/"><rdf:Description rdf:about="#metaid_M_H2SO3e"><bqbiol:is><rdf:Bag><rdf:li rdf:resource="#metaid_M_H2SO3e_inchi" /><rdf:li rdf:resource="urn:miriam:obo.chebi:CHEBI:17359"/></rdf:Bag></bqbiol:is></rdf:Description></rdf:RDF></annotation></species>
<species metaid="metaid_M_H3MCOA" id="M_H3MCOA" name="(S)-3-Hydroxy-3-methylglutaryl-CoA" compartment="C_c" boundaryCondition="false" sboTerm="SBO:0000299"><annotation><in:inchi xmlns:in="http://biomodels.net/inchi" metaid="metaid_M_H3MCOA_inchi">InChI=1/C27H44N7O20P3S/c1-26(2,21(40)24(41)30-5-4-15(35)29-6-7-58-17(38)9-27(3,42)8-16(36)37)11-51-57(48,49)54-56(46,47)50-10-14-20(53-55(43,44)45)19(39)25(52-14)34-13-33-18-22(28)31-12-32-23(18)34/h12-14,19-21,25,39-40,42H,4-11H2,1-3H3,(H,29,35)(H,30,41)(H,36,37)(H,46,47)(H,48,49)(H2,28,31,32)(H2,43,44,45)/t14-,19-,20-,21+,25-,27+/m1/s1/f/h29-30,36,43-44,46,48H,28H2</in:inchi><rdf:RDF xmlns:rdf="http://www.w3.org/1999/02/22-rdf-syntax-ns#" xmlns:dc="http://purl.org/dc/elements/1.1/" xmlns:dcterms="http://purl.org/dc/terms/" xmlns:vCard="http://www.w3.org/2001/vcard-rdf/3.0#" xmlns:bqbiol="http://biomodels.net/biology-qualifiers/" xmlns:bqmodel="http://biomodels.net/model-qualifiers/"><rdf:Description rdf:about="#metaid_M_H3MCOA"><bqbiol:is><rdf:Bag><rdf:li rdf:resource="#metaid_M_H3MCOA_inchi" /><rdf:li rdf:resource="urn:miriam:obo.chebi:CHEBI:15467"/></rdf:Bag></bqbiol:is></rdf:Description></rdf:RDF></annotation></species>
<species metaid="metaid_M_HACNm" id="M_HACNm" name="But-1-ene-1,2,4-tricarboxylate" compartment="C_m" boundaryCondition="false" sboTerm="SBO:0000299"><annotation><in:inchi xmlns:in="http://biomodels.net/inchi" metaid="metaid_M_HACNm_inchi">InChI=1/C7H8O6/c8-5(9)2-1-4(7(12)13)3-6(10)11/h3H,1-2H2,(H,8,9)(H,10,11)(H,12,13)/b4-3-</in:inchi><rdf:RDF xmlns:rdf="http://www.w3.org/1999/02/22-rdf-syntax-ns#" xmlns:dc="http://purl.org/dc/elements/1.1/" xmlns:dcterms="http://purl.org/dc/terms/" xmlns:vCard="http://www.w3.org/2001/vcard-rdf/3.0#" xmlns:bqbiol="http://biomodels.net/biology-qualifiers/" xmlns:bqmodel="http://biomodels.net/model-qualifiers/"><rdf:Description rdf:about="#metaid_M_HACNm"><bqbiol:is><rdf:Bag><rdf:li rdf:resource="#metaid_M_HACNm_inchi" /><rdf:li rdf:resource="urn:miriam:obo.chebi:CHEBI:17516"/></rdf:Bag></bqbiol:is></rdf:Description></rdf:RDF></annotation></species>
<species metaid="metaid_M_HAN" id="M_HAN" name="3-Hydroxyanthranilate" compartment="C_c" boundaryCondition="false" sboTerm="SBO:0000299"><annotation><in:inchi xmlns:in="http://biomodels.net/inchi" metaid="metaid_M_HAN_inchi">InChI=1/C7H7NO3/c8-6-4(7(10)11)2-1-3-5(6)9/h1-3,9H,8H2,(H,10,11)/f/h10H</in:inchi><rdf:RDF xmlns:rdf="http://www.w3.org/1999/02/22-rdf-syntax-ns#" xmlns:dc="http://purl.org/dc/elements/1.1/" xmlns:dcterms="http://purl.org/dc/terms/" xmlns:vCard="http://www.w3.org/2001/vcard-rdf/3.0#" xmlns:bqbiol="http://biomodels.net/biology-qualifiers/" xmlns:bqmodel="http://biomodels.net/model-qualifiers/"><rdf:Description rdf:about="#metaid_M_HAN"><bqbiol:is><rdf:Bag><rdf:li rdf:resource="#metaid_M_HAN_inchi" /><rdf:li rdf:resource="urn:miriam:obo.chebi:CHEBI:15793"/></rdf:Bag></bqbiol:is></rdf:Description></rdf:RDF></annotation></species>
<species metaid="metaid_M_HCITm" id="M_HCITm" name="2-Hydroxybutane-1,2,4-tricarboxylate" compartment="C_m" boundaryCondition="false" sboTerm="SBO:0000299"></species>
<species metaid="metaid_M_HCYS" id="M_HCYS" name="L-Homocysteine" compartment="C_c" boundaryCondition="false" sboTerm="SBO:0000299"><annotation><in:inchi xmlns:in="http://biomodels.net/inchi" metaid="metaid_M_HCYS_inchi">InChI=1/C4H9NO2S/c5-3(1-2-8)4(6)7/h3,8H,1-2,5H2,(H,6,7)/t3-/m0/s1/f/h6H</in:inchi><rdf:RDF xmlns:rdf="http://www.w3.org/1999/02/22-rdf-syntax-ns#" xmlns:dc="http://purl.org/dc/elements/1.1/" xmlns:dcterms="http://purl.org/dc/terms/" xmlns:vCard="http://www.w3.org/2001/vcard-rdf/3.0#" xmlns:bqbiol="http://biomodels.net/biology-qualifiers/" xmlns:bqmodel="http://biomodels.net/model-qualifiers/"><rdf:Description rdf:about="#metaid_M_HCYS"><bqbiol:is><rdf:Bag><rdf:li rdf:resource="#metaid_M_HCYS_inchi" /><rdf:li rdf:resource="urn:miriam:obo.chebi:CHEBI:17588"/></rdf:Bag></bqbiol:is></rdf:Description></rdf:RDF></annotation></species>
<species metaid="metaid_M_HICITm" id="M_HICITm" name="Homoisocitrate" compartment="C_m" boundaryCondition="false" sboTerm="SBO:0000299"><annotation><in:inchi xmlns:in="http://biomodels.net/inchi" metaid="metaid_M_HICITm_inchi">InChI=1/C7H10O7/c8-4(9)2-1-3(6(11)12)5(10)7(13)14/h3,5,10H,1-2H2,(H,8,9)(H,11,12)(H,13,14)/p-3</in:inchi><rdf:RDF xmlns:rdf="http://www.w3.org/1999/02/22-rdf-syntax-ns#" xmlns:dc="http://purl.org/dc/elements/1.1/" xmlns:dcterms="http://purl.org/dc/terms/" xmlns:vCard="http://www.w3.org/2001/vcard-rdf/3.0#" xmlns:bqbiol="http://biomodels.net/biology-qualifiers/" xmlns:bqmodel="http://biomodels.net/model-qualifiers/"><rdf:Description rdf:about="#metaid_M_HICITm"><bqbiol:is><rdf:Bag><rdf:li rdf:resource="#metaid_M_HICITm_inchi" /><rdf:li rdf:resource="urn:miriam:obo.chebi:CHEBI:30904"/></rdf:Bag></bqbiol:is></rdf:Description></rdf:RDF></annotation></species>
<species metaid="metaid_M_HIS" id="M_HIS" name="L-Histidine" compartment="C_c" boundaryCondition="false" sboTerm="SBO:0000299"><annotation><in:inchi xmlns:in="http://biomodels.net/inchi" metaid="metaid_M_HIS_inchi">InChI=1/C6H9N3O2/c7-5(6(10)11)1-4-2-8-3-9-4/h2-3,5H,1,7H2,(H,8,9)(H,10,11)/t5-/m0/s1/f/h8,10H</in:inchi><rdf:RDF xmlns:rdf="http://www.w3.org/1999/02/22-rdf-syntax-ns#" xmlns:dc="http://purl.org/dc/elements/1.1/" xmlns:dcterms="http://purl.org/dc/terms/" xmlns:vCard="http://www.w3.org/2001/vcard-rdf/3.0#" xmlns:bqbiol="http://biomodels.net/biology-qualifiers/" xmlns:bqmodel="http://biomodels.net/model-qualifiers/"><rdf:Description rdf:about="#metaid_M_HIS"><bqbiol:is><rdf:Bag><rdf:li rdf:resource="#metaid_M_HIS_inchi" /><rdf:li rdf:resource="urn:miriam:obo.chebi:CHEBI:15971"/></rdf:Bag></bqbiol:is></rdf:Description></rdf:RDF></annotation></species>
<species metaid="metaid_M_HISe" id="M_HISe" name="L-Histidine" compartment="C_e" boundaryCondition="false" sboTerm="SBO:0000299"><annotation><in:inchi xmlns:in="http://biomodels.net/inchi" metaid="metaid_M_HISe_inchi">InChI=1/C6H9N3O2/c7-5(6(10)11)1-4-2-8-3-9-4/h2-3,5H,1,7H2,(H,8,9)(H,10,11)/t5-/m0/s1/f/h8,10H</in:inchi><rdf:RDF xmlns:rdf="http://www.w3.org/1999/02/22-rdf-syntax-ns#" xmlns:dc="http://purl.org/dc/elements/1.1/" xmlns:dcterms="http://purl.org/dc/terms/" xmlns:vCard="http://www.w3.org/2001/vcard-rdf/3.0#" xmlns:bqbiol="http://biomodels.net/biology-qualifiers/" xmlns:bqmodel="http://biomodels.net/model-qualifiers/"><rdf:Description rdf:about="#metaid_M_HISe"><bqbiol:is><rdf:Bag><rdf:li rdf:resource="#metaid_M_HISe_inchi" /><rdf:li rdf:resource="urn:miriam:obo.chebi:CHEBI:15971"/></rdf:Bag></bqbiol:is></rdf:Description></rdf:RDF></annotation></species>
<species metaid="metaid_M_HISN" id="M_HISN" name="Histamine" compartment="C_c" boundaryCondition="false" sboTerm="SBO:0000299"><annotation><in:inchi xmlns:in="http://biomodels.net/inchi" metaid="metaid_M_HISN_inchi">InChI=1/C5H9N3/c6-2-1-5-3-7-4-8-5/h3-4H,1-2,6H2,(H,7,8)/f/h7H</in:inchi><rdf:RDF xmlns:rdf="http://www.w3.org/1999/02/22-rdf-syntax-ns#" xmlns:dc="http://purl.org/dc/elements/1.1/" xmlns:dcterms="http://purl.org/dc/terms/" xmlns:vCard="http://www.w3.org/2001/vcard-rdf/3.0#" xmlns:bqbiol="http://biomodels.net/biology-qualifiers/" xmlns:bqmodel="http://biomodels.net/model-qualifiers/"><rdf:Description rdf:about="#metaid_M_HISN"><bqbiol:is><rdf:Bag><rdf:li rdf:resource="#metaid_M_HISN_inchi" /><rdf:li rdf:resource="urn:miriam:obo.chebi:CHEBI:18295"/></rdf:Bag></bqbiol:is></rdf:Description></rdf:RDF></annotation></species>
<species metaid="metaid_M_HISOL" id="M_HISOL" name="L-Histidinol" compartment="C_c" boundaryCondition="false" sboTerm="SBO:0000299"><annotation><in:inchi xmlns:in="http://biomodels.net/inchi" metaid="metaid_M_HISOL_inchi">InChI=1/C6H11N3O/c7-5(3-10)1-6-2-8-4-9-6/h2,4-5,10H,1,3,7H2,(H,8,9)/t5-/m0/s1</in:inchi><rdf:RDF xmlns:rdf="http://www.w3.org/1999/02/22-rdf-syntax-ns#" xmlns:dc="http://purl.org/dc/elements/1.1/" xmlns:dcterms="http://purl.org/dc/terms/" xmlns:vCard="http://www.w3.org/2001/vcard-rdf/3.0#" xmlns:bqbiol="http://biomodels.net/biology-qualifiers/" xmlns:bqmodel="http://biomodels.net/model-qualifiers/"><rdf:Description rdf:about="#metaid_M_HISOL"><bqbiol:is><rdf:Bag><rdf:li rdf:resource="#metaid_M_HISOL_inchi" /><rdf:li rdf:resource="urn:miriam:obo.chebi:CHEBI:16255"/></rdf:Bag></bqbiol:is></rdf:Description></rdf:RDF></annotation></species>
<species metaid="metaid_M_HISOLP" id="M_HISOLP" name="L-Histidinol phosphate" compartment="C_c" boundaryCondition="false" sboTerm="SBO:0000299"><annotation><in:inchi xmlns:in="http://biomodels.net/inchi" metaid="metaid_M_HISOLP_inchi">InChI=1/C6H12N3O4P/c7-5(3-13-14(10,11)12)1-6-2-8-4-9-6/h2,4-5H,1,3,7H2,(H,8,9)(H2,10,11,12)/p-2/t5-/m0/s1</in:inchi><rdf:RDF xmlns:rdf="http://www.w3.org/1999/02/22-rdf-syntax-ns#" xmlns:dc="http://purl.org/dc/elements/1.1/" xmlns:dcterms="http://purl.org/dc/terms/" xmlns:vCard="http://www.w3.org/2001/vcard-rdf/3.0#" xmlns:bqbiol="http://biomodels.net/biology-qualifiers/" xmlns:bqmodel="http://biomodels.net/model-qualifiers/"><rdf:Description rdf:about="#metaid_M_HISOLP"><bqbiol:is><rdf:Bag><rdf:li rdf:resource="#metaid_M_HISOLP_inchi" /><rdf:li rdf:resource="urn:miriam:obo.chebi:CHEBI:16996"/></rdf:Bag></bqbiol:is></rdf:Description></rdf:RDF></annotation></species>
<species metaid="metaid_M_HIUR" id="M_HIUR" name="5-hydroxyisourate" compartment="C_c" boundaryCondition="false" sboTerm="SBO:0000299"><annotation><in:inchi xmlns:in="http://biomodels.net/inchi" metaid="metaid_M_HIUR_inchi">InChI=1/C5H4N4O4/c10-2-5(13)1(6-3(11)8-2)7-4(12)9-5/h13H,(H3,6,7,8,9,10,11,12)/f/h7-9H</in:inchi><rdf:RDF xmlns:rdf="http://www.w3.org/1999/02/22-rdf-syntax-ns#" xmlns:dc="http://purl.org/dc/elements/1.1/" xmlns:dcterms="http://purl.org/dc/terms/" xmlns:vCard="http://www.w3.org/2001/vcard-rdf/3.0#" xmlns:bqbiol="http://biomodels.net/biology-qualifiers/" xmlns:bqmodel="http://biomodels.net/model-qualifiers/"><rdf:Description rdf:about="#metaid_M_HIUR"><bqbiol:is><rdf:Bag><rdf:li rdf:resource="#metaid_M_HIUR_inchi" /><rdf:li rdf:resource="urn:miriam:obo.chebi:CHEBI:18072"/></rdf:Bag></bqbiol:is></rdf:Description></rdf:RDF></annotation></species>
<species metaid="metaid_M_HKYN" id="M_HKYN" name="3-Hydroxykynurenine" compartment="C_c" boundaryCondition="false" sboTerm="SBO:0000299"><annotation><in:inchi xmlns:in="http://biomodels.net/inchi" metaid="metaid_M_HKYN_inchi">InChI=1/C10H12N2O4/c11-6(10(15)16)4-8(14)5-2-1-3-7(13)9(5)12/h1-3,6,13H,4,11-12H2,(H,15,16)/f/h15H</in:inchi><rdf:RDF xmlns:rdf="http://www.w3.org/1999/02/22-rdf-syntax-ns#" xmlns:dc="http://purl.org/dc/elements/1.1/" xmlns:dcterms="http://purl.org/dc/terms/" xmlns:vCard="http://www.w3.org/2001/vcard-rdf/3.0#" xmlns:bqbiol="http://biomodels.net/biology-qualifiers/" xmlns:bqmodel="http://biomodels.net/model-qualifiers/"><rdf:Description rdf:about="#metaid_M_HKYN"><bqbiol:is><rdf:Bag><rdf:li rdf:resource="#metaid_M_HKYN_inchi" /><rdf:li rdf:resource="urn:miriam:obo.chebi:CHEBI:1547"/></rdf:Bag></bqbiol:is></rdf:Description></rdf:RDF></annotation></species>
<species metaid="metaid_M_Hm" id="M_Hm" name="Proton" compartment="C_m" boundaryCondition="false" sboTerm="SBO:0000299"></species>
<species metaid="metaid_M_HNO2" id="M_HNO2" name="Nitrite" compartment="C_c" boundaryCondition="false" sboTerm="SBO:0000299"><annotation><in:inchi xmlns:in="http://biomodels.net/inchi" metaid="metaid_M_HNO2_inchi">InChI=1/HNO2/c2-1-3/h(H,2,3)/p-1/fNO2/q-1</in:inchi><rdf:RDF xmlns:rdf="http://www.w3.org/1999/02/22-rdf-syntax-ns#" xmlns:dc="http://purl.org/dc/elements/1.1/" xmlns:dcterms="http://purl.org/dc/terms/" xmlns:vCard="http://www.w3.org/2001/vcard-rdf/3.0#" xmlns:bqbiol="http://biomodels.net/biology-qualifiers/" xmlns:bqmodel="http://biomodels.net/model-qualifiers/"><rdf:Description rdf:about="#metaid_M_HNO2"><bqbiol:is><rdf:Bag><rdf:li rdf:resource="#metaid_M_HNO2_inchi" /><rdf:li rdf:resource="urn:miriam:obo.chebi:CHEBI:16301"/></rdf:Bag></bqbiol:is></rdf:Description></rdf:RDF></annotation></species>
<species metaid="metaid_M_HNO3" id="M_HNO3" name="Nitrate" compartment="C_c" boundaryCondition="false" sboTerm="SBO:0000299"><annotation><in:inchi xmlns:in="http://biomodels.net/inchi" metaid="metaid_M_HNO3_inchi">InChI=1/NO3/c2-1(3)4/q-1</in:inchi><rdf:RDF xmlns:rdf="http://www.w3.org/1999/02/22-rdf-syntax-ns#" xmlns:dc="http://purl.org/dc/elements/1.1/" xmlns:dcterms="http://purl.org/dc/terms/" xmlns:vCard="http://www.w3.org/2001/vcard-rdf/3.0#" xmlns:bqbiol="http://biomodels.net/biology-qualifiers/" xmlns:bqmodel="http://biomodels.net/model-qualifiers/"><rdf:Description rdf:about="#metaid_M_HNO3"><bqbiol:is><rdf:Bag><rdf:li rdf:resource="#metaid_M_HNO3_inchi" /><rdf:li rdf:resource="urn:miriam:obo.chebi:CHEBI:17632"/></rdf:Bag></bqbiol:is></rdf:Description></rdf:RDF></annotation></species>
<species metaid="metaid_M_HNO3e" id="M_HNO3e" name="Nitrate" compartment="C_e" boundaryCondition="false" sboTerm="SBO:0000299"><annotation><in:inchi xmlns:in="http://biomodels.net/inchi" metaid="metaid_M_HNO3e_inchi">InChI=1/NO3/c2-1(3)4/q-1</in:inchi><rdf:RDF xmlns:rdf="http://www.w3.org/1999/02/22-rdf-syntax-ns#" xmlns:dc="http://purl.org/dc/elements/1.1/" xmlns:dcterms="http://purl.org/dc/terms/" xmlns:vCard="http://www.w3.org/2001/vcard-rdf/3.0#" xmlns:bqbiol="http://biomodels.net/biology-qualifiers/" xmlns:bqmodel="http://biomodels.net/model-qualifiers/"><rdf:Description rdf:about="#metaid_M_HNO3e"><bqbiol:is><rdf:Bag><rdf:li rdf:resource="#metaid_M_HNO3e_inchi" /><rdf:li rdf:resource="urn:miriam:obo.chebi:CHEBI:17632"/></rdf:Bag></bqbiol:is></rdf:Description></rdf:RDF></annotation></species>
<species metaid="metaid_M_HOMOGEN" id="M_HOMOGEN" name="Homogentisate" compartment="C_c" boundaryCondition="false" sboTerm="SBO:0000299"><annotation><in:inchi xmlns:in="http://biomodels.net/inchi" metaid="metaid_M_HOMOGEN_inchi">InChI=1/C8H8O4/c9-6-1-2-7(10)5(3-6)4-8(11)12/h1-3,9-10H,4H2,(H,11,12)/p-1</in:inchi><rdf:RDF xmlns:rdf="http://www.w3.org/1999/02/22-rdf-syntax-ns#" xmlns:dc="http://purl.org/dc/elements/1.1/" xmlns:dcterms="http://purl.org/dc/terms/" xmlns:vCard="http://www.w3.org/2001/vcard-rdf/3.0#" xmlns:bqbiol="http://biomodels.net/biology-qualifiers/" xmlns:bqmodel="http://biomodels.net/model-qualifiers/"><rdf:Description rdf:about="#metaid_M_HOMOGEN"><bqbiol:is><rdf:Bag><rdf:li rdf:resource="#metaid_M_HOMOGEN_inchi" /><rdf:li rdf:resource="urn:miriam:obo.chebi:CHEBI:16169"/></rdf:Bag></bqbiol:is></rdf:Description></rdf:RDF></annotation></species>
<species metaid="metaid_M_HPLUS_PO" id="M_HPLUS_PO" name="Proton (energy metabolism)" compartment="C_c" boundaryCondition="false" sboTerm="SBO:0000299"></species>
<species metaid="metaid_M_HPLUS_POm" id="M_HPLUS_POm" name="Proton (energy metabolism)" compartment="C_m" boundaryCondition="false" sboTerm="SBO:0000299"></species>
<species metaid="metaid_M_HPLYSm" id="M_HPLYSm" name="H-protein-lipoyllysine" compartment="C_m" boundaryCondition="false" sboTerm="SBO:0000299"></species>
<species metaid="metaid_M_HPSAMLYSm" id="M_HPSAMLYSm" name="H-protein-S-aminomethyldihydrolipoyllysine" compartment="C_m" boundaryCondition="false" sboTerm="SBO:0000299"></species>
<species metaid="metaid_M_HSER" id="M_HSER" name="L-Homoserine" compartment="C_c" boundaryCondition="false" sboTerm="SBO:0000299"><annotation><in:inchi xmlns:in="http://biomodels.net/inchi" metaid="metaid_M_HSER_inchi">InChI=1/C4H9NO3/c5-3(1-2-6)4(7)8/h3,6H,1-2,5H2,(H,7,8)/t3-/m0/s1/f/h7H</in:inchi><rdf:RDF xmlns:rdf="http://www.w3.org/1999/02/22-rdf-syntax-ns#" xmlns:dc="http://purl.org/dc/elements/1.1/" xmlns:dcterms="http://purl.org/dc/terms/" xmlns:vCard="http://www.w3.org/2001/vcard-rdf/3.0#" xmlns:bqbiol="http://biomodels.net/biology-qualifiers/" xmlns:bqmodel="http://biomodels.net/model-qualifiers/"><rdf:Description rdf:about="#metaid_M_HSER"><bqbiol:is><rdf:Bag><rdf:li rdf:resource="#metaid_M_HSER_inchi" /><rdf:li rdf:resource="urn:miriam:obo.chebi:CHEBI:15699"/></rdf:Bag></bqbiol:is></rdf:Description></rdf:RDF></annotation></species>
<species metaid="metaid_M_HYXN" id="M_HYXN" name="Hypoxanthine" compartment="C_c" boundaryCondition="false" sboTerm="SBO:0000299"><annotation><in:inchi xmlns:in="http://biomodels.net/inchi" metaid="metaid_M_HYXN_inchi">InChI=1/C5H4N4O/c10-5-3-4(7-1-6-3)8-2-9-5/h1-2H,(H2,6,7,8,9,10)</in:inchi><rdf:RDF xmlns:rdf="http://www.w3.org/1999/02/22-rdf-syntax-ns#" xmlns:dc="http://purl.org/dc/elements/1.1/" xmlns:dcterms="http://purl.org/dc/terms/" xmlns:vCard="http://www.w3.org/2001/vcard-rdf/3.0#" xmlns:bqbiol="http://biomodels.net/biology-qualifiers/" xmlns:bqmodel="http://biomodels.net/model-qualifiers/"><rdf:Description rdf:about="#metaid_M_HYXN"><bqbiol:is><rdf:Bag><rdf:li rdf:resource="#metaid_M_HYXN_inchi" /><rdf:li rdf:resource="urn:miriam:obo.chebi:CHEBI:17368"/></rdf:Bag></bqbiol:is></rdf:Description></rdf:RDF></annotation></species>
<species metaid="metaid_M_HYXNe" id="M_HYXNe" name="Hypoxanthine" compartment="C_e" boundaryCondition="false" sboTerm="SBO:0000299"><annotation><in:inchi xmlns:in="http://biomodels.net/inchi" metaid="metaid_M_HYXNe_inchi">InChI=1/C5H4N4O/c10-5-3-4(7-1-6-3)8-2-9-5/h1-2H,(H2,6,7,8,9,10)</in:inchi><rdf:RDF xmlns:rdf="http://www.w3.org/1999/02/22-rdf-syntax-ns#" xmlns:dc="http://purl.org/dc/elements/1.1/" xmlns:dcterms="http://purl.org/dc/terms/" xmlns:vCard="http://www.w3.org/2001/vcard-rdf/3.0#" xmlns:bqbiol="http://biomodels.net/biology-qualifiers/" xmlns:bqmodel="http://biomodels.net/model-qualifiers/"><rdf:Description rdf:about="#metaid_M_HYXNe"><bqbiol:is><rdf:Bag><rdf:li rdf:resource="#metaid_M_HYXNe_inchi" /><rdf:li rdf:resource="urn:miriam:obo.chebi:CHEBI:17368"/></rdf:Bag></bqbiol:is></rdf:Description></rdf:RDF></annotation></species>
<species metaid="metaid_M_ICIT" id="M_ICIT" name="Isocitrate" compartment="C_c" boundaryCondition="false" sboTerm="SBO:0000299"><annotation><in:inchi xmlns:in="http://biomodels.net/inchi" metaid="metaid_M_ICIT_inchi">InChI=1/C6H8O7/c7-3(8)1-2(5(10)11)4(9)6(12)13/h2,4,9H,1H2,(H,7,8)(H,10,11)(H,12,13)/p-3/fC6H5O7/q-3</in:inchi><rdf:RDF xmlns:rdf="http://www.w3.org/1999/02/22-rdf-syntax-ns#" xmlns:dc="http://purl.org/dc/elements/1.1/" xmlns:dcterms="http://purl.org/dc/terms/" xmlns:vCard="http://www.w3.org/2001/vcard-rdf/3.0#" xmlns:bqbiol="http://biomodels.net/biology-qualifiers/" xmlns:bqmodel="http://biomodels.net/model-qualifiers/"><rdf:Description rdf:about="#metaid_M_ICIT"><bqbiol:is><rdf:Bag><rdf:li rdf:resource="#metaid_M_ICIT_inchi" /><rdf:li rdf:resource="urn:miriam:obo.chebi:CHEBI:16087"/></rdf:Bag></bqbiol:is></rdf:Description></rdf:RDF></annotation></species>
<species metaid="metaid_M_ICITe" id="M_ICITe" name="Isocitrate" compartment="C_e" boundaryCondition="false" sboTerm="SBO:0000299"><annotation><in:inchi xmlns:in="http://biomodels.net/inchi" metaid="metaid_M_ICITe_inchi">InChI=1/C6H8O7/c7-3(8)1-2(5(10)11)4(9)6(12)13/h2,4,9H,1H2,(H,7,8)(H,10,11)(H,12,13)/p-3/fC6H5O7/q-3</in:inchi><rdf:RDF xmlns:rdf="http://www.w3.org/1999/02/22-rdf-syntax-ns#" xmlns:dc="http://purl.org/dc/elements/1.1/" xmlns:dcterms="http://purl.org/dc/terms/" xmlns:vCard="http://www.w3.org/2001/vcard-rdf/3.0#" xmlns:bqbiol="http://biomodels.net/biology-qualifiers/" xmlns:bqmodel="http://biomodels.net/model-qualifiers/"><rdf:Description rdf:about="#metaid_M_ICITe"><bqbiol:is><rdf:Bag><rdf:li rdf:resource="#metaid_M_ICITe_inchi" /><rdf:li rdf:resource="urn:miriam:obo.chebi:CHEBI:16087"/></rdf:Bag></bqbiol:is></rdf:Description></rdf:RDF></annotation></species>
<species metaid="metaid_M_ICITm" id="M_ICITm" name="Isocitrate" compartment="C_m" boundaryCondition="false" sboTerm="SBO:0000299"><annotation><in:inchi xmlns:in="http://biomodels.net/inchi" metaid="metaid_M_ICITm_inchi">InChI=1/C6H8O7/c7-3(8)1-2(5(10)11)4(9)6(12)13/h2,4,9H,1H2,(H,7,8)(H,10,11)(H,12,13)/p-3/fC6H5O7/q-3</in:inchi><rdf:RDF xmlns:rdf="http://www.w3.org/1999/02/22-rdf-syntax-ns#" xmlns:dc="http://purl.org/dc/elements/1.1/" xmlns:dcterms="http://purl.org/dc/terms/" xmlns:vCard="http://www.w3.org/2001/vcard-rdf/3.0#" xmlns:bqbiol="http://biomodels.net/biology-qualifiers/" xmlns:bqmodel="http://biomodels.net/model-qualifiers/"><rdf:Description rdf:about="#metaid_M_ICITm"><bqbiol:is><rdf:Bag><rdf:li rdf:resource="#metaid_M_ICITm_inchi" /><rdf:li rdf:resource="urn:miriam:obo.chebi:CHEBI:16087"/></rdf:Bag></bqbiol:is></rdf:Description></rdf:RDF></annotation></species>
<species metaid="metaid_M_IDOL" id="M_IDOL" name="L-Iditol" compartment="C_c" boundaryCondition="false" sboTerm="SBO:0000299"><annotation><in:inchi xmlns:in="http://biomodels.net/inchi" metaid="metaid_M_IDOL_inchi">InChI=1/C6H14O6/c7-1-3(9)5(11)6(12)4(10)2-8/h3-12H,1-2H2/t3-,4-,5+,6+/m0/s1</in:inchi><rdf:RDF xmlns:rdf="http://www.w3.org/1999/02/22-rdf-syntax-ns#" xmlns:dc="http://purl.org/dc/elements/1.1/" xmlns:dcterms="http://purl.org/dc/terms/" xmlns:vCard="http://www.w3.org/2001/vcard-rdf/3.0#" xmlns:bqbiol="http://biomodels.net/biology-qualifiers/" xmlns:bqmodel="http://biomodels.net/model-qualifiers/"><rdf:Description rdf:about="#metaid_M_IDOL"><bqbiol:is><rdf:Bag><rdf:li rdf:resource="#metaid_M_IDOL_inchi" /><rdf:li rdf:resource="urn:miriam:obo.chebi:CHEBI:18202"/></rdf:Bag></bqbiol:is></rdf:Description></rdf:RDF></annotation></species>
<species metaid="metaid_M_IDOLe" id="M_IDOLe" name="L-Iditol" compartment="C_e" boundaryCondition="false" sboTerm="SBO:0000299"><annotation><in:inchi xmlns:in="http://biomodels.net/inchi" metaid="metaid_M_IDOLe_inchi">InChI=1/C6H14O6/c7-1-3(9)5(11)6(12)4(10)2-8/h3-12H,1-2H2/t3-,4-,5+,6+/m0/s1</in:inchi><rdf:RDF xmlns:rdf="http://www.w3.org/1999/02/22-rdf-syntax-ns#" xmlns:dc="http://purl.org/dc/elements/1.1/" xmlns:dcterms="http://purl.org/dc/terms/" xmlns:vCard="http://www.w3.org/2001/vcard-rdf/3.0#" xmlns:bqbiol="http://biomodels.net/biology-qualifiers/" xmlns:bqmodel="http://biomodels.net/model-qualifiers/"><rdf:Description rdf:about="#metaid_M_IDOLe"><bqbiol:is><rdf:Bag><rdf:li rdf:resource="#metaid_M_IDOLe_inchi" /><rdf:li rdf:resource="urn:miriam:obo.chebi:CHEBI:18202"/></rdf:Bag></bqbiol:is></rdf:Description></rdf:RDF></annotation></species>
<species metaid="metaid_M_IDP" id="M_IDP" name="IDP" compartment="C_c" boundaryCondition="false" sboTerm="SBO:0000299"><annotation><in:inchi xmlns:in="http://biomodels.net/inchi" metaid="metaid_M_IDP_inchi">InChI=1/C10H14N4O11P2/c15-6-4(1-23-27(21,22)25-26(18,19)20)24-10(7(6)16)14-3-13-5-8(14)11-2-12-9(5)17/h2-4,6-7,10,15-16H,1H2,(H,21,22)(H,11,12,17)(H2,18,19,20)/t4-,6-,7-,10-/m1/s1</in:inchi><rdf:RDF xmlns:rdf="http://www.w3.org/1999/02/22-rdf-syntax-ns#" xmlns:dc="http://purl.org/dc/elements/1.1/" xmlns:dcterms="http://purl.org/dc/terms/" xmlns:vCard="http://www.w3.org/2001/vcard-rdf/3.0#" xmlns:bqbiol="http://biomodels.net/biology-qualifiers/" xmlns:bqmodel="http://biomodels.net/model-qualifiers/"><rdf:Description rdf:about="#metaid_M_IDP"><bqbiol:is><rdf:Bag><rdf:li rdf:resource="#metaid_M_IDP_inchi" /><rdf:li rdf:resource="urn:miriam:obo.chebi:CHEBI:17808"/></rdf:Bag></bqbiol:is></rdf:Description></rdf:RDF></annotation></species>
<species metaid="metaid_M_IDPm" id="M_IDPm" name="IDP" compartment="C_m" boundaryCondition="false" sboTerm="SBO:0000299"><annotation><in:inchi xmlns:in="http://biomodels.net/inchi" metaid="metaid_M_IDPm_inchi">InChI=1/C10H14N4O11P2/c15-6-4(1-23-27(21,22)25-26(18,19)20)24-10(7(6)16)14-3-13-5-8(14)11-2-12-9(5)17/h2-4,6-7,10,15-16H,1H2,(H,21,22)(H,11,12,17)(H2,18,19,20)/t4-,6-,7-,10-/m1/s1</in:inchi><rdf:RDF xmlns:rdf="http://www.w3.org/1999/02/22-rdf-syntax-ns#" xmlns:dc="http://purl.org/dc/elements/1.1/" xmlns:dcterms="http://purl.org/dc/terms/" xmlns:vCard="http://www.w3.org/2001/vcard-rdf/3.0#" xmlns:bqbiol="http://biomodels.net/biology-qualifiers/" xmlns:bqmodel="http://biomodels.net/model-qualifiers/"><rdf:Description rdf:about="#metaid_M_IDPm"><bqbiol:is><rdf:Bag><rdf:li rdf:resource="#metaid_M_IDPm_inchi" /><rdf:li rdf:resource="urn:miriam:obo.chebi:CHEBI:17808"/></rdf:Bag></bqbiol:is></rdf:Description></rdf:RDF></annotation></species>
<species metaid="metaid_M_IGP" id="M_IGP" name="Indoleglycerol phosphate" compartment="C_c" boundaryCondition="false" sboTerm="SBO:0000299"></species>
<species metaid="metaid_M_ILE" id="M_ILE" name="L-Isoleucine" compartment="C_c" boundaryCondition="false" sboTerm="SBO:0000299"><annotation><in:inchi xmlns:in="http://biomodels.net/inchi" metaid="metaid_M_ILE_inchi">InChI=1/C6H13NO2/c1-3-4(2)5(7)6(8)9/h4-5H,3,7H2,1-2H3,(H,8,9)/t4-,5-/m0/s1/f/h8H</in:inchi><rdf:RDF xmlns:rdf="http://www.w3.org/1999/02/22-rdf-syntax-ns#" xmlns:dc="http://purl.org/dc/elements/1.1/" xmlns:dcterms="http://purl.org/dc/terms/" xmlns:vCard="http://www.w3.org/2001/vcard-rdf/3.0#" xmlns:bqbiol="http://biomodels.net/biology-qualifiers/" xmlns:bqmodel="http://biomodels.net/model-qualifiers/"><rdf:Description rdf:about="#metaid_M_ILE"><bqbiol:is><rdf:Bag><rdf:li rdf:resource="#metaid_M_ILE_inchi" /><rdf:li rdf:resource="urn:miriam:obo.chebi:CHEBI:17191"/></rdf:Bag></bqbiol:is></rdf:Description></rdf:RDF></annotation></species>
<species metaid="metaid_M_ILEe" id="M_ILEe" name="L-Isoleucine" compartment="C_e" boundaryCondition="false" sboTerm="SBO:0000299"><annotation><in:inchi xmlns:in="http://biomodels.net/inchi" metaid="metaid_M_ILEe_inchi">InChI=1/C6H13NO2/c1-3-4(2)5(7)6(8)9/h4-5H,3,7H2,1-2H3,(H,8,9)/t4-,5-/m0/s1/f/h8H</in:inchi><rdf:RDF xmlns:rdf="http://www.w3.org/1999/02/22-rdf-syntax-ns#" xmlns:dc="http://purl.org/dc/elements/1.1/" xmlns:dcterms="http://purl.org/dc/terms/" xmlns:vCard="http://www.w3.org/2001/vcard-rdf/3.0#" xmlns:bqbiol="http://biomodels.net/biology-qualifiers/" xmlns:bqmodel="http://biomodels.net/model-qualifiers/"><rdf:Description rdf:about="#metaid_M_ILEe"><bqbiol:is><rdf:Bag><rdf:li rdf:resource="#metaid_M_ILEe_inchi" /><rdf:li rdf:resource="urn:miriam:obo.chebi:CHEBI:17191"/></rdf:Bag></bqbiol:is></rdf:Description></rdf:RDF></annotation></species>
<species metaid="metaid_M_ILEm" id="M_ILEm" name="L-Isoleucine" compartment="C_m" boundaryCondition="false" sboTerm="SBO:0000299"><annotation><in:inchi xmlns:in="http://biomodels.net/inchi" metaid="metaid_M_ILEm_inchi">InChI=1/C6H13NO2/c1-3-4(2)5(7)6(8)9/h4-5H,3,7H2,1-2H3,(H,8,9)/t4-,5-/m0/s1/f/h8H</in:inchi><rdf:RDF xmlns:rdf="http://www.w3.org/1999/02/22-rdf-syntax-ns#" xmlns:dc="http://purl.org/dc/elements/1.1/" xmlns:dcterms="http://purl.org/dc/terms/" xmlns:vCard="http://www.w3.org/2001/vcard-rdf/3.0#" xmlns:bqbiol="http://biomodels.net/biology-qualifiers/" xmlns:bqmodel="http://biomodels.net/model-qualifiers/"><rdf:Description rdf:about="#metaid_M_ILEm"><bqbiol:is><rdf:Bag><rdf:li rdf:resource="#metaid_M_ILEm_inchi" /><rdf:li rdf:resource="urn:miriam:obo.chebi:CHEBI:17191"/></rdf:Bag></bqbiol:is></rdf:Description></rdf:RDF></annotation></species>
<species metaid="metaid_M_IMACP" id="M_IMACP" name="3-(Imidazol-4-yl)-2-oxopropyl phosphate" compartment="C_c" boundaryCondition="false" sboTerm="SBO:0000299"><annotation><in:inchi xmlns:in="http://biomodels.net/inchi" metaid="metaid_M_IMACP_inchi">InChI=1/C6H9N2O5P/c9-6(3-13-14(10,11)12)1-5-2-7-4-8-5/h2,4H,1,3H2,(H,7,8)(H2,10,11,12)/f/h7,10-11H</in:inchi><rdf:RDF xmlns:rdf="http://www.w3.org/1999/02/22-rdf-syntax-ns#" xmlns:dc="http://purl.org/dc/elements/1.1/" xmlns:dcterms="http://purl.org/dc/terms/" xmlns:vCard="http://www.w3.org/2001/vcard-rdf/3.0#" xmlns:bqbiol="http://biomodels.net/biology-qualifiers/" xmlns:bqmodel="http://biomodels.net/model-qualifiers/"><rdf:Description rdf:about="#metaid_M_IMACP"><bqbiol:is><rdf:Bag><rdf:li rdf:resource="#metaid_M_IMACP_inchi" /><rdf:li rdf:resource="urn:miriam:obo.chebi:CHEBI:16426"/></rdf:Bag></bqbiol:is></rdf:Description></rdf:RDF></annotation></species>
<species metaid="metaid_M_IMASP" id="M_IMASP" name="Iminoaspartate" compartment="C_c" boundaryCondition="false" sboTerm="SBO:0000299"><annotation><in:inchi xmlns:in="http://biomodels.net/inchi" metaid="metaid_M_IMASP_inchi">InChI=1/C4H5NO4/c5-2(4(8)9)1-3(6)7/h5H,1H2,(H,6,7)(H,8,9)/b5-2+/f/h6,8H</in:inchi><rdf:RDF xmlns:rdf="http://www.w3.org/1999/02/22-rdf-syntax-ns#" xmlns:dc="http://purl.org/dc/elements/1.1/" xmlns:dcterms="http://purl.org/dc/terms/" xmlns:vCard="http://www.w3.org/2001/vcard-rdf/3.0#" xmlns:bqbiol="http://biomodels.net/biology-qualifiers/" xmlns:bqmodel="http://biomodels.net/model-qualifiers/"><rdf:Description rdf:about="#metaid_M_IMASP"><bqbiol:is><rdf:Bag><rdf:li rdf:resource="#metaid_M_IMASP_inchi" /><rdf:li rdf:resource="urn:miriam:kegg.compound:C05840"/></rdf:Bag></bqbiol:is></rdf:Description></rdf:RDF></annotation></species>
<species metaid="metaid_M_IMP" id="M_IMP" name="IMP" compartment="C_c" boundaryCondition="false" sboTerm="SBO:0000299"><annotation><in:inchi xmlns:in="http://biomodels.net/inchi" metaid="metaid_M_IMP_inchi">InChI=1/C10H13N4O8P/c15-6-4(1-21-23(18,19)20)22-10(7(6)16)14-3-13-5-8(14)11-2-12-9(5)17/h2-4,6-7,10,15-16H,1H2,(H,11,12,17)(H2,18,19,20)/t4-,6-,7-,10-/m1/s1/f/h12,18-19H</in:inchi><rdf:RDF xmlns:rdf="http://www.w3.org/1999/02/22-rdf-syntax-ns#" xmlns:dc="http://purl.org/dc/elements/1.1/" xmlns:dcterms="http://purl.org/dc/terms/" xmlns:vCard="http://www.w3.org/2001/vcard-rdf/3.0#" xmlns:bqbiol="http://biomodels.net/biology-qualifiers/" xmlns:bqmodel="http://biomodels.net/model-qualifiers/"><rdf:Description rdf:about="#metaid_M_IMP"><bqbiol:is><rdf:Bag><rdf:li rdf:resource="#metaid_M_IMP_inchi" /><rdf:li rdf:resource="urn:miriam:obo.chebi:CHEBI:17202"/></rdf:Bag></bqbiol:is></rdf:Description></rdf:RDF></annotation></species>
<species metaid="metaid_M_INAC" id="M_INAC" name="Indoleacetate" compartment="C_c" boundaryCondition="false" sboTerm="SBO:0000299"><annotation><in:inchi xmlns:in="http://biomodels.net/inchi" metaid="metaid_M_INAC_inchi">InChI=1/C10H9NO2/c12-10(13)5-7-6-11-9-4-2-1-3-8(7)9/h1-4,6,11H,5H2,(H,12,13)/f/h12H1/C10H9NO2/c12-10(13)5-7-6-11-9-4-2-1-3-8(7)9/h1-4,6,11H,5H2,(H,12,13)/f/h12H</in:inchi><rdf:RDF xmlns:rdf="http://www.w3.org/1999/02/22-rdf-syntax-ns#" xmlns:dc="http://purl.org/dc/elements/1.1/" xmlns:dcterms="http://purl.org/dc/terms/" xmlns:vCard="http://www.w3.org/2001/vcard-rdf/3.0#" xmlns:bqbiol="http://biomodels.net/biology-qualifiers/" xmlns:bqmodel="http://biomodels.net/model-qualifiers/"><rdf:Description rdf:about="#metaid_M_INAC"><bqbiol:is><rdf:Bag><rdf:li rdf:resource="#metaid_M_INAC_inchi" /><rdf:li rdf:resource="urn:miriam:obo.chebi:CHEBI:16411"/></rdf:Bag></bqbiol:is></rdf:Description></rdf:RDF></annotation></species>
<species metaid="metaid_M_IND" id="M_IND" name="Indole" compartment="C_c" boundaryCondition="false" sboTerm="SBO:0000299"><notes><body xmlns="http://www.w3.org/1999/xhtml"><p>FORMULA: C8H7N</p></body></notes><annotation><rdf:RDF xmlns:rdf="http://www.w3.org/1999/02/22-rdf-syntax-ns#" xmlns:dc="http://purl.org/dc/elements/1.1/" xmlns:dcterms="http://purl.org/dc/terms/" xmlns:vCard="http://www.w3.org/2001/vcard-rdf/3.0#" xmlns:bqbiol="http://biomodels.net/biology-qualifiers/" xmlns:bqmodel="http://biomodels.net/model-qualifiers/"><rdf:Description rdf:about="#metaid_M_IND"><bqbiol:is><rdf:Bag><rdf:li rdf:resource="urn:miriam:obo.chebi:CHEBI:35581"/></rdf:Bag></bqbiol:is></rdf:Description></rdf:RDF></annotation></species>
<species metaid="metaid_M_INDe" id="M_INDe" name="Indole" compartment="C_e" boundaryCondition="false" sboTerm="SBO:0000299"><notes><body xmlns="http://www.w3.org/1999/xhtml"><p>FORMULA: C8H7N</p></body></notes><annotation><rdf:RDF xmlns:rdf="http://www.w3.org/1999/02/22-rdf-syntax-ns#" xmlns:dc="http://purl.org/dc/elements/1.1/" xmlns:dcterms="http://purl.org/dc/terms/" xmlns:vCard="http://www.w3.org/2001/vcard-rdf/3.0#" xmlns:bqbiol="http://biomodels.net/biology-qualifiers/" xmlns:bqmodel="http://biomodels.net/model-qualifiers/"><rdf:Description rdf:about="#metaid_M_INDe"><bqbiol:is><rdf:Bag><rdf:li rdf:resource="urn:miriam:obo.chebi:CHEBI:35581"/></rdf:Bag></bqbiol:is></rdf:Description></rdf:RDF></annotation></species>
<species metaid="metaid_M_INS" id="M_INS" name="Inosine" compartment="C_c" boundaryCondition="false" sboTerm="SBO:0000299"><annotation><in:inchi xmlns:in="http://biomodels.net/inchi" metaid="metaid_M_INS_inchi">InChI=1/C10H12N4O5/c15-1-4-6(16)7(17)10(19-4)14-3-13-5-8(14)11-2-12-9(5)18/h2-4,6-7,10,15-17H,1H2,(H,11,12,18)/t4-,6-,7-,10-/m1/s1/f/h18H</in:inchi><rdf:RDF xmlns:rdf="http://www.w3.org/1999/02/22-rdf-syntax-ns#" xmlns:dc="http://purl.org/dc/elements/1.1/" xmlns:dcterms="http://purl.org/dc/terms/" xmlns:vCard="http://www.w3.org/2001/vcard-rdf/3.0#" xmlns:bqbiol="http://biomodels.net/biology-qualifiers/" xmlns:bqmodel="http://biomodels.net/model-qualifiers/"><rdf:Description rdf:about="#metaid_M_INS"><bqbiol:is><rdf:Bag><rdf:li rdf:resource="#metaid_M_INS_inchi" /><rdf:li rdf:resource="urn:miriam:obo.chebi:CHEBI:17596"/></rdf:Bag></bqbiol:is></rdf:Description></rdf:RDF></annotation></species>
<species metaid="metaid_M_IPC" id="M_IPC" name="Inositol phosphorylceramide" compartment="C_c" boundaryCondition="false" sboTerm="SBO:0000299"><notes><body xmlns="http://www.w3.org/1999/xhtml"><p>FORMULA: C48H89NO15PR2</p></body></notes></species>
<species metaid="metaid_M_IPPMALm" id="M_IPPMALm" name="2-Isopropylmalate" compartment="C_m" boundaryCondition="false" sboTerm="SBO:0000299"><annotation><in:inchi xmlns:in="http://biomodels.net/inchi" metaid="metaid_M_IPPMALm_inchi">InChI=1/C7H12O5/c1-4(2)7(12,6(10)11)3-5(8)9/h4,12H,3H2,1-2H3,(H,8,9)(H,10,11)/p-2/fC7H10O5/q-2</in:inchi><rdf:RDF xmlns:rdf="http://www.w3.org/1999/02/22-rdf-syntax-ns#" xmlns:dc="http://purl.org/dc/elements/1.1/" xmlns:dcterms="http://purl.org/dc/terms/" xmlns:vCard="http://www.w3.org/2001/vcard-rdf/3.0#" xmlns:bqbiol="http://biomodels.net/biology-qualifiers/" xmlns:bqmodel="http://biomodels.net/model-qualifiers/"><rdf:Description rdf:about="#metaid_M_IPPMALm"><bqbiol:is><rdf:Bag><rdf:li rdf:resource="#metaid_M_IPPMALm_inchi" /><rdf:li rdf:resource="urn:miriam:obo.chebi:CHEBI:35129"/></rdf:Bag></bqbiol:is></rdf:Description></rdf:RDF></annotation></species>
<species metaid="metaid_M_IPPP" id="M_IPPP" name="Isopentenyl diphosphate" compartment="C_c" boundaryCondition="false" sboTerm="SBO:0000299"><annotation><in:inchi xmlns:in="http://biomodels.net/inchi" metaid="metaid_M_IPPP_inchi">InChI=1/C5H12O7P2/c1-5(2)3-4-11-14(9,10)12-13(6,7)8/h1,3-4H2,2H3,(H,9,10)(H2,6,7,8)</in:inchi><rdf:RDF xmlns:rdf="http://www.w3.org/1999/02/22-rdf-syntax-ns#" xmlns:dc="http://purl.org/dc/elements/1.1/" xmlns:dcterms="http://purl.org/dc/terms/" xmlns:vCard="http://www.w3.org/2001/vcard-rdf/3.0#" xmlns:bqbiol="http://biomodels.net/biology-qualifiers/" xmlns:bqmodel="http://biomodels.net/model-qualifiers/"><rdf:Description rdf:about="#metaid_M_IPPP"><bqbiol:is><rdf:Bag><rdf:li rdf:resource="#metaid_M_IPPP_inchi" /><rdf:li rdf:resource="urn:miriam:obo.chebi:CHEBI:16584"/></rdf:Bag></bqbiol:is></rdf:Description></rdf:RDF></annotation></species>
<species metaid="metaid_M_ITP" id="M_ITP" name="ITP" compartment="C_c" boundaryCondition="false" sboTerm="SBO:0000299"><annotation><in:inchi xmlns:in="http://biomodels.net/inchi" metaid="metaid_M_ITP_inchi">InChI=1/C10H15N4O14P3/c15-6-4(1-25-30(21,22)28-31(23,24)27-29(18,19)20)26-10(7(6)16)14-3-13-5-8(14)11-2-12-9(5)17/h2-4,6-7,10,15-16H,1H2,(H,21,22)(H,23,24)(H,11,12,17)(H2,18,19,20)/t4-,6-,7-,10-/m1/s1</in:inchi><rdf:RDF xmlns:rdf="http://www.w3.org/1999/02/22-rdf-syntax-ns#" xmlns:dc="http://purl.org/dc/elements/1.1/" xmlns:dcterms="http://purl.org/dc/terms/" xmlns:vCard="http://www.w3.org/2001/vcard-rdf/3.0#" xmlns:bqbiol="http://biomodels.net/biology-qualifiers/" xmlns:bqmodel="http://biomodels.net/model-qualifiers/"><rdf:Description rdf:about="#metaid_M_ITP"><bqbiol:is><rdf:Bag><rdf:li rdf:resource="#metaid_M_ITP_inchi" /><rdf:li rdf:resource="urn:miriam:obo.chebi:CHEBI:16039"/></rdf:Bag></bqbiol:is></rdf:Description></rdf:RDF></annotation></species>
<species metaid="metaid_M_ITPm" id="M_ITPm" name="ITP" compartment="C_m" boundaryCondition="false" sboTerm="SBO:0000299"><annotation><in:inchi xmlns:in="http://biomodels.net/inchi" metaid="metaid_M_ITPm_inchi">InChI=1/C10H15N4O14P3/c15-6-4(1-25-30(21,22)28-31(23,24)27-29(18,19)20)26-10(7(6)16)14-3-13-5-8(14)11-2-12-9(5)17/h2-4,6-7,10,15-16H,1H2,(H,21,22)(H,23,24)(H,11,12,17)(H2,18,19,20)/t4-,6-,7-,10-/m1/s1</in:inchi><rdf:RDF xmlns:rdf="http://www.w3.org/1999/02/22-rdf-syntax-ns#" xmlns:dc="http://purl.org/dc/elements/1.1/" xmlns:dcterms="http://purl.org/dc/terms/" xmlns:vCard="http://www.w3.org/2001/vcard-rdf/3.0#" xmlns:bqbiol="http://biomodels.net/biology-qualifiers/" xmlns:bqmodel="http://biomodels.net/model-qualifiers/"><rdf:Description rdf:about="#metaid_M_ITPm"><bqbiol:is><rdf:Bag><rdf:li rdf:resource="#metaid_M_ITPm_inchi" /><rdf:li rdf:resource="urn:miriam:obo.chebi:CHEBI:16039"/></rdf:Bag></bqbiol:is></rdf:Description></rdf:RDF></annotation></species>
<species metaid="metaid_M_KDDGC" id="M_KDDGC" name="2-dehydro-3-deoxy-D-gluconate" compartment="C_c" boundaryCondition="false" sboTerm="SBO:0000299"><annotation><in:inchi xmlns:in="http://biomodels.net/inchi" metaid="metaid_M_KDDGC_inchi">InChI=1/C6H10O6/c7-2-5(10)3(8)1-4(9)6(11)12/h3,5,7-8,10H,1-2H2,(H,11,12)/t3-,5+/m0/s1/f/h11H</in:inchi><rdf:RDF xmlns:rdf="http://www.w3.org/1999/02/22-rdf-syntax-ns#" xmlns:dc="http://purl.org/dc/elements/1.1/" xmlns:dcterms="http://purl.org/dc/terms/" xmlns:vCard="http://www.w3.org/2001/vcard-rdf/3.0#" xmlns:bqbiol="http://biomodels.net/biology-qualifiers/" xmlns:bqmodel="http://biomodels.net/model-qualifiers/"><rdf:Description rdf:about="#metaid_M_KDDGC"><bqbiol:is><rdf:Bag><rdf:li rdf:resource="#metaid_M_KDDGC_inchi" /><rdf:li rdf:resource="urn:miriam:obo.chebi:CHEBI:17032"/></rdf:Bag></bqbiol:is></rdf:Description></rdf:RDF></annotation></species>
<species metaid="metaid_M_KOJA" id="M_KOJA" name="Kojic acid" compartment="C_c" boundaryCondition="false" sboTerm="SBO:0000299"><annotation><in:inchi xmlns:in="http://biomodels.net/inchi" metaid="metaid_M_KOJA_inchi">InChI=1/C6H6O4/c7-2-4-1-5(8)6(9)3-10-4/h1,3,7,9H,2H2</in:inchi><rdf:RDF xmlns:rdf="http://www.w3.org/1999/02/22-rdf-syntax-ns#" xmlns:dc="http://purl.org/dc/elements/1.1/" xmlns:dcterms="http://purl.org/dc/terms/" xmlns:vCard="http://www.w3.org/2001/vcard-rdf/3.0#" xmlns:bqbiol="http://biomodels.net/biology-qualifiers/" xmlns:bqmodel="http://biomodels.net/model-qualifiers/"><rdf:Description rdf:about="#metaid_M_KOJA"><bqbiol:is><rdf:Bag><rdf:li rdf:resource="#metaid_M_KOJA_inchi" /><rdf:li rdf:resource="urn:miriam:obo.chebi:CHEBI:43572"/></rdf:Bag></bqbiol:is></rdf:Description></rdf:RDF></annotation></species>
<species metaid="metaid_M_KOJAe" id="M_KOJAe" name="Kojic acid" compartment="C_e" boundaryCondition="false" sboTerm="SBO:0000299"><annotation><in:inchi xmlns:in="http://biomodels.net/inchi" metaid="metaid_M_KOJAe_inchi">InChI=1/C6H6O4/c7-2-4-1-5(8)6(9)3-10-4/h1,3,7,9H,2H2</in:inchi><rdf:RDF xmlns:rdf="http://www.w3.org/1999/02/22-rdf-syntax-ns#" xmlns:dc="http://purl.org/dc/elements/1.1/" xmlns:dcterms="http://purl.org/dc/terms/" xmlns:vCard="http://www.w3.org/2001/vcard-rdf/3.0#" xmlns:bqbiol="http://biomodels.net/biology-qualifiers/" xmlns:bqmodel="http://biomodels.net/model-qualifiers/"><rdf:Description rdf:about="#metaid_M_KOJAe"><bqbiol:is><rdf:Bag><rdf:li rdf:resource="#metaid_M_KOJAe_inchi" /><rdf:li rdf:resource="urn:miriam:obo.chebi:CHEBI:43572"/></rdf:Bag></bqbiol:is></rdf:Description></rdf:RDF></annotation></species>
<species metaid="metaid_M_KYN" id="M_KYN" name="L-Kynurenine" compartment="C_c" boundaryCondition="false" sboTerm="SBO:0000299"><annotation><in:inchi xmlns:in="http://biomodels.net/inchi" metaid="metaid_M_KYN_inchi">InChI=1/C10H12N2O3/c11-7-4-2-1-3-6(7)9(13)5-8(12)10(14)15/h1-4,8H,5,11-12H2,(H,14,15)/t8-/m0/s1/f/h14H</in:inchi><rdf:RDF xmlns:rdf="http://www.w3.org/1999/02/22-rdf-syntax-ns#" xmlns:dc="http://purl.org/dc/elements/1.1/" xmlns:dcterms="http://purl.org/dc/terms/" xmlns:vCard="http://www.w3.org/2001/vcard-rdf/3.0#" xmlns:bqbiol="http://biomodels.net/biology-qualifiers/" xmlns:bqmodel="http://biomodels.net/model-qualifiers/"><rdf:Description rdf:about="#metaid_M_KYN"><bqbiol:is><rdf:Bag><rdf:li rdf:resource="#metaid_M_KYN_inchi" /><rdf:li rdf:resource="urn:miriam:obo.chebi:CHEBI:16946"/></rdf:Bag></bqbiol:is></rdf:Description></rdf:RDF></annotation></species>
<species metaid="metaid_M_KYNe" id="M_KYNe" name="L-Kynurenine" compartment="C_e" boundaryCondition="false" sboTerm="SBO:0000299"><annotation><in:inchi xmlns:in="http://biomodels.net/inchi" metaid="metaid_M_KYNe_inchi">InChI=1/C10H12N2O3/c11-7-4-2-1-3-6(7)9(13)5-8(12)10(14)15/h1-4,8H,5,11-12H2,(H,14,15)/t8-/m0/s1/f/h14H</in:inchi><rdf:RDF xmlns:rdf="http://www.w3.org/1999/02/22-rdf-syntax-ns#" xmlns:dc="http://purl.org/dc/elements/1.1/" xmlns:dcterms="http://purl.org/dc/terms/" xmlns:vCard="http://www.w3.org/2001/vcard-rdf/3.0#" xmlns:bqbiol="http://biomodels.net/biology-qualifiers/" xmlns:bqmodel="http://biomodels.net/model-qualifiers/"><rdf:Description rdf:about="#metaid_M_KYNe"><bqbiol:is><rdf:Bag><rdf:li rdf:resource="#metaid_M_KYNe_inchi" /><rdf:li rdf:resource="urn:miriam:obo.chebi:CHEBI:16946"/></rdf:Bag></bqbiol:is></rdf:Description></rdf:RDF></annotation></species>
<species metaid="metaid_M_LAC" id="M_LAC" name="D-Lactate" compartment="C_c" boundaryCondition="false" sboTerm="SBO:0000299"></species>
<species metaid="metaid_M_LACAL" id="M_LACAL" name="D-Lactaldehyde" compartment="C_c" boundaryCondition="false" sboTerm="SBO:0000299"></species>
<species metaid="metaid_M_LACe" id="M_LACe" name="D-Lactate" compartment="C_e" boundaryCondition="false" sboTerm="SBO:0000299"></species>
<species metaid="metaid_M_LACm" id="M_LACm" name="D-Lactate" compartment="C_m" boundaryCondition="false" sboTerm="SBO:0000299"></species>
<species metaid="metaid_M_LACT" id="M_LACT" name="Lactose" compartment="C_c" boundaryCondition="false" sboTerm="SBO:0000299"><annotation><in:inchi xmlns:in="http://biomodels.net/inchi" metaid="metaid_M_LACT_inchi">InChI=1/C12H22O11/c13-1-3-5(15)6(16)9(19)12(22-3)23-10-4(2-14)21-11(20)8(18)7(10)17/h3-20H,1-2H2/t3-,4-,5+,6+,7-,8-,9-,10-,11?,12+/m1/s1</in:inchi><rdf:RDF xmlns:rdf="http://www.w3.org/1999/02/22-rdf-syntax-ns#" xmlns:dc="http://purl.org/dc/elements/1.1/" xmlns:dcterms="http://purl.org/dc/terms/" xmlns:vCard="http://www.w3.org/2001/vcard-rdf/3.0#" xmlns:bqbiol="http://biomodels.net/biology-qualifiers/" xmlns:bqmodel="http://biomodels.net/model-qualifiers/"><rdf:Description rdf:about="#metaid_M_LACT"><bqbiol:is><rdf:Bag><rdf:li rdf:resource="#metaid_M_LACT_inchi" /><rdf:li rdf:resource="urn:miriam:obo.chebi:CHEBI:17716"/></rdf:Bag></bqbiol:is></rdf:Description></rdf:RDF></annotation></species>
<species metaid="metaid_M_LACTe" id="M_LACTe" name="Lactose" compartment="C_e" boundaryCondition="false" sboTerm="SBO:0000299"><annotation><in:inchi xmlns:in="http://biomodels.net/inchi" metaid="metaid_M_LACTe_inchi">InChI=1/C12H22O11/c13-1-3-5(15)6(16)9(19)12(22-3)23-10-4(2-14)21-11(20)8(18)7(10)17/h3-20H,1-2H2/t3-,4-,5+,6+,7-,8-,9-,10-,11?,12+/m1/s1</in:inchi><rdf:RDF xmlns:rdf="http://www.w3.org/1999/02/22-rdf-syntax-ns#" xmlns:dc="http://purl.org/dc/elements/1.1/" xmlns:dcterms="http://purl.org/dc/terms/" xmlns:vCard="http://www.w3.org/2001/vcard-rdf/3.0#" xmlns:bqbiol="http://biomodels.net/biology-qualifiers/" xmlns:bqmodel="http://biomodels.net/model-qualifiers/"><rdf:Description rdf:about="#metaid_M_LACTe"><bqbiol:is><rdf:Bag><rdf:li rdf:resource="#metaid_M_LACTe_inchi" /><rdf:li rdf:resource="urn:miriam:obo.chebi:CHEBI:17716"/></rdf:Bag></bqbiol:is></rdf:Description></rdf:RDF></annotation></species>
<species metaid="metaid_M_LAOL" id="M_LAOL" name="L-Arabitol" compartment="C_c" boundaryCondition="false" sboTerm="SBO:0000299"></species>
<species metaid="metaid_M_LAOLe" id="M_LAOLe" name="L-Arabitol" compartment="C_e" boundaryCondition="false" sboTerm="SBO:0000299"></species>
<species metaid="metaid_M_LARAB" id="M_LARAB" name="L-Arabinose" compartment="C_c" boundaryCondition="false" sboTerm="SBO:0000299"><notes><body xmlns="http://www.w3.org/1999/xhtml"><p>FORMULA: C5H10O5</p></body></notes><annotation><rdf:RDF xmlns:rdf="http://www.w3.org/1999/02/22-rdf-syntax-ns#" xmlns:dc="http://purl.org/dc/elements/1.1/" xmlns:dcterms="http://purl.org/dc/terms/" xmlns:vCard="http://www.w3.org/2001/vcard-rdf/3.0#" xmlns:bqbiol="http://biomodels.net/biology-qualifiers/" xmlns:bqmodel="http://biomodels.net/model-qualifiers/"><rdf:Description rdf:about="#metaid_M_LARAB"><bqbiol:is><rdf:Bag><rdf:li rdf:resource="urn:miriam:obo.chebi:CHEBI:30849"/></rdf:Bag></bqbiol:is></rdf:Description></rdf:RDF></annotation></species>
<species metaid="metaid_M_LARABe" id="M_LARABe" name="L-Arabinose" compartment="C_e" boundaryCondition="false" sboTerm="SBO:0000299"><notes><body xmlns="http://www.w3.org/1999/xhtml"><p>FORMULA: C5H10O5</p></body></notes><annotation><rdf:RDF xmlns:rdf="http://www.w3.org/1999/02/22-rdf-syntax-ns#" xmlns:dc="http://purl.org/dc/elements/1.1/" xmlns:dcterms="http://purl.org/dc/terms/" xmlns:vCard="http://www.w3.org/2001/vcard-rdf/3.0#" xmlns:bqbiol="http://biomodels.net/biology-qualifiers/" xmlns:bqmodel="http://biomodels.net/model-qualifiers/"><rdf:Description rdf:about="#metaid_M_LARABe"><bqbiol:is><rdf:Bag><rdf:li rdf:resource="urn:miriam:obo.chebi:CHEBI:30849"/></rdf:Bag></bqbiol:is></rdf:Description></rdf:RDF></annotation></species>
<species metaid="metaid_M_LEU" id="M_LEU" name="L-Leucine" compartment="C_c" boundaryCondition="false" sboTerm="SBO:0000299"><annotation><in:inchi xmlns:in="http://biomodels.net/inchi" metaid="metaid_M_LEU_inchi">InChI=1/C6H13NO2/c1-4(2)3-5(7)6(8)9/h4-5H,3,7H2,1-2H3,(H,8,9)/t5-/m0/s1/f/h8H</in:inchi><rdf:RDF xmlns:rdf="http://www.w3.org/1999/02/22-rdf-syntax-ns#" xmlns:dc="http://purl.org/dc/elements/1.1/" xmlns:dcterms="http://purl.org/dc/terms/" xmlns:vCard="http://www.w3.org/2001/vcard-rdf/3.0#" xmlns:bqbiol="http://biomodels.net/biology-qualifiers/" xmlns:bqmodel="http://biomodels.net/model-qualifiers/"><rdf:Description rdf:about="#metaid_M_LEU"><bqbiol:is><rdf:Bag><rdf:li rdf:resource="#metaid_M_LEU_inchi" /><rdf:li rdf:resource="urn:miriam:obo.chebi:CHEBI:15603"/></rdf:Bag></bqbiol:is></rdf:Description></rdf:RDF></annotation></species>
<species metaid="metaid_M_LEUe" id="M_LEUe" name="L-Leucine" compartment="C_e" boundaryCondition="false" sboTerm="SBO:0000299"><annotation><in:inchi xmlns:in="http://biomodels.net/inchi" metaid="metaid_M_LEUe_inchi">InChI=1/C6H13NO2/c1-4(2)3-5(7)6(8)9/h4-5H,3,7H2,1-2H3,(H,8,9)/t5-/m0/s1/f/h8H</in:inchi><rdf:RDF xmlns:rdf="http://www.w3.org/1999/02/22-rdf-syntax-ns#" xmlns:dc="http://purl.org/dc/elements/1.1/" xmlns:dcterms="http://purl.org/dc/terms/" xmlns:vCard="http://www.w3.org/2001/vcard-rdf/3.0#" xmlns:bqbiol="http://biomodels.net/biology-qualifiers/" xmlns:bqmodel="http://biomodels.net/model-qualifiers/"><rdf:Description rdf:about="#metaid_M_LEUe"><bqbiol:is><rdf:Bag><rdf:li rdf:resource="#metaid_M_LEUe_inchi" /><rdf:li rdf:resource="urn:miriam:obo.chebi:CHEBI:15603"/></rdf:Bag></bqbiol:is></rdf:Description></rdf:RDF></annotation></species>
<species metaid="metaid_M_LEUm" id="M_LEUm" name="L-Leucine" compartment="C_m" boundaryCondition="false" sboTerm="SBO:0000299"><annotation><in:inchi xmlns:in="http://biomodels.net/inchi" metaid="metaid_M_LEUm_inchi">InChI=1/C6H13NO2/c1-4(2)3-5(7)6(8)9/h4-5H,3,7H2,1-2H3,(H,8,9)/t5-/m0/s1/f/h8H</in:inchi><rdf:RDF xmlns:rdf="http://www.w3.org/1999/02/22-rdf-syntax-ns#" xmlns:dc="http://purl.org/dc/elements/1.1/" xmlns:dcterms="http://purl.org/dc/terms/" xmlns:vCard="http://www.w3.org/2001/vcard-rdf/3.0#" xmlns:bqbiol="http://biomodels.net/biology-qualifiers/" xmlns:bqmodel="http://biomodels.net/model-qualifiers/"><rdf:Description rdf:about="#metaid_M_LEUm"><bqbiol:is><rdf:Bag><rdf:li rdf:resource="#metaid_M_LEUm_inchi" /><rdf:li rdf:resource="urn:miriam:obo.chebi:CHEBI:15603"/></rdf:Bag></bqbiol:is></rdf:Description></rdf:RDF></annotation></species>
<species metaid="metaid_M_LGT" id="M_LGT" name="S-D-Lactoylglutathione" compartment="C_c" boundaryCondition="false" sboTerm="SBO:0000299"></species>
<species metaid="metaid_M_LIPIDS" id="M_LIPIDS" name="Artificial metabolite. The metabolites found in the biomass. Measured in grams" compartment="C_c" boundaryCondition="false" sboTerm="SBO:0000299"></species>
<species metaid="metaid_M_LIPOm" id="M_LIPOm" name="Lipoamide" compartment="C_m" boundaryCondition="false" sboTerm="SBO:0000299"><annotation><in:inchi xmlns:in="http://biomodels.net/inchi" metaid="metaid_M_LIPOm_inchi">InChI=1/C8H15NOS2/c9-8(10)4-2-1-3-7-5-6-11-12-7/h7H,1-6H2,(H2,9,10)</in:inchi><rdf:RDF xmlns:rdf="http://www.w3.org/1999/02/22-rdf-syntax-ns#" xmlns:dc="http://purl.org/dc/elements/1.1/" xmlns:dcterms="http://purl.org/dc/terms/" xmlns:vCard="http://www.w3.org/2001/vcard-rdf/3.0#" xmlns:bqbiol="http://biomodels.net/biology-qualifiers/" xmlns:bqmodel="http://biomodels.net/model-qualifiers/"><rdf:Description rdf:about="#metaid_M_LIPOm"><bqbiol:is><rdf:Bag><rdf:li rdf:resource="#metaid_M_LIPOm_inchi" /><rdf:li rdf:resource="urn:miriam:obo.chebi:CHEBI:17460"/></rdf:Bag></bqbiol:is></rdf:Description></rdf:RDF></annotation></species>
<species metaid="metaid_M_LLAC" id="M_LLAC" name="L-Lactate" compartment="C_c" boundaryCondition="false" sboTerm="SBO:0000299"></species>
<species metaid="metaid_M_LLACe" id="M_LLACe" name="L-Lactate" compartment="C_e" boundaryCondition="false" sboTerm="SBO:0000299"></species>
<species metaid="metaid_M_LLACm" id="M_LLACm" name="L-Lactate" compartment="C_m" boundaryCondition="false" sboTerm="SBO:0000299"></species>
<species metaid="metaid_M_LLCT" id="M_LLCT" name="L-Cystathionine" compartment="C_c" boundaryCondition="false" sboTerm="SBO:0000299"><annotation><in:inchi xmlns:in="http://biomodels.net/inchi" metaid="metaid_M_LLCT_inchi">InChI=1/C7H14N2O4S/c8-4(6(10)11)1-2-14-3-5(9)7(12)13/h4-5H,1-3,8-9H2,(H,10,11)(H,12,13)/t4-,5-/m0/s1</in:inchi><rdf:RDF xmlns:rdf="http://www.w3.org/1999/02/22-rdf-syntax-ns#" xmlns:dc="http://purl.org/dc/elements/1.1/" xmlns:dcterms="http://purl.org/dc/terms/" xmlns:vCard="http://www.w3.org/2001/vcard-rdf/3.0#" xmlns:bqbiol="http://biomodels.net/biology-qualifiers/" xmlns:bqmodel="http://biomodels.net/model-qualifiers/"><rdf:Description rdf:about="#metaid_M_LLCT"><bqbiol:is><rdf:Bag><rdf:li rdf:resource="#metaid_M_LLCT_inchi" /><rdf:li rdf:resource="urn:miriam:obo.chebi:CHEBI:17482"/></rdf:Bag></bqbiol:is></rdf:Description></rdf:RDF></annotation></species>
<species metaid="metaid_M_LMAND" id="M_LMAND" name="L-mandelate" compartment="C_c" boundaryCondition="false" sboTerm="SBO:0000299"></species>
<species metaid="metaid_M_LMANDe" id="M_LMANDe" name="L-mandelate" compartment="C_e" boundaryCondition="false" sboTerm="SBO:0000299"></species>
<species metaid="metaid_M_LNST" id="M_LNST" name="Lanosterol" compartment="C_c" boundaryCondition="false" sboTerm="SBO:0000299"><annotation><in:inchi xmlns:in="http://biomodels.net/inchi" metaid="metaid_M_LNST_inchi">InChI=1/C30H50O/c1-20(2)10-9-11-21(3)22-14-18-30(8)24-12-13-25-27(4,5)26(31)16-17-28(25,6)23(24)15-19-29(22,30)7/h10,21-22,25-26,31H,9,11-19H2,1-8H3/t21-,22-,25+,26+,28-,29-,30+/m1/s1</in:inchi><rdf:RDF xmlns:rdf="http://www.w3.org/1999/02/22-rdf-syntax-ns#" xmlns:dc="http://purl.org/dc/elements/1.1/" xmlns:dcterms="http://purl.org/dc/terms/" xmlns:vCard="http://www.w3.org/2001/vcard-rdf/3.0#" xmlns:bqbiol="http://biomodels.net/biology-qualifiers/" xmlns:bqmodel="http://biomodels.net/model-qualifiers/"><rdf:Description rdf:about="#metaid_M_LNST"><bqbiol:is><rdf:Bag><rdf:li rdf:resource="#metaid_M_LNST_inchi" /><rdf:li rdf:resource="urn:miriam:obo.chebi:CHEBI:16521"/></rdf:Bag></bqbiol:is></rdf:Description></rdf:RDF></annotation></species>
[truncated: 2,372,023 more chars]
