# Supplementary material for: Do genome-scale models need exact solvers or clearer standards?
Source: Mol Syst Biol. 2015 Oct 14;11(10):831. doi: 10.15252/msb.20156157 (PMC4631202; doi:10.15252/msb.20156157)
Supplement: Supplementary file 2 — Dataset EV1 [file msb0011-0831-sd2.zip › m_model_collection-master/sbml/iMM1415.xml]

<?xml version="1.0" encoding="UTF-8"?>
<sbml xmlns="http://www.sbml.org/sbml/level3/version1/core" xmlns:fbc="http://www.sbml.org/sbml/level3/version1/fbc/version1" level="3" version="1" fbc:required="false">
  <model id="mouse1415" substanceUnits="substance" timeUnits="dimensionless" volumeUnits="volume" areaUnits="area" lengthUnits="metre" extentUnits="substance">
    <annotation>
      <listOfGeneAssociations xmlns="http://www.sbml.org/sbml/level3/version1/fbc/version1">
        <geneAssociation id="ga_1" reaction="R_13DAMPPOX">
          <or>
            <gene reference="11754"/>
            <gene reference="76507"/>
            <gene reference="237940"/>
            <gene reference="237940"/>
          </or>
        </geneAssociation>
        <geneAssociation id="ga_2" reaction="R_24_COMMA_25VITD2Hm">
          <gene reference="13081"/>
        </geneAssociation>
        <geneAssociation id="ga_3" reaction="R_24_COMMA_25VITD3Hm">
          <gene reference="13081"/>
        </geneAssociation>
        <geneAssociation id="ga_4" reaction="R_25VITD2Hm">
          <gene reference="13115"/>
        </geneAssociation>
        <geneAssociation id="ga_5" reaction="R_25VITD3Hm">
          <gene reference="13115"/>
        </geneAssociation>
        <geneAssociation id="ga_6" reaction="R_2AMADPTm">
          <gene reference="217593"/>
        </geneAssociation>
        <geneAssociation id="ga_7" reaction="R_2HBt2">
          <or>
            <gene reference="80879"/>
            <gene reference="20503"/>
            <gene reference="20501"/>
          </or>
        </geneAssociation>
        <geneAssociation id="ga_8" reaction="R_2HCO3_NAt">
          <or>
            <gene reference="232156"/>
            <gene reference="54403"/>
            <gene reference="232156"/>
            <gene reference="232156"/>
            <gene reference="232156"/>
          </or>
        </geneAssociation>
        <geneAssociation id="ga_9" reaction="R_2OXOADOXm">
          <or>
            <and>
              <gene reference="18293"/>
              <gene reference="13382"/>
              <gene reference="27402"/>
              <gene reference="78920"/>
            </and>
            <and>
              <gene reference="18293"/>
              <gene reference="13382"/>
              <gene reference="27402"/>
              <gene reference="78920"/>
            </and>
          </or>
        </geneAssociation>
        <geneAssociation id="ga_10" reaction="R_2OXOADPTm">
          <gene reference="217593"/>
        </geneAssociation>
        <geneAssociation id="ga_11" reaction="R_34DHPHAMT">
          <or>
            <gene reference="12846"/>
            <gene reference="12846"/>
          </or>
        </geneAssociation>
        <geneAssociation id="ga_12" reaction="R_34DHPLACOX">
          <or>
            <gene reference="11670"/>
            <gene reference="222"/>
            <gene reference="56847"/>
            <gene reference="67689"/>
          </or>
        </geneAssociation>
        <geneAssociation id="ga_13" reaction="R_34DHPLACOX_LPAREN_NADP_RPAREN_">
          <or>
            <gene reference="222"/>
            <gene reference="67689"/>
            <gene reference="11670"/>
          </or>
        </geneAssociation>
        <geneAssociation id="ga_14" reaction="R_34DHXMANDACOX">
          <or>
            <gene reference="67689"/>
            <gene reference="11670"/>
            <gene reference="56847"/>
          </or>
        </geneAssociation>
        <geneAssociation id="ga_15" reaction="R_34DHXMANDACOX_LPAREN_NADP_RPAREN_">
          <or>
            <gene reference="67689"/>
            <gene reference="222"/>
          </or>
        </geneAssociation>
        <geneAssociation id="ga_16" reaction="R_34HPPOR">
          <gene reference="15445"/>
        </geneAssociation>
        <geneAssociation id="ga_17" reaction="R_3AIBTm">
          <or>
            <gene reference="268860"/>
            <gene reference="268860"/>
          </or>
        </geneAssociation>
        <geneAssociation id="ga_18" reaction="R_3DSPHR">
          <gene reference="70750"/>
        </geneAssociation>
        <geneAssociation id="ga_19" reaction="R_3HAO">
          <gene reference="107766"/>
        </geneAssociation>
        <geneAssociation id="ga_20" reaction="R_3HBCDm">
          <gene reference="52430"/>
        </geneAssociation>
        <geneAssociation id="ga_21" reaction="R_3HCO3_NAt">
          <or>
            <gene reference="232156"/>
            <gene reference="54403"/>
            <gene reference="232156"/>
            <gene reference="232156"/>
            <gene reference="232156"/>
          </or>
        </geneAssociation>
        <geneAssociation id="ga_22" reaction="R_3HKYNAKGAT">
          <or>
            <gene reference="23923"/>
            <gene reference="70266"/>
            <gene reference="23923"/>
          </or>
        </geneAssociation>
        <geneAssociation id="ga_23" reaction="R_3HLYTCL">
          <gene reference="13195"/>
        </geneAssociation>
        <geneAssociation id="ga_24" reaction="R_3HPCOAHYD">
          <or>
            <gene reference="227095"/>
            <gene reference="227095"/>
          </or>
        </geneAssociation>
        <geneAssociation id="ga_25" reaction="R_3HXKYNDCL">
          <gene reference="13195"/>
        </geneAssociation>
        <geneAssociation id="ga_26" reaction="R_3HXKYNOXDA">
          <or>
            <gene reference="17161"/>
            <gene reference="109731"/>
          </or>
        </geneAssociation>
        <geneAssociation id="ga_27" reaction="R_3M4HDXPAC">
          <or>
            <gene reference="11670"/>
            <gene reference="67689"/>
            <gene reference="222"/>
            <gene reference="56847"/>
          </or>
        </geneAssociation>
        <geneAssociation id="ga_28" reaction="R_3MOX4HOXPGALDOX">
          <or>
            <gene reference="222"/>
            <gene reference="56847"/>
            <gene reference="67689"/>
            <gene reference="11670"/>
          </or>
        </geneAssociation>
        <geneAssociation id="ga_29" reaction="R_3MOX4HOXPGALDOX_LPAREN_NADP_RPAREN_">
          <or>
            <gene reference="222"/>
            <gene reference="56847"/>
            <gene reference="67689"/>
            <gene reference="11670"/>
          </or>
        </geneAssociation>
        <geneAssociation id="ga_30" reaction="R_3MOXTYROX">
          <or>
            <gene reference="17161"/>
            <gene reference="109731"/>
          </or>
        </geneAssociation>
        <geneAssociation id="ga_31" reaction="R_3NTD7l">
          <gene reference="11432"/>
        </geneAssociation>
        <geneAssociation id="ga_32" reaction="R_3SALAASPm">
          <or>
            <gene reference="50799"/>
            <gene reference="78830"/>
          </or>
        </geneAssociation>
        <geneAssociation id="ga_33" reaction="R_3SALACBOXL">
          <or>
            <gene reference="246277"/>
            <gene reference="14415"/>
            <gene reference="14417"/>
            <gene reference="14415"/>
          </or>
        </geneAssociation>
        <geneAssociation id="ga_34" reaction="R_3SALATAi">
          <gene reference="14718"/>
        </geneAssociation>
        <geneAssociation id="ga_35" reaction="R_3SALATAim">
          <gene reference="14719"/>
        </geneAssociation>
        <geneAssociation id="ga_36" reaction="R_41R1H2MAE12BOOX">
          <or>
            <gene reference="17161"/>
            <gene reference="109731"/>
          </or>
        </geneAssociation>
        <geneAssociation id="ga_37" reaction="R_41R2A1H12BOOX">
          <or>
            <gene reference="17161"/>
            <gene reference="109731"/>
          </or>
        </geneAssociation>
        <geneAssociation id="ga_38" reaction="R_42A12BOOX">
          <or>
            <gene reference="109731"/>
            <gene reference="11754"/>
            <gene reference="76507"/>
            <gene reference="237940"/>
            <gene reference="237940"/>
            <gene reference="17161"/>
          </or>
        </geneAssociation>
        <geneAssociation id="ga_39" reaction="R_4HGLSDm">
          <or>
            <gene reference="212647"/>
            <gene reference="212647"/>
          </or>
        </geneAssociation>
        <geneAssociation id="ga_40" reaction="R_4HOXPACDOX_LPAREN_NADP_RPAREN_">
          <or>
            <gene reference="222"/>
            <gene reference="56847"/>
            <gene reference="67689"/>
            <gene reference="11670"/>
          </or>
        </geneAssociation>
        <geneAssociation id="ga_41" reaction="R_5ADTSTSTERONEGLCte">
          <gene reference="17250"/>
        </geneAssociation>
        <geneAssociation id="ga_42" reaction="R_5ADTSTSTERONESULT">
          <gene reference="20859"/>
        </geneAssociation>
        <geneAssociation id="ga_43" reaction="R_5FTHFt2">
          <or>
            <gene reference="20509"/>
            <gene reference="20509"/>
          </or>
        </geneAssociation>
        <geneAssociation id="ga_44" reaction="R_5HLTDL">
          <gene reference="13195"/>
        </geneAssociation>
        <geneAssociation id="ga_45" reaction="R_5HOXINDACTO2OX">
          <gene reference="11761"/>
        </geneAssociation>
        <geneAssociation id="ga_46" reaction="R_5HOXINDACTOX">
          <or>
            <gene reference="110695"/>
            <gene reference="19378"/>
            <gene reference="11668"/>
            <gene reference="19378"/>
            <gene reference="56752"/>
            <gene reference="19378"/>
            <gene reference="11671"/>
          </or>
        </geneAssociation>
        <geneAssociation id="ga_47" reaction="R_5HOXINDACTOXm">
          <or>
            <gene reference="212647"/>
            <gene reference="72535"/>
            <gene reference="212647"/>
            <gene reference="11669"/>
          </or>
        </geneAssociation>
        <geneAssociation id="ga_48" reaction="R_5HOXINOXDA">
          <or>
            <gene reference="17161"/>
            <gene reference="109731"/>
          </or>
        </geneAssociation>
        <geneAssociation id="ga_49" reaction="R_5HTRPDOX">
          <gene reference="15930"/>
        </geneAssociation>
        <geneAssociation id="ga_50" reaction="R_5HTRPVESSEC">
          <or>
            <gene reference="110877"/>
            <gene reference="214084"/>
          </or>
        </geneAssociation>
        <geneAssociation id="ga_51" reaction="R_5HXKYNDCL">
          <gene reference="13195"/>
        </geneAssociation>
        <geneAssociation id="ga_52" reaction="R_5HXKYNOXDA">
          <or>
            <gene reference="17161"/>
            <gene reference="109731"/>
          </or>
        </geneAssociation>
        <geneAssociation id="ga_53" reaction="R_5MTHFt2">
          <or>
            <gene reference="20509"/>
            <gene reference="20509"/>
          </or>
        </geneAssociation>
        <geneAssociation id="ga_54" reaction="R_A4GALTc">
          <gene reference="239559"/>
        </geneAssociation>
        <geneAssociation id="ga_55" reaction="R_A4GALTg">
          <gene reference="239559"/>
        </geneAssociation>
        <geneAssociation id="ga_56" reaction="R_A4GNT1g">
          <gene reference="333424"/>
        </geneAssociation>
        <geneAssociation id="ga_57" reaction="R_A4GNT2g">
          <gene reference="333424"/>
        </geneAssociation>
        <geneAssociation id="ga_58" reaction="R_AACOAT">
          <gene reference="78894"/>
        </geneAssociation>
        <geneAssociation id="ga_59" reaction="R_AACTOOR">
          <gene reference="11754"/>
        </geneAssociation>
        <geneAssociation id="ga_60" reaction="R_AATAi">
          <or>
            <gene reference="23923"/>
            <gene reference="23923"/>
          </or>
        </geneAssociation>
        <geneAssociation id="ga_61" reaction="R_ABTArm">
          <or>
            <gene reference="268860"/>
            <gene reference="268860"/>
          </or>
        </geneAssociation>
        <geneAssociation id="ga_62" reaction="R_ABUTD">
          <gene reference="56752"/>
        </geneAssociation>
        <geneAssociation id="ga_63" reaction="R_ABUTt2r">
          <gene reference="215335"/>
        </geneAssociation>
        <geneAssociation id="ga_64" reaction="R_ABUTt2rL">
          <gene reference="215335"/>
        </geneAssociation>
        <geneAssociation id="ga_65" reaction="R_ABUTt4_LPAREN_2_RPAREN_r">
          <or>
            <gene reference="232333"/>
            <gene reference="243616"/>
            <gene reference="14412"/>
            <gene reference="14411"/>
          </or>
        </geneAssociation>
        <geneAssociation id="ga_66" reaction="R_ACACT1">
          <gene reference="224530"/>
        </geneAssociation>
        <geneAssociation id="ga_67" reaction="R_ACACT10m">
          <gene reference="110446"/>
        </geneAssociation>
        <geneAssociation id="ga_68" reaction="R_ACACT1r">
          <gene reference="224530"/>
        </geneAssociation>
        <geneAssociation id="ga_69" reaction="R_ACACT1rm">
          <or>
            <and>
              <gene reference="97212"/>
              <gene reference="231086"/>
            </and>
            <gene reference="110446"/>
          </or>
        </geneAssociation>
        <geneAssociation id="ga_70" reaction="R_ACACT1x">
          <gene reference="224530"/>
        </geneAssociation>
        <geneAssociation id="ga_71" reaction="R_ACACT4p">
          <gene reference="113868"/>
        </geneAssociation>
        <geneAssociation id="ga_72" reaction="R_ACACT5p">
          <gene reference="113868"/>
        </geneAssociation>
        <geneAssociation id="ga_73" reaction="R_ACACT6p">
          <gene reference="113868"/>
        </geneAssociation>
        <geneAssociation id="ga_74" reaction="R_ACACT7p">
          <gene reference="113868"/>
        </geneAssociation>
        <geneAssociation id="ga_75" reaction="R_ACACT8p">
          <gene reference="113868"/>
        </geneAssociation>
        <geneAssociation id="ga_76" reaction="R_ACACT9p">
          <gene reference="113868"/>
        </geneAssociation>
        <geneAssociation id="ga_77" reaction="R_ACACt2">
          <or>
            <gene reference="20501"/>
            <gene reference="20503"/>
          </or>
        </geneAssociation>
        <geneAssociation id="ga_78" reaction="R_ACACt2m">
          <gene reference="20501"/>
        </geneAssociation>
        <geneAssociation id="ga_79" reaction="R_ACCOAC">
          <or>
            <and>
              <gene reference="107476"/>
              <gene reference="100705"/>
            </and>
            <gene reference="107476"/>
            <and>
              <gene reference="100705"/>
              <gene reference="107476"/>
            </and>
            <and>
              <gene reference="100705"/>
              <gene reference="107476"/>
            </and>
            <gene reference="107476"/>
            <and>
              <gene reference="107476"/>
              <gene reference="100705"/>
            </and>
            <gene reference="107476"/>
            <gene reference="107476"/>
            <and>
              <gene reference="107476"/>
              <gene reference="100705"/>
            </and>
            <gene reference="107476"/>
          </or>
        </geneAssociation>
        <geneAssociation id="ga_80" reaction="R_ACCOACm">
          <gene reference="100705"/>
        </geneAssociation>
        <geneAssociation id="ga_81" reaction="R_ACCOAL">
          <or>
            <gene reference="60525"/>
            <gene reference="60525"/>
          </or>
        </geneAssociation>
        <geneAssociation id="ga_82" reaction="R_ACCOALm">
          <gene reference="68738"/>
        </geneAssociation>
        <geneAssociation id="ga_83" reaction="R_ACCOAgt">
          <gene reference="11416"/>
        </geneAssociation>
        <geneAssociation id="ga_84" reaction="R_ACCOAtr">
          <gene reference="11416"/>
        </geneAssociation>
        <geneAssociation id="ga_85" reaction="R_ACETONEt2">
          <or>
            <gene reference="20501"/>
            <gene reference="80879"/>
            <gene reference="20503"/>
          </or>
        </geneAssociation>
        <geneAssociation id="ga_86" reaction="R_ACETONEt2m">
          <gene reference="20501"/>
        </geneAssociation>
        <geneAssociation id="ga_87" reaction="R_ACGAM2E">
          <gene reference="19703"/>
        </geneAssociation>
        <geneAssociation id="ga_88" reaction="R_ACGAM6PSi">
          <gene reference="54342"/>
        </geneAssociation>
        <geneAssociation id="ga_89" reaction="R_ACGAMK">
          <gene reference="56174"/>
        </geneAssociation>
        <geneAssociation id="ga_90" reaction="R_ACGAMPM">
          <gene reference="109785"/>
        </geneAssociation>
        <geneAssociation id="ga_91" reaction="R_ACGPID">
          <gene reference="327942"/>
        </geneAssociation>
        <geneAssociation id="ga_92" reaction="R_ACGSm">
          <gene reference="217214"/>
        </geneAssociation>
        <geneAssociation id="ga_93" reaction="R_ACHEe">
          <or>
            <gene reference="11423"/>
            <gene reference="11423"/>
          </or>
        </geneAssociation>
        <geneAssociation id="ga_94" reaction="R_ACHVESSEC">
          <gene reference="20508"/>
        </geneAssociation>
        <geneAssociation id="ga_95" reaction="R_ACITL">
          <or>
            <gene reference="104112"/>
            <gene reference="104112"/>
          </or>
        </geneAssociation>
        <geneAssociation id="ga_96" reaction="R_ACNAM9PL">
          <gene reference="94181"/>
        </geneAssociation>
        <geneAssociation id="ga_97" reaction="R_ACNAM9PL2">
          <gene reference="94181"/>
        </geneAssociation>
        <geneAssociation id="ga_98" reaction="R_ACNAMlt">
          <gene reference="235504"/>
        </geneAssociation>
        <geneAssociation id="ga_99" reaction="R_ACOAD10m">
          <or>
            <gene reference="66885"/>
            <gene reference="11364"/>
          </or>
        </geneAssociation>
        <geneAssociation id="ga_100" reaction="R_ACOAD1fm">
          <or>
            <gene reference="71985"/>
            <gene reference="66885"/>
            <gene reference="11409"/>
            <gene reference="11364"/>
            <gene reference="102632"/>
            <gene reference="66948"/>
            <gene reference="229211"/>
          </or>
        </geneAssociation>
        <geneAssociation id="ga_101" reaction="R_ACOAD8m">
          <gene reference="56357"/>
        </geneAssociation>
        <geneAssociation id="ga_102" reaction="R_ACOAD9m">
          <or>
            <gene reference="11364"/>
            <gene reference="66948"/>
          </or>
        </geneAssociation>
        <geneAssociation id="ga_103" reaction="R_ACOAHi">
          <gene reference="74156"/>
        </geneAssociation>
        <geneAssociation id="ga_104" reaction="R_ACOAO7p">
          <or>
            <gene reference="11430"/>
            <gene reference="11430"/>
          </or>
        </geneAssociation>
        <geneAssociation id="ga_105" reaction="R_ACOATA">
          <gene reference="14104"/>
        </geneAssociation>
        <geneAssociation id="ga_106" reaction="R_ACODA">
          <gene reference="109652"/>
        </geneAssociation>
        <geneAssociation id="ga_107" reaction="R_ACONT">
          <or>
            <gene reference="64602"/>
            <gene reference="11428"/>
          </or>
        </geneAssociation>
        <geneAssociation id="ga_108" reaction="R_ACONTm">
          <gene reference="11429"/>
        </geneAssociation>
        <geneAssociation id="ga_109" reaction="R_ACOX22x">
          <gene reference="93732"/>
        </geneAssociation>
        <geneAssociation id="ga_110" reaction="R_ACOX2x">
          <gene reference="93732"/>
        </geneAssociation>
        <geneAssociation id="ga_111" reaction="R_ACP1_LPAREN_FMN_RPAREN_">
          <or>
            <gene reference="11431"/>
            <gene reference="11431"/>
            <gene reference="11431"/>
          </or>
        </geneAssociation>
        <geneAssociation id="ga_112" reaction="R_ACRNtm">
          <gene reference="57279"/>
        </geneAssociation>
        <geneAssociation id="ga_113" reaction="R_ACS">
          <or>
            <gene reference="78894"/>
            <gene reference="60525"/>
            <gene reference="60525"/>
          </or>
        </geneAssociation>
        <geneAssociation id="ga_114" reaction="R_ACS2">
          <or>
            <gene reference="60525"/>
            <gene reference="78894"/>
            <gene reference="60525"/>
          </or>
        </geneAssociation>
        <geneAssociation id="ga_115" reaction="R_ACSm">
          <gene reference="68738"/>
        </geneAssociation>
        <geneAssociation id="ga_116" reaction="R_ACTLMO">
          <gene reference="13106"/>
        </geneAssociation>
        <geneAssociation id="ga_117" reaction="R_ACTNMO">
          <gene reference="13106"/>
        </geneAssociation>
        <geneAssociation id="ga_118" reaction="R_ACYP">
          <or>
            <gene reference="69519"/>
            <gene reference="75572"/>
            <gene reference="66204"/>
            <gene reference="66204"/>
          </or>
        </geneAssociation>
        <geneAssociation id="ga_119" reaction="R_ADA">
          <gene reference="11486"/>
        </geneAssociation>
        <geneAssociation id="ga_120" reaction="R_ADAe">
          <gene reference="11486"/>
        </geneAssociation>
        <geneAssociation id="ga_121" reaction="R_ADEt">
          <gene reference="13340"/>
        </geneAssociation>
        <geneAssociation id="ga_122" reaction="R_ADEtl">
          <gene reference="71279"/>
        </geneAssociation>
        <geneAssociation id="ga_123" reaction="R_ADK1">
          <or>
            <gene reference="78801"/>
            <gene reference="11636"/>
            <gene reference="229949"/>
            <gene reference="229949"/>
          </or>
        </geneAssociation>
        <geneAssociation id="ga_124" reaction="R_ADK3">
          <or>
            <gene reference="229949"/>
            <gene reference="229949"/>
          </or>
        </geneAssociation>
        <geneAssociation id="ga_125" reaction="R_ADK3m">
          <gene reference="56248"/>
        </geneAssociation>
        <geneAssociation id="ga_126" reaction="R_ADKd">
          <or>
            <gene reference="229949"/>
            <gene reference="229949"/>
          </or>
        </geneAssociation>
        <geneAssociation id="ga_127" reaction="R_ADMDC">
          <gene reference="11702"/>
        </geneAssociation>
        <geneAssociation id="ga_128" reaction="R_ADNCYC">
          <or>
            <gene reference="11512"/>
            <gene reference="271639"/>
            <gene reference="104111"/>
            <gene reference="11512"/>
            <gene reference="11514"/>
            <gene reference="210044"/>
            <gene reference="11513"/>
            <gene reference="432530"/>
            <gene reference="104110"/>
            <gene reference="11515"/>
            <gene reference="224129"/>
          </or>
        </geneAssociation>
        <geneAssociation id="ga_129" reaction="R_ADNK1">
          <or>
            <gene reference="11534"/>
            <gene reference="11534"/>
          </or>
        </geneAssociation>
        <geneAssociation id="ga_130" reaction="R_ADNt">
          <or>
            <gene reference="13340"/>
            <gene reference="63959"/>
          </or>
        </geneAssociation>
        <geneAssociation id="ga_131" reaction="R_ADNt4">
          <or>
            <gene reference="434203"/>
            <gene reference="434203"/>
            <gene reference="114304"/>
            <gene reference="269346"/>
          </or>
        </geneAssociation>
        <geneAssociation id="ga_132" reaction="R_ADNt5">
          <gene reference="114304"/>
        </geneAssociation>
        <geneAssociation id="ga_133" reaction="R_ADNtl">
          <gene reference="71279"/>
        </geneAssociation>
        <geneAssociation id="ga_134" reaction="R_ADNtm">
          <gene reference="63959"/>
        </geneAssociation>
        <geneAssociation id="ga_135" reaction="R_ADPGLC">
          <gene reference="53893"/>
        </geneAssociation>
        <geneAssociation id="ga_136" reaction="R_ADPMAN">
          <gene reference="53893"/>
        </geneAssociation>
        <geneAssociation id="ga_137" reaction="R_ADPRDP">
          <gene reference="53893"/>
        </geneAssociation>
        <geneAssociation id="ga_138" reaction="R_ADPRDPm">
          <or>
            <gene reference="74167"/>
            <gene reference="74167"/>
            <gene reference="74167"/>
          </or>
        </geneAssociation>
        <geneAssociation id="ga_139" reaction="R_ADPRIBt">
          <gene reference="12494"/>
        </geneAssociation>
        <geneAssociation id="ga_140" reaction="R_ADPT">
          <gene reference="11821"/>
        </geneAssociation>
        <geneAssociation id="ga_141" reaction="R_ADRNCPT1">
          <or>
            <gene reference="12895"/>
            <gene reference="12895"/>
            <gene reference="12895"/>
            <gene reference="78070"/>
            <gene reference="12894"/>
            <gene reference="12895"/>
          </or>
        </geneAssociation>
        <geneAssociation id="ga_142" reaction="R_ADRNCPT2">
          <gene reference="12896"/>
        </geneAssociation>
        <geneAssociation id="ga_143" reaction="R_ADRNCRNt">
          <or>
            <gene reference="57279"/>
            <gene reference="57279"/>
          </or>
        </geneAssociation>
        <geneAssociation id="ga_144" reaction="R_ADRNLPVESSEC">
          <or>
            <gene reference="110877"/>
            <gene reference="214084"/>
          </or>
        </geneAssociation>
        <geneAssociation id="ga_145" reaction="R_ADSELK">
          <or>
            <gene reference="23971"/>
            <gene reference="23972"/>
          </or>
        </geneAssociation>
        <geneAssociation id="ga_146" reaction="R_ADSK">
          <or>
            <gene reference="23972"/>
            <gene reference="23971"/>
          </or>
        </geneAssociation>
        <geneAssociation id="ga_147" reaction="R_ADSL1">
          <or>
            <gene reference="11564"/>
            <gene reference="11564"/>
          </or>
        </geneAssociation>
        <geneAssociation id="ga_148" reaction="R_ADSL2">
          <or>
            <gene reference="11564"/>
            <gene reference="11564"/>
          </or>
        </geneAssociation>
        <geneAssociation id="ga_149" reaction="R_ADSS">
          <or>
            <gene reference="11566"/>
            <gene reference="11565"/>
            <gene reference="11565"/>
          </or>
        </geneAssociation>
        <geneAssociation id="ga_150" reaction="R_AG13T10g">
          <or>
            <gene reference="231727"/>
            <gene reference="53625"/>
            <gene reference="108902"/>
            <gene reference="284208"/>
            <gene reference="232984"/>
            <gene reference="227327"/>
            <gene reference="232984"/>
            <gene reference="72297"/>
            <gene reference="53625"/>
          </or>
        </geneAssociation>
        <geneAssociation id="ga_151" reaction="R_AG13T11g">
          <or>
            <gene reference="231727"/>
            <gene reference="232984"/>
            <gene reference="108902"/>
            <gene reference="284208"/>
            <gene reference="232984"/>
            <gene reference="227327"/>
            <gene reference="72297"/>
            <gene reference="53625"/>
            <gene reference="53625"/>
          </or>
        </geneAssociation>
        <geneAssociation id="ga_152" reaction="R_AG13T12g">
          <or>
            <gene reference="231727"/>
            <gene reference="232984"/>
            <gene reference="108902"/>
            <gene reference="284208"/>
            <gene reference="232984"/>
            <gene reference="227327"/>
            <gene reference="72297"/>
            <gene reference="53625"/>
            <gene reference="53625"/>
          </or>
        </geneAssociation>
        <geneAssociation id="ga_153" reaction="R_AG13T13g">
          <or>
            <gene reference="231727"/>
            <gene reference="232984"/>
            <gene reference="108902"/>
            <gene reference="284208"/>
            <gene reference="232984"/>
            <gene reference="227327"/>
            <gene reference="72297"/>
            <gene reference="53625"/>
            <gene reference="53625"/>
          </or>
        </geneAssociation>
        <geneAssociation id="ga_154" reaction="R_AG13T14g">
          <or>
            <gene reference="231727"/>
            <gene reference="232984"/>
            <gene reference="108902"/>
            <gene reference="284208"/>
            <gene reference="232984"/>
            <gene reference="227327"/>
            <gene reference="72297"/>
            <gene reference="53625"/>
            <gene reference="53625"/>
          </or>
        </geneAssociation>
        <geneAssociation id="ga_155" reaction="R_AG13T15g">
          <or>
            <gene reference="231727"/>
            <gene reference="232984"/>
            <gene reference="108902"/>
            <gene reference="284208"/>
            <gene reference="232984"/>
            <gene reference="227327"/>
            <gene reference="72297"/>
            <gene reference="53625"/>
            <gene reference="53625"/>
          </or>
        </geneAssociation>
        <geneAssociation id="ga_156" reaction="R_AG13T16g">
          <or>
            <gene reference="231727"/>
            <gene reference="53625"/>
            <gene reference="108902"/>
            <gene reference="284208"/>
            <gene reference="232984"/>
            <gene reference="227327"/>
            <gene reference="232984"/>
            <gene reference="53625"/>
            <gene reference="72297"/>
          </or>
        </geneAssociation>
        <geneAssociation id="ga_157" reaction="R_AG13T17g">
          <or>
            <gene reference="53625"/>
            <gene reference="108902"/>
            <gene reference="53625"/>
            <gene reference="232984"/>
            <gene reference="227327"/>
            <gene reference="232984"/>
            <gene reference="284208"/>
            <gene reference="231727"/>
            <gene reference="72297"/>
          </or>
        </geneAssociation>
        <geneAssociation id="ga_158" reaction="R_AG13T18g">
          <or>
            <gene reference="53625"/>
            <gene reference="108902"/>
            <gene reference="53625"/>
            <gene reference="232984"/>
            <gene reference="227327"/>
            <gene reference="232984"/>
            <gene reference="284208"/>
            <gene reference="231727"/>
            <gene reference="72297"/>
          </or>
        </geneAssociation>
        <geneAssociation id="ga_159" reaction="R_AG13T1g">
          <or>
            <gene reference="108902"/>
            <gene reference="53625"/>
            <gene reference="227327"/>
            <gene reference="232984"/>
            <gene reference="232984"/>
            <gene reference="284208"/>
            <gene reference="72297"/>
            <gene reference="53625"/>
            <gene reference="231727"/>
          </or>
        </geneAssociation>
        <geneAssociation id="ga_160" reaction="R_AG13T2g">
          <or>
            <gene reference="231727"/>
            <gene reference="232984"/>
            <gene reference="108902"/>
            <gene reference="284208"/>
            <gene reference="232984"/>
            <gene reference="227327"/>
            <gene reference="72297"/>
            <gene reference="53625"/>
            <gene reference="53625"/>
          </or>
        </geneAssociation>
        <geneAssociation id="ga_161" reaction="R_AG13T3g">
          <or>
            <gene reference="72297"/>
            <gene reference="108902"/>
            <gene reference="232984"/>
            <gene reference="53625"/>
            <gene reference="231727"/>
            <gene reference="232984"/>
            <gene reference="53625"/>
            <gene reference="227327"/>
            <gene reference="284208"/>
          </or>
        </geneAssociation>
        <geneAssociation id="ga_162" reaction="R_AG13T4g">
          <or>
            <gene reference="108902"/>
            <gene reference="53625"/>
            <gene reference="227327"/>
            <gene reference="72297"/>
            <gene reference="232984"/>
            <gene reference="284208"/>
            <gene reference="232984"/>
            <gene reference="53625"/>
            <gene reference="231727"/>
          </or>
        </geneAssociation>
        <geneAssociation id="ga_163" reaction="R_AG13T5g">
          <or>
            <gene reference="231727"/>
            <gene reference="232984"/>
            <gene reference="108902"/>
            <gene reference="284208"/>
            <gene reference="232984"/>
            <gene reference="227327"/>
            <gene reference="72297"/>
            <gene reference="53625"/>
            <gene reference="53625"/>
          </or>
        </geneAssociation>
        <geneAssociation id="ga_164" reaction="R_AG13T6g">
          <or>
            <gene reference="231727"/>
            <gene reference="232984"/>
            <gene reference="108902"/>
            <gene reference="284208"/>
            <gene reference="232984"/>
            <gene reference="227327"/>
            <gene reference="72297"/>
            <gene reference="53625"/>
            <gene reference="53625"/>
          </or>
        </geneAssociation>
        <geneAssociation id="ga_165" reaction="R_AG13T7g">
          <or>
            <gene reference="231727"/>
            <gene reference="232984"/>
            <gene reference="108902"/>
            <gene reference="284208"/>
            <gene reference="232984"/>
            <gene reference="227327"/>
            <gene reference="72297"/>
            <gene reference="53625"/>
            <gene reference="53625"/>
          </or>
        </geneAssociation>
        <geneAssociation id="ga_166" reaction="R_AG13T8g">
          <or>
            <gene reference="231727"/>
            <gene reference="232984"/>
            <gene reference="108902"/>
            <gene reference="284208"/>
            <gene reference="232984"/>
            <gene reference="227327"/>
            <gene reference="72297"/>
            <gene reference="53625"/>
            <gene reference="53625"/>
          </or>
        </geneAssociation>
        <geneAssociation id="ga_167" reaction="R_AG13T9g">
          <or>
            <gene reference="284208"/>
            <gene reference="231727"/>
            <gene reference="72297"/>
            <gene reference="232984"/>
            <gene reference="53625"/>
            <gene reference="232984"/>
            <gene reference="53625"/>
            <gene reference="108902"/>
            <gene reference="227327"/>
          </or>
        </geneAssociation>
        <geneAssociation id="ga_168" reaction="R_AGDC">
          <gene reference="245847"/>
        </geneAssociation>
        <geneAssociation id="ga_169" reaction="R_AGMTm">
          <gene reference="75986"/>
        </geneAssociation>
        <geneAssociation id="ga_170" reaction="R_AGPAT1">
          <or>
            <gene reference="67512"/>
            <gene reference="102247"/>
            <gene reference="68262"/>
            <gene reference="28169"/>
            <gene reference="28169"/>
            <gene reference="52123"/>
            <gene reference="55979"/>
          </or>
        </geneAssociation>
        <geneAssociation id="ga_171" reaction="R_AGPRim">
          <gene reference="56454"/>
        </geneAssociation>
        <geneAssociation id="ga_172" reaction="R_AGPSx">
          <gene reference="228061"/>
        </geneAssociation>
        <geneAssociation id="ga_173" reaction="R_AGTim">
          <or>
            <gene reference="268782"/>
            <gene reference="71760"/>
          </or>
        </geneAssociation>
        <geneAssociation id="ga_174" reaction="R_AGTix">
          <gene reference="11611"/>
        </geneAssociation>
        <geneAssociation id="ga_175" reaction="R_AHANDROSTANGLCte">
          <gene reference="17250"/>
        </geneAssociation>
        <geneAssociation id="ga_176" reaction="R_AHC">
          <or>
            <gene reference="269378"/>
            <gene reference="229709"/>
            <gene reference="229709"/>
          </or>
        </geneAssociation>
        <geneAssociation id="ga_177" reaction="R_AHEXASE2ly">
          <or>
            <gene reference="15212"/>
            <gene reference="15211"/>
            <and>
              <gene reference="15211"/>
              <gene reference="15212"/>
            </and>
          </or>
        </geneAssociation>
        <geneAssociation id="ga_178" reaction="R_AHEXASEly">
          <or>
            <gene reference="15211"/>
            <gene reference="15212"/>
            <and>
              <gene reference="15211"/>
              <gene reference="15212"/>
            </and>
          </or>
        </geneAssociation>
        <geneAssociation id="ga_179" reaction="R_AICART">
          <gene reference="108147"/>
        </geneAssociation>
        <geneAssociation id="ga_180" reaction="R_AIRCr">
          <gene reference="67054"/>
        </geneAssociation>
        <geneAssociation id="ga_181" reaction="R_AKGDm">
          <or>
            <and>
              <gene reference="18293"/>
              <gene reference="13382"/>
              <gene reference="27402"/>
              <gene reference="78920"/>
            </and>
            <and>
              <gene reference="18293"/>
              <gene reference="13382"/>
              <gene reference="27402"/>
              <gene reference="78920"/>
            </and>
          </or>
        </geneAssociation>
        <geneAssociation id="ga_182" reaction="R_AKGMALtm">
          <gene reference="67863"/>
        </geneAssociation>
        <geneAssociation id="ga_183" reaction="R_AKGt4_3">
          <or>
            <gene reference="114644"/>
            <gene reference="114644"/>
          </or>
        </geneAssociation>
        <geneAssociation id="ga_184" reaction="R_AKR1C1">
          <gene reference="77337"/>
        </geneAssociation>
        <geneAssociation id="ga_185" reaction="R_AKR1C41">
          <gene reference="83702"/>
        </geneAssociation>
        <geneAssociation id="ga_186" reaction="R_AKR1C42">
          <gene reference="83702"/>
        </geneAssociation>
        <geneAssociation id="ga_187" reaction="R_AKR1D">
          <gene reference="208665"/>
        </geneAssociation>
        <geneAssociation id="ga_188" reaction="R_AKR1D2">
          <gene reference="208665"/>
        </geneAssociation>
        <geneAssociation id="ga_189" reaction="R_ALAASNNaEx">
          <gene reference="20514"/>
        </geneAssociation>
        <geneAssociation id="ga_190" reaction="R_ALACYSNaEx">
          <or>
            <gene reference="55963"/>
            <gene reference="20514"/>
          </or>
        </geneAssociation>
        <geneAssociation id="ga_191" reaction="R_ALADGLNexR">
          <and>
            <gene reference="53896"/>
            <gene reference="17254"/>
          </and>
        </geneAssociation>
        <geneAssociation id="ga_192" reaction="R_ALADGLYexR">
          <and>
            <gene reference="53896"/>
            <gene reference="17254"/>
          </and>
        </geneAssociation>
        <geneAssociation id="ga_193" reaction="R_ALAGLNNaEx">
          <gene reference="20514"/>
        </geneAssociation>
        <geneAssociation id="ga_194" reaction="R_ALAGLNexR">
          <and>
            <gene reference="17254"/>
            <gene reference="53896"/>
          </and>
        </geneAssociation>
        <geneAssociation id="ga_195" reaction="R_ALAGLYexR">
          <and>
            <gene reference="53896"/>
            <gene reference="17254"/>
          </and>
        </geneAssociation>
        <geneAssociation id="ga_196" reaction="R_ALAR">
          <gene reference="114863"/>
        </geneAssociation>
        <geneAssociation id="ga_197" reaction="R_ALASERNaEx">
          <or>
            <gene reference="55963"/>
            <gene reference="20514"/>
          </or>
        </geneAssociation>
        <geneAssociation id="ga_198" reaction="R_ALASm">
          <or>
            <gene reference="11656"/>
            <gene reference="26912"/>
            <gene reference="11655"/>
            <gene reference="11655"/>
          </or>
        </geneAssociation>
        <geneAssociation id="ga_199" reaction="R_ALATA_L">
          <or>
            <gene reference="76282"/>
            <gene reference="108682"/>
          </or>
        </geneAssociation>
        <geneAssociation id="ga_200" reaction="R_ALATHRNaEx">
          <or>
            <gene reference="55963"/>
            <gene reference="20514"/>
          </or>
        </geneAssociation>
        <geneAssociation id="ga_201" reaction="R_ALAt2r">
          <gene reference="215335"/>
        </geneAssociation>
        <geneAssociation id="ga_202" reaction="R_ALAt2rL">
          <gene reference="215335"/>
        </geneAssociation>
        <geneAssociation id="ga_203" reaction="R_ALAt4">
          <or>
            <gene reference="67760"/>
            <gene reference="11988"/>
            <gene reference="56774"/>
            <gene reference="11987"/>
            <gene reference="105727"/>
            <gene reference="69354"/>
            <gene reference="11989"/>
          </or>
        </geneAssociation>
        <geneAssociation id="ga_204" reaction="R_ALAtN1">
          <or>
            <gene reference="209837"/>
            <gene reference="76257"/>
          </or>
        </geneAssociation>
        <geneAssociation id="ga_205" reaction="R_ALCD2yf">
          <or>
            <gene reference="58810"/>
            <gene reference="58810"/>
          </or>
        </geneAssociation>
        <geneAssociation id="ga_206" reaction="R_ALDD19x">
          <or>
            <gene reference="222"/>
            <gene reference="11670"/>
            <gene reference="67689"/>
            <gene reference="56847"/>
          </or>
        </geneAssociation>
        <geneAssociation id="ga_207" reaction="R_ALDD19x_P">
          <or>
            <gene reference="222"/>
            <gene reference="11670"/>
            <gene reference="67689"/>
            <gene reference="56847"/>
          </or>
        </geneAssociation>
        <geneAssociation id="ga_208" reaction="R_ALDD20x">
          <or>
            <gene reference="11668"/>
            <gene reference="19378"/>
            <gene reference="110695"/>
            <gene reference="19378"/>
            <gene reference="56752"/>
            <gene reference="11671"/>
            <gene reference="19378"/>
          </or>
        </geneAssociation>
        <geneAssociation id="ga_209" reaction="R_ALDD20xm">
          <or>
            <gene reference="72535"/>
            <gene reference="212647"/>
            <gene reference="11669"/>
            <gene reference="212647"/>
          </or>
        </geneAssociation>
        <geneAssociation id="ga_210" reaction="R_ALDD21">
          <gene reference="11671"/>
        </geneAssociation>
        <geneAssociation id="ga_211" reaction="R_ALDD2x">
          <or>
            <gene reference="11670"/>
            <gene reference="110695"/>
            <gene reference="19378"/>
            <gene reference="11671"/>
            <gene reference="222"/>
            <gene reference="19378"/>
            <gene reference="67689"/>
            <gene reference="11668"/>
            <gene reference="19378"/>
            <gene reference="56752"/>
            <gene reference="56847"/>
          </or>
        </geneAssociation>
        <geneAssociation id="ga_212" reaction="R_ALDD2xm">
          <or>
            <gene reference="72535"/>
            <gene reference="11669"/>
          </or>
        </geneAssociation>
        <geneAssociation id="ga_213" reaction="R_ALDD2y">
          <or>
            <gene reference="56752"/>
            <gene reference="67689"/>
            <gene reference="11670"/>
            <gene reference="19378"/>
            <gene reference="19378"/>
            <gene reference="222"/>
            <gene reference="19378"/>
            <gene reference="11671"/>
          </or>
        </geneAssociation>
        <geneAssociation id="ga_214" reaction="R_ALKP">
          <or>
            <gene reference="76768"/>
            <gene reference="11650"/>
            <gene reference="11647"/>
            <gene reference="11650"/>
          </or>
        </geneAssociation>
        <geneAssociation id="ga_215" reaction="R_ALOX12">
          <gene reference="11684"/>
        </geneAssociation>
        <geneAssociation id="ga_216" reaction="R_ALOX12R">
          <gene reference="11686"/>
        </geneAssociation>
        <geneAssociation id="ga_217" reaction="R_ALOX15">
          <or>
            <gene reference="11688"/>
            <gene reference="11687"/>
          </or>
        </geneAssociation>
        <geneAssociation id="ga_218" reaction="R_ALOX5">
          <gene reference="11689"/>
        </geneAssociation>
        <geneAssociation id="ga_219" reaction="R_ALOX52">
          <gene reference="11689"/>
        </geneAssociation>
        <geneAssociation id="ga_220" reaction="R_ALR">
          <gene reference="11677"/>
        </geneAssociation>
        <geneAssociation id="ga_221" reaction="R_ALR2">
          <or>
            <gene reference="58810"/>
            <gene reference="110198"/>
            <gene reference="58810"/>
            <gene reference="11677"/>
          </or>
        </geneAssociation>
        <geneAssociation id="ga_222" reaction="R_ALR3">
          <or>
            <gene reference="58810"/>
            <gene reference="110198"/>
            <gene reference="58810"/>
            <gene reference="11677"/>
          </or>
        </geneAssociation>
        <geneAssociation id="ga_223" reaction="R_AMACR2p">
          <or>
            <gene reference="17117"/>
            <gene reference="17117"/>
          </or>
        </geneAssociation>
        <geneAssociation id="ga_224" reaction="R_AMACR2r">
          <or>
            <gene reference="17117"/>
            <gene reference="17117"/>
          </or>
        </geneAssociation>
        <geneAssociation id="ga_225" reaction="R_AMACRp">
          <or>
            <gene reference="17117"/>
            <gene reference="17117"/>
          </or>
        </geneAssociation>
        <geneAssociation id="ga_226" reaction="R_AMACRr">
          <or>
            <gene reference="17117"/>
            <gene reference="17117"/>
          </or>
        </geneAssociation>
        <geneAssociation id="ga_227" reaction="R_AMANK">
          <or>
            <gene reference="50798"/>
            <gene reference="56174"/>
          </or>
        </geneAssociation>
        <geneAssociation id="ga_228" reaction="R_AMETt2m">
          <or>
            <gene reference="67582"/>
            <gene reference="67582"/>
            <gene reference="67582"/>
          </or>
        </geneAssociation>
        <geneAssociation id="ga_229" reaction="R_AMPDA">
          <or>
            <gene reference="109674"/>
            <gene reference="229665"/>
            <gene reference="109674"/>
            <gene reference="11717"/>
            <gene reference="109674"/>
          </or>
        </geneAssociation>
        <geneAssociation id="ga_230" reaction="R_AMPTASECG">
          <gene reference="16790"/>
        </geneAssociation>
        <geneAssociation id="ga_231" reaction="R_AMPTASECGe">
          <gene reference="16790"/>
        </geneAssociation>
        <geneAssociation id="ga_232" reaction="R_AMY1e">
          <or>
            <gene reference="17254"/>
            <gene reference="280"/>
            <gene reference="100043684"/>
            <gene reference="100043684"/>
            <gene reference="100043684"/>
            <and>
              <gene reference="20532"/>
              <gene reference="30962"/>
            </and>
            <gene reference="100043684"/>
            <gene reference="11722"/>
          </or>
        </geneAssociation>
        <geneAssociation id="ga_233" reaction="R_AMY2e">
          <or>
            <gene reference="17254"/>
            <gene reference="280"/>
            <gene reference="100043684"/>
            <gene reference="100043684"/>
            <gene reference="100043684"/>
            <and>
              <gene reference="20532"/>
              <gene reference="30962"/>
            </and>
            <gene reference="100043684"/>
            <gene reference="11722"/>
          </or>
        </geneAssociation>
        <geneAssociation id="ga_234" reaction="R_ANDRSTRNGLCte">
          <gene reference="17250"/>
        </geneAssociation>
        <geneAssociation id="ga_235" reaction="R_AP4AH1">
          <or>
            <gene reference="66401"/>
            <gene reference="66401"/>
            <gene reference="66401"/>
          </or>
        </geneAssociation>
        <geneAssociation id="ga_236" reaction="R_APAT2rm">
          <or>
            <gene reference="268860"/>
            <gene reference="268860"/>
          </or>
        </geneAssociation>
        <geneAssociation id="ga_237" reaction="R_APRTO2">
          <or>
            <gene reference="17161"/>
            <gene reference="109731"/>
          </or>
        </geneAssociation>
        <geneAssociation id="ga_238" reaction="R_ARABR">
          <or>
            <gene reference="58810"/>
            <gene reference="110198"/>
            <gene reference="58810"/>
            <gene reference="11677"/>
          </or>
        </geneAssociation>
        <geneAssociation id="ga_239" reaction="R_ARACHCPT1">
          <or>
            <gene reference="12895"/>
            <gene reference="12894"/>
            <gene reference="12895"/>
            <gene reference="12895"/>
            <gene reference="12895"/>
            <gene reference="78070"/>
          </or>
        </geneAssociation>
        <geneAssociation id="ga_240" reaction="R_ARACHCPT2">
          <gene reference="12896"/>
        </geneAssociation>
        <geneAssociation id="ga_241" reaction="R_ARACHCRNt">
          <gene reference="57279"/>
        </geneAssociation>
        <geneAssociation id="ga_242" reaction="R_ARGDCm">
          <gene reference="242669"/>
        </geneAssociation>
        <geneAssociation id="ga_243" reaction="R_ARGLYSex">
          <and>
            <gene reference="330836"/>
            <gene reference="17254"/>
          </and>
        </geneAssociation>
        <geneAssociation id="ga_244" reaction="R_ARGN">
          <gene reference="11846"/>
        </geneAssociation>
        <geneAssociation id="ga_245" reaction="R_ARGNm">
          <gene reference="11847"/>
        </geneAssociation>
        <geneAssociation id="ga_246" reaction="R_ARGSL">
          <gene reference="109900"/>
        </geneAssociation>
        <geneAssociation id="ga_247" reaction="R_ARGSS">
          <or>
            <gene reference="11898"/>
            <gene reference="11898"/>
          </or>
        </geneAssociation>
        <geneAssociation id="ga_248" reaction="R_ARGt4">
          <gene reference="56774"/>
        </geneAssociation>
        <geneAssociation id="ga_249" reaction="R_ARGtiDF">
          <or>
            <gene reference="11987"/>
            <gene reference="11988"/>
            <gene reference="69354"/>
            <gene reference="11989"/>
          </or>
        </geneAssociation>
        <geneAssociation id="ga_250" reaction="R_ARGtm">
          <or>
            <gene reference="83885"/>
            <gene reference="18408"/>
          </or>
        </geneAssociation>
        <geneAssociation id="ga_251" reaction="R_ARSA">
          <gene reference="11883"/>
        </geneAssociation>
        <geneAssociation id="ga_252" reaction="R_ASAH1">
          <or>
            <gene reference="11886"/>
            <gene reference="11886"/>
          </or>
        </geneAssociation>
        <geneAssociation id="ga_253" reaction="R_ASCBt4">
          <or>
            <gene reference="54338"/>
            <gene reference="20522"/>
            <gene reference="54338"/>
            <gene reference="20522"/>
          </or>
        </geneAssociation>
        <geneAssociation id="ga_254" reaction="R_ASNALANaEx">
          <gene reference="20514"/>
        </geneAssociation>
        <geneAssociation id="ga_255" reaction="R_ASNCYSNaEx">
          <gene reference="20514"/>
        </geneAssociation>
        <geneAssociation id="ga_256" reaction="R_ASNGLNNaEx">
          <gene reference="20514"/>
        </geneAssociation>
        <geneAssociation id="ga_257" reaction="R_ASNNm">
          <gene reference="66514"/>
        </geneAssociation>
        <geneAssociation id="ga_258" reaction="R_ASNS1">
          <or>
            <gene reference="27053"/>
            <gene reference="27053"/>
            <gene reference="27053"/>
          </or>
        </geneAssociation>
        <geneAssociation id="ga_259" reaction="R_ASNSERNaEx">
          <gene reference="20514"/>
        </geneAssociation>
        <geneAssociation id="ga_260" reaction="R_ASNTHRNaEx">
          <gene reference="20514"/>
        </geneAssociation>
        <geneAssociation id="ga_261" reaction="R_ASNt4">
          <or>
            <gene reference="105727"/>
            <gene reference="56774"/>
            <gene reference="67760"/>
            <gene reference="69354"/>
          </or>
        </geneAssociation>
        <geneAssociation id="ga_262" reaction="R_ASNtN1">
          <or>
            <gene reference="209837"/>
            <gene reference="76257"/>
          </or>
        </geneAssociation>
        <geneAssociation id="ga_263" reaction="R_ASP1DC">
          <or>
            <gene reference="14415"/>
            <gene reference="14415"/>
          </or>
        </geneAssociation>
        <geneAssociation id="ga_264" reaction="R_ASPCTr">
          <gene reference="69719"/>
        </geneAssociation>
        <geneAssociation id="ga_265" reaction="R_ASPDt6">
          <or>
            <gene reference="20513"/>
            <gene reference="20510"/>
            <gene reference="20512"/>
            <gene reference="20511"/>
            <gene reference="242607"/>
          </or>
        </geneAssociation>
        <geneAssociation id="ga_266" reaction="R_ASPGLUm">
          <or>
            <gene reference="78830"/>
            <gene reference="50799"/>
          </or>
        </geneAssociation>
        <geneAssociation id="ga_267" reaction="R_ASPTA">
          <gene reference="14718"/>
        </geneAssociation>
        <geneAssociation id="ga_268" reaction="R_ASPTAm">
          <gene reference="14719"/>
        </geneAssociation>
        <geneAssociation id="ga_269" reaction="R_ASPt6">
          <or>
            <gene reference="20513"/>
            <gene reference="20510"/>
            <gene reference="20512"/>
            <gene reference="20511"/>
            <gene reference="242607"/>
          </or>
        </geneAssociation>
        <geneAssociation id="ga_270" reaction="R_ATPH1e">
          <or>
            <gene reference="12496"/>
            <gene reference="12496"/>
            <gene reference="12495"/>
            <gene reference="215446"/>
            <gene reference="12497"/>
            <gene reference="12499"/>
          </or>
        </geneAssociation>
        <geneAssociation id="ga_271" reaction="R_ATPH2e">
          <or>
            <gene reference="12496"/>
            <gene reference="12496"/>
            <gene reference="12495"/>
            <gene reference="215446"/>
            <gene reference="12497"/>
            <gene reference="12499"/>
          </or>
        </geneAssociation>
        <geneAssociation id="ga_272" reaction="R_ATPS4m">
          <and>
            <or>
              <and>
                <gene reference="11946"/>
                <gene reference="11949"/>
                <gene reference="66043"/>
                <gene reference="11947"/>
                <gene reference="514"/>
              </and>
              <and>
                <gene reference="66043"/>
                <gene reference="11947"/>
                <gene reference="11946"/>
                <gene reference="11949"/>
                <gene reference="514"/>
              </and>
              <and>
                <gene reference="66043"/>
                <gene reference="11946"/>
                <gene reference="11947"/>
                <gene reference="11949"/>
                <gene reference="514"/>
              </and>
              <and>
                <gene reference="66043"/>
                <gene reference="11949"/>
                <gene reference="11947"/>
                <gene reference="11946"/>
                <gene reference="514"/>
              </and>
              <and>
                <gene reference="66043"/>
                <gene reference="11949"/>
                <gene reference="11946"/>
                <gene reference="514"/>
                <gene reference="11947"/>
              </and>
              <and>
                <gene reference="66043"/>
                <gene reference="514"/>
                <gene reference="11947"/>
                <gene reference="11946"/>
                <gene reference="11949"/>
              </and>
              <and>
                <gene reference="66043"/>
                <gene reference="11949"/>
                <gene reference="11946"/>
                <gene reference="11947"/>
                <gene reference="514"/>
              </and>
              <and>
                <gene reference="66043"/>
                <gene reference="11949"/>
                <gene reference="514"/>
                <gene reference="11947"/>
                <gene reference="11946"/>
              </and>
              <and>
                <gene reference="66043"/>
                <gene reference="11947"/>
                <gene reference="11946"/>
                <gene reference="11949"/>
                <gene reference="514"/>
              </and>
              <and>
                <gene reference="11946"/>
                <gene reference="66043"/>
                <gene reference="514"/>
                <gene reference="11947"/>
                <gene reference="11949"/>
              </and>
              <and>
                <gene reference="66043"/>
                <gene reference="11946"/>
                <gene reference="11947"/>
                <gene reference="11949"/>
                <gene reference="514"/>
              </and>
              <and>
                <gene reference="66043"/>
                <gene reference="11946"/>
                <gene reference="514"/>
                <gene reference="11947"/>
                <gene reference="11949"/>
              </and>
              <and>
                <gene reference="11949"/>
                <gene reference="66043"/>
                <gene reference="11946"/>
                <gene reference="11947"/>
                <gene reference="514"/>
              </and>
              <and>
                <gene reference="66043"/>
                <gene reference="11946"/>
                <gene reference="11949"/>
                <gene reference="11947"/>
                <gene reference="514"/>
              </and>
              <and>
                <gene reference="11946"/>
                <gene reference="11949"/>
                <gene reference="66043"/>
                <gene reference="514"/>
                <gene reference="11947"/>
              </and>
              <and>
                <gene reference="11949"/>
                <gene reference="66043"/>
                <gene reference="514"/>
                <gene reference="11947"/>
                <gene reference="11946"/>
              </and>
              <and>
                <gene reference="66043"/>
                <gene reference="11946"/>
                <gene reference="514"/>
                <gene reference="11947"/>
                <gene reference="11949"/>
              </and>
              <and>
                <gene reference="11946"/>
                <gene reference="66043"/>
                <gene reference="11947"/>
                <gene reference="11949"/>
                <gene reference="514"/>
              </and>
              <and>
                <gene reference="66043"/>
                <gene reference="11946"/>
                <gene reference="514"/>
                <gene reference="11947"/>
                <gene reference="11949"/>
              </and>
              <and>
                <gene reference="11949"/>
                <gene reference="66043"/>
                <gene reference="11946"/>
                <gene reference="514"/>
                <gene reference="11947"/>
              </and>
              <and>
                <gene reference="66043"/>
                <gene reference="514"/>
                <gene reference="11947"/>
                <gene reference="11946"/>
                <gene reference="11949"/>
              </and>
              <and>
                <gene reference="11949"/>
                <gene reference="66043"/>
                <gene reference="11947"/>
                <gene reference="11946"/>
                <gene reference="514"/>
              </and>
              <and>
                <gene reference="66043"/>
                <gene reference="11946"/>
                <gene reference="11949"/>
                <gene reference="514"/>
                <gene reference="11947"/>
              </and>
              <and>
                <gene reference="66043"/>
                <gene reference="11946"/>
                <gene reference="11947"/>
                <gene reference="11949"/>
                <gene reference="514"/>
              </and>
            </or>
            <or>
              <and>
                <gene reference="627998"/>
                <gene reference="18195"/>
                <gene reference="10476"/>
                <gene reference="57423"/>
                <gene reference="11950"/>
                <gene reference="11957"/>
                <gene reference="228033"/>
                <gene reference="11958"/>
              </and>
              <and>
                <gene reference="18195"/>
                <gene reference="11957"/>
                <gene reference="11958"/>
                <gene reference="11951"/>
                <gene reference="11950"/>
                <gene reference="627998"/>
                <gene reference="10476"/>
                <gene reference="57423"/>
              </and>
              <and>
                <gene reference="627998"/>
                <gene reference="18195"/>
                <gene reference="11951"/>
                <gene reference="10476"/>
                <gene reference="11950"/>
                <gene reference="11957"/>
                <gene reference="57423"/>
                <gene reference="11958"/>
              </and>
              <and>
                <gene reference="627998"/>
                <gene reference="228033"/>
                <gene reference="18195"/>
                <gene reference="10476"/>
                <gene reference="57423"/>
                <gene reference="11957"/>
                <gene reference="11958"/>
                <gene reference="11950"/>
              </and>
              <and>
                <gene reference="18195"/>
                <gene reference="57423"/>
                <gene reference="11950"/>
                <gene reference="10476"/>
                <gene reference="11958"/>
                <gene reference="11951"/>
                <gene reference="627998"/>
                <gene reference="11957"/>
              </and>
              <and>
                <gene reference="627998"/>
                <gene reference="18195"/>
                <gene reference="11951"/>
                <gene reference="11957"/>
                <gene reference="57423"/>
                <gene reference="10476"/>
                <gene reference="11958"/>
                <gene reference="11950"/>
              </and>
              <and>
                <gene reference="627998"/>
                <gene reference="100039108"/>
                <gene reference="18195"/>
                <gene reference="10476"/>
                <gene reference="57423"/>
                <gene reference="11950"/>
                <gene reference="11957"/>
                <gene reference="11958"/>
              </and>
              <and>
                <gene reference="228033"/>
                <gene reference="18195"/>
                <gene reference="11957"/>
                <gene reference="11950"/>
                <gene reference="10476"/>
                <gene reference="11958"/>
                <gene reference="627998"/>
                <gene reference="57423"/>
              </and>
              <and>
                <gene reference="18195"/>
                <gene reference="11950"/>
                <gene reference="10476"/>
                <gene reference="11958"/>
                <gene reference="627998"/>
                <gene reference="11957"/>
                <gene reference="228033"/>
                <gene reference="57423"/>
              </and>
              <and>
                <gene reference="627998"/>
                <gene reference="18195"/>
                <gene reference="10476"/>
                <gene reference="11950"/>
                <gene reference="11957"/>
                <gene reference="57423"/>
                <gene reference="228033"/>
                <gene reference="11958"/>
              </and>
              <and>
                <gene reference="18195"/>
                <gene reference="10476"/>
                <gene reference="11950"/>
                <gene reference="11957"/>
                <gene reference="11958"/>
                <gene reference="627998"/>
                <gene reference="57423"/>
                <gene reference="228033"/>
              </and>
              <and>
                <gene reference="627998"/>
                <gene reference="18195"/>
                <gene reference="10476"/>
                <gene reference="11950"/>
                <gene reference="57423"/>
                <gene reference="11957"/>
                <gene reference="11958"/>
                <gene reference="11951"/>
              </and>
              <and>
                <gene reference="18195"/>
                <gene reference="57423"/>
                <gene reference="10476"/>
                <gene reference="11950"/>
                <gene reference="11958"/>
                <gene reference="627998"/>
                <gene reference="100039108"/>
                <gene reference="11957"/>
              </and>
              <and>
                <gene reference="18195"/>
                <gene reference="10476"/>
                <gene reference="11958"/>
                <gene reference="11950"/>
                <gene reference="627998"/>
                <gene reference="11957"/>
                <gene reference="228033"/>
                <gene reference="57423"/>
              </and>
              <and>
                <gene reference="228033"/>
                <gene reference="18195"/>
                <gene reference="10476"/>
                <gene reference="11957"/>
                <gene reference="11958"/>
                <gene reference="11950"/>
                <gene reference="627998"/>
                <gene reference="57423"/>
              </and>
              <and>
                <gene reference="627998"/>
                <gene reference="10476"/>
                <gene reference="18195"/>
                <gene reference="57423"/>
                <gene reference="100039108"/>
                <gene reference="11958"/>
                <gene reference="11957"/>
                <gene reference="11950"/>
              </and>
              <and>
                <gene reference="18195"/>
                <gene reference="10476"/>
                <gene reference="11950"/>
                <gene reference="11958"/>
                <gene reference="627998"/>
                <gene reference="100039108"/>
                <gene reference="57423"/>
                <gene reference="11957"/>
              </and>
              <and>
                <gene reference="228033"/>
                <gene reference="18195"/>
                <gene reference="57423"/>
                <gene reference="10476"/>
                <gene reference="11957"/>
                <gene reference="11958"/>
                <gene reference="11950"/>
                <gene reference="627998"/>
              </and>
              <and>
                <gene reference="627998"/>
                <gene reference="228033"/>
                <gene reference="18195"/>
                <gene reference="10476"/>
                <gene reference="11957"/>
                <gene reference="57423"/>
                <gene reference="11958"/>
                <gene reference="11950"/>
              </and>
              <and>
                <gene reference="627998"/>
                <gene reference="100039108"/>
                <gene reference="18195"/>
                <gene reference="10476"/>
                <gene reference="57423"/>
                <gene reference="11950"/>
                <gene reference="11957"/>
                <gene reference="11958"/>
              </and>
              <and>
                <gene reference="627998"/>
                <gene reference="228033"/>
                <gene reference="18195"/>
                <gene reference="10476"/>
                <gene reference="11957"/>
                <gene reference="57423"/>
                <gene reference="11958"/>
                <gene reference="11950"/>
              </and>
              <and>
                <gene reference="627998"/>
                <gene reference="18195"/>
                <gene reference="11951"/>
                <gene reference="57423"/>
                <gene reference="11950"/>
                <gene reference="10476"/>
                <gene reference="11957"/>
                <gene reference="11958"/>
              </and>
              <and>
                <gene reference="627998"/>
                <gene reference="18195"/>
                <gene reference="11951"/>
                <gene reference="10476"/>
                <gene reference="11950"/>
                <gene reference="11957"/>
                <gene reference="57423"/>
                <gene reference="11958"/>
              </and>
              <and>
                <gene reference="18195"/>
                <gene reference="10476"/>
                <gene reference="11950"/>
                <gene reference="11958"/>
                <gene reference="627998"/>
                <gene reference="228033"/>
                <gene reference="57423"/>
                <gene reference="11957"/>
              </and>
              <and>
                <gene reference="18195"/>
                <gene reference="10476"/>
                <gene reference="11957"/>
                <gene reference="11958"/>
                <gene reference="11950"/>
                <gene reference="627998"/>
                <gene reference="100039108"/>
                <gene reference="57423"/>
              </and>
              <and>
                <gene reference="18195"/>
                <gene reference="11950"/>
                <gene reference="57423"/>
                <gene reference="10476"/>
                <gene reference="11958"/>
                <gene reference="627998"/>
                <gene reference="11957"/>
                <gene reference="228033"/>
              </and>
              <and>
                <gene reference="627998"/>
                <gene reference="18195"/>
                <gene reference="11951"/>
                <gene reference="11957"/>
                <gene reference="10476"/>
                <gene reference="11950"/>
                <gene reference="57423"/>
                <gene reference="11958"/>
              </and>
              <and>
                <gene reference="18195"/>
                <gene reference="57423"/>
                <gene reference="10476"/>
                <gene reference="11950"/>
                <gene reference="11958"/>
                <gene reference="627998"/>
                <gene reference="228033"/>
                <gene reference="11957"/>
              </and>
              <and>
                <gene reference="627998"/>
                <gene reference="228033"/>
                <gene reference="18195"/>
                <gene reference="10476"/>
                <gene reference="11950"/>
                <gene reference="57423"/>
                <gene reference="11957"/>
                <gene reference="11958"/>
              </and>
              <and>
                <gene reference="18195"/>
                <gene reference="57423"/>
                <gene reference="10476"/>
                <gene reference="11950"/>
                <gene reference="11957"/>
                <gene reference="11958"/>
                <gene reference="228033"/>
                <gene reference="627998"/>
              </and>
              <and>
                <gene reference="627998"/>
                <gene reference="100039108"/>
                <gene reference="18195"/>
                <gene reference="10476"/>
                <gene reference="11950"/>
                <gene reference="11957"/>
                <gene reference="57423"/>
                <gene reference="11958"/>
              </and>
              <and>
                <gene reference="18195"/>
                <gene reference="10476"/>
                <gene reference="11950"/>
                <gene reference="11957"/>
                <gene reference="11958"/>
                <gene reference="11951"/>
                <gene reference="627998"/>
                <gene reference="57423"/>
              </and>
              <and>
                <gene reference="18195"/>
                <gene reference="11950"/>
                <gene reference="10476"/>
                <gene reference="11958"/>
                <gene reference="11951"/>
                <gene reference="627998"/>
                <gene reference="11957"/>
                <gene reference="57423"/>
              </and>
              <and>
                <gene reference="627998"/>
                <gene reference="100039108"/>
                <gene reference="18195"/>
                <gene reference="10476"/>
                <gene reference="11957"/>
                <gene reference="57423"/>
                <gene reference="11958"/>
                <gene reference="11950"/>
              </and>
              <and>
                <gene reference="627998"/>
                <gene reference="18195"/>
                <gene reference="10476"/>
                <gene reference="57423"/>
                <gene reference="11950"/>
                <gene reference="11957"/>
                <gene reference="11958"/>
                <gene reference="228033"/>
              </and>
              <and>
                <gene reference="18195"/>
                <gene reference="57423"/>
                <gene reference="10476"/>
                <gene reference="11958"/>
                <gene reference="11950"/>
                <gene reference="627998"/>
                <gene reference="228033"/>
                <gene reference="11957"/>
              </and>
              <and>
                <gene reference="18195"/>
                <gene reference="10476"/>
                <gene reference="11958"/>
                <gene reference="11950"/>
                <gene reference="627998"/>
                <gene reference="100039108"/>
                <gene reference="57423"/>
                <gene reference="11957"/>
              </and>
              <and>
                <gene reference="627998"/>
                <gene reference="228033"/>
                <gene reference="18195"/>
                <gene reference="10476"/>
                <gene reference="57423"/>
                <gene reference="11950"/>
                <gene reference="11957"/>
                <gene reference="11958"/>
              </and>
              <and>
                <gene reference="627998"/>
                <gene reference="18195"/>
                <gene reference="10476"/>
                <gene reference="11951"/>
                <gene reference="11957"/>
                <gene reference="57423"/>
                <gene reference="11958"/>
                <gene reference="11950"/>
              </and>
              <and>
                <gene reference="627998"/>
                <gene reference="228033"/>
                <gene reference="18195"/>
                <gene reference="10476"/>
                <gene reference="57423"/>
                <gene reference="11950"/>
                <gene reference="11957"/>
                <gene reference="11958"/>
              </and>
              <and>
                <gene reference="627998"/>
                <gene reference="100039108"/>
                <gene reference="18195"/>
                <gene reference="10476"/>
                <gene reference="11950"/>
                <gene reference="11957"/>
                <gene reference="57423"/>
                <gene reference="11958"/>
              </and>
              <and>
                <gene reference="627998"/>
                <gene reference="18195"/>
                <gene reference="10476"/>
                <gene reference="57423"/>
                <gene reference="11950"/>
                <gene reference="11957"/>
                <gene reference="228033"/>
                <gene reference="11958"/>
              </and>
              <and>
                <gene reference="18195"/>
                <gene reference="10476"/>
                <gene reference="11950"/>
                <gene reference="11958"/>
                <gene reference="11951"/>
                <gene reference="627998"/>
                <gene reference="11957"/>
                <gene reference="57423"/>
              </and>
              <and>
                <gene reference="18195"/>
                <gene reference="11957"/>
                <gene reference="57423"/>
                <gene reference="10476"/>
                <gene reference="11950"/>
                <gene reference="11958"/>
                <gene reference="627998"/>
                <gene reference="228033"/>
              </and>
              <and>
                <gene reference="18195"/>
                <gene reference="57423"/>
                <gene reference="10476"/>
                <gene reference="11958"/>
                <gene reference="11951"/>
                <gene reference="11950"/>
                <gene reference="627998"/>
                <gene reference="11957"/>
              </and>
              <and>
                <gene reference="627998"/>
                <gene reference="18195"/>
                <gene reference="10476"/>
                <gene reference="11957"/>
                <gene reference="57423"/>
                <gene reference="11958"/>
                <gene reference="228033"/>
                <gene reference="11950"/>
              </and>
              <and>
                <gene reference="627998"/>
                <gene reference="18195"/>
                <gene reference="10476"/>
                <gene reference="57423"/>
                <gene reference="11957"/>
                <gene reference="11958"/>
                <gene reference="11951"/>
                <gene reference="11950"/>
              </and>
              <and>
                <gene reference="627998"/>
                <gene reference="18195"/>
                <gene reference="10476"/>
                <gene reference="11950"/>
                <gene reference="11957"/>
                <gene reference="57423"/>
                <gene reference="11958"/>
                <gene reference="228033"/>
              </and>
              <and>
                <gene reference="627998"/>
                <gene reference="18195"/>
                <gene reference="10476"/>
                <gene reference="57423"/>
                <gene reference="100039108"/>
                <gene reference="11950"/>
                <gene reference="11957"/>
                <gene reference="11958"/>
              </and>
              <and>
                <gene reference="627998"/>
                <gene reference="18195"/>
                <gene reference="10476"/>
                <gene reference="11957"/>
                <gene reference="57423"/>
                <gene reference="228033"/>
                <gene reference="11958"/>
                <gene reference="11950"/>
              </and>
              <and>
                <gene reference="100039108"/>
                <gene reference="18195"/>
                <gene reference="57423"/>
                <gene reference="11950"/>
                <gene reference="10476"/>
                <gene reference="11958"/>
                <gene reference="627998"/>
                <gene reference="11957"/>
              </and>
              <and>
                <gene reference="627998"/>
                <gene reference="100039108"/>
                <gene reference="18195"/>
                <gene reference="10476"/>
                <gene reference="11957"/>
                <gene reference="57423"/>
                <gene reference="11950"/>
                <gene reference="11958"/>
              </and>
              <and>
                <gene reference="100039108"/>
                <gene reference="18195"/>
                <gene reference="11957"/>
                <gene reference="57423"/>
                <gene reference="10476"/>
                <gene reference="11958"/>
                <gene reference="11950"/>
                <gene reference="627998"/>
              </and>
              <and>
                <gene reference="627998"/>
                <gene reference="18195"/>
                <gene reference="10476"/>
                <gene reference="57423"/>
                <gene reference="11957"/>
                <gene reference="11958"/>
                <gene reference="11951"/>
                <gene reference="11950"/>
              </and>
              <and>
                <gene reference="627998"/>
                <gene reference="228033"/>
                <gene reference="18195"/>
                <gene reference="10476"/>
                <gene reference="11957"/>
                <gene reference="11950"/>
                <gene reference="57423"/>
                <gene reference="11958"/>
              </and>
              <and>
                <gene reference="18195"/>
                <gene reference="10476"/>
                <gene reference="11958"/>
                <gene reference="11951"/>
                <gene reference="11950"/>
                <gene reference="627998"/>
                <gene reference="57423"/>
                <gene reference="11957"/>
              </and>
              <and>
                <gene reference="627998"/>
                <gene reference="18195"/>
                <gene reference="10476"/>
                <gene reference="11957"/>
                <gene reference="57423"/>
                <gene reference="11950"/>
                <gene reference="11958"/>
                <gene reference="11951"/>
              </and>
              <and>
                <gene reference="100039108"/>
                <gene reference="18195"/>
                <gene reference="11957"/>
                <gene reference="10476"/>
                <gene reference="11958"/>
                <gene reference="11950"/>
                <gene reference="627998"/>
                <gene reference="57423"/>
              </and>
              <and>
                <gene reference="627998"/>
                <gene reference="18195"/>
                <gene reference="10476"/>
                <gene reference="11950"/>
                <gene reference="11957"/>
                <gene reference="57423"/>
                <gene reference="11958"/>
                <gene reference="228033"/>
              </and>
              <and>
                <gene reference="627998"/>
                <gene reference="18195"/>
                <gene reference="10476"/>
                <gene reference="57423"/>
                <gene reference="11957"/>
                <gene reference="11958"/>
                <gene reference="11951"/>
                <gene reference="11950"/>
              </and>
              <and>
                <gene reference="627998"/>
                <gene reference="18195"/>
                <gene reference="10476"/>
                <gene reference="11951"/>
                <gene reference="11950"/>
                <gene reference="57423"/>
                <gene reference="11957"/>
                <gene reference="11958"/>
              </and>
              <and>
                <gene reference="100039108"/>
                <gene reference="18195"/>
                <gene reference="57423"/>
                <gene reference="11950"/>
                <gene reference="10476"/>
                <gene reference="11958"/>
                <gene reference="627998"/>
                <gene reference="11957"/>
              </and>
              <and>
                <gene reference="627998"/>
                <gene reference="228033"/>
                <gene reference="18195"/>
                <gene reference="10476"/>
                <gene reference="11950"/>
                <gene reference="11957"/>
                <gene reference="57423"/>
                <gene reference="11958"/>
              </and>
              <and>
                <gene reference="627998"/>
                <gene reference="18195"/>
                <gene reference="10476"/>
                <gene reference="11957"/>
                <gene reference="57423"/>
                <gene reference="11958"/>
                <gene reference="228033"/>
                <gene reference="11950"/>
              </and>
              <and>
                <gene reference="228033"/>
                <gene reference="18195"/>
                <gene reference="11950"/>
                <gene reference="10476"/>
                <gene reference="11958"/>
                <gene reference="627998"/>
                <gene reference="57423"/>
                <gene reference="11957"/>
              </and>
              <and>
                <gene reference="627998"/>
                <gene reference="18195"/>
                <gene reference="10476"/>
                <gene reference="11951"/>
                <gene reference="57423"/>
                <gene reference="11957"/>
                <gene reference="11958"/>
                <gene reference="11950"/>
              </and>
              <and>
                <gene reference="627998"/>
                <gene reference="18195"/>
                <gene reference="11951"/>
                <gene reference="57423"/>
                <gene reference="10476"/>
                <gene reference="11950"/>
                <gene reference="11957"/>
                <gene reference="11958"/>
              </and>
              <and>
                <gene reference="627998"/>
                <gene reference="18195"/>
                <gene reference="10476"/>
                <gene reference="11951"/>
                <gene reference="57423"/>
                <gene reference="11950"/>
                <gene reference="11957"/>
                <gene reference="11958"/>
              </and>
              <and>
                <gene reference="627998"/>
                <gene reference="18195"/>
                <gene reference="10476"/>
                <gene reference="57423"/>
                <gene reference="100039108"/>
                <gene reference="11950"/>
                <gene reference="11957"/>
                <gene reference="11958"/>
              </and>
              <and>
                <gene reference="627998"/>
                <gene reference="100039108"/>
                <gene reference="18195"/>
                <gene reference="10476"/>
                <gene reference="11957"/>
                <gene reference="57423"/>
                <gene reference="11958"/>
                <gene reference="11950"/>
              </and>
              <and>
                <gene reference="627998"/>
                <gene reference="18195"/>
                <gene reference="10476"/>
                <gene reference="57423"/>
                <gene reference="11950"/>
                <gene reference="11957"/>
                <gene reference="228033"/>
                <gene reference="11958"/>
              </and>
              <and>
                <gene reference="100039108"/>
                <gene reference="18195"/>
                <gene reference="57423"/>
                <gene reference="10476"/>
                <gene reference="11950"/>
                <gene reference="11957"/>
                <gene reference="11958"/>
                <gene reference="627998"/>
              </and>
              <and>
                <gene reference="627998"/>
                <gene reference="18195"/>
                <gene reference="10476"/>
                <gene reference="11951"/>
                <gene reference="11957"/>
                <gene reference="57423"/>
                <gene reference="11958"/>
                <gene reference="11950"/>
              </and>
              <and>
                <gene reference="627998"/>
                <gene reference="18195"/>
                <gene reference="10476"/>
                <gene reference="11950"/>
                <gene reference="11957"/>
                <gene reference="57423"/>
                <gene reference="11958"/>
                <gene reference="11951"/>
              </and>
              <and>
                <gene reference="627998"/>
                <gene reference="18195"/>
                <gene reference="10476"/>
                <gene reference="11951"/>
                <gene reference="57423"/>
                <gene reference="11950"/>
                <gene reference="11957"/>
                <gene reference="11958"/>
              </and>
              <and>
                <gene reference="627998"/>
                <gene reference="18195"/>
                <gene reference="10476"/>
                <gene reference="11957"/>
                <gene reference="57423"/>
                <gene reference="11958"/>
                <gene reference="228033"/>
                <gene reference="11950"/>
              </and>
              <and>
                <gene reference="18195"/>
                <gene reference="10476"/>
                <gene reference="11950"/>
                <gene reference="11958"/>
                <gene reference="627998"/>
                <gene reference="100039108"/>
                <gene reference="57423"/>
                <gene reference="11957"/>
              </and>
              <and>
                <gene reference="627998"/>
                <gene reference="18195"/>
                <gene reference="10476"/>
                <gene reference="11957"/>
                <gene reference="11950"/>
                <gene reference="57423"/>
                <gene reference="11958"/>
                <gene reference="228033"/>
              </and>
              <and>
                <gene reference="627998"/>
                <gene reference="18195"/>
                <gene reference="10476"/>
                <gene reference="11957"/>
                <gene reference="57423"/>
                <gene reference="100039108"/>
                <gene reference="11958"/>
                <gene reference="11950"/>
              </and>
              <and>
                <gene reference="228033"/>
                <gene reference="627998"/>
                <gene reference="18195"/>
                <gene reference="57423"/>
                <gene reference="10476"/>
                <gene reference="11958"/>
                <gene reference="11957"/>
                <gene reference="11950"/>
              </and>
              <and>
                <gene reference="627998"/>
                <gene reference="18195"/>
                <gene reference="11951"/>
                <gene reference="57423"/>
                <gene reference="10476"/>
                <gene reference="11957"/>
                <gene reference="11958"/>
                <gene reference="11950"/>
              </and>
              <and>
                <gene reference="627998"/>
                <gene reference="228033"/>
                <gene reference="18195"/>
                <gene reference="10476"/>
                <gene reference="11957"/>
                <gene reference="57423"/>
                <gene reference="11950"/>
                <gene reference="11958"/>
              </and>
              <and>
                <gene reference="627998"/>
                <gene reference="228033"/>
                <gene reference="18195"/>
                <gene reference="10476"/>
                <gene reference="57423"/>
                <gene reference="11957"/>
                <gene reference="11958"/>
                <gene reference="11950"/>
              </and>
              <and>
                <gene reference="18195"/>
                <gene reference="57423"/>
                <gene reference="11950"/>
                <gene reference="10476"/>
                <gene reference="11958"/>
                <gene reference="627998"/>
                <gene reference="228033"/>
                <gene reference="11957"/>
              </and>
              <and>
                <gene reference="100039108"/>
                <gene reference="18195"/>
                <gene reference="10476"/>
                <gene reference="11958"/>
                <gene reference="11950"/>
                <gene reference="627998"/>
                <gene reference="57423"/>
                <gene reference="11957"/>
              </and>
              <and>
                <gene reference="100039108"/>
                <gene reference="18195"/>
                <gene reference="11950"/>
                <gene reference="10476"/>
                <gene reference="11958"/>
                <gene reference="627998"/>
                <gene reference="57423"/>
                <gene reference="11957"/>
              </and>
              <and>
                <gene reference="627998"/>
                <gene reference="18195"/>
                <gene reference="11951"/>
                <gene reference="11950"/>
                <gene reference="10476"/>
                <gene reference="57423"/>
                <gene reference="11957"/>
                <gene reference="11958"/>
              </and>
              <and>
                <gene reference="627998"/>
                <gene reference="228033"/>
                <gene reference="18195"/>
                <gene reference="10476"/>
                <gene reference="11950"/>
                <gene reference="57423"/>
                <gene reference="11957"/>
                <gene reference="11958"/>
              </and>
              <and>
                <gene reference="18195"/>
                <gene reference="10476"/>
                <gene reference="11958"/>
                <gene reference="228033"/>
                <gene reference="11950"/>
                <gene reference="627998"/>
                <gene reference="57423"/>
                <gene reference="11957"/>
              </and>
              <and>
                <gene reference="627998"/>
                <gene reference="228033"/>
                <gene reference="18195"/>
                <gene reference="10476"/>
                <gene reference="57423"/>
                <gene reference="11950"/>
                <gene reference="11957"/>
                <gene reference="11958"/>
              </and>
              <and>
                <gene reference="100039108"/>
                <gene reference="18195"/>
                <gene reference="11950"/>
                <gene reference="10476"/>
                <gene reference="11958"/>
                <gene reference="627998"/>
                <gene reference="57423"/>
                <gene reference="11957"/>
              </and>
              <and>
                <gene reference="100039108"/>
                <gene reference="18195"/>
                <gene reference="10476"/>
                <gene reference="11950"/>
                <gene reference="11958"/>
                <gene reference="627998"/>
                <gene reference="57423"/>
                <gene reference="11957"/>
              </and>
              <and>
                <gene reference="18195"/>
                <gene reference="10476"/>
                <gene reference="11950"/>
                <gene reference="11958"/>
                <gene reference="11951"/>
                <gene reference="627998"/>
                <gene reference="57423"/>
                <gene reference="11957"/>
              </and>
              <and>
                <gene reference="18195"/>
                <gene reference="57423"/>
                <gene reference="10476"/>
                <gene reference="11958"/>
                <gene reference="11950"/>
                <gene reference="627998"/>
                <gene reference="228033"/>
                <gene reference="11957"/>
              </and>
              <and>
                <gene reference="627998"/>
                <gene reference="228033"/>
                <gene reference="18195"/>
                <gene reference="10476"/>
                <gene reference="57423"/>
                <gene reference="11957"/>
                <gene reference="11958"/>
                <gene reference="11950"/>
              </and>
              <and>
                <gene reference="627998"/>
                <gene reference="18195"/>
                <gene reference="10476"/>
                <gene reference="11957"/>
                <gene reference="57423"/>
                <gene reference="11950"/>
                <gene reference="11958"/>
                <gene reference="228033"/>
              </and>
              <and>
                <gene reference="18195"/>
                <gene reference="11957"/>
                <gene reference="10476"/>
                <gene reference="11958"/>
                <gene reference="11950"/>
                <gene reference="627998"/>
                <gene reference="100039108"/>
                <gene reference="57423"/>
              </and>
              <and>
                <gene reference="627998"/>
                <gene reference="18195"/>
                <gene reference="10476"/>
                <gene reference="57423"/>
                <gene reference="228033"/>
                <gene reference="11957"/>
                <gene reference="11958"/>
                <gene reference="11950"/>
              </and>
              <and>
                <gene reference="627998"/>
                <gene reference="18195"/>
                <gene reference="11951"/>
                <gene reference="11957"/>
                <gene reference="10476"/>
                <gene reference="57423"/>
                <gene reference="11958"/>
                <gene reference="11950"/>
              </and>
              <and>
                <gene reference="627998"/>
                <gene reference="100039108"/>
                <gene reference="18195"/>
                <gene reference="10476"/>
                <gene reference="57423"/>
                <gene reference="11957"/>
                <gene reference="11958"/>
                <gene reference="11950"/>
              </and>
              <and>
                <gene reference="627998"/>
                <gene reference="18195"/>
                <gene reference="10476"/>
                <gene reference="100039108"/>
                <gene reference="57423"/>
                <gene reference="11957"/>
                <gene reference="11958"/>
                <gene reference="11950"/>
              </and>
              <and>
                <gene reference="627998"/>
                <gene reference="228033"/>
                <gene reference="18195"/>
                <gene reference="10476"/>
                <gene reference="11957"/>
                <gene reference="57423"/>
                <gene reference="11958"/>
                <gene reference="11950"/>
              </and>
              <and>
                <gene reference="228033"/>
                <gene reference="18195"/>
                <gene reference="11950"/>
                <gene reference="11957"/>
                <gene reference="11958"/>
                <gene reference="627998"/>
                <gene reference="10476"/>
                <gene reference="57423"/>
              </and>
              <and>
                <gene reference="18195"/>
                <gene reference="10476"/>
                <gene reference="11950"/>
                <gene reference="11958"/>
                <gene reference="627998"/>
                <gene reference="11957"/>
                <gene reference="228033"/>
                <gene reference="57423"/>
              </and>
              <and>
                <gene reference="18195"/>
                <gene reference="57423"/>
                <gene reference="11950"/>
                <gene reference="10476"/>
                <gene reference="11958"/>
                <gene reference="228033"/>
                <gene reference="627998"/>
                <gene reference="11957"/>
              </and>
              <and>
                <gene reference="627998"/>
                <gene reference="18195"/>
                <gene reference="10476"/>
                <gene reference="11951"/>
                <gene reference="11950"/>
                <gene reference="57423"/>
                <gene reference="11957"/>
                <gene reference="11958"/>
              </and>
              <and>
                <gene reference="627998"/>
                <gene reference="228033"/>
                <gene reference="18195"/>
                <gene reference="10476"/>
                <gene reference="57423"/>
                <gene reference="11950"/>
                <gene reference="11957"/>
                <gene reference="11958"/>
              </and>
              <and>
                <gene reference="18195"/>
                <gene reference="10476"/>
                <gene reference="11957"/>
                <gene reference="11958"/>
                <gene reference="11950"/>
                <gene reference="627998"/>
                <gene reference="57423"/>
                <gene reference="228033"/>
              </and>
              <and>
                <gene reference="627998"/>
                <gene reference="18195"/>
                <gene reference="11951"/>
                <gene reference="57423"/>
                <gene reference="10476"/>
                <gene reference="11957"/>
                <gene reference="11958"/>
                <gene reference="11950"/>
              </and>
              <and>
                <gene reference="627998"/>
                <gene reference="18195"/>
                <gene reference="10476"/>
                <gene reference="57423"/>
                <gene reference="11950"/>
                <gene reference="11957"/>
                <gene reference="11958"/>
                <gene reference="228033"/>
              </and>
              <and>
                <gene reference="627998"/>
                <gene reference="18195"/>
                <gene reference="10476"/>
                <gene reference="11950"/>
                <gene reference="57423"/>
                <gene reference="11957"/>
                <gene reference="11958"/>
                <gene reference="11951"/>
              </and>
              <and>
                <gene reference="627998"/>
                <gene reference="100039108"/>
                <gene reference="18195"/>
                <gene reference="10476"/>
                <gene reference="11950"/>
                <gene reference="11957"/>
                <gene reference="57423"/>
                <gene reference="11958"/>
              </and>
              <and>
                <gene reference="627998"/>
                <gene reference="228033"/>
                <gene reference="18195"/>
                <gene reference="10476"/>
                <gene reference="11957"/>
                <gene reference="57423"/>
                <gene reference="11958"/>
                <gene reference="11950"/>
              </and>
              <and>
                <gene reference="18195"/>
                <gene reference="11957"/>
                <gene reference="57423"/>
                <gene reference="10476"/>
                <gene reference="11950"/>
                <gene reference="11958"/>
                <gene reference="228033"/>
                <gene reference="627998"/>
              </and>
              <and>
                <gene reference="627998"/>
                <gene reference="18195"/>
                <gene reference="10476"/>
                <gene reference="57423"/>
                <gene reference="100039108"/>
                <gene reference="11950"/>
                <gene reference="11957"/>
                <gene reference="11958"/>
              </and>
              <and>
                <gene reference="627998"/>
                <gene reference="100039108"/>
                <gene reference="18195"/>
                <gene reference="10476"/>
                <gene reference="57423"/>
                <gene reference="11950"/>
                <gene reference="11957"/>
                <gene reference="11958"/>
              </and>
              <and>
                <gene reference="627998"/>
                <gene reference="18195"/>
                <gene reference="10476"/>
                <gene reference="11957"/>
                <gene reference="57423"/>
                <gene reference="11950"/>
                <gene reference="11958"/>
                <gene reference="11951"/>
              </and>
              <and>
                <gene reference="18195"/>
                <gene reference="11957"/>
                <gene reference="10476"/>
                <gene reference="11950"/>
                <gene reference="11958"/>
                <gene reference="11951"/>
                <gene reference="627998"/>
                <gene reference="57423"/>
              </and>
              <and>
                <gene reference="18195"/>
                <gene reference="57423"/>
                <gene reference="11950"/>
                <gene reference="11958"/>
                <gene reference="627998"/>
                <gene reference="10476"/>
                <gene reference="11957"/>
                <gene reference="228033"/>
              </and>
              <and>
                <gene reference="627998"/>
                <gene reference="18195"/>
                <gene reference="10476"/>
                <gene reference="57423"/>
                <gene reference="11957"/>
                <gene reference="228033"/>
                <gene reference="11958"/>
                <gene reference="11950"/>
              </and>
              <and>
                <gene reference="627998"/>
                <gene reference="18195"/>
                <gene reference="10476"/>
                <gene reference="11950"/>
                <gene reference="11957"/>
                <gene reference="57423"/>
                <gene reference="228033"/>
                <gene reference="11958"/>
              </and>
              <and>
                <gene reference="627998"/>
                <gene reference="18195"/>
                <gene reference="10476"/>
                <gene reference="11950"/>
                <gene reference="57423"/>
                <gene reference="11957"/>
                <gene reference="11958"/>
                <gene reference="11951"/>
              </and>
              <and>
                <gene reference="627998"/>
                <gene reference="18195"/>
                <gene reference="10476"/>
                <gene reference="57423"/>
                <gene reference="100039108"/>
                <gene reference="11950"/>
                <gene reference="11957"/>
                <gene reference="11958"/>
              </and>
              <and>
                <gene reference="18195"/>
                <gene reference="10476"/>
                <gene reference="11958"/>
                <gene reference="228033"/>
                <gene reference="11950"/>
                <gene reference="627998"/>
                <gene reference="57423"/>
                <gene reference="11957"/>
              </and>
              <and>
                <gene reference="627998"/>
                <gene reference="18195"/>
                <gene reference="10476"/>
                <gene reference="11950"/>
                <gene reference="57423"/>
                <gene reference="100039108"/>
                <gene reference="11957"/>
                <gene reference="11958"/>
              </and>
              <and>
                <gene reference="18195"/>
                <gene reference="57423"/>
                <gene reference="10476"/>
                <gene reference="11950"/>
                <gene reference="11958"/>
                <gene reference="627998"/>
                <gene reference="228033"/>
                <gene reference="11957"/>
              </and>
              <and>
                <gene reference="100039108"/>
                <gene reference="18195"/>
                <gene reference="11950"/>
                <gene reference="10476"/>
                <gene reference="11957"/>
                <gene reference="11958"/>
                <gene reference="627998"/>
                <gene reference="57423"/>
              </and>
              <and>
                <gene reference="627998"/>
                <gene reference="100039108"/>
                <gene reference="18195"/>
                <gene reference="11957"/>
                <gene reference="57423"/>
                <gene reference="10476"/>
                <gene reference="11950"/>
                <gene reference="11958"/>
              </and>
              <and>
                <gene reference="627998"/>
                <gene reference="18195"/>
                <gene reference="10476"/>
                <gene reference="57423"/>
                <gene reference="11950"/>
                <gene reference="228033"/>
                <gene reference="11957"/>
                <gene reference="11958"/>
              </and>
              <and>
                <gene reference="627998"/>
                <gene reference="18195"/>
                <gene reference="11951"/>
                <gene reference="11950"/>
                <gene reference="10476"/>
                <gene reference="11957"/>
                <gene reference="57423"/>
                <gene reference="11958"/>
              </and>
              <and>
                <gene reference="627998"/>
                <gene reference="18195"/>
                <gene reference="10476"/>
                <gene reference="57423"/>
                <gene reference="11950"/>
                <gene reference="228033"/>
                <gene reference="11957"/>
                <gene reference="11958"/>
              </and>
              <and>
                <gene reference="627998"/>
                <gene reference="18195"/>
                <gene reference="10476"/>
                <gene reference="11957"/>
                <gene reference="57423"/>
                <gene reference="100039108"/>
                <gene reference="11950"/>
                <gene reference="11958"/>
              </and>
              <and>
                <gene reference="627998"/>
                <gene reference="18195"/>
                <gene reference="11951"/>
                <gene reference="10476"/>
                <gene reference="11957"/>
                <gene reference="57423"/>
                <gene reference="11958"/>
                <gene reference="11950"/>
              </and>
              <and>
                <gene reference="627998"/>
                <gene reference="18195"/>
                <gene reference="10476"/>
                <gene reference="57423"/>
                <gene reference="11957"/>
                <gene reference="11958"/>
                <gene reference="11951"/>
                <gene reference="11950"/>
              </and>
              <and>
                <gene reference="627998"/>
                <gene reference="18195"/>
                <gene reference="10476"/>
                <gene reference="57423"/>
                <gene reference="11957"/>
                <gene reference="228033"/>
                <gene reference="11958"/>
                <gene reference="11950"/>
              </and>
              <and>
                <gene reference="18195"/>
                <gene reference="10476"/>
                <gene reference="11951"/>
                <gene reference="11958"/>
                <gene reference="11950"/>
                <gene reference="627998"/>
                <gene reference="57423"/>
                <gene reference="11957"/>
              </and>
              <and>
                <gene reference="18195"/>
                <gene reference="10476"/>
                <gene reference="11958"/>
                <gene reference="11950"/>
                <gene reference="627998"/>
                <gene reference="100039108"/>
                <gene reference="57423"/>
                <gene reference="11957"/>
              </and>
              <and>
                <gene reference="627998"/>
                <gene reference="18195"/>
                <gene reference="10476"/>
                <gene reference="11951"/>
                <gene reference="11957"/>
                <gene reference="57423"/>
                <gene reference="11958"/>
                <gene reference="11950"/>
              </and>
              <and>
                <gene reference="18195"/>
                <gene reference="11950"/>
                <gene reference="10476"/>
                <gene reference="11958"/>
                <gene reference="228033"/>
                <gene reference="627998"/>
                <gene reference="57423"/>
                <gene reference="11957"/>
              </and>
              <and>
                <gene reference="627998"/>
                <gene reference="18195"/>
                <gene reference="10476"/>
                <gene reference="11950"/>
                <gene reference="11957"/>
                <gene reference="57423"/>
                <gene reference="11958"/>
                <gene reference="228033"/>
              </and>
              <and>
                <gene reference="627998"/>
                <gene reference="18195"/>
                <gene reference="11951"/>
                <gene reference="57423"/>
                <gene reference="10476"/>
                <gene reference="11957"/>
                <gene reference="11958"/>
                <gene reference="11950"/>
              </and>
              <and>
                <gene reference="18195"/>
                <gene reference="10476"/>
                <gene reference="11958"/>
                <gene reference="11950"/>
                <gene reference="627998"/>
                <gene reference="100039108"/>
                <gene reference="57423"/>
                <gene reference="11957"/>
              </and>
              <and>
                <gene reference="18195"/>
                <gene reference="11957"/>
                <gene reference="10476"/>
                <gene reference="11950"/>
                <gene reference="11958"/>
                <gene reference="627998"/>
                <gene reference="57423"/>
                <gene reference="228033"/>
              </and>
              <and>
                <gene reference="627998"/>
                <gene reference="18195"/>
                <gene reference="10476"/>
                <gene reference="11957"/>
                <gene reference="57423"/>
                <gene reference="11950"/>
                <gene reference="228033"/>
                <gene reference="11958"/>
              </and>
              <and>
                <gene reference="627998"/>
                <gene reference="18195"/>
                <gene reference="10476"/>
                <gene reference="11957"/>
                <gene reference="57423"/>
                <gene reference="11958"/>
                <gene reference="228033"/>
                <gene reference="11950"/>
              </and>
              <and>
                <gene reference="627998"/>
                <gene reference="18195"/>
                <gene reference="10476"/>
                <gene reference="11950"/>
                <gene reference="100039108"/>
                <gene reference="57423"/>
                <gene reference="11957"/>
                <gene reference="11958"/>
              </and>
              <and>
                <gene reference="100039108"/>
                <gene reference="18195"/>
                <gene reference="10476"/>
                <gene reference="11957"/>
                <gene reference="11958"/>
                <gene reference="11950"/>
                <gene reference="627998"/>
                <gene reference="57423"/>
              </and>
              <and>
                <gene reference="627998"/>
                <gene reference="18195"/>
                <gene reference="10476"/>
                <gene reference="11957"/>
                <gene reference="57423"/>
                <gene reference="100039108"/>
                <gene reference="11950"/>
                <gene reference="11958"/>
              </and>
              <and>
                <gene reference="228033"/>
                <gene reference="18195"/>
                <gene reference="10476"/>
                <gene reference="11950"/>
                <gene reference="11957"/>
                <gene reference="11958"/>
                <gene reference="627998"/>
                <gene reference="57423"/>
              </and>
              <and>
                <gene reference="100039108"/>
                <gene reference="18195"/>
                <gene reference="57423"/>
                <gene reference="10476"/>
                <gene reference="11950"/>
                <gene reference="11958"/>
                <gene reference="627998"/>
                <gene reference="11957"/>
              </and>
              <and>
                <gene reference="228033"/>
                <gene reference="18195"/>
                <gene reference="10476"/>
                <gene reference="11950"/>
                <gene reference="11958"/>
                <gene reference="627998"/>
                <gene reference="57423"/>
                <gene reference="11957"/>
              </and>
              <and>
                <gene reference="18195"/>
                <gene reference="57423"/>
                <gene reference="11950"/>
                <gene reference="10476"/>
                <gene reference="11958"/>
                <gene reference="11951"/>
                <gene reference="627998"/>
                <gene reference="11957"/>
              </and>
              <and>
                <gene reference="627998"/>
                <gene reference="18195"/>
                <gene reference="10476"/>
                <gene reference="57423"/>
                <gene reference="11950"/>
                <gene reference="11957"/>
                <gene reference="11958"/>
                <gene reference="11951"/>
              </and>
              <and>
                <gene reference="627998"/>
                <gene reference="18195"/>
                <gene reference="11951"/>
                <gene reference="11950"/>
                <gene reference="57423"/>
                <gene reference="10476"/>
                <gene reference="11957"/>
                <gene reference="11958"/>
              </and>
              <and>
                <gene reference="18195"/>
                <gene reference="11957"/>
                <gene reference="57423"/>
                <gene reference="10476"/>
                <gene reference="11958"/>
                <gene reference="228033"/>
                <gene reference="11950"/>
                <gene reference="627998"/>
              </and>
              <and>
                <gene reference="100039108"/>
                <gene reference="18195"/>
                <gene reference="57423"/>
                <gene reference="11950"/>
                <gene reference="10476"/>
                <gene reference="11958"/>
                <gene reference="627998"/>
                <gene reference="11957"/>
              </and>
              <and>
                <gene reference="627998"/>
                <gene reference="18195"/>
                <gene reference="11950"/>
                <gene reference="10476"/>
                <gene reference="11957"/>
                <gene reference="57423"/>
                <gene reference="228033"/>
                <gene reference="11958"/>
              </and>
              <and>
                <gene reference="18195"/>
                <gene reference="10476"/>
                <gene reference="11958"/>
                <gene reference="11950"/>
                <gene reference="627998"/>
                <gene reference="228033"/>
                <gene reference="57423"/>
                <gene reference="11957"/>
              </and>
              <and>
                <gene reference="18195"/>
                <gene reference="11957"/>
                <gene reference="11950"/>
                <gene reference="10476"/>
                <gene reference="11958"/>
                <gene reference="11951"/>
                <gene reference="627998"/>
                <gene reference="57423"/>
              </and>
              <and>
                <gene reference="18195"/>
                <gene reference="11951"/>
                <gene reference="57423"/>
                <gene reference="11958"/>
                <gene reference="11950"/>
                <gene reference="627998"/>
                <gene reference="10476"/>
                <gene reference="11957"/>
              </and>
              <and>
                <gene reference="627998"/>
                <gene reference="18195"/>
                <gene reference="10476"/>
                <gene reference="57423"/>
                <gene reference="11950"/>
                <gene reference="11957"/>
                <gene reference="11958"/>
                <gene reference="11951"/>
              </and>
              <and>
                <gene reference="627998"/>
                <gene reference="228033"/>
                <gene reference="18195"/>
                <gene reference="10476"/>
                <gene reference="57423"/>
                <gene reference="11957"/>
                <gene reference="11958"/>
                <gene reference="11950"/>
              </and>
              <and>
                <gene reference="627998"/>
                <gene reference="18195"/>
                <gene reference="10476"/>
                <gene reference="57423"/>
                <gene reference="11950"/>
                <gene reference="11957"/>
                <gene reference="228033"/>
                <gene reference="11958"/>
              </and>
              <and>
                <gene reference="627998"/>
                <gene reference="18195"/>
                <gene reference="10476"/>
                <gene reference="11951"/>
                <gene reference="57423"/>
                <gene reference="11950"/>
                <gene reference="11957"/>
                <gene reference="11958"/>
              </and>
              <and>
                <gene reference="18195"/>
                <gene reference="57423"/>
                <gene reference="11950"/>
                <gene reference="10476"/>
                <gene reference="11958"/>
                <gene reference="228033"/>
                <gene reference="627998"/>
                <gene reference="11957"/>
              </and>
              <and>
                <gene reference="18195"/>
                <gene reference="57423"/>
                <gene reference="11950"/>
                <gene reference="10476"/>
                <gene reference="11958"/>
                <gene reference="627998"/>
                <gene reference="100039108"/>
                <gene reference="11957"/>
              </and>
              <and>
                <gene reference="100039108"/>
                <gene reference="18195"/>
                <gene reference="10476"/>
                <gene reference="11950"/>
                <gene reference="11958"/>
                <gene reference="627998"/>
                <gene reference="57423"/>
                <gene reference="11957"/>
              </and>
              <and>
                <gene reference="100039108"/>
                <gene reference="18195"/>
                <gene reference="57423"/>
                <gene reference="10476"/>
                <gene reference="11958"/>
                <gene reference="11950"/>
                <gene reference="627998"/>
                <gene reference="11957"/>
              </and>
              <and>
                <gene reference="627998"/>
                <gene reference="18195"/>
                <gene reference="10476"/>
                <gene reference="57423"/>
                <gene reference="11957"/>
                <gene reference="11958"/>
                <gene reference="228033"/>
                <gene reference="11950"/>
              </and>
              <and>
                <gene reference="627998"/>
                <gene reference="228033"/>
                <gene reference="18195"/>
                <gene reference="10476"/>
                <gene reference="57423"/>
                <gene reference="11957"/>
                <gene reference="11958"/>
                <gene reference="11950"/>
              </and>
              <and>
                <gene reference="18195"/>
                <gene reference="57423"/>
                <gene reference="10476"/>
                <gene reference="11958"/>
                <gene reference="11950"/>
                <gene reference="627998"/>
                <gene reference="100039108"/>
                <gene reference="11957"/>
              </and>
              <and>
                <gene reference="228033"/>
                <gene reference="18195"/>
                <gene reference="11950"/>
                <gene reference="10476"/>
                <gene reference="11958"/>
                <gene reference="627998"/>
                <gene reference="57423"/>
                <gene reference="11957"/>
              </and>
              <and>
                <gene reference="18195"/>
                <gene reference="11950"/>
                <gene reference="10476"/>
                <gene reference="11958"/>
                <gene reference="627998"/>
                <gene reference="228033"/>
                <gene reference="57423"/>
                <gene reference="11957"/>
              </and>
              <and>
                <gene reference="627998"/>
                <gene reference="18195"/>
                <gene reference="10476"/>
                <gene reference="57423"/>
                <gene reference="11950"/>
                <gene reference="11957"/>
                <gene reference="11958"/>
                <gene reference="228033"/>
              </and>
              <and>
                <gene reference="627998"/>
                <gene reference="18195"/>
                <gene reference="11951"/>
                <gene reference="57423"/>
                <gene reference="10476"/>
                <gene reference="11950"/>
                <gene reference="11957"/>
                <gene reference="11958"/>
              </and>
              <and>
                <gene reference="100039108"/>
                <gene reference="18195"/>
                <gene reference="11958"/>
                <gene reference="11950"/>
                <gene reference="627998"/>
                <gene reference="10476"/>
                <gene reference="11957"/>
                <gene reference="57423"/>
              </and>
              <and>
                <gene reference="18195"/>
                <gene reference="11950"/>
                <gene reference="10476"/>
                <gene reference="11957"/>
                <gene reference="11958"/>
                <gene reference="627998"/>
                <gene reference="100039108"/>
                <gene reference="57423"/>
              </and>
              <and>
                <gene reference="18195"/>
                <gene reference="10476"/>
                <gene reference="11950"/>
                <gene reference="11958"/>
                <gene reference="627998"/>
                <gene reference="57423"/>
                <gene reference="228033"/>
                <gene reference="11957"/>
              </and>
              <and>
                <gene reference="627998"/>
                <gene reference="18195"/>
                <gene reference="10476"/>
                <gene reference="11950"/>
                <gene reference="11957"/>
                <gene reference="57423"/>
                <gene reference="11958"/>
                <gene reference="228033"/>
              </and>
              <and>
                <gene reference="18195"/>
                <gene reference="57423"/>
                <gene reference="10476"/>
                <gene reference="11958"/>
                <gene reference="228033"/>
                <gene reference="11950"/>
                <gene reference="627998"/>
                <gene reference="11957"/>
              </and>
              <and>
                <gene reference="627998"/>
                <gene reference="18195"/>
                <gene reference="11951"/>
                <gene reference="57423"/>
                <gene reference="10476"/>
                <gene reference="11957"/>
                <gene reference="11958"/>
                <gene reference="11950"/>
              </and>
              <and>
                <gene reference="627998"/>
                <gene reference="18195"/>
                <gene reference="11951"/>
                <gene reference="57423"/>
                <gene reference="11950"/>
                <gene reference="10476"/>
                <gene reference="11957"/>
                <gene reference="11958"/>
              </and>
              <and>
                <gene reference="18195"/>
                <gene reference="10476"/>
                <gene reference="11958"/>
                <gene reference="11951"/>
                <gene reference="11950"/>
                <gene reference="627998"/>
                <gene reference="57423"/>
                <gene reference="11957"/>
              </and>
              <and>
                <gene reference="627998"/>
                <gene reference="18195"/>
                <gene reference="10476"/>
                <gene reference="57423"/>
                <gene reference="11950"/>
                <gene reference="228033"/>
                <gene reference="11957"/>
                <gene reference="11958"/>
              </and>
              <and>
                <gene reference="228033"/>
                <gene reference="18195"/>
                <gene reference="10476"/>
                <gene reference="11957"/>
                <gene reference="11958"/>
                <gene reference="11950"/>
                <gene reference="627998"/>
                <gene reference="57423"/>
              </and>
              <and>
                <gene reference="627998"/>
                <gene reference="18195"/>
                <gene reference="10476"/>
                <gene reference="11950"/>
                <gene reference="57423"/>
                <gene reference="11957"/>
                <gene reference="11958"/>
                <gene reference="228033"/>
              </and>
              <and>
                <gene reference="627998"/>
                <gene reference="18195"/>
                <gene reference="10476"/>
                <gene reference="11951"/>
                <gene reference="57423"/>
                <gene reference="11950"/>
                <gene reference="11957"/>
                <gene reference="11958"/>
              </and>
              <and>
                <gene reference="18195"/>
                <gene reference="10476"/>
                <gene reference="11958"/>
                <gene reference="11950"/>
                <gene reference="627998"/>
                <gene reference="57423"/>
                <gene reference="228033"/>
                <gene reference="11957"/>
              </and>
              <and>
                <gene reference="627998"/>
                <gene reference="100039108"/>
                <gene reference="18195"/>
                <gene reference="10476"/>
                <gene reference="57423"/>
                <gene reference="11950"/>
                <gene reference="11957"/>
                <gene reference="11958"/>
              </and>
              <and>
                <gene reference="627998"/>
                <gene reference="18195"/>
                <gene reference="10476"/>
                <gene reference="57423"/>
                <gene reference="11957"/>
                <gene reference="228033"/>
                <gene reference="11958"/>
                <gene reference="11950"/>
              </and>
              <and>
                <gene reference="18195"/>
                <gene reference="57423"/>
                <gene reference="11950"/>
                <gene reference="10476"/>
                <gene reference="11958"/>
                <gene reference="228033"/>
                <gene reference="627998"/>
                <gene reference="11957"/>
              </and>
              <and>
                <gene reference="627998"/>
                <gene reference="228033"/>
                <gene reference="18195"/>
                <gene reference="10476"/>
                <gene reference="11950"/>
                <gene reference="57423"/>
                <gene reference="11957"/>
                <gene reference="11958"/>
              </and>
              <and>
                <gene reference="18195"/>
                <gene reference="11950"/>
                <gene reference="10476"/>
                <gene reference="11958"/>
                <gene reference="627998"/>
                <gene reference="100039108"/>
                <gene reference="57423"/>
                <gene reference="11957"/>
              </and>
              <and>
                <gene reference="627998"/>
                <gene reference="18195"/>
                <gene reference="10476"/>
                <gene reference="100039108"/>
                <gene reference="11950"/>
                <gene reference="11957"/>
                <gene reference="57423"/>
                <gene reference="11958"/>
              </and>
              <and>
                <gene reference="18195"/>
                <gene reference="57423"/>
                <gene reference="10476"/>
                <gene reference="11957"/>
                <gene reference="11958"/>
                <gene reference="11950"/>
                <gene reference="627998"/>
                <gene reference="100039108"/>
              </and>
              <and>
                <gene reference="18195"/>
                <gene reference="11957"/>
                <gene reference="57423"/>
                <gene reference="10476"/>
                <gene reference="11958"/>
                <gene reference="11951"/>
                <gene reference="11950"/>
                <gene reference="627998"/>
              </and>
              <and>
                <gene reference="228033"/>
                <gene reference="18195"/>
                <gene reference="11957"/>
                <gene reference="10476"/>
                <gene reference="11950"/>
                <gene reference="11958"/>
                <gene reference="627998"/>
                <gene reference="57423"/>
              </and>
              <and>
                <gene reference="18195"/>
                <gene reference="57423"/>
                <gene reference="10476"/>
                <gene reference="11957"/>
                <gene reference="11958"/>
                <gene reference="11951"/>
                <gene reference="11950"/>
                <gene reference="627998"/>
              </and>
              <and>
                <gene reference="627998"/>
                <gene reference="18195"/>
                <gene reference="11950"/>
                <gene reference="10476"/>
                <gene reference="57423"/>
                <gene reference="11957"/>
                <gene reference="11958"/>
                <gene reference="11951"/>
              </and>
              <and>
                <gene reference="18195"/>
                <gene reference="57423"/>
                <gene reference="10476"/>
                <gene reference="11958"/>
                <gene reference="11950"/>
                <gene reference="627998"/>
                <gene reference="11957"/>
                <gene reference="228033"/>
              </and>
              <and>
                <gene reference="18195"/>
                <gene reference="10476"/>
                <gene reference="11950"/>
                <gene reference="11958"/>
                <gene reference="627998"/>
                <gene reference="100039108"/>
                <gene reference="11957"/>
                <gene reference="57423"/>
              </and>
              <and>
                <gene reference="627998"/>
                <gene reference="228033"/>
                <gene reference="18195"/>
                <gene reference="10476"/>
                <gene reference="11950"/>
                <gene reference="11957"/>
                <gene reference="57423"/>
                <gene reference="11958"/>
              </and>
              <and>
                <gene reference="627998"/>
                <gene reference="18195"/>
                <gene reference="10476"/>
                <gene reference="57423"/>
                <gene reference="11957"/>
                <gene reference="228033"/>
                <gene reference="11958"/>
                <gene reference="11950"/>
              </and>
              <and>
                <gene reference="627998"/>
                <gene reference="100039108"/>
                <gene reference="18195"/>
                <gene reference="10476"/>
                <gene reference="57423"/>
                <gene reference="11950"/>
                <gene reference="11957"/>
                <gene reference="11958"/>
              </and>
              <and>
                <gene reference="11951"/>
                <gene reference="18195"/>
                <gene reference="57423"/>
                <gene reference="10476"/>
                <gene reference="11958"/>
                <gene reference="11950"/>
                <gene reference="627998"/>
                <gene reference="11957"/>
              </and>
              <and>
                <gene reference="627998"/>
                <gene reference="18195"/>
                <gene reference="10476"/>
                <gene reference="11950"/>
                <gene reference="11957"/>
                <gene reference="57423"/>
                <gene reference="11958"/>
                <gene reference="11951"/>
              </and>
              <and>
                <gene reference="18195"/>
                <gene reference="11957"/>
                <gene reference="11950"/>
                <gene reference="10476"/>
                <gene reference="11958"/>
                <gene reference="627998"/>
                <gene reference="57423"/>
                <gene reference="228033"/>
              </and>
              <and>
                <gene reference="627998"/>
                <gene reference="228033"/>
                <gene reference="18195"/>
                <gene reference="10476"/>
                <gene reference="11950"/>
                <gene reference="11957"/>
                <gene reference="57423"/>
                <gene reference="11958"/>
              </and>
              <and>
                <gene reference="18195"/>
                <gene reference="11957"/>
                <gene reference="57423"/>
                <gene reference="11950"/>
                <gene reference="10476"/>
                <gene reference="11958"/>
                <gene reference="627998"/>
                <gene reference="228033"/>
              </and>
              <and>
                <gene reference="627998"/>
                <gene reference="100039108"/>
                <gene reference="18195"/>
                <gene reference="10476"/>
                <gene reference="11957"/>
                <gene reference="57423"/>
                <gene reference="11950"/>
                <gene reference="11958"/>
              </and>
              <and>
                <gene reference="627998"/>
                <gene reference="18195"/>
                <gene reference="11951"/>
                <gene reference="10476"/>
                <gene reference="11957"/>
                <gene reference="57423"/>
                <gene reference="11958"/>
                <gene reference="11950"/>
              </and>
              <and>
                <gene reference="18195"/>
                <gene reference="10476"/>
                <gene reference="11950"/>
                <gene reference="11957"/>
                <gene reference="11958"/>
                <gene reference="228033"/>
                <gene reference="627998"/>
                <gene reference="57423"/>
              </and>
              <and>
                <gene reference="627998"/>
                <gene reference="18195"/>
                <gene reference="10476"/>
                <gene reference="100039108"/>
                <gene reference="11957"/>
                <gene reference="57423"/>
                <gene reference="11958"/>
                <gene reference="11950"/>
              </and>
              <and>
                <gene reference="627998"/>
                <gene reference="100039108"/>
                <gene reference="10476"/>
                <gene reference="18195"/>
                <gene reference="11950"/>
                <gene reference="57423"/>
                <gene reference="11957"/>
                <gene reference="11958"/>
              </and>
              <and>
                <gene reference="627998"/>
                <gene reference="18195"/>
                <gene reference="10476"/>
                <gene reference="100039108"/>
                <gene reference="11957"/>
                <gene reference="57423"/>
                <gene reference="11958"/>
                <gene reference="11950"/>
              </and>
              <and>
                <gene reference="627998"/>
                <gene reference="228033"/>
                <gene reference="18195"/>
                <gene reference="10476"/>
                <gene reference="57423"/>
                <gene reference="11950"/>
                <gene reference="11957"/>
                <gene reference="11958"/>
              </and>
              <and>
                <gene reference="627998"/>
                <gene reference="18195"/>
                <gene reference="10476"/>
                <gene reference="11957"/>
                <gene reference="57423"/>
                <gene reference="11950"/>
                <gene reference="11958"/>
                <gene reference="11951"/>
              </and>
              <and>
                <gene reference="627998"/>
                <gene reference="228033"/>
                <gene reference="18195"/>
                <gene reference="10476"/>
                <gene reference="57423"/>
                <gene reference="11957"/>
                <gene reference="11958"/>
                <gene reference="11950"/>
              </and>
              <and>
                <gene reference="18195"/>
                <gene reference="57423"/>
                <gene reference="11950"/>
                <gene reference="10476"/>
                <gene reference="11957"/>
                <gene reference="11958"/>
                <gene reference="627998"/>
                <gene reference="100039108"/>
              </and>
              <and>
                <gene reference="627998"/>
                <gene reference="18195"/>
                <gene reference="10476"/>
                <gene reference="11951"/>
                <gene reference="57423"/>
                <gene reference="11950"/>
                <gene reference="11957"/>
                <gene reference="11958"/>
              </and>
              <and>
                <gene reference="627998"/>
                <gene reference="100039108"/>
                <gene reference="18195"/>
                <gene reference="10476"/>
                <gene reference="11957"/>
                <gene reference="57423"/>
                <gene reference="11950"/>
                <gene reference="11958"/>
              </and>
              <and>
                <gene reference="18195"/>
                <gene reference="11950"/>
                <gene reference="10476"/>
                <gene reference="11957"/>
                <gene reference="11958"/>
                <gene reference="11951"/>
                <gene reference="627998"/>
                <gene reference="57423"/>
              </and>
              <and>
                <gene reference="228033"/>
                <gene reference="18195"/>
                <gene reference="57423"/>
                <gene reference="11950"/>
                <gene reference="10476"/>
                <gene reference="11957"/>
                <gene reference="11958"/>
                <gene reference="627998"/>
              </and>
              <and>
                <gene reference="627998"/>
                <gene reference="18195"/>
                <gene reference="10476"/>
                <gene reference="57423"/>
                <gene reference="11957"/>
                <gene reference="11958"/>
                <gene reference="11951"/>
                <gene reference="11950"/>
              </and>
              <and>
                <gene reference="627998"/>
                <gene reference="18195"/>
                <gene reference="10476"/>
                <gene reference="57423"/>
                <gene reference="11957"/>
                <gene reference="228033"/>
                <gene reference="11958"/>
                <gene reference="11950"/>
              </and>
              <and>
                <gene reference="627998"/>
                <gene reference="18195"/>
                <gene reference="10476"/>
                <gene reference="57423"/>
                <gene reference="11950"/>
                <gene reference="100039108"/>
                <gene reference="11957"/>
                <gene reference="11958"/>
              </and>
              <and>
                <gene reference="18195"/>
                <gene reference="57423"/>
                <gene reference="10476"/>
                <gene reference="11950"/>
                <gene reference="11958"/>
                <gene reference="228033"/>
                <gene reference="627998"/>
                <gene reference="11957"/>
              </and>
              <and>
                <gene reference="627998"/>
                <gene reference="18195"/>
                <gene reference="10476"/>
                <gene reference="11950"/>
                <gene reference="11957"/>
                <gene reference="57423"/>
                <gene reference="11958"/>
                <gene reference="11951"/>
              </and>
              <and>
                <gene reference="627998"/>
                <gene reference="18195"/>
                <gene reference="10476"/>
                <gene reference="11957"/>
                <gene reference="11950"/>
                <gene reference="57423"/>
                <gene reference="11958"/>
                <gene reference="11951"/>
              </and>
              <and>
                <gene reference="627998"/>
                <gene reference="18195"/>
                <gene reference="10476"/>
                <gene reference="57423"/>
                <gene reference="11950"/>
                <gene reference="11957"/>
                <gene reference="11958"/>
                <gene reference="228033"/>
              </and>
              <and>
                <gene reference="100039108"/>
                <gene reference="18195"/>
                <gene reference="10476"/>
                <gene reference="11958"/>
                <gene reference="11950"/>
                <gene reference="627998"/>
                <gene reference="11957"/>
                <gene reference="57423"/>
              </and>
              <and>
                <gene reference="627998"/>
                <gene reference="18195"/>
                <gene reference="10476"/>
                <gene reference="11951"/>
                <gene reference="11950"/>
                <gene reference="57423"/>
                <gene reference="11957"/>
                <gene reference="11958"/>
              </and>
              <and>
                <gene reference="18195"/>
                <gene reference="57423"/>
                <gene reference="11950"/>
                <gene reference="11958"/>
                <gene reference="627998"/>
                <gene reference="10476"/>
                <gene reference="100039108"/>
                <gene reference="11957"/>
              </and>
              <and>
                <gene reference="627998"/>
                <gene reference="18195"/>
                <gene reference="10476"/>
                <gene reference="11951"/>
                <gene reference="57423"/>
                <gene reference="11950"/>
                <gene reference="11957"/>
                <gene reference="11958"/>
              </and>
              <and>
                <gene reference="627998"/>
                <gene reference="18195"/>
                <gene reference="10476"/>
                <gene reference="11950"/>
                <gene reference="100039108"/>
                <gene reference="11957"/>
                <gene reference="57423"/>
                <gene reference="11958"/>
              </and>
              <and>
                <gene reference="100039108"/>
                <gene reference="18195"/>
                <gene reference="57423"/>
                <gene reference="10476"/>
                <gene reference="11950"/>
                <gene reference="11958"/>
                <gene reference="627998"/>
                <gene reference="11957"/>
              </and>
              <and>
                <gene reference="18195"/>
                <gene reference="57423"/>
                <gene reference="10476"/>
                <gene reference="11950"/>
                <gene reference="11958"/>
                <gene reference="627998"/>
                <gene reference="11957"/>
                <gene reference="228033"/>
              </and>
              <and>
                <gene reference="100039108"/>
                <gene reference="18195"/>
                <gene reference="57423"/>
                <gene reference="10476"/>
                <gene reference="11958"/>
                <gene reference="11950"/>
                <gene reference="627998"/>
                <gene reference="11957"/>
              </and>
              <and>
                <gene reference="627998"/>
                <gene reference="18195"/>
                <gene reference="11951"/>
                <gene reference="57423"/>
                <gene reference="10476"/>
                <gene reference="11950"/>
                <gene reference="11957"/>
                <gene reference="11958"/>
              </and>
              <and>
                <gene reference="18195"/>
                <gene reference="57423"/>
                <gene reference="10476"/>
                <gene reference="11957"/>
                <gene reference="11958"/>
                <gene reference="11950"/>
                <gene reference="627998"/>
                <gene reference="228033"/>
              </and>
              <and>
                <gene reference="627998"/>
                <gene reference="18195"/>
                <gene reference="11951"/>
                <gene reference="57423"/>
                <gene reference="10476"/>
                <gene reference="11950"/>
                <gene reference="11957"/>
                <gene reference="11958"/>
              </and>
              <and>
                <gene reference="627998"/>
                <gene reference="100039108"/>
                <gene reference="18195"/>
                <gene reference="10476"/>
                <gene reference="11950"/>
                <gene reference="57423"/>
                <gene reference="11957"/>
                <gene reference="11958"/>
              </and>
              <and>
                <gene reference="627998"/>
                <gene reference="18195"/>
                <gene reference="10476"/>
                <gene reference="11951"/>
                <gene reference="57423"/>
                <gene reference="11957"/>
                <gene reference="11958"/>
                <gene reference="11950"/>
              </and>
              <and>
                <gene reference="627998"/>
                <gene reference="18195"/>
                <gene reference="10476"/>
                <gene reference="11957"/>
                <gene reference="57423"/>
                <gene reference="11950"/>
                <gene reference="228033"/>
                <gene reference="11958"/>
              </and>
              <and>
                <gene reference="627998"/>
                <gene reference="18195"/>
                <gene reference="10476"/>
                <gene reference="11957"/>
                <gene reference="57423"/>
                <gene reference="11950"/>
                <gene reference="11958"/>
                <gene reference="228033"/>
              </and>
              <and>
                <gene reference="627998"/>
                <gene reference="100039108"/>
                <gene reference="18195"/>
                <gene reference="10476"/>
                <gene reference="57423"/>
                <gene reference="11950"/>
                <gene reference="11957"/>
                <gene reference="11958"/>
              </and>
              <and>
                <gene reference="627998"/>
                <gene reference="18195"/>
                <gene reference="10476"/>
                <gene reference="100039108"/>
                <gene reference="11950"/>
                <gene reference="11957"/>
                <gene reference="57423"/>
                <gene reference="11958"/>
              </and>
              <and>
                <gene reference="627998"/>
                <gene reference="18195"/>
                <gene reference="10476"/>
                <gene reference="11950"/>
                <gene reference="100039108"/>
                <gene reference="11957"/>
                <gene reference="57423"/>
                <gene reference="11958"/>
              </and>
              <and>
                <gene reference="18195"/>
                <gene reference="57423"/>
                <gene reference="11950"/>
                <gene reference="10476"/>
                <gene reference="11958"/>
                <gene reference="627998"/>
                <gene reference="100039108"/>
                <gene reference="11957"/>
              </and>
              <and>
                <gene reference="627998"/>
                <gene reference="18195"/>
                <gene reference="10476"/>
                <gene reference="11950"/>
                <gene reference="11957"/>
                <gene reference="57423"/>
                <gene reference="11958"/>
                <gene reference="228033"/>
              </and>
              <and>
                <gene reference="228033"/>
                <gene reference="18195"/>
                <gene reference="11950"/>
                <gene reference="10476"/>
                <gene reference="11958"/>
                <gene reference="627998"/>
                <gene reference="57423"/>
                <gene reference="11957"/>
              </and>
              <and>
                <gene reference="627998"/>
                <gene reference="18195"/>
                <gene reference="10476"/>
                <gene reference="57423"/>
                <gene reference="100039108"/>
                <gene reference="11957"/>
                <gene reference="11958"/>
                <gene reference="11950"/>
              </and>
              <and>
                <gene reference="627998"/>
                <gene reference="18195"/>
                <gene reference="11951"/>
                <gene reference="11957"/>
                <gene reference="57423"/>
                <gene reference="10476"/>
                <gene reference="11958"/>
                <gene reference="11950"/>
              </and>
              <and>
                <gene reference="228033"/>
                <gene reference="18195"/>
                <gene reference="57423"/>
                <gene reference="10476"/>
                <gene reference="11950"/>
                <gene reference="11958"/>
                <gene reference="627998"/>
                <gene reference="11957"/>
              </and>
              <and>
                <gene reference="627998"/>
                <gene reference="18195"/>
                <gene reference="10476"/>
                <gene reference="11957"/>
                <gene reference="57423"/>
                <gene reference="11950"/>
                <gene reference="228033"/>
                <gene reference="11958"/>
              </and>
              <and>
                <gene reference="228033"/>
                <gene reference="18195"/>
                <gene reference="57423"/>
                <gene reference="10476"/>
                <gene reference="11958"/>
                <gene reference="11950"/>
                <gene reference="627998"/>
                <gene reference="11957"/>
              </and>
              <and>
                <gene reference="627998"/>
                <gene reference="18195"/>
                <gene reference="10476"/>
                <gene reference="11957"/>
                <gene reference="57423"/>
                <gene reference="228033"/>
                <gene reference="11958"/>
                <gene reference="11950"/>
              </and>
              <and>
                <gene reference="100039108"/>
                <gene reference="18195"/>
                <gene reference="57423"/>
                <gene reference="11950"/>
                <gene reference="10476"/>
                <gene reference="11957"/>
                <gene reference="11958"/>
                <gene reference="627998"/>
              </and>
              <and>
                <gene reference="627998"/>
                <gene reference="18195"/>
                <gene reference="10476"/>
                <gene reference="11951"/>
                <gene reference="57423"/>
                <gene reference="11950"/>
                <gene reference="11957"/>
                <gene reference="11958"/>
              </and>
              <and>
                <gene reference="627998"/>
                <gene reference="100039108"/>
                <gene reference="18195"/>
                <gene reference="10476"/>
                <gene reference="11950"/>
                <gene reference="11957"/>
                <gene reference="57423"/>
                <gene reference="11958"/>
              </and>
              <and>
                <gene reference="18195"/>
                <gene reference="11950"/>
                <gene reference="10476"/>
                <gene reference="11958"/>
                <gene reference="627998"/>
                <gene reference="228033"/>
                <gene reference="57423"/>
                <gene reference="11957"/>
              </and>
              <and>
                <gene reference="18195"/>
                <gene reference="10476"/>
                <gene reference="11957"/>
                <gene reference="11958"/>
                <gene reference="11951"/>
                <gene reference="11950"/>
                <gene reference="627998"/>
                <gene reference="57423"/>
              </and>
              <and>
                <gene reference="18195"/>
                <gene reference="11950"/>
                <gene reference="10476"/>
                <gene reference="11957"/>
                <gene reference="11958"/>
                <gene reference="11951"/>
                <gene reference="627998"/>
                <gene reference="57423"/>
              </and>
              <and>
                <gene reference="627998"/>
                <gene reference="18195"/>
                <gene reference="11951"/>
                <gene reference="57423"/>
                <gene reference="11950"/>
                <gene reference="10476"/>
                <gene reference="11957"/>
                <gene reference="11958"/>
              </and>
              <and>
                <gene reference="18195"/>
                <gene reference="11957"/>
                <gene reference="57423"/>
                <gene reference="11950"/>
                <gene reference="10476"/>
                <gene reference="11958"/>
                <gene reference="627998"/>
                <gene reference="100039108"/>
              </and>
              <and>
                <gene reference="627998"/>
                <gene reference="18195"/>
                <gene reference="10476"/>
                <gene reference="11957"/>
                <gene reference="57423"/>
                <gene reference="11958"/>
                <gene reference="228033"/>
                <gene reference="11950"/>
              </and>
              <and>
                <gene reference="100039108"/>
                <gene reference="18195"/>
                <gene reference="57423"/>
                <gene reference="10476"/>
                <gene reference="11957"/>
                <gene reference="11958"/>
                <gene reference="11950"/>
                <gene reference="627998"/>
              </and>
              <and>
                <gene reference="627998"/>
                <gene reference="18195"/>
                <gene reference="10476"/>
                <gene reference="57423"/>
                <gene reference="11950"/>
                <gene reference="11957"/>
                <gene reference="11958"/>
                <gene reference="11951"/>
              </and>
              <and>
                <gene reference="228033"/>
                <gene reference="18195"/>
                <gene reference="11950"/>
                <gene reference="10476"/>
                <gene reference="11958"/>
                <gene reference="627998"/>
                <gene reference="57423"/>
                <gene reference="11957"/>
              </and>
              <and>
                <gene reference="228033"/>
                <gene reference="18195"/>
                <gene reference="10476"/>
                <gene reference="11950"/>
                <gene reference="11957"/>
                <gene reference="11958"/>
                <gene reference="627998"/>
                <gene reference="57423"/>
              </and>
              <and>
                <gene reference="18195"/>
                <gene reference="57423"/>
                <gene reference="10476"/>
                <gene reference="11950"/>
                <gene reference="11958"/>
                <gene reference="627998"/>
                <gene reference="100039108"/>
                <gene reference="11957"/>
              </and>
              <and>
                <gene reference="18195"/>
                <gene reference="57423"/>
                <gene reference="10476"/>
                <gene reference="11950"/>
                <gene reference="11958"/>
                <gene reference="627998"/>
                <gene reference="100039108"/>
                <gene reference="11957"/>
              </and>
              <and>
                <gene reference="627998"/>
                <gene reference="18195"/>
                <gene reference="10476"/>
                <gene reference="11951"/>
                <gene reference="57423"/>
                <gene reference="11950"/>
                <gene reference="11957"/>
                <gene reference="11958"/>
              </and>
              <and>
                <gene reference="627998"/>
                <gene reference="18195"/>
                <gene reference="10476"/>
                <gene reference="57423"/>
                <gene reference="11950"/>
                <gene reference="11957"/>
                <gene reference="11958"/>
                <gene reference="11951"/>
              </and>
              <and>
                <gene reference="627998"/>
                <gene reference="18195"/>
                <gene reference="10476"/>
                <gene reference="11951"/>
                <gene reference="57423"/>
                <gene reference="11950"/>
                <gene reference="11957"/>
                <gene reference="11958"/>
              </and>
              <and>
                <gene reference="18195"/>
                <gene reference="57423"/>
                <gene reference="10476"/>
                <gene reference="11950"/>
                <gene reference="11957"/>
                <gene reference="11958"/>
                <gene reference="627998"/>
                <gene reference="100039108"/>
              </and>
              <and>
                <gene reference="627998"/>
                <gene reference="18195"/>
                <gene reference="10476"/>
                <gene reference="57423"/>
                <gene reference="11957"/>
                <gene reference="11958"/>
                <gene reference="228033"/>
                <gene reference="11950"/>
              </and>
              <and>
                <gene reference="627998"/>
                <gene reference="228033"/>
                <gene reference="18195"/>
                <gene reference="10476"/>
                <gene reference="11957"/>
                <gene reference="57423"/>
                <gene reference="11958"/>
                <gene reference="11950"/>
              </and>
              <and>
                <gene reference="18195"/>
                <gene reference="11957"/>
                <gene reference="57423"/>
                <gene reference="11950"/>
                <gene reference="10476"/>
                <gene reference="11958"/>
                <gene reference="228033"/>
                <gene reference="627998"/>
              </and>
              <and>
                <gene reference="18195"/>
                <gene reference="11950"/>
                <gene reference="10476"/>
                <gene reference="11958"/>
                <gene reference="627998"/>
                <gene reference="100039108"/>
                <gene reference="57423"/>
                <gene reference="11957"/>
              </and>
              <and>
                <gene reference="18195"/>
                <gene reference="10476"/>
                <gene reference="11950"/>
                <gene reference="11958"/>
                <gene reference="228033"/>
                <gene reference="627998"/>
                <gene reference="11957"/>
                <gene reference="57423"/>
              </and>
              <and>
                <gene reference="627998"/>
                <gene reference="18195"/>
                <gene reference="10476"/>
                <gene reference="57423"/>
                <gene reference="11950"/>
                <gene reference="11957"/>
                <gene reference="11958"/>
                <gene reference="11951"/>
              </and>
              <and>
                <gene reference="18195"/>
                <gene reference="57423"/>
                <gene reference="11950"/>
                <gene reference="10476"/>
                <gene reference="11957"/>
                <gene reference="11958"/>
                <gene reference="627998"/>
                <gene reference="228033"/>
              </and>
              <and>
                <gene reference="228033"/>
                <gene reference="18195"/>
                <gene reference="11957"/>
                <gene reference="10476"/>
                <gene reference="11958"/>
                <gene reference="11950"/>
                <gene reference="627998"/>
                <gene reference="57423"/>
              </and>
              <and>
                <gene reference="627998"/>
                <gene reference="18195"/>
                <gene reference="11951"/>
                <gene reference="11950"/>
                <gene reference="10476"/>
                <gene reference="11957"/>
                <gene reference="57423"/>
                <gene reference="11958"/>
              </and>
              <and>
                <gene reference="228033"/>
                <gene reference="18195"/>
                <gene reference="11957"/>
                <gene reference="57423"/>
                <gene reference="11950"/>
                <gene reference="10476"/>
                <gene reference="11958"/>
                <gene reference="627998"/>
              </and>
              <and>
                <gene reference="627998"/>
                <gene reference="18195"/>
                <gene reference="11950"/>
                <gene reference="10476"/>
                <gene reference="11957"/>
                <gene reference="228033"/>
                <gene reference="57423"/>
                <gene reference="11958"/>
              </and>
              <and>
                <gene reference="100039108"/>
                <gene reference="18195"/>
                <gene reference="11957"/>
                <gene reference="10476"/>
                <gene reference="11950"/>
                <gene reference="11958"/>
                <gene reference="627998"/>
                <gene reference="57423"/>
              </and>
              <and>
                <gene reference="627998"/>
                <gene reference="18195"/>
                <gene reference="10476"/>
                <gene reference="11957"/>
                <gene reference="57423"/>
                <gene reference="11958"/>
                <gene reference="11951"/>
                <gene reference="11950"/>
              </and>
              <and>
                <gene reference="627998"/>
                <gene reference="18195"/>
                <gene reference="11951"/>
                <gene reference="10476"/>
                <gene reference="11950"/>
                <gene reference="11957"/>
                <gene reference="57423"/>
                <gene reference="11958"/>
              </and>
              <and>
                <gene reference="627998"/>
                <gene reference="18195"/>
                <gene reference="10476"/>
                <gene reference="57423"/>
                <gene reference="11950"/>
                <gene reference="11957"/>
                <gene reference="228033"/>
                <gene reference="11958"/>
              </and>
              <and>
                <gene reference="627998"/>
                <gene reference="18195"/>
                <gene reference="10476"/>
                <gene reference="57423"/>
                <gene reference="11950"/>
                <gene reference="11957"/>
                <gene reference="11958"/>
                <gene reference="11951"/>
              </and>
              <and>
                <gene reference="627998"/>
                <gene reference="228033"/>
                <gene reference="18195"/>
                <gene reference="10476"/>
                <gene reference="57423"/>
                <gene reference="11950"/>
                <gene reference="11957"/>
                <gene reference="11958"/>
              </and>
              <and>
                <gene reference="18195"/>
                <gene reference="11957"/>
                <gene reference="11950"/>
                <gene reference="10476"/>
                <gene reference="11958"/>
                <gene reference="228033"/>
                <gene reference="627998"/>
                <gene reference="57423"/>
              </and>
              <and>
                <gene reference="627998"/>
                <gene reference="18195"/>
                <gene reference="10476"/>
                <gene reference="57423"/>
                <gene reference="100039108"/>
                <gene reference="11957"/>
                <gene reference="11958"/>
                <gene reference="11950"/>
              </and>
              <and>
                <gene reference="627998"/>
                <gene reference="18195"/>
                <gene reference="10476"/>
                <gene reference="57423"/>
                <gene reference="11950"/>
                <gene reference="100039108"/>
                <gene reference="11957"/>
                <gene reference="11958"/>
              </and>
              <and>
                <gene reference="228033"/>
                <gene reference="18195"/>
                <gene reference="10476"/>
                <gene reference="11950"/>
                <gene reference="11958"/>
                <gene reference="627998"/>
                <gene reference="57423"/>
                <gene reference="11957"/>
              </and>
              <and>
                <gene reference="627998"/>
                <gene reference="18195"/>
                <gene reference="10476"/>
                <gene reference="11957"/>
                <gene reference="100039108"/>
                <gene reference="11950"/>
                <gene reference="57423"/>
                <gene reference="11958"/>
              </and>
              <and>
                <gene reference="627998"/>
                <gene reference="18195"/>
                <gene reference="11950"/>
                <gene reference="10476"/>
                <gene reference="57423"/>
                <gene reference="11957"/>
                <gene reference="11958"/>
                <gene reference="11951"/>
              </and>
              <and>
                <gene reference="627998"/>
                <gene reference="18195"/>
                <gene reference="10476"/>
                <gene reference="11957"/>
                <gene reference="57423"/>
                <gene reference="11950"/>
                <gene reference="11958"/>
                <gene reference="228033"/>
              </and>
              <and>
                <gene reference="100039108"/>
                <gene reference="18195"/>
                <gene reference="10476"/>
                <gene reference="11950"/>
                <gene reference="11957"/>
                <gene reference="11958"/>
                <gene reference="627998"/>
                <gene reference="57423"/>
              </and>
              <and>
                <gene reference="18195"/>
                <gene reference="10476"/>
                <gene reference="11958"/>
                <gene reference="11951"/>
                <gene reference="11950"/>
                <gene reference="627998"/>
                <gene reference="57423"/>
                <gene reference="11957"/>
              </and>
              <and>
                <gene reference="627998"/>
                <gene reference="18195"/>
                <gene reference="10476"/>
                <gene reference="11957"/>
                <gene reference="57423"/>
                <gene reference="11958"/>
                <gene reference="11951"/>
                <gene reference="11950"/>
              </and>
              <and>
                <gene reference="627998"/>
                <gene reference="100039108"/>
                <gene reference="18195"/>
                <gene reference="10476"/>
                <gene reference="57423"/>
                <gene reference="11957"/>
                <gene reference="11958"/>
                <gene reference="11950"/>
              </and>
              <and>
                <gene reference="627998"/>
                <gene reference="18195"/>
                <gene reference="10476"/>
                <gene reference="57423"/>
                <gene reference="11957"/>
                <gene reference="11958"/>
                <gene reference="228033"/>
                <gene reference="11950"/>
              </and>
              <and>
                <gene reference="18195"/>
                <gene reference="57423"/>
                <gene reference="10476"/>
                <gene reference="11950"/>
                <gene reference="11957"/>
                <gene reference="11958"/>
                <gene reference="11951"/>
                <gene reference="627998"/>
              </and>
              <and>
                <gene reference="100039108"/>
                <gene reference="18195"/>
                <gene reference="11950"/>
                <gene reference="10476"/>
                <gene reference="11958"/>
                <gene reference="627998"/>
                <gene reference="57423"/>
                <gene reference="11957"/>
              </and>
              <and>
                <gene reference="627998"/>
                <gene reference="18195"/>
                <gene reference="10476"/>
                <gene reference="11951"/>
                <gene reference="11957"/>
                <gene reference="11950"/>
                <gene reference="57423"/>
                <gene reference="11958"/>
              </and>
              <and>
                <gene reference="18195"/>
                <gene reference="57423"/>
                <gene reference="10476"/>
                <gene reference="11950"/>
                <gene reference="11958"/>
                <gene reference="228033"/>
                <gene reference="627998"/>
                <gene reference="11957"/>
              </and>
              <and>
                <gene reference="18195"/>
                <gene reference="11950"/>
                <gene reference="10476"/>
                <gene reference="11957"/>
                <gene reference="11958"/>
                <gene reference="627998"/>
                <gene reference="100039108"/>
                <gene reference="57423"/>
              </and>
              <and>
                <gene reference="228033"/>
                <gene reference="18195"/>
                <gene reference="57423"/>
                <gene reference="11950"/>
                <gene reference="10476"/>
                <gene reference="11958"/>
                <gene reference="627998"/>
                <gene reference="11957"/>
              </and>
              <and>
                <gene reference="228033"/>
                <gene reference="18195"/>
                <gene reference="57423"/>
                <gene reference="10476"/>
                <gene reference="11958"/>
                <gene reference="11950"/>
                <gene reference="627998"/>
                <gene reference="11957"/>
              </and>
              <and>
                <gene reference="18195"/>
                <gene reference="10476"/>
                <gene reference="11950"/>
                <gene reference="11958"/>
                <gene reference="627998"/>
                <gene reference="57423"/>
                <gene reference="228033"/>
                <gene reference="11957"/>
              </and>
              <and>
                <gene reference="627998"/>
                <gene reference="18195"/>
                <gene reference="10476"/>
                <gene reference="11950"/>
                <gene reference="57423"/>
                <gene reference="100039108"/>
                <gene reference="11957"/>
                <gene reference="11958"/>
              </and>
              <and>
                <gene reference="627998"/>
                <gene reference="18195"/>
                <gene reference="10476"/>
                <gene reference="11957"/>
                <gene reference="11950"/>
                <gene reference="57423"/>
                <gene reference="11958"/>
                <gene reference="11951"/>
              </and>
              <and>
                <gene reference="18195"/>
                <gene reference="11950"/>
                <gene reference="10476"/>
                <gene reference="11957"/>
                <gene reference="11958"/>
                <gene reference="627998"/>
                <gene reference="57423"/>
                <gene reference="228033"/>
              </and>
              <and>
                <gene reference="627998"/>
                <gene reference="18195"/>
                <gene reference="10476"/>
                <gene reference="57423"/>
                <gene reference="228033"/>
                <gene reference="11957"/>
                <gene reference="11958"/>
                <gene reference="11950"/>
              </and>
              <and>
                <gene reference="627998"/>
                <gene reference="228033"/>
                <gene reference="18195"/>
                <gene reference="10476"/>
                <gene reference="11957"/>
                <gene reference="11950"/>
                <gene reference="57423"/>
                <gene reference="11958"/>
              </and>
              <and>
                <gene reference="627998"/>
                <gene reference="18195"/>
                <gene reference="11951"/>
                <gene reference="11957"/>
                <gene reference="57423"/>
                <gene reference="10476"/>
                <gene reference="11950"/>
                <gene reference="11958"/>
              </and>
              <and>
                <gene reference="627998"/>
                <gene reference="18195"/>
                <gene reference="10476"/>
                <gene reference="57423"/>
                <gene reference="11950"/>
                <gene reference="11957"/>
                <gene reference="11958"/>
                <gene reference="228033"/>
              </and>
              <and>
                <gene reference="228033"/>
                <gene reference="18195"/>
                <gene reference="57423"/>
                <gene reference="10476"/>
                <gene reference="11950"/>
                <gene reference="11958"/>
                <gene reference="627998"/>
                <gene reference="11957"/>
              </and>
              <and>
                <gene reference="18195"/>
                <gene reference="11957"/>
                <gene reference="57423"/>
                <gene reference="11950"/>
                <gene reference="10476"/>
                <gene reference="11958"/>
                <gene reference="11951"/>
                <gene reference="627998"/>
              </and>
              <and>
                <gene reference="18195"/>
                <gene reference="11950"/>
                <gene reference="10476"/>
                <gene reference="11958"/>
                <gene reference="627998"/>
                <gene reference="100039108"/>
                <gene reference="57423"/>
                <gene reference="11957"/>
              </and>
              <and>
                <gene reference="627998"/>
                <gene reference="18195"/>
                <gene reference="10476"/>
                <gene reference="11951"/>
                <gene reference="11950"/>
                <gene reference="11957"/>
                <gene reference="57423"/>
                <gene reference="11958"/>
              </and>
              <and>
                <gene reference="627998"/>
                <gene reference="18195"/>
                <gene reference="10476"/>
                <gene reference="57423"/>
                <gene reference="11950"/>
                <gene reference="11957"/>
                <gene reference="228033"/>
                <gene reference="11958"/>
              </and>
              <and>
                <gene reference="627998"/>
                <gene reference="18195"/>
                <gene reference="10476"/>
                <gene reference="11951"/>
                <gene reference="57423"/>
                <gene reference="11957"/>
                <gene reference="11958"/>
                <gene reference="11950"/>
              </and>
              <and>
                <gene reference="18195"/>
                <gene reference="10476"/>
                <gene reference="11950"/>
                <gene reference="11957"/>
                <gene reference="11958"/>
                <gene reference="627998"/>
                <gene reference="100039108"/>
                <gene reference="57423"/>
              </and>
              <and>
                <gene reference="18195"/>
                <gene reference="11950"/>
                <gene reference="11958"/>
                <gene reference="228033"/>
                <gene reference="627998"/>
                <gene reference="10476"/>
                <gene reference="57423"/>
                <gene reference="11957"/>
              </and>
              <and>
                <gene reference="18195"/>
                <gene reference="57423"/>
                <gene reference="10476"/>
                <gene reference="11950"/>
                <gene reference="11958"/>
                <gene reference="11951"/>
                <gene reference="627998"/>
                <gene reference="11957"/>
              </and>
              <and>
                <gene reference="100039108"/>
                <gene reference="18195"/>
                <gene reference="11957"/>
                <gene reference="57423"/>
                <gene reference="11950"/>
                <gene reference="10476"/>
                <gene reference="11958"/>
                <gene reference="627998"/>
              </and>
              <and>
                <gene reference="18195"/>
                <gene reference="57423"/>
                <gene reference="10476"/>
                <gene reference="11950"/>
                <gene reference="11958"/>
                <gene reference="11951"/>
                <gene reference="627998"/>
                <gene reference="11957"/>
              </and>
              <and>
                <gene reference="627998"/>
                <gene reference="18195"/>
                <gene reference="10476"/>
                <gene reference="11950"/>
                <gene reference="57423"/>
                <gene reference="100039108"/>
                <gene reference="11957"/>
                <gene reference="11958"/>
              </and>
              <and>
                <gene reference="627998"/>
                <gene reference="18195"/>
                <gene reference="10476"/>
                <gene reference="11950"/>
                <gene reference="57423"/>
                <gene reference="11957"/>
                <gene reference="11958"/>
                <gene reference="11951"/>
              </and>
              <and>
                <gene reference="627998"/>
                <gene reference="18195"/>
                <gene reference="10476"/>
                <gene reference="11957"/>
                <gene reference="57423"/>
                <gene reference="228033"/>
                <gene reference="11958"/>
                <gene reference="11950"/>
              </and>
              <and>
                <gene reference="627998"/>
                <gene reference="18195"/>
                <gene reference="10476"/>
                <gene reference="11950"/>
                <gene reference="11957"/>
                <gene reference="57423"/>
                <gene reference="228033"/>
                <gene reference="11958"/>
              </and>
              <and>
                <gene reference="627998"/>
                <gene reference="100039108"/>
                <gene reference="18195"/>
                <gene reference="10476"/>
                <gene reference="11957"/>
                <gene reference="57423"/>
                <gene reference="11958"/>
                <gene reference="11950"/>
              </and>
              <and>
                <gene reference="627998"/>
                <gene reference="18195"/>
                <gene reference="10476"/>
                <gene reference="57423"/>
                <gene reference="11957"/>
                <gene reference="11958"/>
                <gene reference="228033"/>
                <gene reference="11950"/>
              </and>
              <and>
                <gene reference="18195"/>
                <gene reference="57423"/>
                <gene reference="11950"/>
                <gene reference="10476"/>
                <gene reference="11957"/>
                <gene reference="11958"/>
                <gene reference="11951"/>
                <gene reference="627998"/>
              </and>
              <and>
                <gene reference="228033"/>
                <gene reference="18195"/>
                <gene reference="11957"/>
                <gene reference="10476"/>
                <gene reference="11950"/>
                <gene reference="11958"/>
                <gene reference="627998"/>
                <gene reference="57423"/>
              </and>
              <and>
                <gene reference="100039108"/>
                <gene reference="18195"/>
                <gene reference="10476"/>
                <gene reference="11958"/>
                <gene reference="11950"/>
                <gene reference="627998"/>
                <gene reference="57423"/>
                <gene reference="11957"/>
              </and>
              <and>
                <gene reference="18195"/>
                <gene reference="10476"/>
                <gene reference="11950"/>
                <gene reference="11958"/>
                <gene reference="627998"/>
                <gene reference="57423"/>
                <gene reference="11957"/>
                <gene reference="228033"/>
              </and>
              <and>
                <gene reference="627998"/>
                <gene reference="18195"/>
                <gene reference="11951"/>
                <gene reference="57423"/>
                <gene reference="10476"/>
                <gene reference="11950"/>
                <gene reference="11957"/>
                <gene reference="11958"/>
              </and>
              <and>
                <gene reference="100039108"/>
                <gene reference="18195"/>
                <gene reference="10476"/>
                <gene reference="11950"/>
                <gene reference="11958"/>
                <gene reference="627998"/>
                <gene reference="57423"/>
                <gene reference="11957"/>
              </and>
              <and>
                <gene reference="627998"/>
                <gene reference="18195"/>
                <gene reference="11950"/>
                <gene reference="11957"/>
                <gene reference="10476"/>
                <gene reference="57423"/>
                <gene reference="11958"/>
                <gene reference="11951"/>
              </and>
              <and>
                <gene reference="627998"/>
                <gene reference="228033"/>
                <gene reference="18195"/>
                <gene reference="10476"/>
                <gene reference="11950"/>
                <gene reference="57423"/>
                <gene reference="11957"/>
                <gene reference="11958"/>
              </and>
              <and>
                <gene reference="18195"/>
                <gene reference="11957"/>
                <gene reference="57423"/>
                <gene reference="10476"/>
                <gene reference="11950"/>
                <gene reference="11958"/>
                <gene reference="627998"/>
                <gene reference="100039108"/>
              </and>
              <and>
                <gene reference="18195"/>
                <gene reference="11957"/>
                <gene reference="10476"/>
                <gene reference="11958"/>
                <gene reference="11950"/>
                <gene reference="627998"/>
                <gene reference="228033"/>
                <gene reference="57423"/>
              </and>
              <and>
                <gene reference="627998"/>
                <gene reference="18195"/>
                <gene reference="10476"/>
                <gene reference="11951"/>
                <gene reference="11957"/>
                <gene reference="57423"/>
                <gene reference="11958"/>
                <gene reference="11950"/>
              </and>
              <and>
                <gene reference="18195"/>
                <gene reference="57423"/>
                <gene reference="11950"/>
                <gene reference="10476"/>
                <gene reference="11957"/>
                <gene reference="11958"/>
                <gene reference="228033"/>
                <gene reference="627998"/>
              </and>
              <and>
                <gene reference="627998"/>
                <gene reference="18195"/>
                <gene reference="10476"/>
                <gene reference="11950"/>
                <gene reference="57423"/>
                <gene reference="11957"/>
                <gene reference="11958"/>
                <gene reference="228033"/>
              </and>
              <and>
                <gene reference="100039108"/>
                <gene reference="18195"/>
                <gene reference="10476"/>
                <gene reference="11950"/>
                <gene reference="11957"/>
                <gene reference="11958"/>
                <gene reference="627998"/>
                <gene reference="57423"/>
              </and>
              <and>
                <gene reference="627998"/>
                <gene reference="18195"/>
                <gene reference="11951"/>
                <gene reference="10476"/>
                <gene reference="57423"/>
                <gene reference="11957"/>
                <gene reference="11958"/>
                <gene reference="11950"/>
              </and>
              <and>
                <gene reference="18195"/>
                <gene reference="57423"/>
                <gene reference="10476"/>
                <gene reference="11958"/>
                <gene reference="11950"/>
                <gene reference="627998"/>
                <gene reference="100039108"/>
                <gene reference="11957"/>
              </and>
              <and>
                <gene reference="18195"/>
                <gene reference="10476"/>
                <gene reference="11958"/>
                <gene reference="11950"/>
                <gene reference="627998"/>
                <gene reference="57423"/>
                <gene reference="11957"/>
                <gene reference="228033"/>
              </and>
              <and>
                <gene reference="18195"/>
                <gene reference="11957"/>
                <gene reference="57423"/>
                <gene reference="10476"/>
                <gene reference="11958"/>
                <gene reference="11950"/>
                <gene reference="627998"/>
                <gene reference="228033"/>
              </and>
              <and>
                <gene reference="627998"/>
                <gene reference="10476"/>
                <gene reference="18195"/>
                <gene reference="11950"/>
                <gene reference="57423"/>
                <gene reference="11957"/>
                <gene reference="11951"/>
                <gene reference="11958"/>
              </and>
              <and>
                <gene reference="627998"/>
                <gene reference="18195"/>
                <gene reference="10476"/>
                <gene reference="57423"/>
                <gene reference="11950"/>
                <gene reference="11957"/>
                <gene reference="11958"/>
                <gene reference="11951"/>
              </and>
              <and>
                <gene reference="627998"/>
                <gene reference="18195"/>
                <gene reference="11951"/>
                <gene reference="11950"/>
                <gene reference="57423"/>
                <gene reference="10476"/>
                <gene reference="11957"/>
                <gene reference="11958"/>
              </and>
              <and>
                <gene reference="627998"/>
                <gene reference="100039108"/>
                <gene reference="18195"/>
                <gene reference="10476"/>
                <gene reference="11950"/>
                <gene reference="11957"/>
                <gene reference="57423"/>
                <gene reference="11958"/>
              </and>
              <and>
                <gene reference="18195"/>
                <gene reference="11957"/>
                <gene reference="10476"/>
                <gene reference="11958"/>
                <gene reference="228033"/>
                <gene reference="11950"/>
                <gene reference="627998"/>
                <gene reference="57423"/>
              </and>
              <and>
                <gene reference="18195"/>
                <gene reference="10476"/>
                <gene reference="11950"/>
                <gene reference="11958"/>
                <gene reference="11951"/>
                <gene reference="627998"/>
                <gene reference="57423"/>
                <gene reference="11957"/>
              </and>
              <and>
                <gene reference="100039108"/>
                <gene reference="18195"/>
                <gene reference="11950"/>
                <gene reference="10476"/>
                <gene reference="11958"/>
                <gene reference="627998"/>
                <gene reference="11957"/>
                <gene reference="57423"/>
              </and>
              <and>
                <gene reference="18195"/>
                <gene reference="11957"/>
                <gene reference="57423"/>
                <gene reference="10476"/>
                <gene reference="11958"/>
                <gene reference="11950"/>
                <gene reference="627998"/>
                <gene reference="100039108"/>
              </and>
              <and>
                <gene reference="100039108"/>
                <gene reference="18195"/>
                <gene reference="10476"/>
                <gene reference="11950"/>
                <gene reference="11958"/>
                <gene reference="627998"/>
                <gene reference="11957"/>
                <gene reference="57423"/>
              </and>
              <and>
                <gene reference="627998"/>
                <gene reference="228033"/>
                <gene reference="18195"/>
                <gene reference="10476"/>
                <gene reference="57423"/>
                <gene reference="11950"/>
                <gene reference="11957"/>
                <gene reference="11958"/>
              </and>
              <and>
                <gene reference="18195"/>
                <gene reference="11950"/>
                <gene reference="10476"/>
                <gene reference="11957"/>
                <gene reference="11958"/>
                <gene reference="627998"/>
                <gene reference="228033"/>
                <gene reference="57423"/>
              </and>
              <and>
                <gene reference="627998"/>
                <gene reference="18195"/>
                <gene reference="10476"/>
                <gene reference="11950"/>
                <gene reference="57423"/>
                <gene reference="11957"/>
                <gene reference="228033"/>
                <gene reference="11958"/>
              </and>
              <and>
                <gene reference="627998"/>
                <gene reference="18195"/>
                <gene reference="10476"/>
                <gene reference="57423"/>
                <gene reference="11950"/>
                <gene reference="11957"/>
                <gene reference="11958"/>
                <gene reference="228033"/>
              </and>
              <and>
                <gene reference="18195"/>
                <gene reference="11957"/>
                <gene reference="11950"/>
                <gene reference="10476"/>
                <gene reference="11958"/>
                <gene reference="627998"/>
                <gene reference="100039108"/>
                <gene reference="57423"/>
              </and>
              <and>
                <gene reference="228033"/>
                <gene reference="18195"/>
                <gene reference="10476"/>
                <gene reference="11958"/>
                <gene reference="11950"/>
                <gene reference="627998"/>
                <gene reference="57423"/>
                <gene reference="11957"/>
              </and>
              <and>
                <gene reference="627998"/>
                <gene reference="18195"/>
                <gene reference="10476"/>
                <gene reference="11951"/>
                <gene reference="11950"/>
                <gene reference="57423"/>
                <gene reference="11957"/>
                <gene reference="11958"/>
              </and>
              <and>
                <gene reference="18195"/>
                <gene reference="10476"/>
                <gene reference="11957"/>
                <gene reference="11958"/>
                <gene reference="11950"/>
                <gene reference="627998"/>
                <gene reference="100039108"/>
                <gene reference="57423"/>
              </and>
              <and>
                <gene reference="627998"/>
                <gene reference="18195"/>
                <gene reference="10476"/>
                <gene reference="57423"/>
                <gene reference="11950"/>
                <gene reference="100039108"/>
                <gene reference="11957"/>
                <gene reference="11958"/>
              </and>
              <and>
                <gene reference="228033"/>
                <gene reference="18195"/>
                <gene reference="11950"/>
                <gene reference="10476"/>
                <gene reference="11958"/>
                <gene reference="627998"/>
                <gene reference="11957"/>
                <gene reference="57423"/>
              </and>
              <and>
                <gene reference="228033"/>
                <gene reference="18195"/>
                <gene reference="10476"/>
                <gene reference="11958"/>
                <gene reference="11950"/>
                <gene reference="627998"/>
                <gene reference="57423"/>
                <gene reference="11957"/>
              </and>
              <and>
                <gene reference="627998"/>
                <gene reference="18195"/>
                <gene reference="10476"/>
                <gene reference="57423"/>
                <gene reference="100039108"/>
                <gene reference="11957"/>
                <gene reference="11958"/>
                <gene reference="11950"/>
              </and>
              <and>
                <gene reference="18195"/>
                <gene reference="57423"/>
                <gene reference="10476"/>
                <gene reference="11958"/>
                <gene reference="11951"/>
                <gene reference="11950"/>
                <gene reference="627998"/>
                <gene reference="11957"/>
              </and>
              <and>
                <gene reference="627998"/>
                <gene reference="18195"/>
                <gene reference="10476"/>
                <gene reference="11951"/>
                <gene reference="57423"/>
                <gene reference="11957"/>
                <gene reference="11958"/>
                <gene reference="11950"/>
              </and>
              <and>
                <gene reference="627998"/>
                <gene reference="18195"/>
                <gene reference="10476"/>
                <gene reference="11957"/>
                <gene reference="57423"/>
                <gene reference="11958"/>
                <gene reference="11951"/>
                <gene reference="11950"/>
              </and>
              <and>
                <gene reference="100039108"/>
                <gene reference="18195"/>
                <gene reference="10476"/>
                <gene reference="11958"/>
                <gene reference="11950"/>
                <gene reference="627998"/>
                <gene reference="57423"/>
                <gene reference="11957"/>
              </and>
              <and>
                <gene reference="18195"/>
                <gene reference="10476"/>
                <gene reference="11958"/>
                <gene reference="228033"/>
                <gene reference="11950"/>
                <gene reference="627998"/>
                <gene reference="57423"/>
                <gene reference="11957"/>
              </and>
              <and>
                <gene reference="627998"/>
                <gene reference="18195"/>
                <gene reference="10476"/>
                <gene reference="57423"/>
                <gene reference="11957"/>
                <gene reference="11958"/>
                <gene reference="228033"/>
                <gene reference="11950"/>
              </and>
              <and>
                <gene reference="627998"/>
                <gene reference="18195"/>
                <gene reference="10476"/>
                <gene reference="100039108"/>
                <gene reference="11950"/>
                <gene reference="57423"/>
                <gene reference="11957"/>
                <gene reference="11958"/>
              </and>
              <and>
                <gene reference="627998"/>
                <gene reference="18195"/>
                <gene reference="10476"/>
                <gene reference="57423"/>
                <gene reference="11950"/>
                <gene reference="11957"/>
                <gene reference="228033"/>
                <gene reference="11958"/>
              </and>
              <and>
                <gene reference="627998"/>
                <gene reference="18195"/>
                <gene reference="10476"/>
                <gene reference="11950"/>
                <gene reference="57423"/>
                <gene reference="228033"/>
                <gene reference="11957"/>
                <gene reference="11958"/>
              </and>
              <and>
                <gene reference="627998"/>
                <gene reference="100039108"/>
                <gene reference="18195"/>
                <gene reference="10476"/>
                <gene reference="57423"/>
                <gene reference="11957"/>
                <gene reference="11958"/>
                <gene reference="11950"/>
              </and>
              <and>
                <gene reference="228033"/>
                <gene reference="18195"/>
                <gene reference="57423"/>
                <gene reference="11950"/>
                <gene reference="10476"/>
                <gene reference="11958"/>
                <gene reference="627998"/>
                <gene reference="11957"/>
              </and>
              <and>
                <gene reference="18195"/>
                <gene reference="10476"/>
                <gene reference="11950"/>
                <gene reference="11958"/>
                <gene reference="228033"/>
                <gene reference="627998"/>
                <gene reference="57423"/>
                <gene reference="11957"/>
              </and>
              <and>
                <gene reference="627998"/>
                <gene reference="100039108"/>
                <gene reference="18195"/>
                <gene reference="10476"/>
                <gene reference="57423"/>
                <gene reference="11957"/>
                <gene reference="11958"/>
                <gene reference="11950"/>
              </and>
              <and>
                <gene reference="627998"/>
                <gene reference="18195"/>
                <gene reference="10476"/>
                <gene reference="11951"/>
                <gene reference="11957"/>
                <gene reference="11950"/>
                <gene reference="57423"/>
                <gene reference="11958"/>
              </and>
              <and>
                <gene reference="18195"/>
                <gene reference="57423"/>
                <gene reference="11950"/>
                <gene reference="10476"/>
                <gene reference="11958"/>
                <gene reference="627998"/>
                <gene reference="11957"/>
                <gene reference="228033"/>
              </and>
              <and>
                <gene reference="627998"/>
                <gene reference="18195"/>
                <gene reference="10476"/>
                <gene reference="57423"/>
                <gene reference="11950"/>
                <gene reference="11957"/>
                <gene reference="228033"/>
                <gene reference="11958"/>
              </and>
              <and>
                <gene reference="627998"/>
                <gene reference="18195"/>
                <gene reference="10476"/>
                <gene reference="11950"/>
                <gene reference="11957"/>
                <gene reference="57423"/>
                <gene reference="11958"/>
                <gene reference="11951"/>
              </and>
              <and>
                <gene reference="627998"/>
                <gene reference="18195"/>
                <gene reference="10476"/>
                <gene reference="11951"/>
                <gene reference="57423"/>
                <gene reference="11950"/>
                <gene reference="11957"/>
                <gene reference="11958"/>
              </and>
              <and>
                <gene reference="627998"/>
                <gene reference="18195"/>
                <gene reference="11951"/>
                <gene reference="57423"/>
                <gene reference="10476"/>
                <gene reference="11950"/>
                <gene reference="11957"/>
                <gene reference="11958"/>
              </and>
              <and>
                <gene reference="18195"/>
                <gene reference="11950"/>
                <gene reference="10476"/>
                <gene reference="11958"/>
                <gene reference="627998"/>
                <gene reference="57423"/>
                <gene reference="228033"/>
                <gene reference="11957"/>
              </and>
              <and>
                <gene reference="18195"/>
                <gene reference="11950"/>
                <gene reference="10476"/>
                <gene reference="11958"/>
                <gene reference="627998"/>
                <gene reference="100039108"/>
                <gene reference="57423"/>
                <gene reference="11957"/>
              </and>
              <and>
                <gene reference="627998"/>
                <gene reference="18195"/>
                <gene reference="10476"/>
                <gene reference="57423"/>
                <gene reference="100039108"/>
                <gene reference="11957"/>
                <gene reference="11958"/>
                <gene reference="11950"/>
              </and>
              <and>
                <gene reference="627998"/>
                <gene reference="18195"/>
                <gene reference="10476"/>
                <gene reference="11951"/>
                <gene reference="11957"/>
                <gene reference="11950"/>
                <gene reference="57423"/>
                <gene reference="11958"/>
              </and>
              <and>
                <gene reference="627998"/>
                <gene reference="18195"/>
                <gene reference="10476"/>
                <gene reference="57423"/>
                <gene reference="11950"/>
                <gene reference="11957"/>
                <gene reference="11958"/>
                <gene reference="228033"/>
              </and>
              <and>
                <gene reference="18195"/>
                <gene reference="10476"/>
                <gene reference="11950"/>
                <gene reference="11958"/>
                <gene reference="627998"/>
                <gene reference="100039108"/>
                <gene reference="57423"/>
                <gene reference="11957"/>
              </and>
              <and>
                <gene reference="18195"/>
                <gene reference="10476"/>
                <gene reference="11950"/>
                <gene reference="11958"/>
                <gene reference="228033"/>
                <gene reference="627998"/>
                <gene reference="57423"/>
                <gene reference="11957"/>
              </and>
              <and>
                <gene reference="18195"/>
                <gene reference="10476"/>
                <gene reference="11950"/>
                <gene reference="11958"/>
                <gene reference="228033"/>
                <gene reference="627998"/>
                <gene reference="57423"/>
                <gene reference="11957"/>
              </and>
              <and>
                <gene reference="18195"/>
                <gene reference="11957"/>
                <gene reference="10476"/>
                <gene reference="11950"/>
                <gene reference="11958"/>
                <gene reference="627998"/>
                <gene reference="100039108"/>
                <gene reference="57423"/>
              </and>
              <and>
                <gene reference="627998"/>
                <gene reference="228033"/>
                <gene reference="18195"/>
                <gene reference="10476"/>
                <gene reference="57423"/>
                <gene reference="11950"/>
                <gene reference="11957"/>
                <gene reference="11958"/>
              </and>
              <and>
                <gene reference="627998"/>
                <gene reference="100039108"/>
                <gene reference="18195"/>
                <gene reference="10476"/>
                <gene reference="57423"/>
                <gene reference="11957"/>
                <gene reference="11958"/>
                <gene reference="11950"/>
              </and>
              <and>
                <gene reference="18195"/>
                <gene reference="10476"/>
                <gene reference="11957"/>
                <gene reference="11958"/>
                <gene reference="11950"/>
                <gene reference="627998"/>
                <gene reference="228033"/>
                <gene reference="57423"/>
              </and>
              <and>
                <gene reference="627998"/>
                <gene reference="18195"/>
                <gene reference="10476"/>
                <gene reference="57423"/>
                <gene reference="11950"/>
                <gene reference="11957"/>
                <gene reference="11958"/>
                <gene reference="11951"/>
              </and>
              <and>
                <gene reference="627998"/>
                <gene reference="100039108"/>
                <gene reference="18195"/>
                <gene reference="10476"/>
                <gene reference="11957"/>
                <gene reference="11950"/>
                <gene reference="57423"/>
                <gene reference="11958"/>
              </and>
              <and>
                <gene reference="100039108"/>
                <gene reference="18195"/>
                <gene reference="11950"/>
                <gene reference="10476"/>
                <gene reference="11958"/>
                <gene reference="627998"/>
                <gene reference="57423"/>
                <gene reference="11957"/>
              </and>
              <and>
                <gene reference="18195"/>
                <gene reference="11950"/>
                <gene reference="10476"/>
                <gene reference="11958"/>
                <gene reference="627998"/>
                <gene reference="57423"/>
                <gene reference="228033"/>
                <gene reference="11957"/>
              </and>
              <and>
                <gene reference="18195"/>
                <gene reference="10476"/>
                <gene reference="11958"/>
                <gene reference="11950"/>
                <gene reference="627998"/>
                <gene reference="57423"/>
                <gene reference="228033"/>
                <gene reference="11957"/>
              </and>
              <and>
                <gene reference="627998"/>
                <gene reference="100039108"/>
                <gene reference="18195"/>
                <gene reference="10476"/>
                <gene reference="11950"/>
                <gene reference="57423"/>
                <gene reference="11957"/>
                <gene reference="11958"/>
              </and>
              <and>
                <gene reference="627998"/>
                <gene reference="18195"/>
                <gene reference="11951"/>
                <gene reference="10476"/>
                <gene reference="11957"/>
                <gene reference="57423"/>
                <gene reference="11958"/>
                <gene reference="11950"/>
              </and>
              <and>
                <gene reference="18195"/>
                <gene reference="11950"/>
                <gene reference="10476"/>
                <gene reference="11958"/>
                <gene reference="228033"/>
                <gene reference="627998"/>
                <gene reference="57423"/>
                <gene reference="11957"/>
              </and>
              <and>
                <gene reference="18195"/>
                <gene reference="10476"/>
                <gene reference="11958"/>
                <gene reference="11950"/>
                <gene reference="627998"/>
                <gene reference="100039108"/>
                <gene reference="11957"/>
                <gene reference="57423"/>
              </and>
              <and>
                <gene reference="627998"/>
                <gene reference="18195"/>
                <gene reference="10476"/>
                <gene reference="11951"/>
                <gene reference="11957"/>
                <gene reference="57423"/>
                <gene reference="11958"/>
                <gene reference="11950"/>
              </and>
              <and>
                <gene reference="228033"/>
                <gene reference="18195"/>
                <gene reference="57423"/>
                <gene reference="10476"/>
                <gene reference="11950"/>
                <gene reference="11958"/>
                <gene reference="627998"/>
                <gene reference="11957"/>
              </and>
              <and>
                <gene reference="18195"/>
                <gene reference="57423"/>
                <gene reference="10476"/>
                <gene reference="11958"/>
                <gene reference="11950"/>
                <gene reference="627998"/>
                <gene reference="100039108"/>
                <gene reference="11957"/>
              </and>
              <and>
                <gene reference="627998"/>
                <gene reference="18195"/>
                <gene reference="10476"/>
                <gene reference="57423"/>
                <gene reference="11957"/>
                <gene reference="228033"/>
                <gene reference="11958"/>
                <gene reference="11950"/>
              </and>
              <and>
                <gene reference="228033"/>
                <gene reference="18195"/>
                <gene reference="10476"/>
                <gene reference="11950"/>
                <gene reference="11958"/>
                <gene reference="627998"/>
                <gene reference="57423"/>
                <gene reference="11957"/>
              </and>
              <and>
                <gene reference="18195"/>
                <gene reference="57423"/>
                <gene reference="11950"/>
                <gene reference="10476"/>
                <gene reference="11958"/>
                <gene reference="11951"/>
                <gene reference="627998"/>
                <gene reference="11957"/>
              </and>
              <and>
                <gene reference="18195"/>
                <gene reference="57423"/>
                <gene reference="11950"/>
                <gene reference="10476"/>
                <gene reference="11958"/>
                <gene reference="627998"/>
                <gene reference="100039108"/>
                <gene reference="11957"/>
              </and>
              <and>
                <gene reference="228033"/>
                <gene reference="18195"/>
                <gene reference="10476"/>
                <gene reference="11958"/>
                <gene reference="11950"/>
                <gene reference="627998"/>
                <gene reference="11957"/>
                <gene reference="57423"/>
              </and>
              <and>
                <gene reference="100039108"/>
                <gene reference="18195"/>
                <gene reference="10476"/>
                <gene reference="11958"/>
                <gene reference="11950"/>
                <gene reference="627998"/>
                <gene reference="57423"/>
                <gene reference="11957"/>
              </and>
              <and>
                <gene reference="627998"/>
                <gene reference="18195"/>
                <gene reference="10476"/>
                <gene reference="11951"/>
                <gene reference="11957"/>
                <gene reference="57423"/>
                <gene reference="11950"/>
                <gene reference="11958"/>
              </and>
              <and>
                <gene reference="627998"/>
                <gene reference="18195"/>
                <gene reference="10476"/>
                <gene reference="11951"/>
                <gene reference="11950"/>
                <gene reference="11957"/>
                <gene reference="57423"/>
                <gene reference="11958"/>
              </and>
              <and>
                <gene reference="18195"/>
                <gene reference="11950"/>
                <gene reference="10476"/>
                <gene reference="11958"/>
                <gene reference="11951"/>
                <gene reference="627998"/>
                <gene reference="57423"/>
                <gene reference="11957"/>
              </and>
              <and>
                <gene reference="627998"/>
                <gene reference="18195"/>
                <gene reference="10476"/>
                <gene reference="11957"/>
                <gene reference="57423"/>
                <gene reference="228033"/>
                <gene reference="11958"/>
                <gene reference="11950"/>
              </and>
              <and>
                <gene reference="627998"/>
                <gene reference="18195"/>
                <gene reference="10476"/>
                <gene reference="11950"/>
                <gene reference="11957"/>
                <gene reference="57423"/>
                <gene reference="228033"/>
                <gene reference="11958"/>
              </and>
              <and>
                <gene reference="627998"/>
                <gene reference="18195"/>
                <gene reference="10476"/>
                <gene reference="11950"/>
                <gene reference="11957"/>
                <gene reference="57423"/>
                <gene reference="228033"/>
                <gene reference="11958"/>
              </and>
              <and>
                <gene reference="627998"/>
                <gene reference="18195"/>
                <gene reference="10476"/>
                <gene reference="11951"/>
                <gene reference="11957"/>
                <gene reference="57423"/>
                <gene reference="11958"/>
                <gene reference="11950"/>
              </and>
              <and>
                <gene reference="627998"/>
                <gene reference="18195"/>
                <gene reference="10476"/>
                <gene reference="57423"/>
                <gene reference="11950"/>
                <gene reference="11957"/>
                <gene reference="11958"/>
                <gene reference="11951"/>
              </and>
              <and>
                <gene reference="627998"/>
                <gene reference="18195"/>
                <gene reference="10476"/>
                <gene reference="57423"/>
                <gene reference="11950"/>
                <gene reference="11957"/>
                <gene reference="11958"/>
                <gene reference="11951"/>
              </and>
              <and>
                <gene reference="18195"/>
                <gene reference="11950"/>
                <gene reference="10476"/>
                <gene reference="11957"/>
                <gene reference="11958"/>
                <gene reference="228033"/>
                <gene reference="627998"/>
                <gene reference="57423"/>
              </and>
              <and>
                <gene reference="627998"/>
                <gene reference="100039108"/>
                <gene reference="18195"/>
                <gene reference="10476"/>
                <gene reference="11950"/>
                <gene reference="57423"/>
                <gene reference="11957"/>
                <gene reference="11958"/>
              </and>
              <and>
                <gene reference="627998"/>
                <gene reference="18195"/>
                <gene reference="10476"/>
                <gene reference="100039108"/>
                <gene reference="11950"/>
                <gene reference="11957"/>
                <gene reference="57423"/>
                <gene reference="11958"/>
              </and>
              <and>
                <gene reference="627998"/>
                <gene reference="228033"/>
                <gene reference="18195"/>
                <gene reference="10476"/>
                <gene reference="11950"/>
                <gene reference="11957"/>
                <gene reference="57423"/>
                <gene reference="11958"/>
              </and>
              <and>
                <gene reference="627998"/>
                <gene reference="100039108"/>
                <gene reference="18195"/>
                <gene reference="10476"/>
                <gene reference="57423"/>
                <gene reference="11950"/>
                <gene reference="11957"/>
                <gene reference="11958"/>
              </and>
              <and>
                <gene reference="627998"/>
                <gene reference="18195"/>
                <gene reference="10476"/>
                <gene reference="11957"/>
                <gene reference="100039108"/>
                <gene reference="57423"/>
                <gene reference="11958"/>
                <gene reference="11950"/>
              </and>
              <and>
                <gene reference="627998"/>
                <gene reference="18195"/>
                <gene reference="10476"/>
                <gene reference="11950"/>
                <gene reference="11957"/>
                <gene reference="57423"/>
                <gene reference="228033"/>
                <gene reference="11958"/>
              </and>
              <and>
                <gene reference="18195"/>
                <gene reference="57423"/>
                <gene reference="10476"/>
                <gene reference="11958"/>
                <gene reference="228033"/>
                <gene reference="11950"/>
                <gene reference="627998"/>
                <gene reference="11957"/>
              </and>
              <and>
                <gene reference="627998"/>
                <gene reference="18195"/>
                <gene reference="11951"/>
                <gene reference="11957"/>
                <gene reference="11950"/>
                <gene reference="57423"/>
                <gene reference="10476"/>
                <gene reference="11958"/>
              </and>
              <and>
                <gene reference="627998"/>
                <gene reference="228033"/>
                <gene reference="18195"/>
                <gene reference="10476"/>
                <gene reference="11957"/>
                <gene reference="57423"/>
                <gene reference="11950"/>
                <gene reference="11958"/>
              </and>
              <and>
                <gene reference="18195"/>
                <gene reference="11957"/>
                <gene reference="10476"/>
                <gene reference="11950"/>
                <gene reference="11958"/>
                <gene reference="627998"/>
                <gene reference="228033"/>
                <gene reference="57423"/>
              </and>
              <and>
                <gene reference="627998"/>
                <gene reference="18195"/>
                <gene reference="10476"/>
                <gene reference="11951"/>
                <gene reference="11957"/>
                <gene reference="57423"/>
                <gene reference="11950"/>
                <gene reference="11958"/>
              </and>
              <and>
                <gene reference="627998"/>
                <gene reference="100039108"/>
                <gene reference="18195"/>
                <gene reference="10476"/>
                <gene reference="11950"/>
                <gene reference="11957"/>
                <gene reference="57423"/>
                <gene reference="11958"/>
              </and>
              <and>
                <gene reference="627998"/>
                <gene reference="18195"/>
                <gene reference="11951"/>
                <gene reference="11950"/>
                <gene reference="57423"/>
                <gene reference="10476"/>
                <gene reference="11957"/>
                <gene reference="11958"/>
              </and>
              <and>
                <gene reference="627998"/>
                <gene reference="18195"/>
                <gene reference="11951"/>
                <gene reference="57423"/>
                <gene reference="10476"/>
                <gene reference="11950"/>
                <gene reference="11957"/>
                <gene reference="11958"/>
              </and>
              <and>
                <gene reference="627998"/>
                <gene reference="18195"/>
                <gene reference="10476"/>
                <gene reference="11950"/>
                <gene reference="11957"/>
                <gene reference="57423"/>
                <gene reference="11958"/>
                <gene reference="11951"/>
              </and>
              <and>
                <gene reference="627998"/>
                <gene reference="18195"/>
                <gene reference="10476"/>
                <gene reference="11951"/>
                <gene reference="11957"/>
                <gene reference="57423"/>
                <gene reference="11950"/>
                <gene reference="11958"/>
              </and>
              <and>
                <gene reference="18195"/>
                <gene reference="11950"/>
                <gene reference="10476"/>
                <gene reference="11958"/>
                <gene reference="228033"/>
                <gene reference="627998"/>
                <gene reference="57423"/>
                <gene reference="11957"/>
              </and>
              <and>
                <gene reference="627998"/>
                <gene reference="18195"/>
                <gene reference="10476"/>
                <gene reference="11951"/>
                <gene reference="11950"/>
                <gene reference="11957"/>
                <gene reference="57423"/>
                <gene reference="11958"/>
              </and>
              <and>
                <gene reference="18195"/>
                <gene reference="57423"/>
                <gene reference="10476"/>
                <gene reference="11950"/>
                <gene reference="11958"/>
                <gene reference="228033"/>
                <gene reference="627998"/>
                <gene reference="11957"/>
              </and>
              <and>
                <gene reference="627998"/>
                <gene reference="100039108"/>
                <gene reference="18195"/>
                <gene reference="10476"/>
                <gene reference="57423"/>
                <gene reference="11950"/>
                <gene reference="11957"/>
                <gene reference="11958"/>
              </and>
              <and>
                <gene reference="18195"/>
                <gene reference="11957"/>
                <gene reference="11950"/>
                <gene reference="10476"/>
                <gene reference="11958"/>
                <gene reference="627998"/>
                <gene reference="228033"/>
                <gene reference="57423"/>
              </and>
              <and>
                <gene reference="100039108"/>
                <gene reference="18195"/>
                <gene reference="11950"/>
                <gene reference="10476"/>
                <gene reference="11958"/>
                <gene reference="627998"/>
                <gene reference="57423"/>
                <gene reference="11957"/>
              </and>
              <and>
                <gene reference="627998"/>
                <gene reference="18195"/>
                <gene reference="10476"/>
                <gene reference="57423"/>
                <gene reference="11957"/>
                <gene reference="11958"/>
                <gene reference="11951"/>
                <gene reference="11950"/>
              </and>
              <and>
                <gene reference="18195"/>
                <gene reference="11957"/>
                <gene reference="10476"/>
                <gene reference="11958"/>
                <gene reference="11951"/>
                <gene reference="11950"/>
                <gene reference="627998"/>
                <gene reference="57423"/>
              </and>
              <and>
                <gene reference="627998"/>
                <gene reference="18195"/>
                <gene reference="10476"/>
                <gene reference="11951"/>
                <gene reference="11950"/>
                <gene reference="57423"/>
                <gene reference="11957"/>
                <gene reference="11958"/>
              </and>
              <and>
                <gene reference="627998"/>
                <gene reference="100039108"/>
                <gene reference="18195"/>
                <gene reference="10476"/>
                <gene reference="11957"/>
                <gene reference="57423"/>
                <gene reference="11958"/>
                <gene reference="11950"/>
              </and>
              <and>
                <gene reference="18195"/>
                <gene reference="11950"/>
                <gene reference="10476"/>
                <gene reference="11958"/>
                <gene reference="627998"/>
                <gene reference="100039108"/>
                <gene reference="57423"/>
                <gene reference="11957"/>
              </and>
              <and>
                <gene reference="627998"/>
                <gene reference="18195"/>
                <gene reference="10476"/>
                <gene reference="57423"/>
                <gene reference="11950"/>
                <gene reference="11957"/>
                <gene reference="11958"/>
                <gene reference="228033"/>
              </and>
              <and>
                <gene reference="228033"/>
                <gene reference="18195"/>
                <gene reference="11957"/>
                <gene reference="10476"/>
                <gene reference="11958"/>
                <gene reference="11950"/>
                <gene reference="627998"/>
                <gene reference="57423"/>
              </and>
              <and>
                <gene reference="228033"/>
                <gene reference="18195"/>
                <gene reference="11957"/>
                <gene reference="11950"/>
                <gene reference="10476"/>
                <gene reference="11958"/>
                <gene reference="627998"/>
                <gene reference="57423"/>
              </and>
              <and>
                <gene reference="627998"/>
                <gene reference="18195"/>
                <gene reference="10476"/>
                <gene reference="11950"/>
                <gene reference="11957"/>
                <gene reference="57423"/>
                <gene reference="11958"/>
                <gene reference="11951"/>
              </and>
              <and>
                <gene reference="627998"/>
                <gene reference="18195"/>
                <gene reference="10476"/>
                <gene reference="11950"/>
                <gene reference="57423"/>
                <gene reference="228033"/>
                <gene reference="11957"/>
                <gene reference="11958"/>
              </and>
              <and>
                <gene reference="627998"/>
                <gene reference="18195"/>
                <gene reference="11951"/>
                <gene reference="57423"/>
                <gene reference="11950"/>
                <gene reference="10476"/>
                <gene reference="11957"/>
                <gene reference="11958"/>
              </and>
              <and>
                <gene reference="627998"/>
                <gene reference="18195"/>
                <gene reference="11951"/>
                <gene reference="57423"/>
                <gene reference="10476"/>
                <gene reference="11950"/>
                <gene reference="11957"/>
                <gene reference="11958"/>
              </and>
              <and>
                <gene reference="627998"/>
                <gene reference="18195"/>
                <gene reference="10476"/>
                <gene reference="11957"/>
                <gene reference="57423"/>
                <gene reference="100039108"/>
                <gene reference="11958"/>
                <gene reference="11950"/>
              </and>
              <and>
                <gene reference="627998"/>
                <gene reference="18195"/>
                <gene reference="10476"/>
                <gene reference="57423"/>
                <gene reference="100039108"/>
                <gene reference="11950"/>
                <gene reference="11957"/>
                <gene reference="11958"/>
              </and>
              <and>
                <gene reference="18195"/>
                <gene reference="10476"/>
                <gene reference="11950"/>
                <gene reference="11958"/>
                <gene reference="627998"/>
                <gene reference="100039108"/>
                <gene reference="57423"/>
                <gene reference="11957"/>
              </and>
              <and>
                <gene reference="228033"/>
                <gene reference="18195"/>
                <gene reference="10476"/>
                <gene reference="11958"/>
                <gene reference="11950"/>
                <gene reference="627998"/>
                <gene reference="57423"/>
                <gene reference="11957"/>
              </and>
              <and>
                <gene reference="228033"/>
                <gene reference="18195"/>
                <gene reference="11950"/>
                <gene reference="10476"/>
                <gene reference="11957"/>
                <gene reference="11958"/>
                <gene reference="627998"/>
                <gene reference="57423"/>
              </and>
              <and>
                <gene reference="18195"/>
                <gene reference="11957"/>
                <gene reference="10476"/>
                <gene reference="11958"/>
                <gene reference="11950"/>
                <gene reference="627998"/>
                <gene reference="57423"/>
                <gene reference="228033"/>
              </and>
              <and>
                <gene reference="627998"/>
                <gene reference="18195"/>
                <gene reference="10476"/>
                <gene reference="11950"/>
                <gene reference="57423"/>
                <gene reference="11957"/>
                <gene reference="228033"/>
                <gene reference="11958"/>
              </and>
              <and>
                <gene reference="228033"/>
                <gene reference="18195"/>
                <gene reference="10476"/>
                <gene reference="11950"/>
                <gene reference="11958"/>
                <gene reference="627998"/>
                <gene reference="57423"/>
                <gene reference="11957"/>
              </and>
              <and>
                <gene reference="627998"/>
                <gene reference="18195"/>
                <gene reference="10476"/>
                <gene reference="57423"/>
                <gene reference="11957"/>
                <gene reference="11958"/>
                <gene reference="11951"/>
                <gene reference="11950"/>
              </and>
              <and>
                <gene reference="100039108"/>
                <gene reference="18195"/>
                <gene reference="57423"/>
                <gene reference="10476"/>
                <gene reference="11958"/>
                <gene reference="11950"/>
                <gene reference="627998"/>
                <gene reference="11957"/>
              </and>
              <and>
                <gene reference="18195"/>
                <gene reference="10476"/>
                <gene reference="11958"/>
                <gene reference="228033"/>
                <gene reference="11950"/>
                <gene reference="627998"/>
                <gene reference="57423"/>
                <gene reference="11957"/>
              </and>
              <and>
                <gene reference="627998"/>
                <gene reference="18195"/>
                <gene reference="10476"/>
                <gene reference="11951"/>
                <gene reference="11950"/>
                <gene reference="11957"/>
                <gene reference="57423"/>
                <gene reference="11958"/>
              </and>
              <and>
                <gene reference="627998"/>
                <gene reference="18195"/>
                <gene reference="10476"/>
                <gene reference="11957"/>
                <gene reference="57423"/>
                <gene reference="11958"/>
                <gene reference="228033"/>
                <gene reference="11950"/>
              </and>
              <and>
                <gene reference="18195"/>
                <gene reference="57423"/>
                <gene reference="10476"/>
                <gene reference="11957"/>
                <gene reference="11958"/>
                <gene reference="228033"/>
                <gene reference="11950"/>
                <gene reference="627998"/>
              </and>
              <and>
                <gene reference="18195"/>
                <gene reference="11957"/>
                <gene reference="10476"/>
                <gene reference="11950"/>
                <gene reference="11958"/>
                <gene reference="228033"/>
                <gene reference="627998"/>
                <gene reference="57423"/>
              </and>
              <and>
                <gene reference="18195"/>
                <gene reference="10476"/>
                <gene reference="11958"/>
                <gene reference="228033"/>
                <gene reference="11950"/>
                <gene reference="627998"/>
                <gene reference="11957"/>
                <gene reference="57423"/>
              </and>
              <and>
                <gene reference="627998"/>
                <gene reference="18195"/>
                <gene reference="10476"/>
                <gene reference="57423"/>
                <gene reference="11950"/>
                <gene reference="11957"/>
                <gene reference="11958"/>
                <gene reference="228033"/>
              </and>
              <and>
                <gene reference="18195"/>
                <gene reference="10476"/>
                <gene reference="11958"/>
                <gene reference="11950"/>
                <gene reference="627998"/>
                <gene reference="100039108"/>
                <gene reference="57423"/>
                <gene reference="11957"/>
              </and>
              <and>
                <gene reference="627998"/>
                <gene reference="18195"/>
                <gene reference="10476"/>
                <gene reference="57423"/>
                <gene reference="11957"/>
                <gene reference="11958"/>
                <gene reference="11951"/>
                <gene reference="11950"/>
              </and>
              <and>
                <gene reference="18195"/>
                <gene reference="10476"/>
                <gene reference="11950"/>
                <gene reference="11958"/>
                <gene reference="627998"/>
                <gene reference="100039108"/>
                <gene reference="57423"/>
                <gene reference="11957"/>
              </and>
              <and>
                <gene reference="627998"/>
                <gene reference="228033"/>
                <gene reference="18195"/>
                <gene reference="10476"/>
                <gene reference="11950"/>
                <gene reference="57423"/>
                <gene reference="11957"/>
                <gene reference="11958"/>
              </and>
              <and>
                <gene reference="627998"/>
                <gene reference="18195"/>
                <gene reference="10476"/>
                <gene reference="11957"/>
                <gene reference="11950"/>
                <gene reference="57423"/>
                <gene reference="11958"/>
                <gene reference="11951"/>
              </and>
              <and>
                <gene reference="228033"/>
                <gene reference="18195"/>
                <gene reference="10476"/>
                <gene reference="11950"/>
                <gene reference="11958"/>
                <gene reference="627998"/>
                <gene reference="11957"/>
                <gene reference="57423"/>
              </and>
              <and>
                <gene reference="627998"/>
                <gene reference="228033"/>
                <gene reference="18195"/>
                <gene reference="10476"/>
                <gene reference="57423"/>
                <gene reference="11950"/>
                <gene reference="11957"/>
                <gene reference="11958"/>
              </and>
              <and>
                <gene reference="627998"/>
                <gene reference="18195"/>
                <gene reference="10476"/>
                <gene reference="100039108"/>
                <gene reference="11957"/>
                <gene reference="57423"/>
                <gene reference="11958"/>
                <gene reference="11950"/>
              </and>
              <and>
                <gene reference="627998"/>
                <gene reference="18195"/>
                <gene reference="10476"/>
                <gene reference="11951"/>
                <gene reference="57423"/>
                <gene reference="11957"/>
                <gene reference="11958"/>
                <gene reference="11950"/>
              </and>
              <and>
                <gene reference="18195"/>
                <gene reference="11957"/>
                <gene reference="11950"/>
                <gene reference="10476"/>
                <gene reference="11958"/>
                <gene reference="228033"/>
                <gene reference="627998"/>
                <gene reference="57423"/>
              </and>
              <and>
                <gene reference="228033"/>
                <gene reference="18195"/>
                <gene reference="11957"/>
                <gene reference="57423"/>
                <gene reference="10476"/>
                <gene reference="11950"/>
                <gene reference="11958"/>
                <gene reference="627998"/>
              </and>
              <and>
                <gene reference="627998"/>
                <gene reference="18195"/>
                <gene reference="10476"/>
                <gene reference="11957"/>
                <gene reference="11950"/>
                <gene reference="57423"/>
                <gene reference="228033"/>
                <gene reference="11958"/>
              </and>
              <and>
                <gene reference="100039108"/>
                <gene reference="18195"/>
                <gene reference="11957"/>
                <gene reference="11950"/>
                <gene reference="10476"/>
                <gene reference="11958"/>
                <gene reference="627998"/>
                <gene reference="57423"/>
              </and>
              <and>
                <gene reference="627998"/>
                <gene reference="100039108"/>
                <gene reference="18195"/>
                <gene reference="10476"/>
                <gene reference="11950"/>
                <gene reference="57423"/>
                <gene reference="11957"/>
                <gene reference="11958"/>
              </and>
              <and>
                <gene reference="18195"/>
                <gene reference="11957"/>
                <gene reference="10476"/>
                <gene reference="11950"/>
                <gene reference="11958"/>
                <gene reference="228033"/>
                <gene reference="627998"/>
                <gene reference="57423"/>
              </and>
              <and>
                <gene reference="627998"/>
                <gene reference="18195"/>
                <gene reference="10476"/>
                <gene reference="57423"/>
                <gene reference="11950"/>
                <gene reference="11957"/>
                <gene reference="11958"/>
                <gene reference="228033"/>
              </and>
              <and>
                <gene reference="18195"/>
                <gene reference="11957"/>
                <gene reference="10476"/>
                <gene reference="11958"/>
                <gene reference="11951"/>
                <gene reference="11950"/>
                <gene reference="627998"/>
                <gene reference="57423"/>
              </and>
              <and>
                <gene reference="627998"/>
                <gene reference="228033"/>
                <gene reference="18195"/>
                <gene reference="10476"/>
                <gene reference="11957"/>
                <gene reference="11950"/>
                <gene reference="57423"/>
                <gene reference="11958"/>
              </and>
              <and>
                <gene reference="627998"/>
                <gene reference="18195"/>
                <gene reference="10476"/>
                <gene reference="100039108"/>
                <gene reference="11950"/>
                <gene reference="11957"/>
                <gene reference="57423"/>
                <gene reference="11958"/>
              </and>
              <and>
                <gene reference="627998"/>
                <gene reference="18195"/>
                <gene reference="10476"/>
                <gene reference="57423"/>
                <gene reference="11957"/>
                <gene reference="11958"/>
                <gene reference="228033"/>
                <gene reference="11950"/>
              </and>
              <and>
                <gene reference="627998"/>
                <gene reference="18195"/>
                <gene reference="10476"/>
                <gene reference="11951"/>
                <gene reference="57423"/>
                <gene reference="11957"/>
                <gene reference="11958"/>
                <gene reference="11950"/>
              </and>
              <and>
                <gene reference="627998"/>
                <gene reference="100039108"/>
                <gene reference="18195"/>
                <gene reference="10476"/>
                <gene reference="11957"/>
                <gene reference="57423"/>
                <gene reference="11958"/>
                <gene reference="11950"/>
              </and>
              <and>
                <gene reference="18195"/>
                <gene reference="10476"/>
                <gene reference="11950"/>
                <gene reference="11958"/>
                <gene reference="11951"/>
                <gene reference="627998"/>
                <gene reference="57423"/>
                <gene reference="11957"/>
              </and>
              <and>
                <gene reference="18195"/>
                <gene reference="11957"/>
                <gene reference="10476"/>
                <gene reference="11958"/>
                <gene reference="11950"/>
                <gene reference="627998"/>
                <gene reference="100039108"/>
                <gene reference="57423"/>
              </and>
              <and>
                <gene reference="627998"/>
                <gene reference="18195"/>
                <gene reference="10476"/>
                <gene reference="11950"/>
                <gene reference="57423"/>
                <gene reference="100039108"/>
                <gene reference="11957"/>
                <gene reference="11958"/>
              </and>
              <and>
                <gene reference="627998"/>
                <gene reference="100039108"/>
                <gene reference="18195"/>
                <gene reference="10476"/>
                <gene reference="57423"/>
                <gene reference="11950"/>
                <gene reference="11957"/>
                <gene reference="11958"/>
              </and>
              <and>
                <gene reference="627998"/>
                <gene reference="18195"/>
                <gene reference="10476"/>
                <gene reference="11950"/>
                <gene reference="57423"/>
                <gene reference="11957"/>
                <gene reference="228033"/>
                <gene reference="11958"/>
              </and>
              <and>
                <gene reference="228033"/>
                <gene reference="18195"/>
                <gene reference="11957"/>
                <gene reference="57423"/>
                <gene reference="10476"/>
                <gene reference="11958"/>
                <gene reference="11950"/>
                <gene reference="627998"/>
              </and>
              <and>
                <gene reference="627998"/>
                <gene reference="18195"/>
                <gene reference="10476"/>
                <gene reference="11951"/>
                <gene reference="11950"/>
                <gene reference="11957"/>
                <gene reference="57423"/>
                <gene reference="11958"/>
              </and>
              <and>
                <gene reference="627998"/>
                <gene reference="18195"/>
                <gene reference="10476"/>
                <gene reference="11950"/>
                <gene reference="57423"/>
                <gene reference="11957"/>
                <gene reference="11958"/>
                <gene reference="11951"/>
              </and>
              <and>
                <gene reference="18195"/>
                <gene reference="11950"/>
                <gene reference="11958"/>
                <gene reference="228033"/>
                <gene reference="627998"/>
                <gene reference="10476"/>
                <gene reference="57423"/>
                <gene reference="11957"/>
              </and>
              <and>
                <gene reference="627998"/>
                <gene reference="18195"/>
                <gene reference="10476"/>
                <gene reference="57423"/>
                <gene reference="11950"/>
                <gene reference="100039108"/>
                <gene reference="11957"/>
                <gene reference="11958"/>
              </and>
              <and>
                <gene reference="100039108"/>
                <gene reference="18195"/>
                <gene reference="57423"/>
                <gene reference="10476"/>
                <gene reference="11950"/>
                <gene reference="11958"/>
                <gene reference="627998"/>
                <gene reference="11957"/>
              </and>
              <and>
                <gene reference="18195"/>
                <gene reference="10476"/>
                <gene reference="11958"/>
                <gene reference="11950"/>
                <gene reference="627998"/>
                <gene reference="100039108"/>
                <gene reference="57423"/>
                <gene reference="11957"/>
              </and>
              <and>
                <gene reference="627998"/>
                <gene reference="100039108"/>
                <gene reference="18195"/>
                <gene reference="10476"/>
                <gene reference="57423"/>
                <gene reference="11957"/>
                <gene reference="11958"/>
                <gene reference="11950"/>
              </and>
              <and>
                <gene reference="627998"/>
                <gene reference="18195"/>
                <gene reference="10476"/>
                <gene reference="11950"/>
                <gene reference="57423"/>
                <gene reference="11957"/>
                <gene reference="11958"/>
                <gene reference="228033"/>
              </and>
              <and>
                <gene reference="18195"/>
                <gene reference="10476"/>
                <gene reference="11958"/>
                <gene reference="11950"/>
                <gene reference="627998"/>
                <gene reference="228033"/>
                <gene reference="57423"/>
                <gene reference="11957"/>
              </and>
              <and>
                <gene reference="18195"/>
                <gene reference="57423"/>
                <gene reference="10476"/>
                <gene reference="11958"/>
                <gene reference="228033"/>
                <gene reference="11950"/>
                <gene reference="627998"/>
                <gene reference="11957"/>
              </and>
              <and>
                <gene reference="627998"/>
                <gene reference="18195"/>
                <gene reference="10476"/>
                <gene reference="57423"/>
                <gene reference="100039108"/>
                <gene reference="11957"/>
                <gene reference="11958"/>
                <gene reference="11950"/>
              </and>
              <and>
                <gene reference="18195"/>
                <gene reference="10476"/>
                <gene reference="11957"/>
                <gene reference="11958"/>
                <gene reference="11951"/>
                <gene reference="11950"/>
                <gene reference="627998"/>
                <gene reference="57423"/>
              </and>
              <and>
                <gene reference="627998"/>
                <gene reference="228033"/>
                <gene reference="18195"/>
                <gene reference="10476"/>
                <gene reference="57423"/>
                <gene reference="11950"/>
                <gene reference="11957"/>
                <gene reference="11958"/>
              </and>
              <and>
                <gene reference="627998"/>
                <gene reference="100039108"/>
                <gene reference="18195"/>
                <gene reference="10476"/>
                <gene reference="11957"/>
                <gene reference="11950"/>
                <gene reference="57423"/>
                <gene reference="11958"/>
              </and>
              <and>
                <gene reference="18195"/>
                <gene reference="11957"/>
                <gene reference="11950"/>
                <gene reference="10476"/>
                <gene reference="11958"/>
                <gene reference="627998"/>
                <gene reference="100039108"/>
                <gene reference="57423"/>
              </and>
              <and>
                <gene reference="627998"/>
                <gene reference="18195"/>
                <gene reference="10476"/>
                <gene reference="11957"/>
                <gene reference="11950"/>
                <gene reference="57423"/>
                <gene reference="11958"/>
                <gene reference="228033"/>
              </and>
              <and>
                <gene reference="627998"/>
                <gene reference="228033"/>
                <gene reference="18195"/>
                <gene reference="10476"/>
                <gene reference="11950"/>
                <gene reference="11957"/>
                <gene reference="57423"/>
                <gene reference="11958"/>
              </and>
              <and>
                <gene reference="627998"/>
                <gene reference="228033"/>
                <gene reference="18195"/>
                <gene reference="10476"/>
                <gene reference="11957"/>
                <gene reference="57423"/>
                <gene reference="11950"/>
                <gene reference="11958"/>
              </and>
              <and>
                <gene reference="100039108"/>
                <gene reference="18195"/>
                <gene reference="10476"/>
                <gene reference="11957"/>
                <gene reference="11958"/>
                <gene reference="11950"/>
                <gene reference="627998"/>
                <gene reference="57423"/>
              </and>
              <and>
                <gene reference="627998"/>
                <gene reference="18195"/>
                <gene reference="10476"/>
                <gene reference="11950"/>
                <gene reference="57423"/>
                <gene reference="228033"/>
                <gene reference="11957"/>
                <gene reference="11958"/>
              </and>
              <and>
                <gene reference="627998"/>
                <gene reference="100039108"/>
                <gene reference="18195"/>
                <gene reference="10476"/>
                <gene reference="11957"/>
                <gene reference="11950"/>
                <gene reference="57423"/>
                <gene reference="11958"/>
              </and>
              <and>
                <gene reference="18195"/>
                <gene reference="11957"/>
                <gene reference="10476"/>
                <gene reference="11958"/>
                <gene reference="228033"/>
                <gene reference="11950"/>
                <gene reference="627998"/>
                <gene reference="57423"/>
              </and>
              <and>
                <gene reference="627998"/>
                <gene reference="228033"/>
                <gene reference="18195"/>
                <gene reference="57423"/>
                <gene reference="10476"/>
                <gene reference="11950"/>
                <gene reference="11957"/>
                <gene reference="11958"/>
              </and>
              <and>
                <gene reference="18195"/>
                <gene reference="11957"/>
                <gene reference="10476"/>
                <gene reference="11950"/>
                <gene reference="11958"/>
                <gene reference="627998"/>
                <gene reference="100039108"/>
                <gene reference="57423"/>
              </and>
              <and>
                <gene reference="627998"/>
                <gene reference="18195"/>
                <gene reference="10476"/>
                <gene reference="11950"/>
                <gene reference="11957"/>
                <gene reference="57423"/>
                <gene reference="11958"/>
                <gene reference="228033"/>
              </and>
              <and>
                <gene reference="627998"/>
                <gene reference="18195"/>
                <gene reference="10476"/>
                <gene reference="57423"/>
                <gene reference="228033"/>
                <gene reference="11957"/>
                <gene reference="11958"/>
                <gene reference="11950"/>
              </and>
              <and>
                <gene reference="627998"/>
                <gene reference="18195"/>
                <gene reference="11951"/>
                <gene reference="57423"/>
                <gene reference="10476"/>
                <gene reference="11957"/>
                <gene reference="11958"/>
                <gene reference="11950"/>
              </and>
              <and>
                <gene reference="627998"/>
                <gene reference="18195"/>
                <gene reference="11951"/>
                <gene reference="11950"/>
                <gene reference="10476"/>
                <gene reference="11957"/>
                <gene reference="57423"/>
                <gene reference="11958"/>
              </and>
              <and>
                <gene reference="627998"/>
                <gene reference="228033"/>
                <gene reference="18195"/>
                <gene reference="10476"/>
                <gene reference="11950"/>
                <gene reference="57423"/>
                <gene reference="11957"/>
                <gene reference="11958"/>
              </and>
              <and>
                <gene reference="100039108"/>
                <gene reference="18195"/>
                <gene reference="10476"/>
                <gene reference="11950"/>
                <gene reference="11958"/>
                <gene reference="627998"/>
                <gene reference="57423"/>
                <gene reference="11957"/>
              </and>
              <and>
                <gene reference="100039108"/>
                <gene reference="18195"/>
                <gene reference="10476"/>
                <gene reference="11950"/>
                <gene reference="11958"/>
                <gene reference="627998"/>
                <gene reference="57423"/>
                <gene reference="11957"/>
              </and>
              <and>
                <gene reference="100039108"/>
                <gene reference="18195"/>
                <gene reference="11957"/>
                <gene reference="11950"/>
                <gene reference="10476"/>
                <gene reference="11958"/>
                <gene reference="627998"/>
                <gene reference="57423"/>
              </and>
              <and>
                <gene reference="627998"/>
                <gene reference="18195"/>
                <gene reference="11951"/>
                <gene reference="11957"/>
                <gene reference="11950"/>
                <gene reference="10476"/>
                <gene reference="57423"/>
                <gene reference="11958"/>
              </and>
              <and>
                <gene reference="18195"/>
                <gene reference="10476"/>
                <gene reference="11950"/>
                <gene reference="11958"/>
                <gene reference="627998"/>
                <gene reference="228033"/>
                <gene reference="57423"/>
                <gene reference="11957"/>
              </and>
              <and>
                <gene reference="627998"/>
                <gene reference="18195"/>
                <gene reference="10476"/>
                <gene reference="11957"/>
                <gene reference="11950"/>
                <gene reference="100039108"/>
                <gene reference="57423"/>
                <gene reference="11958"/>
              </and>
              <and>
                <gene reference="627998"/>
                <gene reference="18195"/>
                <gene reference="10476"/>
                <gene reference="11957"/>
                <gene reference="11950"/>
                <gene reference="57423"/>
                <gene reference="228033"/>
                <gene reference="11958"/>
              </and>
              <and>
                <gene reference="627998"/>
                <gene reference="228033"/>
                <gene reference="18195"/>
                <gene reference="10476"/>
                <gene reference="11957"/>
                <gene reference="57423"/>
                <gene reference="11958"/>
                <gene reference="11950"/>
              </and>
              <and>
                <gene reference="18195"/>
                <gene reference="11950"/>
                <gene reference="10476"/>
                <gene reference="11958"/>
                <gene reference="11951"/>
                <gene reference="627998"/>
                <gene reference="57423"/>
                <gene reference="11957"/>
              </and>
              <and>
                <gene reference="18195"/>
                <gene reference="11950"/>
                <gene reference="10476"/>
                <gene reference="11958"/>
                <gene reference="11951"/>
                <gene reference="627998"/>
                <gene reference="57423"/>
                <gene reference="11957"/>
              </and>
              <and>
                <gene reference="228033"/>
                <gene reference="18195"/>
                <gene reference="11950"/>
                <gene reference="10476"/>
                <gene reference="11957"/>
                <gene reference="11958"/>
                <gene reference="627998"/>
                <gene reference="57423"/>
              </and>
              <and>
                <gene reference="627998"/>
                <gene reference="18195"/>
                <gene reference="11951"/>
                <gene reference="57423"/>
                <gene reference="10476"/>
                <gene reference="11957"/>
                <gene reference="11958"/>
                <gene reference="11950"/>
              </and>
              <and>
                <gene reference="627998"/>
                <gene reference="18195"/>
                <gene reference="11951"/>
                <gene reference="11950"/>
                <gene reference="57423"/>
                <gene reference="10476"/>
                <gene reference="11957"/>
                <gene reference="11958"/>
              </and>
              <and>
                <gene reference="18195"/>
                <gene reference="10476"/>
                <gene reference="11950"/>
                <gene reference="11957"/>
                <gene reference="11958"/>
                <gene reference="11951"/>
                <gene reference="627998"/>
                <gene reference="57423"/>
              </and>
              <and>
                <gene reference="627998"/>
                <gene reference="228033"/>
                <gene reference="18195"/>
                <gene reference="10476"/>
                <gene reference="57423"/>
                <gene reference="11957"/>
                <gene reference="11958"/>
                <gene reference="11950"/>
              </and>
              <and>
                <gene reference="228033"/>
                <gene reference="18195"/>
                <gene reference="57423"/>
                <gene reference="10476"/>
                <gene reference="11950"/>
                <gene reference="11957"/>
                <gene reference="11958"/>
                <gene reference="627998"/>
              </and>
              <and>
                <gene reference="627998"/>
                <gene reference="100039108"/>
                <gene reference="18195"/>
                <gene reference="10476"/>
                <gene reference="57423"/>
                <gene reference="11950"/>
                <gene reference="11957"/>
                <gene reference="11958"/>
              </and>
              <and>
                <gene reference="18195"/>
                <gene reference="11950"/>
                <gene reference="10476"/>
                <gene reference="11958"/>
                <gene reference="627998"/>
                <gene reference="57423"/>
                <gene reference="11957"/>
                <gene reference="228033"/>
              </and>
              <and>
                <gene reference="627998"/>
                <gene reference="228033"/>
                <gene reference="18195"/>
                <gene reference="10476"/>
                <gene reference="57423"/>
                <gene reference="11957"/>
                <gene reference="11958"/>
                <gene reference="11950"/>
              </and>
              <and>
                <gene reference="100039108"/>
                <gene reference="18195"/>
                <gene reference="10476"/>
                <gene reference="11958"/>
                <gene reference="11950"/>
                <gene reference="627998"/>
                <gene reference="57423"/>
                <gene reference="11957"/>
              </and>
              <and>
                <gene reference="627998"/>
                <gene reference="18195"/>
                <gene reference="10476"/>
                <gene reference="57423"/>
                <gene reference="11957"/>
                <gene reference="11958"/>
                <gene reference="228033"/>
                <gene reference="11950"/>
              </and>
              <and>
                <gene reference="18195"/>
                <gene reference="11950"/>
                <gene reference="10476"/>
                <gene reference="11957"/>
                <gene reference="11958"/>
                <gene reference="228033"/>
                <gene reference="627998"/>
                <gene reference="57423"/>
              </and>
              <and>
                <gene reference="627998"/>
                <gene reference="18195"/>
                <gene reference="10476"/>
                <gene reference="57423"/>
                <gene reference="11950"/>
                <gene reference="11957"/>
                <gene reference="11958"/>
                <gene reference="228033"/>
              </and>
              <and>
                <gene reference="627998"/>
                <gene reference="18195"/>
                <gene reference="10476"/>
                <gene reference="11951"/>
                <gene reference="57423"/>
                <gene reference="11957"/>
                <gene reference="11958"/>
                <gene reference="11950"/>
              </and>
              <and>
                <gene reference="18195"/>
                <gene reference="10476"/>
                <gene reference="11950"/>
                <gene reference="11957"/>
                <gene reference="11958"/>
                <gene reference="228033"/>
                <gene reference="627998"/>
                <gene reference="57423"/>
              </and>
              <and>
                <gene reference="627998"/>
                <gene reference="18195"/>
                <gene reference="10476"/>
                <gene reference="57423"/>
                <gene reference="100039108"/>
                <gene reference="11950"/>
                <gene reference="11957"/>
                <gene reference="11958"/>
              </and>
              <and>
                <gene reference="627998"/>
                <gene reference="18195"/>
                <gene reference="10476"/>
                <gene reference="11957"/>
                <gene reference="57423"/>
                <gene reference="228033"/>
                <gene reference="11958"/>
                <gene reference="11950"/>
              </and>
              <and>
                <gene reference="627998"/>
                <gene reference="18195"/>
                <gene reference="10476"/>
                <gene reference="11957"/>
                <gene reference="57423"/>
                <gene reference="11958"/>
                <gene reference="11951"/>
                <gene reference="11950"/>
              </and>
              <and>
                <gene reference="627998"/>
                <gene reference="18195"/>
                <gene reference="10476"/>
                <gene reference="11950"/>
                <gene reference="57423"/>
                <gene reference="11957"/>
                <gene reference="11958"/>
                <gene reference="228033"/>
              </and>
              <and>
                <gene reference="627998"/>
                <gene reference="18195"/>
                <gene reference="10476"/>
                <gene reference="11951"/>
                <gene reference="11950"/>
                <gene reference="57423"/>
                <gene reference="11957"/>
                <gene reference="11958"/>
              </and>
              <and>
                <gene reference="627998"/>
                <gene reference="228033"/>
                <gene reference="18195"/>
                <gene reference="10476"/>
                <gene reference="11950"/>
                <gene reference="57423"/>
                <gene reference="11957"/>
                <gene reference="11958"/>
              </and>
              <and>
                <gene reference="627998"/>
                <gene reference="18195"/>
                <gene reference="10476"/>
                <gene reference="11957"/>
                <gene reference="57423"/>
                <gene reference="11958"/>
                <gene reference="11951"/>
                <gene reference="11950"/>
              </and>
              <and>
                <gene reference="18195"/>
                <gene reference="10476"/>
                <gene reference="11958"/>
                <gene reference="11951"/>
                <gene reference="11950"/>
                <gene reference="627998"/>
                <gene reference="57423"/>
                <gene reference="11957"/>
              </and>
              <and>
                <gene reference="18195"/>
                <gene reference="11950"/>
                <gene reference="10476"/>
                <gene reference="11958"/>
                <gene reference="228033"/>
                <gene reference="627998"/>
                <gene reference="57423"/>
                <gene reference="11957"/>
              </and>
              <and>
                <gene reference="11951"/>
                <gene reference="18195"/>
                <gene reference="11950"/>
                <gene reference="11957"/>
                <gene reference="57423"/>
                <gene reference="10476"/>
                <gene reference="11958"/>
                <gene reference="627998"/>
              </and>
              <and>
                <gene reference="18195"/>
                <gene reference="10476"/>
                <gene reference="11950"/>
                <gene reference="11958"/>
                <gene reference="228033"/>
                <gene reference="627998"/>
                <gene reference="57423"/>
                <gene reference="11957"/>
              </and>
              <and>
                <gene reference="18195"/>
                <gene reference="11950"/>
                <gene reference="10476"/>
                <gene reference="11958"/>
                <gene reference="11951"/>
                <gene reference="627998"/>
                <gene reference="57423"/>
                <gene reference="11957"/>
              </and>
              <and>
                <gene reference="18195"/>
                <gene reference="10476"/>
                <gene reference="11958"/>
                <gene reference="228033"/>
                <gene reference="11950"/>
                <gene reference="627998"/>
                <gene reference="57423"/>
                <gene reference="11957"/>
              </and>
              <and>
                <gene reference="627998"/>
                <gene reference="18195"/>
                <gene reference="10476"/>
                <gene reference="11957"/>
                <gene reference="11950"/>
                <gene reference="57423"/>
                <gene reference="100039108"/>
                <gene reference="11958"/>
              </and>
              <and>
                <gene reference="627998"/>
                <gene reference="18195"/>
                <gene reference="10476"/>
                <gene reference="57423"/>
                <gene reference="11957"/>
                <gene reference="11958"/>
                <gene reference="228033"/>
                <gene reference="11950"/>
              </and>
              <and>
                <gene reference="627998"/>
                <gene reference="18195"/>
                <gene reference="10476"/>
                <gene reference="11951"/>
                <gene reference="11950"/>
                <gene reference="11957"/>
                <gene reference="57423"/>
                <gene reference="11958"/>
              </and>
              <and>
                <gene reference="100039108"/>
                <gene reference="18195"/>
                <gene reference="11957"/>
                <gene reference="10476"/>
                <gene reference="11958"/>
                <gene reference="11950"/>
                <gene reference="627998"/>
                <gene reference="57423"/>
              </and>
              <and>
                <gene reference="18195"/>
                <gene reference="57423"/>
                <gene reference="10476"/>
                <gene reference="11950"/>
                <gene reference="11958"/>
                <gene reference="11951"/>
                <gene reference="627998"/>
                <gene reference="11957"/>
              </and>
              <and>
                <gene reference="627998"/>
                <gene reference="18195"/>
                <gene reference="10476"/>
                <gene reference="57423"/>
                <gene reference="100039108"/>
                <gene reference="11950"/>
                <gene reference="11957"/>
                <gene reference="11958"/>
              </and>
              <and>
                <gene reference="627998"/>
                <gene reference="18195"/>
                <gene reference="10476"/>
                <gene reference="11950"/>
                <gene reference="11957"/>
                <gene reference="57423"/>
                <gene reference="11958"/>
                <gene reference="228033"/>
              </and>
              <and>
                <gene reference="18195"/>
                <gene reference="10476"/>
                <gene reference="11950"/>
                <gene reference="11958"/>
                <gene reference="11951"/>
                <gene reference="627998"/>
                <gene reference="57423"/>
                <gene reference="11957"/>
              </and>
              <and>
                <gene reference="18195"/>
                <gene reference="11957"/>
                <gene reference="57423"/>
                <gene reference="10476"/>
                <gene reference="11950"/>
                <gene reference="11958"/>
                <gene reference="11951"/>
                <gene reference="627998"/>
              </and>
              <and>
                <gene reference="228033"/>
                <gene reference="18195"/>
                <gene reference="11950"/>
                <gene reference="10476"/>
                <gene reference="11958"/>
                <gene reference="627998"/>
                <gene reference="57423"/>
                <gene reference="11957"/>
              </and>
              <and>
                <gene reference="18195"/>
                <gene reference="11950"/>
                <gene reference="10476"/>
                <gene reference="11958"/>
                <gene reference="228033"/>
                <gene reference="627998"/>
                <gene reference="57423"/>
                <gene reference="11957"/>
              </and>
              <and>
                <gene reference="627998"/>
                <gene reference="100039108"/>
                <gene reference="18195"/>
                <gene reference="10476"/>
                <gene reference="57423"/>
                <gene reference="11950"/>
                <gene reference="11957"/>
                <gene reference="11958"/>
              </and>
              <and>
                <gene reference="228033"/>
                <gene reference="18195"/>
                <gene reference="10476"/>
                <gene reference="11958"/>
                <gene reference="11950"/>
                <gene reference="627998"/>
                <gene reference="57423"/>
                <gene reference="11957"/>
              </and>
              <and>
                <gene reference="627998"/>
                <gene reference="100039108"/>
                <gene reference="18195"/>
                <gene reference="10476"/>
                <gene reference="57423"/>
                <gene reference="11957"/>
                <gene reference="11958"/>
                <gene reference="11950"/>
              </and>
              <and>
                <gene reference="627998"/>
                <gene reference="18195"/>
                <gene reference="10476"/>
                <gene reference="11950"/>
                <gene reference="57423"/>
                <gene reference="11957"/>
                <gene reference="11958"/>
                <gene reference="11951"/>
              </and>
              <and>
                <gene reference="627998"/>
                <gene reference="18195"/>
                <gene reference="11951"/>
                <gene reference="10476"/>
                <gene reference="11950"/>
                <gene reference="57423"/>
                <gene reference="11957"/>
                <gene reference="11958"/>
              </and>
              <and>
                <gene reference="18195"/>
                <gene reference="57423"/>
                <gene reference="10476"/>
                <gene reference="11958"/>
                <gene reference="11951"/>
                <gene reference="11950"/>
                <gene reference="627998"/>
                <gene reference="11957"/>
              </and>
              <and>
                <gene reference="627998"/>
                <gene reference="18195"/>
                <gene reference="11951"/>
                <gene reference="11957"/>
                <gene reference="57423"/>
                <gene reference="10476"/>
                <gene reference="11950"/>
                <gene reference="11958"/>
              </and>
              <and>
                <gene reference="18195"/>
                <gene reference="57423"/>
                <gene reference="10476"/>
                <gene reference="11950"/>
                <gene reference="11957"/>
                <gene reference="11958"/>
                <gene reference="627998"/>
                <gene reference="228033"/>
              </and>
              <and>
                <gene reference="18195"/>
                <gene reference="10476"/>
                <gene reference="11957"/>
                <gene reference="11958"/>
                <gene reference="228033"/>
                <gene reference="11950"/>
                <gene reference="627998"/>
                <gene reference="57423"/>
              </and>
              <and>
                <gene reference="627998"/>
                <gene reference="18195"/>
                <gene reference="10476"/>
                <gene reference="11950"/>
                <gene reference="100039108"/>
                <gene reference="11957"/>
                <gene reference="57423"/>
                <gene reference="11958"/>
              </and>
              <and>
                <gene reference="228033"/>
                <gene reference="18195"/>
                <gene reference="10476"/>
                <gene reference="11958"/>
                <gene reference="11950"/>
                <gene reference="627998"/>
                <gene reference="57423"/>
                <gene reference="11957"/>
              </and>
              <and>
                <gene reference="627998"/>
                <gene reference="100039108"/>
                <gene reference="18195"/>
                <gene reference="10476"/>
                <gene reference="57423"/>
                <gene reference="11957"/>
                <gene reference="11958"/>
                <gene reference="11950"/>
              </and>
              <and>
                <gene reference="627998"/>
                <gene reference="100039108"/>
                <gene reference="18195"/>
                <gene reference="10476"/>
                <gene reference="11950"/>
                <gene reference="57423"/>
                <gene reference="11957"/>
                <gene reference="11958"/>
              </and>
              <and>
                <gene reference="627998"/>
                <gene reference="18195"/>
                <gene reference="10476"/>
                <gene reference="57423"/>
                <gene reference="11957"/>
                <gene reference="11958"/>
                <gene reference="11951"/>
                <gene reference="11950"/>
              </and>
              <and>
                <gene reference="627998"/>
                <gene reference="18195"/>
                <gene reference="10476"/>
                <gene reference="11957"/>
                <gene reference="11950"/>
                <gene reference="57423"/>
                <gene reference="11958"/>
                <gene reference="228033"/>
              </and>
              <and>
                <gene reference="627998"/>
                <gene reference="18195"/>
                <gene reference="10476"/>
                <gene reference="11951"/>
                <gene reference="57423"/>
                <gene reference="11950"/>
                <gene reference="11957"/>
                <gene reference="11958"/>
              </and>
              <and>
                <gene reference="18195"/>
                <gene reference="11957"/>
                <gene reference="10476"/>
                <gene reference="11950"/>
                <gene reference="11958"/>
                <gene reference="11951"/>
                <gene reference="627998"/>
                <gene reference="57423"/>
              </and>
              <and>
                <gene reference="627998"/>
                <gene reference="18195"/>
                <gene reference="10476"/>
                <gene reference="11957"/>
                <gene reference="57423"/>
                <gene reference="228033"/>
                <gene reference="11958"/>
                <gene reference="11950"/>
              </and>
              <and>
                <gene reference="627998"/>
                <gene reference="228033"/>
                <gene reference="18195"/>
                <gene reference="10476"/>
                <gene reference="57423"/>
                <gene reference="11957"/>
                <gene reference="11958"/>
                <gene reference="11950"/>
              </and>
              <and>
                <gene reference="18195"/>
                <gene reference="11950"/>
                <gene reference="10476"/>
                <gene reference="11958"/>
                <gene reference="627998"/>
                <gene reference="100039108"/>
                <gene reference="11957"/>
                <gene reference="57423"/>
              </and>
              <and>
                <gene reference="100039108"/>
                <gene reference="18195"/>
                <gene reference="11957"/>
                <gene reference="10476"/>
                <gene reference="11950"/>
                <gene reference="11958"/>
                <gene reference="627998"/>
                <gene reference="57423"/>
              </and>
              <and>
                <gene reference="627998"/>
                <gene reference="100039108"/>
                <gene reference="18195"/>
                <gene reference="10476"/>
                <gene reference="57423"/>
                <gene reference="11950"/>
                <gene reference="11957"/>
                <gene reference="11958"/>
              </and>
              <and>
                <gene reference="18195"/>
                <gene reference="11950"/>
                <gene reference="11957"/>
                <gene reference="11958"/>
                <gene reference="627998"/>
                <gene reference="10476"/>
                <gene reference="57423"/>
                <gene reference="228033"/>
              </and>
              <and>
                <gene reference="627998"/>
                <gene reference="18195"/>
                <gene reference="10476"/>
                <gene reference="11951"/>
                <gene reference="57423"/>
                <gene reference="11957"/>
                <gene reference="11958"/>
                <gene reference="11950"/>
              </and>
              <and>
                <gene reference="627998"/>
                <gene reference="18195"/>
                <gene reference="10476"/>
                <gene reference="11951"/>
                <gene reference="57423"/>
                <gene reference="11950"/>
                <gene reference="11957"/>
                <gene reference="11958"/>
              </and>
              <and>
                <gene reference="627998"/>
                <gene reference="18195"/>
                <gene reference="10476"/>
                <gene reference="57423"/>
                <gene reference="100039108"/>
                <gene reference="11957"/>
                <gene reference="11958"/>
                <gene reference="11950"/>
              </and>
              <and>
                <gene reference="627998"/>
                <gene reference="228033"/>
                <gene reference="18195"/>
                <gene reference="10476"/>
                <gene reference="57423"/>
                <gene reference="11950"/>
                <gene reference="11957"/>
                <gene reference="11958"/>
              </and>
              <and>
                <gene reference="627998"/>
                <gene reference="18195"/>
                <gene reference="10476"/>
                <gene reference="11957"/>
                <gene reference="57423"/>
                <gene reference="11950"/>
                <gene reference="100039108"/>
                <gene reference="11958"/>
              </and>
              <and>
                <gene reference="627998"/>
                <gene reference="18195"/>
                <gene reference="10476"/>
                <gene reference="57423"/>
                <gene reference="11957"/>
                <gene reference="11958"/>
                <gene reference="228033"/>
                <gene reference="11950"/>
              </and>
              <and>
                <gene reference="627998"/>
                <gene reference="18195"/>
                <gene reference="11951"/>
                <gene reference="57423"/>
                <gene reference="10476"/>
                <gene reference="11957"/>
                <gene reference="11958"/>
                <gene reference="11950"/>
              </and>
              <and>
                <gene reference="18195"/>
                <gene reference="10476"/>
                <gene reference="11958"/>
                <gene reference="11951"/>
                <gene reference="11950"/>
                <gene reference="627998"/>
                <gene reference="11957"/>
                <gene reference="57423"/>
              </and>
              <and>
                <gene reference="627998"/>
                <gene reference="18195"/>
                <gene reference="10476"/>
                <gene reference="57423"/>
                <gene reference="11950"/>
                <gene reference="11957"/>
                <gene reference="11958"/>
                <gene reference="11951"/>
              </and>
              <and>
                <gene reference="228033"/>
                <gene reference="18195"/>
                <gene reference="57423"/>
                <gene reference="11950"/>
                <gene reference="10476"/>
                <gene reference="11958"/>
                <gene reference="627998"/>
                <gene reference="11957"/>
              </and>
              <and>
                <gene reference="627998"/>
                <gene reference="18195"/>
                <gene reference="10476"/>
                <gene reference="57423"/>
                <gene reference="11957"/>
                <gene reference="228033"/>
                <gene reference="11958"/>
                <gene reference="11950"/>
              </and>
              <and>
                <gene reference="627998"/>
                <gene reference="18195"/>
                <gene reference="10476"/>
                <gene reference="57423"/>
                <gene reference="11950"/>
                <gene reference="11957"/>
                <gene reference="11958"/>
                <gene reference="228033"/>
              </and>
              <and>
                <gene reference="627998"/>
                <gene reference="100039108"/>
                <gene reference="18195"/>
                <gene reference="10476"/>
                <gene reference="57423"/>
                <gene reference="11957"/>
                <gene reference="11958"/>
                <gene reference="11950"/>
              </and>
              <and>
                <gene reference="627998"/>
                <gene reference="18195"/>
                <gene reference="10476"/>
                <gene reference="57423"/>
                <gene reference="100039108"/>
                <gene reference="11957"/>
                <gene reference="11958"/>
                <gene reference="11950"/>
              </and>
              <and>
                <gene reference="100039108"/>
                <gene reference="18195"/>
                <gene reference="11950"/>
                <gene reference="10476"/>
                <gene reference="11957"/>
                <gene reference="11958"/>
                <gene reference="627998"/>
                <gene reference="57423"/>
              </and>
            </or>
          </and>
        </geneAssociation>
        <geneAssociation id="ga_273" reaction="R_ATPasel">
          <and>
            <or>
              <and>
                <gene reference="114143"/>
                <gene reference="11984"/>
                <gene reference="140494"/>
                <gene reference="11974"/>
                <gene reference="242341"/>
              </and>
              <and>
                <gene reference="114143"/>
                <gene reference="11984"/>
                <gene reference="140494"/>
                <gene reference="11974"/>
                <gene reference="11972"/>
              </and>
              <and>
                <gene reference="114143"/>
                <gene reference="11984"/>
                <gene reference="11974"/>
                <gene reference="11975"/>
                <gene reference="242341"/>
              </and>
              <and>
                <gene reference="114143"/>
                <gene reference="11984"/>
                <gene reference="11974"/>
                <gene reference="11975"/>
                <gene reference="11972"/>
              </and>
              <and>
                <gene reference="114143"/>
                <gene reference="11984"/>
                <gene reference="11974"/>
                <gene reference="140494"/>
                <gene reference="242341"/>
              </and>
              <and>
                <gene reference="114143"/>
                <gene reference="11984"/>
                <gene reference="11974"/>
                <gene reference="27060"/>
                <gene reference="11972"/>
              </and>
              <and>
                <gene reference="114143"/>
                <gene reference="11984"/>
                <gene reference="11974"/>
                <gene reference="242341"/>
                <gene reference="140494"/>
              </and>
              <and>
                <gene reference="114143"/>
                <gene reference="11984"/>
                <gene reference="11974"/>
                <gene reference="11972"/>
                <gene reference="21871"/>
              </and>
              <and>
                <gene reference="114143"/>
                <gene reference="11984"/>
                <gene reference="11974"/>
                <gene reference="27060"/>
                <gene reference="242341"/>
              </and>
              <and>
                <gene reference="114143"/>
                <gene reference="11984"/>
                <gene reference="11974"/>
                <gene reference="140494"/>
                <gene reference="11972"/>
              </and>
              <and>
                <gene reference="114143"/>
                <gene reference="11984"/>
                <gene reference="11974"/>
                <gene reference="242341"/>
                <gene reference="21871"/>
              </and>
              <and>
                <gene reference="114143"/>
                <gene reference="11984"/>
                <gene reference="11974"/>
                <gene reference="11972"/>
                <gene reference="140494"/>
              </and>
              <and>
                <gene reference="114143"/>
                <gene reference="11984"/>
                <gene reference="11974"/>
                <gene reference="27060"/>
                <gene reference="242341"/>
              </and>
              <and>
                <gene reference="114143"/>
                <gene reference="11984"/>
                <gene reference="11974"/>
                <gene reference="27060"/>
                <gene reference="11972"/>
              </and>
            </or>
            <or>
              <and>
                <gene reference="73834"/>
                <gene reference="66144"/>
                <gene reference="66290"/>
                <gene reference="11973"/>
                <gene reference="66335"/>
                <gene reference="11964"/>
                <gene reference="108664"/>
                <gene reference="11966"/>
              </and>
              <and>
                <gene reference="73834"/>
                <gene reference="66144"/>
                <gene reference="338375"/>
                <gene reference="110935"/>
                <gene reference="74915"/>
                <gene reference="108664"/>
                <gene reference="66335"/>
                <gene reference="11964"/>
              </and>
              <and>
                <gene reference="73834"/>
                <gene reference="108664"/>
                <gene reference="66144"/>
                <gene reference="66237"/>
                <gene reference="68775"/>
                <gene reference="110935"/>
                <gene reference="11964"/>
                <gene reference="74915"/>
              </and>
              <and>
                <gene reference="73834"/>
                <gene reference="66144"/>
                <gene reference="66335"/>
                <gene reference="66237"/>
                <gene reference="11964"/>
                <gene reference="108664"/>
                <gene reference="74915"/>
                <gene reference="11966"/>
              </and>
              <and>
                <gene reference="73834"/>
                <gene reference="66237"/>
                <gene reference="66144"/>
                <gene reference="110935"/>
                <gene reference="108664"/>
                <gene reference="11973"/>
                <gene reference="11964"/>
                <gene reference="66335"/>
              </and>
              <and>
                <gene reference="73834"/>
                <gene reference="108664"/>
                <gene reference="66237"/>
                <gene reference="66144"/>
                <gene reference="11973"/>
                <gene reference="68775"/>
                <gene reference="110935"/>
                <gene reference="11964"/>
              </and>
              <and>
                <gene reference="73834"/>
                <gene reference="108664"/>
                <gene reference="66144"/>
                <gene reference="338375"/>
                <gene reference="11973"/>
                <gene reference="68775"/>
                <gene reference="11964"/>
                <gene reference="11966"/>
              </and>
              <and>
                <gene reference="73834"/>
                <gene reference="66144"/>
                <gene reference="74915"/>
                <gene reference="338375"/>
                <gene reference="108664"/>
                <gene reference="66335"/>
                <gene reference="11964"/>
                <gene reference="11966"/>
              </and>
              <and>
                <gene reference="73834"/>
                <gene reference="66144"/>
                <gene reference="338375"/>
                <gene reference="68775"/>
                <gene reference="11973"/>
                <gene reference="11964"/>
                <gene reference="108664"/>
                <gene reference="11966"/>
              </and>
              <and>
                <gene reference="73834"/>
                <gene reference="66144"/>
                <gene reference="66237"/>
                <gene reference="110935"/>
                <gene reference="108664"/>
                <gene reference="11973"/>
                <gene reference="66335"/>
                <gene reference="11964"/>
              </and>
              <and>
                <gene reference="73834"/>
                <gene reference="66237"/>
                <gene reference="66144"/>
                <gene reference="110935"/>
                <gene reference="11964"/>
                <gene reference="108664"/>
                <gene reference="74915"/>
                <gene reference="66335"/>
              </and>
              <and>
                <gene reference="73834"/>
                <gene reference="108664"/>
                <gene reference="66144"/>
                <gene reference="68775"/>
                <gene reference="110935"/>
                <gene reference="11964"/>
                <gene reference="66290"/>
                <gene reference="74915"/>
              </and>
              <and>
                <gene reference="73834"/>
                <gene reference="108664"/>
                <gene reference="66237"/>
                <gene reference="66144"/>
                <gene reference="66335"/>
                <gene reference="110935"/>
                <gene reference="11964"/>
                <gene reference="74915"/>
              </and>
              <and>
                <gene reference="73834"/>
                <gene reference="66237"/>
                <gene reference="66144"/>
                <gene reference="108664"/>
                <gene reference="11973"/>
                <gene reference="11964"/>
                <gene reference="11966"/>
                <gene reference="66335"/>
              </and>
              <and>
                <gene reference="73834"/>
                <gene reference="66144"/>
                <gene reference="68775"/>
                <gene reference="110935"/>
                <gene reference="74915"/>
                <gene reference="338375"/>
                <gene reference="108664"/>
                <gene reference="11964"/>
              </and>
              <and>
                <gene reference="73834"/>
                <gene reference="108664"/>
                <gene reference="66237"/>
                <gene reference="66144"/>
                <gene reference="110935"/>
                <gene reference="11964"/>
                <gene reference="74915"/>
                <gene reference="66335"/>
              </and>
              <and>
                <gene reference="73834"/>
                <gene reference="66144"/>
                <gene reference="68775"/>
                <gene reference="338375"/>
                <gene reference="108664"/>
                <gene reference="11973"/>
                <gene reference="11964"/>
                <gene reference="11966"/>
              </and>
              <and>
                <gene reference="73834"/>
                <gene reference="66144"/>
                <gene reference="66237"/>
                <gene reference="11973"/>
                <gene reference="11964"/>
                <gene reference="108664"/>
                <gene reference="11966"/>
                <gene reference="66335"/>
              </and>
              <and>
                <gene reference="73834"/>
                <gene reference="66144"/>
                <gene reference="68775"/>
                <gene reference="110935"/>
                <gene reference="338375"/>
                <gene reference="11973"/>
                <gene reference="11964"/>
                <gene reference="108664"/>
              </and>
              <and>
                <gene reference="73834"/>
                <gene reference="66144"/>
                <gene reference="338375"/>
                <gene reference="11964"/>
                <gene reference="108664"/>
                <gene reference="74915"/>
                <gene reference="66335"/>
                <gene reference="11966"/>
              </and>
              <and>
                <gene reference="73834"/>
                <gene reference="66144"/>
                <gene reference="66237"/>
                <gene reference="68775"/>
                <gene reference="110935"/>
                <gene reference="74915"/>
                <gene reference="108664"/>
                <gene reference="11964"/>
              </and>
              <and>
                <gene reference="73834"/>
                <gene reference="66237"/>
                <gene reference="66144"/>
                <gene reference="68775"/>
                <gene reference="11964"/>
                <gene reference="108664"/>
                <gene reference="74915"/>
                <gene reference="11966"/>
              </and>
              <and>
                <gene reference="73834"/>
                <gene reference="66144"/>
                <gene reference="66237"/>
                <gene reference="11964"/>
                <gene reference="108664"/>
                <gene reference="74915"/>
                <gene reference="66335"/>
                <gene reference="11966"/>
              </and>
              <and>
                <gene reference="73834"/>
                <gene reference="66144"/>
                <gene reference="338375"/>
                <gene reference="66335"/>
                <gene reference="110935"/>
                <gene reference="11964"/>
                <gene reference="108664"/>
                <gene reference="74915"/>
              </and>
              <and>
                <gene reference="73834"/>
                <gene reference="66144"/>
                <gene reference="110935"/>
                <gene reference="74915"/>
                <gene reference="338375"/>
                <gene reference="108664"/>
                <gene reference="66335"/>
                <gene reference="11964"/>
              </and>
              <and>
                <gene reference="73834"/>
                <gene reference="66237"/>
                <gene reference="66144"/>
                <gene reference="68775"/>
                <gene reference="108664"/>
                <gene reference="11973"/>
                <gene reference="11964"/>
                <gene reference="11966"/>
              </and>
              <and>
                <gene reference="73834"/>
                <gene reference="108664"/>
                <gene reference="66144"/>
                <gene reference="338375"/>
                <gene reference="11973"/>
                <gene reference="110935"/>
                <gene reference="11964"/>
                <gene reference="66335"/>
              </and>
              <and>
                <gene reference="73834"/>
                <gene reference="66144"/>
                <gene reference="108664"/>
                <gene reference="338375"/>
                <gene reference="68775"/>
                <gene reference="110935"/>
                <gene reference="74915"/>
                <gene reference="11964"/>
              </and>
              <and>
                <gene reference="73834"/>
                <gene reference="66144"/>
                <gene reference="338375"/>
                <gene reference="68775"/>
                <gene reference="110935"/>
                <gene reference="11973"/>
                <gene reference="11964"/>
                <gene reference="108664"/>
              </and>
              <and>
                <gene reference="73834"/>
                <gene reference="66144"/>
                <gene reference="11973"/>
                <gene reference="11964"/>
                <gene reference="108664"/>
                <gene reference="66290"/>
                <gene reference="66335"/>
                <gene reference="11966"/>
              </and>
              <and>
                <gene reference="73834"/>
                <gene reference="66144"/>
                <gene reference="110935"/>
                <gene reference="74915"/>
                <gene reference="338375"/>
                <gene reference="108664"/>
                <gene reference="11964"/>
                <gene reference="66335"/>
              </and>
              <and>
                <gene reference="73834"/>
                <gene reference="66144"/>
                <gene reference="66237"/>
                <gene reference="110935"/>
                <gene reference="74915"/>
                <gene reference="108664"/>
                <gene reference="66335"/>
                <gene reference="11964"/>
              </and>
              <and>
                <gene reference="73834"/>
                <gene reference="108664"/>
                <gene reference="66144"/>
                <gene reference="338375"/>
                <gene reference="11973"/>
                <gene reference="66335"/>
                <gene reference="11964"/>
                <gene reference="11966"/>
              </and>
              <and>
                <gene reference="73834"/>
                <gene reference="108664"/>
                <gene reference="66144"/>
                <gene reference="66335"/>
                <gene reference="11964"/>
                <gene reference="66290"/>
                <gene reference="74915"/>
                <gene reference="11966"/>
              </and>
              <and>
                <gene reference="73834"/>
                <gene reference="66144"/>
                <gene reference="66237"/>
                <gene reference="110935"/>
                <gene reference="11964"/>
                <gene reference="108664"/>
                <gene reference="74915"/>
                <gene reference="66335"/>
              </and>
              <and>
                <gene reference="73834"/>
                <gene reference="108664"/>
                <gene reference="66144"/>
                <gene reference="338375"/>
                <gene reference="11964"/>
                <gene reference="74915"/>
                <gene reference="66335"/>
                <gene reference="11966"/>
              </and>
              <and>
                <gene reference="73834"/>
                <gene reference="108664"/>
                <gene reference="66144"/>
                <gene reference="11973"/>
                <gene reference="66237"/>
                <gene reference="68775"/>
                <gene reference="11964"/>
                <gene reference="11966"/>
              </and>
              <and>
                <gene reference="73834"/>
                <gene reference="66144"/>
                <gene reference="338375"/>
                <gene reference="108664"/>
                <gene reference="11973"/>
                <gene reference="66335"/>
                <gene reference="11964"/>
                <gene reference="11966"/>
              </and>
              <and>
                <gene reference="73834"/>
                <gene reference="108664"/>
                <gene reference="66144"/>
                <gene reference="11973"/>
                <gene reference="110935"/>
                <gene reference="11964"/>
                <gene reference="338375"/>
                <gene reference="66335"/>
              </and>
              <and>
                <gene reference="73834"/>
                <gene reference="108664"/>
                <gene reference="66144"/>
                <gene reference="110935"/>
                <gene reference="66237"/>
                <gene reference="74915"/>
                <gene reference="11964"/>
                <gene reference="66335"/>
              </and>
              <and>
                <gene reference="73834"/>
                <gene reference="66237"/>
                <gene reference="66144"/>
                <gene reference="68775"/>
                <gene reference="110935"/>
                <gene reference="108664"/>
                <gene reference="11973"/>
                <gene reference="11964"/>
              </and>
              <and>
                <gene reference="73834"/>
                <gene reference="66144"/>
                <gene reference="66237"/>
                <gene reference="110935"/>
                <gene reference="11973"/>
                <gene reference="11964"/>
                <gene reference="108664"/>
                <gene reference="66335"/>
              </and>
              <and>
                <gene reference="73834"/>
                <gene reference="66237"/>
                <gene reference="66144"/>
                <gene reference="68775"/>
                <gene reference="110935"/>
                <gene reference="74915"/>
                <gene reference="108664"/>
                <gene reference="11964"/>
              </and>
              <and>
                <gene reference="73834"/>
                <gene reference="66144"/>
                <gene reference="338375"/>
                <gene reference="110935"/>
                <gene reference="11973"/>
                <gene reference="11964"/>
                <gene reference="108664"/>
                <gene reference="66335"/>
              </and>
              <and>
                <gene reference="73834"/>
                <gene reference="66144"/>
                <gene reference="338375"/>
                <gene reference="110935"/>
                <gene reference="74915"/>
                <gene reference="108664"/>
                <gene reference="11964"/>
                <gene reference="66335"/>
              </and>
              <and>
                <gene reference="73834"/>
                <gene reference="66144"/>
                <gene reference="11973"/>
                <gene reference="110935"/>
                <gene reference="11964"/>
                <gene reference="108664"/>
                <gene reference="66290"/>
                <gene reference="66335"/>
              </and>
              <and>
                <gene reference="73834"/>
                <gene reference="108664"/>
                <gene reference="66144"/>
                <gene reference="11973"/>
                <gene reference="66237"/>
                <gene reference="11964"/>
                <gene reference="66335"/>
                <gene reference="11966"/>
              </and>
              <and>
                <gene reference="73834"/>
                <gene reference="66144"/>
                <gene reference="338375"/>
                <gene reference="11973"/>
                <gene reference="66335"/>
                <gene reference="11964"/>
                <gene reference="108664"/>
                <gene reference="11966"/>
              </and>
              <and>
                <gene reference="73834"/>
                <gene reference="108664"/>
                <gene reference="66144"/>
                <gene reference="11973"/>
                <gene reference="66335"/>
                <gene reference="11964"/>
                <gene reference="66290"/>
                <gene reference="11966"/>
              </and>
              <and>
                <gene reference="73834"/>
                <gene reference="66144"/>
                <gene reference="338375"/>
                <gene reference="68775"/>
                <gene reference="74915"/>
                <gene reference="108664"/>
                <gene reference="11964"/>
                <gene reference="11966"/>
              </and>
              <and>
                <gene reference="73834"/>
                <gene reference="66144"/>
                <gene reference="338375"/>
                <gene reference="68775"/>
                <gene reference="108664"/>
                <gene reference="11973"/>
                <gene reference="11964"/>
                <gene reference="11966"/>
              </and>
              <and>
                <gene reference="73834"/>
                <gene reference="66144"/>
                <gene reference="68775"/>
                <gene reference="110935"/>
                <gene reference="338375"/>
                <gene reference="108664"/>
                <gene reference="11973"/>
                <gene reference="11964"/>
              </and>
              <and>
                <gene reference="73834"/>
                <gene reference="66144"/>
                <gene reference="68775"/>
                <gene reference="110935"/>
                <gene reference="11964"/>
                <gene reference="108664"/>
                <gene reference="66290"/>
                <gene reference="74915"/>
              </and>
              <and>
                <gene reference="73834"/>
                <gene reference="108664"/>
                <gene reference="66237"/>
                <gene reference="66144"/>
                <gene reference="11964"/>
                <gene reference="74915"/>
                <gene reference="66335"/>
                <gene reference="11966"/>
              </and>
              <and>
                <gene reference="73834"/>
                <gene reference="108664"/>
                <gene reference="66144"/>
                <gene reference="338375"/>
                <gene reference="11973"/>
                <gene reference="11964"/>
                <gene reference="66335"/>
                <gene reference="11966"/>
              </and>
              <and>
                <gene reference="73834"/>
                <gene reference="108664"/>
                <gene reference="66144"/>
                <gene reference="11973"/>
                <gene reference="66335"/>
                <gene reference="66237"/>
                <gene reference="11964"/>
                <gene reference="11966"/>
              </and>
              <and>
                <gene reference="73834"/>
                <gene reference="66144"/>
                <gene reference="66237"/>
                <gene reference="68775"/>
                <gene reference="108664"/>
                <gene reference="11973"/>
                <gene reference="11964"/>
                <gene reference="11966"/>
              </and>
              <and>
                <gene reference="73834"/>
                <gene reference="66144"/>
                <gene reference="66335"/>
                <gene reference="11964"/>
                <gene reference="108664"/>
                <gene reference="66290"/>
                <gene reference="74915"/>
                <gene reference="11966"/>
              </and>
              <and>
                <gene reference="73834"/>
                <gene reference="108664"/>
                <gene reference="66144"/>
                <gene reference="11973"/>
                <gene reference="110935"/>
                <gene reference="11964"/>
                <gene reference="66290"/>
                <gene reference="66335"/>
              </and>
              <and>
                <gene reference="73834"/>
                <gene reference="66144"/>
                <gene reference="68775"/>
                <gene reference="11964"/>
                <gene reference="108664"/>
                <gene reference="66290"/>
                <gene reference="74915"/>
                <gene reference="11966"/>
              </and>
              <and>
                <gene reference="73834"/>
                <gene reference="66237"/>
                <gene reference="66144"/>
                <gene reference="11964"/>
                <gene reference="108664"/>
                <gene reference="74915"/>
                <gene reference="66335"/>
                <gene reference="11966"/>
              </and>
              <and>
                <gene reference="73834"/>
                <gene reference="66144"/>
                <gene reference="110935"/>
                <gene reference="338375"/>
                <gene reference="11973"/>
                <gene reference="66335"/>
                <gene reference="11964"/>
                <gene reference="108664"/>
              </and>
              <and>
                <gene reference="73834"/>
                <gene reference="66144"/>
                <gene reference="66237"/>
                <gene reference="68775"/>
                <gene reference="11964"/>
                <gene reference="108664"/>
                <gene reference="74915"/>
                <gene reference="11966"/>
              </and>
              <and>
                <gene reference="73834"/>
                <gene reference="108664"/>
                <gene reference="66144"/>
                <gene reference="66335"/>
                <gene reference="110935"/>
                <gene reference="11964"/>
                <gene reference="66290"/>
                <gene reference="74915"/>
              </and>
              <and>
                <gene reference="73834"/>
                <gene reference="66144"/>
                <gene reference="338375"/>
                <gene reference="108664"/>
                <gene reference="11973"/>
                <gene reference="66335"/>
                <gene reference="11964"/>
                <gene reference="11966"/>
              </and>
              <and>
                <gene reference="73834"/>
                <gene reference="66144"/>
                <gene reference="66335"/>
                <gene reference="11964"/>
                <gene reference="108664"/>
                <gene reference="74915"/>
                <gene reference="338375"/>
                <gene reference="11966"/>
              </and>
              <and>
                <gene reference="73834"/>
                <gene reference="66144"/>
                <gene reference="66237"/>
                <gene reference="68775"/>
                <gene reference="110935"/>
                <gene reference="108664"/>
                <gene reference="11973"/>
                <gene reference="11964"/>
              </and>
              <and>
                <gene reference="73834"/>
                <gene reference="66237"/>
                <gene reference="66144"/>
                <gene reference="108664"/>
                <gene reference="11973"/>
                <gene reference="66335"/>
                <gene reference="11964"/>
                <gene reference="11966"/>
              </and>
              <and>
                <gene reference="73834"/>
                <gene reference="66144"/>
                <gene reference="338375"/>
                <gene reference="66335"/>
                <gene reference="11964"/>
                <gene reference="108664"/>
                <gene reference="74915"/>
                <gene reference="11966"/>
              </and>
              <and>
                <gene reference="73834"/>
                <gene reference="66144"/>
                <gene reference="110935"/>
                <gene reference="338375"/>
                <gene reference="11973"/>
                <gene reference="11964"/>
                <gene reference="108664"/>
                <gene reference="66335"/>
              </and>
              <and>
                <gene reference="73834"/>
                <gene reference="66144"/>
                <gene reference="11964"/>
                <gene reference="108664"/>
                <gene reference="74915"/>
                <gene reference="338375"/>
                <gene reference="66335"/>
                <gene reference="11966"/>
              </and>
              <and>
                <gene reference="73834"/>
                <gene reference="66144"/>
                <gene reference="110935"/>
                <gene reference="66290"/>
                <gene reference="74915"/>
                <gene reference="108664"/>
                <gene reference="66335"/>
                <gene reference="11964"/>
              </and>
              <and>
                <gene reference="73834"/>
                <gene reference="108664"/>
                <gene reference="66144"/>
                <gene reference="68775"/>
                <gene reference="110935"/>
                <gene reference="11964"/>
                <gene reference="74915"/>
                <gene reference="338375"/>
              </and>
              <and>
                <gene reference="73834"/>
                <gene reference="108664"/>
                <gene reference="66144"/>
                <gene reference="66335"/>
                <gene reference="11964"/>
                <gene reference="74915"/>
                <gene reference="338375"/>
                <gene reference="11966"/>
              </and>
              <and>
                <gene reference="73834"/>
                <gene reference="108664"/>
                <gene reference="66144"/>
                <gene reference="11973"/>
                <gene reference="11964"/>
                <gene reference="66290"/>
                <gene reference="66335"/>
                <gene reference="11966"/>
              </and>
              <and>
                <gene reference="73834"/>
                <gene reference="66237"/>
                <gene reference="66144"/>
                <gene reference="11973"/>
                <gene reference="11964"/>
                <gene reference="108664"/>
                <gene reference="11966"/>
                <gene reference="66335"/>
              </and>
              <and>
                <gene reference="73834"/>
                <gene reference="66237"/>
                <gene reference="66144"/>
                <gene reference="108664"/>
                <gene reference="68775"/>
                <gene reference="11964"/>
                <gene reference="74915"/>
                <gene reference="11966"/>
              </and>
              <and>
                <gene reference="73834"/>
                <gene reference="66144"/>
                <gene reference="338375"/>
                <gene reference="110935"/>
                <gene reference="108664"/>
                <gene reference="11973"/>
                <gene reference="66335"/>
                <gene reference="11964"/>
              </and>
              <and>
                <gene reference="73834"/>
                <gene reference="66144"/>
                <gene reference="68775"/>
                <gene reference="66290"/>
                <gene reference="108664"/>
                <gene reference="11973"/>
                <gene reference="11964"/>
                <gene reference="11966"/>
              </and>
              <and>
                <gene reference="73834"/>
                <gene reference="66144"/>
                <gene reference="68775"/>
                <gene reference="110935"/>
                <gene reference="66290"/>
                <gene reference="108664"/>
                <gene reference="11973"/>
                <gene reference="11964"/>
              </and>
              <and>
                <gene reference="73834"/>
                <gene reference="66144"/>
                <gene reference="11973"/>
                <gene reference="66335"/>
                <gene reference="110935"/>
                <gene reference="11964"/>
                <gene reference="108664"/>
                <gene reference="66290"/>
              </and>
              <and>
                <gene reference="73834"/>
                <gene reference="108664"/>
                <gene reference="66237"/>
                <gene reference="66144"/>
                <gene reference="66335"/>
                <gene reference="11964"/>
                <gene reference="74915"/>
                <gene reference="11966"/>
              </and>
              <and>
                <gene reference="73834"/>
                <gene reference="66144"/>
                <gene reference="110935"/>
                <gene reference="66237"/>
                <gene reference="11973"/>
                <gene reference="66335"/>
                <gene reference="11964"/>
                <gene reference="108664"/>
              </and>
              <and>
                <gene reference="73834"/>
                <gene reference="66144"/>
                <gene reference="68775"/>
                <gene reference="74915"/>
                <gene reference="338375"/>
                <gene reference="108664"/>
                <gene reference="11964"/>
                <gene reference="11966"/>
              </and>
              <and>
                <gene reference="73834"/>
                <gene reference="66144"/>
                <gene reference="338375"/>
                <gene reference="108664"/>
                <gene reference="11973"/>
                <gene reference="11964"/>
                <gene reference="11966"/>
                <gene reference="66335"/>
              </and>
              <and>
                <gene reference="73834"/>
                <gene reference="108664"/>
                <gene reference="66144"/>
                <gene reference="338375"/>
                <gene reference="66335"/>
                <gene reference="110935"/>
                <gene reference="11964"/>
                <gene reference="74915"/>
              </and>
              <and>
                <gene reference="73834"/>
                <gene reference="108664"/>
                <gene reference="66144"/>
                <gene reference="11973"/>
                <gene reference="68775"/>
                <gene reference="11964"/>
                <gene reference="338375"/>
                <gene reference="11966"/>
              </and>
              <and>
                <gene reference="73834"/>
                <gene reference="108664"/>
                <gene reference="66144"/>
                <gene reference="338375"/>
                <gene reference="110935"/>
                <gene reference="11964"/>
                <gene reference="74915"/>
                <gene reference="66335"/>
              </and>
              <and>
                <gene reference="73834"/>
                <gene reference="66144"/>
                <gene reference="11973"/>
                <gene reference="68775"/>
                <gene reference="11964"/>
                <gene reference="108664"/>
                <gene reference="66290"/>
                <gene reference="11966"/>
              </and>
              <and>
                <gene reference="73834"/>
                <gene reference="66237"/>
                <gene reference="66144"/>
                <gene reference="108664"/>
                <gene reference="66335"/>
                <gene reference="110935"/>
                <gene reference="11964"/>
                <gene reference="74915"/>
              </and>
              <and>
                <gene reference="73834"/>
                <gene reference="66144"/>
                <gene reference="110935"/>
                <gene reference="338375"/>
                <gene reference="108664"/>
                <gene reference="11973"/>
                <gene reference="11964"/>
                <gene reference="66335"/>
              </and>
              <and>
                <gene reference="73834"/>
                <gene reference="66144"/>
                <gene reference="66237"/>
                <gene reference="74915"/>
                <gene reference="108664"/>
                <gene reference="66335"/>
                <gene reference="11964"/>
                <gene reference="11966"/>
              </and>
              <and>
                <gene reference="73834"/>
                <gene reference="108664"/>
                <gene reference="66144"/>
                <gene reference="66237"/>
                <gene reference="68775"/>
                <gene reference="11964"/>
                <gene reference="74915"/>
                <gene reference="11966"/>
              </and>
              <and>
                <gene reference="73834"/>
                <gene reference="108664"/>
                <gene reference="66144"/>
                <gene reference="11973"/>
                <gene reference="68775"/>
                <gene reference="110935"/>
                <gene reference="11964"/>
                <gene reference="66290"/>
              </and>
              <and>
                <gene reference="73834"/>
                <gene reference="66144"/>
                <gene reference="66237"/>
                <gene reference="68775"/>
                <gene reference="74915"/>
                <gene reference="108664"/>
                <gene reference="11964"/>
                <gene reference="11966"/>
              </and>
              <and>
                <gene reference="73834"/>
                <gene reference="108664"/>
                <gene reference="66237"/>
                <gene reference="66144"/>
                <gene reference="11973"/>
                <gene reference="11964"/>
                <gene reference="66335"/>
                <gene reference="11966"/>
              </and>
              <and>
                <gene reference="73834"/>
                <gene reference="108664"/>
                <gene reference="66237"/>
                <gene reference="66144"/>
                <gene reference="11973"/>
                <gene reference="110935"/>
                <gene reference="11964"/>
                <gene reference="66335"/>
              </and>
              <and>
                <gene reference="73834"/>
                <gene reference="66144"/>
                <gene reference="66237"/>
                <gene reference="110935"/>
                <gene reference="108664"/>
                <gene reference="11973"/>
                <gene reference="11964"/>
                <gene reference="66335"/>
              </and>
              <and>
                <gene reference="73834"/>
                <gene reference="66144"/>
                <gene reference="338375"/>
                <gene reference="110935"/>
                <gene reference="11964"/>
                <gene reference="108664"/>
                <gene reference="74915"/>
                <gene reference="66335"/>
              </and>
              <and>
                <gene reference="73834"/>
                <gene reference="108664"/>
                <gene reference="66144"/>
                <gene reference="338375"/>
                <gene reference="11973"/>
                <gene reference="68775"/>
                <gene reference="110935"/>
                <gene reference="11964"/>
              </and>
              <and>
                <gene reference="73834"/>
                <gene reference="66237"/>
                <gene reference="66144"/>
                <gene reference="66335"/>
                <gene reference="11964"/>
                <gene reference="108664"/>
                <gene reference="74915"/>
                <gene reference="11966"/>
              </and>
              <and>
                <gene reference="73834"/>
                <gene reference="66144"/>
                <gene reference="338375"/>
                <gene reference="68775"/>
                <gene reference="110935"/>
                <gene reference="74915"/>
                <gene reference="108664"/>
                <gene reference="11964"/>
              </and>
              <and>
                <gene reference="73834"/>
                <gene reference="66144"/>
                <gene reference="66237"/>
                <gene reference="68775"/>
                <gene reference="110935"/>
                <gene reference="11973"/>
                <gene reference="11964"/>
                <gene reference="108664"/>
              </and>
              <and>
                <gene reference="73834"/>
                <gene reference="66237"/>
                <gene reference="66144"/>
                <gene reference="68775"/>
                <gene reference="11973"/>
                <gene reference="11964"/>
                <gene reference="108664"/>
                <gene reference="11966"/>
              </and>
              <and>
                <gene reference="73834"/>
                <gene reference="66144"/>
                <gene reference="66290"/>
                <gene reference="74915"/>
                <gene reference="108664"/>
                <gene reference="66335"/>
                <gene reference="11964"/>
                <gene reference="11966"/>
              </and>
              <and>
                <gene reference="73834"/>
                <gene reference="66144"/>
                <gene reference="338375"/>
                <gene reference="74915"/>
                <gene reference="108664"/>
                <gene reference="11964"/>
                <gene reference="11966"/>
                <gene reference="66335"/>
              </and>
              <and>
                <gene reference="73834"/>
                <gene reference="66144"/>
                <gene reference="11964"/>
                <gene reference="108664"/>
                <gene reference="66290"/>
                <gene reference="74915"/>
                <gene reference="66335"/>
                <gene reference="11966"/>
              </and>
              <and>
                <gene reference="73834"/>
                <gene reference="66144"/>
                <gene reference="338375"/>
                <gene reference="68775"/>
                <gene reference="110935"/>
                <gene reference="11964"/>
                <gene reference="108664"/>
                <gene reference="74915"/>
              </and>
              <and>
                <gene reference="73834"/>
                <gene reference="66144"/>
                <gene reference="338375"/>
                <gene reference="108664"/>
                <gene reference="11973"/>
                <gene reference="11964"/>
                <gene reference="11966"/>
                <gene reference="66335"/>
              </and>
              <and>
                <gene reference="73834"/>
                <gene reference="108664"/>
                <gene reference="66144"/>
                <gene reference="338375"/>
                <gene reference="11973"/>
                <gene reference="66335"/>
                <gene reference="110935"/>
                <gene reference="11964"/>
              </and>
              <and>
                <gene reference="73834"/>
                <gene reference="66144"/>
                <gene reference="338375"/>
                <gene reference="68775"/>
                <gene reference="110935"/>
                <gene reference="108664"/>
                <gene reference="11973"/>
                <gene reference="11964"/>
              </and>
              <and>
                <gene reference="73834"/>
                <gene reference="108664"/>
                <gene reference="66237"/>
                <gene reference="66144"/>
                <gene reference="68775"/>
                <gene reference="110935"/>
                <gene reference="11964"/>
                <gene reference="74915"/>
              </and>
              <and>
                <gene reference="73834"/>
                <gene reference="108664"/>
                <gene reference="66144"/>
                <gene reference="68775"/>
                <gene reference="11964"/>
                <gene reference="66290"/>
                <gene reference="74915"/>
                <gene reference="11966"/>
              </and>
              <and>
                <gene reference="73834"/>
                <gene reference="66144"/>
                <gene reference="108664"/>
                <gene reference="338375"/>
                <gene reference="11973"/>
                <gene reference="11964"/>
                <gene reference="110935"/>
                <gene reference="66335"/>
              </and>
              <and>
                <gene reference="73834"/>
                <gene reference="66144"/>
                <gene reference="66237"/>
                <gene reference="11973"/>
                <gene reference="66335"/>
                <gene reference="11964"/>
                <gene reference="108664"/>
                <gene reference="11966"/>
              </and>
              <and>
                <gene reference="73834"/>
                <gene reference="66144"/>
                <gene reference="66237"/>
                <gene reference="74915"/>
                <gene reference="108664"/>
                <gene reference="11964"/>
                <gene reference="11966"/>
                <gene reference="66335"/>
              </and>
              <and>
                <gene reference="73834"/>
                <gene reference="108664"/>
                <gene reference="66144"/>
                <gene reference="338375"/>
                <gene reference="66335"/>
                <gene reference="11964"/>
                <gene reference="74915"/>
                <gene reference="11966"/>
              </and>
              <and>
                <gene reference="73834"/>
                <gene reference="66144"/>
                <gene reference="110935"/>
                <gene reference="338375"/>
                <gene reference="108664"/>
                <gene reference="11973"/>
                <gene reference="66335"/>
                <gene reference="11964"/>
              </and>
              <and>
                <gene reference="73834"/>
                <gene reference="108664"/>
                <gene reference="66144"/>
                <gene reference="11973"/>
                <gene reference="66335"/>
                <gene reference="110935"/>
                <gene reference="11964"/>
                <gene reference="66290"/>
              </and>
              <and>
                <gene reference="73834"/>
                <gene reference="66144"/>
                <gene reference="110935"/>
                <gene reference="11964"/>
                <gene reference="108664"/>
                <gene reference="74915"/>
                <gene reference="338375"/>
                <gene reference="66335"/>
              </and>
              <and>
                <gene reference="73834"/>
                <gene reference="66144"/>
                <gene reference="11973"/>
                <gene reference="68775"/>
                <gene reference="110935"/>
                <gene reference="11964"/>
                <gene reference="108664"/>
                <gene reference="66290"/>
              </and>
              <and>
                <gene reference="73834"/>
                <gene reference="108664"/>
                <gene reference="66237"/>
                <gene reference="66144"/>
                <gene reference="11973"/>
                <gene reference="68775"/>
                <gene reference="11964"/>
                <gene reference="11966"/>
              </and>
              <and>
                <gene reference="73834"/>
                <gene reference="66237"/>
                <gene reference="66144"/>
                <gene reference="110935"/>
                <gene reference="108664"/>
                <gene reference="11973"/>
                <gene reference="66335"/>
                <gene reference="11964"/>
              </and>
              <and>
                <gene reference="73834"/>
                <gene reference="66144"/>
                <gene reference="110935"/>
                <gene reference="11964"/>
                <gene reference="108664"/>
                <gene reference="66290"/>
                <gene reference="74915"/>
                <gene reference="66335"/>
              </and>
              <and>
                <gene reference="73834"/>
                <gene reference="66144"/>
                <gene reference="68775"/>
                <gene reference="66290"/>
                <gene reference="74915"/>
                <gene reference="108664"/>
                <gene reference="11964"/>
                <gene reference="11966"/>
              </and>
              <and>
                <gene reference="73834"/>
                <gene reference="66237"/>
                <gene reference="66144"/>
                <gene reference="110935"/>
                <gene reference="74915"/>
                <gene reference="108664"/>
                <gene reference="11964"/>
                <gene reference="66335"/>
              </and>
              <and>
                <gene reference="73834"/>
                <gene reference="108664"/>
                <gene reference="66144"/>
                <gene reference="11973"/>
                <gene reference="66335"/>
                <gene reference="66237"/>
                <gene reference="110935"/>
                <gene reference="11964"/>
              </and>
              <and>
                <gene reference="73834"/>
                <gene reference="108664"/>
                <gene reference="66144"/>
                <gene reference="110935"/>
                <gene reference="11964"/>
                <gene reference="74915"/>
                <gene reference="338375"/>
                <gene reference="66335"/>
              </and>
              <and>
                <gene reference="73834"/>
                <gene reference="66144"/>
                <gene reference="68775"/>
                <gene reference="338375"/>
                <gene reference="11973"/>
                <gene reference="11964"/>
                <gene reference="108664"/>
                <gene reference="11966"/>
              </and>
              <and>
                <gene reference="73834"/>
                <gene reference="108664"/>
                <gene reference="66144"/>
                <gene reference="110935"/>
                <gene reference="11964"/>
                <gene reference="66290"/>
                <gene reference="74915"/>
                <gene reference="66335"/>
              </and>
              <and>
                <gene reference="73834"/>
                <gene reference="66237"/>
                <gene reference="66144"/>
                <gene reference="110935"/>
                <gene reference="11973"/>
                <gene reference="11964"/>
                <gene reference="108664"/>
                <gene reference="66335"/>
              </and>
              <and>
                <gene reference="73834"/>
                <gene reference="66144"/>
                <gene reference="110935"/>
                <gene reference="66290"/>
                <gene reference="108664"/>
                <gene reference="11973"/>
                <gene reference="11964"/>
                <gene reference="66335"/>
              </and>
              <and>
                <gene reference="73834"/>
                <gene reference="66144"/>
                <gene reference="338375"/>
                <gene reference="11973"/>
                <gene reference="11964"/>
                <gene reference="108664"/>
                <gene reference="11966"/>
                <gene reference="66335"/>
              </and>
              <and>
                <gene reference="73834"/>
                <gene reference="66144"/>
                <gene reference="338375"/>
                <gene reference="68775"/>
                <gene reference="11964"/>
                <gene reference="108664"/>
                <gene reference="74915"/>
                <gene reference="11966"/>
              </and>
              <and>
                <gene reference="73834"/>
                <gene reference="66144"/>
                <gene reference="338375"/>
                <gene reference="11973"/>
                <gene reference="66335"/>
                <gene reference="11964"/>
                <gene reference="108664"/>
                <gene reference="11966"/>
              </and>
              <and>
                <gene reference="73834"/>
                <gene reference="66144"/>
                <gene reference="66237"/>
                <gene reference="68775"/>
                <gene reference="110935"/>
                <gene reference="11964"/>
                <gene reference="108664"/>
                <gene reference="74915"/>
              </and>
              <and>
                <gene reference="73834"/>
                <gene reference="66237"/>
                <gene reference="66144"/>
                <gene reference="74915"/>
                <gene reference="108664"/>
                <gene reference="66335"/>
                <gene reference="11964"/>
                <gene reference="11966"/>
              </and>
              <and>
                <gene reference="73834"/>
                <gene reference="108664"/>
                <gene reference="66144"/>
                <gene reference="11964"/>
                <gene reference="66290"/>
                <gene reference="74915"/>
                <gene reference="66335"/>
                <gene reference="11966"/>
              </and>
              <and>
                <gene reference="73834"/>
                <gene reference="108664"/>
                <gene reference="66144"/>
                <gene reference="11973"/>
                <gene reference="66335"/>
                <gene reference="11964"/>
                <gene reference="338375"/>
                <gene reference="11966"/>
              </and>
              <and>
                <gene reference="73834"/>
                <gene reference="108664"/>
                <gene reference="66144"/>
                <gene reference="66335"/>
                <gene reference="66237"/>
                <gene reference="110935"/>
                <gene reference="11964"/>
                <gene reference="74915"/>
              </and>
              <and>
                <gene reference="73834"/>
                <gene reference="66237"/>
                <gene reference="66144"/>
                <gene reference="11973"/>
                <gene reference="68775"/>
                <gene reference="110935"/>
                <gene reference="11964"/>
                <gene reference="108664"/>
              </and>
              <and>
                <gene reference="73834"/>
                <gene reference="66237"/>
                <gene reference="66144"/>
                <gene reference="66335"/>
                <gene reference="110935"/>
                <gene reference="11964"/>
                <gene reference="108664"/>
                <gene reference="74915"/>
              </and>
              <and>
                <gene reference="73834"/>
                <gene reference="66144"/>
                <gene reference="66290"/>
                <gene reference="108664"/>
                <gene reference="11973"/>
                <gene reference="66335"/>
                <gene reference="11964"/>
                <gene reference="11966"/>
              </and>
              <and>
                <gene reference="73834"/>
                <gene reference="66144"/>
                <gene reference="66335"/>
                <gene reference="66237"/>
                <gene reference="110935"/>
                <gene reference="11964"/>
                <gene reference="108664"/>
                <gene reference="74915"/>
              </and>
              <and>
                <gene reference="73834"/>
                <gene reference="108664"/>
                <gene reference="66144"/>
                <gene reference="66335"/>
                <gene reference="66237"/>
                <gene reference="11964"/>
                <gene reference="74915"/>
                <gene reference="11966"/>
              </and>
              <and>
                <gene reference="73834"/>
                <gene reference="108664"/>
                <gene reference="66144"/>
                <gene reference="11964"/>
                <gene reference="74915"/>
                <gene reference="338375"/>
                <gene reference="66335"/>
                <gene reference="11966"/>
              </and>
              <and>
                <gene reference="73834"/>
                <gene reference="66144"/>
                <gene reference="66237"/>
                <gene reference="108664"/>
                <gene reference="11973"/>
                <gene reference="66335"/>
                <gene reference="11964"/>
                <gene reference="11966"/>
              </and>
              <and>
                <gene reference="73834"/>
                <gene reference="66237"/>
                <gene reference="66144"/>
                <gene reference="110935"/>
                <gene reference="11973"/>
                <gene reference="66335"/>
                <gene reference="11964"/>
                <gene reference="108664"/>
              </and>
              <and>
                <gene reference="73834"/>
                <gene reference="108664"/>
                <gene reference="66144"/>
                <gene reference="11973"/>
                <gene reference="66237"/>
                <gene reference="110935"/>
                <gene reference="11964"/>
                <gene reference="66335"/>
              </and>
              <and>
                <gene reference="73834"/>
                <gene reference="66144"/>
                <gene reference="68775"/>
                <gene reference="110935"/>
                <gene reference="66290"/>
                <gene reference="74915"/>
                <gene reference="108664"/>
                <gene reference="11964"/>
              </and>
              <and>
                <gene reference="73834"/>
                <gene reference="66144"/>
                <gene reference="66237"/>
                <gene reference="110935"/>
                <gene reference="74915"/>
                <gene reference="108664"/>
                <gene reference="11964"/>
                <gene reference="66335"/>
              </and>
              <and>
                <gene reference="73834"/>
                <gene reference="108664"/>
                <gene reference="66237"/>
                <gene reference="66144"/>
                <gene reference="68775"/>
                <gene reference="11964"/>
                <gene reference="74915"/>
                <gene reference="11966"/>
              </and>
              <and>
                <gene reference="73834"/>
                <gene reference="108664"/>
                <gene reference="66144"/>
                <gene reference="66237"/>
                <gene reference="11964"/>
                <gene reference="74915"/>
                <gene reference="66335"/>
                <gene reference="11966"/>
              </and>
              <and>
                <gene reference="73834"/>
                <gene reference="66144"/>
                <gene reference="108664"/>
                <gene reference="11964"/>
                <gene reference="74915"/>
                <gene reference="11966"/>
                <gene reference="338375"/>
                <gene reference="66335"/>
              </and>
              <and>
                <gene reference="73834"/>
                <gene reference="66237"/>
                <gene reference="66144"/>
                <gene reference="11973"/>
                <gene reference="66335"/>
                <gene reference="11964"/>
                <gene reference="108664"/>
                <gene reference="11966"/>
              </and>
              <and>
                <gene reference="73834"/>
                <gene reference="66144"/>
                <gene reference="110935"/>
                <gene reference="66290"/>
                <gene reference="74915"/>
                <gene reference="108664"/>
                <gene reference="11964"/>
                <gene reference="66335"/>
              </and>
              <and>
                <gene reference="73834"/>
                <gene reference="66144"/>
                <gene reference="338375"/>
                <gene reference="74915"/>
                <gene reference="108664"/>
                <gene reference="66335"/>
                <gene reference="11964"/>
                <gene reference="11966"/>
              </and>
              <and>
                <gene reference="73834"/>
                <gene reference="66144"/>
                <gene reference="66290"/>
                <gene reference="74915"/>
                <gene reference="108664"/>
                <gene reference="11964"/>
                <gene reference="11966"/>
                <gene reference="66335"/>
              </and>
              <and>
                <gene reference="73834"/>
                <gene reference="66144"/>
                <gene reference="66290"/>
                <gene reference="108664"/>
                <gene reference="11973"/>
                <gene reference="11964"/>
                <gene reference="11966"/>
                <gene reference="66335"/>
              </and>
              <and>
                <gene reference="73834"/>
                <gene reference="108664"/>
                <gene reference="66237"/>
                <gene reference="66144"/>
                <gene reference="11973"/>
                <gene reference="66335"/>
                <gene reference="110935"/>
                <gene reference="11964"/>
              </and>
              <and>
                <gene reference="73834"/>
                <gene reference="66144"/>
                <gene reference="66335"/>
                <gene reference="110935"/>
                <gene reference="11964"/>
                <gene reference="108664"/>
                <gene reference="66290"/>
                <gene reference="74915"/>
              </and>
              <and>
                <gene reference="73834"/>
                <gene reference="66144"/>
                <gene reference="338375"/>
                <gene reference="110935"/>
                <gene reference="11973"/>
                <gene reference="66335"/>
                <gene reference="11964"/>
                <gene reference="108664"/>
              </and>
              <and>
                <gene reference="73834"/>
                <gene reference="66144"/>
                <gene reference="68775"/>
                <gene reference="66237"/>
                <gene reference="11973"/>
                <gene reference="11964"/>
                <gene reference="108664"/>
                <gene reference="11966"/>
              </and>
              <and>
                <gene reference="73834"/>
                <gene reference="108664"/>
                <gene reference="66144"/>
                <gene reference="11973"/>
                <gene reference="66237"/>
                <gene reference="68775"/>
                <gene reference="110935"/>
                <gene reference="11964"/>
              </and>
              <and>
                <gene reference="73834"/>
                <gene reference="108664"/>
                <gene reference="66144"/>
                <gene reference="68775"/>
                <gene reference="11964"/>
                <gene reference="74915"/>
                <gene reference="338375"/>
                <gene reference="11966"/>
              </and>
              <and>
                <gene reference="73834"/>
                <gene reference="66237"/>
                <gene reference="66144"/>
                <gene reference="68775"/>
                <gene reference="110935"/>
                <gene reference="11964"/>
                <gene reference="108664"/>
                <gene reference="74915"/>
              </and>
              <and>
                <gene reference="73834"/>
                <gene reference="108664"/>
                <gene reference="66144"/>
                <gene reference="66335"/>
                <gene reference="110935"/>
                <gene reference="11964"/>
                <gene reference="74915"/>
                <gene reference="338375"/>
              </and>
              <and>
                <gene reference="73834"/>
                <gene reference="108664"/>
                <gene reference="66144"/>
                <gene reference="338375"/>
                <gene reference="68775"/>
                <gene reference="11964"/>
                <gene reference="74915"/>
                <gene reference="11966"/>
              </and>
              <and>
                <gene reference="73834"/>
                <gene reference="66144"/>
                <gene reference="68775"/>
                <gene reference="110935"/>
                <gene reference="11964"/>
                <gene reference="108664"/>
                <gene reference="74915"/>
                <gene reference="338375"/>
              </and>
              <and>
                <gene reference="73834"/>
                <gene reference="66237"/>
                <gene reference="66144"/>
                <gene reference="74915"/>
                <gene reference="108664"/>
                <gene reference="11964"/>
                <gene reference="11966"/>
                <gene reference="66335"/>
              </and>
              <and>
                <gene reference="73834"/>
                <gene reference="108664"/>
                <gene reference="66144"/>
                <gene reference="11973"/>
                <gene reference="66335"/>
                <gene reference="110935"/>
                <gene reference="11964"/>
                <gene reference="338375"/>
              </and>
              <and>
                <gene reference="73834"/>
                <gene reference="108664"/>
                <gene reference="66144"/>
                <gene reference="11973"/>
                <gene reference="68775"/>
                <gene reference="11964"/>
                <gene reference="66290"/>
                <gene reference="11966"/>
              </and>
              <and>
                <gene reference="73834"/>
                <gene reference="108664"/>
                <gene reference="66144"/>
                <gene reference="11973"/>
                <gene reference="68775"/>
                <gene reference="110935"/>
                <gene reference="11964"/>
                <gene reference="338375"/>
              </and>
              <and>
                <gene reference="73834"/>
                <gene reference="66144"/>
                <gene reference="110935"/>
                <gene reference="66290"/>
                <gene reference="108664"/>
                <gene reference="11973"/>
                <gene reference="66335"/>
                <gene reference="11964"/>
              </and>
              <and>
                <gene reference="73834"/>
                <gene reference="66144"/>
                <gene reference="68775"/>
                <gene reference="11964"/>
                <gene reference="108664"/>
                <gene reference="74915"/>
                <gene reference="338375"/>
                <gene reference="11966"/>
              </and>
              <and>
                <gene reference="73834"/>
                <gene reference="66144"/>
                <gene reference="66335"/>
                <gene reference="110935"/>
                <gene reference="11964"/>
                <gene reference="108664"/>
                <gene reference="74915"/>
                <gene reference="338375"/>
              </and>
              <and>
                <gene reference="73834"/>
                <gene reference="66144"/>
                <gene reference="338375"/>
                <gene reference="11973"/>
                <gene reference="11964"/>
                <gene reference="108664"/>
                <gene reference="11966"/>
                <gene reference="66335"/>
              </and>
              <and>
                <gene reference="73834"/>
                <gene reference="66144"/>
                <gene reference="66237"/>
                <gene reference="108664"/>
                <gene reference="11973"/>
                <gene reference="11964"/>
                <gene reference="11966"/>
                <gene reference="66335"/>
              </and>
              <and>
                <gene reference="73834"/>
                <gene reference="108664"/>
                <gene reference="66237"/>
                <gene reference="66144"/>
                <gene reference="11973"/>
                <gene reference="66335"/>
                <gene reference="11964"/>
                <gene reference="11966"/>
              </and>
              <and>
                <gene reference="73834"/>
                <gene reference="108664"/>
                <gene reference="66144"/>
                <gene reference="11973"/>
                <gene reference="11964"/>
                <gene reference="338375"/>
                <gene reference="66335"/>
                <gene reference="11966"/>
              </and>
            </or>
          </and>
        </geneAssociation>
        <geneAssociation id="ga_274" reaction="R_ATPtm">
          <or>
            <gene reference="11739"/>
            <gene reference="11740"/>
            <gene reference="433923"/>
          </or>
        </geneAssociation>
        <geneAssociation id="ga_275" reaction="R_A_MANASE">
          <gene reference="73744"/>
        </geneAssociation>
        <geneAssociation id="ga_276" reaction="R_A_MANASEly">
          <gene reference="17159"/>
        </geneAssociation>
        <geneAssociation id="ga_277" reaction="R_B3GALT3g">
          <or>
            <gene reference="26879"/>
            <gene reference="26879"/>
            <gene reference="26879"/>
            <gene reference="26879"/>
          </or>
        </geneAssociation>
        <geneAssociation id="ga_278" reaction="R_B3GALT41g">
          <gene reference="54218"/>
        </geneAssociation>
        <geneAssociation id="ga_279" reaction="R_B3GALT42g">
          <gene reference="54218"/>
        </geneAssociation>
        <geneAssociation id="ga_280" reaction="R_B3GALT43g">
          <gene reference="54218"/>
        </geneAssociation>
        <geneAssociation id="ga_281" reaction="R_B3GALT44g">
          <gene reference="54218"/>
        </geneAssociation>
        <geneAssociation id="ga_282" reaction="R_B3GALT5g">
          <or>
            <gene reference="93961"/>
            <gene reference="93961"/>
            <gene reference="93961"/>
            <gene reference="93961"/>
            <gene reference="93961"/>
          </or>
        </geneAssociation>
        <geneAssociation id="ga_283" reaction="R_B3GNT11g">
          <gene reference="53625"/>
        </geneAssociation>
        <geneAssociation id="ga_284" reaction="R_B3GNT12g">
          <or>
            <gene reference="53625"/>
            <gene reference="53625"/>
          </or>
        </geneAssociation>
        <geneAssociation id="ga_285" reaction="R_B3GNT310g">
          <gene reference="72297"/>
        </geneAssociation>
        <geneAssociation id="ga_286" reaction="R_B3GNT311g">
          <gene reference="72297"/>
        </geneAssociation>
        <geneAssociation id="ga_287" reaction="R_B3GNT312g">
          <gene reference="72297"/>
        </geneAssociation>
        <geneAssociation id="ga_288" reaction="R_B3GNT313g">
          <gene reference="72297"/>
        </geneAssociation>
        <geneAssociation id="ga_289" reaction="R_B3GNT314g">
          <gene reference="72297"/>
        </geneAssociation>
        <geneAssociation id="ga_290" reaction="R_B3GNT315g">
          <gene reference="72297"/>
        </geneAssociation>
        <geneAssociation id="ga_291" reaction="R_B3GNT31g">
          <gene reference="72297"/>
        </geneAssociation>
        <geneAssociation id="ga_292" reaction="R_B3GNT32g">
          <gene reference="72297"/>
        </geneAssociation>
        <geneAssociation id="ga_293" reaction="R_B3GNT33g">
          <gene reference="72297"/>
        </geneAssociation>
        <geneAssociation id="ga_294" reaction="R_B3GNT34g">
          <gene reference="72297"/>
        </geneAssociation>
        <geneAssociation id="ga_295" reaction="R_B3GNT35g">
          <gene reference="72297"/>
        </geneAssociation>
        <geneAssociation id="ga_296" reaction="R_B3GNT36g">
          <gene reference="72297"/>
        </geneAssociation>
        <geneAssociation id="ga_297" reaction="R_B3GNT37g">
          <gene reference="72297"/>
        </geneAssociation>
        <geneAssociation id="ga_298" reaction="R_B3GNT38g">
          <gene reference="72297"/>
        </geneAssociation>
        <geneAssociation id="ga_299" reaction="R_B3GNT39g">
          <gene reference="72297"/>
        </geneAssociation>
        <geneAssociation id="ga_300" reaction="R_B3GNT51g">
          <gene reference="108105"/>
        </geneAssociation>
        <geneAssociation id="ga_301" reaction="R_BAAT1x">
          <gene reference="12012"/>
        </geneAssociation>
        <geneAssociation id="ga_302" reaction="R_BAAT2x">
          <gene reference="12012"/>
        </geneAssociation>
        <geneAssociation id="ga_303" reaction="R_BAAT3x">
          <gene reference="12012"/>
        </geneAssociation>
        <geneAssociation id="ga_304" reaction="R_BAAT4x">
          <gene reference="12012"/>
        </geneAssociation>
        <geneAssociation id="ga_305" reaction="R_BAAT5x">
          <gene reference="12012"/>
        </geneAssociation>
        <geneAssociation id="ga_306" reaction="R_BACCL">
          <gene reference="110948"/>
        </geneAssociation>
        <geneAssociation id="ga_307" reaction="R_BACCLm">
          <gene reference="110948"/>
        </geneAssociation>
        <geneAssociation id="ga_308" reaction="R_BALAVECSEC">
          <gene reference="22348"/>
        </geneAssociation>
        <geneAssociation id="ga_309" reaction="R_BAMPPALDOX">
          <or>
            <gene reference="19378"/>
            <gene reference="110695"/>
            <gene reference="11668"/>
            <gene reference="11671"/>
            <gene reference="19378"/>
            <gene reference="56752"/>
            <gene reference="19378"/>
          </or>
        </geneAssociation>
        <geneAssociation id="ga_310" reaction="R_BAMPPALDOXm">
          <or>
            <gene reference="212647"/>
            <gene reference="11669"/>
            <gene reference="212647"/>
            <gene reference="72535"/>
          </or>
        </geneAssociation>
        <geneAssociation id="ga_311" reaction="R_BBHOX">
          <gene reference="170442"/>
        </geneAssociation>
        <geneAssociation id="ga_312" reaction="R_BCDO">
          <gene reference="63857"/>
        </geneAssociation>
        <geneAssociation id="ga_313" reaction="R_BDHm">
          <or>
            <gene reference="71911"/>
            <gene reference="71911"/>
            <gene reference="71911"/>
          </or>
        </geneAssociation>
        <geneAssociation id="ga_314" reaction="R_BDMT_L">
          <gene reference="208211"/>
        </geneAssociation>
        <geneAssociation id="ga_315" reaction="R_BDMT_U">
          <gene reference="208211"/>
        </geneAssociation>
        <geneAssociation id="ga_316" reaction="R_BETALDHx">
          <gene reference="56752"/>
        </geneAssociation>
        <geneAssociation id="ga_317" reaction="R_BHMT">
          <or>
            <gene reference="64918"/>
            <gene reference="12116"/>
          </or>
        </geneAssociation>
        <geneAssociation id="ga_318" reaction="R_BILDGLCURte">
          <gene reference="17250"/>
        </geneAssociation>
        <geneAssociation id="ga_319" reaction="R_BILGLCURte">
          <gene reference="17250"/>
        </geneAssociation>
        <geneAssociation id="ga_320" reaction="R_BILIRED">
          <or>
            <gene reference="233016"/>
            <gene reference="109778"/>
          </or>
        </geneAssociation>
        <geneAssociation id="ga_321" reaction="R_BMTer_L">
          <gene reference="55981"/>
        </geneAssociation>
        <geneAssociation id="ga_322" reaction="R_BMTer_U">
          <gene reference="55981"/>
        </geneAssociation>
        <geneAssociation id="ga_323" reaction="R_BPNT">
          <gene reference="23827"/>
        </geneAssociation>
        <geneAssociation id="ga_324" reaction="R_BPNT2">
          <gene reference="23827"/>
        </geneAssociation>
        <geneAssociation id="ga_325" reaction="R_BTND1">
          <gene reference="26363"/>
        </geneAssociation>
        <geneAssociation id="ga_326" reaction="R_BTND1n">
          <gene reference="26363"/>
        </geneAssociation>
        <geneAssociation id="ga_327" reaction="R_BTNDe">
          <gene reference="26363"/>
        </geneAssociation>
        <geneAssociation id="ga_328" reaction="R_BTNDm">
          <gene reference="26363"/>
        </geneAssociation>
        <geneAssociation id="ga_329" reaction="R_BTNPL">
          <gene reference="110948"/>
        </geneAssociation>
        <geneAssociation id="ga_330" reaction="R_BTNPLm">
          <gene reference="110948"/>
        </geneAssociation>
        <geneAssociation id="ga_331" reaction="R_BTNt2">
          <gene reference="20501"/>
        </geneAssociation>
        <geneAssociation id="ga_332" reaction="R_BTNt2m">
          <gene reference="20501"/>
        </geneAssociation>
        <geneAssociation id="ga_333" reaction="R_BTNt3i">
          <gene reference="330064"/>
        </geneAssociation>
        <geneAssociation id="ga_334" reaction="R_BTNt4i">
          <gene reference="80721"/>
        </geneAssociation>
        <geneAssociation id="ga_335" reaction="R_BUP2">
          <gene reference="103149"/>
        </geneAssociation>
        <geneAssociation id="ga_336" reaction="R_BUTt2m">
          <gene reference="20501"/>
        </geneAssociation>
        <geneAssociation id="ga_337" reaction="R_BUTt2r">
          <gene reference="20501"/>
        </geneAssociation>
        <geneAssociation id="ga_338" reaction="R_B_MANNASEly">
          <gene reference="110173"/>
        </geneAssociation>
        <geneAssociation id="ga_339" reaction="R_C14STRr">
          <gene reference="73166"/>
        </geneAssociation>
        <geneAssociation id="ga_340" reaction="R_C160CPT1">
          <or>
            <gene reference="78070"/>
            <gene reference="12895"/>
            <gene reference="12894"/>
            <gene reference="12895"/>
            <gene reference="12895"/>
            <gene reference="12895"/>
          </or>
        </geneAssociation>
        <geneAssociation id="ga_341" reaction="R_C160CPT2">
          <gene reference="12896"/>
        </geneAssociation>
        <geneAssociation id="ga_342" reaction="R_C160CRNt">
          <gene reference="57279"/>
        </geneAssociation>
        <geneAssociation id="ga_343" reaction="R_C161CPT1">
          <or>
            <gene reference="12895"/>
            <gene reference="12895"/>
            <gene reference="12895"/>
            <gene reference="78070"/>
            <gene reference="12894"/>
            <gene reference="12895"/>
          </or>
        </geneAssociation>
        <geneAssociation id="ga_344" reaction="R_C161CPT12">
          <or>
            <gene reference="78070"/>
            <gene reference="12895"/>
            <gene reference="12895"/>
            <gene reference="12895"/>
            <gene reference="12894"/>
            <gene reference="12895"/>
          </or>
        </geneAssociation>
        <geneAssociation id="ga_345" reaction="R_C161CPT2">
          <gene reference="12896"/>
        </geneAssociation>
        <geneAssociation id="ga_346" reaction="R_C161CPT22">
          <gene reference="12896"/>
        </geneAssociation>
        <geneAssociation id="ga_347" reaction="R_C161CRN2t">
          <gene reference="57279"/>
        </geneAssociation>
        <geneAssociation id="ga_348" reaction="R_C161CRNt">
          <gene reference="57279"/>
        </geneAssociation>
        <geneAssociation id="ga_349" reaction="R_C180CPT1">
          <or>
            <gene reference="12895"/>
            <gene reference="12895"/>
            <gene reference="78070"/>
            <gene reference="12895"/>
            <gene reference="12894"/>
            <gene reference="12895"/>
          </or>
        </geneAssociation>
        <geneAssociation id="ga_350" reaction="R_C180CPT2">
          <gene reference="12896"/>
        </geneAssociation>
        <geneAssociation id="ga_351" reaction="R_C180CRNt">
          <gene reference="57279"/>
        </geneAssociation>
        <geneAssociation id="ga_352" reaction="R_C181CPT1">
          <or>
            <gene reference="78070"/>
            <gene reference="12895"/>
            <gene reference="12894"/>
            <gene reference="12895"/>
            <gene reference="12895"/>
            <gene reference="12895"/>
          </or>
        </geneAssociation>
        <geneAssociation id="ga_353" reaction="R_C181CPT2">
          <gene reference="12896"/>
        </geneAssociation>
        <geneAssociation id="ga_354" reaction="R_C181CRNt">
          <gene reference="57279"/>
        </geneAssociation>
        <geneAssociation id="ga_355" reaction="R_C204CPT1">
          <or>
            <gene reference="12894"/>
            <gene reference="12895"/>
            <gene reference="12895"/>
            <gene reference="12895"/>
            <gene reference="12895"/>
            <gene reference="78070"/>
          </or>
        </geneAssociation>
        <geneAssociation id="ga_356" reaction="R_C204CPT2">
          <gene reference="12896"/>
        </geneAssociation>
        <geneAssociation id="ga_357" reaction="R_C226CPT1">
          <or>
            <gene reference="78070"/>
            <gene reference="12895"/>
            <gene reference="12894"/>
            <gene reference="12895"/>
            <gene reference="12895"/>
            <gene reference="12895"/>
          </or>
        </geneAssociation>
        <geneAssociation id="ga_358" reaction="R_C226CPT2">
          <gene reference="12896"/>
        </geneAssociation>
        <geneAssociation id="ga_359" reaction="R_C2M26DCOAHLm">
          <or>
            <and>
              <gene reference="97212"/>
              <gene reference="231086"/>
            </and>
            <gene reference="11992"/>
          </or>
        </geneAssociation>
        <geneAssociation id="ga_360" reaction="R_C2M26DCOAHLx">
          <or>
            <gene reference="51798"/>
            <gene reference="74147"/>
          </or>
        </geneAssociation>
        <geneAssociation id="ga_361" reaction="R_C3STDH1Pr">
          <gene reference="18194"/>
        </geneAssociation>
        <geneAssociation id="ga_362" reaction="R_C3STDH1r">
          <gene reference="18194"/>
        </geneAssociation>
        <geneAssociation id="ga_363" reaction="R_C3STKR2r">
          <gene reference="15488"/>
        </geneAssociation>
        <geneAssociation id="ga_364" reaction="R_C4STMO1r">
          <gene reference="66234"/>
        </geneAssociation>
        <geneAssociation id="ga_365" reaction="R_C4STMO2Pr">
          <gene reference="18194"/>
        </geneAssociation>
        <geneAssociation id="ga_366" reaction="R_C4STMO2r">
          <or>
            <gene reference="66234"/>
            <gene reference="18194"/>
          </or>
        </geneAssociation>
        <geneAssociation id="ga_367" reaction="R_CAATPS">
          <or>
            <gene reference="320707"/>
            <gene reference="11941"/>
            <gene reference="67972"/>
            <gene reference="381290"/>
          </or>
        </geneAssociation>
        <geneAssociation id="ga_368" reaction="R_CAMPt">
          <or>
            <gene reference="239273"/>
            <gene reference="27416"/>
            <gene reference="27416"/>
          </or>
        </geneAssociation>
        <geneAssociation id="ga_369" reaction="R_CAT2p">
          <gene reference="12359"/>
        </geneAssociation>
        <geneAssociation id="ga_370" reaction="R_CATm">
          <gene reference="12359"/>
        </geneAssociation>
        <geneAssociation id="ga_371" reaction="R_CATp">
          <gene reference="12359"/>
        </geneAssociation>
        <geneAssociation id="ga_372" reaction="R_CAt7r">
          <or>
            <gene reference="110893"/>
            <gene reference="110893"/>
            <gene reference="110893"/>
            <gene reference="20541"/>
            <gene reference="110893"/>
            <gene reference="110893"/>
            <gene reference="110891"/>
            <gene reference="110893"/>
          </or>
        </geneAssociation>
        <geneAssociation id="ga_373" reaction="R_CBL2tm">
          <gene reference="109136"/>
        </geneAssociation>
        <geneAssociation id="ga_374" reaction="R_CBLATm">
          <gene reference="109136"/>
        </geneAssociation>
        <geneAssociation id="ga_375" reaction="R_CBPPer">
          <or>
            <gene reference="14377"/>
            <gene reference="14378"/>
            <gene reference="68401"/>
          </or>
        </geneAssociation>
        <geneAssociation id="ga_376" reaction="R_CBPS">
          <gene reference="69719"/>
        </geneAssociation>
        <geneAssociation id="ga_377" reaction="R_CBPSam">
          <or>
            <gene reference="227231"/>
            <gene reference="227231"/>
          </or>
        </geneAssociation>
        <geneAssociation id="ga_378" reaction="R_CBR1">
          <gene reference="12408"/>
        </geneAssociation>
        <geneAssociation id="ga_379" reaction="R_CBR2">
          <gene reference="12408"/>
        </geneAssociation>
        <geneAssociation id="ga_380" reaction="R_CDIPTr">
          <or>
            <gene reference="52858"/>
            <gene reference="52858"/>
          </or>
        </geneAssociation>
        <geneAssociation id="ga_381" reaction="R_CDS">
          <gene reference="74596"/>
        </geneAssociation>
        <geneAssociation id="ga_382" reaction="R_CDSm">
          <gene reference="110911"/>
        </geneAssociation>
        <geneAssociation id="ga_383" reaction="R_CEPTC">
          <or>
            <gene reference="99712"/>
            <gene reference="212862"/>
          </or>
        </geneAssociation>
        <geneAssociation id="ga_384" reaction="R_CEPTE">
          <gene reference="99712"/>
        </geneAssociation>
        <geneAssociation id="ga_385" reaction="R_CERK">
          <or>
            <gene reference="223753"/>
            <gene reference="223753"/>
          </or>
        </geneAssociation>
        <geneAssociation id="ga_386" reaction="R_CERT1gt">
          <gene reference="68018"/>
        </geneAssociation>
        <geneAssociation id="ga_387" reaction="R_CERT1rt">
          <gene reference="68018"/>
        </geneAssociation>
        <geneAssociation id="ga_388" reaction="R_CERT2gt">
          <gene reference="68018"/>
        </geneAssociation>
        <geneAssociation id="ga_389" reaction="R_CERT2rt">
          <gene reference="68018"/>
        </geneAssociation>
        <geneAssociation id="ga_390" reaction="R_CGLYt3_2">
          <gene reference="57738"/>
        </geneAssociation>
        <geneAssociation id="ga_391" reaction="R_CGMPt">
          <or>
            <gene reference="239273"/>
            <gene reference="27416"/>
            <gene reference="27416"/>
          </or>
        </geneAssociation>
        <geneAssociation id="ga_392" reaction="R_CH25H">
          <gene reference="12642"/>
        </geneAssociation>
        <geneAssociation id="ga_393" reaction="R_CHAT">
          <or>
            <gene reference="12647"/>
            <gene reference="12647"/>
            <gene reference="12647"/>
            <gene reference="12647"/>
          </or>
        </geneAssociation>
        <geneAssociation id="ga_394" reaction="R_CHATn">
          <or>
            <gene reference="12647"/>
            <gene reference="12647"/>
            <gene reference="12647"/>
            <gene reference="12647"/>
          </or>
        </geneAssociation>
        <geneAssociation id="ga_395" reaction="R_CHLP">
          <gene reference="237928"/>
        </geneAssociation>
        <geneAssociation id="ga_396" reaction="R_CHLPCTD">
          <or>
            <gene reference="13026"/>
            <gene reference="236899"/>
          </or>
        </geneAssociation>
        <geneAssociation id="ga_397" reaction="R_CHOLATEt2">
          <or>
            <gene reference="20493"/>
            <gene reference="20494"/>
          </or>
        </geneAssociation>
        <geneAssociation id="ga_398" reaction="R_CHOLATEt3">
          <or>
            <gene reference="76408"/>
            <gene reference="27413"/>
            <gene reference="76408"/>
            <gene reference="76408"/>
          </or>
        </geneAssociation>
        <geneAssociation id="ga_399" reaction="R_CHOLD2m">
          <gene reference="218865"/>
        </geneAssociation>
        <geneAssociation id="ga_400" reaction="R_CHOLK">
          <or>
            <gene reference="12651"/>
            <gene reference="12660"/>
            <gene reference="12651"/>
            <gene reference="12660"/>
          </or>
        </geneAssociation>
        <geneAssociation id="ga_401" reaction="R_CHOLt4">
          <gene reference="63993"/>
        </geneAssociation>
        <geneAssociation id="ga_402" reaction="R_CHOLtu">
          <or>
            <gene reference="20518"/>
            <gene reference="20520"/>
            <gene reference="20518"/>
          </or>
        </geneAssociation>
        <geneAssociation id="ga_403" reaction="R_CHSTEROLSULT">
          <gene reference="54200"/>
        </geneAssociation>
        <geneAssociation id="ga_404" reaction="R_CHSTEROLt">
          <gene reference="11303"/>
        </geneAssociation>
        <geneAssociation id="ga_405" reaction="R_CHSTEROLt1">
          <gene reference="59045"/>
        </geneAssociation>
        <geneAssociation id="ga_406" reaction="R_CHSTEROLtg">
          <gene reference="11303"/>
        </geneAssociation>
        <geneAssociation id="ga_407" reaction="R_CHTNASE">
          <or>
            <gene reference="81600"/>
            <gene reference="67729"/>
            <gene reference="71884"/>
          </or>
        </geneAssociation>
        <geneAssociation id="ga_408" reaction="R_CHTNASEe">
          <gene reference="81600"/>
        </geneAssociation>
        <geneAssociation id="ga_409" reaction="R_CITL">
          <or>
            <gene reference="69634"/>
            <gene reference="69634"/>
          </or>
        </geneAssociation>
        <geneAssociation id="ga_410" reaction="R_CITRtm">
          <or>
            <gene reference="83885"/>
            <gene reference="18408"/>
          </or>
        </geneAssociation>
        <geneAssociation id="ga_411" reaction="R_CITt4_2">
          <gene reference="20500"/>
        </geneAssociation>
        <geneAssociation id="ga_412" reaction="R_CITt4_4">
          <gene reference="237831"/>
        </geneAssociation>
        <geneAssociation id="ga_413" reaction="R_CITtam">
          <gene reference="13358"/>
        </geneAssociation>
        <geneAssociation id="ga_414" reaction="R_CITtbm">
          <gene reference="13358"/>
        </geneAssociation>
        <geneAssociation id="ga_415" reaction="R_CK">
          <or>
            <gene reference="1159"/>
            <gene reference="76722"/>
          </or>
        </geneAssociation>
        <geneAssociation id="ga_416" reaction="R_CKc">
          <or>
            <gene reference="12709"/>
            <and>
              <gene reference="12715"/>
              <gene reference="12709"/>
            </and>
            <gene reference="12715"/>
          </or>
        </geneAssociation>
        <geneAssociation id="ga_417" reaction="R_CLFORtex">
          <gene reference="23985"/>
        </geneAssociation>
        <geneAssociation id="ga_418" reaction="R_CLFORtex2">
          <or>
            <gene reference="171429"/>
            <gene reference="171429"/>
            <gene reference="171429"/>
          </or>
        </geneAssociation>
        <geneAssociation id="ga_419" reaction="R_CLHCO3tex2">
          <or>
            <gene reference="171429"/>
            <gene reference="171429"/>
            <gene reference="171429"/>
          </or>
        </geneAssociation>
        <geneAssociation id="ga_420" reaction="R_CLHCOtex">
          <or>
            <gene reference="224661"/>
            <gene reference="23985"/>
            <gene reference="224661"/>
            <gene reference="320718"/>
            <gene reference="13487"/>
            <gene reference="320718"/>
            <gene reference="13521"/>
            <gene reference="208890"/>
            <gene reference="208890"/>
          </or>
        </geneAssociation>
        <geneAssociation id="ga_421" reaction="R_CLI2tex">
          <gene reference="23985"/>
        </geneAssociation>
        <geneAssociation id="ga_422" reaction="R_CLOHtex2">
          <or>
            <gene reference="171429"/>
            <gene reference="171429"/>
            <gene reference="171429"/>
          </or>
        </geneAssociation>
        <geneAssociation id="ga_423" reaction="R_CLOXAtex2">
          <or>
            <gene reference="171429"/>
            <gene reference="171429"/>
            <gene reference="171429"/>
          </or>
        </geneAssociation>
        <geneAssociation id="ga_424" reaction="R_CLPNDCPT1">
          <or>
            <gene reference="12895"/>
            <gene reference="12895"/>
            <gene reference="12895"/>
            <gene reference="78070"/>
            <gene reference="12894"/>
            <gene reference="12895"/>
          </or>
        </geneAssociation>
        <geneAssociation id="ga_425" reaction="R_CLPNDCPT2">
          <gene reference="12896"/>
        </geneAssociation>
        <geneAssociation id="ga_426" reaction="R_CLPNDCRNt">
          <gene reference="57279"/>
        </geneAssociation>
        <geneAssociation id="ga_427" reaction="R_CLS_hs">
          <gene reference="66586"/>
        </geneAssociation>
        <geneAssociation id="ga_428" reaction="R_CMPACNAtg">
          <gene reference="24060"/>
        </geneAssociation>
        <geneAssociation id="ga_429" reaction="R_CMPSAS">
          <gene reference="12764"/>
        </geneAssociation>
        <geneAssociation id="ga_430" reaction="R_CMPSASn">
          <gene reference="12764"/>
        </geneAssociation>
        <geneAssociation id="ga_431" reaction="R_COAtm">
          <gene reference="73132"/>
        </geneAssociation>
        <geneAssociation id="ga_432" reaction="R_COKECBESr">
          <gene reference="436059"/>
        </geneAssociation>
        <geneAssociation id="ga_433" reaction="R_COQ3m">
          <gene reference="230027"/>
        </geneAssociation>
        <geneAssociation id="ga_434" reaction="R_COQ6m">
          <or>
            <gene reference="217707"/>
[truncated: 4,723,304 more chars]
