# Supplementary material for: Do genome-scale models need exact solvers or clearer standards?
Source: Mol Syst Biol. 2015 Oct 14;11(10):831. doi: 10.15252/msb.20156157 (PMC4631202; doi:10.15252/msb.20156157)
Supplement: Supplementary file 2 — Dataset EV1 [file msb0011-0831-sd2.zip › m_model_collection-master/sbml/iMO1056.xml]

<?xml version="1.0" encoding="UTF-8"?>
<sbml xmlns="http://www.sbml.org/sbml/level3/version1/core" xmlns:fbc="http://www.sbml.org/sbml/level3/version1/fbc/version1" level="3" version="1" fbc:required="false">
  <model id="model" substanceUnits="substance" timeUnits="dimensionless" volumeUnits="volume" areaUnits="area" lengthUnits="metre" extentUnits="substance">
    <annotation>
      <listOfGeneAssociations xmlns="http://www.sbml.org/sbml/level3/version1/fbc/version1">
        <geneAssociation id="ga_1" reaction="R_12DAG3Ps_PA">
          <and>
            <gene reference="PA0005"/>
            <gene reference="PA3673"/>
          </and>
        </geneAssociation>
        <geneAssociation id="ga_2" reaction="R_1HPHEs">
          <gene reference="PA4217"/>
        </geneAssociation>
        <geneAssociation id="ga_3" reaction="R_1PYRRD">
          <gene reference="PA5373"/>
        </geneAssociation>
        <geneAssociation id="ga_4" reaction="R_24DAB4AT">
          <gene reference="PA2413"/>
        </geneAssociation>
        <geneAssociation id="ga_5" reaction="R_2AEPPNAT">
          <gene reference="PA1310"/>
        </geneAssociation>
        <geneAssociation id="ga_6" reaction="R_2DGLCNDH">
          <or>
            <gene reference="PA2892"/>
            <gene reference="PA4098"/>
            <gene reference="PA4079"/>
            <gene reference="PA3387"/>
          </or>
        </geneAssociation>
        <geneAssociation id="ga_7" reaction="R_2DGLCNRy2i">
          <and>
            <gene reference="PA2264"/>
            <gene reference="PA2265"/>
          </and>
        </geneAssociation>
        <geneAssociation id="ga_8" reaction="R_2DHGLCNti">
          <gene reference="PA2262"/>
        </geneAssociation>
        <geneAssociation id="ga_9" reaction="R_2HDDACPs">
          <or>
            <gene reference="PA4512"/>
            <gene reference="PA0936"/>
          </or>
        </geneAssociation>
        <geneAssociation id="ga_10" reaction="R_2HMYRSACPs">
          <or>
            <gene reference="PA4512"/>
            <gene reference="PA0936"/>
          </or>
        </geneAssociation>
        <geneAssociation id="ga_11" reaction="R_2MBDT">
          <gene reference="PA1586"/>
        </geneAssociation>
        <geneAssociation id="ga_12" reaction="R_2NPDO">
          <gene reference="PA1024"/>
        </geneAssociation>
        <geneAssociation id="ga_13" reaction="R_3ABUTabc">
          <and>
            <gene reference="PA1074"/>
            <gene reference="PA1073"/>
            <gene reference="PA1072"/>
            <gene reference="PA1071"/>
            <gene reference="PA1070"/>
          </and>
        </geneAssociation>
        <geneAssociation id="ga_14" reaction="R_3AMPADH">
          <gene reference="PA5312"/>
        </geneAssociation>
        <geneAssociation id="ga_15" reaction="R_3DMUBQ9MT">
          <gene reference="PA3171"/>
        </geneAssociation>
        <geneAssociation id="ga_16" reaction="R_3HBUTDH">
          <gene reference="PA2003"/>
        </geneAssociation>
        <geneAssociation id="ga_17" reaction="R_3MBT">
          <gene reference="PA1586"/>
        </geneAssociation>
        <geneAssociation id="ga_18" reaction="R_3OCHLA">
          <gene reference="PA2385"/>
        </geneAssociation>
        <geneAssociation id="ga_19" reaction="R_3OXACOA">
          <gene reference="PA0228"/>
        </geneAssociation>
        <geneAssociation id="ga_20" reaction="R_4AHD">
          <gene reference="PA0871"/>
        </geneAssociation>
        <geneAssociation id="ga_21" reaction="R_4AHD2">
          <gene reference="PA0871"/>
        </geneAssociation>
        <geneAssociation id="ga_22" reaction="R_4HBZt">
          <gene reference="PA0235"/>
        </geneAssociation>
        <geneAssociation id="ga_23" reaction="R_4HPHAC3MO">
          <and>
            <gene reference="PA4091"/>
            <gene reference="PA4092"/>
          </and>
        </geneAssociation>
        <geneAssociation id="ga_24" reaction="R_4HTHRS">
          <gene reference="PA3735"/>
        </geneAssociation>
        <geneAssociation id="ga_25" reaction="R_5CM2HMSDH">
          <gene reference="PA4123"/>
        </geneAssociation>
        <geneAssociation id="ga_26" reaction="R_5MPCAs">
          <gene reference="PA4209"/>
        </geneAssociation>
        <geneAssociation id="ga_27" reaction="R_A5PISO">
          <gene reference="PA4457"/>
        </geneAssociation>
        <geneAssociation id="ga_28" reaction="R_ABTA">
          <gene reference="PA0266"/>
        </geneAssociation>
        <geneAssociation id="ga_29" reaction="R_ABTNabc">
          <gene reference="PA2912"/>
        </geneAssociation>
        <geneAssociation id="ga_30" reaction="R_ABUTD">
          <or>
            <gene reference="PA0219"/>
            <gene reference="PA5312"/>
          </or>
        </geneAssociation>
        <geneAssociation id="ga_31" reaction="R_ACAC">
          <gene reference="PA1997"/>
        </geneAssociation>
        <geneAssociation id="ga_32" reaction="R_ACACT1">
          <gene reference="PA2001"/>
        </geneAssociation>
        <geneAssociation id="ga_33" reaction="R_ACACT10rr">
          <gene reference="PA1736"/>
        </geneAssociation>
        <geneAssociation id="ga_34" reaction="R_ACACT1r">
          <gene reference="PA2001"/>
        </geneAssociation>
        <geneAssociation id="ga_35" reaction="R_ACCOACr">
          <and>
            <gene reference="PA3639"/>
            <gene reference="PA4847"/>
            <gene reference="PA4848"/>
            <gene reference="PA3112"/>
          </and>
        </geneAssociation>
        <geneAssociation id="ga_36" reaction="R_ACGK">
          <gene reference="PA5323"/>
        </geneAssociation>
        <geneAssociation id="ga_37" reaction="R_ACGS">
          <gene reference="PA5204"/>
        </geneAssociation>
        <geneAssociation id="ga_38" reaction="R_ACHBS">
          <and>
            <gene reference="PA4695"/>
            <gene reference="PA4696"/>
          </and>
        </geneAssociation>
        <geneAssociation id="ga_39" reaction="R_ACKr">
          <or>
            <gene reference="PA0836"/>
            <gene reference="PA3751"/>
            <gene reference="PA0836"/>
          </or>
        </geneAssociation>
        <geneAssociation id="ga_40" reaction="R_ACLS">
          <and>
            <gene reference="PA4695"/>
            <gene reference="PA4696"/>
          </and>
        </geneAssociation>
        <geneAssociation id="ga_41" reaction="R_ACMAT1">
          <or>
            <gene reference="PA5174"/>
            <gene reference="PA2965"/>
            <gene reference="PA1609"/>
          </or>
        </geneAssociation>
        <geneAssociation id="ga_42" reaction="R_ACOAD10">
          <gene reference="PA0879"/>
        </geneAssociation>
        <geneAssociation id="ga_43" reaction="R_ACOAD20">
          <gene reference="PA5020"/>
        </geneAssociation>
        <geneAssociation id="ga_44" reaction="R_ACOAD8">
          <gene reference="PA2015"/>
        </geneAssociation>
        <geneAssociation id="ga_45" reaction="R_ACODA">
          <gene reference="PA5206"/>
        </geneAssociation>
        <geneAssociation id="ga_46" reaction="R_ACONT">
          <or>
            <gene reference="PA1787"/>
            <gene reference="PA1562"/>
          </or>
        </geneAssociation>
        <geneAssociation id="ga_47" reaction="R_ACOTA">
          <gene reference="PA0895"/>
        </geneAssociation>
        <geneAssociation id="ga_48" reaction="R_ACPS1">
          <gene reference="PA1165"/>
        </geneAssociation>
        <geneAssociation id="ga_49" reaction="R_ACS">
          <or>
            <gene reference="PA2555"/>
            <gene reference="PA4733"/>
            <gene reference="PA0887"/>
          </or>
        </geneAssociation>
        <geneAssociation id="ga_50" reaction="R_ADA">
          <gene reference="PA0148"/>
        </geneAssociation>
        <geneAssociation id="ga_51" reaction="R_ADCL">
          <gene reference="PA2964"/>
        </geneAssociation>
        <geneAssociation id="ga_52" reaction="R_ADCOBASr">
          <or>
            <gene reference="PA1276"/>
            <gene reference="PA1275"/>
          </or>
        </geneAssociation>
        <geneAssociation id="ga_53" reaction="R_ADCOBHEXS">
          <gene reference="PA1277"/>
        </geneAssociation>
        <geneAssociation id="ga_54" reaction="R_ADCS">
          <gene reference="PA1758"/>
        </geneAssociation>
        <geneAssociation id="ga_55" reaction="R_ADD">
          <gene reference="PA0148"/>
        </geneAssociation>
        <geneAssociation id="ga_56" reaction="R_ADICs">
          <or>
            <gene reference="PA4214"/>
            <gene reference="PA1903"/>
          </or>
        </geneAssociation>
        <geneAssociation id="ga_57" reaction="R_ADK1">
          <gene reference="PA3686"/>
        </geneAssociation>
        <geneAssociation id="ga_58" reaction="R_ADK3">
          <gene reference="PA3686"/>
        </geneAssociation>
        <geneAssociation id="ga_59" reaction="R_ADK4">
          <gene reference="PA3686"/>
        </geneAssociation>
        <geneAssociation id="ga_60" reaction="R_ADMDC">
          <gene reference="PA0654"/>
        </geneAssociation>
        <geneAssociation id="ga_61" reaction="R_ADNCYC">
          <or>
            <gene reference="PA2191"/>
            <gene reference="PA5272"/>
            <gene reference="PA3217"/>
          </or>
        </geneAssociation>
        <geneAssociation id="ga_62" reaction="R_ADNK1">
          <gene reference="PA1950"/>
        </geneAssociation>
        <geneAssociation id="ga_63" reaction="R_ADPT">
          <gene reference="PA1543"/>
        </geneAssociation>
        <geneAssociation id="ga_64" reaction="R_ADSK">
          <gene reference="PA1393"/>
        </geneAssociation>
        <geneAssociation id="ga_65" reaction="R_ADSL1r">
          <or>
            <gene reference="PA3517"/>
            <gene reference="PA3516"/>
            <gene reference="PA2629"/>
          </or>
        </geneAssociation>
        <geneAssociation id="ga_66" reaction="R_ADSL2r">
          <gene reference="PA2629"/>
        </geneAssociation>
        <geneAssociation id="ga_67" reaction="R_ADSS_i">
          <gene reference="PA4938"/>
        </geneAssociation>
        <geneAssociation id="ga_68" reaction="R_AGDC">
          <gene reference="PA3758"/>
        </geneAssociation>
        <geneAssociation id="ga_69" reaction="R_AGMHE">
          <or>
            <gene reference="PA3337"/>
            <gene reference="PA3337"/>
          </or>
        </geneAssociation>
        <geneAssociation id="ga_70" reaction="R_AGMT">
          <or>
            <gene reference="PA0288"/>
            <gene reference="PA1421"/>
          </or>
        </geneAssociation>
        <geneAssociation id="ga_71" reaction="R_AGMTNDMN">
          <gene reference="PA0292"/>
        </geneAssociation>
        <geneAssociation id="ga_72" reaction="R_AGPR">
          <gene reference="PA0662"/>
        </geneAssociation>
        <geneAssociation id="ga_73" reaction="R_AHAI">
          <gene reference="PA4694"/>
        </geneAssociation>
        <geneAssociation id="ga_74" reaction="R_AHC">
          <gene reference="PA0432"/>
        </geneAssociation>
        <geneAssociation id="ga_75" reaction="R_AHMMPS">
          <gene reference="PA4973"/>
        </geneAssociation>
        <geneAssociation id="ga_76" reaction="R_AHSERL">
          <gene reference="PA5025"/>
        </geneAssociation>
        <geneAssociation id="ga_77" reaction="R_AICART">
          <gene reference="PA4854"/>
        </geneAssociation>
        <geneAssociation id="ga_78" reaction="R_AIRC1">
          <gene reference="PA5425"/>
        </geneAssociation>
        <geneAssociation id="ga_79" reaction="R_AIRC3">
          <gene reference="PA5426"/>
        </geneAssociation>
        <geneAssociation id="ga_80" reaction="R_AIRCr">
          <or>
            <gene reference="PA5425"/>
            <gene reference="PA5426"/>
          </or>
        </geneAssociation>
        <geneAssociation id="ga_81" reaction="R_AKGD">
          <and>
            <gene reference="PA4829"/>
            <gene reference="PA1585"/>
            <gene reference="PA1586"/>
          </and>
        </geneAssociation>
        <geneAssociation id="ga_82" reaction="R_AKGt2">
          <gene reference="PA0229"/>
        </geneAssociation>
        <geneAssociation id="ga_83" reaction="R_AKGt6">
          <gene reference="PA5530"/>
        </geneAssociation>
        <geneAssociation id="ga_84" reaction="R_AKP1">
          <gene reference="PA3296"/>
        </geneAssociation>
        <geneAssociation id="ga_85" reaction="R_ALAALA">
          <and>
            <gene reference="PA4201"/>
            <gene reference="PA4410"/>
          </and>
        </geneAssociation>
        <geneAssociation id="ga_86" reaction="R_ALAR">
          <gene reference="PA4930"/>
        </geneAssociation>
        <geneAssociation id="ga_87" reaction="R_ALARi">
          <gene reference="PA5302"/>
        </geneAssociation>
        <geneAssociation id="ga_88" reaction="R_ALATA_G2">
          <or>
            <gene reference="PA2444"/>
            <gene reference="PA5415"/>
          </or>
        </geneAssociation>
        <geneAssociation id="ga_89" reaction="R_ALATA_L">
          <gene reference="PA2828"/>
        </geneAssociation>
        <geneAssociation id="ga_90" reaction="R_ALATA_L2">
          <or>
            <gene reference="PA5415"/>
            <gene reference="PA2444"/>
            <gene reference="PA4602"/>
          </or>
        </geneAssociation>
        <geneAssociation id="ga_91" reaction="R_ALATRS">
          <gene reference="PA0903"/>
        </geneAssociation>
        <geneAssociation id="ga_92" reaction="R_ALA_Dt6">
          <gene reference="PA0789"/>
        </geneAssociation>
        <geneAssociation id="ga_93" reaction="R_ALAabc">
          <and>
            <gene reference="PA1074"/>
            <gene reference="PA1073"/>
            <gene reference="PA1072"/>
            <gene reference="PA1071"/>
            <gene reference="PA1070"/>
          </and>
        </geneAssociation>
        <geneAssociation id="ga_94" reaction="R_ALAt7">
          <or>
            <gene reference="PA3461"/>
            <gene reference="PA2252"/>
            <gene reference="PA2533"/>
          </or>
        </geneAssociation>
        <geneAssociation id="ga_95" reaction="R_ALCD19">
          <gene reference="PA3629"/>
        </geneAssociation>
        <geneAssociation id="ga_96" reaction="R_ALCDUBQ8">
          <or>
            <gene reference="PA5427"/>
            <and>
              <gene reference="PA1982"/>
              <gene reference="PA1983"/>
            </and>
          </or>
        </geneAssociation>
        <geneAssociation id="ga_97" reaction="R_ALDD1x">
          <gene reference="PA5421"/>
        </geneAssociation>
        <geneAssociation id="ga_98" reaction="R_ALDD2x">
          <or>
            <gene reference="PA1984"/>
            <gene reference="PA4022"/>
            <gene reference="PA0219"/>
            <gene reference="PA5312"/>
          </or>
        </geneAssociation>
        <geneAssociation id="ga_99" reaction="R_ALGD">
          <gene reference="PA3540"/>
        </geneAssociation>
        <geneAssociation id="ga_100" reaction="R_ALGE">
          <gene reference="PA3544"/>
        </geneAssociation>
        <geneAssociation id="ga_101" reaction="R_ALGLi">
          <and>
            <gene reference="PA3542"/>
            <gene reference="PA3541"/>
          </and>
        </geneAssociation>
        <geneAssociation id="ga_102" reaction="R_ALGNA">
          <and>
            <gene reference="PA3550"/>
            <gene reference="PA3548"/>
            <gene reference="PA3549"/>
          </and>
        </geneAssociation>
        <geneAssociation id="ga_103" reaction="R_ALGNE">
          <and>
            <gene reference="PA3545"/>
            <gene reference="PA3543"/>
            <gene reference="PA3546"/>
          </and>
        </geneAssociation>
        <geneAssociation id="ga_104" reaction="R_ALLTAH">
          <gene reference="PA1515"/>
        </geneAssociation>
        <geneAssociation id="ga_105" reaction="R_ALLTNt6">
          <or>
            <gene reference="PA0443"/>
            <gene reference="PA1419"/>
            <gene reference="PA2073"/>
            <gene reference="PA0438"/>
            <gene reference="PA0476"/>
            <gene reference="PA5099"/>
          </or>
        </geneAssociation>
        <geneAssociation id="ga_106" reaction="R_AMAA">
          <gene reference="PA4947"/>
        </geneAssociation>
        <geneAssociation id="ga_107" reaction="R_AMAOT">
          <gene reference="PA0420"/>
        </geneAssociation>
        <geneAssociation id="ga_108" reaction="R_AMMQT8_2">
          <gene reference="PA1772"/>
        </geneAssociation>
        <geneAssociation id="ga_109" reaction="R_AMPN">
          <gene reference="PA3970"/>
        </geneAssociation>
        <geneAssociation id="ga_110" reaction="R_ANO2i">
          <and>
            <gene reference="PA1781"/>
            <gene reference="PA1780"/>
          </and>
        </geneAssociation>
        <geneAssociation id="ga_111" reaction="R_ANPRT">
          <gene reference="PA0650"/>
        </geneAssociation>
        <geneAssociation id="ga_112" reaction="R_ANS1">
          <or>
            <and>
              <gene reference="PA1001"/>
              <gene reference="PA1002"/>
            </and>
            <and>
              <gene reference="PA0609"/>
              <gene reference="PA0649"/>
            </and>
          </or>
        </geneAssociation>
        <geneAssociation id="ga_113" reaction="R_AOXS">
          <gene reference="PA0501"/>
        </geneAssociation>
        <geneAssociation id="ga_114" reaction="R_AP4AHr">
          <gene reference="PA0590"/>
        </geneAssociation>
        <geneAssociation id="ga_115" reaction="R_APRAUR">
          <gene reference="PA4056"/>
        </geneAssociation>
        <geneAssociation id="ga_116" reaction="R_ARGAGMt">
          <gene reference="PA1819"/>
        </geneAssociation>
        <geneAssociation id="ga_117" reaction="R_ARGDC">
          <or>
            <gene reference="PA4839"/>
            <gene reference="PA4519"/>
            <gene reference="PA1818"/>
          </or>
        </geneAssociation>
        <geneAssociation id="ga_118" reaction="R_ARGDE">
          <gene reference="PA5171"/>
        </geneAssociation>
        <geneAssociation id="ga_119" reaction="R_ARGN">
          <or>
            <gene reference="PA1421"/>
            <gene reference="PA0288"/>
            <gene reference="PA3175"/>
          </or>
        </geneAssociation>
        <geneAssociation id="ga_120" reaction="R_ARGORNt3">
          <gene reference="PA5170"/>
        </geneAssociation>
        <geneAssociation id="ga_121" reaction="R_ARGSL">
          <gene reference="PA5263"/>
        </geneAssociation>
        <geneAssociation id="ga_122" reaction="R_ARGSS">
          <gene reference="PA3525"/>
        </geneAssociation>
        <geneAssociation id="ga_123" reaction="R_ARGTRS">
          <gene reference="PA5051"/>
        </geneAssociation>
        <geneAssociation id="ga_124" reaction="R_ARGabc">
          <or>
            <and>
              <gene reference="PA0888"/>
              <gene reference="PA0890"/>
              <gene reference="PA0892"/>
              <gene reference="PA0889"/>
            </and>
            <and>
              <gene reference="PA1256"/>
              <gene reference="PA1257"/>
              <gene reference="PA1258"/>
              <gene reference="PA1260"/>
            </and>
            <and>
              <gene reference="PA5152"/>
              <gene reference="PA5153"/>
              <gene reference="PA5154"/>
              <gene reference="PA5155"/>
            </and>
          </or>
        </geneAssociation>
        <geneAssociation id="ga_125" reaction="R_ARSNR">
          <gene reference="PA0950"/>
        </geneAssociation>
        <geneAssociation id="ga_126" reaction="R_ASAD">
          <or>
            <gene reference="PA3116"/>
            <gene reference="PA3117"/>
          </or>
        </geneAssociation>
        <geneAssociation id="ga_127" reaction="R_ASCt2">
          <or>
            <gene reference="PA2073"/>
            <gene reference="PA0166"/>
            <gene reference="PA2938"/>
            <gene reference="PA0476"/>
            <gene reference="PA5099"/>
            <gene reference="PA0352"/>
            <gene reference="PA0438"/>
            <gene reference="PA0443"/>
            <gene reference="PA1419"/>
            <gene reference="PA4647"/>
            <gene reference="PA1507"/>
          </or>
        </geneAssociation>
        <geneAssociation id="ga_128" reaction="R_ASNN">
          <or>
            <gene reference="PA2253"/>
            <gene reference="PA1337"/>
          </or>
        </geneAssociation>
        <geneAssociation id="ga_129" reaction="R_ASNS1">
          <or>
            <gene reference="PA0051"/>
            <gene reference="PA3459"/>
            <gene reference="PA2084"/>
          </or>
        </geneAssociation>
        <geneAssociation id="ga_130" reaction="R_ASNabc">
          <gene reference="PA3858"/>
        </geneAssociation>
        <geneAssociation id="ga_131" reaction="R_ASP1DC">
          <gene reference="PA4731"/>
        </geneAssociation>
        <geneAssociation id="ga_132" reaction="R_ASPCT">
          <gene reference="PA0402"/>
        </geneAssociation>
        <geneAssociation id="ga_133" reaction="R_ASPK">
          <gene reference="PA0904"/>
        </geneAssociation>
        <geneAssociation id="ga_134" reaction="R_ASPO6">
          <gene reference="PA0761"/>
        </geneAssociation>
        <geneAssociation id="ga_135" reaction="R_ASPO8">
          <and>
            <gene reference="PA1004"/>
            <gene reference="PA0761"/>
          </and>
        </geneAssociation>
        <geneAssociation id="ga_136" reaction="R_ASPT">
          <gene reference="PA5429"/>
        </geneAssociation>
        <geneAssociation id="ga_137" reaction="R_ASPTA1">
          <gene reference="PA4976"/>
        </geneAssociation>
        <geneAssociation id="ga_138" reaction="R_ASPTRS">
          <gene reference="PA0963"/>
        </geneAssociation>
        <geneAssociation id="ga_139" reaction="R_ASPabc">
          <or>
            <and>
              <gene reference="PA1256"/>
              <gene reference="PA1257"/>
              <gene reference="PA1258"/>
              <gene reference="PA1260"/>
            </and>
            <and>
              <gene reference="PA4192"/>
              <gene reference="PA4194"/>
              <gene reference="PA4195"/>
            </and>
            <and>
              <gene reference="PA1339"/>
              <gene reference="PA1340"/>
              <gene reference="PA1341"/>
              <gene reference="PA1342"/>
            </and>
          </or>
        </geneAssociation>
        <geneAssociation id="ga_140" reaction="R_ASPt6">
          <gene reference="PA5479"/>
        </geneAssociation>
        <geneAssociation id="ga_141" reaction="R_ATPPRT">
          <gene reference="PA4449"/>
        </geneAssociation>
        <geneAssociation id="ga_142" reaction="R_ATPS4r">
          <or>
            <gene reference="PA1104"/>
            <gene reference="PA1697"/>
            <and>
              <gene reference="PA5556"/>
              <gene reference="PA5560"/>
              <gene reference="PA5553"/>
              <gene reference="PA5554"/>
              <gene reference="PA5559"/>
              <gene reference="PA5558"/>
              <gene reference="PA5555"/>
              <gene reference="PA5557"/>
              <gene reference="PA5561"/>
            </and>
          </or>
        </geneAssociation>
        <geneAssociation id="ga_143" reaction="R_BADH">
          <or>
            <gene reference="PA4073"/>
            <gene reference="PA5312"/>
            <gene reference="PA1027"/>
            <gene reference="PA3504"/>
            <gene reference="PA4189"/>
            <gene reference="PA5373"/>
            <gene reference="PA0219"/>
            <gene reference="PA1984"/>
            <gene reference="PA4022"/>
            <gene reference="PA4899"/>
            <gene reference="PA2125"/>
          </or>
        </geneAssociation>
        <geneAssociation id="ga_144" reaction="R_BALAAT">
          <gene reference="PA0132"/>
        </geneAssociation>
        <geneAssociation id="ga_145" reaction="R_BENA">
          <and>
            <gene reference="PA2518"/>
            <gene reference="PA2517"/>
            <gene reference="PA2516"/>
          </and>
        </geneAssociation>
        <geneAssociation id="ga_146" reaction="R_BENZ">
          <gene reference="PA4901"/>
        </geneAssociation>
        <geneAssociation id="ga_147" reaction="R_BLACT">
          <gene reference="PA4110"/>
        </geneAssociation>
        <geneAssociation id="ga_148" reaction="R_BPNT">
          <gene reference="PA5175"/>
        </geneAssociation>
        <geneAssociation id="ga_149" reaction="R_BTDD__RR">
          <gene reference="PA4153"/>
        </geneAssociation>
        <geneAssociation id="ga_150" reaction="R_BTMAT1">
          <gene reference="PA1806"/>
        </geneAssociation>
        <geneAssociation id="ga_151" reaction="R_BTNC">
          <gene reference="PA4848"/>
        </geneAssociation>
        <geneAssociation id="ga_152" reaction="R_BTNL1">
          <gene reference="PA4280"/>
        </geneAssociation>
        <geneAssociation id="ga_153" reaction="R_BTSr">
          <gene reference="PA0500"/>
        </geneAssociation>
        <geneAssociation id="ga_154" reaction="R_BUTSabc">
          <or>
            <and>
              <gene reference="PA2295"/>
              <gene reference="PA2294"/>
            </and>
            <and>
              <gene reference="PA2308"/>
              <gene reference="PA2307"/>
            </and>
            <and>
              <gene reference="PA3442"/>
              <gene reference="PA3443"/>
            </and>
          </or>
        </geneAssociation>
        <geneAssociation id="ga_155" reaction="R_C4HLA">
          <gene reference="PA2385"/>
        </geneAssociation>
        <geneAssociation id="ga_156" reaction="R_CAT">
          <or>
            <gene reference="PA4236"/>
            <gene reference="PA4613"/>
            <gene reference="PA2147"/>
          </or>
        </geneAssociation>
        <geneAssociation id="ga_157" reaction="R_CATA">
          <gene reference="PA2507"/>
        </geneAssociation>
        <geneAssociation id="ga_158" reaction="R_CATB">
          <gene reference="PA2509"/>
        </geneAssociation>
        <geneAssociation id="ga_159" reaction="R_CATC">
          <gene reference="PA2508"/>
        </geneAssociation>
        <geneAssociation id="ga_160" reaction="R_CBIAT">
          <gene reference="PA1272"/>
        </geneAssociation>
        <geneAssociation id="ga_161" reaction="R_CBMK2">
          <gene reference="PA5173"/>
        </geneAssociation>
        <geneAssociation id="ga_162" reaction="R_CBMLPTAH">
          <gene reference="PA0293"/>
        </geneAssociation>
        <geneAssociation id="ga_163" reaction="R_CBPS">
          <and>
            <gene reference="PA4758"/>
            <gene reference="PA4756"/>
          </and>
        </geneAssociation>
        <geneAssociation id="ga_164" reaction="R_CD2t">
          <and>
            <gene reference="PA2520"/>
            <gene reference="PA2521"/>
            <gene reference="PA2522"/>
          </and>
        </geneAssociation>
        <geneAssociation id="ga_165" reaction="R_CDGPTr_PA">
          <gene reference="PA2584"/>
        </geneAssociation>
        <geneAssociation id="ga_166" reaction="R_CDPDSPr_PA">
          <gene reference="PA4693"/>
        </geneAssociation>
        <geneAssociation id="ga_167" reaction="R_CDPMEK">
          <gene reference="PA4669"/>
        </geneAssociation>
        <geneAssociation id="ga_168" reaction="R_CHLabc">
          <or>
            <and>
              <or>
                <gene reference="PA3891"/>
                <gene reference="PA5376"/>
              </or>
              <or>
                <gene reference="PA3890"/>
                <gene reference="PA5377"/>
              </or>
              <or>
                <gene reference="PA5378"/>
                <gene reference="PA3889"/>
              </or>
            </and>
            <and>
              <gene reference="PA3891"/>
              <gene reference="PA3890"/>
              <gene reference="PA3889"/>
              <gene reference="PA3888"/>
            </and>
          </or>
        </geneAssociation>
        <geneAssociation id="ga_169" reaction="R_CHLt2">
          <or>
            <gene reference="PA5291"/>
            <gene reference="PA5375"/>
            <gene reference="PA3933"/>
          </or>
        </geneAssociation>
        <geneAssociation id="ga_170" reaction="R_CHOLD2">
          <or>
            <gene reference="PA5372"/>
            <gene reference="PA0364"/>
            <gene reference="PA3710"/>
            <gene reference="PA4100"/>
            <gene reference="PA2124"/>
          </or>
        </geneAssociation>
        <geneAssociation id="ga_171" reaction="R_CHORM">
          <gene reference="PA3166"/>
        </geneAssociation>
        <geneAssociation id="ga_172" reaction="R_CHORS">
          <gene reference="PA1681"/>
        </geneAssociation>
        <geneAssociation id="ga_173" reaction="R_CHRPL">
          <gene reference="PA5357"/>
        </geneAssociation>
        <geneAssociation id="ga_174" reaction="R_CITt10">
          <gene reference="PA5468"/>
        </geneAssociation>
        <geneAssociation id="ga_175" reaction="R_CITt6">
          <gene reference="PA5476"/>
        </geneAssociation>
        <geneAssociation id="ga_176" reaction="R_CLPNS2_PA">
          <gene reference="PA5394"/>
        </geneAssociation>
        <geneAssociation id="ga_177" reaction="R_CLPNS_PA">
          <gene reference="PA2155"/>
        </geneAssociation>
        <geneAssociation id="ga_178" reaction="R_COBALTt">
          <and>
            <gene reference="PA2520"/>
            <gene reference="PA2521"/>
            <gene reference="PA2522"/>
          </and>
        </geneAssociation>
        <geneAssociation id="ga_179" reaction="R_COBALTt5">
          <gene reference="PA5268"/>
        </geneAssociation>
        <geneAssociation id="ga_180" reaction="R_COBALTt5i">
          <gene reference="PA0913"/>
        </geneAssociation>
        <geneAssociation id="ga_181" reaction="R_CPPPGO">
          <gene reference="PA0024"/>
        </geneAssociation>
        <geneAssociation id="ga_182" reaction="R_CPPPGOAN">
          <gene reference="PA1546"/>
        </geneAssociation>
        <geneAssociation id="ga_183" reaction="R_CRNabc">
          <or>
            <and>
              <or>
                <gene reference="PA3891"/>
                <gene reference="PA5376"/>
              </or>
              <or>
                <gene reference="PA3890"/>
                <gene reference="PA5377"/>
              </or>
              <or>
                <gene reference="PA5378"/>
                <gene reference="PA3889"/>
              </or>
            </and>
            <and>
              <gene reference="PA3891"/>
              <gene reference="PA3890"/>
              <gene reference="PA3889"/>
              <gene reference="PA3888"/>
            </and>
          </or>
        </geneAssociation>
        <geneAssociation id="ga_184" reaction="R_CS">
          <or>
            <gene reference="PA0795"/>
            <gene reference="PA1580"/>
          </or>
        </geneAssociation>
        <geneAssociation id="ga_185" reaction="R_CSND">
          <gene reference="PA0437"/>
        </geneAssociation>
        <geneAssociation id="ga_186" reaction="R_CSNt2">
          <or>
            <gene reference="PA0476"/>
            <gene reference="PA1419"/>
            <gene reference="PA0438"/>
            <gene reference="PA5099"/>
            <gene reference="PA0443"/>
            <gene reference="PA2073"/>
          </or>
        </geneAssociation>
        <geneAssociation id="ga_187" reaction="R_CTPS2">
          <gene reference="PA3637"/>
        </geneAssociation>
        <geneAssociation id="ga_188" reaction="R_CVXCXPPM">
          <gene reference="PA0796"/>
        </geneAssociation>
        <geneAssociation id="ga_189" reaction="R_CYCPO">
          <gene reference="PA4587"/>
        </geneAssociation>
        <geneAssociation id="ga_190" reaction="R_CYNTAH">
          <gene reference="PA2052"/>
        </geneAssociation>
        <geneAssociation id="ga_191" reaction="R_CYOO3_2">
          <or>
            <and>
              <gene reference="PA4133"/>
              <gene reference="PA0108"/>
              <gene reference="PA1553"/>
              <gene reference="PA1552"/>
            </and>
            <and>
              <gene reference="PA0108"/>
              <gene reference="PA1554"/>
              <gene reference="PA1553"/>
              <gene reference="PA1555"/>
            </and>
            <and>
              <gene reference="PA0108"/>
              <gene reference="PA1557"/>
              <gene reference="PA1556"/>
              <gene reference="PA1552"/>
            </and>
            <and>
              <gene reference="PA1856"/>
              <gene reference="PA0108"/>
              <gene reference="PA1556"/>
              <gene reference="PA1555"/>
            </and>
            <and>
              <gene reference="PA0108"/>
              <gene reference="PA1557"/>
              <gene reference="PA1553"/>
              <gene reference="PA1552"/>
            </and>
            <and>
              <gene reference="PA0108"/>
              <gene reference="PA1554"/>
              <gene reference="PA1556"/>
              <gene reference="PA1555"/>
            </and>
            <and>
              <gene reference="PA1856"/>
              <gene reference="PA0108"/>
              <gene reference="PA1556"/>
              <gene reference="PA1552"/>
            </and>
            <and>
              <gene reference="PA0108"/>
              <gene reference="PA1554"/>
              <gene reference="PA1556"/>
              <gene reference="PA1552"/>
            </and>
            <and>
              <gene reference="PA4133"/>
              <gene reference="PA0108"/>
              <gene reference="PA1553"/>
              <gene reference="PA1555"/>
            </and>
            <and>
              <gene reference="PA0108"/>
              <gene reference="PA1557"/>
              <gene reference="PA1556"/>
              <gene reference="PA1555"/>
            </and>
            <and>
              <gene reference="PA0108"/>
              <gene reference="PA1557"/>
              <gene reference="PA1553"/>
              <gene reference="PA1555"/>
            </and>
            <and>
              <gene reference="PA0108"/>
              <gene reference="PA1554"/>
              <gene reference="PA1553"/>
              <gene reference="PA1552"/>
            </and>
            <and>
              <gene reference="PA1856"/>
              <gene reference="PA0108"/>
              <gene reference="PA1553"/>
              <gene reference="PA1555"/>
            </and>
            <and>
              <gene reference="PA4133"/>
              <gene reference="PA0108"/>
              <gene reference="PA1556"/>
              <gene reference="PA1552"/>
            </and>
            <and>
              <gene reference="PA1856"/>
              <gene reference="PA0108"/>
              <gene reference="PA1553"/>
              <gene reference="PA1552"/>
            </and>
            <and>
              <gene reference="PA4133"/>
              <gene reference="PA0108"/>
              <gene reference="PA1556"/>
              <gene reference="PA1555"/>
            </and>
          </or>
        </geneAssociation>
        <geneAssociation id="ga_192" reaction="R_CYRUBQ8">
          <and>
            <gene reference="PA4431"/>
            <gene reference="PA4430"/>
            <gene reference="PA4429"/>
          </and>
        </geneAssociation>
        <geneAssociation id="ga_193" reaction="R_CYSS">
          <or>
            <gene reference="PA2104"/>
            <gene reference="PA2709"/>
            <gene reference="PA0932"/>
          </or>
        </geneAssociation>
        <geneAssociation id="ga_194" reaction="R_CYSTGL">
          <gene reference="PA0400"/>
        </geneAssociation>
        <geneAssociation id="ga_195" reaction="R_CYSTLr">
          <gene reference="PA0400"/>
        </geneAssociation>
        <geneAssociation id="ga_196" reaction="R_CYSTRS">
          <gene reference="PA1795"/>
        </geneAssociation>
        <geneAssociation id="ga_197" reaction="R_CYSTS">
          <gene reference="PA0399"/>
        </geneAssociation>
        <geneAssociation id="ga_198" reaction="R_CYSTabc">
          <and>
            <gene reference="PA0314"/>
            <gene reference="PA0313"/>
          </and>
        </geneAssociation>
        <geneAssociation id="ga_199" reaction="R_CYSabc">
          <and>
            <gene reference="PA0314"/>
            <gene reference="PA0313"/>
          </and>
        </geneAssociation>
        <geneAssociation id="ga_200" reaction="R_CYTBO3">
          <and>
            <gene reference="PA1317"/>
            <gene reference="PA1318"/>
            <gene reference="PA1319"/>
            <gene reference="PA1320"/>
            <gene reference="PA1321"/>
          </and>
        </geneAssociation>
        <geneAssociation id="ga_201" reaction="R_CYTK1">
          <gene reference="PA3163"/>
        </geneAssociation>
        <geneAssociation id="ga_202" reaction="R_CYTK2">
          <gene reference="PA3163"/>
        </geneAssociation>
        <geneAssociation id="ga_203" reaction="R_Cut1">
          <gene reference="PA3920"/>
        </geneAssociation>
        <geneAssociation id="ga_204" reaction="R_DAAD">
          <gene reference="PA5304"/>
        </geneAssociation>
        <geneAssociation id="ga_205" reaction="R_DADA">
          <gene reference="PA0148"/>
        </geneAssociation>
        <geneAssociation id="ga_206" reaction="R_DADK">
          <gene reference="PA3686"/>
        </geneAssociation>
        <geneAssociation id="ga_207" reaction="R_DAGK">
          <gene reference="PA3603"/>
        </geneAssociation>
        <geneAssociation id="ga_208" reaction="R_DAHPS">
          <or>
            <gene reference="PA1750"/>
            <gene reference="PA2943"/>
          </or>
        </geneAssociation>
        <geneAssociation id="ga_209" reaction="R_DAMOX_ALA">
          <or>
            <gene reference="PA0534"/>
            <gene reference="PA1489"/>
            <gene reference="PA1567"/>
            <gene reference="PA3456"/>
            <gene reference="PA5309"/>
            <gene reference="PA4548"/>
            <gene reference="PA1028"/>
            <gene reference="PA1918"/>
            <gene reference="PA3863"/>
            <gene reference="PA2195"/>
            <gene reference="PA1267"/>
            <gene reference="PA1565"/>
            <gene reference="PA3424"/>
            <gene reference="PA5145"/>
            <gene reference="PA2776"/>
          </or>
        </geneAssociation>
        <geneAssociation id="ga_210" reaction="R_DAPDC">
          <gene reference="PA5277"/>
        </geneAssociation>
        <geneAssociation id="ga_211" reaction="R_DAPE">
          <gene reference="PA5278"/>
        </geneAssociation>
        <geneAssociation id="ga_212" reaction="R_DBTSr">
          <gene reference="PA0504"/>
        </geneAssociation>
        <geneAssociation id="ga_213" reaction="R_DCTPD">
          <gene reference="PA3480"/>
        </geneAssociation>
        <geneAssociation id="ga_214" reaction="R_DDMAT5">
          <gene reference="PA1806"/>
        </geneAssociation>
        <geneAssociation id="ga_215" reaction="R_DEMAT4">
          <gene reference="PA1806"/>
        </geneAssociation>
        <geneAssociation id="ga_216" reaction="R_DGK1">
          <gene reference="PA5336"/>
        </geneAssociation>
        <geneAssociation id="ga_217" reaction="R_DGTPH">
          <or>
            <gene reference="PA1124"/>
            <gene reference="PA3043"/>
          </or>
        </geneAssociation>
        <geneAssociation id="ga_218" reaction="R_DHAD1">
          <gene reference="PA0353"/>
        </geneAssociation>
        <geneAssociation id="ga_219" reaction="R_DHAD3">
          <gene reference="PA0353"/>
        </geneAssociation>
        <geneAssociation id="ga_220" reaction="R_DHDPRy">
          <gene reference="PA4759"/>
        </geneAssociation>
        <geneAssociation id="ga_221" reaction="R_DHDPS">
          <or>
            <gene reference="PA4188"/>
            <gene reference="PA1254"/>
            <gene reference="PA0223"/>
            <gene reference="PA1010"/>
          </or>
        </geneAssociation>
        <geneAssociation id="ga_222" reaction="R_DHFRi">
          <gene reference="PA0350"/>
        </geneAssociation>
        <geneAssociation id="ga_223" reaction="R_DHFS">
          <gene reference="PA3111"/>
        </geneAssociation>
        <geneAssociation id="ga_224" reaction="R_DHGLCNKi">
          <gene reference="PA2261"/>
        </geneAssociation>
        <geneAssociation id="ga_225" reaction="R_DHHAs">
          <or>
            <gene reference="PA4213"/>
            <gene reference="PA1902"/>
          </or>
        </geneAssociation>
        <geneAssociation id="ga_226" reaction="R_DHNPA">
          <gene reference="PA0582"/>
        </geneAssociation>
        <geneAssociation id="ga_227" reaction="R_DHORD2">
          <gene reference="PA3050"/>
        </geneAssociation>
        <geneAssociation id="ga_228" reaction="R_DHORTS">
          <gene reference="PA3527"/>
        </geneAssociation>
        <geneAssociation id="ga_229" reaction="R_DHPPDA2">
          <gene reference="PA4056"/>
        </geneAssociation>
        <geneAssociation id="ga_230" reaction="R_DHPS3">
          <gene reference="PA4750"/>
        </geneAssociation>
        <geneAssociation id="ga_231" reaction="R_DHQD1">
          <or>
            <gene reference="PA4846"/>
            <gene reference="PA0245"/>
          </or>
        </geneAssociation>
        <geneAssociation id="ga_232" reaction="R_DHQS">
          <gene reference="PA5038"/>
        </geneAssociation>
        <geneAssociation id="ga_233" reaction="R_DIHYP">
          <gene reference="PA0441"/>
        </geneAssociation>
        <geneAssociation id="ga_234" reaction="R_DKMD2K">
          <gene reference="PA1684"/>
        </geneAssociation>
        <geneAssociation id="ga_235" reaction="R_DKMD3M">
          <gene reference="PA1684"/>
        </geneAssociation>
        <geneAssociation id="ga_236" reaction="R_DMATT">
          <gene reference="PA4043"/>
        </geneAssociation>
        <geneAssociation id="ga_237" reaction="R_DMOCT">
          <gene reference="PA2979"/>
        </geneAssociation>
        <geneAssociation id="ga_238" reaction="R_DMQMT">
          <gene reference="PA3171"/>
        </geneAssociation>
        <geneAssociation id="ga_239" reaction="R_DPCOAK">
          <gene reference="PA4529"/>
        </geneAssociation>
        <geneAssociation id="ga_240" reaction="R_DPR">
          <gene reference="PA4397"/>
        </geneAssociation>
        <geneAssociation id="ga_241" reaction="R_DTMPK">
          <gene reference="PA2962"/>
        </geneAssociation>
        <geneAssociation id="ga_242" reaction="R_DUTPDP">
          <gene reference="PA5321"/>
        </geneAssociation>
        <geneAssociation id="ga_243" reaction="R_DXPS">
          <gene reference="PA4044"/>
        </geneAssociation>
        <geneAssociation id="ga_244" reaction="R_E4PD">
          <gene reference="PA0551"/>
        </geneAssociation>
        <geneAssociation id="ga_245" reaction="R_ECOAH9">
          <gene reference="PA0744"/>
        </geneAssociation>
        <geneAssociation id="ga_246" reaction="R_ECOAHt2">
          <or>
            <gene reference="PA3014"/>
            <gene reference="PA1737"/>
          </or>
        </geneAssociation>
        <geneAssociation id="ga_247" reaction="R_EDA">
          <or>
            <gene reference="PA3131"/>
            <gene reference="PA3181"/>
          </or>
        </geneAssociation>
        <geneAssociation id="ga_248" reaction="R_ENO">
          <gene reference="PA3635"/>
        </geneAssociation>
        <geneAssociation id="ga_249" reaction="R_ENPHE1">
          <gene reference="PA1685"/>
        </geneAssociation>
        <geneAssociation id="ga_250" reaction="R_ENTCS">
          <gene reference="PA1165"/>
        </geneAssociation>
        <geneAssociation id="ga_251" reaction="R_ETHAAL">
          <and>
            <gene reference="PA4024"/>
            <gene reference="PA4025"/>
          </and>
        </geneAssociation>
        <geneAssociation id="ga_252" reaction="R_ETHSabc">
          <or>
            <and>
              <gene reference="PA2295"/>
              <gene reference="PA2294"/>
            </and>
            <and>
              <gene reference="PA2308"/>
              <gene reference="PA2307"/>
            </and>
            <and>
              <gene reference="PA3442"/>
              <gene reference="PA3443"/>
            </and>
          </or>
        </geneAssociation>
        <geneAssociation id="ga_253" reaction="R_F1PK">
          <gene reference="PA3561"/>
        </geneAssociation>
        <geneAssociation id="ga_254" reaction="R_FACOAL140_LPAREN_n_RPAREN_t">
          <or>
            <and>
              <gene reference="PA3299"/>
              <gene reference="PA1288"/>
            </and>
            <and>
              <gene reference="PA3299"/>
              <gene reference="PA4589"/>
            </and>
            <and>
              <gene reference="PA3300"/>
              <gene reference="PA4589"/>
            </and>
            <and>
              <gene reference="PA3300"/>
              <gene reference="PA1288"/>
            </and>
          </or>
        </geneAssociation>
        <geneAssociation id="ga_255" reaction="R_FACOAL160t">
          <or>
            <and>
              <gene reference="PA3299"/>
              <gene reference="PA1288"/>
            </and>
            <and>
              <gene reference="PA3300"/>
              <gene reference="PA1288"/>
            </and>
            <and>
              <gene reference="PA3299"/>
              <gene reference="PA4589"/>
            </and>
            <and>
              <gene reference="PA3300"/>
              <gene reference="PA4589"/>
            </and>
          </or>
        </geneAssociation>
        <geneAssociation id="ga_256" reaction="R_FBA">
          <gene reference="PA0555"/>
        </geneAssociation>
        <geneAssociation id="ga_257" reaction="R_FBP">
          <gene reference="PA5110"/>
        </geneAssociation>
        <geneAssociation id="ga_258" reaction="R_FCLPA">
          <gene reference="PA1683"/>
        </geneAssociation>
        <geneAssociation id="ga_259" reaction="R_FCLT">
          <gene reference="PA4655"/>
        </geneAssociation>
        <geneAssociation id="ga_260" reaction="R_FDH">
          <and>
            <gene reference="PA4810"/>
            <gene reference="PA4811"/>
            <gene reference="PA4812"/>
          </and>
        </geneAssociation>
        <geneAssociation id="ga_261" reaction="R_FDH2">
          <and>
            <gene reference="PA4810"/>
            <gene reference="PA4811"/>
            <gene reference="PA4812"/>
          </and>
        </geneAssociation>
        <geneAssociation id="ga_262" reaction="R_FE2abc">
          <or>
            <and>
              <gene reference="PA5217"/>
              <gene reference="PA3538"/>
              <gene reference="PA5216"/>
            </and>
            <and>
              <gene reference="PA4687"/>
              <gene reference="PA4688"/>
            </and>
          </or>
        </geneAssociation>
        <geneAssociation id="ga_263" reaction="R_FEDCabc">
          <gene reference="PA3901"/>
        </geneAssociation>
        <geneAssociation id="ga_264" reaction="R_FEETERabc">
          <and>
            <gene reference="PA4159"/>
            <gene reference="PA4158"/>
            <gene reference="PA4160"/>
            <gene reference="PA4161"/>
            <gene reference="PA4156"/>
          </and>
        </geneAssociation>
        <geneAssociation id="ga_265" reaction="R_FERRICHabc">
          <gene reference="PA2912"/>
        </geneAssociation>
        <geneAssociation id="ga_266" reaction="R_FGLU">
          <or>
            <gene reference="PA3175"/>
            <gene reference="PA5091"/>
          </or>
        </geneAssociation>
        <geneAssociation id="ga_267" reaction="R_FKYNH">
          <gene reference="PA2081"/>
        </geneAssociation>
        <geneAssociation id="ga_268" reaction="R_FMETDF">
          <gene reference="PA1122"/>
        </geneAssociation>
        <geneAssociation id="ga_269" reaction="R_FMETabc">
          <gene reference="PA5504"/>
        </geneAssociation>
        <geneAssociation id="ga_270" reaction="R_FMNAT">
          <gene reference="PA4561"/>
        </geneAssociation>
        <geneAssociation id="ga_271" reaction="R_FNOR">
          <gene reference="PA3397"/>
        </geneAssociation>
        <geneAssociation id="ga_272" reaction="R_FORAMD">
          <gene reference="PA3366"/>
        </geneAssociation>
        <geneAssociation id="ga_273" reaction="R_FORMD">
          <gene reference="PA5106"/>
        </geneAssociation>
        <geneAssociation id="ga_274" reaction="R_FRUK">
          <gene reference="PA2344"/>
        </geneAssociation>
        <geneAssociation id="ga_275" reaction="R_FRUpts">
          <and>
            <gene reference="PA3560"/>
            <gene reference="PA3562"/>
          </and>
        </geneAssociation>
        <geneAssociation id="ga_276" reaction="R_FTHFD">
          <or>
            <gene reference="PA4314"/>
            <gene reference="PA5420"/>
          </or>
        </geneAssociation>
        <geneAssociation id="ga_277" reaction="R_FUCNAcPPUNDs">
          <gene reference="PA3145"/>
        </geneAssociation>
        <geneAssociation id="ga_278" reaction="R_FUM">
          <or>
            <gene reference="PA0854"/>
            <gene reference="PA4470"/>
            <gene reference="PA4333"/>
          </or>
        </geneAssociation>
        <geneAssociation id="ga_279" reaction="R_FUMACA">
          <gene reference="PA2008"/>
        </geneAssociation>
        <geneAssociation id="ga_280" reaction="R_FUMt4">
          <or>
            <and>
              <gene reference="PA0886"/>
              <gene reference="PA0884"/>
              <gene reference="PA0885"/>
            </and>
            <and>
              <gene reference="PA5169"/>
              <gene reference="PA5167"/>
              <gene reference="PA5168"/>
            </and>
          </or>
        </geneAssociation>
        <geneAssociation id="ga_281" reaction="R_FUMt6">
          <or>
            <gene reference="PA1183"/>
            <gene reference="PA0119"/>
          </or>
        </geneAssociation>
        <geneAssociation id="ga_282" reaction="R_G1Dy2">
          <gene reference="PA2290"/>
        </geneAssociation>
        <geneAssociation id="ga_283" reaction="R_G1PACT">
          <gene reference="PA5552"/>
        </geneAssociation>
        <geneAssociation id="ga_284" reaction="R_G1PTMT">
          <gene reference="PA5163"/>
        </geneAssociation>
        <geneAssociation id="ga_285" reaction="R_G1SATi">
          <or>
            <gene reference="PA4088"/>
            <gene reference="PA5523"/>
            <gene reference="PA3977"/>
          </or>
        </geneAssociation>
        <geneAssociation id="ga_286" reaction="R_G3PD2">
          <gene reference="PA1614"/>
        </geneAssociation>
        <geneAssociation id="ga_287" reaction="R_G3PD5">
          <or>
            <gene reference="PA3025"/>
            <gene reference="PA3584"/>
          </or>
        </geneAssociation>
        <geneAssociation id="ga_288" reaction="R_G5SD">
          <gene reference="PA4007"/>
        </geneAssociation>
        <geneAssociation id="ga_289" reaction="R_G6PDHy">
          <or>
            <gene reference="PA3183"/>
            <gene reference="PA5439"/>
          </or>
        </geneAssociation>
        <geneAssociation id="ga_290" reaction="R_G6PI">
          <gene reference="PA4732"/>
        </geneAssociation>
        <geneAssociation id="ga_291" reaction="R_G6PI2">
          <gene reference="PA4732"/>
        </geneAssociation>
        <geneAssociation id="ga_292" reaction="R_GALU">
          <gene reference="PA2023"/>
        </geneAssociation>
        <geneAssociation id="ga_293" reaction="R_GALUi">
          <gene reference="PA2023"/>
        </geneAssociation>
        <geneAssociation id="ga_294" reaction="R_GAPD">
          <gene reference="PA3195"/>
        </geneAssociation>
        <geneAssociation id="ga_295" reaction="R_GAPDy1">
          <or>
            <gene reference="PA2323"/>
            <gene reference="PA3001"/>
          </or>
        </geneAssociation>
        <geneAssociation id="ga_296" reaction="R_GARFTi">
          <or>
            <gene reference="PA0944"/>
            <gene reference="PA3751"/>
            <gene reference="PA0836"/>
          </or>
        </geneAssociation>
        <geneAssociation id="ga_297" reaction="R_GART">
          <or>
            <gene reference="PA3751"/>
            <gene reference="PA0836"/>
          </or>
        </geneAssociation>
        <geneAssociation id="ga_298" reaction="R_GBBTNabc">
          <or>
            <and>
              <or>
                <gene reference="PA3891"/>
                <gene reference="PA5376"/>
              </or>
              <or>
                <gene reference="PA3890"/>
                <gene reference="PA5377"/>
              </or>
              <or>
                <gene reference="PA5378"/>
                <gene reference="PA3889"/>
              </or>
            </and>
            <and>
              <or>
                <gene reference="PA3891"/>
                <gene reference="PA5376"/>
              </or>
              <or>
                <gene reference="PA3890"/>
                <gene reference="PA5377"/>
              </or>
              <or>
                <gene reference="PA5378"/>
                <gene reference="PA3889"/>
              </or>
              <gene reference="PA3888"/>
            </and>
          </or>
        </geneAssociation>
        <geneAssociation id="ga_299" reaction="R_GDPDP3PH">
          <gene reference="PA5338"/>
        </geneAssociation>
        <geneAssociation id="ga_300" reaction="R_GDPMD">
          <gene reference="PA5453"/>
        </geneAssociation>
        <geneAssociation id="ga_301" reaction="R_GDPMR">
          <gene reference="PA5454"/>
        </geneAssociation>
        <geneAssociation id="ga_302" reaction="R_GF6PTA">
          <gene reference="PA5549"/>
        </geneAssociation>
        <geneAssociation id="ga_303" reaction="R_GHMT">
          <or>
            <gene reference="PA5415"/>
            <gene reference="PA2444"/>
            <gene reference="PA4602"/>
          </or>
        </geneAssociation>
        <geneAssociation id="ga_304" reaction="R_GK1">
          <gene reference="PA5336"/>
        </geneAssociation>
        <geneAssociation id="ga_305" reaction="R_GLCLCT">
          <or>
            <gene reference="PA1740"/>
            <gene reference="PA1293"/>
          </or>
        </geneAssociation>
        <geneAssociation id="ga_306" reaction="R_GLCNACPPUNDs">
          <gene reference="PA3145"/>
        </geneAssociation>
        <geneAssociation id="ga_307" reaction="R_GLCNt2ir">
          <gene reference="PA2322"/>
        </geneAssociation>
        <geneAssociation id="ga_308" reaction="R_GLCP">
          <gene reference="PA2144"/>
        </geneAssociation>
        <geneAssociation id="ga_309" reaction="R_GLCS1">
          <gene reference="PA2165"/>
        </geneAssociation>
        <geneAssociation id="ga_310" reaction="R_GLCabc">
          <and>
            <gene reference="PA3190"/>
            <gene reference="PA3189"/>
            <gene reference="PA3188"/>
            <gene reference="PA3187"/>
          </and>
        </geneAssociation>
        <geneAssociation id="ga_311" reaction="R_GLNS_i">
          <or>
            <gene reference="PA3356"/>
            <gene reference="PA0296"/>
            <gene reference="PA2040"/>
            <gene reference="PA5522"/>
            <gene reference="PA5508"/>
            <gene reference="PA0298"/>
            <gene reference="PA5119"/>
          </or>
        </geneAssociation>
        <geneAssociation id="ga_312" reaction="R_GLNabc">
          <or>
            <and>
              <gene reference="PA5076"/>
              <gene reference="PA5075"/>
              <or>
                <gene reference="PA1256"/>
                <gene reference="PA5074"/>
              </or>
            </and>
            <and>
              <gene reference="PA1256"/>
              <gene reference="PA1257"/>
              <gene reference="PA1258"/>
              <gene reference="PA1260"/>
            </and>
          </or>
        </geneAssociation>
        <geneAssociation id="ga_313" reaction="R_GLTCOAD">
          <gene reference="PA0447"/>
        </geneAssociation>
        <geneAssociation id="ga_314" reaction="R_GLU__Dt2">
          <gene reference="PA3176"/>
        </geneAssociation>
        <geneAssociation id="ga_315" reaction="R_GLU5K">
          <gene reference="PA4565"/>
        </geneAssociation>
        <geneAssociation id="ga_316" reaction="R_GLUCYSL">
          <gene reference="PA5203"/>
        </geneAssociation>
        <geneAssociation id="ga_317" reaction="R_GLUDy">
          <gene reference="PA4588"/>
        </geneAssociation>
        <geneAssociation id="ga_318" reaction="R_GLUK">
          <gene reference="PA3193"/>
        </geneAssociation>
        <geneAssociation id="ga_319" reaction="R_GLUN">
          <gene reference="PA1638"/>
        </geneAssociation>
        <geneAssociation id="ga_320" reaction="R_GLUPRT">
          <gene reference="PA3108"/>
        </geneAssociation>
        <geneAssociation id="ga_321" reaction="R_GLUR">
          <gene reference="PA4662"/>
        </geneAssociation>
        <geneAssociation id="ga_322" reaction="R_GLUSy">
          <and>
            <gene reference="PA5036"/>
            <gene reference="PA5035"/>
          </and>
        </geneAssociation>
        <geneAssociation id="ga_323" reaction="R_GLUTRR">
          <gene reference="PA4666"/>
        </geneAssociation>
        <geneAssociation id="ga_324" reaction="R_GLUTRS">
          <or>
            <gene reference="PA4724"/>
            <gene reference="PA3134"/>
          </or>
        </geneAssociation>
        <geneAssociation id="ga_325" reaction="R_GLUabc">
          <or>
            <and>
              <gene reference="PA1256"/>
              <gene reference="PA1257"/>
              <gene reference="PA1258"/>
              <gene reference="PA1260"/>
            </and>
            <and>
              <gene reference="PA1339"/>
              <gene reference="PA1340"/>
              <gene reference="PA1341"/>
              <gene reference="PA1342"/>
            </and>
            <and>
              <gene reference="PA4192"/>
              <gene reference="PA4194"/>
              <gene reference="PA4195"/>
            </and>
          </or>
        </geneAssociation>
        <geneAssociation id="ga_326" reaction="R_GLUt2">
          <gene reference="PA3176"/>
        </geneAssociation>
        <geneAssociation id="ga_327" reaction="R_GLUt4i">
          <gene reference="PA3176"/>
        </geneAssociation>
        <geneAssociation id="ga_328" reaction="R_GLUt6">
          <gene reference="PA5479"/>
        </geneAssociation>
        <geneAssociation id="ga_329" reaction="R_GLXCBL">
          <gene reference="PA1502"/>
        </geneAssociation>
        <geneAssociation id="ga_330" reaction="R_GLYBTM">
          <gene reference="PA3082"/>
        </geneAssociation>
        <geneAssociation id="ga_331" reaction="R_GLYBabc">
          <or>
            <and>
              <or>
                <gene reference="PA3891"/>
                <gene reference="PA5376"/>
              </or>
              <or>
                <gene reference="PA3890"/>
                <gene reference="PA5377"/>
              </or>
              <or>
                <gene reference="PA5378"/>
                <gene reference="PA3889"/>
              </or>
            </and>
            <and>
              <or>
                <gene reference="PA3891"/>
                <gene reference="PA5376"/>
              </or>
              <or>
                <gene reference="PA3890"/>
                <gene reference="PA5377"/>
              </or>
              <or>
                <gene reference="PA5378"/>
                <gene reference="PA3889"/>
              </or>
              <gene reference="PA3888"/>
            </and>
            <and>
              <gene reference="PA5094"/>
              <gene reference="PA5095"/>
              <gene reference="PA0030"/>
            </and>
          </or>
        </geneAssociation>
        <geneAssociation id="ga_332" reaction="R_GLYC3Pt6">
          <gene reference="PA5235"/>
        </geneAssociation>
        <geneAssociation id="ga_333" reaction="R_GLYCK">
          <gene reference="PA1052"/>
        </geneAssociation>
        <geneAssociation id="ga_334" reaction="R_GLYCL">
          <or>
            <and>
              <gene reference="PA2446"/>
              <gene reference="PA2445"/>
              <gene reference="PA2442"/>
            </and>
            <and>
              <gene reference="PA5214"/>
              <gene reference="PA5213"/>
              <gene reference="PA5215"/>
            </and>
            <and>
              <gene reference="PA4829"/>
              <gene reference="PA1587"/>
              <gene reference="PA2250"/>
            </and>
          </or>
        </geneAssociation>
        <geneAssociation id="ga_335" reaction="R_GLYD">
          <gene reference="PA4626"/>
        </geneAssociation>
        <geneAssociation id="ga_336" reaction="R_GLYK">
          <or>
            <gene reference="PA3582"/>
            <gene reference="PA3579"/>
            <gene reference="PA1487"/>
          </or>
        </geneAssociation>
        <geneAssociation id="ga_337" reaction="R_GLYO1">
          <or>
            <gene reference="PA1267"/>
            <gene reference="PA1567"/>
            <gene reference="PA5145"/>
            <gene reference="PA2776"/>
            <gene reference="PA0534"/>
            <gene reference="PA1489"/>
            <gene reference="PA1918"/>
            <gene reference="PA3456"/>
            <gene reference="PA5309"/>
            <gene reference="PA4548"/>
            <gene reference="PA1028"/>
            <gene reference="PA1565"/>
            <gene reference="PA3424"/>
            <gene reference="PA3863"/>
            <gene reference="PA2195"/>
          </or>
        </geneAssociation>
        <geneAssociation id="ga_338" reaction="R_GLYOS">
          <or>
            <gene reference="PA1028"/>
            <gene reference="PA1489"/>
            <gene reference="PA1918"/>
            <gene reference="PA3863"/>
            <gene reference="PA4548"/>
            <gene reference="PA1565"/>
            <gene reference="PA3424"/>
            <gene reference="PA5145"/>
            <gene reference="PA2776"/>
            <gene reference="PA0534"/>
            <gene reference="PA1267"/>
            <gene reference="PA1567"/>
            <gene reference="PA3456"/>
            <gene reference="PA5309"/>
            <gene reference="PA2195"/>
          </or>
        </geneAssociation>
        <geneAssociation id="ga_339" reaction="R_GLYTRS">
          <and>
            <gene reference="PA0009"/>
            <gene reference="PA0008"/>
          </and>
        </geneAssociation>
        <geneAssociation id="ga_340" reaction="R_GLYt7">
          <gene reference="PA2252"/>
        </geneAssociation>
        <geneAssociation id="ga_341" reaction="R_GMHEPAT">
          <gene reference="PA4996"/>
        </geneAssociation>
        <geneAssociation id="ga_342" reaction="R_GMHEPK">
          <gene reference="PA4996"/>
        </geneAssociation>
        <geneAssociation id="ga_343" reaction="R_GMHEPPA">
          <gene reference="PA0006"/>
        </geneAssociation>
        <geneAssociation id="ga_344" reaction="R_GMPS2">
          <or>
            <gene reference="PA1742"/>
            <gene reference="PA3769"/>
          </or>
        </geneAssociation>
        <geneAssociation id="ga_345" reaction="R_GNK">
          <or>
            <gene reference="PA2321"/>
            <gene reference="PA2321"/>
          </or>
        </geneAssociation>
        <geneAssociation id="ga_346" reaction="R_GPDDA1">
          <gene reference="PA0347"/>
        </geneAssociation>
        <geneAssociation id="ga_347" reaction="R_GPDDA2">
          <gene reference="PA0347"/>
        </geneAssociation>
        <geneAssociation id="ga_348" reaction="R_GRTT">
          <gene reference="PA4043"/>
        </geneAssociation>
        <geneAssociation id="ga_349" reaction="R_GSADH">
          <gene reference="PA0782"/>
        </geneAssociation>
        <geneAssociation id="ga_350" reaction="R_GTHRD">
          <gene reference="PA2025"/>
        </geneAssociation>
        <geneAssociation id="ga_351" reaction="R_GTHS">
          <gene reference="PA0407"/>
        </geneAssociation>
        <geneAssociation id="ga_352" reaction="R_GTPCI">
          <or>
            <gene reference="PA3438"/>
            <gene reference="PA1674"/>
          </or>
        </geneAssociation>
        <geneAssociation id="ga_353" reaction="R_GTPCII">
          <or>
            <gene reference="PA4054"/>
            <gene reference="PA4047"/>
          </or>
        </geneAssociation>
        <geneAssociation id="ga_354" reaction="R_GTPDPK">
          <gene reference="PA0934"/>
        </geneAssociation>
        <geneAssociation id="ga_355" reaction="R_GUADB">
          <gene reference="PA1421"/>
        </geneAssociation>
        <geneAssociation id="ga_356" reaction="R_GUADr">
          <or>
            <gene reference="PA1521"/>
            <gene reference="PA0134"/>
          </or>
        </geneAssociation>
        <geneAssociation id="ga_357" reaction="R_GUAPRT">
          <gene reference="PA4645"/>
        </geneAssociation>
        <geneAssociation id="ga_358" reaction="R_HACD8">
          <gene reference="PA1609"/>
        </geneAssociation>
        <geneAssociation id="ga_359" reaction="R_HBUHL1">
          <or>
            <gene reference="PA1610"/>
            <gene reference="PA3645"/>
          </or>
        </geneAssociation>
        <geneAssociation id="ga_360" reaction="R_HBUR1">
          <or>
            <gene reference="PA1827"/>
            <gene reference="PA4148"/>
            <gene reference="PA4162"/>
            <gene reference="PA3106"/>
            <gene reference="PA3106"/>
            <gene reference="PA4786"/>
            <gene reference="PA5524"/>
            <gene reference="PA2967"/>
          </or>
        </geneAssociation>
        <geneAssociation id="ga_361" reaction="R_HBZOPT">
          <gene reference="PA5358"/>
        </geneAssociation>
        <geneAssociation id="ga_362" reaction="R_HCO3E">
          <gene reference="PA2053"/>
        </geneAssociation>
        <geneAssociation id="ga_363" reaction="R_HDDHL5">
          <or>
            <gene reference="PA3645"/>
            <gene reference="PA1610"/>
          </or>
        </geneAssociation>
        <geneAssociation id="ga_364" reaction="R_HDDR5">
          <or>
            <gene reference="PA2967"/>
            <gene reference="PA1827"/>
            <gene reference="PA4148"/>
            <gene reference="PA4162"/>
            <gene reference="PA3106"/>
            <gene reference="PA3106"/>
            <gene reference="PA4786"/>
            <gene reference="PA5524"/>
          </or>
        </geneAssociation>
        <geneAssociation id="ga_365" reaction="R_HDEHL4">
          <or>
            <gene reference="PA3645"/>
            <gene reference="PA1610"/>
          </or>
        </geneAssociation>
        <geneAssociation id="ga_366" reaction="R_HDER4">
          <or>
            <gene reference="PA3387"/>
            <gene reference="PA1827"/>
            <gene reference="PA4148"/>
            <gene reference="PA4162"/>
            <gene reference="PA3106"/>
            <gene reference="PA3106"/>
            <gene reference="PA4786"/>
            <gene reference="PA5524"/>
            <gene reference="PA2967"/>
          </or>
        </geneAssociation>
        <geneAssociation id="ga_367" reaction="R_HDER4r">
          <gene reference="PA1610"/>
        </geneAssociation>
        <geneAssociation id="ga_368" reaction="R_HDMAT7">
          <gene reference="PA1806"/>
        </geneAssociation>
        <geneAssociation id="ga_369" reaction="R_HEMAT2">
          <gene reference="PA1806"/>
        </geneAssociation>
        <geneAssociation id="ga_370" reaction="R_HEMEOS">
          <gene reference="PA1321"/>
        </geneAssociation>
        <geneAssociation id="ga_371" reaction="R_HEX1">
          <gene reference="PA3193"/>
        </geneAssociation>
        <geneAssociation id="ga_372" reaction="R_HEXSabc">
          <or>
            <and>
              <gene reference="PA2295"/>
              <gene reference="PA2294"/>
            </and>
            <and>
              <gene reference="PA2308"/>
              <gene reference="PA2307"/>
            </and>
            <and>
              <gene reference="PA3442"/>
              <gene reference="PA3443"/>
            </and>
          </or>
        </geneAssociation>
        <geneAssociation id="ga_373" reaction="R_HGBAMCOC">
          <or>
            <gene reference="PA1923"/>
            <gene reference="PA2944"/>
          </or>
        </geneAssociation>
        <geneAssociation id="ga_374" reaction="R_HGBAMS">
          <gene reference="PA1273"/>
        </geneAssociation>
        <geneAssociation id="ga_375" reaction="R_HGENDO">
          <gene reference="PA2009"/>
        </geneAssociation>
        <geneAssociation id="ga_376" reaction="R_HHDHL7">
          <or>
            <gene reference="PA1610"/>
            <gene reference="PA3645"/>
          </or>
        </geneAssociation>
        <geneAssociation id="ga_377" reaction="R_HHDR7">
          <gene reference="PA2967"/>
        </geneAssociation>
        <geneAssociation id="ga_378" reaction="R_HHQs">
          <and>
            <gene reference="PA0996"/>
            <gene reference="PA0997"/>
            <gene reference="PA0998"/>
            <gene reference="PA0999"/>
          </and>
        </geneAssociation>
        <geneAssociation id="ga_379" reaction="R_HHYHL2">
          <or>
            <gene reference="PA1610"/>
            <gene reference="PA3645"/>
          </or>
        </geneAssociation>
        <geneAssociation id="ga_380" reaction="R_HHYR2">
          <or>
            <gene reference="PA2967"/>
            <gene reference="PA1827"/>
            <gene reference="PA4148"/>
            <gene reference="PA4162"/>
            <gene reference="PA3106"/>
            <gene reference="PA3106"/>
            <gene reference="PA4786"/>
            <gene reference="PA5524"/>
          </or>
        </geneAssociation>
        <geneAssociation id="ga_381" reaction="R_HIBD">
          <or>
            <gene reference="PA3569"/>
            <gene reference="PA0743"/>
            <gene reference="PA2199"/>
          </or>
        </geneAssociation>
        <geneAssociation id="ga_382" reaction="R_HISD1r">
          <or>
            <gene reference="PA5098"/>
            <gene reference="PA5093"/>
          </or>
        </geneAssociation>
        <geneAssociation id="ga_383" reaction="R_HISTD">
          <gene reference="PA4448"/>
        </geneAssociation>
        <geneAssociation id="ga_384" reaction="R_HISTP">
          <or>
            <gene reference="PA0006"/>
            <gene reference="PA1616"/>
          </or>
        </geneAssociation>
        <geneAssociation id="ga_385" reaction="R_HISTRS">
          <or>
            <gene reference="PA4939"/>
            <gene reference="PA3802"/>
          </or>
        </geneAssociation>
        <geneAssociation id="ga_386" reaction="R_HISabc">
          <or>
            <and>
              <gene reference="PA1256"/>
              <gene reference="PA1257"/>
              <gene reference="PA1258"/>
              <gene reference="PA1260"/>
            </and>
            <and>
              <gene reference="PA2923"/>
              <gene reference="PA2925"/>
              <gene reference="PA2026"/>
              <gene reference="PA2924"/>
            </and>
          </or>
        </geneAssociation>
        <geneAssociation id="ga_387" reaction="R_HKatp">
          <or>
            <gene reference="PA1634"/>
            <gene reference="PA1635"/>
            <gene reference="PA1633"/>
          </or>
        </geneAssociation>
        <geneAssociation id="ga_388" reaction="R_HMBS">
          <gene reference="PA5260"/>
        </geneAssociation>
        <geneAssociation id="ga_389" reaction="R_HMGL">
          <gene reference="PA2011"/>
        </geneAssociation>
        <geneAssociation id="ga_390" reaction="R_HMPCCDO">
          <gene reference="PA4124"/>
        </geneAssociation>
        <geneAssociation id="ga_391" reaction="R_HMPK1">
          <gene reference="PA3975"/>
        </geneAssociation>
        <geneAssociation id="ga_392" reaction="R_HOCHL3">
          <or>
            <gene reference="PA1610"/>
            <gene reference="PA3645"/>
          </or>
        </geneAssociation>
        <geneAssociation id="ga_393" reaction="R_HOCR3">
          <or>
            <gene reference="PA2967"/>
            <gene reference="PA1827"/>
            <gene reference="PA4148"/>
            <gene reference="PA4162"/>
            <gene reference="PA3106"/>
            <gene reference="PA3106"/>
            <gene reference="PA4786"/>
            <gene reference="PA5524"/>
          </or>
        </geneAssociation>
        <geneAssociation id="ga_394" reaction="R_HODHL8">
          <or>
            <gene reference="PA1610"/>
            <gene reference="PA3645"/>
          </or>
        </geneAssociation>
        <geneAssociation id="ga_395" reaction="R_HODR8">
          <gene reference="PA2967"/>
        </geneAssociation>
        <geneAssociation id="ga_396" reaction="R_HPPDO1">
          <or>
            <gene reference="PA0242"/>
            <gene reference="PA0865"/>
          </or>
        </geneAssociation>
        <geneAssociation id="ga_397" reaction="R_HPPK">
          <or>
            <gene reference="PA0583"/>
            <gene reference="PA4728"/>
          </or>
        </geneAssociation>
        <geneAssociation id="ga_398" reaction="R_HSAT">
          <gene reference="PA0390"/>
        </geneAssociation>
        <geneAssociation id="ga_399" reaction="R_HSDy">
          <gene reference="PA3736"/>
        </geneAssociation>
        <geneAssociation id="ga_400" reaction="R_HSK">
          <or>
            <gene reference="PA5495"/>
            <gene reference="PA1757"/>
          </or>
        </geneAssociation>
        <geneAssociation id="ga_401" reaction="R_HSST">
          <gene reference="PA0390"/>
        </geneAssociation>
        <geneAssociation id="ga_402" reaction="R_HSTPT">
          <or>
            <gene reference="PA4447"/>
            <gene reference="PA3165"/>
            <gene reference="PA2531"/>
          </or>
        </geneAssociation>
        <geneAssociation id="ga_403" reaction="R_HTDHL6">
          <or>
            <gene reference="PA1610"/>
            <gene reference="PA3645"/>
          </or>
        </geneAssociation>
        <geneAssociation id="ga_404" reaction="R_HTDR6">
          <gene reference="PA2967"/>
        </geneAssociation>
        <geneAssociation id="ga_405" reaction="R_HXPRT">
          <gene reference="PA4645"/>
        </geneAssociation>
        <geneAssociation id="ga_406" reaction="R_ICDHy">
          <gene reference="PA2623"/>
        </geneAssociation>
        <geneAssociation id="ga_407" reaction="R_ICHORSi">
          <gene reference="PA4231"/>
        </geneAssociation>
        <geneAssociation id="ga_408" reaction="R_ICHORT">
          <or>
            <gene reference="PA1902"/>
            <gene reference="PA4213"/>
          </or>
        </geneAssociation>
        <geneAssociation id="ga_409" reaction="R_ICL">
          <gene reference="PA2634"/>
        </geneAssociation>
        <geneAssociation id="ga_410" reaction="R_IG3PS">
          <or>
            <gene reference="PA3152"/>
            <gene reference="PA5142"/>
          </or>
        </geneAssociation>
        <geneAssociation id="ga_411" reaction="R_IGPDH">
          <gene reference="PA5143"/>
        </geneAssociation>
        <geneAssociation id="ga_412" reaction="R_IGPS">
          <gene reference="PA0651"/>
        </geneAssociation>
        <geneAssociation id="ga_413" reaction="R_ILEDHr">
          <gene reference="PA3418"/>
        </geneAssociation>
        <geneAssociation id="ga_414" reaction="R_ILETA">
          <gene reference="PA5013"/>
        </geneAssociation>
        <geneAssociation id="ga_415" reaction="R_ILETRS">
          <gene reference="PA4560"/>
        </geneAssociation>
        <geneAssociation id="ga_416" reaction="R_ILEabc">
          <or>
            <and>
              <gene reference="PA4862"/>
              <gene reference="PA4861"/>
              <gene reference="PA4859"/>
              <gene reference="PA4860"/>
            </and>
            <and>
              <gene reference="PA1074"/>
              <gene reference="PA1073"/>
              <gene reference="PA1072"/>
              <gene reference="PA1071"/>
              <gene reference="PA1070"/>
            </and>
            <and>
              <gene reference="PA4909"/>
              <gene reference="PA4910"/>
              <gene reference="PA4912"/>
              <gene reference="PA4913"/>
              <gene reference="PA4911"/>
            </and>
          </or>
        </geneAssociation>
        <geneAssociation id="ga_417" reaction="R_ILEt2">
          <gene reference="PA1971"/>
        </geneAssociation>
        <geneAssociation id="ga_418" reaction="R_ILEt2na">
          <gene reference="PA1590"/>
        </geneAssociation>
        <geneAssociation id="ga_419" reaction="R_IMPC">
          <gene reference="PA4854"/>
        </geneAssociation>
        <geneAssociation id="ga_420" reaction="R_IMPD">
          <gene reference="PA3770"/>
        </geneAssociation>
        <geneAssociation id="ga_421" reaction="R_IPMD__2">
          <gene reference="PA3118"/>
        </geneAssociation>
        <geneAssociation id="ga_422" reaction="R_IPPMIa">
          <and>
            <gene reference="PA3121"/>
            <gene reference="PA3120"/>
          </and>
        </geneAssociation>
        <geneAssociation id="ga_423" reaction="R_IPPMIb">
          <and>
            <gene reference="PA3121"/>
            <gene reference="PA3120"/>
          </and>
        </geneAssociation>
        <geneAssociation id="ga_424" reaction="R_IPPS">
          <or>
            <gene reference="PA1217"/>
            <gene reference="PA3792"/>
          </or>
        </geneAssociation>
        <geneAssociation id="ga_425" reaction="R_IZPN">
          <gene reference="PA5092"/>
        </geneAssociation>
        <geneAssociation id="ga_426" reaction="R_KARA2i">
          <gene reference="PA4694"/>
        </geneAssociation>
        <geneAssociation id="ga_427" reaction="R_KAS15">
          <gene reference="PA3333"/>
        </geneAssociation>
        <geneAssociation id="ga_428" reaction="R_KBL1">
          <or>
            <gene reference="PA2188"/>
            <gene reference="PA4097"/>
            <gene reference="PA5421"/>
            <gene reference="PA2119"/>
            <gene reference="PA2158"/>
            <gene reference="PA4153"/>
          </or>
        </geneAssociation>
        <geneAssociation id="ga_429" reaction="R_KDOPP">
          <gene reference="PA4458"/>
        </geneAssociation>
        <geneAssociation id="ga_430" reaction="R_KDOPS">
          <gene reference="PA3636"/>
        </geneAssociation>
        <geneAssociation id="ga_431" reaction="R_KYNASE2">
          <gene reference="PA2080"/>
        </geneAssociation>
        <geneAssociation id="ga_432" reaction="R_Kabc">
          <and>
            <gene reference="PA1633"/>
            <gene reference="PA1634"/>
            <gene reference="PA1635"/>
          </and>
        </geneAssociation>
        <geneAssociation id="ga_433" reaction="R_Kt6">
          <gene reference="PA3210"/>
        </geneAssociation>
        <geneAssociation id="ga_434" reaction="R_L__LACD2">
          <or>
            <gene reference="PA4771"/>
            <gene reference="PA2382"/>
          </or>
        </geneAssociation>
        <geneAssociation id="ga_435" reaction="R_L__LACt4">
          <gene reference="PA4770"/>
        </geneAssociation>
        <geneAssociation id="ga_436" reaction="R_LCAD">
          <or>
            <gene reference="PA3629"/>
            <gene reference="PA5312"/>
            <gene reference="PA0219"/>
          </or>
        </geneAssociation>
        <geneAssociation id="ga_437" reaction="R_LDH_D">
          <gene reference="PA0927"/>
        </geneAssociation>
        <geneAssociation id="ga_438" reaction="R_LEUTA">
          <gene reference="PA5013"/>
        </geneAssociation>
        <geneAssociation id="ga_439" reaction="R_LEUTAi">
          <or>
            <gene reference="PA0870"/>
            <gene reference="PA3139"/>
            <gene reference="PA5013"/>
          </or>
        </geneAssociation>
        <geneAssociation id="ga_440" reaction="R_LEUTRS">
          <gene reference="PA3987"/>
        </geneAssociation>
        <geneAssociation id="ga_441" reaction="R_LEUabc">
          <or>
            <and>
              <gene reference="PA1074"/>
              <gene reference="PA1073"/>
              <gene reference="PA1072"/>
              <gene reference="PA1071"/>
              <gene reference="PA1070"/>
            </and>
            <and>
              <gene reference="PA4862"/>
              <gene reference="PA4861"/>
              <gene reference="PA4859"/>
              <gene reference="PA4860"/>
            </and>
            <and>
              <gene reference="PA4909"/>
              <gene reference="PA4910"/>
              <gene reference="PA4912"/>
              <gene reference="PA4913"/>
              <gene reference="PA4911"/>
            </and>
          </or>
        </geneAssociation>
        <geneAssociation id="ga_442" reaction="R_LEUt2">
          <gene reference="PA1971"/>
        </geneAssociation>
        <geneAssociation id="ga_443" reaction="R_LEUt2na">
          <gene reference="PA1590"/>
        </geneAssociation>
        <geneAssociation id="ga_444" reaction="R_LGTHL">
          <or>
            <gene reference="PA3524"/>
            <gene reference="PA0710"/>
            <gene reference="PA5111"/>
          </or>
        </geneAssociation>
        <geneAssociation id="ga_445" reaction="R_LLEUD">
          <gene reference="PA3418"/>
        </geneAssociation>
        <geneAssociation id="ga_446" reaction="R_LLEUDr">
          <gene reference="PA3418"/>
        </geneAssociation>
        <geneAssociation id="ga_447" reaction="R_LYSDC">
          <gene reference="PA1818"/>
        </geneAssociation>
        <geneAssociation id="ga_448" reaction="R_LYSTRS">
          <gene reference="PA3700"/>
        </geneAssociation>
        <geneAssociation id="ga_449" reaction="R_LYSabc">
          <or>
            <and>
              <gene reference="PA1256"/>
              <gene reference="PA1257"/>
              <gene reference="PA1258"/>
              <gene reference="PA1260"/>
            </and>
            <and>
              <or>
                <gene reference="PA1256"/>
                <gene reference="PA5074"/>
              </or>
              <gene reference="PA1260"/>
              <gene reference="PA1257"/>
              <gene reference="PA1258"/>
            </and>
          </or>
        </geneAssociation>
        <geneAssociation id="ga_450" reaction="R_LYSt6">
          <gene reference="PA1194"/>
        </geneAssociation>
        <geneAssociation id="ga_451" reaction="R_M1PD">
          <gene reference="PA2342"/>
        </geneAssociation>
        <geneAssociation id="ga_452" reaction="R_MACPD">
          <or>
            <gene reference="PA1373"/>
            <gene reference="PA2965"/>
          </or>
        </geneAssociation>
        <geneAssociation id="ga_453" reaction="R_MALNDC">
          <and>
            <gene reference="PA0208"/>
            <gene reference="PA0210"/>
            <gene reference="PA0211"/>
            <gene reference="PA0212"/>
          </and>
        </geneAssociation>
        <geneAssociation id="ga_454" reaction="R_MALNtir">
          <and>
            <gene reference="PA0215"/>
            <gene reference="PA0216"/>
          </and>
        </geneAssociation>
        <geneAssociation id="ga_455" reaction="R_MALS">
          <gene reference="PA0482"/>
        </geneAssociation>
        <geneAssociation id="ga_456" reaction="R_MAL_Dt2">
          <or>
            <and>
              <gene reference="PA0886"/>
              <gene reference="PA0884"/>
              <gene reference="PA0885"/>
            </and>
            <gene reference="PA0119"/>
            <and>
              <gene reference="PA5169"/>
              <gene reference="PA5167"/>
              <gene reference="PA5168"/>
            </and>
            <gene reference="PA1183"/>
          </or>
        </geneAssociation>
        <geneAssociation id="ga_457" reaction="R_MALt2">
          <or>
            <and>
              <gene reference="PA0886"/>
              <gene reference="PA0884"/>
              <gene reference="PA0885"/>
            </and>
            <gene reference="PA1183"/>
            <and>
              <gene reference="PA5169"/>
              <gene reference="PA5167"/>
              <gene reference="PA5168"/>
            </and>
            <gene reference="PA0119"/>
          </or>
        </geneAssociation>
        <geneAssociation id="ga_458" reaction="R_MAN1PT2_r">
          <or>
            <gene reference="PA5452"/>
            <gene reference="PA2232"/>
            <gene reference="PA3551"/>
          </or>
        </geneAssociation>
        <geneAssociation id="ga_459" reaction="R_MAN6PI">
          <or>
            <gene reference="PA5452"/>
            <gene reference="PA3551"/>
          </or>
        </geneAssociation>
        <geneAssociation id="ga_460" reaction="R_MANabc">
          <and>
            <gene reference="PA2338"/>
            <gene reference="PA2339"/>
            <gene reference="PA2340"/>
            <gene reference="PA2341"/>
          </and>
        </geneAssociation>
        <geneAssociation id="ga_461" reaction="R_MAT6">
          <gene reference="PA1806"/>
        </geneAssociation>
        <geneAssociation id="ga_462" reaction="R_MCCc">
          <and>
            <gene reference="PA2014"/>
            <gene reference="PA2012"/>
          </and>
        </geneAssociation>
        <geneAssociation id="ga_463" reaction="R_MCMAT2">
          <gene reference="PA1609"/>
        </geneAssociation>
        <geneAssociation id="ga_464" reaction="R_MCMAT3">
          <gene reference="PA1609"/>
        </geneAssociation>
        <geneAssociation id="ga_465" reaction="R_MCMAT4">
          <gene reference="PA1609"/>
        </geneAssociation>
        <geneAssociation id="ga_466" reaction="R_MCMAT5">
          <gene reference="PA1609"/>
        </geneAssociation>
        <geneAssociation id="ga_467" reaction="R_MCMAT6">
          <gene reference="PA1609"/>
        </geneAssociation>
        <geneAssociation id="ga_468" reaction="R_MCMAT7">
          <gene reference="PA1609"/>
        </geneAssociation>
        <geneAssociation id="ga_469" reaction="R_MCMAT8">
          <gene reference="PA1609"/>
        </geneAssociation>
        <geneAssociation id="ga_470" reaction="R_MCOATA">
          <gene reference="PA2968"/>
        </geneAssociation>
        <geneAssociation id="ga_471" reaction="R_MDH">
          <gene reference="PA1252"/>
        </geneAssociation>
        <geneAssociation id="ga_472" reaction="R_MDH2">
          <or>
            <gene reference="PA3452"/>
            <gene reference="PA4640"/>
          </or>
        </geneAssociation>
        <geneAssociation id="ga_473" reaction="R_MDRPD">
          <gene reference="PA1683"/>
        </geneAssociation>
        <geneAssociation id="ga_474" reaction="R_ME1x">
          <or>
            <gene reference="PA5046"/>
            <gene reference="PA3471"/>
          </or>
        </geneAssociation>
        <geneAssociation id="ga_475" reaction="R_ME1x_D">
          <gene reference="PA3118"/>
        </geneAssociation>
        <geneAssociation id="ga_476" reaction="R_ME2">
          <or>
            <gene reference="PA5046"/>
            <gene reference="PA3471"/>
          </or>
        </geneAssociation>
        <geneAssociation id="ga_477" reaction="R_MECDPS">
          <gene reference="PA3627"/>
        </geneAssociation>
        <geneAssociation id="ga_478" reaction="R_MEPCT">
          <gene reference="PA3633"/>
        </geneAssociation>
        <geneAssociation id="ga_479" reaction="R_METAT">
          <gene reference="PA0546"/>
        </geneAssociation>
        <geneAssociation id="ga_480" reaction="R_METDabc">
          <or>
            <gene reference="PA5504"/>
            <and>
              <gene reference="PA2351"/>
              <gene reference="PA5503"/>
              <gene reference="PA5505"/>
            </and>
          </or>
        </geneAssociation>
        <geneAssociation id="ga_481" reaction="R_METS">
          <gene reference="PA1843"/>
        </geneAssociation>
        <geneAssociation id="ga_482" reaction="R_METSR__S1">
          <gene reference="PA5018"/>
        </geneAssociation>
        <geneAssociation id="ga_483" reaction="R_METTRS">
          <gene reference="PA3482"/>
        </geneAssociation>
        <geneAssociation id="ga_484" reaction="R_METabc">
          <gene reference="PA5504"/>
        </geneAssociation>
        <geneAssociation id="ga_485" reaction="R_MFNAcPPUNDs">
          <gene reference="PA3147"/>
        </geneAssociation>
        <geneAssociation id="ga_486" reaction="R_MG2abci">
          <gene reference="PA4825"/>
        </geneAssociation>
        <geneAssociation id="ga_487" reaction="R_MGCOAH">
          <gene reference="PA2013"/>
        </geneAssociation>
        <geneAssociation id="ga_488" reaction="R_MGt5">
          <gene reference="PA5268"/>
        </geneAssociation>
        <geneAssociation id="ga_489" reaction="R_MGt5i">
          <gene reference="PA0913"/>
        </geneAssociation>
        <geneAssociation id="ga_490" reaction="R_MLACI">
          <or>
            <gene reference="PA1655"/>
            <gene reference="PA2007"/>
            <gene reference="PA2473"/>
            <gene reference="PA3035"/>
          </or>
        </geneAssociation>
        <geneAssociation id="ga_491" reaction="R_MMFNAcPPUNDs">
          <gene reference="PA3149"/>
        </geneAssociation>
        <geneAssociation id="ga_492" reaction="R_MMSAD1">
          <or>
            <gene reference="PA3570"/>
            <gene reference="PA0130"/>
            <gene reference="PA0747"/>
          </or>
        </geneAssociation>
        <geneAssociation id="ga_493" reaction="R_MMSAD3">
          <or>
            <gene reference="PA0130"/>
            <gene reference="PA0747"/>
            <gene reference="PA3570"/>
          </or>
        </geneAssociation>
        <geneAssociation id="ga_494" reaction="R_MNLDH">
          <gene reference="PA2342"/>
        </geneAssociation>
        <geneAssociation id="ga_495" reaction="R_MNLabc">
          <and>
            <gene reference="PA2338"/>
            <gene reference="PA2339"/>
            <gene reference="PA2340"/>
            <gene reference="PA2341"/>
          </and>
        </geneAssociation>
        <geneAssociation id="ga_496" reaction="R_MNabc">
          <and>
            <gene reference="PA2407"/>
            <gene reference="PA2409"/>
            <gene reference="PA2408"/>
          </and>
        </geneAssociation>
        <geneAssociation id="ga_497" reaction="R_MOBDabc">
          <and>
            <gene reference="PA1863"/>
            <gene reference="PA1862"/>
            <gene reference="PA1861"/>
          </and>
        </geneAssociation>
        <geneAssociation id="ga_498" reaction="R_MOHMT">
          <gene reference="PA4729"/>
        </geneAssociation>
        <geneAssociation id="ga_499" reaction="R_MSO3abc">
          <or>
            <and>
              <gene reference="PA2295"/>
              <gene reference="PA2294"/>
            </and>
            <and>
              <gene reference="PA2308"/>
              <gene reference="PA2307"/>
            </and>
            <and>
              <gene reference="PA3442"/>
              <gene reference="PA3443"/>
            </and>
          </or>
        </geneAssociation>
        <geneAssociation id="ga_500" reaction="R_MTAP">
          <gene reference="PA3004"/>
        </geneAssociation>
        <geneAssociation id="ga_501" reaction="R_MTHFC">
          <gene reference="PA1796"/>
        </geneAssociation>
        <geneAssociation id="ga_502" reaction="R_MTHFD">
          <gene reference="PA1796"/>
        </geneAssociation>
        <geneAssociation id="ga_503" reaction="R_MTHFR2">
          <gene reference="PA0430"/>
        </geneAssociation>
        <geneAssociation id="ga_504" reaction="R_MTHPTGHM">
          <gene reference="PA1927"/>
        </geneAssociation>
        <geneAssociation id="ga_505" reaction="R_MTRI">
          <gene reference="PA3169"/>
        </geneAssociation>
        <geneAssociation id="ga_506" reaction="R_MUCtr">
          <gene reference="PA1019"/>
        </geneAssociation>
        <geneAssociation id="ga_507" reaction="R_N3OXDD__HSLs">
          <gene reference="PA1432"/>
        </geneAssociation>
        <geneAssociation id="ga_508" reaction="R_NACODA">
          <gene reference="PA5206"/>
        </geneAssociation>
        <geneAssociation id="ga_509" reaction="R_NADH11">
          <and>
            <gene reference="PA2637"/>
            <gene reference="PA2638"/>
            <gene reference="PA2639"/>
            <gene reference="PA2640"/>
            <gene reference="PA2641"/>
            <gene reference="PA2642"/>
            <gene reference="PA2643"/>
            <gene reference="PA2644"/>
            <gene reference="PA2645"/>
            <gene reference="PA2646"/>
            <gene reference="PA2647"/>
            <gene reference="PA2648"/>
            <gene reference="PA2649"/>
          </and>
        </geneAssociation>
        <geneAssociation id="ga_510" reaction="R_NADH12">
          <or>
            <gene reference="PA4538"/>
            <gene reference="PA4975"/>
          </or>
        </geneAssociation>
        <geneAssociation id="ga_511" reaction="R_NADK">
          <gene reference="PA3088"/>
        </geneAssociation>
        <geneAssociation id="ga_512" reaction="R_NADPHQO">
          <gene reference="PA4975"/>
        </geneAssociation>
        <geneAssociation id="ga_513" reaction="R_NADS1">
          <gene reference="PA4920"/>
        </geneAssociation>
        <geneAssociation id="ga_514" reaction="R_NADS2i">
          <gene reference="PA4920"/>
        </geneAssociation>
        <geneAssociation id="ga_515" reaction="R_NAPRT">
          <or>
            <gene reference="PA4919"/>
            <gene reference="PA4376"/>
          </or>
        </geneAssociation>
        <geneAssociation id="ga_516" reaction="R_NAt7">
          <or>
            <gene reference="PA3887"/>
            <gene reference="PA5021"/>
            <gene reference="PA3660"/>
          </or>
        </geneAssociation>
        <geneAssociation id="ga_517" reaction="R_NB__HSLs">
          <gene reference="PA3476"/>
        </geneAssociation>
        <geneAssociation id="ga_518" reaction="R_NDPK1">
          <gene reference="PA3807"/>
        </geneAssociation>
        <geneAssociation id="ga_519" reaction="R_NDPK2">
          <gene reference="PA3807"/>
        </geneAssociation>
        <geneAssociation id="ga_520" reaction="R_NDPK3">
          <gene reference="PA3807"/>
        </geneAssociation>
        <geneAssociation id="ga_521" reaction="R_NDPK4">
          <gene reference="PA3807"/>
        </geneAssociation>
        <geneAssociation id="ga_522" reaction="R_NDPK5">
          <gene reference="PA3807"/>
        </geneAssociation>
        <geneAssociation id="ga_523" reaction="R_NDPK6">
          <gene reference="PA3807"/>
        </geneAssociation>
        <geneAssociation id="ga_524" reaction="R_NDPK7">
          <gene reference="PA3807"/>
        </geneAssociation>
        <geneAssociation id="ga_525" reaction="R_NDPK8">
          <gene reference="PA3807"/>
        </geneAssociation>
        <geneAssociation id="ga_526" reaction="R_NH4t">
          <or>
            <gene reference="PA5287"/>
            <gene reference="PA3039"/>
            <gene reference="PA5287"/>
          </or>
        </geneAssociation>
        <geneAssociation id="ga_527" reaction="R_NIR">
          <and>
            <gene reference="PA0516"/>
            <gene reference="PA0511"/>
            <gene reference="PA0514"/>
            <gene reference="PA0519"/>
          </and>
        </geneAssociation>
        <geneAssociation id="ga_528" reaction="R_NIabc">
          <and>
            <gene reference="PA1807"/>
            <gene reference="PA1808"/>
            <gene reference="PA1809"/>
            <gene reference="PA1810"/>
          </and>
        </geneAssociation>
        <geneAssociation id="ga_529" reaction="R_NIt5">
          <gene reference="PA5268"/>
        </geneAssociation>
        <geneAssociation id="ga_530" reaction="R_NMNAT">
          <gene reference="PA4006"/>
        </geneAssociation>
        <geneAssociation id="ga_531" reaction="R_NNAT">
          <gene reference="PA4006"/>
        </geneAssociation>
        <geneAssociation id="ga_532" reaction="R_NNDMBRT">
          <gene reference="PA1279"/>
        </geneAssociation>
        <geneAssociation id="ga_533" reaction="R_NNDPR">
          <gene reference="PA4524"/>
        </geneAssociation>
        <geneAssociation id="ga_534" reaction="R_NO2t3">
          <or>
            <gene reference="PA3877"/>
            <gene reference="PA3876"/>
          </or>
        </geneAssociation>
        <geneAssociation id="ga_535" reaction="R_NO3R1">
          <or>
            <gene reference="PA1174"/>
            <and>
              <gene reference="PA3875"/>
              <gene reference="PA3874"/>
              <gene reference="PA3872"/>
              <gene reference="PA3873"/>
            </and>
          </or>
        </geneAssociation>
        <geneAssociation id="ga_536" reaction="R_NO3abc">
          <and>
            <gene reference="PA2328"/>
            <gene reference="PA2327"/>
            <gene reference="PA2329"/>
          </and>
        </geneAssociation>
        <geneAssociation id="ga_537" reaction="R_NO3t2">
          <gene reference="PA1783"/>
        </geneAssociation>
        <geneAssociation id="ga_538" reaction="R_NOR">
          <and>
            <gene reference="PA0524"/>
            <gene reference="PA0523"/>
          </and>
        </geneAssociation>
        <geneAssociation id="ga_539" reaction="R_NOSR">
          <gene reference="PA3392"/>
        </geneAssociation>
        <geneAssociation id="ga_540" reaction="R_NPHS">
          <gene reference="PA2013"/>
        </geneAssociation>
        <geneAssociation id="ga_541" reaction="R_NTD1">
          <gene reference="PA3625"/>
        </geneAssociation>
        <geneAssociation id="ga_542" reaction="R_NTD10">
          <gene reference="PA3625"/>
        </geneAssociation>
        <geneAssociation id="ga_543" reaction="R_NTD11">
          <gene reference="PA3625"/>
        </geneAssociation>
        <geneAssociation id="ga_544" reaction="R_NTD2">
          <gene reference="PA3625"/>
        </geneAssociation>
        <geneAssociation id="ga_545" reaction="R_NTD3">
          <gene reference="PA3625"/>
        </geneAssociation>
        <geneAssociation id="ga_546" reaction="R_NTD4">
          <gene reference="PA3625"/>
        </geneAssociation>
        <geneAssociation id="ga_547" reaction="R_NTD5">
          <gene reference="PA3625"/>
        </geneAssociation>
        <geneAssociation id="ga_548" reaction="R_NTD6">
          <gene reference="PA3625"/>
        </geneAssociation>
        <geneAssociation id="ga_549" reaction="R_NTD7">
          <gene reference="PA3625"/>
        </geneAssociation>
        <geneAssociation id="ga_550" reaction="R_NTD8">
          <gene reference="PA3625"/>
        </geneAssociation>
        <geneAssociation id="ga_551" reaction="R_NTD9">
          <gene reference="PA3625"/>
        </geneAssociation>
        <geneAssociation id="ga_552" reaction="R_NTPTP2">
          <or>
            <gene reference="PA1124"/>
            <gene reference="PA3043"/>
          </or>
        </geneAssociation>
        <geneAssociation id="ga_553" reaction="R_OCBT">
          <or>
            <gene reference="PA3537"/>
            <gene reference="PA5172"/>
          </or>
        </geneAssociation>
        <geneAssociation id="ga_554" reaction="R_OCDMAT8">
          <gene reference="PA1806"/>
        </geneAssociation>
        <geneAssociation id="ga_555" reaction="R_OCMAT3">
          <gene reference="PA1806"/>
        </geneAssociation>
        <geneAssociation id="ga_556" reaction="R_OCOAT1r">
          <gene reference="PA1999"/>
        </geneAssociation>
        <geneAssociation id="ga_557" reaction="R_OCTDPS">
          <gene reference="PA4569"/>
        </geneAssociation>
        <geneAssociation id="ga_558" reaction="R_ODH2i">
          <gene reference="PA2247"/>
        </geneAssociation>
        <geneAssociation id="ga_559" reaction="R_ODHi">
          <gene reference="PA2247"/>
        </geneAssociation>
        <geneAssociation id="ga_560" reaction="R_OHEXAt2">
          <gene reference="PA0229"/>
        </geneAssociation>
        <geneAssociation id="ga_561" reaction="R_OHPBAT">
          <gene reference="PA3167"/>
        </geneAssociation>
        <geneAssociation id="ga_562" reaction="R_OHPHM">
          <gene reference="PA3171"/>
        </geneAssociation>
        <geneAssociation id="ga_563" reaction="R_OMBZLM">
          <gene reference="PA5063"/>
        </geneAssociation>
        <geneAssociation id="ga_564" reaction="R_OMMBLHX">
          <gene reference="PA5221"/>
        </geneAssociation>
        <geneAssociation id="ga_565" reaction="R_OMPDC">
          <gene reference="PA2876"/>
        </geneAssociation>
        <geneAssociation id="ga_566" reaction="R_OMPHHX">
          <gene reference="PA5223"/>
        </geneAssociation>
        <geneAssociation id="ga_567" reaction="R_OPHBDC">
          <or>
            <gene reference="PA0254"/>
            <gene reference="PA5237"/>
          </or>
        </geneAssociation>
        <geneAssociation id="ga_568" reaction="R_OPHHX">
          <or>
            <gene reference="PA5236"/>
            <gene reference="PA5065"/>
          </or>
        </geneAssociation>
        <geneAssociation id="ga_569" reaction="R_ORNDC">
          <or>
            <gene reference="PA4519"/>
            <gene reference="PA1818"/>
          </or>
        </geneAssociation>
        <geneAssociation id="ga_570" reaction="R_ORNTA">
          <gene reference="PA0895"/>
        </geneAssociation>
        <geneAssociation id="ga_571" reaction="R_ORNTAC">
          <gene reference="PA4402"/>
        </geneAssociation>
        <geneAssociation id="ga_572" reaction="R_ORNabc">
          <or>
            <and>
              <gene reference="PA1256"/>
              <gene reference="PA1257"/>
              <gene reference="PA1258"/>
              <gene reference="PA1260"/>
            </and>
            <and>
              <gene reference="PA0888"/>
              <gene reference="PA0890"/>
              <gene reference="PA0892"/>
              <gene reference="PA0889"/>
            </and>
          </or>
        </geneAssociation>
        <geneAssociation id="ga_573" reaction="R_OROTt2">
          <or>
            <and>
              <gene reference="PA5169"/>
              <gene reference="PA5167"/>
              <gene reference="PA5168"/>
            </and>
            <and>
              <gene reference="PA0886"/>
              <gene reference="PA0884"/>
              <gene reference="PA0885"/>
            </and>
            <gene reference="PA1183"/>
            <gene reference="PA0119"/>
          </or>
        </geneAssociation>
        <geneAssociation id="ga_574" reaction="R_ORPT">
          <gene reference="PA5331"/>
        </geneAssociation>
        <geneAssociation id="ga_575" reaction="R_OXDE">
          <gene reference="PA5435"/>
        </geneAssociation>
        <geneAssociation id="ga_576" reaction="R_P3Bs">
          <or>
            <gene reference="PA1838"/>
            <gene reference="PA2906"/>
            <gene reference="PA4130"/>
          </or>
        </geneAssociation>
        <geneAssociation id="ga_577" reaction="R_P5CR">
          <gene reference="PA0393"/>
        </geneAssociation>
        <geneAssociation id="ga_578" reaction="R_PANTS">
          <gene reference="PA4730"/>
        </geneAssociation>
        <geneAssociation id="ga_579" reaction="R_PAPPT3">
          <gene reference="PA4415"/>
        </geneAssociation>
        <geneAssociation id="ga_580" reaction="R_PAPSR">
          <gene reference="PA1756"/>
        </geneAssociation>
        <geneAssociation id="ga_581" reaction="R_PASR">
          <gene reference="PA1756"/>
        </geneAssociation>
        <geneAssociation id="ga_582" reaction="R_PA_CORE1s">
          <gene reference="PA5011"/>
        </geneAssociation>
        <geneAssociation id="ga_583" reaction="R_PA_CORE2s">
          <gene reference="PA5012"/>
        </geneAssociation>
        <geneAssociation id="ga_584" reaction="R_PA_CORE3s">
          <gene reference="PA5010"/>
        </geneAssociation>
        <geneAssociation id="ga_585" reaction="R_PA_CORE4s">
          <gene reference="PA5010"/>
        </geneAssociation>
        <geneAssociation id="ga_586" reaction="R_PA_CORE6s">
          <gene reference="PA5010"/>
        </geneAssociation>
        <geneAssociation id="ga_587" reaction="R_PA_CORE7s">
          <and>
            <gene reference="PA5009"/>
            <gene reference="PA5008"/>
          </and>
        </geneAssociation>
        <geneAssociation id="ga_588" reaction="R_PA_LIPDA">
          <or>
            <gene reference="PA0011"/>
            <gene reference="PA3242"/>
          </or>
        </geneAssociation>
        <geneAssociation id="ga_589" reaction="R_PA_LIPDA_2">
          <gene reference="PA3242"/>
        </geneAssociation>
        <geneAssociation id="ga_590" reaction="R_PA_LPADSS">
          <gene reference="PA3643"/>
        </geneAssociation>
        <geneAssociation id="ga_591" reaction="R_PA_LPS_Aabc">
          <and>
            <gene reference="PA5451"/>
            <gene reference="PA5450"/>
          </and>
        </geneAssociation>
        <geneAssociation id="ga_592" reaction="R_PA_LPS_Bs">
          <and>
            <gene reference="PA3153"/>
            <gene reference="PA3154"/>
            <gene reference="PA3160"/>
          </and>
        </geneAssociation>
        <geneAssociation id="ga_593" reaction="R_PA_MOAT">
          <gene reference="PA4988"/>
        </geneAssociation>
        <geneAssociation id="ga_594" reaction="R_PA_MOAT2">
          <gene reference="PA4988"/>
        </geneAssociation>
        <geneAssociation id="ga_595" reaction="R_PA_TDSK">
          <gene reference="PA2981"/>
        </geneAssociation>
        <geneAssociation id="ga_596" reaction="R_PA_U23GAAT">
          <gene reference="PA3646"/>
        </geneAssociation>
        <geneAssociation id="ga_597" reaction="R_PA_UACAT">
          <gene reference="PA3644"/>
        </geneAssociation>
        <geneAssociation id="ga_598" reaction="R_PA_UHGADA">
          <gene reference="PA4406"/>
        </geneAssociation>
        <geneAssociation id="ga_599" reaction="R_PC">
          <gene reference="PA1400"/>
        </geneAssociation>
        <geneAssociation id="ga_600" reaction="R_PC11M">
          <gene reference="PA2948"/>
        </geneAssociation>
        <geneAssociation id="ga_601" reaction="R_PC17M">
          <gene reference="PA2903"/>
        </geneAssociation>
        <geneAssociation id="ga_602" reaction="R_PC20M">
          <gene reference="PA2904"/>
        </geneAssociation>
        <geneAssociation id="ga_603" reaction="R_PC6AR">
          <gene reference="PA2909"/>
        </geneAssociation>
        <geneAssociation id="ga_604" reaction="R_PC6YM">
          <gene reference="PA2907"/>
        </geneAssociation>
        <geneAssociation id="ga_605" reaction="R_PC8XM">
          <gene reference="PA2905"/>
        </geneAssociation>
        <geneAssociation id="ga_606" reaction="R_PCAB">
          <gene reference="PA0230"/>
        </geneAssociation>
        <geneAssociation id="ga_607" reaction="R_PCAC">
          <or>
            <gene reference="PA0232"/>
            <gene reference="PA4486"/>
          </or>
        </geneAssociation>
        <geneAssociation id="ga_608" reaction="R_PCAD">
          <gene reference="PA0231"/>
        </geneAssociation>
        <geneAssociation id="ga_609" reaction="R_PCAHG">
          <and>
            <gene reference="PA0154"/>
            <gene reference="PA0153"/>
          </and>
        </geneAssociation>
        <geneAssociation id="ga_610" reaction="R_PCAIJ">
          <and>
            <gene reference="PA1999"/>
            <gene reference="PA2000"/>
          </and>
        </geneAssociation>
        <geneAssociation id="ga_611" reaction="R_PCAs">
          <or>
            <and>
              <gene reference="PA1899"/>
              <gene reference="PA1900"/>
              <gene reference="PA1901"/>
              <gene reference="PA1904"/>
              <gene reference="PA1905"/>
            </and>
            <and>
              <gene reference="PA4210"/>
              <gene reference="PA4211"/>
              <gene reference="PA4212"/>
              <gene reference="PA4215"/>
              <gene reference="PA4216"/>
            </and>
          </or>
        </geneAssociation>
        <geneAssociation id="ga_612" reaction="R_PDH">
          <and>
            <gene reference="PA5015"/>
            <gene reference="PA5016"/>
            <gene reference="PA4829"/>
            <gene reference="PA3417"/>
            <gene reference="PA3416"/>
          </and>
        </geneAssociation>
        <geneAssociation id="ga_613" reaction="R_PDHe3c">
          <gene reference="PA1587"/>
        </geneAssociation>
        <geneAssociation id="ga_614" reaction="R_PDX5PO">
          <gene reference="PA1049"/>
        </geneAssociation>
        <geneAssociation id="ga_615" reaction="R_PDXPP">
          <gene reference="PA3296"/>
        </geneAssociation>
        <geneAssociation id="ga_616" reaction="R_PEPDabc">
          <and>
            <gene reference="PA1807"/>
            <gene reference="PA1808"/>
            <gene reference="PA1809"/>
            <gene reference="PA1810"/>
          </and>
        </geneAssociation>
        <geneAssociation id="ga_617" reaction="R_PERD">
          <gene reference="PA1375"/>
        </geneAssociation>
        <geneAssociation id="ga_618" reaction="R_PFK_2">
          <gene reference="PA3561"/>
        </geneAssociation>
        <geneAssociation id="ga_619" reaction="R_PGAMT">
          <gene reference="PA4749"/>
        </geneAssociation>
        <geneAssociation id="ga_620" reaction="R_PGC2Di">
          <gene reference="PA2263"/>
        </geneAssociation>
        <geneAssociation id="ga_621" reaction="R_PGDH">
          <gene reference="PA0743"/>
        </geneAssociation>
        <geneAssociation id="ga_622" reaction="R_PGDHY">
          <gene reference="PA3194"/>
        </geneAssociation>
        <geneAssociation id="ga_623" reaction="R_PGI">
          <gene reference="PA4732"/>
        </geneAssociation>
        <geneAssociation id="ga_624" reaction="R_PGK">
          <gene reference="PA0552"/>
        </geneAssociation>
        <geneAssociation id="ga_625" reaction="R_PGL">
          <gene reference="PA3182"/>
        </geneAssociation>
        <geneAssociation id="ga_626" reaction="R_PGLYCP">
          <or>
            <gene reference="PA3172"/>
            <gene reference="PA3941"/>
            <gene reference="PA0608"/>
          </or>
        </geneAssociation>
        <geneAssociation id="ga_627" reaction="R_PGM">
          <gene reference="PA5131"/>
        </geneAssociation>
        <geneAssociation id="ga_628" reaction="R_PGMT">
          <or>
            <gene reference="PA5322"/>
            <gene reference="PA5131"/>
          </or>
        </geneAssociation>
        <geneAssociation id="ga_629" reaction="R_PGPPH_PA">
          <gene reference="PA4050"/>
        </geneAssociation>
        <geneAssociation id="ga_630" reaction="R_PHAC">
          <or>
            <gene reference="PA5056"/>
            <gene reference="PA5058"/>
          </or>
        </geneAssociation>
        <geneAssociation id="ga_631" reaction="R_PHCYTr_PA">
          <gene reference="PA3651"/>
        </geneAssociation>
        <geneAssociation id="ga_632" reaction="R_PHE1Cs">
          <gene reference="PA0051"/>
        </geneAssociation>
        <geneAssociation id="ga_633" reaction="R_PHE4MOi3">
          <gene reference="PA0872"/>
        </geneAssociation>
        <geneAssociation id="ga_634" reaction="R_PHETA1">
          <or>
            <gene reference="PA0870"/>
            <gene reference="PA3139"/>
          </or>
        </geneAssociation>
        <geneAssociation id="ga_635" reaction="R_PHETRS">
          <and>
            <gene reference="PA2740"/>
            <gene reference="PA2739"/>
          </and>
        </geneAssociation>
        <geneAssociation id="ga_636" reaction="R_PHEt6i">
          <or>
            <gene reference="PA3000"/>
            <gene reference="PA0866"/>
          </or>
        </geneAssociation>
        <geneAssociation id="ga_637" reaction="R_PIabc">
          <and>
            <gene reference="PA5367"/>
            <gene reference="PA5366"/>
            <gene reference="PA5368"/>
            <gene reference="PA5369"/>
          </and>
        </geneAssociation>
        <geneAssociation id="ga_638" reaction="R_PIt6">
          <or>
            <gene reference="PA0450"/>
            <gene reference="PA5207"/>
            <gene reference="PA4292"/>
          </or>
        </geneAssociation>
        <geneAssociation id="ga_639" reaction="R_PMANM">
          <gene reference="PA5322"/>
        </geneAssociation>
        <geneAssociation id="ga_640" reaction="R_PMDPHT">
          <gene reference="PA1376"/>
        </geneAssociation>
        <geneAssociation id="ga_641" reaction="R_PMPK">
          <gene reference="PA3975"/>
        </geneAssociation>
        <geneAssociation id="ga_642" reaction="R_PNS1">
          <gene reference="PA0143"/>
        </geneAssociation>
        <geneAssociation id="ga_643" reaction="R_PNS3">
          <gene reference="PA0143"/>
        </geneAssociation>
        <geneAssociation id="ga_644" reaction="R_PNTK">
          <gene reference="PA0724"/>
        </geneAssociation>
        <geneAssociation id="ga_645" reaction="R_POBA">
          <gene reference="PA0247"/>
        </geneAssociation>
        <geneAssociation id="ga_646" reaction="R_POX">
          <gene reference="PA5297"/>
        </geneAssociation>
        <geneAssociation id="ga_647" reaction="R_PPA">
          <gene reference="PA4031"/>
        </geneAssociation>
        <geneAssociation id="ga_648" reaction="R_PPACAH">
          <gene reference="PA1311"/>
        </geneAssociation>
        <geneAssociation id="ga_649" reaction="R_PPBNGS">
          <gene reference="PA5243"/>
        </geneAssociation>
        <geneAssociation id="ga_650" reaction="R_PPC">
          <gene reference="PA3687"/>
        </geneAssociation>
        <geneAssociation id="ga_651" reaction="R_PPCDC">
          <gene reference="PA5320"/>
        </geneAssociation>
        <geneAssociation id="ga_652" reaction="R_PPCK">
          <gene reference="PA5192"/>
        </geneAssociation>
        <geneAssociation id="ga_653" reaction="R_PPCOAC">
          <gene reference="PA2012"/>
        </geneAssociation>
        <geneAssociation id="ga_654" reaction="R_PPNCL2">
          <gene reference="PA5320"/>
        </geneAssociation>
        <geneAssociation id="ga_655" reaction="R_PPND">
          <gene reference="PA3164"/>
        </geneAssociation>
        <geneAssociation id="ga_656" reaction="R_PPNDH">
          <gene reference="PA3166"/>
        </geneAssociation>
        <geneAssociation id="ga_657" reaction="R_PPNabc">
          <or>
            <and>
              <gene reference="PA3314"/>
              <gene reference="PA3313"/>
              <gene reference="PA3315"/>
              <gene reference="PA3316"/>
            </and>
            <and>
              <gene reference="PA3376"/>
              <gene reference="PA3375"/>
            </and>
            <and>
              <gene reference="PA3384"/>
              <gene reference="PA3383"/>
              <gene reference="PA3382"/>
            </and>
          </or>
        </geneAssociation>
        <geneAssociation id="ga_658" reaction="R_PPPGO">
          <or>
            <gene reference="PA5257"/>
            <gene reference="PA4664"/>
          </or>
        </geneAssociation>
        <geneAssociation id="ga_659" reaction="R_PPS">
          <gene reference="PA1770"/>
        </geneAssociation>
        <geneAssociation id="ga_660" reaction="R_PQSs">
          <gene reference="PA2587"/>
        </geneAssociation>
        <geneAssociation id="ga_661" reaction="R_PRAGSr">
          <gene reference="PA4855"/>
        </geneAssociation>
        <geneAssociation id="ga_662" reaction="R_PRAI">
          <gene reference="PA3113"/>
        </geneAssociation>
        <geneAssociation id="ga_663" reaction="R_PRAIS">
          <gene reference="PA0945"/>
        </geneAssociation>
        <geneAssociation id="ga_664" reaction="R_PRAMPC">
          <gene reference="PA5066"/>
        </geneAssociation>
        <geneAssociation id="ga_665" reaction="R_PRASCS">
          <gene reference="PA1013"/>
        </geneAssociation>
        <geneAssociation id="ga_666" reaction="R_PRATPP">
          <gene reference="PA5067"/>
        </geneAssociation>
        <geneAssociation id="ga_667" reaction="R_PRFGS">
          <gene reference="PA3763"/>
        </geneAssociation>
        <geneAssociation id="ga_668" reaction="R_PRMICIi">
          <gene reference="PA5141"/>
        </geneAssociation>
        <geneAssociation id="ga_669" reaction="R_PROLBabc">
          <or>
            <and>
              <or>
                <gene reference="PA3891"/>
                <gene reference="PA5376"/>
              </or>
              <or>
                <gene reference="PA3890"/>
                <gene reference="PA5377"/>
              </or>
              <or>
                <gene reference="PA5378"/>
                <gene reference="PA3889"/>
              </or>
            </and>
            <and>
              <gene reference="PA3891"/>
              <gene reference="PA3890"/>
              <gene reference="PA3889"/>
              <gene reference="PA3888"/>
            </and>
          </or>
        </geneAssociation>
        <geneAssociation id="ga_670" reaction="R_PROTRS">
          <gene reference="PA0956"/>
        </geneAssociation>
        <geneAssociation id="ga_671" reaction="R_PROabc">
          <or>
            <and>
              <or>
                <gene reference="PA3891"/>
                <gene reference="PA5376"/>
              </or>
              <or>
                <gene reference="PA3890"/>
                <gene reference="PA5377"/>
              </or>
              <or>
                <gene reference="PA5378"/>
                <gene reference="PA3889"/>
              </or>
            </and>
            <and>
              <gene reference="PA5094"/>
              <gene reference="PA5095"/>
              <gene reference="PA0030"/>
            </and>
          </or>
        </geneAssociation>
        <geneAssociation id="ga_672" reaction="R_PRPPS">
          <gene reference="PA4670"/>
        </geneAssociation>
        <geneAssociation id="ga_673" reaction="R_PSCVT">
          <gene reference="PA3164"/>
        </geneAssociation>
        <geneAssociation id="ga_674" reaction="R_PSDC_PA">
          <gene reference="PA4957"/>
        </geneAssociation>
        <geneAssociation id="ga_675" reaction="R_PTA">
          <gene reference="PA0835"/>
        </geneAssociation>
        <geneAssociation id="ga_676" reaction="R_PTAr">
          <gene reference="PA0835"/>
        </geneAssociation>
        <geneAssociation id="ga_677" reaction="R_PTHPS">
          <gene reference="PA2666"/>
        </geneAssociation>
        <geneAssociation id="ga_678" reaction="R_PTPATi">
          <gene reference="PA0363"/>
        </geneAssociation>
        <geneAssociation id="ga_679" reaction="R_PTRCTA">
          <gene reference="PA0299"/>
        </geneAssociation>
        <geneAssociation id="ga_680" reaction="R_PTRCabc">
          <or>
            <and>
              <gene reference="PA0326"/>
              <gene reference="PA0325"/>
              <gene reference="PA0324"/>
              <gene reference="PA0323"/>
            </and>
            <and>
              <gene reference="PA3254"/>
              <gene reference="PA3252"/>
              <gene reference="PA3253"/>
              <gene reference="PA3250"/>
            </and>
            <and>
              <gene reference="PA0206"/>
              <gene reference="PA0205"/>
              <gene reference="PA0204"/>
              <gene reference="PA0203"/>
            </and>
            <and>
              <gene reference="PA3607"/>
              <gene reference="PA3608"/>
              <gene reference="PA3609"/>
              <gene reference="PA3610"/>
            </and>
            <and>
              <gene reference="PA0603"/>
              <gene reference="PA0605"/>
              <gene reference="PA0606"/>
              <or>
                <gene reference="PA0604"/>
                <gene reference="PA0602"/>
              </or>
            </and>
            <and>
              <gene reference="PA0300"/>
              <gene reference="PA0301"/>
              <gene reference="PA0302"/>
              <gene reference="PA0303"/>
              <gene reference="PA0304"/>
            </and>
          </or>
        </geneAssociation>
        <geneAssociation id="ga_681" reaction="R_PUTA">
          <gene reference="PA0782"/>
        </geneAssociation>
        <geneAssociation id="ga_682" reaction="R_PYAM5PO">
          <gene reference="PA1049"/>
        </geneAssociation>
        <geneAssociation id="ga_683" reaction="R_PYDAMK">
          <gene reference="PA5516"/>
        </geneAssociation>
        <geneAssociation id="ga_684" reaction="R_PYDXK">
          <gene reference="PA5516"/>
        </geneAssociation>
        <geneAssociation id="ga_685" reaction="R_PYDXNK">
          <gene reference="PA5516"/>
        </geneAssociation>
        <geneAssociation id="ga_686" reaction="R_PYDXNO">
          <gene reference="PA1049"/>
        </geneAssociation>
        <geneAssociation id="ga_687" reaction="R_PYDXO">
          <gene reference="PA1049"/>
        </geneAssociation>
        <geneAssociation id="ga_688" reaction="R_PYK">
          <or>
            <gene reference="PA4329"/>
            <gene reference="PA1498"/>
          </or>
        </geneAssociation>
        <geneAssociation id="ga_689" reaction="R_PYOs">
          <gene reference="PA4217"/>
        </geneAssociation>
        <geneAssociation id="ga_690" reaction="R_QGDH">
          <gene reference="PA2290"/>
        </geneAssociation>
        <geneAssociation id="ga_691" reaction="R_QUINOR">
          <gene reference="PA0023"/>
        </geneAssociation>
        <geneAssociation id="ga_692" reaction="R_QULNS">
          <gene reference="PA1004"/>
        </geneAssociation>
        <geneAssociation id="ga_693" reaction="R_RBFK">
          <gene reference="PA4561"/>
        </geneAssociation>
        <geneAssociation id="ga_694" reaction="R_RBFSa">
          <gene reference="PA4053"/>
        </geneAssociation>
        <geneAssociation id="ga_695" reaction="R_RBFSb">
          <and>
            <gene reference="PA4055"/>
            <gene reference="PA4053"/>
          </and>
        </geneAssociation>
        <geneAssociation id="ga_696" reaction="R_RBK">
          <gene reference="PA1950"/>
        </geneAssociation>
        <geneAssociation id="ga_697" reaction="R_RHA1GLCNACPPUNDs">
          <gene reference="PA5447"/>
        </geneAssociation>
        <geneAssociation id="ga_698" reaction="R_RHA3GLCNACPPUNDs">
          <gene reference="PA5448"/>
        </geneAssociation>
        <geneAssociation id="ga_699" reaction="R_RHA4GLCNACPPUNDs">
          <gene reference="PA5449"/>
        </geneAssociation>
        <geneAssociation id="ga_700" reaction="R_RHLA">
          <gene reference="PA3479"/>
        </geneAssociation>
        <geneAssociation id="ga_701" reaction="R_RHLB">
          <gene reference="PA3478"/>
        </geneAssociation>
        <geneAssociation id="ga_702" reaction="R_RHLC">
          <gene reference="PA1130"/>
        </geneAssociation>
        <geneAssociation id="ga_703" reaction="R_RIBB">
          <gene reference="PA4054"/>
        </geneAssociation>
        <geneAssociation id="ga_704" reaction="R_RIBabc">
          <or>
            <and>
              <gene reference="PA1947"/>
              <gene reference="PA1946"/>
              <gene reference="PA1948"/>
            </and>
            <and>
              <gene reference="PA0136"/>
              <gene reference="PA0137"/>
              <gene reference="PA0138"/>
            </and>
          </or>
        </geneAssociation>
        <geneAssociation id="ga_705" reaction="R_RNDR1">
          <and>
            <gene reference="PA1156"/>
            <gene reference="PA1155"/>
          </and>
        </geneAssociation>
        <geneAssociation id="ga_706" reaction="R_RNDR2">
          <and>
            <gene reference="PA1156"/>
            <gene reference="PA1155"/>
          </and>
        </geneAssociation>
        <geneAssociation id="ga_707" reaction="R_RNDR3">
          <and>
            <gene reference="PA1156"/>
            <gene reference="PA1155"/>
          </and>
        </geneAssociation>
        <geneAssociation id="ga_708" reaction="R_RNDR4">
          <and>
            <gene reference="PA1156"/>
            <gene reference="PA1155"/>
          </and>
        </geneAssociation>
        <geneAssociation id="ga_709" reaction="R_RNTR1">
          <gene reference="PA1920"/>
        </geneAssociation>
        <geneAssociation id="ga_710" reaction="R_RNTR2">
          <gene reference="PA1920"/>
        </geneAssociation>
        <geneAssociation id="ga_711" reaction="R_RNTR3">
          <gene reference="PA1920"/>
        </geneAssociation>
        <geneAssociation id="ga_712" reaction="R_RNTR4">
          <gene reference="PA1920"/>
        </geneAssociation>
        <geneAssociation id="ga_713" reaction="R_RPE">
          <gene reference="PA0607"/>
        </geneAssociation>
        <geneAssociation id="ga_714" reaction="R_RPI">
          <gene reference="PA0330"/>
        </geneAssociation>
        <geneAssociation id="ga_715" reaction="R_S7PI">
          <gene reference="PA4425"/>
        </geneAssociation>
        <geneAssociation id="ga_716" reaction="R_SADT2">
          <and>
            <gene reference="PA4443"/>
            <gene reference="PA4442"/>
          </and>
        </geneAssociation>
        <geneAssociation id="ga_717" reaction="R_SARCO">
          <and>
            <gene reference="PA5418"/>
            <gene reference="PA5416"/>
            <gene reference="PA5417"/>
            <gene reference="PA5419"/>
          </and>
        </geneAssociation>
        <geneAssociation id="ga_718" reaction="R_SDPDS">
          <gene reference="PA1162"/>
        </geneAssociation>
        <geneAssociation id="ga_719" reaction="R_SDPTA">
          <gene reference="PA3659"/>
        </geneAssociation>
        <geneAssociation id="ga_720" reaction="R_SELNPSr">
          <gene reference="PA1642"/>
        </geneAssociation>
        <geneAssociation id="ga_721" reaction="R_SERAT">
          <gene reference="PA3816"/>
        </geneAssociation>
        <geneAssociation id="ga_722" reaction="R_SERD_D">
          <gene reference="PA3357"/>
        </geneAssociation>
        <geneAssociation id="ga_723" reaction="R_SERD_L">
          <or>
            <gene reference="PA2443"/>
            <gene reference="PA5379"/>
          </or>
        </geneAssociation>
        <geneAssociation id="ga_724" reaction="R_SERTRS">
          <gene reference="PA2612"/>
        </geneAssociation>
        <geneAssociation id="ga_725" reaction="R_SGDS">
          <gene reference="PA0901"/>
        </geneAssociation>
        <geneAssociation id="ga_726" reaction="R_SHCHD2">
          <gene reference="PA2611"/>
        </geneAssociation>
        <geneAssociation id="ga_727" reaction="R_SHCHF">
          <gene reference="PA2611"/>
        </geneAssociation>
        <geneAssociation id="ga_728" reaction="R_SHK3D">
          <gene reference="PA0025"/>
        </geneAssociation>
        <geneAssociation id="ga_729" reaction="R_SHKK">
          <gene reference="PA5039"/>
        </geneAssociation>
        <geneAssociation id="ga_730" reaction="R_SHSL1">
          <gene reference="PA0400"/>
        </geneAssociation>
        <geneAssociation id="ga_731" reaction="R_SHSL2">
          <gene reference="PA3107"/>
        </geneAssociation>
        <geneAssociation id="ga_732" reaction="R_SHSL5">
          <gene reference="PA0400"/>
        </geneAssociation>
        <geneAssociation id="ga_733" reaction="R_SOD">
          <or>
            <gene reference="PA4366"/>
            <gene reference="PA4468"/>
          </or>
        </geneAssociation>
        <geneAssociation id="ga_734" reaction="R_SPMDDH">
          <gene reference="PA3713"/>
        </geneAssociation>
        <geneAssociation id="ga_735" reaction="R_SPMDabc">
          <or>
            <and>
              <gene reference="PA0206"/>
              <gene reference="PA0205"/>
              <gene reference="PA0204"/>
              <gene reference="PA0203"/>
            </and>
            <and>
              <gene reference="PA3254"/>
              <gene reference="PA3252"/>
              <gene reference="PA3253"/>
              <gene reference="PA3250"/>
            </and>
            <and>
              <gene reference="PA0326"/>
              <gene reference="PA0325"/>
              <gene reference="PA0324"/>
              <gene reference="PA0323"/>
            </and>
            <and>
              <gene reference="PA0603"/>
              <gene reference="PA0605"/>
              <gene reference="PA0606"/>
              <or>
                <gene reference="PA0604"/>
                <gene reference="PA0602"/>
              </or>
            </and>
            <and>
              <gene reference="PA3607"/>
              <gene reference="PA3608"/>
              <gene reference="PA3609"/>
              <gene reference="PA3610"/>
            </and>
          </or>
        </geneAssociation>
        <geneAssociation id="ga_736" reaction="R_SPMS">
          <gene reference="PA1687"/>
        </geneAssociation>
        <geneAssociation id="ga_737" reaction="R_SSALx">
          <gene reference="PA0898"/>
        </geneAssociation>
        <geneAssociation id="ga_738" reaction="R_SSALy">
          <gene reference="PA0265"/>
        </geneAssociation>
        <geneAssociation id="ga_739" reaction="R_SUCBZL">
          <or>
            <gene reference="PA1617"/>
            <gene reference="PA3924"/>
            <gene reference="PA1215"/>
            <gene reference="PA3860"/>
            <gene reference="PA2557"/>
            <gene reference="PA4198"/>
            <gene reference="PA3299"/>
            <gene reference="PA3300"/>
          </or>
        </geneAssociation>
        <geneAssociation id="ga_740" reaction="R_SUCCt2_2">
          <or>
            <and>
              <gene reference="PA0886"/>
              <gene reference="PA0884"/>
              <gene reference="PA0885"/>
            </and>
            <and>
              <gene reference="PA5169"/>
              <gene reference="PA5167"/>
              <gene reference="PA5168"/>
            </and>
          </or>
        </geneAssociation>
        <geneAssociation id="ga_741" reaction="R_SUCCt2b">
          <or>
            <gene reference="PA1183"/>
            <gene reference="PA0119"/>
          </or>
        </geneAssociation>
        <geneAssociation id="ga_742" reaction="R_SUCD1">
          <and>
            <gene reference="PA1581"/>
            <gene reference="PA1582"/>
            <gene reference="PA1583"/>
            <gene reference="PA1584"/>
          </and>
        </geneAssociation>
        <geneAssociation id="ga_743" reaction="R_SUCD4">
          <and>
            <gene reference="PA1583"/>
            <gene reference="PA1584"/>
            <gene reference="PA1581"/>
            <gene reference="PA1582"/>
          </and>
        </geneAssociation>
        <geneAssociation id="ga_744" reaction="R_SUCOAS">
          <and>
            <gene reference="PA1588"/>
            <gene reference="PA1589"/>
          </and>
        </geneAssociation>
        <geneAssociation id="ga_745" reaction="R_SULR">
          <or>
            <gene reference="PA1838"/>
            <gene reference="PA2906"/>
            <gene reference="PA4130"/>
          </or>
        </geneAssociation>
        <geneAssociation id="ga_746" reaction="R_SULabc">
          <and>
            <gene reference="PA0280"/>
            <gene reference="PA1493"/>
            <gene reference="PA0282"/>
            <gene reference="PA0281"/>
            <gene reference="PA0283"/>
          </and>
        </geneAssociation>
        <geneAssociation id="ga_747" reaction="R_TAL">
          <gene reference="PA2796"/>
        </geneAssociation>
        <geneAssociation id="ga_748" reaction="R_TAURabc">
          <and>
            <gene reference="PA3938"/>
            <gene reference="PA3937"/>
            <gene reference="PA3936"/>
          </and>
        </geneAssociation>
        <geneAssociation id="ga_749" reaction="R_TDPDRE">
          <gene reference="PA5164"/>
        </geneAssociation>
        <geneAssociation id="ga_750" reaction="R_TDPDRR">
          <gene reference="PA5162"/>
        </geneAssociation>
        <geneAssociation id="ga_751" reaction="R_TDPGDH">
          <gene reference="PA5161"/>
        </geneAssociation>
        <geneAssociation id="ga_752" reaction="R_THD2">
          <and>
            <gene reference="PA0195"/>
            <gene reference="PA0196"/>
          </and>
        </geneAssociation>
        <geneAssociation id="ga_753" reaction="R_THD5">
          <and>
            <gene reference="PA0195"/>
            <gene reference="PA0196"/>
          </and>
        </geneAssociation>
        <geneAssociation id="ga_754" reaction="R_THDPS">
          <gene reference="PA3666"/>
        </geneAssociation>
        <geneAssociation id="ga_755" reaction="R_THFGLUS">
          <gene reference="PA3111"/>
        </geneAssociation>
        <geneAssociation id="ga_756" reaction="R_THM2t2">
          <or>
            <gene reference="PA0438"/>
            <gene reference="PA0443"/>
            <gene reference="PA2073"/>
            <gene reference="PA0476"/>
            <gene reference="PA1419"/>
            <gene reference="PA5099"/>
          </or>
        </geneAssociation>
        <geneAssociation id="ga_757" reaction="R_THPDH">
          <gene reference="PA0593"/>
        </geneAssociation>
        <geneAssociation id="ga_758" reaction="R_THRA">
          <or>
            <gene reference="PA5413"/>
            <gene reference="PA0902"/>
          </or>
        </geneAssociation>
        <geneAssociation id="ga_759" reaction="R_THRA2">
          <or>
            <gene reference="PA5415"/>
            <gene reference="PA2444"/>
            <gene reference="PA4602"/>
          </or>
        </geneAssociation>
        <geneAssociation id="ga_760" reaction="R_THRD_L">
          <or>
            <gene reference="PA5379"/>
            <gene reference="PA2443"/>
            <gene reference="PA0331"/>
            <and>
              <gene reference="PA2683"/>
              <gene reference="PA2683"/>
            </and>
            <gene reference="PA1326"/>
            <gene reference="PA0331"/>
            <gene reference="PA1326"/>
          </or>
        </geneAssociation>
        <geneAssociation id="ga_761" reaction="R_THRS">
          <gene reference="PA3735"/>
        </geneAssociation>
        <geneAssociation id="ga_762" reaction="R_THRTRS">
          <gene reference="PA2744"/>
        </geneAssociation>
        <geneAssociation id="ga_763" reaction="R_THRabc">
          <and>
            <gene reference="PA1074"/>
            <gene reference="PA1073"/>
            <gene reference="PA1072"/>
            <gene reference="PA1071"/>
            <gene reference="PA1070"/>
          </and>
        </geneAssociation>
        <geneAssociation id="ga_764" reaction="R_THTRIi">
          <gene reference="PA5067"/>
        </geneAssociation>
        <geneAssociation id="ga_765" reaction="R_TKT1">
          <gene reference="PA0548"/>
        </geneAssociation>
        <geneAssociation id="ga_766" reaction="R_TKT2">
          <gene reference="PA0548"/>
        </geneAssociation>
        <geneAssociation id="ga_767" reaction="R_TMDS">
          <gene reference="PA0342"/>
        </geneAssociation>
        <geneAssociation id="ga_768" reaction="R_TMKr">
          <gene reference="PA1950"/>
        </geneAssociation>
        <geneAssociation id="ga_769" reaction="R_TMPKr">
          <gene reference="PA4051"/>
        </geneAssociation>
        <geneAssociation id="ga_770" reaction="R_TMPPP">
          <or>
            <gene reference="PA4400"/>
            <gene reference="PA3976"/>
          </or>
        </geneAssociation>
        <geneAssociation id="ga_771" reaction="R_TPI">
          <gene reference="PA4748"/>
        </geneAssociation>
        <geneAssociation id="ga_772" reaction="R_TRDR">
          <or>
            <gene reference="PA2616"/>
            <gene reference="PA0849"/>
          </or>
        </geneAssociation>
        <geneAssociation id="ga_773" reaction="R_TREH">
          <gene reference="PA2416"/>
        </geneAssociation>
        <geneAssociation id="ga_774" reaction="R_TREHS">
          <gene reference="PA2152"/>
        </geneAssociation>
        <geneAssociation id="ga_775" reaction="R_TREpts">
          <gene reference="PA3760"/>
        </geneAssociation>
        <geneAssociation id="ga_776" reaction="R_TRPO2">
          <gene reference="PA2579"/>
        </geneAssociation>
        <geneAssociation id="ga_777" reaction="R_TRPS1">
          <and>
            <gene reference="PA0035"/>
            <gene reference="PA0036"/>
          </and>
        </geneAssociation>
        <geneAssociation id="ga_778" reaction="R_TRPTRS">
          <gene reference="PA4439"/>
        </geneAssociation>
        <geneAssociation id="ga_779" reaction="R_TRPt2">
          <or>
            <gene reference="PA0866"/>
            <gene reference="PA3000"/>
          </or>
        </geneAssociation>
        <geneAssociation id="ga_780" reaction="R_TSULST">
          <gene reference="PA4956"/>
        </geneAssociation>
        <geneAssociation id="ga_781" reaction="R_TTDA10COAR">
          <or>
            <gene reference="PA4814"/>
            <gene reference="PA3092"/>
          </or>
        </geneAssociation>
        <geneAssociation id="ga_782" reaction="R_TTDA8COAR">
          <or>
            <gene reference="PA3092"/>
            <gene reference="PA4814"/>
          </or>
        </geneAssociation>
        <geneAssociation id="ga_783" reaction="R_TYRTA">
          <or>
            <gene reference="PA4722"/>
            <gene reference="PA3798"/>
            <gene reference="PA4132"/>
            <gene reference="PA2032"/>
            <gene reference="PA2828"/>
            <gene reference="PA2897"/>
            <gene reference="PA3659"/>
          </or>
        </geneAssociation>
        <geneAssociation id="ga_784" reaction="R_TYRTA2">
          <or>
            <gene reference="PA0870"/>
            <gene reference="PA3139"/>
          </or>
        </geneAssociation>
        <geneAssociation id="ga_785" reaction="R_TYRTRS">
          <or>
            <gene reference="PA4138"/>
            <gene reference="PA0668"/>
          </or>
        </geneAssociation>
        <geneAssociation id="ga_786" reaction="R_TYRt6i">
          <or>
            <gene reference="PA0866"/>
            <gene reference="PA3000"/>
          </or>
        </geneAssociation>
        <geneAssociation id="ga_787" reaction="R_UAAGDS">
          <gene reference="PA4417"/>
        </geneAssociation>
        <geneAssociation id="ga_788" reaction="R_UACFUCs">
          <and>
            <gene reference="PA3158"/>
            <gene reference="PA3146"/>
          </and>
        </geneAssociation>
        <geneAssociation id="ga_789" reaction="R_UACMAN3ND">
          <gene reference="PA3159"/>
        </geneAssociation>
        <geneAssociation id="ga_790" reaction="R_UACMAN3Ns">
          <gene reference="PA3155"/>
        </geneAssociation>
        <geneAssociation id="ga_791" reaction="R_UACMANAc2">
          <or>
            <gene reference="PA3157"/>
            <gene reference="PA3156"/>
          </or>
        </geneAssociation>
        <geneAssociation id="ga_792" reaction="R_UAG2E">
          <gene reference="PA3148"/>
        </geneAssociation>
        <geneAssociation id="ga_793" reaction="R_UAG4E">
          <gene reference="PA3141"/>
        </geneAssociation>
        <geneAssociation id="ga_794" reaction="R_UAGCVT">
          <gene reference="PA4450"/>
        </geneAssociation>
        <geneAssociation id="ga_795" reaction="R_UAGDP">
          <gene reference="PA5552"/>
        </geneAssociation>
        <geneAssociation id="ga_796" reaction="R_UAGPT3">
          <gene reference="PA4412"/>
        </geneAssociation>
        <geneAssociation id="ga_797" reaction="R_UAMAGS">
          <gene reference="PA4414"/>
        </geneAssociation>
        <geneAssociation id="ga_798" reaction="R_UAMAS">
          <gene reference="PA4411"/>
        </geneAssociation>
        <geneAssociation id="ga_799" reaction="R_UAPGR">
          <gene reference="PA2977"/>
        </geneAssociation>
        <geneAssociation id="ga_800" reaction="R_UDCPDP">
          <gene reference="PA1959"/>
        </geneAssociation>
        <geneAssociation id="ga_801" reaction="R_UDCPK">
          <gene reference="PA1959"/>
        </geneAssociation>
        <geneAssociation id="ga_802" reaction="R_UDPDPS">
          <gene reference="PA3652"/>
        </geneAssociation>
        <geneAssociation id="ga_803" reaction="R_UDPG4E">
          <or>
            <gene reference="PA3141"/>
            <gene reference="PA1384"/>
            <gene reference="PA3146"/>
            <gene reference="PA4068"/>
          </or>
        </geneAssociation>
        <geneAssociation id="ga_804" reaction="R_UDPGD">
          <or>
            <gene reference="PA3559"/>
            <gene reference="PA2022"/>
            <gene reference="PA3540"/>
          </or>
        </geneAssociation>
        <geneAssociation id="ga_805" reaction="R_UGLT">
          <gene reference="PA2023"/>
        </geneAssociation>
        <geneAssociation id="ga_806" reaction="R_UGLYCH">
          <gene reference="PA1514"/>
        </geneAssociation>
        <geneAssociation id="ga_807" reaction="R_UGMDDS">
          <gene reference="PA4416"/>
        </geneAssociation>
        <geneAssociation id="ga_808" reaction="R_UMPK">
          <gene reference="PA3654"/>
        </geneAssociation>
        <geneAssociation id="ga_809" reaction="R_UNK4">
          <gene reference="PA3139"/>
        </geneAssociation>
        <geneAssociation id="ga_810" reaction="R_UNK6">
          <gene reference="PA3139"/>
        </geneAssociation>
        <geneAssociation id="ga_811" reaction="R_UNK7">
          <gene reference="PA3139"/>
        </geneAssociation>
        <geneAssociation id="ga_812" reaction="R_UPP3MT">
          <or>
            <gene reference="PA0510"/>
            <gene reference="PA1778"/>
            <gene reference="PA5258"/>
            <gene reference="PA2611"/>
          </or>
        </geneAssociation>
        <geneAssociation id="ga_813" reaction="R_UPP3S">
          <gene reference="PA5259"/>
        </geneAssociation>
        <geneAssociation id="ga_814" reaction="R_UPPDC1">
          <gene reference="PA5034"/>
        </geneAssociation>
        <geneAssociation id="ga_815" reaction="R_UPPRT">
          <or>
            <gene reference="PA4646"/>
            <gene reference="PA0403"/>
          </or>
        </geneAssociation>
        <geneAssociation id="ga_816" reaction="R_URAt6">
          <or>
            <gene reference="PA1507"/>
            <gene reference="PA2938"/>
            <gene reference="PA0443"/>
            <gene reference="PA0438"/>
            <gene reference="PA0476"/>
            <gene reference="PA1419"/>
            <gene reference="PA2073"/>
            <gene reference="PA5099"/>
            <gene reference="PA1519"/>
            <gene reference="PA4647"/>
            <gene reference="PA0166"/>
            <gene reference="PA0352"/>
          </or>
        </geneAssociation>
        <geneAssociation id="ga_817" reaction="R_URCN">
          <gene reference="PA5100"/>
        </geneAssociation>
        <geneAssociation id="ga_818" reaction="R_UREA2">
          <or>
            <gene reference="PA4868"/>
            <and>
              <gene reference="PA4865"/>
              <gene reference="PA4867"/>
            </and>
          </or>
        </geneAssociation>
        <geneAssociation id="ga_819" reaction="R_UREA2t2">
          <gene reference="PA1497"/>
        </geneAssociation>
        <geneAssociation id="ga_820" reaction="R_URIC">
          <gene reference="PA2366"/>
        </geneAssociation>
        <geneAssociation id="ga_821" reaction="R_URIDK3">
          <gene reference="PA3654"/>
        </geneAssociation>
        <geneAssociation id="ga_822" reaction="R_VALDHr">
          <gene reference="PA3418"/>
        </geneAssociation>
        <geneAssociation id="ga_823" reaction="R_VALTA">
          <gene reference="PA5013"/>
        </geneAssociation>
        <geneAssociation id="ga_824" reaction="R_VALTRS">
          <gene reference="PA3834"/>
        </geneAssociation>
        <geneAssociation id="ga_825" reaction="R_VALabc">
          <or>
            <and>
              <gene reference="PA1074"/>
              <gene reference="PA1073"/>
              <gene reference="PA1072"/>
              <gene reference="PA1071"/>
              <gene reference="PA1070"/>
            </and>
            <and>
              <gene reference="PA4862"/>
              <gene reference="PA4861"/>
              <gene reference="PA4859"/>
              <gene reference="PA4860"/>
            </and>
            <and>
              <gene reference="PA4909"/>
              <gene reference="PA4910"/>
              <gene reference="PA4912"/>
              <gene reference="PA4913"/>
              <gene reference="PA4911"/>
            </and>
          </or>
        </geneAssociation>
        <geneAssociation id="ga_826" reaction="R_VALt2na">
          <gene reference="PA1590"/>
        </geneAssociation>
        <geneAssociation id="ga_827" reaction="R_XANDa">
          <or>
            <gene reference="PA1523"/>
            <gene reference="PA1524"/>
          </or>
        </geneAssociation>
        <geneAssociation id="ga_828" reaction="R_XANDb">
          <or>
            <gene reference="PA1524"/>
            <gene reference="PA1523"/>
          </or>
        </geneAssociation>
        <geneAssociation id="ga_829" reaction="R_XANt2">
          <or>
            <gene reference="PA0438"/>
            <gene reference="PA0476"/>
            <gene reference="PA5099"/>
            <gene reference="PA1519"/>
            <gene reference="PA1419"/>
            <gene reference="PA0166"/>
            <gene reference="PA0352"/>
            <gene reference="PA2938"/>
            <gene reference="PA0443"/>
            <gene reference="PA2073"/>
            <gene reference="PA4647"/>
            <gene reference="PA1507"/>
          </or>
        </geneAssociation>
        <geneAssociation id="ga_830" reaction="R_XYLK">
          <or>
            <gene reference="PA3024"/>
            <gene reference="PA2343"/>
          </or>
        </geneAssociation>
        <geneAssociation id="ga_831" reaction="R_XYLabc">
          <gene reference="PA1948"/>
        </geneAssociation>
        <geneAssociation id="ga_832" reaction="R_YUMPS">
          <or>
            <gene reference="PA4742"/>
            <gene reference="PA2975"/>
            <gene reference="PA3246"/>
            <gene reference="PA3114"/>
            <gene reference="PA4544"/>
          </or>
        </geneAssociation>
        <geneAssociation id="ga_833" reaction="R_ZN2abc1">
          <and>
            <gene reference="PA5498"/>
            <gene reference="PA5501"/>
            <gene reference="PA5500"/>
          </and>
        </geneAssociation>
        <geneAssociation id="ga_834" reaction="R_ZN2abc2">
          <and>
            <gene reference="PA5498"/>
            <gene reference="PA5501"/>
            <gene reference="PA5500"/>
          </and>
        </geneAssociation>
        <geneAssociation id="ga_835" reaction="R_ZN2t">
          <and>
            <gene reference="PA2520"/>
            <gene reference="PA2521"/>
            <gene reference="PA2522"/>
          </and>
        </geneAssociation>
      </listOfGeneAssociations>
    </annotation>
    <listOfCompartments>
      <compartment id="p" name="periplasm" spatialDimensions="3" size="1" constant="true"/>
      <compartment id="c" name="cytosol" spatialDimensions="3" size="1" constant="true"/>
      <compartment id="e" name="extracellular" spatialDimensions="3" size="1" constant="true"/>
    </listOfCompartments>
    <listOfSpecies>
      <species id="M_10fthf_c" name="10-Formyltetrahydrofolate" compartment="c" hasOnlySubstanceUnits="false" boundaryCondition="false" constant="false" fbc:chemicalFormula="C20H21N7O7">
        <notes>
          <html xmlns="http://www.w3.org/1999/xhtml">
            <p>FORMULA: C20H21N7O7</p>
          </html>
        </notes>
      </species>
      <species id="M_12d3k5m_c" name="1,2-dihydroxy-3-keto-5-methylthiopentene" compartment="c" hasOnlySubstanceUnits="false" boundaryCondition="false" constant="false" fbc:chemicalFormula="2-dihydroxy-3-keto-5-methylthiopentene">
        <notes>
          <html xmlns="http://www.w3.org/1999/xhtml">
            <p>FORMULA: 2-dihydroxy-3-keto-5-methylthiopentene</p>
          </html>
        </notes>
      </species>
      <species id="M_12dag3p_c" name="1,2-Diacyl-sn-glycerol 3-phosphate" compartment="c" hasOnlySubstanceUnits="false" boundaryCondition="false" constant="false" fbc:chemicalFormula="2-Diacyl-sn-glycerol 3-phosphate">
        <notes>
          <html xmlns="http://www.w3.org/1999/xhtml">
            <p>FORMULA: 2-Diacyl-sn-glycerol 3-phosphate</p>
          </html>
        </notes>
      </species>
      <species id="M_12dag3p_PA_c" name="1,2-Diacyl-sn-glycerol 3-phosphate" compartment="c" hasOnlySubstanceUnits="false" boundaryCondition="false" constant="false">
        <notes>
          <html xmlns="http://www.w3.org/1999/xhtml"/>
        </notes>
      </species>
      <species id="M_12dgr_c" name="1,2-Diacylglycerol" compartment="c" hasOnlySubstanceUnits="false" boundaryCondition="false" constant="false">
        <notes>
          <html xmlns="http://www.w3.org/1999/xhtml"/>
        </notes>
      </species>
      <species id="M_13dampp_c" name="1,3-Diaminopropane" compartment="c" hasOnlySubstanceUnits="false" boundaryCondition="false" constant="false">
        <notes>
          <html xmlns="http://www.w3.org/1999/xhtml"/>
        </notes>
      </species>
      <species id="M_13dpg_c" name="3-Phospho-D-glyceroyl phosphate" compartment="c" hasOnlySubstanceUnits="false" boundaryCondition="false" constant="false">
        <notes>
          <html xmlns="http://www.w3.org/1999/xhtml"/>
        </notes>
      </species>
      <species id="M_15dap_c" name="1,5-Diaminopentane" compartment="c" hasOnlySubstanceUnits="false" boundaryCondition="false" constant="false">
        <notes>
          <html xmlns="http://www.w3.org/1999/xhtml"/>
        </notes>
      </species>
      <species id="M_1ap2ol_c" name="1-Aminopropan-2-ol" compartment="c" hasOnlySubstanceUnits="false" boundaryCondition="false" constant="false">
        <notes>
          <html xmlns="http://www.w3.org/1999/xhtml"/>
        </notes>
      </species>
      <species id="M_1cxvcxp_c" name="1-Carboxyvinyl carboxyphosphonate" compartment="c" hasOnlySubstanceUnits="false" boundaryCondition="false" constant="false">
        <notes>
          <html xmlns="http://www.w3.org/1999/xhtml"/>
        </notes>
      </species>
      <species id="M_1hphe_c" name="1-hydroxyphenazine" compartment="c" hasOnlySubstanceUnits="false" boundaryCondition="false" constant="false">
        <notes>
          <html xmlns="http://www.w3.org/1999/xhtml"/>
        </notes>
      </species>
      <species id="M_1pyr5c_c" name="1-Pyrroline-5-carboxylate" compartment="c" hasOnlySubstanceUnits="false" boundaryCondition="false" constant="false">
        <notes>
          <html xmlns="http://www.w3.org/1999/xhtml"/>
        </notes>
      </species>
      <species id="M_1pyrr_c" name="1-pyrroline" compartment="c" hasOnlySubstanceUnits="false" boundaryCondition="false" constant="false">
        <notes>
          <html xmlns="http://www.w3.org/1999/xhtml"/>
        </notes>
      </species>
      <species id="M_23ddhb_c" name="2,3-Dihydro-2,3-dihydroxybenzoate" compartment="c" hasOnlySubstanceUnits="false" boundaryCondition="false" constant="false">
        <notes>
          <html xmlns="http://www.w3.org/1999/xhtml"/>
        </notes>
      </species>
      <species id="M_23dhb_c" name="2,3-Dihydroxybenzoate" compartment="c" hasOnlySubstanceUnits="false" boundaryCondition="false" constant="false">
        <notes>
          <html xmlns="http://www.w3.org/1999/xhtml"/>
        </notes>
      </species>
      <species id="M_23dhba_c" name="(2,3-Dihydroxybenzoyl)adenylate" compartment="c" hasOnlySubstanceUnits="false" boundaryCondition="false" constant="false">
        <notes>
          <html xmlns="http://www.w3.org/1999/xhtml"/>
        </notes>
      </species>
      <species id="M_23dhdp_c" name="2,3-Dihydrodipicolinate" compartment="c" hasOnlySubstanceUnits="false" boundaryCondition="false" constant="false" fbc:chemicalFormula="3-Dihydrodipicolinate">
        <notes>
          <html xmlns="http://www.w3.org/1999/xhtml">
            <p>FORMULA: 3-Dihydrodipicolinate</p>
          </html>
        </notes>
      </species>
      <species id="M_23dhmb_c" name="(R)-2,3-Dihydroxy-3-methylbutanoate" compartment="c" hasOnlySubstanceUnits="false" boundaryCondition="false" constant="false">
        <notes>
          <html xmlns="http://www.w3.org/1999/xhtml"/>
        </notes>
      </species>
      <species id="M_23dhmp_c" name="(R)-2,3-Dihydroxy-3-methylpentanoate" compartment="c" hasOnlySubstanceUnits="false" boundaryCondition="false" constant="false">
        <notes>
          <html xmlns="http://www.w3.org/1999/xhtml"/>
        </notes>
      </species>
      <species id="M_24dab_c" name="L-2,4-Diaminobutanoate" compartment="c" hasOnlySubstanceUnits="false" boundaryCondition="false" constant="false">
        <notes>
          <html xmlns="http://www.w3.org/1999/xhtml"/>
        </notes>
      </species>
      <species id="M_25aics_c" name="(S)-2-[5-Amino-1-(5-phospho-D-ribosyl)imidazole-4-carboxamido]succinate" compartment="c" hasOnlySubstanceUnits="false" boundaryCondition="false" constant="false">
        <notes>
          <html xmlns="http://www.w3.org/1999/xhtml"/>
        </notes>
      </species>
      <species id="M_25d5o2a_c" name="2,5-Dihydro-5-oxofuran-2-acetate" compartment="c" hasOnlySubstanceUnits="false" boundaryCondition="false" constant="false">
        <notes>
          <html xmlns="http://www.w3.org/1999/xhtml"/>
        </notes>
      </species>
      <species id="M_25dhpp_c" name="2,5-Diamino-6-hydroxy-4-(5&apos;-phosphoribosylamino)-pyrimidine" compartment="c" hasOnlySubstanceUnits="false" boundaryCondition="false" constant="false">
        <notes>
          <html xmlns="http://www.w3.org/1999/xhtml"/>
        </notes>
      </species>
      <species id="M_26dap__LL_c" name="LL-2,6-Diaminoheptanedioate" compartment="c" hasOnlySubstanceUnits="false" boundaryCondition="false" constant="false">
        <notes>
          <html xmlns="http://www.w3.org/1999/xhtml"/>
        </notes>
      </species>
      <species id="M_26dap__M_c" name="meso-2,6-Diaminoheptanedioate" compartment="c" hasOnlySubstanceUnits="false" boundaryCondition="false" constant="false">
        <notes>
          <html xmlns="http://www.w3.org/1999/xhtml"/>
        </notes>
      </species>
      <species id="M_2aeppn_c" name="(2-Aminoethyl)phosphonate" compartment="c" hasOnlySubstanceUnits="false" boundaryCondition="false" constant="false" fbc:chemicalFormula="C2H7NO3P">
        <notes>
          <html xmlns="http://www.w3.org/1999/xhtml">
            <p>FORMULA: C2H7NO3P</p>
          </html>
        </notes>
      </species>
      <species id="M_2ahbut_c" name="(S)-2-Aceto-2-hydroxybutanoate" compartment="c" hasOnlySubstanceUnits="false" boundaryCondition="false" constant="false">
        <notes>
          <html xmlns="http://www.w3.org/1999/xhtml"/>
        </notes>
      </species>
      <species id="M_2ahhmd_c" name="2-Amino-4-hydroxy-6-hydroxymethyl-7,8-dihydropteridine diphosphate" compartment="c" hasOnlySubstanceUnits="false" boundaryCondition="false" constant="false">
        <notes>
          <html xmlns="http://www.w3.org/1999/xhtml"/>
        </notes>
      </species>
      <species id="M_2ahhmp_c" name="2-Amino-4-hydroxy-6-hydroxymethyl-7,8-dihydropteridine" compartment="c" hasOnlySubstanceUnits="false" boundaryCondition="false" constant="false" fbc:chemicalFormula="8-dihydropteridine">
        <notes>
          <html xmlns="http://www.w3.org/1999/xhtml">
            <p>FORMULA: 8-dihydropteridine</p>
          </html>
        </notes>
      </species>
      <species id="M_2aobut_c" name="L-2-Amino-3-oxobutanoate" compartment="c" hasOnlySubstanceUnits="false" boundaryCondition="false" constant="false">
        <notes>
          <html xmlns="http://www.w3.org/1999/xhtml"/>
        </notes>
      </species>
      <species id="M_2beACP_c" name="But-2-enoyl-[acyl-carrier protein]" compartment="c" hasOnlySubstanceUnits="false" boundaryCondition="false" constant="false" fbc:chemicalFormula="C4H5OX">
        <notes>
          <html xmlns="http://www.w3.org/1999/xhtml">
            <p>FORMULA: C4H5OX</p>
          </html>
        </notes>
      </species>
      <species id="M_2bhdccoa_c" name="beta-hydroxydecanoyl-beta-hydroxydecanoyl-S-CoA" compartment="c" hasOnlySubstanceUnits="false" boundaryCondition="false" constant="false">
        <notes>
          <html xmlns="http://www.w3.org/1999/xhtml"/>
        </notes>
      </species>
      <species id="M_2c25dho_c" name="2-Carboxy-2,5-dihydro-5-oxofuran-2-acetate" compartment="c" hasOnlySubstanceUnits="false" boundaryCondition="false" constant="false">
        <notes>
          <html xmlns="http://www.w3.org/1999/xhtml"/>
        </notes>
      </species>
      <species id="M_2cpr5p_c" name="1-(2-Carboxyphenylamino)-1-deoxy-D-ribulose 5-phosphate" compartment="c" hasOnlySubstanceUnits="false" boundaryCondition="false" constant="false">
        <notes>
          <html xmlns="http://www.w3.org/1999/xhtml"/>
        </notes>
      </species>
      <species id="M_2dda7p_c" name="2-Dehydro-3-deoxy-D-arabino-heptonate 7-phosphate" compartment="c" hasOnlySubstanceUnits="false" boundaryCondition="false" constant="false">
        <notes>
          <html xmlns="http://www.w3.org/1999/xhtml"/>
        </notes>
      </species>
      <species id="M_2ddg6p_c" name="2-Dehydro-3-deoxy-D-gluconate 6-phosphate" compartment="c" hasOnlySubstanceUnits="false" boundaryCondition="false" constant="false">
        <notes>
          <html xmlns="http://www.w3.org/1999/xhtml"/>
        </notes>
      </species>
      <species id="M_2dglcn_c" name="2-Deoxy-D-gluconate" compartment="c" hasOnlySubstanceUnits="false" boundaryCondition="false" constant="false">
        <notes>
          <html xmlns="http://www.w3.org/1999/xhtml"/>
        </notes>
      </species>
      <species id="M_2dhglcn_c" name="2-Dehydro-D-gluconate" compartment="c" hasOnlySubstanceUnits="false" boundaryCondition="false" constant="false">
        <notes>
          <html xmlns="http://www.w3.org/1999/xhtml"/>
        </notes>
      </species>
      <species id="M_2dhp_c" name="2-Dehydropantoate" compartment="c" hasOnlySubstanceUnits="false" boundaryCondition="false" constant="false">
        <notes>
          <html xmlns="http://www.w3.org/1999/xhtml"/>
        </notes>
      </species>
      <species id="M_2dmmq8_c" name="2-Demethylmenaquinone 8" compartment="c" hasOnlySubstanceUnits="false" boundaryCondition="false" constant="false">
        <notes>
          <html xmlns="http://www.w3.org/1999/xhtml"/>
        </notes>
      </species>
      <species id="M_2h3opp_c" name="2-Hydroxy-3-oxopropanoate" compartment="c" hasOnlySubstanceUnits="false" boundaryCondition="false" constant="false">
        <notes>
          <html xmlns="http://www.w3.org/1999/xhtml"/>
        </notes>
      </species>
      <species id="M_2hddACP_c" name="2-hydroxydodecanoyl-[acyl-carrier protein]" compartment="c" hasOnlySubstanceUnits="false" boundaryCondition="false" constant="false">
        <notes>
          <html xmlns="http://www.w3.org/1999/xhtml"/>
        </notes>
      </species>
      <species id="M_2hmyrsACP_c" name="S-2-hydroxymyristoyl-[acyl-carrier protein]" compartment="c" hasOnlySubstanceUnits="false" boundaryCondition="false" constant="false">
        <notes>
          <html xmlns="http://www.w3.org/1999/xhtml"/>
        </notes>
      </species>
      <species id="M_2ippm_c" name="2-Isopropylmaleate" compartment="c" hasOnlySubstanceUnits="false" boundaryCondition="false" constant="false">
        <notes>
          <html xmlns="http://www.w3.org/1999/xhtml"/>
        </notes>
      </species>
      <species id="M_2kmb_c" name="2-keto-4-methylthiobutyrate" compartment="c" hasOnlySubstanceUnits="false" boundaryCondition="false" constant="false" fbc:chemicalFormula="C5H7O3S">
        <notes>
          <html xmlns="http://www.w3.org/1999/xhtml">
            <p>FORMULA: C5H7O3S</p>
          </html>
        </notes>
      </species>
      <species id="M_2maacoa_c" name="2-Methyl-3-acetoacetyl-CoA" compartment="c" hasOnlySubstanceUnits="false" boundaryCondition="false" constant="false">
        <notes>
          <html xmlns="http://www.w3.org/1999/xhtml"/>
        </notes>
      </species>
      <species id="M_2mahmp_c" name="2-Methyl-4-amino-5-hydroxymethylpyrimidine diphosphate" compartment="c" hasOnlySubstanceUnits="false" boundaryCondition="false" constant="false">
        <notes>
          <html xmlns="http://www.w3.org/1999/xhtml"/>
        </notes>
      </species>
      <species id="M_2mb2coa_c" name="trans-2-Methylbut-2-enoyl-CoA" compartment="c" hasOnlySubstanceUnits="false" boundaryCondition="false" constant="false">
        <notes>
          <html xmlns="http://www.w3.org/1999/xhtml"/>
        </notes>
      </species>
      <species id="M_2mbcoa_c" name="2-Methylbutanoyl-CoA" compartment="c" hasOnlySubstanceUnits="false" boundaryCondition="false" constant="false">
        <notes>
          <html xmlns="http://www.w3.org/1999/xhtml"/>
        </notes>
      </species>
      <species id="M_2mbutdhla_c" name="S-(2-Methylbutanoyl)-dihydrolipoamide" compartment="c" hasOnlySubstanceUnits="false" boundaryCondition="false" constant="false">
        <notes>
          <html xmlns="http://www.w3.org/1999/xhtml"/>
        </notes>
      </species>
      <species id="M_2me4p_c" name="2-C-methyl-D-erythritol 4-phosphate" compartment="c" hasOnlySubstanceUnits="false" boundaryCondition="false" constant="false">
        <notes>
          <html xmlns="http://www.w3.org/1999/xhtml"/>
        </notes>
      </species>
      <species id="M_2mecdp_c" name="2-C-methyl-D-erythritol 2,4-cyclodiphosphate" compartment="c" hasOnlySubstanceUnits="false" boundaryCondition="false" constant="false">
        <notes>
          <html xmlns="http://www.w3.org/1999/xhtml"/>
        </notes>
      </species>
      <species id="M_2mop_c" name="2-Methyl-3-oxopropanoate" compartment="c" hasOnlySubstanceUnits="false" boundaryCondition="false" constant="false">
        <notes>
          <html xmlns="http://www.w3.org/1999/xhtml"/>
        </notes>
      </species>
      <species id="M_2o3mpt_c" name="(R)-2-Oxo-3-methylpentanoate" compartment="c" hasOnlySubstanceUnits="false" boundaryCondition="false" constant="false" fbc:chemicalFormula="C6H9O3">
        <notes>
          <html xmlns="http://www.w3.org/1999/xhtml">
            <p>FORMULA: C6H9O3</p>
          </html>
        </notes>
      </species>
      <species id="M_2obut_c" name="2-Oxobutanoate" compartment="c" hasOnlySubstanceUnits="false" boundaryCondition="false" constant="false" fbc:chemicalFormula="C4H5O3">
        <notes>
          <html xmlns="http://www.w3.org/1999/xhtml">
            <p>FORMULA: C4H5O3</p>
          </html>
        </notes>
      </species>
      <species id="M_2ohph_c" name="2-Octaprenyl-6-hydroxyphenol" compartment="c" hasOnlySubstanceUnits="false" boundaryCondition="false" constant="false">
        <notes>
          <html xmlns="http://www.w3.org/1999/xhtml"/>
        </notes>
      </species>
      <species id="M_2ombzl_c" name="2-Octaprenyl-6-methoxy-1,4-benzoquinol" compartment="c" hasOnlySubstanceUnits="false" boundaryCondition="false" constant="false">
        <notes>
          <html xmlns="http://www.w3.org/1999/xhtml"/>
        </notes>
      </species>
      <species id="M_2omhmbl_c" name="2-Octaprenyl-3-methyl-5-hydroxy-6-methoxy-1,4-benzoquinol" compartment="c" hasOnlySubstanceUnits="false" boundaryCondition="false" constant="false">
        <notes>
          <html xmlns="http://www.w3.org/1999/xhtml"/>
        </notes>
      </species>
      <species id="M_2ommbl_c" name="2-Octaprenyl-3-methyl-6-methoxy- 1,4-benzoquinol" compartment="c" hasOnlySubstanceUnits="false" boundaryCondition="false" constant="false">
        <notes>
          <html xmlns="http://www.w3.org/1999/xhtml"/>
        </notes>
      </species>
      <species id="M_2omph_c" name="2-Octaprenyl-6-methoxyphenol" compartment="c" hasOnlySubstanceUnits="false" boundaryCondition="false" constant="false">
        <notes>
          <html xmlns="http://www.w3.org/1999/xhtml"/>
        </notes>
      </species>
      <species id="M_2oph_c" name="2-Octaprenylphenol" compartment="c" hasOnlySubstanceUnits="false" boundaryCondition="false" constant="false">
        <notes>
          <html xmlns="http://www.w3.org/1999/xhtml"/>
        </notes>
      </species>
      <species id="M_2oxtp_c" name="2-oxo-3-p-tolylpropanate" compartment="c" hasOnlySubstanceUnits="false" boundaryCondition="false" constant="false">
        <notes>
          <html xmlns="http://www.w3.org/1999/xhtml"/>
        </notes>
      </species>
      <species id="M_2p4c2me_c" name="2-phospho-4-(cytidine 5&apos;-diphospho)-2-C-methyl-D-erythritol" compartment="c" hasOnlySubstanceUnits="false" boundaryCondition="false" constant="false">
        <notes>
          <html xmlns="http://www.w3.org/1999/xhtml"/>
        </notes>
      </species>
      <species id="M_2pg_c" name="D-Glycerate 2-phosphate" compartment="c" hasOnlySubstanceUnits="false" boundaryCondition="false" constant="false">
        <notes>
          <html xmlns="http://www.w3.org/1999/xhtml"/>
        </notes>
      </species>
      <species id="M_2pglyc_c" name="2-Phosphoglycolate" compartment="c" hasOnlySubstanceUnits="false" boundaryCondition="false" constant="false">
        <notes>
          <html xmlns="http://www.w3.org/1999/xhtml"/>
        </notes>
      </species>
      <species id="M_2tddACP_c" name="trans-Dodec-2-enoyl-[acyl-carrier protein]" compartment="c" hasOnlySubstanceUnits="false" boundaryCondition="false" constant="false" fbc:chemicalFormula="C12H21OX">
        <notes>
          <html xmlns="http://www.w3.org/1999/xhtml">
            <p>FORMULA: C12H21OX</p>
          </html>
        </notes>
      </species>
      <species id="M_2tdeACP_c" name="trans-Dec-2-enoyl-[acyl-carrier protein]" compartment="c" hasOnlySubstanceUnits="false" boundaryCondition="false" constant="false" fbc:chemicalFormula="C10H17OX">
        <notes>
          <html xmlns="http://www.w3.org/1999/xhtml">
            <p>FORMULA: C10H17OX</p>
          </html>
        </notes>
      </species>
      <species id="M_2theACP_c" name="trans-Hex-2-enoyl-[acp]" compartment="c" hasOnlySubstanceUnits="false" boundaryCondition="false" constant="false" fbc:chemicalFormula="C6H9OX">
        <notes>
          <html xmlns="http://www.w3.org/1999/xhtml">
            <p>FORMULA: C6H9OX</p>
          </html>
        </notes>
      </species>
      <species id="M_2tocdACP_c" name="trans-Octadec-2-enoyl-[acyl-carrier-protein]" compartment="c" hasOnlySubstanceUnits="false" boundaryCondition="false" constant="false">
        <notes>
          <html xmlns="http://www.w3.org/1999/xhtml"/>
        </notes>
      </species>
      <species id="M_2toceACP_c" name="trans-Oct-2-enoyl-[acp]" compartment="c" hasOnlySubstanceUnits="false" boundaryCondition="false" constant="false" fbc:chemicalFormula="C8H13OX">
        <notes>
          <html xmlns="http://www.w3.org/1999/xhtml">
            <p>FORMULA: C8H13OX</p>
          </html>
        </notes>
      </species>
      <species id="M_34dhbz_c" name="3,4-Dihydroxybenzoate" compartment="c" hasOnlySubstanceUnits="false" boundaryCondition="false" constant="false">
        <notes>
          <html xmlns="http://www.w3.org/1999/xhtml"/>
        </notes>
      </species>
      <species id="M_34dhpha_c" name="3,4-Dihydroxyphenylacetate" compartment="c" hasOnlySubstanceUnits="false" boundaryCondition="false" constant="false">
        <notes>
          <html xmlns="http://www.w3.org/1999/xhtml"/>
        </notes>
      </species>
      <species id="M_34hpp_c" name="3-(4-Hydroxyphenyl)pyruvate" compartment="c" hasOnlySubstanceUnits="false" boundaryCondition="false" constant="false">
        <notes>
          <html xmlns="http://www.w3.org/1999/xhtml"/>
        </notes>
      </species>
      <species id="M_3ampa_c" name="3-aminopropanaldehyde" compartment="c" hasOnlySubstanceUnits="false" boundaryCondition="false" constant="false">
        <notes>
          <html xmlns="http://www.w3.org/1999/xhtml"/>
        </notes>
      </species>
      <species id="M_3c2hmp_c" name="3-Carboxy-2-hydroxy-4-methylpentanoate" compartment="c" hasOnlySubstanceUnits="false" boundaryCondition="false" constant="false">
        <notes>
          <html xmlns="http://www.w3.org/1999/xhtml"/>
        </notes>
      </species>
      <species id="M_3c3hmp_c" name="3-Carboxy-3-hydroxy-4-methylpentanoate" compartment="c" hasOnlySubstanceUnits="false" boundaryCondition="false" constant="false">
        <notes>
          <html xmlns="http://www.w3.org/1999/xhtml"/>
        </notes>
      </species>
      <species id="M_3cmuc_c" name="3-Carboxy-cis,cis-muconate" compartment="c" hasOnlySubstanceUnits="false" boundaryCondition="false" constant="false">
        <notes>
          <html xmlns="http://www.w3.org/1999/xhtml"/>
        </notes>
      </species>
      <species id="M_3ddgc_c" name="3-Dehydro-2-deoxy-D-gluconate" compartment="c" hasOnlySubstanceUnits="false" boundaryCondition="false" constant="false">
        <notes>
          <html xmlns="http://www.w3.org/1999/xhtml"/>
        </notes>
      </species>
      <species id="M_3dhq_c" name="3-Dehydroquinate" compartment="c" hasOnlySubstanceUnits="false" boundaryCondition="false" constant="false">
        <notes>
          <html xmlns="http://www.w3.org/1999/xhtml"/>
        </notes>
      </species>
      <species id="M_3dhsk_c" name="3-Dehydroshikimate" compartment="c" hasOnlySubstanceUnits="false" boundaryCondition="false" constant="false">
        <notes>
          <html xmlns="http://www.w3.org/1999/xhtml"/>
        </notes>
      </species>
      <species id="M_3dmubq9_c" name="3-Demethylubiquinone-9" compartment="c" hasOnlySubstanceUnits="false" boundaryCondition="false" constant="false">
        <notes>
          <html xmlns="http://www.w3.org/1999/xhtml"/>
        </notes>
      </species>
      <species id="M_3h3h_c" name="3-hydroxydecanoyl-3-hydroxydecanoate" compartment="c" hasOnlySubstanceUnits="false" boundaryCondition="false" constant="false">
        <notes>
          <html xmlns="http://www.w3.org/1999/xhtml"/>
        </notes>
      </species>
      <species id="M_3hacoa_c" name="(S)-3-Hydroxyacyl-CoA" compartment="c" hasOnlySubstanceUnits="false" boundaryCondition="false" constant="false">
        <notes>
          <html xmlns="http://www.w3.org/1999/xhtml"/>
        </notes>
      </species>
      <species id="M_3hbACP_c" name="(3R)-3-Hydroxybutanoyl-[acyl-carrier protein]" compartment="c" hasOnlySubstanceUnits="false" boundaryCondition="false" constant="false" fbc:chemicalFormula="C4H7O2X">
        <notes>
          <html xmlns="http://www.w3.org/1999/xhtml">
            <p>FORMULA: C4H7O2X</p>
          </html>
        </notes>
      </species>
      <species id="M_3hbut__R_c" name="(R)-3-Hydroxybutanoate" compartment="c" hasOnlySubstanceUnits="false" boundaryCondition="false" constant="false">
        <notes>
          <html xmlns="http://www.w3.org/1999/xhtml"/>
        </notes>
      </species>
      <species id="M_3hdccoa_c" name="(S)-3-Hydroxydecanoyl-CoA" compartment="c" hasOnlySubstanceUnits="false" boundaryCondition="false" constant="false">
        <notes>
          <html xmlns="http://www.w3.org/1999/xhtml"/>
        </notes>
      </species>
      <species id="M_3hddACP_c" name="(R)-3-Hydroxydodecanoyl-[acyl-carrier protein]" compartment="c" hasOnlySubstanceUnits="false" boundaryCondition="false" constant="false" fbc:chemicalFormula="C12H23O2X">
        <notes>
          <html xmlns="http://www.w3.org/1999/xhtml">
            <p>FORMULA: C12H23O2X</p>
          </html>
        </notes>
      </species>
      <species id="M_3hdeACP_c" name="(3R)-3-Hydroxydecanoyl-[acyl-carrier protein]" compartment="c" hasOnlySubstanceUnits="false" boundaryCondition="false" constant="false" fbc:chemicalFormula="C10H19O2X">
        <notes>
          <html xmlns="http://www.w3.org/1999/xhtml">
            <p>FORMULA: C10H19O2X</p>
          </html>
        </notes>
      </species>
      <species id="M_3hhACP_c" name="(R)-3-Hydroxyhexanoyl-[acp]" compartment="c" hasOnlySubstanceUnits="false" boundaryCondition="false" constant="false" fbc:chemicalFormula="C6H11O2X">
        <notes>
          <html xmlns="http://www.w3.org/1999/xhtml">
            <p>FORMULA: C6H11O2X</p>
          </html>
        </notes>
      </species>
      <species id="M_3hhpp_c" name="3-(Hydrohydroxyphosphoryl)pyruvate" compartment="c" hasOnlySubstanceUnits="false" boundaryCondition="false" constant="false">
        <notes>
          <html xmlns="http://www.w3.org/1999/xhtml"/>
        </notes>
      </species>
      <species id="M_3hmbcoa_c" name="(S)-3-Hydroxy-2-methylbutyryl-CoA" compartment="c" hasOnlySubstanceUnits="false" boundaryCondition="false" constant="false" fbc:chemicalFormula="C26H40N7O18P3S">
        <notes>
          <html xmlns="http://www.w3.org/1999/xhtml">
            <p>FORMULA: C26H40N7O18P3S</p>
          </html>
        </notes>
      </species>
      <species id="M_3hmp_c" name="3-Hydroxy-2-methylpropanoate" compartment="c" hasOnlySubstanceUnits="false" boundaryCondition="false" constant="false">
        <notes>
          <html xmlns="http://www.w3.org/1999/xhtml"/>
        </notes>
      </species>
      <species id="M_3hocACP_c" name="(R)-3-Hydroxyoctanoyl-[acyl-carrier protein]" compartment="c" hasOnlySubstanceUnits="false" boundaryCondition="false" constant="false" fbc:chemicalFormula="C8H15O2X">
        <notes>
          <html xmlns="http://www.w3.org/1999/xhtml">
            <p>FORMULA: C8H15O2X</p>
          </html>
        </notes>
      </species>
      <species id="M_3hocdacp_c" name="(3R)-3-Hydroxyoctadecanoyl-[acyl-carrier protein]" compartment="c" hasOnlySubstanceUnits="false" boundaryCondition="false" constant="false">
        <notes>
          <html xmlns="http://www.w3.org/1999/xhtml"/>
        </notes>
      </species>
      <species id="M_3hpaACP_c" name="(3R)-3-Hydroxypalmitoyl-[acyl-carrier protein]" compartment="c" hasOnlySubstanceUnits="false" boundaryCondition="false" constant="false" fbc:chemicalFormula="C16H31O2X">
        <notes>
          <html xmlns="http://www.w3.org/1999/xhtml">
            <p>FORMULA: C16H31O2X</p>
          </html>
        </notes>
      </species>
      <species id="M_3htdACP_c" name="(3R)-3-Hydroxytetradecanoyl-[acyl-carrier protein]" compartment="c" hasOnlySubstanceUnits="false" boundaryCondition="false" constant="false" fbc:chemicalFormula="C14H27O2X">
        <notes>
          <html xmlns="http://www.w3.org/1999/xhtml">
            <p>FORMULA: C14H27O2X</p>
          </html>
        </notes>
      </species>
      <species id="M_3ig3p_c" name="C&apos;-(3-Indolyl)-glycerol 3-phosphate" compartment="c" hasOnlySubstanceUnits="false" boundaryCondition="false" constant="false">
        <notes>
          <html xmlns="http://www.w3.org/1999/xhtml"/>
        </notes>
      </species>
      <species id="M_3mb2coa_c" name="3-Methylbut-2-enoyl-CoA" compartment="c" hasOnlySubstanceUnits="false" boundaryCondition="false" constant="false">
        <notes>
          <html xmlns="http://www.w3.org/1999/xhtml"/>
        </notes>
      </species>
      <species id="M_3mbutdhla_c" name="S-(3-Methylbutanoyl)-dihydrolipoamide" compartment="c" hasOnlySubstanceUnits="false" boundaryCondition="false" constant="false">
        <notes>
          <html xmlns="http://www.w3.org/1999/xhtml"/>
        </notes>
      </species>
      <species id="M_3mgcoa_c" name="3-Methylglutaconyl-CoA" compartment="c" hasOnlySubstanceUnits="false" boundaryCondition="false" constant="false">
        <notes>
          <html xmlns="http://www.w3.org/1999/xhtml"/>
        </notes>
      </species>
      <species id="M_3mob_c" name="3-Methyl-2-oxobutanoate" compartment="c" hasOnlySubstanceUnits="false" boundaryCondition="false" constant="false">
        <notes>
          <html xmlns="http://www.w3.org/1999/xhtml"/>
        </notes>
      </species>
      <species id="M_3mop_c" name="(S)-3-Methyl-2-oxopentanoate" compartment="c" hasOnlySubstanceUnits="false" boundaryCondition="false" constant="false">
        <notes>
          <html xmlns="http://www.w3.org/1999/xhtml"/>
        </notes>
      </species>
      <species id="M_3mtp_c" name="3-Methylthiopropionate" compartment="c" hasOnlySubstanceUnits="false" boundaryCondition="false" constant="false" fbc:chemicalFormula="C4H7O2S">
        <notes>
          <html xmlns="http://www.w3.org/1999/xhtml">
            <p>FORMULA: C4H7O2S</p>
          </html>
        </notes>
      </species>
      <species id="M_3ophb_c" name="3-Octaprenyl-4-hydroxybenzoate" compartment="c" hasOnlySubstanceUnits="false" boundaryCondition="false" constant="false">
        <notes>
          <html xmlns="http://www.w3.org/1999/xhtml"/>
        </notes>
      </species>
      <species id="M_3oxadp_c" name="3-Oxoadipate" compartment="c" hasOnlySubstanceUnits="false" boundaryCondition="false" constant="false">
        <notes>
          <html xmlns="http://www.w3.org/1999/xhtml"/>
        </notes>
      </species>
      <species id="M_3oxdd_c" name="3-oxo-dodecanoate" compartment="c" hasOnlySubstanceUnits="false" boundaryCondition="false" constant="false">
        <notes>
          <html xmlns="http://www.w3.org/1999/xhtml"/>
        </notes>
      </species>
      <species id="M_3oxddACP_c" name="3-Oxododecanoyl-[acyl-carrier protein]" compartment="c" hasOnlySubstanceUnits="false" boundaryCondition="false" constant="false" fbc:chemicalFormula="C12H21O2X">
        <notes>
          <html xmlns="http://www.w3.org/1999/xhtml">
            <p>FORMULA: C12H21O2X</p>
          </html>
        </notes>
      </species>
      <species id="M_3oxdeACP_c" name="3-Oxodecanoyl-[acyl-carrier protein]" compartment="c" hasOnlySubstanceUnits="false" boundaryCondition="false" constant="false" fbc:chemicalFormula="C10H17O2X">
        <notes>
          <html xmlns="http://www.w3.org/1999/xhtml">
            <p>FORMULA: C10H17O2X</p>
          </html>
        </notes>
      </species>
      <species id="M_3oxhACP_c" name="3-Oxohexanoyl-[acyl-carrier protein]" compartment="c" hasOnlySubstanceUnits="false" boundaryCondition="false" constant="false" fbc:chemicalFormula="C6H9O2X">
        <notes>
          <html xmlns="http://www.w3.org/1999/xhtml">
            <p>FORMULA: C6H9O2X</p>
          </html>
        </notes>
      </species>
      <species id="M_3oxhdACP_c" name="3-Oxohexadecanoyl-[acp]" compartment="c" hasOnlySubstanceUnits="false" boundaryCondition="false" constant="false" fbc:chemicalFormula="C16H29O2X">
        <notes>
          <html xmlns="http://www.w3.org/1999/xhtml">
            <p>FORMULA: C16H29O2X</p>
          </html>
        </notes>
      </species>
      <species id="M_3oxocACP_c" name="3-Oxooctanoyl-[acyl-carrier protein]" compartment="c" hasOnlySubstanceUnits="false" boundaryCondition="false" constant="false" fbc:chemicalFormula="C8H13O2X">
        <notes>
          <html xmlns="http://www.w3.org/1999/xhtml">
            <p>FORMULA: C8H13O2X</p>
          </html>
        </notes>
      </species>
      <species id="M_3oxocdacp_c" name="3-Oxooctadecanoyl-[acp]" compartment="c" hasOnlySubstanceUnits="false" boundaryCondition="false" constant="false">
        <notes>
          <html xmlns="http://www.w3.org/1999/xhtml"/>
        </notes>
      </species>
      <species id="M_3oxtdACP_c" name="3-Oxotetradecanoyl-[acyl-carrier protein]" compartment="c" hasOnlySubstanceUnits="false" boundaryCondition="false" constant="false" fbc:chemicalFormula="C14H25O2X">
        <notes>
          <html xmlns="http://www.w3.org/1999/xhtml">
            <p>FORMULA: C14H25O2X</p>
          </html>
        </notes>
      </species>
      <species id="M_3pg_c" name="3-Phospho-D-glycerate" compartment="c" hasOnlySubstanceUnits="false" boundaryCondition="false" constant="false">
        <notes>
          <html xmlns="http://www.w3.org/1999/xhtml"/>
        </notes>
      </species>
      <species id="M_3php_c" name="3-Phosphohydroxypyruvate" compartment="c" hasOnlySubstanceUnits="false" boundaryCondition="false" constant="false">
        <notes>
          <html xmlns="http://www.w3.org/1999/xhtml"/>
        </notes>
      </species>
      <species id="M_3psme_c" name="5-O-(1-Carboxyvinyl)-3-phosphoshikimate" compartment="c" hasOnlySubstanceUnits="false" boundaryCondition="false" constant="false">
        <notes>
          <html xmlns="http://www.w3.org/1999/xhtml"/>
        </notes>
      </species>
      <species id="M_4abut_c" name="4-Aminobutanoate" compartment="c" hasOnlySubstanceUnits="false" boundaryCondition="false" constant="false" fbc:chemicalFormula="C4H9NO2">
        <notes>
          <html xmlns="http://www.w3.org/1999/xhtml">
            <p>FORMULA: C4H9NO2</p>
          </html>
        </notes>
      </species>
      <species id="M_4abutn_c" name="4-Aminobutanal" compartment="c" hasOnlySubstanceUnits="false" boundaryCondition="false" constant="false">
        <notes>
          <html xmlns="http://www.w3.org/1999/xhtml"/>
        </notes>
      </species>
      <species id="M_4abz_c" name="4-Aminobenzoate" compartment="c" hasOnlySubstanceUnits="false" boundaryCondition="false" constant="false" fbc:chemicalFormula="C7H6NO2">
        <notes>
          <html xmlns="http://www.w3.org/1999/xhtml">
            <p>FORMULA: C7H6NO2</p>
          </html>
        </notes>
      </species>
      <species id="M_4adcho_c" name="4-amino-4-deoxychorismate" compartment="c" hasOnlySubstanceUnits="false" boundaryCondition="false" constant="false">
        <notes>
          <html xmlns="http://www.w3.org/1999/xhtml"/>
        </notes>
      </species>
      <species id="M_4ahmmp_c" name="4-Amino-5-hydroxymethyl-2-methylpyrimidine" compartment="c" hasOnlySubstanceUnits="false" boundaryCondition="false" constant="false" fbc:chemicalFormula="C6H9N3O">
        <notes>
          <html xmlns="http://www.w3.org/1999/xhtml">
            <p>FORMULA: C6H9N3O</p>
          </html>
        </notes>
      </species>
      <species id="M_4ampm_c" name="4-Amino-2-methyl-5-phosphomethylpyrimidine" compartment="c" hasOnlySubstanceUnits="false" boundaryCondition="false" constant="false">
        <notes>
          <html xmlns="http://www.w3.org/1999/xhtml"/>
        </notes>
      </species>
      <species id="M_4c2me_c" name="4-(cytidine 5&apos;-diphospho)-2-C-methyl-D-erythritol" compartment="c" hasOnlySubstanceUnits="false" boundaryCondition="false" constant="false">
        <notes>
          <html xmlns="http://www.w3.org/1999/xhtml"/>
        </notes>
      </species>
      <species id="M_4coxbut_c" name="4-carbamoyl-2-oxobutanate" compartment="c" hasOnlySubstanceUnits="false" boundaryCondition="false" constant="false">
        <notes>
          <html xmlns="http://www.w3.org/1999/xhtml"/>
        </notes>
      </species>
      <species id="M_4fumacac_c" name="4-Fumarylacetoacetate" compartment="c" hasOnlySubstanceUnits="false" boundaryCondition="false" constant="false" fbc:chemicalFormula="C8H6O6">
        <notes>
          <html xmlns="http://www.w3.org/1999/xhtml">
            <p>FORMULA: C8H6O6</p>
          </html>
        </notes>
      </species>
      <species id="M_4gubut_c" name="4-Guanidinobutanoate" compartment="c" hasOnlySubstanceUnits="false" boundaryCondition="false" constant="false">
        <notes>
          <html xmlns="http://www.w3.org/1999/xhtml"/>
        </notes>
      </species>
      <species id="M_4hbz_c" name="4-Hydroxybenzoate" compartment="c" hasOnlySubstanceUnits="false" boundaryCondition="false" constant="false" fbc:chemicalFormula="C7H5O3">
        <notes>
          <html xmlns="http://www.w3.org/1999/xhtml">
            <p>FORMULA: C7H5O3</p>
          </html>
        </notes>
      </species>
      <species id="M_4hphac_c" name="4-Hydroxyphenylacetate" compartment="c" hasOnlySubstanceUnits="false" boundaryCondition="false" constant="false" fbc:chemicalFormula="C8H7O3">
        <notes>
          <html xmlns="http://www.w3.org/1999/xhtml">
            <p>FORMULA: C8H7O3</p>
          </html>
        </notes>
      </species>
      <species id="M_4hthb_c" name="4a-hydroxytetrahydrobiopterin" compartment="c" hasOnlySubstanceUnits="false" boundaryCondition="false" constant="false">
        <notes>
          <html xmlns="http://www.w3.org/1999/xhtml"/>
        </notes>
      </species>
      <species id="M_4hthr_c" name="4-Hydroxy-L-threonine" compartment="c" hasOnlySubstanceUnits="false" boundaryCondition="false" constant="false">
        <notes>
          <html xmlns="http://www.w3.org/1999/xhtml"/>
        </notes>
      </species>
      <species id="M_4izp_c" name="4-Imidazolone-5-propanoate" compartment="c" hasOnlySubstanceUnits="false" boundaryCondition="false" constant="false" fbc:chemicalFormula="C6H7N2O3">
        <notes>
          <html xmlns="http://www.w3.org/1999/xhtml">
            <p>FORMULA: C6H7N2O3</p>
          </html>
        </notes>
      </species>
      <species id="M_4mhetz_c" name="4-Methyl-5-(2-hydroxyethyl)-thiazole" compartment="c" hasOnlySubstanceUnits="false" boundaryCondition="false" constant="false">
        <notes>
          <html xmlns="http://www.w3.org/1999/xhtml"/>
        </notes>
      </species>
      <species id="M_4mlacac_c" name="4-Maleylacetoacetate" compartment="c" hasOnlySubstanceUnits="false" boundaryCondition="false" constant="false" fbc:chemicalFormula="C8H6O6">
        <notes>
          <html xmlns="http://www.w3.org/1999/xhtml">
            <p>FORMULA: C8H6O6</p>
          </html>
        </notes>
      </species>
      <species id="M_4mop_c" name="4-Methyl-2-oxopentanoate" compartment="c" hasOnlySubstanceUnits="false" boundaryCondition="false" constant="false">
        <notes>
          <html xmlns="http://www.w3.org/1999/xhtml"/>
        </notes>
      </species>
      <species id="M_4mpetz_c" name="4-Methyl-5-(2-phosphoethyl)-thiazole" compartment="c" hasOnlySubstanceUnits="false" boundaryCondition="false" constant="false">
        <notes>
          <html xmlns="http://www.w3.org/1999/xhtml"/>
        </notes>
      </species>
      <species id="M_4pasp_c" name="4-Phospho-L-aspartate" compartment="c" hasOnlySubstanceUnits="false" boundaryCondition="false" constant="false">
        <notes>
          <html xmlns="http://www.w3.org/1999/xhtml"/>
        </notes>
      </species>
      <species id="M_4per_c" name="4-Phospho-D-erythronate" compartment="c" hasOnlySubstanceUnits="false" boundaryCondition="false" constant="false">
        <notes>
          <html xmlns="http://www.w3.org/1999/xhtml"/>
        </notes>
      </species>
      <species id="M_4ppan_c" name="D-4&apos;-Phosphopantothenate" compartment="c" hasOnlySubstanceUnits="false" boundaryCondition="false" constant="false">
        <notes>
          <html xmlns="http://www.w3.org/1999/xhtml"/>
        </notes>
      </species>
      <species id="M_4ppcys_c" name="N-((R)-4-Phosphopantothenoyl)-L-cysteine" compartment="c" hasOnlySubstanceUnits="false" boundaryCondition="false" constant="false">
        <notes>
          <html xmlns="http://www.w3.org/1999/xhtml"/>
        </notes>
      </species>
      <species id="M_4r5au_c" name="4-(1-D-Ribitylamino)-5-aminouracil" compartment="c" hasOnlySubstanceUnits="false" boundaryCondition="false" constant="false" fbc:chemicalFormula="C9H16N4O6">
        <notes>
          <html xmlns="http://www.w3.org/1999/xhtml">
            <p>FORMULA: C9H16N4O6</p>
          </html>
        </notes>
      </species>
      <species id="M_5678thh_c" name="(6R)-6-(L-erythro-1,2-Dihydroxypropyl)-5,6,7,8-tetrahydro-4a-hydroypterin" compartment="c" hasOnlySubstanceUnits="false" boundaryCondition="false" constant="false">
        <notes>
          <html xmlns="http://www.w3.org/1999/xhtml"/>
        </notes>
      </species>
      <species id="M_56dura_c" name="5,6-dihydrouracil" compartment="c" hasOnlySubstanceUnits="false" boundaryCondition="false" constant="false">
        <notes>
          <html xmlns="http://www.w3.org/1999/xhtml"/>
        </notes>
      </species>
      <species id="M_5aizc_c" name="5-amino-1-(5-phospho-D-ribosyl)imidazole-4-carboxylate" compartment="c" hasOnlySubstanceUnits="false" boundaryCondition="false" constant="false">
        <notes>
          <html xmlns="http://www.w3.org/1999/xhtml"/>
        </notes>
      </species>
      <species id="M_5aop_c" name="5-Amino-4-oxopentanoate" compartment="c" hasOnlySubstanceUnits="false" boundaryCondition="false" constant="false" fbc:chemicalFormula="C5H9NO3">
        <notes>
          <html xmlns="http://www.w3.org/1999/xhtml">
            <p>FORMULA: C5H9NO3</p>
          </html>
        </notes>
      </species>
      <species id="M_5aprbu_c" name="5-Amino-6-(5&apos;-phosphoribitylamino)uracil" compartment="c" hasOnlySubstanceUnits="false" boundaryCondition="false" constant="false">
        <notes>
          <html xmlns="http://www.w3.org/1999/xhtml"/>
        </notes>
      </species>
      <species id="M_5apru_c" name="5-Amino-6-(5&apos;-phosphoribosylamino)uracil" compartment="c" hasOnlySubstanceUnits="false" boundaryCondition="false" constant="false">
        <notes>
          <html xmlns="http://www.w3.org/1999/xhtml"/>
        </notes>
      </species>
      <species id="M_5caiz_c" name="5-phosphoribosyl-5-carboxyaminoimidazole" compartment="c" hasOnlySubstanceUnits="false" boundaryCondition="false" constant="false">
        <notes>
          <html xmlns="http://www.w3.org/1999/xhtml"/>
        </notes>
      </species>
      <species id="M_5cm2hm_c" name="5-Carboxymethyl-2-hydroxymuconate" compartment="c" hasOnlySubstanceUnits="false" boundaryCondition="false" constant="false">
        <notes>
          <html xmlns="http://www.w3.org/1999/xhtml"/>
        </notes>
      </species>
      <species id="M_5cm2hms_c" name="5-Carboxymethyl-2-hydroxymuconate semialdehyde" compartment="c" hasOnlySubstanceUnits="false" boundaryCondition="false" constant="false" fbc:chemicalFormula="C8H5O6">
        <notes>
          <html xmlns="http://www.w3.org/1999/xhtml">
            <p>FORMULA: C8H5O6</p>
          </html>
        </notes>
      </species>
      <species id="M_5mdr1p_c" name="5-Methylthio-5-deoxy-D-ribose 1-phosphate" compartment="c" hasOnlySubstanceUnits="false" boundaryCondition="false" constant="false">
        <notes>
          <html xmlns="http://www.w3.org/1999/xhtml"/>
        </notes>
      </species>
      <species id="M_5mdru1p_c" name="5-Methylthio-5-deoxy-D-ribulose 1-phosphate" compartment="c" hasOnlySubstanceUnits="false" boundaryCondition="false" constant="false">
        <notes>
          <html xmlns="http://www.w3.org/1999/xhtml"/>
        </notes>
      </species>
      <species id="M_5mpca_c" name="5-methylphenazine-1-carboxylic acid betaine" compartment="c" hasOnlySubstanceUnits="false" boundaryCondition="false" constant="false">
        <notes>
          <html xmlns="http://www.w3.org/1999/xhtml"/>
        </notes>
      </species>
      <species id="M_5mta_c" name="5-Methylthioadenosine" compartment="c" hasOnlySubstanceUnits="false" boundaryCondition="false" constant="false" fbc:chemicalFormula="C11H15N5O3S">
        <notes>
          <html xmlns="http://www.w3.org/1999/xhtml">
            <p>FORMULA: C11H15N5O3S</p>
          </html>
        </notes>
      </species>
      <species id="M_5mthf_c" name="5-Methyltetrahydrofolate" compartment="c" hasOnlySubstanceUnits="false" boundaryCondition="false" constant="false">
        <notes>
          <html xmlns="http://www.w3.org/1999/xhtml"/>
        </notes>
      </species>
      <species id="M_5mthglu_c" name="5-Methyltetrahydropteroyltri-L-glutamate" compartment="c" hasOnlySubstanceUnits="false" boundaryCondition="false" constant="false">
        <notes>
          <html xmlns="http://www.w3.org/1999/xhtml"/>
        </notes>
      </species>
      <species id="M_5odhf2a_c" name="5-Oxo-4,5-dihydrofuran-2-acetate" compartment="c" hasOnlySubstanceUnits="false" boundaryCondition="false" constant="false">
        <notes>
          <html xmlns="http://www.w3.org/1999/xhtml"/>
        </notes>
      </species>
      <species id="M_5prdmbz_c" name="N1-(5-Phospho-alpha-D-ribosyl)-5,6-dimethylbenzimidazole" compartment="c" hasOnlySubstanceUnits="false" boundaryCondition="false" constant="false">
        <notes>
          <html xmlns="http://www.w3.org/1999/xhtml"/>
        </notes>
      </species>
      <species id="M_6p2dglcn_c" name="6-Phospho-2-dehydro-D-gluconate" compartment="c" hasOnlySubstanceUnits="false" boundaryCondition="false" constant="false">
        <notes>
          <html xmlns="http://www.w3.org/1999/xhtml"/>
        </notes>
      </species>
      <species id="M_6pgc_c" name="6-Phospho-D-gluconate" compartment="c" hasOnlySubstanceUnits="false" boundaryCondition="false" constant="false">
        <notes>
          <html xmlns="http://www.w3.org/1999/xhtml"/>
        </notes>
      </species>
      <species id="M_6pgl_c" name="6-phospho-D-glucono-1,5-lactone" compartment="c" hasOnlySubstanceUnits="false" boundaryCondition="false" constant="false">
        <notes>
          <html xmlns="http://www.w3.org/1999/xhtml"/>
        </notes>
      </species>
      <species id="M_6pthp_c" name="6-Pyruvoyl-5,6,7,8-tetrahydropterin" compartment="c" hasOnlySubstanceUnits="false" boundaryCondition="false" constant="false">
        <notes>
          <html xmlns="http://www.w3.org/1999/xhtml"/>
        </notes>
      </species>
      <species id="M_78dhp_c" name="(6R)-6-(L-erythro-1,2-Dihydroxypropyl)-7,8-dihydro-6H-pterin" compartment="c" hasOnlySubstanceUnits="false" boundaryCondition="false" constant="false" fbc:chemicalFormula="2-Dihydroxypropyl)-7">
        <notes>
          <html xmlns="http://www.w3.org/1999/xhtml">
            <p>FORMULA: 2-Dihydroxypropyl)-7</p>
          </html>
        </notes>
      </species>
      <species id="M_8aonn_c" name="8-Amino-7-oxononanoate" compartment="c" hasOnlySubstanceUnits="false" boundaryCondition="false" constant="false">
        <notes>
          <html xmlns="http://www.w3.org/1999/xhtml"/>
        </notes>
      </species>
      <species id="M_ACP_c" name="acyl carrier protein" compartment="c" hasOnlySubstanceUnits="false" boundaryCondition="false" constant="false">
        <notes>
          <html xmlns="http://www.w3.org/1999/xhtml"/>
        </notes>
      </species>
      <species id="M_Lfmkynr_c" name="L-Formylkynurenine" compartment="c" hasOnlySubstanceUnits="false" boundaryCondition="false" constant="false" fbc:chemicalFormula="C11H11N2O4">
        <notes>
          <html xmlns="http://www.w3.org/1999/xhtml">
            <p>FORMULA: C11H11N2O4</p>
          </html>
        </notes>
      </species>
      <species id="M_Nforglu_c" name="N-Formyl-L-glutamate" compartment="c" hasOnlySubstanceUnits="false" boundaryCondition="false" constant="false">
        <notes>
          <html xmlns="http://www.w3.org/1999/xhtml"/>
        </notes>
      </species>
      <species id="M_PA_KDO2lipidA_c" name="Pseudomonas aeruginosa KDO2-lipidA" compartment="c" hasOnlySubstanceUnits="false" boundaryCondition="false" constant="false">
        <notes>
          <html xmlns="http://www.w3.org/1999/xhtml"/>
        </notes>
      </species>
      <species id="M_PA_KDOlipidA_c" name="Pseudomonas aeruginosa KDO-lipidA" compartment="c" hasOnlySubstanceUnits="false" boundaryCondition="false" constant="false">
        <notes>
          <html xmlns="http://www.w3.org/1999/xhtml"/>
        </notes>
      </species>
      <species id="M_PA_LPS_A_c" name="Pseudomonas aeruginosa A-band lipopolysaccharide" compartment="c" hasOnlySubstanceUnits="false" boundaryCondition="false" constant="false">
        <notes>
          <html xmlns="http://www.w3.org/1999/xhtml"/>
        </notes>
      </species>
      <species id="M_PA_LPS_B_c" name="Pseudomonas aeruginosa B-band lipopolysaccharide" compartment="c" hasOnlySubstanceUnits="false" boundaryCondition="false" constant="false">
        <notes>
          <html xmlns="http://www.w3.org/1999/xhtml"/>
        </notes>
      </species>
      <species id="M_PA_core1_lipidA_c" name="Pseudomonas aeruginosa LPS core precursor 1 + KDO2-lipidA" compartment="c" hasOnlySubstanceUnits="false" boundaryCondition="false" constant="false">
        <notes>
          <html xmlns="http://www.w3.org/1999/xhtml"/>
        </notes>
      </species>
      <species id="M_PA_core2_lipidA_c" name="Pseudomonas aeruginosa LPS core precursor 2 + KDO2-lipidA" compartment="c" hasOnlySubstanceUnits="false" boundaryCondition="false" constant="false">
        <notes>
          <html xmlns="http://www.w3.org/1999/xhtml"/>
        </notes>
      </species>
      <species id="M_PA_core3_lipidA_c" name="Pseudomonas aeruginosa LPS core precursor 3 + KDO2-lipidA" compartment="c" hasOnlySubstanceUnits="false" boundaryCondition="false" constant="false">
        <notes>
          <html xmlns="http://www.w3.org/1999/xhtml"/>
        </notes>
      </species>
      <species id="M_PA_core4_lipidA_c" name="Pseudomonas aeruginosa LPS core precursor 4 + KDO2-lipidA" compartment="c" hasOnlySubstanceUnits="false" boundaryCondition="false" constant="false">
        <notes>
          <html xmlns="http://www.w3.org/1999/xhtml"/>
        </notes>
      </species>
      <species id="M_PA_core5_lipidA_c" name="Pseudomonas aeruginosa LPS core precursor 5 + KDO2-lipidA" compartment="c" hasOnlySubstanceUnits="false" boundaryCondition="false" constant="false">
        <notes>
          <html xmlns="http://www.w3.org/1999/xhtml"/>
        </notes>
      </species>
      <species id="M_PA_core6_lipidA_c" name="Pseudomonas aeruginosa LPS core precursor 6 + KDO2-lipidA" compartment="c" hasOnlySubstanceUnits="false" boundaryCondition="false" constant="false">
        <notes>
          <html xmlns="http://www.w3.org/1999/xhtml"/>
        </notes>
      </species>
      <species id="M_PA_core7_lipidA_c" name="Pseudomonas aeruginosa LPS core precursor 7 + KDO2-lipidA" compartment="c" hasOnlySubstanceUnits="false" boundaryCondition="false" constant="false">
        <notes>
          <html xmlns="http://www.w3.org/1999/xhtml"/>
        </notes>
      </species>
      <species id="M_PA_core_lipidA_c" name="Pseudomonas aeruginosa LPS core + KDO2-lipidA" compartment="c" hasOnlySubstanceUnits="false" boundaryCondition="false" constant="false">
        <notes>
          <html xmlns="http://www.w3.org/1999/xhtml"/>
        </notes>
      </species>
      <species id="M_PA_lipidA_c" name="Pseudomonas aeruginosa Lipid A" compartment="c" hasOnlySubstanceUnits="false" boundaryCondition="false" constant="false">
        <notes>
          <html xmlns="http://www.w3.org/1999/xhtml"/>
        </notes>
      </species>
      <species id="M_PA_lipidAds_c" name="Pseudomonas Lipid A Disaccharide" compartment="c" hasOnlySubstanceUnits="false" boundaryCondition="false" constant="false">
        <notes>
          <html xmlns="http://www.w3.org/1999/xhtml"/>
        </notes>
      </species>
      <species id="M_PA_lipidApre_c" name="Pseudomonas aeruginosa Lipid A precursor" compartment="c" hasOnlySubstanceUnits="false" boundaryCondition="false" constant="false">
        <notes>
          <html xmlns="http://www.w3.org/1999/xhtml"/>
        </notes>
      </species>
      <species id="M_PA_lipidX_c" name="Pseudomonas aeruginosa Lipid X" compartment="c" hasOnlySubstanceUnits="false" boundaryCondition="false" constant="false">
        <notes>
          <html xmlns="http://www.w3.org/1999/xhtml"/>
        </notes>
      </species>
      <species id="M_PA_u23ga_c" name="UDP-2-NH-(3OH-C12:0),3-O-(3OH-C10:0)glucosamine" compartment="c" hasOnlySubstanceUnits="false" boundaryCondition="false" constant="false">
        <notes>
          <html xmlns="http://www.w3.org/1999/xhtml"/>
        </notes>
      </species>
      <species id="M_PA_u3aga_c" name="UDP-3-O-(3OH-C10:0)-N-acetylglucosamine" compartment="c" hasOnlySubstanceUnits="false" boundaryCondition="false" constant="false">
        <notes>
          <html xmlns="http://www.w3.org/1999/xhtml"/>
        </notes>
      </species>
      <species id="M_PA_u3hga_c" name="UDP-3-O-(3OH-C10:0)-D-glucosamine" compartment="c" hasOnlySubstanceUnits="false" boundaryCondition="false" constant="false">
        <notes>
          <html xmlns="http://www.w3.org/1999/xhtml"/>
        </notes>
      </species>
      <species id="M_a4dic_c" name="2-amino-2-deoxyisochorismic acid" compartment="c" hasOnlySubstanceUnits="false" boundaryCondition="false" constant="false">
        <notes>
          <html xmlns="http://www.w3.org/1999/xhtml"/>
        </notes>
      </species>
      <species id="M_aacoa_c" name="Acetoacetyl-CoA" compartment="c" hasOnlySubstanceUnits="false" boundaryCondition="false" constant="false" fbc:chemicalFormula="C25H36N7O18P3S">
        <notes>
          <html xmlns="http://www.w3.org/1999/xhtml">
            <p>FORMULA: C25H36N7O18P3S</p>
          </html>
        </notes>
      </species>
      <species id="M_abtn_c" name="Aerobactin" compartment="c" hasOnlySubstanceUnits="false" boundaryCondition="false" constant="false">
        <notes>
          <html xmlns="http://www.w3.org/1999/xhtml"/>
        </notes>
      </species>
      <species id="M_ac_c" name="Acetate" compartment="c" hasOnlySubstanceUnits="false" boundaryCondition="false" constant="false" fbc:chemicalFormula="C2H3O2">
        <notes>
          <html xmlns="http://www.w3.org/1999/xhtml">
            <p>FORMULA: C2H3O2</p>
          </html>
        </notes>
      </species>
      <species id="M_acACP_c" name="Acetyl-ACP" compartment="c" hasOnlySubstanceUnits="false" boundaryCondition="false" constant="false">
        <notes>
          <html xmlns="http://www.w3.org/1999/xhtml"/>
        </notes>
      </species>
      <species id="M_acac_c" name="Acetoacetate" compartment="c" hasOnlySubstanceUnits="false" boundaryCondition="false" constant="false">
        <notes>
          <html xmlns="http://www.w3.org/1999/xhtml"/>
        </notes>
      </species>
      <species id="M_acald_c" name="Acetaldehyde" compartment="c" hasOnlySubstanceUnits="false" boundaryCondition="false" constant="false" fbc:chemicalFormula="C2H4O">
        <notes>
          <html xmlns="http://www.w3.org/1999/xhtml">
            <p>FORMULA: C2H4O</p>
          </html>
        </notes>
      </species>
      <species id="M_accoa_c" name="Acetyl-CoA" compartment="c" hasOnlySubstanceUnits="false" boundaryCondition="false" constant="false" fbc:chemicalFormula="C23H34N7O17P3S">
        <notes>
          <html xmlns="http://www.w3.org/1999/xhtml">
            <p>FORMULA: C23H34N7O17P3S</p>
          </html>
        </notes>
      </species>
      <species id="M_acetone_c" name="Acetone" compartment="c" hasOnlySubstanceUnits="false" boundaryCondition="false" constant="false" fbc:chemicalFormula="C3H6O">
        <notes>
          <html xmlns="http://www.w3.org/1999/xhtml">
            <p>FORMULA: C3H6O</p>
          </html>
        </notes>
      </species>
      <species id="M_acg5p_c" name="N-Acetyl-L-glutamyl 5-phosphate" compartment="c" hasOnlySubstanceUnits="false" boundaryCondition="false" constant="false">
        <notes>
          <html xmlns="http://www.w3.org/1999/xhtml"/>
        </notes>
      </species>
      <species id="M_acg5sa_c" name="N-Acetyl-L-glutamate 5-semialdehyde" compartment="c" hasOnlySubstanceUnits="false" boundaryCondition="false" constant="false" fbc:chemicalFormula="C7H10NO4">
        <notes>
          <html xmlns="http://www.w3.org/1999/xhtml">
            <p>FORMULA: C7H10NO4</p>
          </html>
        </notes>
      </species>
      <species id="M_acgam1p_c" name="N-Acetyl-D-glucosamine 1-phosphate" compartment="c" hasOnlySubstanceUnits="false" boundaryCondition="false" constant="false">
        <notes>
          <html xmlns="http://www.w3.org/1999/xhtml"/>
        </notes>
      </species>
      <species id="M_acgam6p_c" name="N-Acetyl-D-glucosamine 6-phosphate" compartment="c" hasOnlySubstanceUnits="false" boundaryCondition="false" constant="false">
        <notes>
          <html xmlns="http://www.w3.org/1999/xhtml"/>
        </notes>
      </species>
      <species id="M_acglu_c" name="N-Acetyl-L-glutamate" compartment="c" hasOnlySubstanceUnits="false" boundaryCondition="false" constant="false" fbc:chemicalFormula="C7H9NO5">
        <notes>
          <html xmlns="http://www.w3.org/1999/xhtml">
            <p>FORMULA: C7H9NO5</p>
          </html>
        </notes>
      </species>
      <species id="M_achms_c" name="O-Acetyl-L-homoserine" compartment="c" hasOnlySubstanceUnits="false" boundaryCondition="false" constant="false">
        <notes>
          <html xmlns="http://www.w3.org/1999/xhtml"/>
        </notes>
      </species>
      <species id="M_acmam_c" name="N-Acetyl-D-muramoate" compartment="c" hasOnlySubstanceUnits="false" boundaryCondition="false" constant="false">
        <notes>
          <html xmlns="http://www.w3.org/1999/xhtml"/>
        </notes>
      </species>
      <species id="M_acmama_c" name="N-Acetyl-D-muramoyl-L-alanine" compartment="c" hasOnlySubstanceUnits="false" boundaryCondition="false" constant="false" fbc:chemicalFormula="C14H23N2O9">
        <notes>
          <html xmlns="http://www.w3.org/1999/xhtml">
            <p>FORMULA: C14H23N2O9</p>
          </html>
        </notes>
      </species>
      <species id="M_acorn_c" name="N2-Acetyl-L-ornithine" compartment="c" hasOnlySubstanceUnits="false" boundaryCondition="false" constant="false">
        <notes>
          <html xmlns="http://www.w3.org/1999/xhtml"/>
        </notes>
      </species>
      <species id="M_acser_c" name="O-Acetyl-L-serine" compartment="c" hasOnlySubstanceUnits="false" boundaryCondition="false" constant="false" fbc:chemicalFormula="C5H9NO4">
        <notes>
          <html xmlns="http://www.w3.org/1999/xhtml">
            <p>FORMULA: C5H9NO4</p>
          </html>
        </notes>
      </species>
      <species id="M_actACP_c" name="Acetoacetyl-ACP" compartment="c" hasOnlySubstanceUnits="false" boundaryCondition="false" constant="false" fbc:chemicalFormula="C4H5O2X">
        <notes>
          <html xmlns="http://www.w3.org/1999/xhtml">
            <p>FORMULA: C4H5O2X</p>
          </html>
        </notes>
      </species>
      <species id="M_actn__R_c" name="(R)-Acetoin" compartment="c" hasOnlySubstanceUnits="false" boundaryCondition="false" constant="false">
        <notes>
          <html xmlns="http://www.w3.org/1999/xhtml"/>
        </notes>
      </species>
      <species id="M_actp_c" name="Acetyl phosphate" compartment="c" hasOnlySubstanceUnits="false" boundaryCondition="false" constant="false">
        <notes>
          <html xmlns="http://www.w3.org/1999/xhtml"/>
        </notes>
      </species>
      <species id="M_adcoba_c" name="Adenosyl cobinamide" compartment="c" hasOnlySubstanceUnits="false" boundaryCondition="false" constant="false">
        <notes>
          <html xmlns="http://www.w3.org/1999/xhtml"/>
        </notes>
      </species>
      <species id="M_adcobdam_c" name="Adenosyl cobyrinate diamide" compartment="c" hasOnlySubstanceUnits="false" boundaryCondition="false" constant="false">
        <notes>
          <html xmlns="http://www.w3.org/1999/xhtml"/>
        </notes>
      </species>
      <species id="M_adcobhex_c" name="adenosyl-cobyric acid" compartment="c" hasOnlySubstanceUnits="false" boundaryCondition="false" constant="false">
        <notes>
          <html xmlns="http://www.w3.org/1999/xhtml"/>
        </notes>
      </species>
      <species id="M_ade_c" name="Adenine" compartment="c" hasOnlySubstanceUnits="false" boundaryCondition="false" constant="false" fbc:chemicalFormula="C5H5N5">
        <notes>
          <html xmlns="http://www.w3.org/1999/xhtml">
            <p>FORMULA: C5H5N5</p>
          </html>
        </notes>
      </species>
      <species id="M_adn_c" name="Adenosine" compartment="c" hasOnlySubstanceUnits="false" boundaryCondition="false" constant="false" fbc:chemicalFormula="C10H13N5O4">
        <notes>
          <html xmlns="http://www.w3.org/1999/xhtml">
            <p>FORMULA: C10H13N5O4</p>
          </html>
        </notes>
      </species>
      <species id="M_adp_c" name="ADP" compartment="c" hasOnlySubstanceUnits="false" boundaryCondition="false" constant="false" fbc:chemicalFormula="C10H12N5O10P2">
        <notes>
          <html xmlns="http://www.w3.org/1999/xhtml">
            <p>FORMULA: C10H12N5O10P2</p>
          </html>
        </notes>
      </species>
      <species id="M_adpglc_c" name="ADPglucose" compartment="c" hasOnlySubstanceUnits="false" boundaryCondition="false" constant="false">
        <notes>
          <html xmlns="http://www.w3.org/1999/xhtml"/>
        </notes>
      </species>
      <species id="M_adphep__D_COMMA_D_c" name="ADP-D-glycero-D-manno-heptose" compartment="c" hasOnlySubstanceUnits="false" boundaryCondition="false" constant="false">
        <notes>
          <html xmlns="http://www.w3.org/1999/xhtml"/>
        </notes>
      </species>
      <species id="M_adphep__L_COMMA_D_c" name="ADP-L-glycero-D-manno-heptose" compartment="c" hasOnlySubstanceUnits="false" boundaryCondition="false" constant="false">
        <notes>
          <html xmlns="http://www.w3.org/1999/xhtml"/>
        </notes>
      </species>
      <species id="M_agm_c" name="Agmatine" compartment="c" hasOnlySubstanceUnits="false" boundaryCondition="false" constant="false" fbc:chemicalFormula="C5H16N4">
        <notes>
          <html xmlns="http://www.w3.org/1999/xhtml">
            <p>FORMULA: C5H16N4</p>
          </html>
        </notes>
      </species>
      <species id="M_ahcys_c" name="S-Adenosyl-L-homocysteine" compartment="c" hasOnlySubstanceUnits="false" boundaryCondition="false" constant="false" fbc:chemicalFormula="C14H20N6O5S">
        <notes>
          <html xmlns="http://www.w3.org/1999/xhtml">
            <p>FORMULA: C14H20N6O5S</p>
          </html>
        </notes>
      </species>
      <species id="M_ahdt_c" name="2-Amino-4-hydroxy-6-(erythro-1,2,3-trihydroxypropyl)dihydropteridine triphosphate" compartment="c" hasOnlySubstanceUnits="false" boundaryCondition="false" constant="false" fbc:chemicalFormula="2">
        <notes>
          <html xmlns="http://www.w3.org/1999/xhtml">
            <p>FORMULA: 2</p>
          </html>
        </notes>
      </species>
      <species id="M_aicar_c" name="5-Amino-1-(5-Phospho-D-ribosyl)imidazole-4-carboxamide" compartment="c" hasOnlySubstanceUnits="false" boundaryCondition="false" constant="false" fbc:chemicalFormula="C9H13N4O8P">
        <notes>
          <html xmlns="http://www.w3.org/1999/xhtml">
            <p>FORMULA: C9H13N4O8P</p>
          </html>
        </notes>
      </species>
      <species id="M_air_c" name="5-amino-1-(5-phospho-D-ribosyl)imidazole" compartment="c" hasOnlySubstanceUnits="false" boundaryCondition="false" constant="false" fbc:chemicalFormula="C8H12N3O7P">
        <notes>
          <html xmlns="http://www.w3.org/1999/xhtml">
            <p>FORMULA: C8H12N3O7P</p>
          </html>
        </notes>
      </species>
      <species id="M_akg_c" name="2-Oxoglutarate" compartment="c" hasOnlySubstanceUnits="false" boundaryCondition="false" constant="false" fbc:chemicalFormula="C5H4O5">
        <notes>
          <html xmlns="http://www.w3.org/1999/xhtml">
            <p>FORMULA: C5H4O5</p>
          </html>
        </notes>
      </species>
      <species id="M_ala__B_c" name="beta-Alanine" compartment="c" hasOnlySubstanceUnits="false" boundaryCondition="false" constant="false" fbc:chemicalFormula="C3H7NO2">
        <notes>
          <html xmlns="http://www.w3.org/1999/xhtml">
            <p>FORMULA: C3H7NO2</p>
          </html>
        </notes>
      </species>
      <species id="M_ala__D_c" name="D-Alanine" compartment="c" hasOnlySubstanceUnits="false" boundaryCondition="false" constant="false" fbc:chemicalFormula="C3H7NO2">
        <notes>
          <html xmlns="http://www.w3.org/1999/xhtml">
            <p>FORMULA: C3H7NO2</p>
          </html>
        </notes>
      </species>
      <species id="M_ala__L_c" name="L-Alanine" compartment="c" hasOnlySubstanceUnits="false" boundaryCondition="false" constant="false" fbc:chemicalFormula="C3H7NO2">
        <notes>
          <html xmlns="http://www.w3.org/1999/xhtml">
            <p>FORMULA: C3H7NO2</p>
          </html>
        </notes>
      </species>
      <species id="M_alaala_c" name="D-Alanyl-D-alanine" compartment="c" hasOnlySubstanceUnits="false" boundaryCondition="false" constant="false">
        <notes>
          <html xmlns="http://www.w3.org/1999/xhtml"/>
        </notes>
      </species>
      <species id="M_alac__S_c" name="(S)-2-Acetolactate" compartment="c" hasOnlySubstanceUnits="false" boundaryCondition="false" constant="false">
        <notes>
          <html xmlns="http://www.w3.org/1999/xhtml"/>
        </notes>
      </species>
      <species id="M_alatrna_c" name="L-Alanyl-tRNA(Ala)" compartment="c" hasOnlySubstanceUnits="false" boundaryCondition="false" constant="false">
        <notes>
          <html xmlns="http://www.w3.org/1999/xhtml"/>
        </notes>
      </species>
      <species id="M_algn_c" name="Alginate" compartment="c" hasOnlySubstanceUnits="false" boundaryCondition="false" constant="false">
        <notes>
          <html xmlns="http://www.w3.org/1999/xhtml"/>
        </notes>
      </species>
      <species id="M_algna_c" name="Acetylated Alginate" compartment="c" hasOnlySubstanceUnits="false" boundaryCondition="false" constant="false">
        <notes>
          <html xmlns="http://www.w3.org/1999/xhtml"/>
        </notes>
      </species>
      <species id="M_algne_c" name="Epimerized Alginate Dimer" compartment="c" hasOnlySubstanceUnits="false" boundaryCondition="false" constant="false">
        <notes>
          <html xmlns="http://www.w3.org/1999/xhtml"/>
        </notes>
      </species>
      <species id="M_alltn_c" name="Allantoin" compartment="c" hasOnlySubstanceUnits="false" boundaryCondition="false" constant="false">
        <notes>
          <html xmlns="http://www.w3.org/1999/xhtml"/>
        </notes>
      </species>
      <species id="M_alltt_c" name="Allantoate" compartment="c" hasOnlySubstanceUnits="false" boundaryCondition="false" constant="false" fbc:chemicalFormula="C4H7N4O4">
        <notes>
          <html xmlns="http://www.w3.org/1999/xhtml">
            <p>FORMULA: C4H7N4O4</p>
          </html>
        </notes>
      </species>
      <species id="M_amet_c" name="S-Adenosyl-L-methionine" compartment="c" hasOnlySubstanceUnits="false" boundaryCondition="false" constant="false" fbc:chemicalFormula="C15H23N6O5S">
        <notes>
          <html xmlns="http://www.w3.org/1999/xhtml">
            <p>FORMULA: C15H23N6O5S</p>
          </html>
        </notes>
      </species>
      <species id="M_ametam_c" name="S-Adenosylmethioninamine" compartment="c" hasOnlySubstanceUnits="false" boundaryCondition="false" constant="false">
        <notes>
          <html xmlns="http://www.w3.org/1999/xhtml"/>
        </notes>
      </species>
      <species id="M_amob_c" name="S-Adenosyl-4-methylthio-2-oxobutanoate" compartment="c" hasOnlySubstanceUnits="false" boundaryCondition="false" constant="false">
        <notes>
          <html xmlns="http://www.w3.org/1999/xhtml"/>
        </notes>
      </species>
      <species id="M_amopbut__L_c" name="2-Amino-3-oxo-4-phosphonooxybutyrate" compartment="c" hasOnlySubstanceUnits="false" boundaryCondition="false" constant="false">
        <notes>
          <html xmlns="http://www.w3.org/1999/xhtml"/>
        </notes>
      </species>
      <species id="M_amp_c" name="AMP" compartment="c" hasOnlySubstanceUnits="false" boundaryCondition="false" constant="false" fbc:chemicalFormula="C10H12N5O7P">
        <notes>
          <html xmlns="http://www.w3.org/1999/xhtml">
            <p>FORMULA: C10H12N5O7P</p>
          </html>
        </notes>
      </species>
      <species id="M_anth_c" name="Anthranilate" compartment="c" hasOnlySubstanceUnits="false" boundaryCondition="false" constant="false" fbc:chemicalFormula="C7H6NO2">
        <notes>
          <html xmlns="http://www.w3.org/1999/xhtml">
            <p>FORMULA: C7H6NO2</p>
          </html>
        </notes>
      </species>
      <species id="M_ap4a_c" name="P1,P4-Bis(5&apos;-adenosyl) tetraphosphate" compartment="c" hasOnlySubstanceUnits="false" boundaryCondition="false" constant="false">
        <notes>
          <html xmlns="http://www.w3.org/1999/xhtml"/>
        </notes>
      </species>
      <species id="M_apoACP_c" name="apoprotein [acyl carrier protein]" compartment="c" hasOnlySubstanceUnits="false" boundaryCondition="false" constant="false">
        <notes>
          <html xmlns="http://www.w3.org/1999/xhtml"/>
        </notes>
      </species>
      <species id="M_aps_c" name="Adenosine 5&apos;-phosphosulfate" compartment="c" hasOnlySubstanceUnits="false" boundaryCondition="false" constant="false">
        <notes>
          <html xmlns="http://www.w3.org/1999/xhtml"/>
        </notes>
      </species>
      <species id="M_ara5p_c" name="D-Arabinose 5-phosphate" compartment="c" hasOnlySubstanceUnits="false" boundaryCondition="false" constant="false">
        <notes>
          <html xmlns="http://www.w3.org/1999/xhtml"/>
        </notes>
      </species>
      <species id="M_arg__L_c" name="L-Arginine" compartment="c" hasOnlySubstanceUnits="false" boundaryCondition="false" constant="false" fbc:chemicalFormula="C6H15N4O2">
        <notes>
          <html xmlns="http://www.w3.org/1999/xhtml">
            <p>FORMULA: C6H15N4O2</p>
          </html>
        </notes>
      </species>
      <species id="M_argsuc_c" name="N(omega)-(L-Arginino)succinate" compartment="c" hasOnlySubstanceUnits="false" boundaryCondition="false" constant="false" fbc:chemicalFormula="C10H17N4O6">
        <notes>
          <html xmlns="http://www.w3.org/1999/xhtml">
            <p>FORMULA: C10H17N4O6</p>
          </html>
        </notes>
      </species>
      <species id="M_argtrna_c" name="L-Arginyl-tRNA(Arg)" compartment="c" hasOnlySubstanceUnits="false" boundaryCondition="false" constant="false">
        <notes>
          <html xmlns="http://www.w3.org/1999/xhtml"/>
        </notes>
      </species>
      <species id="M_arsna_c" name="Arsenate" compartment="c" hasOnlySubstanceUnits="false" boundaryCondition="false" constant="false" fbc:chemicalFormula="AsHO4">
        <notes>
          <html xmlns="http://www.w3.org/1999/xhtml">
            <p>FORMULA: AsHO4</p>
          </html>
        </notes>
      </species>
      <species id="M_arsni_c" name="Arsenite" compartment="c" hasOnlySubstanceUnits="false" boundaryCondition="false" constant="false">
        <notes>
          <html xmlns="http://www.w3.org/1999/xhtml"/>
        </notes>
      </species>
      <species id="M_ascb_c" name="L-Ascorbate" compartment="c" hasOnlySubstanceUnits="false" boundaryCondition="false" constant="false" fbc:chemicalFormula="C6H7O6">
        <notes>
          <html xmlns="http://www.w3.org/1999/xhtml">
            <p>FORMULA: C6H7O6</p>
          </html>
        </notes>
      </species>
      <species id="M_asn__L_c" name="L-Asparagine" compartment="c" hasOnlySubstanceUnits="false" boundaryCondition="false" constant="false" fbc:chemicalFormula="C4H8N2O3">
        <notes>
          <html xmlns="http://www.w3.org/1999/xhtml">
            <p>FORMULA: C4H8N2O3</p>
          </html>
        </notes>
      </species>
      <species id="M_asp__L_c" name="L-Aspartate" compartment="c" hasOnlySubstanceUnits="false" boundaryCondition="false" constant="false" fbc:chemicalFormula="C4H6NO4">
        <notes>
          <html xmlns="http://www.w3.org/1999/xhtml">
            <p>FORMULA: C4H6NO4</p>
          </html>
        </notes>
      </species>
      <species id="M_aspsa_c" name="L-Aspartate 4-semialdehyde" compartment="c" hasOnlySubstanceUnits="false" boundaryCondition="false" constant="false" fbc:chemicalFormula="C4H7NO3">
        <notes>
          <html xmlns="http://www.w3.org/1999/xhtml">
            <p>FORMULA: C4H7NO3</p>
          </html>
        </notes>
      </species>
      <species id="M_asptrna_c" name="L-Aspartyl-tRNA(Asp)" compartment="c" hasOnlySubstanceUnits="false" boundaryCondition="false" constant="false">
        <notes>
          <html xmlns="http://www.w3.org/1999/xhtml"/>
        </notes>
      </species>
      <species id="M_atp_c" name="ATP" compartment="c" hasOnlySubstanceUnits="false" boundaryCondition="false" constant="false" fbc:chemicalFormula="C10H12N5O13P3">
        <notes>
          <html xmlns="http://www.w3.org/1999/xhtml">
            <p>FORMULA: C10H12N5O13P3</p>
          </html>
        </notes>
      </species>
      <species id="M_bencisdiol_c" name="cis-1,2-dihydroxycyclohexa-3,5-diene-1-carboxylate" compartment="c" hasOnlySubstanceUnits="false" boundaryCondition="false" constant="false">
        <notes>
          <html xmlns="http://www.w3.org/1999/xhtml"/>
        </notes>
      </species>
      <species id="M_benz_c" name="alpha-Oxo-benzeneacetic acid" compartment="c" hasOnlySubstanceUnits="false" boundaryCondition="false" constant="false">
        <notes>
          <html xmlns="http://www.w3.org/1999/xhtml"/>
        </notes>
      </species>
      <species id="M_betald_c" name="Betaine aldehyde" compartment="c" hasOnlySubstanceUnits="false" boundaryCondition="false" constant="false">
        <notes>
          <html xmlns="http://www.w3.org/1999/xhtml"/>
        </notes>
      </species>
      <species id="M_btamp_c" name="Biotinyl-5&apos;-AMP" compartment="c" hasOnlySubstanceUnits="false" boundaryCondition="false" constant="false">
        <notes>
          <html xmlns="http://www.w3.org/1999/xhtml"/>
        </notes>
      </species>
      <species id="M_btcoa_c" name="Butanoyl-CoA" compartment="c" hasOnlySubstanceUnits="false" boundaryCondition="false" constant="false">
        <notes>
          <html xmlns="http://www.w3.org/1999/xhtml"/>
        </notes>
      </species>
      <species id="M_btd__RR_c" name="(R,R)-2,3-Butanediol" compartment="c" hasOnlySubstanceUnits="false" boundaryCondition="false" constant="false">
        <notes>
          <html xmlns="http://www.w3.org/1999/xhtml"/>
        </notes>
      </species>
      <species id="M_btn_c" name="Biotin" compartment="c" hasOnlySubstanceUnits="false" boundaryCondition="false" constant="false" fbc:chemicalFormula="C10H15N2O3S">
        <notes>
          <html xmlns="http://www.w3.org/1999/xhtml">
            <p>FORMULA: C10H15N2O3S</p>
          </html>
        </notes>
      </species>
      <species id="M_btn_cbxl_c" name="Holo-[carboxylase]" compartment="c" hasOnlySubstanceUnits="false" boundaryCondition="false" constant="false">
        <notes>
          <html xmlns="http://www.w3.org/1999/xhtml"/>
        </notes>
      </species>
      <species id="M_btn_co2_c" name="Carboxybiotin-carboxyl-carrier protein" compartment="c" hasOnlySubstanceUnits="false" boundaryCondition="false" constant="false">
        <notes>
          <html xmlns="http://www.w3.org/1999/xhtml"/>
        </notes>
      </species>
      <species id="M_but_c" name="Butyrate" compartment="c" hasOnlySubstanceUnits="false" boundaryCondition="false" constant="false" fbc:chemicalFormula="C4H7O2">
        <notes>
          <html xmlns="http://www.w3.org/1999/xhtml">
            <p>FORMULA: C4H7O2</p>
          </html>
        </notes>
      </species>
      <species id="M_butACP_c" name="Butyryl-[acyl-carrier protein]" compartment="c" hasOnlySubstanceUnits="false" boundaryCondition="false" constant="false" fbc:chemicalFormula="C4H7OX">
        <notes>
          <html xmlns="http://www.w3.org/1999/xhtml">
            <p>FORMULA: C4H7OX</p>
          </html>
        </notes>
      </species>
      <species id="M_butd2coa_c" name="trans-But-2-enoyl-CoA" compartment="c" hasOnlySubstanceUnits="false" boundaryCondition="false" constant="false" fbc:chemicalFormula="C25H36N7O17P3S">
        <notes>
          <html xmlns="http://www.w3.org/1999/xhtml">
            <p>FORMULA: C25H36N7O17P3S</p>
          </html>
        </notes>
      </species>
      <species id="M_buts_c" name="butanesulfonate" compartment="c" hasOnlySubstanceUnits="false" boundaryCondition="false" constant="false">
        <notes>
          <html xmlns="http://www.w3.org/1999/xhtml"/>
        </notes>
      </species>
      <species id="M_bz_c" name="Benzoate" compartment="c" hasOnlySubstanceUnits="false" boundaryCondition="false" constant="false" fbc:chemicalFormula="C7H5O2">
        <notes>
          <html xmlns="http://www.w3.org/1999/xhtml">
            <p>FORMULA: C7H5O2</p>
          </html>
        </notes>
      </species>
      <species id="M_bzal_c" name="Benzaldehyde" compartment="c" hasOnlySubstanceUnits="false" boundaryCondition="false" constant="false" fbc:chemicalFormula="C7H6O">
        <notes>
          <html xmlns="http://www.w3.org/1999/xhtml">
            <p>FORMULA: C7H6O</p>
          </html>
        </notes>
      </species>
      <species id="M_cala_c" name="N-Carbamoyl-beta-alanine" compartment="c" hasOnlySubstanceUnits="false" boundaryCondition="false" constant="false">
        <notes>
          <html xmlns="http://www.w3.org/1999/xhtml"/>
        </notes>
      </species>
      <species id="M_camp_c" name="cAMP" compartment="c" hasOnlySubstanceUnits="false" boundaryCondition="false" constant="false">
        <notes>
          <html xmlns="http://www.w3.org/1999/xhtml"/>
        </notes>
      </species>
      <species id="M_catechol_c" name="Catechol" compartment="c" hasOnlySubstanceUnits="false" boundaryCondition="false" constant="false">
        <notes>
          <html xmlns="http://www.w3.org/1999/xhtml"/>
        </notes>
      </species>
      <species id="M_cbasp_c" name="N-Carbamoyl-L-aspartate" compartment="c" hasOnlySubstanceUnits="false" boundaryCondition="false" constant="false">
        <notes>
          <html xmlns="http://www.w3.org/1999/xhtml"/>
        </notes>
      </species>
      <species id="M_cbi_c" name="Cobinamide" compartment="c" hasOnlySubstanceUnits="false" boundaryCondition="false" constant="false">
        <notes>
          <html xmlns="http://www.w3.org/1999/xhtml"/>
        </notes>
      </species>
      <species id="M_cbmps_c" name="N-Carbamoylputrescine" compartment="c" hasOnlySubstanceUnits="false" boundaryCondition="false" constant="false">
        <notes>
          <html xmlns="http://www.w3.org/1999/xhtml"/>
        </notes>
      </species>
      <species id="M_cbp_c" name="Carbamoyl phosphate" compartment="c" hasOnlySubstanceUnits="false" boundaryCondition="false" constant="false">
        <notes>
          <html xmlns="http://www.w3.org/1999/xhtml"/>
        </notes>
      </species>
      <species id="M_cd2_c" name="Cadmium" compartment="c" hasOnlySubstanceUnits="false" boundaryCondition="false" constant="false">
        <notes>
          <html xmlns="http://www.w3.org/1999/xhtml"/>
        </notes>
      </species>
      <species id="M_cdlp_c" name="Cardiolipin" compartment="c" hasOnlySubstanceUnits="false" boundaryCondition="false" constant="false">
        <notes>
          <html xmlns="http://www.w3.org/1999/xhtml"/>
        </notes>
      </species>
      <species id="M_cdlp_PA_c" name="cardiolipin" compartment="c" hasOnlySubstanceUnits="false" boundaryCondition="false" constant="false">
        <notes>
          <html xmlns="http://www.w3.org/1999/xhtml"/>
        </notes>
      </species>
      <species id="M_cdp_c" name="CDP" compartment="c" hasOnlySubstanceUnits="false" boundaryCondition="false" constant="false" fbc:chemicalFormula="C9H12N3O11P2">
        <notes>
          <html xmlns="http://www.w3.org/1999/xhtml">
            <p>FORMULA: C9H12N3O11P2</p>
          </html>
        </notes>
      </species>
      <species id="M_cdpdag_PA_c" name="CDPdiacylglycerol" compartment="c" hasOnlySubstanceUnits="false" boundaryCondition="false" constant="false">
        <notes>
          <html xmlns="http://www.w3.org/1999/xhtml"/>
        </notes>
      </species>
      <species id="M_ch4s_c" name="Methanethiol" compartment="c" hasOnlySubstanceUnits="false" boundaryCondition="false" constant="false">
        <notes>
          <html xmlns="http://www.w3.org/1999/xhtml"/>
        </notes>
      </species>
      <species id="M_chol_c" name="Choline" compartment="c" hasOnlySubstanceUnits="false" boundaryCondition="false" constant="false">
        <notes>
          <html xmlns="http://www.w3.org/1999/xhtml"/>
        </notes>
      </species>
      <species id="M_chor_c" name="Chorismate" compartment="c" hasOnlySubstanceUnits="false" boundaryCondition="false" constant="false" fbc:chemicalFormula="C10H8O6">
        <notes>
          <html xmlns="http://www.w3.org/1999/xhtml">
            <p>FORMULA: C10H8O6</p>
          </html>
        </notes>
      </species>
      <species id="M_cit_c" name="Citrate" compartment="c" hasOnlySubstanceUnits="false" boundaryCondition="false" constant="false">
        <notes>
          <html xmlns="http://www.w3.org/1999/xhtml"/>
        </notes>
      </species>
      <species id="M_citr__L_c" name="L-Citrulline" compartment="c" hasOnlySubstanceUnits="false" boundaryCondition="false" constant="false" fbc:chemicalFormula="C6H13N3O3">
        <notes>
          <html xmlns="http://www.w3.org/1999/xhtml">
            <p>FORMULA: C6H13N3O3</p>
          </html>
        </notes>
      </species>
      <species id="M_ckdo_c" name="CMP-3-deoxy-D-manno-octulosonate" compartment="c" hasOnlySubstanceUnits="false" boundaryCondition="false" constant="false">
        <notes>
          <html xmlns="http://www.w3.org/1999/xhtml"/>
        </notes>
      </species>
      <species id="M_cmp_c" name="CMP" compartment="c" hasOnlySubstanceUnits="false" boundaryCondition="false" constant="false" fbc:chemicalFormula="C9H12N3O8P">
        <notes>
          <html xmlns="http://www.w3.org/1999/xhtml">
            <p>FORMULA: C9H12N3O8P</p>
          </html>
        </notes>
      </species>
      <species id="M_co_c" name="Carbon monoxide" compartment="c" hasOnlySubstanceUnits="false" boundaryCondition="false" constant="false">
        <notes>
          <html xmlns="http://www.w3.org/1999/xhtml"/>
        </notes>
      </species>
      <species id="M_co2_c" name="CO2" compartment="c" hasOnlySubstanceUnits="false" boundaryCondition="false" constant="false" fbc:chemicalFormula="CO2">
        <notes>
          <html xmlns="http://www.w3.org/1999/xhtml">
            <p>FORMULA: CO2</p>
          </html>
        </notes>
      </species>
      <species id="M_co2dam_c" name="Cob(II)yrinate a,c diamide" compartment="c" hasOnlySubstanceUnits="false" boundaryCondition="false" constant="false">
        <notes>
          <html xmlns="http://www.w3.org/1999/xhtml"/>
        </notes>
      </species>
      <species id="M_coa_c" name="Coenzyme A" compartment="c" hasOnlySubstanceUnits="false" boundaryCondition="false" constant="false" fbc:chemicalFormula="C21H32N7O16P3S">
        <notes>
          <html xmlns="http://www.w3.org/1999/xhtml">
            <p>FORMULA: C21H32N7O16P3S</p>
          </html>
        </notes>
      </species>
      <species id="M_cobalt2_c" name="Co2+" compartment="c" hasOnlySubstanceUnits="false" boundaryCondition="false" constant="false" fbc:chemicalFormula="Co">
        <notes>
          <html xmlns="http://www.w3.org/1999/xhtml">
            <p>FORMULA: Co</p>
          </html>
        </notes>
      </species>
      <species id="M_cpppg3_c" name="Coproporphyrinogen III" compartment="c" hasOnlySubstanceUnits="false" boundaryCondition="false" constant="false">
        <notes>
          <html xmlns="http://www.w3.org/1999/xhtml"/>
        </notes>
      </species>
      <species id="M_crn_c" name="L-Carnitine" compartment="c" hasOnlySubstanceUnits="false" boundaryCondition="false" constant="false">
        <notes>
          <html xmlns="http://www.w3.org/1999/xhtml"/>
        </notes>
      </species>
      <species id="M_csn_c" name="Cytosine" compartment="c" hasOnlySubstanceUnits="false" boundaryCondition="false" constant="false">
        <notes>
          <html xmlns="http://www.w3.org/1999/xhtml"/>
        </notes>
      </species>
      <species id="M_ctp_c" name="CTP" compartment="c" hasOnlySubstanceUnits="false" boundaryCondition="false" constant="false" fbc:chemicalFormula="C9H12N3O14P3">
        <notes>
          <html xmlns="http://www.w3.org/1999/xhtml">
            <p>FORMULA: C9H12N3O14P3</p>
          </html>
        </notes>
      </species>
      <species id="M_cu2_c" name="Cu2+" compartment="c" hasOnlySubstanceUnits="false" boundaryCondition="false" constant="false">
        <notes>
          <html xmlns="http://www.w3.org/1999/xhtml"/>
        </notes>
      </species>
      <species id="M_cyan_c" name="cyanide" compartment="c" hasOnlySubstanceUnits="false" boundaryCondition="false" constant="false">
        <notes>
          <html xmlns="http://www.w3.org/1999/xhtml"/>
        </notes>
      </species>
      <species id="M_cynt_c" name="Cyanate" compartment="c" hasOnlySubstanceUnits="false" boundaryCondition="false" constant="false" fbc:chemicalFormula="CNO">
        <notes>
          <html xmlns="http://www.w3.org/1999/xhtml">
            <p>FORMULA: CNO</p>
          </html>
        </notes>
      </species>
      <species id="M_cys__L_c" name="L-Cysteine" compartment="c" hasOnlySubstanceUnits="false" boundaryCondition="false" constant="false" fbc:chemicalFormula="C3H7NO2S">
        <notes>
          <html xmlns="http://www.w3.org/1999/xhtml">
            <p>FORMULA: C3H7NO2S</p>
          </html>
        </notes>
      </species>
      <species id="M_cyst__L_c" name="L-Cystine" compartment="c" hasOnlySubstanceUnits="false" boundaryCondition="false" constant="false" fbc:chemicalFormula="C6H12N2O4S2">
        <notes>
          <html xmlns="http://www.w3.org/1999/xhtml">
            <p>FORMULA: C6H12N2O4S2</p>
          </html>
        </notes>
      </species>
      <species id="M_cysth__L_c" name="L-Cystathionine" compartment="c" hasOnlySubstanceUnits="false" boundaryCondition="false" constant="false">
        <notes>
          <html xmlns="http://www.w3.org/1999/xhtml"/>
        </notes>
      </species>
      <species id="M_cystrna_c" name="L-Cysteinyl-tRNA(Cys)" compartment="c" hasOnlySubstanceUnits="false" boundaryCondition="false" constant="false">
        <notes>
          <html xmlns="http://www.w3.org/1999/xhtml"/>
        </notes>
      </species>
      <species id="M_cytd_c" name="Cytidine" compartment="c" hasOnlySubstanceUnits="false" boundaryCondition="false" constant="false">
        <notes>
          <html xmlns="http://www.w3.org/1999/xhtml"/>
        </notes>
      </species>
      <species id="M_dad__2_c" name="Deoxyadenosine" compartment="c" hasOnlySubstanceUnits="false" boundaryCondition="false" constant="false">
        <notes>
          <html xmlns="http://www.w3.org/1999/xhtml"/>
        </notes>
      </species>
      <species id="M_dad__5_c" name="5&apos;-Deoxyadenosine" compartment="c" hasOnlySubstanceUnits="false" boundaryCondition="false" constant="false">
        <notes>
          <html xmlns="http://www.w3.org/1999/xhtml"/>
        </notes>
      </species>
      <species id="M_dadp_c" name="dADP" compartment="c" hasOnlySubstanceUnits="false" boundaryCondition="false" constant="false" fbc:chemicalFormula="C10H12N5O9P2">
        <notes>
          <html xmlns="http://www.w3.org/1999/xhtml">
            <p>FORMULA: C10H12N5O9P2</p>
          </html>
        </notes>
      </species>
      <species id="M_damp_c" name="dAMP" compartment="c" hasOnlySubstanceUnits="false" boundaryCondition="false" constant="false" fbc:chemicalFormula="C10H12N5O6P">
        <notes>
          <html xmlns="http://www.w3.org/1999/xhtml">
            <p>FORMULA: C10H12N5O6P</p>
          </html>
        </notes>
      </species>
      <species id="M_damval_c" name="delta-aminovalerate" compartment="c" hasOnlySubstanceUnits="false" boundaryCondition="false" constant="false">
        <notes>
          <html xmlns="http://www.w3.org/1999/xhtml"/>
        </notes>
      </species>
      <species id="M_dann_c" name="7,8-Diaminononanoate" compartment="c" hasOnlySubstanceUnits="false" boundaryCondition="false" constant="false">
        <notes>
          <html xmlns="http://www.w3.org/1999/xhtml"/>
        </notes>
      </species>
      <species id="M_datp_c" name="dATP" compartment="c" hasOnlySubstanceUnits="false" boundaryCondition="false" constant="false" fbc:chemicalFormula="C10H12N5O12P3">
        <notes>
          <html xmlns="http://www.w3.org/1999/xhtml">
            <p>FORMULA: C10H12N5O12P3</p>
          </html>
        </notes>
      </species>
      <species id="M_db4p_c" name="3,4-dihydroxy-2-butanone 4-phosphate" compartment="c" hasOnlySubstanceUnits="false" boundaryCondition="false" constant="false" fbc:chemicalFormula="4-dihydroxy-2-butanone 4-phosphate">
        <notes>
          <html xmlns="http://www.w3.org/1999/xhtml">
            <p>FORMULA: 4-dihydroxy-2-butanone 4-phosphate</p>
          </html>
        </notes>
      </species>
      <species id="M_dcamp_c" name="N6-(1,2-Dicarboxyethyl)-AMP" compartment="c" hasOnlySubstanceUnits="false" boundaryCondition="false" constant="false" fbc:chemicalFormula="2-Dicarboxyethyl)-AMP">
        <notes>
          <html xmlns="http://www.w3.org/1999/xhtml">
            <p>FORMULA: 2-Dicarboxyethyl)-AMP</p>
          </html>
        </notes>
      </species>
      <species id="M_dcdp_c" name="dCDP" compartment="c" hasOnlySubstanceUnits="false" boundaryCondition="false" constant="false" fbc:chemicalFormula="C9H12N3O10P2">
        <notes>
          <html xmlns="http://www.w3.org/1999/xhtml">
            <p>FORMULA: C9H12N3O10P2</p>
          </html>
        </notes>
      </species>
      <species id="M_dcmp_c" name="dCMP" compartment="c" hasOnlySubstanceUnits="false" boundaryCondition="false" constant="false" fbc:chemicalFormula="C9H12N3O7P">
        <notes>
          <html xmlns="http://www.w3.org/1999/xhtml">
            <p>FORMULA: C9H12N3O7P</p>
          </html>
        </notes>
      </species>
      <species id="M_dctp_c" name="dCTP" compartment="c" hasOnlySubstanceUnits="false" boundaryCondition="false" constant="false" fbc:chemicalFormula="C9H12N3O13P3">
        <notes>
          <html xmlns="http://www.w3.org/1999/xhtml">
            <p>FORMULA: C9H12N3O13P3</p>
          </html>
        </notes>
      </species>
      <species id="M_dcyt_c" name="Deoxycytidine" compartment="c" hasOnlySubstanceUnits="false" boundaryCondition="false" constant="false">
        <notes>
          <html xmlns="http://www.w3.org/1999/xhtml"/>
        </notes>
      </species>
      <species id="M_ddcaACP_c" name="Dodecanoyl-ACP (n-C12:0ACP)" compartment="c" hasOnlySubstanceUnits="false" boundaryCondition="false" constant="false">
        <notes>
          <html xmlns="http://www.w3.org/1999/xhtml"/>
        </notes>
      </species>
      <species id="M_decACP_c" name="Decanoyl-[acyl-carrier protein]" compartment="c" hasOnlySubstanceUnits="false" boundaryCondition="false" constant="false" fbc:chemicalFormula="C10H19OX">
        <notes>
          <html xmlns="http://www.w3.org/1999/xhtml">
            <p>FORMULA: C10H19OX</p>
          </html>
        </notes>
      </species>
      <species id="M_decdp_c" name="all-trans-Decaprenyl diphosphate" compartment="c" hasOnlySubstanceUnits="false" boundaryCondition="false" constant="false" fbc:chemicalFormula="C50H81O7P2">
        <notes>
          <html xmlns="http://www.w3.org/1999/xhtml">
            <p>FORMULA: C50H81O7P2</p>
          </html>
        </notes>
      </species>
      <species id="M_dgdp_c" name="dGDP" compartment="c" hasOnlySubstanceUnits="false" boundaryCondition="false" constant="false">
        <notes>
          <html xmlns="http://www.w3.org/1999/xhtml"/>
        </notes>
      </species>
      <species id="M_dgmp_c" name="dGMP" compartment="c" hasOnlySubstanceUnits="false" boundaryCondition="false" constant="false" fbc:chemicalFormula="C10H12N5O7P">
        <notes>
          <html xmlns="http://www.w3.org/1999/xhtml">
            <p>FORMULA: C10H12N5O7P</p>
          </html>
        </notes>
      </species>
      <species id="M_dgsn_c" name="Deoxyguanosine" compartment="c" hasOnlySubstanceUnits="false" boundaryCondition="false" constant="false" fbc:chemicalFormula="C10H13N5O4">
        <notes>
          <html xmlns="http://www.w3.org/1999/xhtml">
            <p>FORMULA: C10H13N5O4</p>
          </html>
        </notes>
      </species>
      <species id="M_dgtp_c" name="dGTP" compartment="c" hasOnlySubstanceUnits="false" boundaryCondition="false" constant="false" fbc:chemicalFormula="C10H12N5O13P3">
        <notes>
          <html xmlns="http://www.w3.org/1999/xhtml">
            <p>FORMULA: C10H12N5O13P3</p>
          </html>
        </notes>
      </species>
      <species id="M_dhap_c" name="Dihydroxyacetone phosphate" compartment="c" hasOnlySubstanceUnits="false" boundaryCondition="false" constant="false" fbc:chemicalFormula="C3H5O6P">
        <notes>
          <html xmlns="http://www.w3.org/1999/xhtml">
            <p>FORMULA: C3H5O6P</p>
          </html>
        </notes>
      </species>
      <species id="M_dhbpt_c" name="6,7-Dihydrobiopterin" compartment="c" hasOnlySubstanceUnits="false" boundaryCondition="false" constant="false">
        <notes>
          <html xmlns="http://www.w3.org/1999/xhtml"/>
        </notes>
      </species>
      <species id="M_dhf_c" name="7,8-Dihydrofolate" compartment="c" hasOnlySubstanceUnits="false" boundaryCondition="false" constant="false">
        <notes>
          <html xmlns="http://www.w3.org/1999/xhtml"/>
        </notes>
      </species>
      <species id="M_dhha_c" name="trans-2,3-dihydro-3-hydroxyanthranilic acid" compartment="c" hasOnlySubstanceUnits="false" boundaryCondition="false" constant="false">
        <notes>
          <html xmlns="http://www.w3.org/1999/xhtml"/>
        </notes>
      </species>
      <species id="M_dhlam_c" name="Dihydrolipoamide" compartment="c" hasOnlySubstanceUnits="false" boundaryCondition="false" constant="false">
        <notes>
          <html xmlns="http://www.w3.org/1999/xhtml"/>
        </notes>
      </species>
      <species id="M_dhna_c" name="1,4-Dihydroxy-2-naphthoate" compartment="c" hasOnlySubstanceUnits="false" boundaryCondition="false" constant="false">
        <notes>
          <html xmlns="http://www.w3.org/1999/xhtml"/>
        </notes>
      </species>
      <species id="M_dhnpt_c" name="2-Amino-4-hydroxy-6-(D-erythro-1,2,3-trihydroxypropyl)-7,8-dihydropteridine" compartment="c" hasOnlySubstanceUnits="false" boundaryCondition="false" constant="false">
        <notes>
          <html xmlns="http://www.w3.org/1999/xhtml"/>
        </notes>
      </species>
      <species id="M_dhor__S_c" name="(S)-Dihydroorotate" compartment="c" hasOnlySubstanceUnits="false" boundaryCondition="false" constant="false">
        <notes>
          <html xmlns="http://www.w3.org/1999/xhtml"/>
        </notes>
      </species>
      <species id="M_dhpt_c" name="Dihydropteroate" compartment="c" hasOnlySubstanceUnits="false" boundaryCondition="false" constant="false" fbc:chemicalFormula="C14H13N6O3">
        <notes>
          <html xmlns="http://www.w3.org/1999/xhtml">
            <p>FORMULA: C14H13N6O3</p>
          </html>
        </notes>
      </species>
      <species id="M_din_c" name="Deoxyinosine" compartment="c" hasOnlySubstanceUnits="false" boundaryCondition="false" constant="false">
        <notes>
          <html xmlns="http://www.w3.org/1999/xhtml"/>
        </notes>
      </species>
      <species id="M_dkmpp_c" name="2,3-diketo5-methylthio-1-phosphopentane" compartment="c" hasOnlySubstanceUnits="false" boundaryCondition="false" constant="false">
        <notes>
          <html xmlns="http://www.w3.org/1999/xhtml"/>
        </notes>
      </species>
      <species id="M_dmbzid_c" name="5,6-Dimethylbenzimidazole" compartment="c" hasOnlySubstanceUnits="false" boundaryCondition="false" constant="false">
        <notes>
          <html xmlns="http://www.w3.org/1999/xhtml"/>
        </notes>
      </species>
      <species id="M_dmgly_c" name="N,N-Dimethylglycine" compartment="c" hasOnlySubstanceUnits="false" boundaryCondition="false" constant="false">
        <notes>
          <html xmlns="http://www.w3.org/1999/xhtml"/>
        </notes>
      </species>
      <species id="M_dmlz_c" name="6,7-Dimethyl-8-(1-D-ribityl)lumazine" compartment="c" hasOnlySubstanceUnits="false" boundaryCondition="false" constant="false">
        <notes>
          <html xmlns="http://www.w3.org/1999/xhtml"/>
        </notes>
      </species>
      <species id="M_dmpp_c" name="Dimethylallyl diphosphate" compartment="c" hasOnlySubstanceUnits="false" boundaryCondition="false" constant="false" fbc:chemicalFormula="C5H9O7P2">
        <notes>
          <html xmlns="http://www.w3.org/1999/xhtml">
            <p>FORMULA: C5H9O7P2</p>
          </html>
        </notes>
      </species>
      <species id="M_dnad_c" name="Deamino-NAD+" compartment="c" hasOnlySubstanceUnits="false" boundaryCondition="false" constant="false">
        <notes>
          <html xmlns="http://www.w3.org/1999/xhtml"/>
        </notes>
      </species>
      <species id="M_dpcoa_c" name="Dephospho-CoA" compartment="c" hasOnlySubstanceUnits="false" boundaryCondition="false" constant="false">
        <notes>
          <html xmlns="http://www.w3.org/1999/xhtml"/>
        </notes>
      </species>
      <species id="M_dtbt_c" name="Dethiobiotin" compartment="c" hasOnlySubstanceUnits="false" boundaryCondition="false" constant="false">
        <notes>
          <html xmlns="http://www.w3.org/1999/xhtml"/>
        </notes>
      </species>
      <species id="M_dtdp_c" name="dTDP" compartment="c" hasOnlySubstanceUnits="false" boundaryCondition="false" constant="false">
        <notes>
          <html xmlns="http://www.w3.org/1999/xhtml"/>
        </notes>
      </species>
      <species id="M_dtdp6dm_c" name="dTDP-6-deoxy-L-mannose" compartment="c" hasOnlySubstanceUnits="false" boundaryCondition="false" constant="false" fbc:chemicalFormula="C16H24N2O15P2">
        <notes>
          <html xmlns="http://www.w3.org/1999/xhtml">
            <p>FORMULA: C16H24N2O15P2</p>
          </html>
        </notes>
      </species>
      <species id="M_dtdpddg_c" name="dTDP-4-dehydro-6-deoxy-D-glucose" compartment="c" hasOnlySubstanceUnits="false" boundaryCondition="false" constant="false">
        <notes>
          <html xmlns="http://www.w3.org/1999/xhtml"/>
        </notes>
      </species>
      <species id="M_dtdpddm_c" name="dTDP-4-dehydro-6-deoxy-L-mannose" compartment="c" hasOnlySubstanceUnits="false" boundaryCondition="false" constant="false">
        <notes>
          <html xmlns="http://www.w3.org/1999/xhtml"/>
        </notes>
      </species>
      <species id="M_dtdpglc_c" name="dTDPglucose" compartment="c" hasOnlySubstanceUnits="false" boundaryCondition="false" constant="false">
        <notes>
          <html xmlns="http://www.w3.org/1999/xhtml"/>
        </notes>
      </species>
      <species id="M_dtmp_c" name="dTMP" compartment="c" hasOnlySubstanceUnits="false" boundaryCondition="false" constant="false" fbc:chemicalFormula="C10H13N2O8P">
        <notes>
          <html xmlns="http://www.w3.org/1999/xhtml">
            <p>FORMULA: C10H13N2O8P</p>
          </html>
        </notes>
      </species>
      <species id="M_dttp_c" name="dTTP" compartment="c" hasOnlySubstanceUnits="false" boundaryCondition="false" constant="false">
        <notes>
          <html xmlns="http://www.w3.org/1999/xhtml"/>
        </notes>
      </species>
      <species id="M_dudp_c" name="dUDP" compartment="c" hasOnlySubstanceUnits="false" boundaryCondition="false" constant="false">
        <notes>
          <html xmlns="http://www.w3.org/1999/xhtml"/>
        </notes>
      </species>
      <species id="M_dump_c" name="dUMP" compartment="c" hasOnlySubstanceUnits="false" boundaryCondition="false" constant="false" fbc:chemicalFormula="C9H11N2O8P">
        <notes>
          <html xmlns="http://www.w3.org/1999/xhtml">
            <p>FORMULA: C9H11N2O8P</p>
          </html>
        </notes>
      </species>
      <species id="M_duri_c" name="Deoxyuridine" compartment="c" hasOnlySubstanceUnits="false" boundaryCondition="false" constant="false">
        <notes>
          <html xmlns="http://www.w3.org/1999/xhtml"/>
        </notes>
      </species>
      <species id="M_dutp_c" name="dUTP" compartment="c" hasOnlySubstanceUnits="false" boundaryCondition="false" constant="false">
        <notes>
          <html xmlns="http://www.w3.org/1999/xhtml"/>
        </notes>
      </species>
      <species id="M_dxyl5p_c" name="1-deoxy-D-xylulose 5-phosphate" compartment="c" hasOnlySubstanceUnits="false" boundaryCondition="false" constant="false">
        <notes>
          <html xmlns="http://www.w3.org/1999/xhtml"/>
        </notes>
      </species>
      <species id="M_e4p_c" name="D-Erythrose 4-phosphate" compartment="c" hasOnlySubstanceUnits="false" boundaryCondition="false" constant="false" fbc:chemicalFormula="C4H7O7P">
        <notes>
          <html xmlns="http://www.w3.org/1999/xhtml">
            <p>FORMULA: C4H7O7P</p>
          </html>
        </notes>
      </species>
      <species id="M_eig3p_c" name="D-erythro-1-(Imidazol-4-yl)glycerol 3-phosphate" compartment="c" hasOnlySubstanceUnits="false" boundaryCondition="false" constant="false">
        <notes>
          <html xmlns="http://www.w3.org/1999/xhtml"/>
        </notes>
      </species>
      <species id="M_enter_c" name="Enterochelin" compartment="c" hasOnlySubstanceUnits="false" boundaryCondition="false" constant="false">
        <notes>
          <html xmlns="http://www.w3.org/1999/xhtml"/>
        </notes>
      </species>
      <species id="M_etha_c" name="Ethanolamine" compartment="c" hasOnlySubstanceUnits="false" boundaryCondition="false" constant="false" fbc:chemicalFormula="C2H8NO">
        <notes>
          <html xmlns="http://www.w3.org/1999/xhtml">
            <p>FORMULA: C2H8NO</p>
          </html>
        </notes>
      </species>
      <species id="M_eths_c" name="ethanesulfonate" compartment="c" hasOnlySubstanceUnits="false" boundaryCondition="false" constant="false">
        <notes>
          <html xmlns="http://www.w3.org/1999/xhtml"/>
        </notes>
      </species>
      <species id="M_etoh_c" name="Ethanol" compartment="c" hasOnlySubstanceUnits="false" boundaryCondition="false" constant="false">
        <notes>
          <html xmlns="http://www.w3.org/1999/xhtml"/>
        </notes>
      </species>
      <species id="M_f1p_c" name="D-Fructose 1-phosphate" compartment="c" hasOnlySubstanceUnits="false" boundaryCondition="false" constant="false" fbc:chemicalFormula="C6H11O9P">
        <notes>
          <html xmlns="http://www.w3.org/1999/xhtml">
            <p>FORMULA: C6H11O9P</p>
          </html>
        </notes>
      </species>
      <species id="M_f6p_c" name="D-Fructose 6-phosphate" compartment="c" hasOnlySubstanceUnits="false" boundaryCondition="false" constant="false" fbc:chemicalFormula="C6H11O9P">
        <notes>
          <html xmlns="http://www.w3.org/1999/xhtml">
            <p>FORMULA: C6H11O9P</p>
          </html>
        </notes>
      </species>
      <species id="M_f6p__B_c" name="beta-D-Fructose 6-phosphate" compartment="c" hasOnlySubstanceUnits="false" boundaryCondition="false" constant="false">
        <notes>
          <html xmlns="http://www.w3.org/1999/xhtml"/>
        </notes>
      </species>
      <species id="M_fad_c" name="FAD" compartment="c" hasOnlySubstanceUnits="false" boundaryCondition="false" constant="false" fbc:chemicalFormula="C27H31N9O15P2">
        <notes>
          <html xmlns="http://www.w3.org/1999/xhtml">
            <p>FORMULA: C27H31N9O15P2</p>
          </html>
        </notes>
      </species>
      <species id="M_fadh2_c" name="FADH2" compartment="c" hasOnlySubstanceUnits="false" boundaryCondition="false" constant="false">
        <notes>
          <html xmlns="http://www.w3.org/1999/xhtml"/>
        </notes>
      </species>
      <species id="M_fald_c" name="Formaldehyde" compartment="c" hasOnlySubstanceUnits="false" boundaryCondition="false" constant="false">
        <notes>
          <html xmlns="http://www.w3.org/1999/xhtml"/>
        </notes>
      </species>
      <species id="M_fc1p_c" name="L-Fuculose 1-phosphate" compartment="c" hasOnlySubstanceUnits="false" boundaryCondition="false" constant="false">
        <notes>
          <html xmlns="http://www.w3.org/1999/xhtml"/>
        </notes>
      </species>
      <species id="M_fdp_c" name="D-Fructose 1,6-bisphosphate" compartment="c" hasOnlySubstanceUnits="false" boundaryCondition="false" constant="false">
        <notes>
          <html xmlns="http://www.w3.org/1999/xhtml"/>
        </notes>
      </species>
      <species id="M_fdxo__4_COLON_2_c" name="ferrodoxin (oxidized form 4:2)" compartment="c" hasOnlySubstanceUnits="false" boundaryCondition="false" constant="false">
        <notes>
          <html xmlns="http://www.w3.org/1999/xhtml"/>
        </notes>
      </species>
      <species id="M_fdxr__4_COLON_2_c" name="ferrodoxin (reduced form 4:2)" compartment="c" hasOnlySubstanceUnits="false" boundaryCondition="false" constant="false">
        <notes>
          <html xmlns="http://www.w3.org/1999/xhtml"/>
        </notes>
      </species>
      <species id="M_fe2_c" name="Fe2+" compartment="c" hasOnlySubstanceUnits="false" boundaryCondition="false" constant="false" fbc:chemicalFormula="Fe">
        <notes>
          <html xmlns="http://www.w3.org/1999/xhtml">
            <p>FORMULA: Fe</p>
          </html>
        </notes>
      </species>
      <species id="M_fe3_c" name="Fe3+" compartment="c" hasOnlySubstanceUnits="false" boundaryCondition="false" constant="false" fbc:chemicalFormula="Fe">
        <notes>
          <html xmlns="http://www.w3.org/1999/xhtml">
            <p>FORMULA: Fe</p>
          </html>
        </notes>
      </species>
      <species id="M_feenter_c" name="Fe-enterobactin" compartment="c" hasOnlySubstanceUnits="false" boundaryCondition="false" constant="false">
        <notes>
          <html xmlns="http://www.w3.org/1999/xhtml"/>
        </notes>
      </species>
      <species id="M_ferrich_c" name="Ferrichrome" compartment="c" hasOnlySubstanceUnits="false" boundaryCondition="false" constant="false" fbc:chemicalFormula="C24H38FeN9O11">
        <notes>
          <html xmlns="http://www.w3.org/1999/xhtml">
            <p>FORMULA: C24H38FeN9O11</p>
          </html>
        </notes>
      </species>
      <species id="M_fgam_c" name="N2-Formyl-N1-(5-phospho-D-ribosyl)glycinamide" compartment="c" hasOnlySubstanceUnits="false" boundaryCondition="false" constant="false">
        <notes>
          <html xmlns="http://www.w3.org/1999/xhtml"/>
        </notes>
      </species>
      <species id="M_ficytc_c" name="Ferricytochrome c" compartment="c" hasOnlySubstanceUnits="false" boundaryCondition="false" constant="false">
        <notes>
          <html xmlns="http://www.w3.org/1999/xhtml"/>
        </notes>
      </species>
      <species id="M_fmet_c" name="N-Formyl-L-methionine" compartment="c" hasOnlySubstanceUnits="false" boundaryCondition="false" constant="false">
        <notes>
          <html xmlns="http://www.w3.org/1999/xhtml"/>
        </notes>
      </species>
      <species id="M_fmn_c" name="flavin mononucleotide" compartment="c" hasOnlySubstanceUnits="false" boundaryCondition="false" constant="false" fbc:chemicalFormula="C17H19N4O9P">
        <notes>
          <html xmlns="http://www.w3.org/1999/xhtml">
            <p>FORMULA: C17H19N4O9P</p>
          </html>
        </notes>
      </species>
      <species id="M_focytc_c" name="Ferrocytochrome c" compartment="c" hasOnlySubstanceUnits="false" boundaryCondition="false" constant="false">
        <notes>
          <html xmlns="http://www.w3.org/1999/xhtml"/>
        </notes>
      </species>
      <species id="M_for_c" name="Formate" compartment="c" hasOnlySubstanceUnits="false" boundaryCondition="false" constant="false" fbc:chemicalFormula="CH1O2">
        <notes>
          <html xmlns="http://www.w3.org/1999/xhtml">
            <p>FORMULA: CH1O2</p>
          </html>
        </notes>
      </species>
      <species id="M_forglu_c" name="N-Formimidoyl-L-glutamate" compartment="c" hasOnlySubstanceUnits="false" boundaryCondition="false" constant="false">
        <notes>
          <html xmlns="http://www.w3.org/1999/xhtml"/>
        </notes>
      </species>
      <species id="M_fpram_c" name="2-(Formamido)-N1-(5-phospho-D-ribosyl)acetamidine" compartment="c" hasOnlySubstanceUnits="false" boundaryCondition="false" constant="false">
        <notes>
          <html xmlns="http://www.w3.org/1999/xhtml"/>
        </notes>
      </species>
      <species id="M_fprica_c" name="5-Formamido-1-(5-phospho-D-ribosyl)imidazole-4-carboxamide" compartment="c" hasOnlySubstanceUnits="false" boundaryCondition="false" constant="false">
        <notes>
          <html xmlns="http://www.w3.org/1999/xhtml"/>
        </notes>
      </species>
      <species id="M_frdp_c" name="Farnesyl diphosphate" compartment="c" hasOnlySubstanceUnits="false" boundaryCondition="false" constant="false">
        <notes>
          <html xmlns="http://www.w3.org/1999/xhtml"/>
        </notes>
      </species>
      <species id="M_frmd_c" name="Formamide" compartment="c" hasOnlySubstanceUnits="false" boundaryCondition="false" constant="false" fbc:chemicalFormula="CH3NO">
        <notes>
          <html xmlns="http://www.w3.org/1999/xhtml">
            <p>FORMULA: CH3NO</p>
          </html>
        </notes>
      </species>
      <species id="M_fru_c" name="D-Fructose" compartment="c" hasOnlySubstanceUnits="false" boundaryCondition="false" constant="false">
        <notes>
          <html xmlns="http://www.w3.org/1999/xhtml"/>
        </notes>
      </species>
      <species id="M_fum_c" name="Fumarate" compartment="c" hasOnlySubstanceUnits="false" boundaryCondition="false" constant="false" fbc:chemicalFormula="C4H2O4">
        <notes>
          <html xmlns="http://www.w3.org/1999/xhtml">
            <p>FORMULA: C4H2O4</p>
          </html>
        </notes>
      </species>
      <species id="M_g15lac_c" name="D-Glucono-1,5-lactone" compartment="c" hasOnlySubstanceUnits="false" boundaryCondition="false" constant="false">
        <notes>
          <html xmlns="http://www.w3.org/1999/xhtml"/>
        </notes>
      </species>
      <species id="M_g1p_c" name="D-Glucose 1-phosphate" compartment="c" hasOnlySubstanceUnits="false" boundaryCondition="false" constant="false" fbc:chemicalFormula="C6H11O9P">
        <notes>
          <html xmlns="http://www.w3.org/1999/xhtml">
            <p>FORMULA: C6H11O9P</p>
          </html>
        </notes>
      </species>
      <species id="M_g3p_c" name="Glyceraldehyde 3-phosphate" compartment="c" hasOnlySubstanceUnits="false" boundaryCondition="false" constant="false" fbc:chemicalFormula="C3H5O6P">
        <notes>
          <html xmlns="http://www.w3.org/1999/xhtml">
            <p>FORMULA: C3H5O6P</p>
          </html>
        </notes>
      </species>
      <species id="M_g3pc_c" name="sn-Glycero-3-phosphocholine" compartment="c" hasOnlySubstanceUnits="false" boundaryCondition="false" constant="false">
        <notes>
          <html xmlns="http://www.w3.org/1999/xhtml"/>
        </notes>
      </species>
      <species id="M_g3pe_c" name="sn-Glycero-3-phosphoethanolamine" compartment="c" hasOnlySubstanceUnits="false" boundaryCondition="false" constant="false">
        <notes>
          <html xmlns="http://www.w3.org/1999/xhtml"/>
        </notes>
      </species>
      <species id="M_g6p_c" name="D-Glucose 6-phosphate" compartment="c" hasOnlySubstanceUnits="false" boundaryCondition="false" constant="false" fbc:chemicalFormula="C6H11O9P">
        <notes>
          <html xmlns="http://www.w3.org/1999/xhtml">
            <p>FORMULA: C6H11O9P</p>
          </html>
        </notes>
      </species>
      <species id="M_g6p__B_c" name="beta-D-glucose 6-phosphate" compartment="c" hasOnlySubstanceUnits="false" boundaryCondition="false" constant="false">
        <notes>
          <html xmlns="http://www.w3.org/1999/xhtml"/>
        </notes>
      </species>
      <species id="M_gal1p_c" name="alpha-D-Galactose 1-phosphate" compartment="c" hasOnlySubstanceUnits="false" boundaryCondition="false" constant="false" fbc:chemicalFormula="C6H11O9P">
        <notes>
          <html xmlns="http://www.w3.org/1999/xhtml">
            <p>FORMULA: C6H11O9P</p>
          </html>
        </notes>
      </species>
      <species id="M_gam1p_c" name="D-Glucosamine 1-phosphate" compartment="c" hasOnlySubstanceUnits="false" boundaryCondition="false" constant="false">
        <notes>
          <html xmlns="http://www.w3.org/1999/xhtml"/>
        </notes>
      </species>
      <species id="M_gam6p_c" name="D-Glucosamine 6-phosphate" compartment="c" hasOnlySubstanceUnits="false" boundaryCondition="false" constant="false" fbc:chemicalFormula="C6H13NO8P">
        <notes>
          <html xmlns="http://www.w3.org/1999/xhtml">
            <p>FORMULA: C6H13NO8P</p>
          </html>
        </notes>
      </species>
      <species id="M_gar_c" name="N1-(5-Phospho-D-ribosyl)glycinamide" compartment="c" hasOnlySubstanceUnits="false" boundaryCondition="false" constant="false">
        <notes>
          <html xmlns="http://www.w3.org/1999/xhtml"/>
        </notes>
      </species>
      <species id="M_gbbtn_c" name="gamma-butyrobetaine" compartment="c" hasOnlySubstanceUnits="false" boundaryCondition="false" constant="false">
        <notes>
          <html xmlns="http://www.w3.org/1999/xhtml"/>
        </notes>
      </species>
      <species id="M_gcald_c" name="Glycolaldehyde" compartment="c" hasOnlySubstanceUnits="false" boundaryCondition="false" constant="false">
        <notes>
          <html xmlns="http://www.w3.org/1999/xhtml"/>
        </notes>
      </species>
      <species id="M_gdp_c" name="GDP" compartment="c" hasOnlySubstanceUnits="false" boundaryCondition="false" constant="false" fbc:chemicalFormula="C10H12N5O11P2">
        <notes>
          <html xmlns="http://www.w3.org/1999/xhtml">
            <p>FORMULA: C10H12N5O11P2</p>
          </html>
        </notes>
      </species>
      <species id="M_gdpddm_c" name="GDP-4-dehydro-6-deoxy-D-mannose" compartment="c" hasOnlySubstanceUnits="false" boundaryCondition="false" constant="false">
        <notes>
          <html xmlns="http://www.w3.org/1999/xhtml"/>
        </notes>
      </species>
      <species id="M_gdpdp_c" name="Guanosine 3&apos;,5&apos;-bis(diphosphate)" compartment="c" hasOnlySubstanceUnits="false" boundaryCondition="false" constant="false" fbc:chemicalFormula="5&apos;-bis(diphosphate)">
        <notes>
          <html xmlns="http://www.w3.org/1999/xhtml">
            <p>FORMULA: 5&apos;-bis(diphosphate)</p>
          </html>
        </notes>
      </species>
      <species id="M_gdpdr_c" name="GDP-D-rhamnose" compartment="c" hasOnlySubstanceUnits="false" boundaryCondition="false" constant="false">
        <notes>
          <html xmlns="http://www.w3.org/1999/xhtml"/>
        </notes>
      </species>
      <species id="M_gdpman_c" name="GDP-D-mannose" compartment="c" hasOnlySubstanceUnits="false" boundaryCondition="false" constant="false">
        <notes>
          <html xmlns="http://www.w3.org/1999/xhtml"/>
        </notes>
      </species>
      <species id="M_gdpmanur_c" name="GDP-D-mannuronate" compartment="c" hasOnlySubstanceUnits="false" boundaryCondition="false" constant="false">
        <notes>
          <html xmlns="http://www.w3.org/1999/xhtml"/>
        </notes>
      </species>
      <species id="M_gdptp_c" name="Guanosine 3&apos;-diphosphate 5&apos;-triphosphate" compartment="c" hasOnlySubstanceUnits="false" boundaryCondition="false" constant="false">
        <notes>
          <html xmlns="http://www.w3.org/1999/xhtml"/>
        </notes>
      </species>
      <species id="M_glc__D_c" name="D-Glucose" compartment="c" hasOnlySubstanceUnits="false" boundaryCondition="false" constant="false" fbc:chemicalFormula="C6H12O6">
        <notes>
          <html xmlns="http://www.w3.org/1999/xhtml">
            <p>FORMULA: C6H12O6</p>
          </html>
        </notes>
      </species>
      <species id="M_glcn__D_c" name="D-Gluconate" compartment="c" hasOnlySubstanceUnits="false" boundaryCondition="false" constant="false" fbc:chemicalFormula="C6H11O7">
        <notes>
          <html xmlns="http://www.w3.org/1999/xhtml">
            <p>FORMULA: C6H11O7</p>
          </html>
        </notes>
      </species>
      <species id="M_glcnacppund_c" name="N-acetylglucosamine pyrophosphorylundecaprenol" compartment="c" hasOnlySubstanceUnits="false" boundaryCondition="false" constant="false">
        <notes>
          <html xmlns="http://www.w3.org/1999/xhtml"/>
        </notes>
      </species>
      <species id="M_gln__L_c" name="L-Glutamine" compartment="c" hasOnlySubstanceUnits="false" boundaryCondition="false" constant="false" fbc:chemicalFormula="C5H10N2O3">
        <notes>
          <html xmlns="http://www.w3.org/1999/xhtml">
            <p>FORMULA: C5H10N2O3</p>
          </html>
        </notes>
      </species>
      <species id="M_glu__D_c" name="D-Glutamate" compartment="c" hasOnlySubstanceUnits="false" boundaryCondition="false" constant="false" fbc:chemicalFormula="C5H8NO4">
        <notes>
          <html xmlns="http://www.w3.org/1999/xhtml">
            <p>FORMULA: C5H8NO4</p>
          </html>
        </notes>
      </species>
      <species id="M_glu__L_c" name="L-Glutamate" compartment="c" hasOnlySubstanceUnits="false" boundaryCondition="false" constant="false" fbc:chemicalFormula="C5H8NO4">
        <notes>
          <html xmlns="http://www.w3.org/1999/xhtml">
            <p>FORMULA: C5H8NO4</p>
          </html>
        </notes>
      </species>
      <species id="M_glu1sa_c" name="L-Glutamate 1-semialdehyde" compartment="c" hasOnlySubstanceUnits="false" boundaryCondition="false" constant="false" fbc:chemicalFormula="C5H9NO3">
        <notes>
          <html xmlns="http://www.w3.org/1999/xhtml">
            <p>FORMULA: C5H9NO3</p>
          </html>
        </notes>
      </species>
      <species id="M_glu5p_c" name="L-Glutamate 5-phosphate" compartment="c" hasOnlySubstanceUnits="false" boundaryCondition="false" constant="false">
        <notes>
          <html xmlns="http://www.w3.org/1999/xhtml"/>
        </notes>
      </species>
      <species id="M_glu5sa_c" name="L-Glutamate 5-semialdehyde" compartment="c" hasOnlySubstanceUnits="false" boundaryCondition="false" constant="false" fbc:chemicalFormula="C5H9NO3">
        <notes>
          <html xmlns="http://www.w3.org/1999/xhtml">
            <p>FORMULA: C5H9NO3</p>
          </html>
        </notes>
      </species>
      <species id="M_glucys_c" name="gamma-L-Glutamyl-L-cysteine" compartment="c" hasOnlySubstanceUnits="false" boundaryCondition="false" constant="false" fbc:chemicalFormula="C8H13N2O5S">
        <notes>
          <html xmlns="http://www.w3.org/1999/xhtml">
            <p>FORMULA: C8H13N2O5S</p>
          </html>
        </notes>
      </species>
      <species id="M_glusa_c" name="glutarate semialdehyde" compartment="c" hasOnlySubstanceUnits="false" boundaryCondition="false" constant="false">
        <notes>
          <html xmlns="http://www.w3.org/1999/xhtml"/>
        </notes>
      </species>
      <species id="M_glutar_c" name="Glutarate" compartment="c" hasOnlySubstanceUnits="false" boundaryCondition="false" constant="false">
        <notes>
          <html xmlns="http://www.w3.org/1999/xhtml"/>
        </notes>
      </species>
      <species id="M_glutcoa_c" name="Glutaryl-CoA" compartment="c" hasOnlySubstanceUnits="false" boundaryCondition="false" constant="false">
        <notes>
          <html xmlns="http://www.w3.org/1999/xhtml"/>
        </notes>
      </species>
      <species id="M_glutrna_c" name="L-Glutamyl-tRNA(Glu)" compartment="c" hasOnlySubstanceUnits="false" boundaryCondition="false" constant="false">
        <notes>
          <html xmlns="http://www.w3.org/1999/xhtml"/>
        </notes>
      </species>
      <species id="M_glx_c" name="Glyoxylate" compartment="c" hasOnlySubstanceUnits="false" boundaryCondition="false" constant="false" fbc:chemicalFormula="C2H1O3">
        <notes>
          <html xmlns="http://www.w3.org/1999/xhtml">
            <p>FORMULA: C2H1O3</p>
          </html>
        </notes>
      </species>
      <species id="M_gly_c" name="Glycine" compartment="c" hasOnlySubstanceUnits="false" boundaryCondition="false" constant="false" fbc:chemicalFormula="C2H5NO2">
        <notes>
          <html xmlns="http://www.w3.org/1999/xhtml">
            <p>FORMULA: C2H5NO2</p>
          </html>
        </notes>
      </species>
      <species id="M_glyald_c" name="D-Glyceraldehyde" compartment="c" hasOnlySubstanceUnits="false" boundaryCondition="false" constant="false">
        <notes>
          <html xmlns="http://www.w3.org/1999/xhtml"/>
        </notes>
      </species>
      <species id="M_glyb_c" name="Glycine betaine" compartment="c" hasOnlySubstanceUnits="false" boundaryCondition="false" constant="false" fbc:chemicalFormula="C5H11NO2">
        <notes>
          <html xmlns="http://www.w3.org/1999/xhtml">
            <p>FORMULA: C5H11NO2</p>
          </html>
        </notes>
      </species>
      <species id="M_glyc_c" name="Glycerol" compartment="c" hasOnlySubstanceUnits="false" boundaryCondition="false" constant="false">
        <notes>
          <html xmlns="http://www.w3.org/1999/xhtml"/>
        </notes>
      </species>
      <species id="M_glyc__R_c" name="(R)-Glycerate" compartment="c" hasOnlySubstanceUnits="false" boundaryCondition="false" constant="false" fbc:chemicalFormula="C3H5O4">
        <notes>
          <html xmlns="http://www.w3.org/1999/xhtml">
            <p>FORMULA: C3H5O4</p>
          </html>
        </notes>
      </species>
      <species id="M_glyc3p_c" name="sn-Glycerol 3-phosphate" compartment="c" hasOnlySubstanceUnits="false" boundaryCondition="false" constant="false" fbc:chemicalFormula="C3H7O6P">
        <notes>
          <html xmlns="http://www.w3.org/1999/xhtml">
            <p>FORMULA: C3H7O6P</p>
          </html>
        </notes>
      </species>
      <species id="M_glyclt_c" name="Glycolate" compartment="c" hasOnlySubstanceUnits="false" boundaryCondition="false" constant="false" fbc:chemicalFormula="C2H3O3">
        <notes>
          <html xmlns="http://www.w3.org/1999/xhtml">
            <p>FORMULA: C2H3O3</p>
          </html>
        </notes>
      </species>
      <species id="M_glycogen_c" name="glycogen" compartment="c" hasOnlySubstanceUnits="false" boundaryCondition="false" constant="false">
        <notes>
          <html xmlns="http://www.w3.org/1999/xhtml"/>
        </notes>
      </species>
      <species id="M_glytrna_c" name="Glycyl-tRNA(Gly)" compartment="c" hasOnlySubstanceUnits="false" boundaryCondition="false" constant="false">
        <notes>
          <html xmlns="http://www.w3.org/1999/xhtml"/>
        </notes>
      </species>
      <species id="M_gmh17bp_c" name="D-Glycero-D-manno-heptose 1,7-bisphosphate" compartment="c" hasOnlySubstanceUnits="false" boundaryCondition="false" constant="false" fbc:chemicalFormula="7-bisphosphate">
        <notes>
          <html xmlns="http://www.w3.org/1999/xhtml">
            <p>FORMULA: 7-bisphosphate</p>
          </html>
        </notes>
      </species>
      <species id="M_gmh1p_c" name="D-Glycero-D-manno-heptose 1-phosphate" compartment="c" hasOnlySubstanceUnits="false" boundaryCondition="false" constant="false">
        <notes>
          <html xmlns="http://www.w3.org/1999/xhtml"/>
        </notes>
      </species>
      <species id="M_gmh7p_c" name="D-Glycero-D-manno-heptose 7-phosphate" compartment="c" hasOnlySubstanceUnits="false" boundaryCondition="false" constant="false">
        <notes>
          <html xmlns="http://www.w3.org/1999/xhtml"/>
        </notes>
      </species>
      <species id="M_gmp_c" name="GMP" compartment="c" hasOnlySubstanceUnits="false" boundaryCondition="false" constant="false" fbc:chemicalFormula="C10H12N5O8P">
        <notes>
          <html xmlns="http://www.w3.org/1999/xhtml">
            <p>FORMULA: C10H12N5O8P</p>
          </html>
        </notes>
      </species>
      <species id="M_grdp_c" name="Geranyl diphosphate" compartment="c" hasOnlySubstanceUnits="false" boundaryCondition="false" constant="false">
        <notes>
          <html xmlns="http://www.w3.org/1999/xhtml"/>
        </notes>
      </species>
      <species id="M_gsn_c" name="Guanosine" compartment="c" hasOnlySubstanceUnits="false" boundaryCondition="false" constant="false">
        <notes>
          <html xmlns="http://www.w3.org/1999/xhtml"/>
        </notes>
      </species>
      <species id="M_gtd_c" name="glutaredoxin (reduced)" compartment="c" hasOnlySubstanceUnits="false" boundaryCondition="false" constant="false">
        <notes>
          <html xmlns="http://www.w3.org/1999/xhtml"/>
        </notes>
      </species>
      <species id="M_gtdss_c" name="glutaredoxin (disulfide)" compartment="c" hasOnlySubstanceUnits="false" boundaryCondition="false" constant="false">
        <notes>
          <html xmlns="http://www.w3.org/1999/xhtml"/>
        </notes>
      </species>
      <species id="M_gthox_c" name="Oxidized glutathione" compartment="c" hasOnlySubstanceUnits="false" boundaryCondition="false" constant="false">
        <notes>
          <html xmlns="http://www.w3.org/1999/xhtml"/>
        </notes>
      </species>
      <species id="M_gthrd_c" name="Reduced glutathione" compartment="c" hasOnlySubstanceUnits="false" boundaryCondition="false" constant="false" fbc:chemicalFormula="C10H16N3O6S">
        <notes>
          <html xmlns="http://www.w3.org/1999/xhtml">
            <p>FORMULA: C10H16N3O6S</p>
          </html>
        </notes>
      </species>
      <species id="M_gtp_c" name="GTP" compartment="c" hasOnlySubstanceUnits="false" boundaryCondition="false" constant="false" fbc:chemicalFormula="C10H12N5O14P3">
        <notes>
          <html xmlns="http://www.w3.org/1999/xhtml">
            <p>FORMULA: C10H12N5O14P3</p>
          </html>
        </notes>
      </species>
      <species id="M_gua_c" name="Guanine" compartment="c" hasOnlySubstanceUnits="false" boundaryCondition="false" constant="false" fbc:chemicalFormula="C5H5N5O">
        <notes>
          <html xmlns="http://www.w3.org/1999/xhtml">
            <p>FORMULA: C5H5N5O</p>
          </html>
        </notes>
      </species>
      <species id="M_h_c" name="H+" compartment="c" hasOnlySubstanceUnits="false" boundaryCondition="false" constant="false" fbc:chemicalFormula="H">
        <notes>
          <html xmlns="http://www.w3.org/1999/xhtml">
            <p>FORMULA: H</p>
          </html>
        </notes>
      </species>
      <species id="M_h2_c" name="H2" compartment="c" hasOnlySubstanceUnits="false" boundaryCondition="false" constant="false" fbc:chemicalFormula="H2">
        <notes>
          <html xmlns="http://www.w3.org/1999/xhtml">
            <p>FORMULA: H2</p>
          </html>
        </notes>
      </species>
      <species id="M_h2o_c" name="H2O" compartment="c" hasOnlySubstanceUnits="false" boundaryCondition="false" constant="false" fbc:chemicalFormula="H2O">
        <notes>
          <html xmlns="http://www.w3.org/1999/xhtml">
            <p>FORMULA: H2O</p>
          </html>
        </notes>
      </species>
      <species id="M_h2o2_c" name="Hydrogen peroxide" compartment="c" hasOnlySubstanceUnits="false" boundaryCondition="false" constant="false" fbc:chemicalFormula="H2O2">
        <notes>
          <html xmlns="http://www.w3.org/1999/xhtml">
            <p>FORMULA: H2O2</p>
          </html>
        </notes>
      </species>
      <species id="M_h2s_c" name="Hydrogen sulfide" compartment="c" hasOnlySubstanceUnits="false" boundaryCondition="false" constant="false" fbc:chemicalFormula="HS">
        <notes>
          <html xmlns="http://www.w3.org/1999/xhtml">
            <p>FORMULA: HS</p>
          </html>
        </notes>
      </species>
      <species id="M_hco3_c" name="Bicarbonate" compartment="c" hasOnlySubstanceUnits="false" boundaryCondition="false" constant="false" fbc:chemicalFormula="CHO3">
        <notes>
          <html xmlns="http://www.w3.org/1999/xhtml">
            <p>FORMULA: CHO3</p>
          </html>
        </notes>
      </species>
      <species id="M_hcys__L_c" name="L-Homocysteine" compartment="c" hasOnlySubstanceUnits="false" boundaryCondition="false" constant="false" fbc:chemicalFormula="C4H9NO2S">
        <notes>
          <html xmlns="http://www.w3.org/1999/xhtml">
            <p>FORMULA: C4H9NO2S</p>
          </html>
        </notes>
      </species>
      <species id="M_hdca_c" name="hexadecanoate (n-C16:0)" compartment="c" hasOnlySubstanceUnits="false" boundaryCondition="false" constant="false">
        <notes>
          <html xmlns="http://www.w3.org/1999/xhtml"/>
        </notes>
      </species>
      <species id="M_hdd__CC_c" name="cis,cis-Hexadienedioate" compartment="c" hasOnlySubstanceUnits="false" boundaryCondition="false" constant="false">
        <notes>
          <html xmlns="http://www.w3.org/1999/xhtml"/>
        </notes>
      </species>
      <species id="M_hdeACP_c" name="Hexadecenoyl-ACP (n-C16:1ACP)" compartment="c" hasOnlySubstanceUnits="false" boundaryCondition="false" constant="false">
        <notes>
          <html xmlns="http://www.w3.org/1999/xhtml"/>
        </notes>
      </species>
      <species id="M_hemeO_c" name="Heme O" compartment="c" hasOnlySubstanceUnits="false" boundaryCondition="false" constant="false">
        <notes>
          <html xmlns="http://www.w3.org/1999/xhtml"/>
        </notes>
      </species>
      <species id="M_hexACP_c" name="Hexanoyl-[acyl-carrier protein]" compartment="c" hasOnlySubstanceUnits="false" boundaryCondition="false" constant="false" fbc:chemicalFormula="C6H11OX">
        <notes>
          <html xmlns="http://www.w3.org/1999/xhtml">
            <p>FORMULA: C6H11OX</p>
          </html>
        </notes>
      </species>
      <species id="M_hexs_c" name="hexanesulfonate" compartment="c" hasOnlySubstanceUnits="false" boundaryCondition="false" constant="false">
        <notes>
          <html xmlns="http://www.w3.org/1999/xhtml"/>
        </notes>
      </species>
      <species id="M_hgbam_c" name="Hydrogenobyrinate a,c diamide" compartment="c" hasOnlySubstanceUnits="false" boundaryCondition="false" constant="false">
        <notes>
          <html xmlns="http://www.w3.org/1999/xhtml"/>
        </notes>
      </species>
      <species id="M_hgbyr_c" name="Hydrogenobyrinate" compartment="c" hasOnlySubstanceUnits="false" boundaryCondition="false" constant="false">
        <notes>
          <html xmlns="http://www.w3.org/1999/xhtml"/>
        </notes>
      </species>
      <species id="M_hgentis_c" name="Homogentisate" compartment="c" hasOnlySubstanceUnits="false" boundaryCondition="false" constant="false">
        <notes>
          <html xmlns="http://www.w3.org/1999/xhtml"/>
        </notes>
      </species>
      <species id="M_hhq_c" name="2-heptyl-4-quinolone" compartment="c" hasOnlySubstanceUnits="false" boundaryCondition="false" constant="false">
        <notes>
          <html xmlns="http://www.w3.org/1999/xhtml"/>
        </notes>
      </species>
      <species id="M_his__L_c" name="L-Histidine" compartment="c" hasOnlySubstanceUnits="false" boundaryCondition="false" constant="false" fbc:chemicalFormula="C6H9N3O2">
        <notes>
          <html xmlns="http://www.w3.org/1999/xhtml">
            <p>FORMULA: C6H9N3O2</p>
          </html>
        </notes>
      </species>
      <species id="M_hisp_c" name="L-Histidinol phosphate" compartment="c" hasOnlySubstanceUnits="false" boundaryCondition="false" constant="false">
        <notes>
          <html xmlns="http://www.w3.org/1999/xhtml"/>
        </notes>
      </species>
      <species id="M_histd_c" name="L-Histidinol" compartment="c" hasOnlySubstanceUnits="false" boundaryCondition="false" constant="false">
        <notes>
          <html xmlns="http://www.w3.org/1999/xhtml"/>
        </notes>
      </species>
      <species id="M_histrna_c" name="L-Histidyl-tRNA(His)" compartment="c" hasOnlySubstanceUnits="false" boundaryCondition="false" constant="false">
        <notes>
          <html xmlns="http://www.w3.org/1999/xhtml"/>
        </notes>
      </species>
      <species id="M_hmbil_c" name="Hydroxymethylbilane" compartment="c" hasOnlySubstanceUnits="false" boundaryCondition="false" constant="false">
        <notes>
          <html xmlns="http://www.w3.org/1999/xhtml"/>
        </notes>
      </species>
      <species id="M_hmgcoa_c" name="Hydroxymethylglutaryl-CoA" compartment="c" hasOnlySubstanceUnits="false" boundaryCondition="false" constant="false" fbc:chemicalFormula="C27H39N7O20P3S">
        <notes>
          <html xmlns="http://www.w3.org/1999/xhtml">
            <p>FORMULA: C27H39N7O20P3S</p>
          </html>
        </notes>
      </species>
      <species id="M_hom__L_c" name="L-Homoserine" compartment="c" hasOnlySubstanceUnits="false" boundaryCondition="false" constant="false" fbc:chemicalFormula="C4H9NO3">
        <notes>
          <html xmlns="http://www.w3.org/1999/xhtml">
            <p>FORMULA: C4H9NO3</p>
          </html>
        </notes>
      </species>
      <species id="M_hoxpoxp_c" name="3-(4-hydroxyphenyl)-2-oxopropanoate" compartment="c" hasOnlySubstanceUnits="false" boundaryCondition="false" constant="false">
        <notes>
          <html xmlns="http://www.w3.org/1999/xhtml"/>
        </notes>
      </species>
      <species id="M_hpyr_c" name="Hydroxypyruvate" compartment="c" hasOnlySubstanceUnits="false" boundaryCondition="false" constant="false" fbc:chemicalFormula="C3H3O4">
        <notes>
          <html xmlns="http://www.w3.org/1999/xhtml">
            <p>FORMULA: C3H3O4</p>
          </html>
        </notes>
      </species>
      <species id="M_hsl_c" name="homoserine lactone" compartment="c" hasOnlySubstanceUnits="false" boundaryCondition="false" constant="false">
        <notes>
          <html xmlns="http://www.w3.org/1999/xhtml"/>
        </notes>
      </species>
      <species id="M_hxan_c" name="Hypoxanthine" compartment="c" hasOnlySubstanceUnits="false" boundaryCondition="false" constant="false">
        <notes>
          <html xmlns="http://www.w3.org/1999/xhtml"/>
        </notes>
      </species>
      <species id="M_iasp_c" name="Iminoaspartate" compartment="c" hasOnlySubstanceUnits="false" boundaryCondition="false" constant="false">
        <notes>
          <html xmlns="http://www.w3.org/1999/xhtml"/>
        </notes>
      </species>
      <species id="M_ichor_c" name="Isochorismate" compartment="c" hasOnlySubstanceUnits="false" boundaryCondition="false" constant="false">
        <notes>
          <html xmlns="http://www.w3.org/1999/xhtml"/>
        </notes>
      </species>
      <species id="M_icit_c" name="Isocitrate" compartment="c" hasOnlySubstanceUnits="false" boundaryCondition="false" constant="false">
        <notes>
          <html xmlns="http://www.w3.org/1999/xhtml"/>
        </notes>
      </species>
      <species id="M_idp_c" name="IDP" compartment="c" hasOnlySubstanceUnits="false" boundaryCondition="false" constant="false" fbc:chemicalFormula="C10H11N4O11P2">
        <notes>
          <html xmlns="http://www.w3.org/1999/xhtml">
            <p>FORMULA: C10H11N4O11P2</p>
          </html>
        </notes>
      </species>
      <species id="M_ile__L_c" name="L-Isoleucine" compartment="c" hasOnlySubstanceUnits="false" boundaryCondition="false" constant="false" fbc:chemicalFormula="C6H13NO2">
        <notes>
          <html xmlns="http://www.w3.org/1999/xhtml">
            <p>FORMULA: C6H13NO2</p>
          </html>
        </notes>
      </species>
      <species id="M_iletrna_c" name="L-Isoleucyl-tRNA(Ile)" compartment="c" hasOnlySubstanceUnits="false" boundaryCondition="false" constant="false">
        <notes>
          <html xmlns="http://www.w3.org/1999/xhtml"/>
        </notes>
      </species>
      <species id="M_imacp_c" name="3-(Imidazol-4-yl)-2-oxopropyl phosphate" compartment="c" hasOnlySubstanceUnits="false" boundaryCondition="false" constant="false">
        <notes>
          <html xmlns="http://www.w3.org/1999/xhtml"/>
        </notes>
      </species>
      <species id="M_imp_c" name="IMP" compartment="c" hasOnlySubstanceUnits="false" boundaryCondition="false" constant="false" fbc:chemicalFormula="C10H11N4O8P">
        <notes>
          <html xmlns="http://www.w3.org/1999/xhtml">
            <p>FORMULA: C10H11N4O8P</p>
          </html>
        </notes>
      </species>
      <species id="M_ins_c" name="Inosine" compartment="c" hasOnlySubstanceUnits="false" boundaryCondition="false" constant="false">
        <notes>
          <html xmlns="http://www.w3.org/1999/xhtml"/>
        </notes>
      </species>
      <species id="M_ipdp_c" name="Isopentenyl diphosphate" compartment="c" hasOnlySubstanceUnits="false" boundaryCondition="false" constant="false">
        <notes>
          <html xmlns="http://www.w3.org/1999/xhtml"/>
        </notes>
      </species>
      <species id="M_itp_c" name="ITP" compartment="c" hasOnlySubstanceUnits="false" boundaryCondition="false" constant="false" fbc:chemicalFormula="C10H11N4O14P3">
        <notes>
          <html xmlns="http://www.w3.org/1999/xhtml">
            <p>FORMULA: C10H11N4O14P3</p>
          </html>
        </notes>
      </species>
      <species id="M_ivcoa_c" name="Isovaleryl-CoA" compartment="c" hasOnlySubstanceUnits="false" boundaryCondition="false" constant="false">
        <notes>
          <html xmlns="http://www.w3.org/1999/xhtml"/>
        </notes>
      </species>
      <species id="M_k_c" name="K+" compartment="c" hasOnlySubstanceUnits="false" boundaryCondition="false" constant="false">
        <notes>
          <html xmlns="http://www.w3.org/1999/xhtml"/>
        </notes>
      </species>
      <species id="M_kdo_c" name="3-Deoxy-D-manno-2-octulosonate" compartment="c" hasOnlySubstanceUnits="false" boundaryCondition="false" constant="false">
        <notes>
          <html xmlns="http://www.w3.org/1999/xhtml"/>
        </notes>
      </species>
      <species id="M_kdo8p_c" name="3-Deoxy-D-manno-octulosonate 8-phosphate" compartment="c" hasOnlySubstanceUnits="false" boundaryCondition="false" constant="false">
        <notes>
          <html xmlns="http://www.w3.org/1999/xhtml"/>
        </notes>
      </species>
      <species id="M_kynr__L_c" name="L-Kynurenine" compartment="c" hasOnlySubstanceUnits="false" boundaryCondition="false" constant="false" fbc:chemicalFormula="C10H11N2O3">
        <notes>
          <html xmlns="http://www.w3.org/1999/xhtml">
            <p>FORMULA: C10H11N2O3</p>
          </html>
        </notes>
      </species>
      <species id="M_lac__D_c" name="D-Lactate" compartment="c" hasOnlySubstanceUnits="false" boundaryCondition="false" constant="false" fbc:chemicalFormula="C3H5O3">
        <notes>
          <html xmlns="http://www.w3.org/1999/xhtml">
            <p>FORMULA: C3H5O3</p>
          </html>
        </notes>
      </species>
      <species id="M_lac__L_c" name="L-Lactate" compartment="c" hasOnlySubstanceUnits="false" boundaryCondition="false" constant="false" fbc:chemicalFormula="C3H5O3">
        <notes>
          <html xmlns="http://www.w3.org/1999/xhtml">
            <p>FORMULA: C3H5O3</p>
          </html>
        </notes>
      </species>
      <species id="M_lald__L_c" name="L-Lactaldehyde" compartment="c" hasOnlySubstanceUnits="false" boundaryCondition="false" constant="false">
        <notes>
          <html xmlns="http://www.w3.org/1999/xhtml"/>
        </notes>
      </species>
      <species id="M_leu__L_c" name="L-Leucine" compartment="c" hasOnlySubstanceUnits="false" boundaryCondition="false" constant="false" fbc:chemicalFormula="C6H13NO2">
        <notes>
          <html xmlns="http://www.w3.org/1999/xhtml">
            <p>FORMULA: C6H13NO2</p>
          </html>
        </notes>
      </species>
      <species id="M_leutrna_c" name="L-Leucyl-tRNA(Leu)" compartment="c" hasOnlySubstanceUnits="false" boundaryCondition="false" constant="false">
        <notes>
          <html xmlns="http://www.w3.org/1999/xhtml"/>
        </notes>
      </species>
      <species id="M_lgt__S_c" name="(R)-S-Lactoylglutathione" compartment="c" hasOnlySubstanceUnits="false" boundaryCondition="false" constant="false">
        <notes>
          <html xmlns="http://www.w3.org/1999/xhtml"/>
        </notes>
      </species>
      <species id="M_llrhh_c" name="L-rhamnosyl-Lrhamnosyl-3-hydroxydecanoyl-3-hydroxydecanoate" compartment="c" hasOnlySubstanceUnits="false" boundaryCondition="false" constant="false">
        <notes>
          <html xmlns="http://www.w3.org/1999/xhtml"/>
        </notes>
      </species>
      <species id="M_lpam_c" name="Lipoamide" compartment="c" hasOnlySubstanceUnits="false" boundaryCondition="false" constant="false" fbc:chemicalFormula="C8H15NOS2">
        <notes>
          <html xmlns="http://www.w3.org/1999/xhtml">
            <p>FORMULA: C8H15NOS2</p>
          </html>
        </notes>
      </species>
      <species id="M_lrhh_c" name="L-rhamnosyl-3-hydroxydecanoyl-3-hydroxydecanoate" compartment="c" hasOnlySubstanceUnits="false" boundaryCondition="false" constant="false">
        <notes>
          <html xmlns="http://www.w3.org/1999/xhtml"/>
        </notes>
      </species>
      <species id="M_lys__L_c" name="L-Lysine" compartment="c" hasOnlySubstanceUnits="false" boundaryCondition="false" constant="false">
        <notes>
          <html xmlns="http://www.w3.org/1999/xhtml"/>
        </notes>
      </species>
      <species id="M_lystrna_c" name="L-Lysine-tRNA (Lys)" compartment="c" hasOnlySubstanceUnits="false" boundaryCondition="false" constant="false">
        <notes>
          <html xmlns="http://www.w3.org/1999/xhtml"/>
        </notes>
      </species>
      <species id="M_mal__D_c" name="D-Malate" compartment="c" hasOnlySubstanceUnits="false" boundaryCondition="false" constant="false" fbc:chemicalFormula="C4H4O5">
        <notes>
          <html xmlns="http://www.w3.org/1999/xhtml">
            <p>FORMULA: C4H4O5</p>
          </html>
        </notes>
      </species>
      <species id="M_mal__L_c" name="L-Malate" compartment="c" hasOnlySubstanceUnits="false" boundaryCondition="false" constant="false" fbc:chemicalFormula="C4H4O5">
        <notes>
          <html xmlns="http://www.w3.org/1999/xhtml">
            <p>FORMULA: C4H4O5</p>
          </html>
        </notes>
      </species>
      <species id="M_malACP_c" name="Malonyl-[acyl-carrier protein]" compartment="c" hasOnlySubstanceUnits="false" boundaryCondition="false" constant="false">
        <notes>
          <html xmlns="http://www.w3.org/1999/xhtml"/>
        </notes>
      </species>
      <species id="M_malcoa_c" name="Malonyl-CoA" compartment="c" hasOnlySubstanceUnits="false" boundaryCondition="false" constant="false" fbc:chemicalFormula="C24H33N7O19P3S">
        <notes>
          <html xmlns="http://www.w3.org/1999/xhtml">
            <p>FORMULA: C24H33N7O19P3S</p>
          </html>
        </notes>
      </species>
      <species id="M_maln_c" name="Malonate" compartment="c" hasOnlySubstanceUnits="false" boundaryCondition="false" constant="false" fbc:chemicalFormula="C3H2O4">
        <notes>
          <html xmlns="http://www.w3.org/1999/xhtml">
            <p>FORMULA: C3H2O4</p>
          </html>
        </notes>
      </species>
      <species id="M_malt_c" name="Maltose" compartment="c" hasOnlySubstanceUnits="false" boundaryCondition="false" constant="false">
        <notes>
          <html xmlns="http://www.w3.org/1999/xhtml"/>
        </notes>
      </species>
      <species id="M_man_c" name="D-Mannose" compartment="c" hasOnlySubstanceUnits="false" boundaryCondition="false" constant="false">
        <notes>
          <html xmlns="http://www.w3.org/1999/xhtml"/>
        </notes>
      </species>
      <species id="M_man1p_c" name="D-Mannose 1-phosphate" compartment="c" hasOnlySubstanceUnits="false" boundaryCondition="false" constant="false">
        <notes>
          <html xmlns="http://www.w3.org/1999/xhtml"/>
        </notes>
      </species>
      <species id="M_man6p_c" name="D-Mannose 6-phosphate" compartment="c" hasOnlySubstanceUnits="false" boundaryCondition="false" constant="false">
        <notes>
          <html xmlns="http://www.w3.org/1999/xhtml"/>
        </notes>
      </species>
      <species id="M_mea_c" name="Methylamine" compartment="c" hasOnlySubstanceUnits="false" boundaryCondition="false" constant="false" fbc:chemicalFormula="CH6N">
        <notes>
          <html xmlns="http://www.w3.org/1999/xhtml">
            <p>FORMULA: CH6N</p>
          </html>
        </notes>
      </species>
      <species id="M_met__D_c" name="D-Methionine" compartment="c" hasOnlySubstanceUnits="false" boundaryCondition="false" constant="false" fbc:chemicalFormula="C5H11NO2S">
        <notes>
          <html xmlns="http://www.w3.org/1999/xhtml">
            <p>FORMULA: C5H11NO2S</p>
          </html>
        </notes>
      </species>
      <species id="M_met__L_c" name="L-Methionine" compartment="c" hasOnlySubstanceUnits="false" boundaryCondition="false" constant="false" fbc:chemicalFormula="C5H11NO2S">
        <notes>
          <html xmlns="http://www.w3.org/1999/xhtml">
            <p>FORMULA: C5H11NO2S</p>
          </html>
        </notes>
      </species>
      <species id="M_methf_c" name="5,10-Methenyltetrahydrofolate" compartment="c" hasOnlySubstanceUnits="false" boundaryCondition="false" constant="false">
        <notes>
          <html xmlns="http://www.w3.org/1999/xhtml"/>
        </notes>
      </species>
      <species id="M_metox_c" name="L-Methionine S-oxide" compartment="c" hasOnlySubstanceUnits="false" boundaryCondition="false" constant="false">
        <notes>
          <html xmlns="http://www.w3.org/1999/xhtml"/>
        </notes>
      </species>
      <species id="M_mettrna_c" name="L-Methionyl-tRNA (Met)" compartment="c" hasOnlySubstanceUnits="false" boundaryCondition="false" constant="false">
        <notes>
          <html xmlns="http://www.w3.org/1999/xhtml"/>
        </notes>
      </species>
      <species id="M_mg2_c" name="Mg" compartment="c" hasOnlySubstanceUnits="false" boundaryCondition="false" constant="false">
        <notes>
          <html xmlns="http://www.w3.org/1999/xhtml"/>
        </notes>
      </species>
      <species id="M_mlthf_c" name="5,10-Methylenetetrahydrofolate" compartment="c" hasOnlySubstanceUnits="false" boundaryCondition="false" constant="false">
        <notes>
          <html xmlns="http://www.w3.org/1999/xhtml"/>
        </notes>
      </species>
      <species id="M_mmcoa__R_c" name="(R)-Methylmalonyl-CoA" compartment="c" hasOnlySubstanceUnits="false" boundaryCondition="false" constant="false">
        <notes>
          <html xmlns="http://www.w3.org/1999/xhtml"/>
        </notes>
      </species>
      <species id="M_mmcoa__S_c" name="(S)-Methylmalonyl-CoA" compartment="c" hasOnlySubstanceUnits="false" boundaryCondition="false" constant="false">
        <notes>
          <html xmlns="http://www.w3.org/1999/xhtml"/>
        </notes>
      </species>
      <species id="M_mn2_c" name="Mn2+" compartment="c" hasOnlySubstanceUnits="false" boundaryCondition="false" constant="false" fbc:chemicalFormula="Mn">
        <notes>
          <html xmlns="http://www.w3.org/1999/xhtml">
            <p>FORMULA: Mn</p>
          </html>
        </notes>
      </species>
      <species id="M_mnl_c" name="D-Mannitol" compartment="c" hasOnlySubstanceUnits="false" boundaryCondition="false" constant="false">
        <notes>
          <html xmlns="http://www.w3.org/1999/xhtml"/>
        </notes>
      </species>
      <species id="M_mnl1p_c" name="D-Mannitol 1-phosphate" compartment="c" hasOnlySubstanceUnits="false" boundaryCondition="false" constant="false">
        <notes>
          <html xmlns="http://www.w3.org/1999/xhtml"/>
        </notes>
      </species>
      <species id="M_mobd_c" name="Molybdate" compartment="c" hasOnlySubstanceUnits="false" boundaryCondition="false" constant="false">
        <notes>
          <html xmlns="http://www.w3.org/1999/xhtml"/>
        </notes>
      </species>
      <species id="M_mqn8_c" name="Menaquinone 8" compartment="c" hasOnlySubstanceUnits="false" boundaryCondition="false" constant="false" fbc:chemicalFormula="C51H72O2">
        <notes>
          <html xmlns="http://www.w3.org/1999/xhtml">
            <p>FORMULA: C51H72O2</p>
          </html>
        </notes>
      </species>
      <species id="M_msa_c" name="Malonate semialdehyde" compartment="c" hasOnlySubstanceUnits="false" boundaryCondition="false" constant="false" fbc:chemicalFormula="C3H3O3">
        <notes>
          <html xmlns="http://www.w3.org/1999/xhtml">
            <p>FORMULA: C3H3O3</p>
          </html>
        </notes>
      </species>
      <species id="M_mso3_c" name="Methanesulfonate" compartment="c" hasOnlySubstanceUnits="false" boundaryCondition="false" constant="false">
        <notes>
          <html xmlns="http://www.w3.org/1999/xhtml"/>
        </notes>
      </species>
      <species id="M_mthgxl_c" name="Methylglyoxal" compartment="c" hasOnlySubstanceUnits="false" boundaryCondition="false" constant="false" fbc:chemicalFormula="C3H4O2">
        <notes>
          <html xmlns="http://www.w3.org/1999/xhtml">
            <p>FORMULA: C3H4O2</p>
          </html>
        </notes>
      </species>
      <species id="M_muc_c" name="cis,cis-muconate" compartment="c" hasOnlySubstanceUnits="false" boundaryCondition="false" constant="false">
        <notes>
          <html xmlns="http://www.w3.org/1999/xhtml"/>
        </notes>
      </species>
      <species id="M_myrsACP_c" name="Myristoyl-ACP (n-C14:0ACP)" compartment="c" hasOnlySubstanceUnits="false" boundaryCondition="false" constant="false">
        <notes>
          <html xmlns="http://www.w3.org/1999/xhtml"/>
        </notes>
      </species>
      <species id="M_n2_c" name="N2" compartment="c" hasOnlySubstanceUnits="false" boundaryCondition="false" constant="false" fbc:chemicalFormula="N2">
        <notes>
          <html xmlns="http://www.w3.org/1999/xhtml">
            <p>FORMULA: N2</p>
          </html>
        </notes>
      </species>
      <species id="M_n2o_c" name="Nitrous oxide" compartment="c" hasOnlySubstanceUnits="false" boundaryCondition="false" constant="false">
        <notes>
          <html xmlns="http://www.w3.org/1999/xhtml"/>
        </notes>
      </species>
      <species id="M_n2ppn_c" name="2-Nitropropane" compartment="c" hasOnlySubstanceUnits="false" boundaryCondition="false" constant="false">
        <notes>
          <html xmlns="http://www.w3.org/1999/xhtml"/>
        </notes>
      </species>
      <species id="M_n3oxdd__hsl_c" name="N-(3-oxo-dodecanoyl)-L-homoserine lactone" compartment="c" hasOnlySubstanceUnits="false" boundaryCondition="false" constant="false">
        <notes>
          <html xmlns="http://www.w3.org/1999/xhtml"/>
        </notes>
      </species>
      <species id="M_na1_c" name="Sodium" compartment="c" hasOnlySubstanceUnits="false" boundaryCondition="false" constant="false" fbc:chemicalFormula="Na">
        <notes>
          <html xmlns="http://www.w3.org/1999/xhtml">
            <p>FORMULA: Na</p>
          </html>
        </notes>
      </species>
      <species id="M_nac_c" name="Nicotinate" compartment="c" hasOnlySubstanceUnits="false" boundaryCondition="false" constant="false" fbc:chemicalFormula="C6H4NO2">
        <notes>
          <html xmlns="http://www.w3.org/1999/xhtml">
            <p>FORMULA: C6H4NO2</p>
          </html>
        </notes>
      </species>
      <species id="M_nad_c" name="Nicotinamide adenine dinucleotide" compartment="c" hasOnlySubstanceUnits="false" boundaryCondition="false" constant="false" fbc:chemicalFormula="C21H26N7O14P2">
        <notes>
          <html xmlns="http://www.w3.org/1999/xhtml">
            <p>FORMULA: C21H26N7O14P2</p>
          </html>
        </notes>
      </species>
      <species id="M_nadh_c" name="Nicotinamide adenine dinucleotide - reduced" compartment="c" hasOnlySubstanceUnits="false" boundaryCondition="false" constant="false" fbc:chemicalFormula="C21H27N7O14P2">
        <notes>
          <html xmlns="http://www.w3.org/1999/xhtml">
            <p>FORMULA: C21H27N7O14P2</p>
          </html>
        </notes>
      </species>
      <species id="M_nadp_c" name="Nicotinamide adenine dinucleotide phosphate" compartment="c" hasOnlySubstanceUnits="false" boundaryCondition="false" constant="false" fbc:chemicalFormula="C21H25N7O17P3">
        <notes>
          <html xmlns="http://www.w3.org/1999/xhtml">
            <p>FORMULA: C21H25N7O17P3</p>
          </html>
        </notes>
      </species>
      <species id="M_nadph_c" name="Nicotinamide adenine dinucleotide phosphate - reduced" compartment="c" hasOnlySubstanceUnits="false" boundaryCondition="false" constant="false" fbc:chemicalFormula="C21H26N7O17P3">
        <notes>
          <html xmlns="http://www.w3.org/1999/xhtml">
            <p>FORMULA: C21H26N7O17P3</p>
          </html>
        </notes>
      </species>
      <species id="M_nb__hsl_c" name="N-butyryl-L-homoserine lactone" compartment="c" hasOnlySubstanceUnits="false" boundaryCondition="false" constant="false">
        <notes>
          <html xmlns="http://www.w3.org/1999/xhtml"/>
        </notes>
      </species>
      <species id="M_nh3_c" name="Ammonia" compartment="c" hasOnlySubstanceUnits="false" boundaryCondition="false" constant="false" fbc:chemicalFormula="H3N">
        <notes>
          <html xmlns="http://www.w3.org/1999/xhtml">
            <p>FORMULA: H3N</p>
          </html>
        </notes>
      </species>
      <species id="M_nh4_c" name="Ammonium" compartment="c" hasOnlySubstanceUnits="false" boundaryCondition="false" constant="false">
        <notes>
          <html xmlns="http://www.w3.org/1999/xhtml"/>
        </notes>
      </species>
      <species id="M_nh4oh_c" name="Ammonium hydroxide" compartment="c" hasOnlySubstanceUnits="false" boundaryCondition="false" constant="false" fbc:chemicalFormula="H5NO">
        <notes>
          <html xmlns="http://www.w3.org/1999/xhtml">
            <p>FORMULA: H5NO</p>
          </html>
        </notes>
      </species>
      <species id="M_ni2_c" name="Ni2+" compartment="c" hasOnlySubstanceUnits="false" boundaryCondition="false" constant="false">
        <notes>
          <html xmlns="http://www.w3.org/1999/xhtml"/>
        </notes>
      </species>
      <species id="M_nicrnt_c" name="Nicotinate D-ribonucleotide" compartment="c" hasOnlySubstanceUnits="false" boundaryCondition="false" constant="false">
        <notes>
          <html xmlns="http://www.w3.org/1999/xhtml"/>
        </notes>
      </species>
      <species id="M_nmn_c" name="NMN" compartment="c" hasOnlySubstanceUnits="false" boundaryCondition="false" constant="false">
        <notes>
          <html xmlns="http://www.w3.org/1999/xhtml"/>
        </notes>
      </species>
      <species id="M_no_c" name="Nitric oxide" compartment="c" hasOnlySubstanceUnits="false" boundaryCondition="false" constant="false">
        <notes>
          <html xmlns="http://www.w3.org/1999/xhtml"/>
        </notes>
      </species>
      <species id="M_no2_c" name="Nitrite" compartment="c" hasOnlySubstanceUnits="false" boundaryCondition="false" constant="false" fbc:chemicalFormula="NO2">
        <notes>
          <html xmlns="http://www.w3.org/1999/xhtml">
            <p>FORMULA: NO2</p>
          </html>
        </notes>
      </species>
      <species id="M_no3_c" name="Nitrate" compartment="c" hasOnlySubstanceUnits="false" boundaryCondition="false" constant="false">
        <notes>
          <html xmlns="http://www.w3.org/1999/xhtml"/>
        </notes>
      </species>
      <species id="M_o2_c" name="O2" compartment="c" hasOnlySubstanceUnits="false" boundaryCondition="false" constant="false" fbc:chemicalFormula="O2">
        <notes>
          <html xmlns="http://www.w3.org/1999/xhtml">
            <p>FORMULA: O2</p>
          </html>
        </notes>
      </species>
      <species id="M_o2___c" name="Superoxide" compartment="c" hasOnlySubstanceUnits="false" boundaryCondition="false" constant="false">
        <notes>
          <html xmlns="http://www.w3.org/1999/xhtml"/>
        </notes>
      </species>
      <species id="M_oaa_c" name="Oxaloacetate" compartment="c" hasOnlySubstanceUnits="false" boundaryCondition="false" constant="false" fbc:chemicalFormula="C4H2O5">
        <notes>
          <html xmlns="http://www.w3.org/1999/xhtml">
            <p>FORMULA: C4H2O5</p>
          </html>
        </notes>
      </species>
      <species id="M_ocdACP_c" name="Octadecanoyl-ACP (n-C18:0ACP)" compartment="c" hasOnlySubstanceUnits="false" boundaryCondition="false" constant="false">
        <notes>
          <html xmlns="http://www.w3.org/1999/xhtml"/>
        </notes>
      </species>
      <species id="M_ocdca_c" name="octadecanoate (n-C18:0)" compartment="c" hasOnlySubstanceUnits="false" boundaryCondition="false" constant="false" fbc:chemicalFormula="C18H35O2">
        <notes>
          <html xmlns="http://www.w3.org/1999/xhtml">
            <p>FORMULA: C18H35O2</p>
          </html>
        </notes>
      </species>
      <species id="M_octACP_c" name="Octanoyl-[acyl-carrier protein]" compartment="c" hasOnlySubstanceUnits="false" boundaryCondition="false" constant="false" fbc:chemicalFormula="C8H15OX">
        <notes>
          <html xmlns="http://www.w3.org/1999/xhtml">
            <p>FORMULA: C8H15OX</p>
          </html>
        </notes>
      </species>
      <species id="M_octdp_c" name="all-trans-Octaprenyl diphosphate" compartment="c" hasOnlySubstanceUnits="false" boundaryCondition="false" constant="false">
        <notes>
          <html xmlns="http://www.w3.org/1999/xhtml"/>
        </notes>
      </species>
      <species id="M_ohexa_c" name="2-oxohexanedioic acid" compartment="c" hasOnlySubstanceUnits="false" boundaryCondition="false" constant="false">
        <notes>
          <html xmlns="http://www.w3.org/1999/xhtml"/>
        </notes>
      </species>
      <species id="M_ohpb_c" name="2-Oxo-3-hydroxy-4-phosphobutanoate" compartment="c" hasOnlySubstanceUnits="false" boundaryCondition="false" constant="false">
        <notes>
          <html xmlns="http://www.w3.org/1999/xhtml"/>
        </notes>
      </species>
      <species id="M_orn__L_c" name="L-Ornithine" compartment="c" hasOnlySubstanceUnits="false" boundaryCondition="false" constant="false">
        <notes>
          <html xmlns="http://www.w3.org/1999/xhtml"/>
        </notes>
      </species>
      <species id="M_orot_c" name="Orotate" compartment="c" hasOnlySubstanceUnits="false" boundaryCondition="false" constant="false" fbc:chemicalFormula="C5H3N2O4">
        <notes>
          <html xmlns="http://www.w3.org/1999/xhtml">
            <p>FORMULA: C5H3N2O4</p>
          </html>
        </notes>
      </species>
      <species id="M_orot5p_c" name="Orotidine 5&apos;-phosphate" compartment="c" hasOnlySubstanceUnits="false" boundaryCondition="false" constant="false" fbc:chemicalFormula="C10H10N2O11P">
        <notes>
          <html xmlns="http://www.w3.org/1999/xhtml">
            <p>FORMULA: C10H10N2O11P</p>
          </html>
        </notes>
      </species>
      <species id="M_oxadpcoa_c" name="3-Oxoadipyl-CoA" compartment="c" hasOnlySubstanceUnits="false" boundaryCondition="false" constant="false">
        <notes>
          <html xmlns="http://www.w3.org/1999/xhtml"/>
        </notes>
      </species>
      <species id="M_palmACP_c" name="Palmitoyl-ACP (n-C16:0ACP)" compartment="c" hasOnlySubstanceUnits="false" boundaryCondition="false" constant="false">
        <notes>
          <html xmlns="http://www.w3.org/1999/xhtml"/>
        </notes>
      </species>
      <species id="M_pan4p_c" name="Pantetheine 4&apos;-phosphate" compartment="c" hasOnlySubstanceUnits="false" boundaryCondition="false" constant="false">
        <notes>
          <html xmlns="http://www.w3.org/1999/xhtml"/>
        </notes>
      </species>
      <species id="M_pant__R_c" name="(R)-Pantoate" compartment="c" hasOnlySubstanceUnits="false" boundaryCondition="false" constant="false" fbc:chemicalFormula="C6H11O4">
        <notes>
          <html xmlns="http://www.w3.org/1999/xhtml">
            <p>FORMULA: C6H11O4</p>
          </html>
        </notes>
      </species>
      <species id="M_pap_c" name="Adenosine 3&apos;,5&apos;-bisphosphate" compartment="c" hasOnlySubstanceUnits="false" boundaryCondition="false" constant="false">
        <notes>
          <html xmlns="http://www.w3.org/1999/xhtml"/>
        </notes>
      </species>
      <species id="M_paps_c" name="3&apos;-Phosphoadenylyl sulfate" compartment="c" hasOnlySubstanceUnits="false" boundaryCondition="false" constant="false" fbc:chemicalFormula="C10H11N5O13P2S">
        <notes>
          <html xmlns="http://www.w3.org/1999/xhtml">
            <p>FORMULA: C10H11N5O13P2S</p>
          </html>
        </notes>
      </species>
      <species id="M_pca_c" name="phenazine-1-carboxylic acid" compartment="c" hasOnlySubstanceUnits="false" boundaryCondition="false" constant="false">
        <notes>
          <html xmlns="http://www.w3.org/1999/xhtml"/>
        </notes>
      </species>
      <species id="M_pdx5p_c" name="Pyridoxine 5&apos;-phosphate" compartment="c" hasOnlySubstanceUnits="false" boundaryCondition="false" constant="false" fbc:chemicalFormula="C8H10NO6P">
        <notes>
          <html xmlns="http://www.w3.org/1999/xhtml">
            <p>FORMULA: C8H10NO6P</p>
          </html>
        </notes>
      </species>
      <species id="M_pe_PA_c" name="phosphatidylethanolamine" compartment="c" hasOnlySubstanceUnits="false" boundaryCondition="false" constant="false">
        <notes>
          <html xmlns="http://www.w3.org/1999/xhtml"/>
        </notes>
      </species>
      <species id="M_pencil_c" name="Penicillin" compartment="c" hasOnlySubstanceUnits="false" boundaryCondition="false" constant="false">
        <notes>
          <html xmlns="http://www.w3.org/1999/xhtml"/>
        </notes>
      </species>
      <species id="M_pencilca_c" name="Penicilloic acid" compartment="c" hasOnlySubstanceUnits="false" boundaryCondition="false" constant="false">
        <notes>
          <html xmlns="http://www.w3.org/1999/xhtml"/>
        </notes>
      </species>
      <species id="M_pep_c" name="Phosphoenolpyruvate" compartment="c" hasOnlySubstanceUnits="false" boundaryCondition="false" constant="false" fbc:chemicalFormula="C3H2O6P">
        <notes>
          <html xmlns="http://www.w3.org/1999/xhtml">
            <p>FORMULA: C3H2O6P</p>
          </html>
        </notes>
      </species>
      <species id="M_pepd_c" name="peptide" compartment="c" hasOnlySubstanceUnits="false" boundaryCondition="false" constant="false">
        <notes>
          <html xmlns="http://www.w3.org/1999/xhtml"/>
        </notes>
      </species>
      <species id="M_peptido_EC_c" name="Peptidoglycan subunit of Escherichia coli" compartment="c" hasOnlySubstanceUnits="false" boundaryCondition="false" constant="false">
        <notes>
          <html xmlns="http://www.w3.org/1999/xhtml"/>
        </notes>
      </species>
      <species id="M_pg_PA_c" name="phosphatidylglycerol" compartment="c" hasOnlySubstanceUnits="false" boundaryCondition="false" constant="false">
        <notes>
          <html xmlns="http://www.w3.org/1999/xhtml"/>
        </notes>
      </species>
      <species id="M_pglyp_PA_c" name="phosphatidylglycerophosphate" compartment="c" hasOnlySubstanceUnits="false" boundaryCondition="false" constant="false">
        <notes>
          <html xmlns="http://www.w3.org/1999/xhtml"/>
        </notes>
      </species>
      <species id="M_phe__L_c" name="L-Phenylalanine" compartment="c" hasOnlySubstanceUnits="false" boundaryCondition="false" constant="false" fbc:chemicalFormula="C9H11NO2">
        <notes>
          <html xmlns="http://www.w3.org/1999/xhtml">
            <p>FORMULA: C9H11NO2</p>
          </html>
        </notes>
      </species>
      <species id="M_phe1c_c" name="phenazine-1-carboxamide" compartment="c" hasOnlySubstanceUnits="false" boundaryCondition="false" constant="false">
        <notes>
          <html xmlns="http://www.w3.org/1999/xhtml"/>
        </notes>
      </species>
      <species id="M_pheme_c" name="Protoheme" compartment="c" hasOnlySubstanceUnits="false" boundaryCondition="false" constant="false" fbc:chemicalFormula="C34H31FeN4O4">
        <notes>
          <html xmlns="http://www.w3.org/1999/xhtml">
            <p>FORMULA: C34H31FeN4O4</p>
          </html>
        </notes>
      </species>
      <species id="M_phetrna_c" name="L-Phenylalanyl-tRNA(Phe)" compartment="c" hasOnlySubstanceUnits="false" boundaryCondition="false" constant="false">
        <notes>
          <html xmlns="http://www.w3.org/1999/xhtml"/>
        </notes>
      </species>
      <species id="M_phom_c" name="O-Phospho-L-homoserine" compartment="c" hasOnlySubstanceUnits="false" boundaryCondition="false" constant="false">
        <notes>
          <html xmlns="http://www.w3.org/1999/xhtml"/>
        </notes>
      </species>
      <species id="M_phpyr_c" name="Phenylpyruvate" compartment="c" hasOnlySubstanceUnits="false" boundaryCondition="false" constant="false" fbc:chemicalFormula="C9H7O3">
        <notes>
          <html xmlns="http://www.w3.org/1999/xhtml">
            <p>FORMULA: C9H7O3</p>
          </html>
        </notes>
      </species>
      <species id="M_phthr_c" name="O-Phospho-4-hydroxy-L-threonine" compartment="c" hasOnlySubstanceUnits="false" boundaryCondition="false" constant="false" fbc:chemicalFormula="C4H8NO7P">
        <notes>
          <html xmlns="http://www.w3.org/1999/xhtml">
            <p>FORMULA: C4H8NO7P</p>
          </html>
        </notes>
      </species>
      <species id="M_pi_c" name="Phosphate" compartment="c" hasOnlySubstanceUnits="false" boundaryCondition="false" constant="false" fbc:chemicalFormula="HO4P">
        <notes>
          <html xmlns="http://www.w3.org/1999/xhtml">
            <p>FORMULA: HO4P</p>
          </html>
        </notes>
      </species>
      <species id="M_pmcoa_c" name="Pimeloyl-CoA" compartment="c" hasOnlySubstanceUnits="false" boundaryCondition="false" constant="false">
        <notes>
          <html xmlns="http://www.w3.org/1999/xhtml"/>
        </notes>
      </species>
      <species id="M_pmtcoa_c" name="Palmitoyl-CoA (n-C16:0CoA)" compartment="c" hasOnlySubstanceUnits="false" boundaryCondition="false" constant="false">
        <notes>
          <html xmlns="http://www.w3.org/1999/xhtml"/>
        </notes>
      </species>
      <species id="M_pnto__R_c" name="(R)-Pantothenate" compartment="c" hasOnlySubstanceUnits="false" boundaryCondition="false" constant="false" fbc:chemicalFormula="C9H16NO5">
        <notes>
          <html xmlns="http://www.w3.org/1999/xhtml">
            <p>FORMULA: C9H16NO5</p>
          </html>
        </notes>
      </species>
      <species id="M_ppaca_c" name="Phosphonoacetaldehyde" compartment="c" hasOnlySubstanceUnits="false" boundaryCondition="false" constant="false">
        <notes>
          <html xmlns="http://www.w3.org/1999/xhtml"/>
        </notes>
      </species>
      <species id="M_ppbng_c" name="Porphobilinogen" compartment="c" hasOnlySubstanceUnits="false" boundaryCondition="false" constant="false">
        <notes>
          <html xmlns="http://www.w3.org/1999/xhtml"/>
        </notes>
      </species>
      <species id="M_ppcoa_c" name="Propanoyl-CoA" compartment="c" hasOnlySubstanceUnits="false" boundaryCondition="false" constant="false" fbc:chemicalFormula="C24H36N7O17P3S">
        <notes>
          <html xmlns="http://www.w3.org/1999/xhtml">
            <p>FORMULA: C24H36N7O17P3S</p>
          </html>
        </notes>
      </species>
      <species id="M_pphn_c" name="Prephenate" compartment="c" hasOnlySubstanceUnits="false" boundaryCondition="false" constant="false" fbc:chemicalFormula="C10H8O6">
        <notes>
          <html xmlns="http://www.w3.org/1999/xhtml">
            <p>FORMULA: C10H8O6</p>
          </html>
        </notes>
      </species>
      <species id="M_ppi_c" name="Diphosphate" compartment="c" hasOnlySubstanceUnits="false" boundaryCondition="false" constant="false" fbc:chemicalFormula="HO7P2">
        <notes>
          <html xmlns="http://www.w3.org/1999/xhtml">
            <p>FORMULA: HO7P2</p>
          </html>
        </notes>
      </species>
      <species id="M_ppn_c" name="Phosphonate" compartment="c" hasOnlySubstanceUnits="false" boundaryCondition="false" constant="false" fbc:chemicalFormula="HO3P">
        <notes>
          <html xmlns="http://www.w3.org/1999/xhtml">
            <p>FORMULA: HO3P</p>
          </html>
        </notes>
      </species>
      <species id="M_ppp9_c" name="Protoporphyrin" compartment="c" hasOnlySubstanceUnits="false" boundaryCondition="false" constant="false" fbc:chemicalFormula="C34H32N4O4">
        <notes>
          <html xmlns="http://www.w3.org/1999/xhtml">
            <p>FORMULA: C34H32N4O4</p>
          </html>
        </notes>
      </species>
      <species id="M_pppg9_c" name="Protoporphyrinogen IX" compartment="c" hasOnlySubstanceUnits="false" boundaryCondition="false" constant="false">
        <notes>
          <html xmlns="http://www.w3.org/1999/xhtml"/>
        </notes>
      </species>
      <species id="M_pppi_c" name="Inorganic triphosphate" compartment="c" hasOnlySubstanceUnits="false" boundaryCondition="false" constant="false">
        <notes>
          <html xmlns="http://www.w3.org/1999/xhtml"/>
        </notes>
      </species>
      <species id="M_pprdn_c" name="I-piperideine" compartment="c" hasOnlySubstanceUnits="false" boundaryCondition="false" constant="false">
        <notes>
          <html xmlns="http://www.w3.org/1999/xhtml"/>
        </notes>
      </species>
      <species id="M_pqs_c" name="2-heptyl-3-hydroxy-4-quinolone" compartment="c" hasOnlySubstanceUnits="false" boundaryCondition="false" constant="false">
        <notes>
          <html xmlns="http://www.w3.org/1999/xhtml"/>
        </notes>
      </species>
      <species id="M_pram_c" name="5-Phospho-beta-D-ribosylamine" compartment="c" hasOnlySubstanceUnits="false" boundaryCondition="false" constant="false">
        <notes>
          <html xmlns="http://www.w3.org/1999/xhtml"/>
        </notes>
      </species>
      <species id="M_pran_c" name="N-(5-Phospho-D-ribosyl)anthranilate" compartment="c" hasOnlySubstanceUnits="false" boundaryCondition="false" constant="false" fbc:chemicalFormula="C12H13NO9P">
        <notes>
          <html xmlns="http://www.w3.org/1999/xhtml">
            <p>FORMULA: C12H13NO9P</p>
          </html>
        </notes>
      </species>
      <species id="M_prbamp_c" name="1-(5-Phosphoribosyl)-AMP" compartment="c" hasOnlySubstanceUnits="false" boundaryCondition="false" constant="false">
        <notes>
          <html xmlns="http://www.w3.org/1999/xhtml"/>
        </notes>
      </species>
      <species id="M_prbatp_c" name="1-(5-Phosphoribosyl)-ATP" compartment="c" hasOnlySubstanceUnits="false" boundaryCondition="false" constant="false">
        <notes>
          <html xmlns="http://www.w3.org/1999/xhtml"/>
        </notes>
      </species>
      <species id="M_pre3a_c" name="Precorrin 3 A" compartment="c" hasOnlySubstanceUnits="false" boundaryCondition="false" constant="false">
        <notes>
          <html xmlns="http://www.w3.org/1999/xhtml"/>
        </notes>
      </species>
      <species id="M_pre3b_c" name="Precorrin 3B" compartment="c" hasOnlySubstanceUnits="false" boundaryCondition="false" constant="false">
        <notes>
          <html xmlns="http://www.w3.org/1999/xhtml"/>
        </notes>
      </species>
      <species id="M_pre4_c" name="Precorrin 4" compartment="c" hasOnlySubstanceUnits="false" boundaryCondition="false" constant="false">
        <notes>
          <html xmlns="http://www.w3.org/1999/xhtml"/>
        </notes>
      </species>
      <species id="M_pre5_c" name="Precorrin 5" compartment="c" hasOnlySubstanceUnits="false" boundaryCondition="false" constant="false">
        <notes>
          <html xmlns="http://www.w3.org/1999/xhtml"/>
        </notes>
      </species>
      <species id="M_pre6a_c" name="Precorrin 6A" compartment="c" hasOnlySubstanceUnits="false" boundaryCondition="false" constant="false">
        <notes>
          <html xmlns="http://www.w3.org/1999/xhtml"/>
        </notes>
      </species>
      <species id="M_pre6b_c" name="Precorrin 6B" compartment="c" hasOnlySubstanceUnits="false" boundaryCondition="false" constant="false">
        <notes>
          <html xmlns="http://www.w3.org/1999/xhtml"/>
        </notes>
      </species>
      <species id="M_pre8_c" name="Precorrin 8" compartment="c" hasOnlySubstanceUnits="false" boundaryCondition="false" constant="false">
        <notes>
          <html xmlns="http://www.w3.org/1999/xhtml"/>
        </notes>
      </species>
      <species id="M_prfp_c" name="1-(5-Phosphoribosyl)-5-[(5-phosphoribosylamino)methylideneamino]imidazole-4-carboxamide" compartment="c" hasOnlySubstanceUnits="false" boundaryCondition="false" constant="false">
        <notes>
          <html xmlns="http://www.w3.org/1999/xhtml"/>
        </notes>
      </species>
      <species id="M_prlp_c" name="5-[(5-phospho-1-deoxyribulos-1-ylamino)methylideneamino]-1-(5-phosphoribosyl)imidazole-4-carboxamide" compartment="c" hasOnlySubstanceUnits="false" boundaryCondition="false" constant="false">
        <notes>
          <html xmlns="http://www.w3.org/1999/xhtml"/>
        </notes>
      </species>
      <species id="M_pro__L_c" name="L-Proline" compartment="c" hasOnlySubstanceUnits="false" boundaryCondition="false" constant="false" fbc:chemicalFormula="C5H9NO2">
        <notes>
          <html xmlns="http://www.w3.org/1999/xhtml">
            <p>FORMULA: C5H9NO2</p>
          </html>
        </notes>
      </species>
      <species id="M_prolb_c" name="proline betaine" compartment="c" hasOnlySubstanceUnits="false" boundaryCondition="false" constant="false">
        <notes>
          <html xmlns="http://www.w3.org/1999/xhtml"/>
        </notes>
      </species>
      <species id="M_protrna_c" name="L-Prolyl-tRNA(Pro)" compartment="c" hasOnlySubstanceUnits="false" boundaryCondition="false" constant="false">
        <notes>
          <html xmlns="http://www.w3.org/1999/xhtml"/>
        </notes>
      </species>
      <species id="M_prpp_c" name="5-Phospho-alpha-D-ribose 1-diphosphate" compartment="c" hasOnlySubstanceUnits="false" boundaryCondition="false" constant="false">
        <notes>
          <html xmlns="http://www.w3.org/1999/xhtml"/>
        </notes>
      </species>
      <species id="M_ps_PA_c" name="phosphatidylserine" compartment="c" hasOnlySubstanceUnits="false" boundaryCondition="false" constant="false">
        <notes>
          <html xmlns="http://www.w3.org/1999/xhtml"/>
        </notes>
      </species>
      <species id="M_psd5p_c" name="Pseudouridine 5&apos;-phosphate" compartment="c" hasOnlySubstanceUnits="false" boundaryCondition="false" constant="false">
        <notes>
          <html xmlns="http://www.w3.org/1999/xhtml"/>
        </notes>
      </species>
      <species id="M_pser__L_c" name="O-Phospho-L-serine" compartment="c" hasOnlySubstanceUnits="false" boundaryCondition="false" constant="false">
        <notes>
          <html xmlns="http://www.w3.org/1999/xhtml"/>
        </notes>
      </species>
      <species id="M_ptrc_c" name="Putrescine" compartment="c" hasOnlySubstanceUnits="false" boundaryCondition="false" constant="false">
        <notes>
          <html xmlns="http://www.w3.org/1999/xhtml"/>
        </notes>
      </species>
      <species id="M_pyam5p_c" name="Pyridoxamine 5&apos;-phosphate" compartment="c" hasOnlySubstanceUnits="false" boundaryCondition="false" constant="false" fbc:chemicalFormula="C8H11N2O5P">
        <notes>
          <html xmlns="http://www.w3.org/1999/xhtml">
            <p>FORMULA: C8H11N2O5P</p>
          </html>
        </notes>
      </species>
      <species id="M_pydam_c" name="Pyridoxamine" compartment="c" hasOnlySubstanceUnits="false" boundaryCondition="false" constant="false" fbc:chemicalFormula="C8H12N2O2">
        <notes>
          <html xmlns="http://www.w3.org/1999/xhtml">
            <p>FORMULA: C8H12N2O2</p>
          </html>
        </notes>
      </species>
      <species id="M_pydx_c" name="Pyridoxal" compartment="c" hasOnlySubstanceUnits="false" boundaryCondition="false" constant="false">
        <notes>
          <html xmlns="http://www.w3.org/1999/xhtml"/>
        </notes>
      </species>
      <species id="M_pydx5p_c" name="Pyridoxal 5&apos;-phosphate" compartment="c" hasOnlySubstanceUnits="false" boundaryCondition="false" constant="false" fbc:chemicalFormula="C8H7NO6P">
        <notes>
          <html xmlns="http://www.w3.org/1999/xhtml">
            <p>FORMULA: C8H7NO6P</p>
          </html>
        </notes>
      </species>
      <species id="M_pydxn_c" name="Pyridoxine" compartment="c" hasOnlySubstanceUnits="false" boundaryCondition="false" constant="false">
        <notes>
          <html xmlns="http://www.w3.org/1999/xhtml"/>
        </notes>
      </species>
      <species id="M_pyo_c" name="pyocyanin" compartment="c" hasOnlySubstanceUnits="false" boundaryCondition="false" constant="false">
        <notes>
          <html xmlns="http://www.w3.org/1999/xhtml"/>
        </notes>
      </species>
      <species id="M_pyr_c" name="Pyruvate" compartment="c" hasOnlySubstanceUnits="false" boundaryCondition="false" constant="false" fbc:chemicalFormula="C3H3O3">
        <notes>
          <html xmlns="http://www.w3.org/1999/xhtml">
            <p>FORMULA: C3H3O3</p>
          </html>
        </notes>
      </species>
      <species id="M_quln_c" name="Quinolinate" compartment="c" hasOnlySubstanceUnits="false" boundaryCondition="false" constant="false">
        <notes>
          <html xmlns="http://www.w3.org/1999/xhtml"/>
        </notes>
      </species>
      <species id="M_r5p_c" name="alpha-D-Ribose 5-phosphate" compartment="c" hasOnlySubstanceUnits="false" boundaryCondition="false" constant="false" fbc:chemicalFormula="C5H9O8P">
        <notes>
          <html xmlns="http://www.w3.org/1999/xhtml">
            <p>FORMULA: C5H9O8P</p>
          </html>
        </notes>
      </species>
      <species id="M_rha1glcnacppund_c" name="Rha-(alpha1,3)-N-acetylglucosamine pyrophosphorylundecaprenol" compartment="c" hasOnlySubstanceUnits="false" boundaryCondition="false" constant="false" fbc:chemicalFormula="3)-N-acetylglucosamine pyrophosphorylundecaprenol">
        <notes>
          <html xmlns="http://www.w3.org/1999/xhtml">
            <p>FORMULA: 3)-N-acetylglucosamine pyrophosphorylundecaprenol</p>
          </html>
        </notes>
      </species>
      <species id="M_rha3glcnacppund_c" name="Rha-(a1,3)-Rha-(a1,3)-Rha-(a1,3)-N-acetylglucosamine pyrophosphorylundecaprenol" compartment="c" hasOnlySubstanceUnits="false" boundaryCondition="false" constant="false">
        <notes>
          <html xmlns="http://www.w3.org/1999/xhtml"/>
        </notes>
      </species>
      <species id="M_rha4glcnacppund_c" name="Rha-(a1,2)-Rha-(a1,3)-Rha-(a1,3)-Rha-(a1,3)-N-acetylglucosamine pyrophosphorylundecaprenol" compartment="c" hasOnlySubstanceUnits="false" boundaryCondition="false" constant="false">
        <notes>
          <html xmlns="http://www.w3.org/1999/xhtml"/>
        </notes>
      </species>
      <species id="M_rib__D_c" name="D-Ribose" compartment="c" hasOnlySubstanceUnits="false" boundaryCondition="false" constant="false">
        <notes>
          <html xmlns="http://www.w3.org/1999/xhtml"/>
        </notes>
      </species>
      <species id="M_ribflv_c" name="Riboflavin" compartment="c" hasOnlySubstanceUnits="false" boundaryCondition="false" constant="false">
        <notes>
          <html xmlns="http://www.w3.org/1999/xhtml"/>
        </notes>
      </species>
      <species id="M_ru5p__D_c" name="D-Ribulose 5-phosphate" compartment="c" hasOnlySubstanceUnits="false" boundaryCondition="false" constant="false">
        <notes>
          <html xmlns="http://www.w3.org/1999/xhtml"/>
        </notes>
      </species>
      <species id="M_s_c" name="Sulfur" compartment="c" hasOnlySubstanceUnits="false" boundaryCondition="false" constant="false" fbc:chemicalFormula="S">
        <notes>
          <html xmlns="http://www.w3.org/1999/xhtml">
            <p>FORMULA: S</p>
          </html>
        </notes>
      </species>
      <species id="M_s7p_c" name="Sedoheptulose 7-phosphate" compartment="c" hasOnlySubstanceUnits="false" boundaryCondition="false" constant="false" fbc:chemicalFormula="C7H13O10P">
        <notes>
          <html xmlns="http://www.w3.org/1999/xhtml">
            <p>FORMULA: C7H13O10P</p>
          </html>
        </notes>
      </species>
      <species id="M_sarcs_c" name="Sarcosine" compartment="c" hasOnlySubstanceUnits="false" boundaryCondition="false" constant="false" fbc:chemicalFormula="C3H7NO2">
        <notes>
          <html xmlns="http://www.w3.org/1999/xhtml">
            <p>FORMULA: C3H7NO2</p>
          </html>
        </notes>
      </species>
      <species id="M_sbzcoa_c" name="O-Succinylbenzoyl-CoA" compartment="c" hasOnlySubstanceUnits="false" boundaryCondition="false" constant="false">
        <notes>
          <html xmlns="http://www.w3.org/1999/xhtml"/>
        </notes>
      </species>
      <species id="M_seln_c" name="Selenide" compartment="c" hasOnlySubstanceUnits="false" boundaryCondition="false" constant="false" fbc:chemicalFormula="HSe">
        <notes>
          <html xmlns="http://www.w3.org/1999/xhtml">
            <p>FORMULA: HSe</p>
          </html>
        </notes>
      </species>
      <species id="M_selnp_c" name="Selenophosphate" compartment="c" hasOnlySubstanceUnits="false" boundaryCondition="false" constant="false">
        <notes>
          <html xmlns="http://www.w3.org/1999/xhtml"/>
        </notes>
      </species>
      <species id="M_ser__D_c" name="D-Serine" compartment="c" hasOnlySubstanceUnits="false" boundaryCondition="false" constant="false" fbc:chemicalFormula="C3H7NO3">
        <notes>
          <html xmlns="http://www.w3.org/1999/xhtml">
            <p>FORMULA: C3H7NO3</p>
          </html>
        </notes>
      </species>
      <species id="M_ser__L_c" name="L-Serine" compartment="c" hasOnlySubstanceUnits="false" boundaryCondition="false" constant="false" fbc:chemicalFormula="C3H7NO3">
        <notes>
          <html xmlns="http://www.w3.org/1999/xhtml">
            <p>FORMULA: C3H7NO3</p>
          </html>
        </notes>
      </species>
      <species id="M_seramp_c" name="L-seryl-AMP" compartment="c" hasOnlySubstanceUnits="false" boundaryCondition="false" constant="false">
        <notes>
          <html xmlns="http://www.w3.org/1999/xhtml"/>
        </notes>
      </species>
      <species id="M_sertrna_c" name="L-Seryl-tRNA(Ser)" compartment="c" hasOnlySubstanceUnits="false" boundaryCondition="false" constant="false">
        <notes>
          <html xmlns="http://www.w3.org/1999/xhtml"/>
        </notes>
      </species>
      <species id="M_shcl_c" name="dihydrosirohydrochlorin" compartment="c" hasOnlySubstanceUnits="false" boundaryCondition="false" constant="false" fbc:chemicalFormula="C42H41N4O16">
        <notes>
          <html xmlns="http://www.w3.org/1999/xhtml">
            <p>FORMULA: C42H41N4O16</p>
          </html>
        </notes>
      </species>
      <species id="M_sheme_c" name="Siroheme" compartment="c" hasOnlySubstanceUnits="false" boundaryCondition="false" constant="false">
        <notes>
          <html xmlns="http://www.w3.org/1999/xhtml"/>
        </notes>
      </species>
      <species id="M_skm_c" name="Shikimate" compartment="c" hasOnlySubstanceUnits="false" boundaryCondition="false" constant="false">
        <notes>
          <html xmlns="http://www.w3.org/1999/xhtml"/>
        </notes>
      </species>
      <species id="M_skm5p_c" name="Shikimate 5-phosphate" compartment="c" hasOnlySubstanceUnits="false" boundaryCondition="false" constant="false">
        <notes>
          <html xmlns="http://www.w3.org/1999/xhtml"/>
        </notes>
      </species>
      <species id="M_sl26da_c" name="N-Succinyl-LL-2,6-diaminoheptanedioate" compartment="c" hasOnlySubstanceUnits="false" boundaryCondition="false" constant="false">
        <notes>
          <html xmlns="http://www.w3.org/1999/xhtml"/>
        </notes>
      </species>
      <species id="M_sl2a6o_c" name="N-Succinyl-2-L-amino-6-oxoheptanedioate" compartment="c" hasOnlySubstanceUnits="false" boundaryCondition="false" constant="false">
        <notes>
          <html xmlns="http://www.w3.org/1999/xhtml"/>
        </notes>
      </species>
      <species id="M_so3_c" name="Sulfite" compartment="c" hasOnlySubstanceUnits="false" boundaryCondition="false" constant="false" fbc:chemicalFormula="O3S">
        <notes>
          <html xmlns="http://www.w3.org/1999/xhtml">
            <p>FORMULA: O3S</p>
          </html>
        </notes>
      </species>
      <species id="M_so4_c" name="Sulfate" compartment="c" hasOnlySubstanceUnits="false" boundaryCondition="false" constant="false" fbc:chemicalFormula="O4S">
        <notes>
          <html xmlns="http://www.w3.org/1999/xhtml">
            <p>FORMULA: O4S</p>
          </html>
        </notes>
      </species>
      <species id="M_spmd_c" name="Spermidine" compartment="c" hasOnlySubstanceUnits="false" boundaryCondition="false" constant="false">
        <notes>
          <html xmlns="http://www.w3.org/1999/xhtml"/>
        </notes>
      </species>
      <species id="M_srch_c" name="sirohydrochlorin" compartment="c" hasOnlySubstanceUnits="false" boundaryCondition="false" constant="false">
        <notes>
          <html xmlns="http://www.w3.org/1999/xhtml"/>
        </notes>
      </species>
      <species id="M_sucbz_c" name="o-Succinylbenzoate" compartment="c" hasOnlySubstanceUnits="false" boundaryCondition="false" constant="false">
        <notes>
          <html xmlns="http://www.w3.org/1999/xhtml"/>
        </notes>
      </species>
      <species id="M_succ_c" name="Succinate" compartment="c" hasOnlySubstanceUnits="false" boundaryCondition="false" constant="false" fbc:chemicalFormula="C4H4O4">
        <notes>
          <html xmlns="http://www.w3.org/1999/xhtml">
            <p>FORMULA: C4H4O4</p>
          </html>
        </notes>
      </species>
      <species id="M_succoa_c" name="Succinyl-CoA" compartment="c" hasOnlySubstanceUnits="false" boundaryCondition="false" constant="false" fbc:chemicalFormula="C25H35N7O19P3S">
        <notes>
          <html xmlns="http://www.w3.org/1999/xhtml">
            <p>FORMULA: C25H35N7O19P3S</p>
          </html>
        </notes>
      </species>
      <species id="M_sucglu_c" name="N2-Succinyl-L-glutamate" compartment="c" hasOnlySubstanceUnits="false" boundaryCondition="false" constant="false">
        <notes>
          <html xmlns="http://www.w3.org/1999/xhtml"/>
        </notes>
      </species>
      <species id="M_suchms_c" name="O-Succinyl-L-homoserine" compartment="c" hasOnlySubstanceUnits="false" boundaryCondition="false" constant="false">
        <notes>
          <html xmlns="http://www.w3.org/1999/xhtml"/>
        </notes>
      </species>
      <species id="M_sucsal_c" name="Succinic semialdehyde" compartment="c" hasOnlySubstanceUnits="false" boundaryCondition="false" constant="false" fbc:chemicalFormula="C4H5O3">
        <notes>
          <html xmlns="http://www.w3.org/1999/xhtml">
            <p>FORMULA: C4H5O3</p>
          </html>
        </notes>
      </species>
      <species id="M_t2ecoa_c" name="trans-2-enoyl-CoA" compartment="c" hasOnlySubstanceUnits="false" boundaryCondition="false" constant="false">
        <notes>
          <html xmlns="http://www.w3.org/1999/xhtml"/>
        </notes>
      </species>
      <species id="M_tag6p__D_c" name="D-Tagatose 6-phosphate" compartment="c" hasOnlySubstanceUnits="false" boundaryCondition="false" constant="false">
        <notes>
          <html xmlns="http://www.w3.org/1999/xhtml"/>
        </notes>
      </species>
      <species id="M_tagdp__D_c" name="D-Tagatose 1,6-biphosphate" compartment="c" hasOnlySubstanceUnits="false" boundaryCondition="false" constant="false">
        <notes>
          <html xmlns="http://www.w3.org/1999/xhtml"/>
        </notes>
      </species>
      <species id="M_taur_c" name="Taurine" compartment="c" hasOnlySubstanceUnits="false" boundaryCondition="false" constant="false" fbc:chemicalFormula="C2H6NO3S">
        <notes>
          <html xmlns="http://www.w3.org/1999/xhtml">
            <p>FORMULA: C2H6NO3S</p>
          </html>
        </notes>
      </species>
      <species id="M_tcynt_c" name="Thiocyanate" compartment="c" hasOnlySubstanceUnits="false" boundaryCondition="false" constant="false" fbc:chemicalFormula="CNS">
        <notes>
          <html xmlns="http://www.w3.org/1999/xhtml">
            <p>FORMULA: CNS</p>
          </html>
        </notes>
      </species>
      <species id="M_tda10CoA_c" name="Trans-2,3-didehydroacyl-CoA (C10)" compartment="c" hasOnlySubstanceUnits="false" boundaryCondition="false" constant="false">
        <notes>
          <html xmlns="http://www.w3.org/1999/xhtml"/>
        </notes>
      </species>
      <species id="M_tda8CoA_c" name="Trans-2,3-didehydroacyl-CoA (C8)" compartment="c" hasOnlySubstanceUnits="false" boundaryCondition="false" constant="false">
        <notes>
          <html xmlns="http://www.w3.org/1999/xhtml"/>
        </notes>
      </species>
      <species id="M_tdcoa_c" name="Tetradecanoyl-CoA (n-C14:0CoA)" compartment="c" hasOnlySubstanceUnits="false" boundaryCondition="false" constant="false">
        <notes>
          <html xmlns="http://www.w3.org/1999/xhtml"/>
        </notes>
      </species>
      <species id="M_tdeACP_c" name="Tetradecenoyl-ACP (n-C14:1ACP)" compartment="c" hasOnlySubstanceUnits="false" boundaryCondition="false" constant="false">
        <notes>
          <html xmlns="http://www.w3.org/1999/xhtml"/>
        </notes>
      </species>
      <species id="M_thbpt_c" name="Tetrahydrobiopterin" compartment="c" hasOnlySubstanceUnits="false" boundaryCondition="false" constant="false">
        <notes>
          <html xmlns="http://www.w3.org/1999/xhtml"/>
        </notes>
      </species>
      <species id="M_thdp_c" name="2,3,4,5-Tetrahydrodipicolinate" compartment="c" hasOnlySubstanceUnits="false" boundaryCondition="false" constant="false">
        <notes>
          <html xmlns="http://www.w3.org/1999/xhtml"/>
        </notes>
      </species>
      <species id="M_thf_c" name="5,6,7,8-Tetrahydrofolate" compartment="c" hasOnlySubstanceUnits="false" boundaryCondition="false" constant="false">
        <notes>
          <html xmlns="http://www.w3.org/1999/xhtml"/>
        </notes>
      </species>
      <species id="M_thfglu_c" name="Tetrahydrofolyl-[Glu](2)" compartment="c" hasOnlySubstanceUnits="false" boundaryCondition="false" constant="false">
        <notes>
          <html xmlns="http://www.w3.org/1999/xhtml"/>
        </notes>
      </species>
      <species id="M_thglu_c" name="Tetrahydropteroyltri-L-glutamate" compartment="c" hasOnlySubstanceUnits="false" boundaryCondition="false" constant="false">
        <notes>
          <html xmlns="http://www.w3.org/1999/xhtml"/>
        </notes>
      </species>
      <species id="M_thm_c" name="Thiamin" compartment="c" hasOnlySubstanceUnits="false" boundaryCondition="false" constant="false">
        <notes>
          <html xmlns="http://www.w3.org/1999/xhtml"/>
        </notes>
      </species>
      <species id="M_thmmp_c" name="Thiamin monophosphate" compartment="c" hasOnlySubstanceUnits="false" boundaryCondition="false" constant="false" fbc:chemicalFormula="C12H16N4O4PS">
        <notes>
          <html xmlns="http://www.w3.org/1999/xhtml">
            <p>FORMULA: C12H16N4O4PS</p>
          </html>
        </notes>
      </species>
      <species id="M_thmpp_c" name="Thiamine diphosphate" compartment="c" hasOnlySubstanceUnits="false" boundaryCondition="false" constant="false" fbc:chemicalFormula="C12H16N4O7P2S">
        <notes>
          <html xmlns="http://www.w3.org/1999/xhtml">
            <p>FORMULA: C12H16N4O7P2S</p>
          </html>
        </notes>
      </species>
      <species id="M_thr__L_c" name="L-Threonine" compartment="c" hasOnlySubstanceUnits="false" boundaryCondition="false" constant="false" fbc:chemicalFormula="C4H9NO3">
        <notes>
          <html xmlns="http://www.w3.org/1999/xhtml">
            <p>FORMULA: C4H9NO3</p>
          </html>
        </notes>
      </species>
      <species id="M_thrtrna_c" name="L-Threonyl-tRNA(Thr)" compartment="c" hasOnlySubstanceUnits="false" boundaryCondition="false" constant="false">
        <notes>
          <html xmlns="http://www.w3.org/1999/xhtml"/>
        </notes>
      </species>
      <species id="M_thymd_c" name="Thymidine" compartment="c" hasOnlySubstanceUnits="false" boundaryCondition="false" constant="false" fbc:chemicalFormula="C10H14N2O5">
        <notes>
          <html xmlns="http://www.w3.org/1999/xhtml">
            <p>FORMULA: C10H14N2O5</p>
          </html>
        </notes>
      </species>
      <species id="M_trdox_c" name="Oxidized thioredoxin" compartment="c" hasOnlySubstanceUnits="false" boundaryCondition="false" constant="false">
        <notes>
          <html xmlns="http://www.w3.org/1999/xhtml"/>
        </notes>
      </species>
      <species id="M_trdrd_c" name="Reduced thioredoxin" compartment="c" hasOnlySubstanceUnits="false" boundaryCondition="false" constant="false">
        <notes>
          <html xmlns="http://www.w3.org/1999/xhtml"/>
        </notes>
      </species>
      <species id="M_tre_c" name="Trehalose" compartment="c" hasOnlySubstanceUnits="false" boundaryCondition="false" constant="false">
        <notes>
          <html xmlns="http://www.w3.org/1999/xhtml"/>
        </notes>
      </species>
      <species id="M_tre6p_c" name="alpha,alpha&apos;-Trehalose 6-phosphate" compartment="c" hasOnlySubstanceUnits="false" boundaryCondition="false" constant="false">
        <notes>
          <html xmlns="http://www.w3.org/1999/xhtml"/>
        </notes>
      </species>
      <species id="M_trnaala_c" name="tRNA(Ala)" compartment="c" hasOnlySubstanceUnits="false" boundaryCondition="false" constant="false">
        <notes>
          <html xmlns="http://www.w3.org/1999/xhtml"/>
        </notes>
      </species>
      <species id="M_trnaarg_c" name="tRNA(Arg)" compartment="c" hasOnlySubstanceUnits="false" boundaryCondition="false" constant="false">
        <notes>
          <html xmlns="http://www.w3.org/1999/xhtml"/>
        </notes>
      </species>
      <species id="M_trnaasp_c" name="tRNA(Asp)" compartment="c" hasOnlySubstanceUnits="false" boundaryCondition="false" constant="false">
        <notes>
          <html xmlns="http://www.w3.org/1999/xhtml"/>
        </notes>
      </species>
      <species id="M_trnacys_c" name="tRNA(Cys)" compartment="c" hasOnlySubstanceUnits="false" boundaryCondition="false" constant="false">
        <notes>
          <html xmlns="http://www.w3.org/1999/xhtml"/>
        </notes>
      </species>
      <species id="M_trnaglu_c" name="tRNA (Glu)" compartment="c" hasOnlySubstanceUnits="false" boundaryCondition="false" constant="false">
        <notes>
          <html xmlns="http://www.w3.org/1999/xhtml"/>
        </notes>
      </species>
      <species id="M_trnagly_c" name="tRNA(Gly)" compartment="c" hasOnlySubstanceUnits="false" boundaryCondition="false" constant="false">
        <notes>
          <html xmlns="http://www.w3.org/1999/xhtml"/>
        </notes>
      </species>
      <species id="M_trnahis_c" name="tRNA(His)" compartment="c" hasOnlySubstanceUnits="false" boundaryCondition="false" constant="false">
        <notes>
          <html xmlns="http://www.w3.org/1999/xhtml"/>
        </notes>
      </species>
      <species id="M_trnaile_c" name="tRNA(Ile)" compartment="c" hasOnlySubstanceUnits="false" boundaryCondition="false" constant="false">
        <notes>
          <html xmlns="http://www.w3.org/1999/xhtml"/>
        </notes>
      </species>
      <species id="M_trnaleu_c" name="tRNA(Leu)" compartment="c" hasOnlySubstanceUnits="false" boundaryCondition="false" constant="false">
        <notes>
          <html xmlns="http://www.w3.org/1999/xhtml"/>
        </notes>
      </species>
      <species id="M_trnalys_c" name="tRNA(Lys)" compartment="c" hasOnlySubstanceUnits="false" boundaryCondition="false" constant="false">
        <notes>
          <html xmlns="http://www.w3.org/1999/xhtml"/>
        </notes>
      </species>
      <species id="M_trnamet_c" name="tRNA(Met)" compartment="c" hasOnlySubstanceUnits="false" boundaryCondition="false" constant="false">
        <notes>
          <html xmlns="http://www.w3.org/1999/xhtml"/>
        </notes>
      </species>
      <species id="M_trnaphe_c" name="tRNA(Phe)" compartment="c" hasOnlySubstanceUnits="false" boundaryCondition="false" constant="false">
        <notes>
          <html xmlns="http://www.w3.org/1999/xhtml"/>
        </notes>
      </species>
      <species id="M_trnapro_c" name="tRNA(Pro)" compartment="c" hasOnlySubstanceUnits="false" boundaryCondition="false" constant="false">
        <notes>
          <html xmlns="http://www.w3.org/1999/xhtml"/>
        </notes>
      </species>
      <species id="M_trnaser_c" name="tRNA(Ser)" compartment="c" hasOnlySubstanceUnits="false" boundaryCondition="false" constant="false">
        <notes>
          <html xmlns="http://www.w3.org/1999/xhtml"/>
        </notes>
      </species>
      <species id="M_trnathr_c" name="tRNA(Thr)" compartment="c" hasOnlySubstanceUnits="false" boundaryCondition="false" constant="false">
        <notes>
          <html xmlns="http://www.w3.org/1999/xhtml"/>
        </notes>
      </species>
      <species id="M_trnatrp_c" name="tRNA(Trp)" compartment="c" hasOnlySubstanceUnits="false" boundaryCondition="false" constant="false">
        <notes>
          <html xmlns="http://www.w3.org/1999/xhtml"/>
        </notes>
      </species>
      <species id="M_trnatyr_c" name="tRNA(Tyr)" compartment="c" hasOnlySubstanceUnits="false" boundaryCondition="false" constant="false">
        <notes>
          <html xmlns="http://www.w3.org/1999/xhtml"/>
        </notes>
      </species>
      <species id="M_trnaval_c" name="tRNA(Val)" compartment="c" hasOnlySubstanceUnits="false" boundaryCondition="false" constant="false">
        <notes>
          <html xmlns="http://www.w3.org/1999/xhtml"/>
        </notes>
      </species>
      <species id="M_trp__L_c" name="L-Tryptophan" compartment="c" hasOnlySubstanceUnits="false" boundaryCondition="false" constant="false" fbc:chemicalFormula="C11H12N2O2">
        <notes>
          <html xmlns="http://www.w3.org/1999/xhtml">
            <p>FORMULA: C11H12N2O2</p>
          </html>
        </notes>
      </species>
      <species id="M_trptrna_c" name="L-Tryptophanyl-tRNA(Trp)" compartment="c" hasOnlySubstanceUnits="false" boundaryCondition="false" constant="false">
        <notes>
          <html xmlns="http://www.w3.org/1999/xhtml"/>
        </notes>
      </species>
      <species id="M_tsul_c" name="Thiosulfate" compartment="c" hasOnlySubstanceUnits="false" boundaryCondition="false" constant="false">
        <notes>
          <html xmlns="http://www.w3.org/1999/xhtml"/>
        </notes>
      </species>
      <species id="M_ttda10CoA_c" name="trans,trans-2,3,4,5-tetradehydroacyl-CoA (C10)" compartment="c" hasOnlySubstanceUnits="false" boundaryCondition="false" constant="false">
        <notes>
          <html xmlns="http://www.w3.org/1999/xhtml"/>
        </notes>
      </species>
      <species id="M_ttda8CoA_c" name="trans,trans-2,3,4,5-tetradehydroacyl-CoA (C8)" compartment="c" hasOnlySubstanceUnits="false" boundaryCondition="false" constant="false">
        <notes>
          <html xmlns="http://www.w3.org/1999/xhtml"/>
        </notes>
      </species>
      <species id="M_ttdca_c" name="tetradecanoate (C14:0)" compartment="c" hasOnlySubstanceUnits="false" boundaryCondition="false" constant="false">
        <notes>
          <html xmlns="http://www.w3.org/1999/xhtml"/>
        </notes>
      </species>
      <species id="M_tyr__L_c" name="L-Tyrosine" compartment="c" hasOnlySubstanceUnits="false" boundaryCondition="false" constant="false" fbc:chemicalFormula="C9H11NO3">
        <notes>
          <html xmlns="http://www.w3.org/1999/xhtml">
            <p>FORMULA: C9H11NO3</p>
          </html>
        </notes>
      </species>
      <species id="M_tyrtrna_c" name="L-Tyrosyl-tRNA(Tyr)" compartment="c" hasOnlySubstanceUnits="false" boundaryCondition="false" constant="false">
        <notes>
          <html xmlns="http://www.w3.org/1999/xhtml"/>
        </notes>
      </species>
      <species id="M_uaagmda_c" name="Undecaprenyl-diphospho-N-acetylmuramoyl-(N-acetylglucosamine)-L-alanyl-D-glutamyl-meso-2,6-diaminopimeloyl-D-alanyl-D-alanine" compartment="c" hasOnlySubstanceUnits="false" boundaryCondition="false" constant="false">
        <notes>
          <html xmlns="http://www.w3.org/1999/xhtml"/>
        </notes>
      </species>
      <species id="M_uaccg_c" name="UDP-N-acetyl-3-O-(1-carboxyvinyl)-D-glucosamine" compartment="c" hasOnlySubstanceUnits="false" boundaryCondition="false" constant="false">
        <notes>
          <html xmlns="http://www.w3.org/1999/xhtml"/>
        </notes>
      </species>
      <species id="M_uacfuc_c" name="UDP-N-acetyl fucosamine" compartment="c" hasOnlySubstanceUnits="false" boundaryCondition="false" constant="false">
        <notes>
          <html xmlns="http://www.w3.org/1999/xhtml"/>
        </notes>
      </species>
      <species id="M_uacgala_c" name="UDP-N-acetyl-D-galactosamine" compartment="c" hasOnlySubstanceUnits="false" boundaryCondition="false" constant="false">
        <notes>
          <html xmlns="http://www.w3.org/1999/xhtml"/>
        </notes>
      </species>
      <species id="M_uacgam_c" name="UDP-N-acetyl-D-glucosamine" compartment="c" hasOnlySubstanceUnits="false" boundaryCondition="false" constant="false">
        <notes>
          <html xmlns="http://www.w3.org/1999/xhtml"/>
        </notes>
      </species>
      <species id="M_uacmam_c" name="UDP-N-acetyl-D-mannosamine" compartment="c" hasOnlySubstanceUnits="false" boundaryCondition="false" constant="false">
        <notes>
          <html xmlns="http://www.w3.org/1999/xhtml"/>
        </notes>
      </species>
      <species id="M_uacman_LSQBKT_2NAc_ASTER__RSQBKT_A_c" name="UDP-N-acetyl-D-mannosamine (2NAc(CH3C=NH)) acid" compartment="c" hasOnlySubstanceUnits="false" boundaryCondition="false" constant="false">
        <notes>
          <html xmlns="http://www.w3.org/1999/xhtml"/>
        </notes>
      </species>
      <species id="M_uacman_LSQBKT_2NAc3N_RSQBKT_A_c" name="UDP-N-acetyl-D-mannosamine (2NAc3N) acid" compartment="c" hasOnlySubstanceUnits="false" boundaryCondition="false" constant="false">
        <notes>
          <html xmlns="http://www.w3.org/1999/xhtml"/>
        </notes>
      </species>
      <species id="M_uacman_LSQBKT_2NAc3NAc_RSQBKT_A_c" name="UDP-N-acetyl-D-manosamine (2NAc3NAc) acid" compartment="c" hasOnlySubstanceUnits="false" boundaryCondition="false" constant="false">
        <notes>
          <html xmlns="http://www.w3.org/1999/xhtml"/>
        </notes>
      </species>
      <species id="M_uacman3N_c" name="UDP-N-acetyl-D-mannosamine-3-N" compartment="c" hasOnlySubstanceUnits="false" boundaryCondition="false" constant="false">
        <notes>
          <html xmlns="http://www.w3.org/1999/xhtml"/>
        </notes>
      </species>
      <species id="M_uagmda_c" name="Undecaprenyl-diphospho-N-acetylmuramoyl-L-alanyl-D-glutamyl-meso-2,6-diaminopimeloyl-D-alanyl-D-alanine" compartment="c" hasOnlySubstanceUnits="false" boundaryCondition="false" constant="false">
        <notes>
          <html xmlns="http://www.w3.org/1999/xhtml"/>
        </notes>
      </species>
      <species id="M_uama_c" name="UDP-N-acetylmuramoyl-L-alanine" compartment="c" hasOnlySubstanceUnits="false" boundaryCondition="false" constant="false">
        <notes>
          <html xmlns="http://www.w3.org/1999/xhtml"/>
        </notes>
      </species>
      <species id="M_uamag_c" name="UDP-N-acetylmuramoyl-L-alanyl-D-glutamate" compartment="c" hasOnlySubstanceUnits="false" boundaryCondition="false" constant="false">
        <notes>
          <html xmlns="http://www.w3.org/1999/xhtml"/>
        </notes>
      </species>
      <species id="M_uamr_c" name="UDP-N-acetylmuramate" compartment="c" hasOnlySubstanceUnits="false" boundaryCondition="false" constant="false">
        <notes>
          <html xmlns="http://www.w3.org/1999/xhtml"/>
        </notes>
      </species>
      <species id="M_ubq8_c" name="Ubiquinone-8" compartment="c" hasOnlySubstanceUnits="false" boundaryCondition="false" constant="false">
        <notes>
          <html xmlns="http://www.w3.org/1999/xhtml"/>
        </notes>
      </species>
      <species id="M_ubq8h_c" name="semiquinone-8" compartment="c" hasOnlySubstanceUnits="false" boundaryCondition="false" constant="false">
        <notes>
          <html xmlns="http://www.w3.org/1999/xhtml"/>
        </notes>
      </species>
      <species id="M_ubq8h2_c" name="Ubiquinol-8" compartment="c" hasOnlySubstanceUnits="false" boundaryCondition="false" constant="false">
        <notes>
          <html xmlns="http://www.w3.org/1999/xhtml"/>
        </notes>
      </species>
      <species id="M_ubq9_c" name="ubiquinone-9" compartment="c" hasOnlySubstanceUnits="false" boundaryCondition="false" constant="false">
        <notes>
          <html xmlns="http://www.w3.org/1999/xhtml"/>
        </notes>
      </species>
      <species id="M_udcp_c" name="Undecaprenol" compartment="c" hasOnlySubstanceUnits="false" boundaryCondition="false" constant="false">
        <notes>
          <html xmlns="http://www.w3.org/1999/xhtml"/>
        </notes>
      </species>
      <species id="M_udcpdp_c" name="Undecaprenyl diphosphate" compartment="c" hasOnlySubstanceUnits="false" boundaryCondition="false" constant="false">
        <notes>
          <html xmlns="http://www.w3.org/1999/xhtml"/>
        </notes>
      </species>
      <species id="M_udcpp_c" name="Undecaprenyl phosphate" compartment="c" hasOnlySubstanceUnits="false" boundaryCondition="false" constant="false">
        <notes>
          <html xmlns="http://www.w3.org/1999/xhtml"/>
        </notes>
      </species>
      <species id="M_udcppf_c" name="Fuc2NAc-PP-Undecaprenyl" compartment="c" hasOnlySubstanceUnits="false" boundaryCondition="false" constant="false">
        <notes>
          <html xmlns="http://www.w3.org/1999/xhtml"/>
        </notes>
      </species>
      <species id="M_udcppfm_c" name="Man(2NAc3NAc)A-(beta1,3)-Fuc2NAc-PP-Undecaprenyl" compartment="c" hasOnlySubstanceUnits="false" boundaryCondition="false" constant="false">
        <notes>
          <html xmlns="http://www.w3.org/1999/xhtml"/>
        </notes>
      </species>
      <species id="M_udcppfmm_c" name="Man(2NAc3N)(3,-CH3C=NH)A-(beta1,4)-Man(2NAc3NAc)A-(beta1,3)-Fuc2NAc-PP-Undecaprenyl" compartment="c" hasOnlySubstanceUnits="false" boundaryCondition="false" constant="false" fbc:chemicalFormula="-CH3C=NH)A-(beta1">
        <notes>
          <html xmlns="http://www.w3.org/1999/xhtml">
            <p>FORMULA: -CH3C=NH)A-(beta1</p>
          </html>
        </notes>
      </species>
      <species id="M_udp_c" name="UDP" compartment="c" hasOnlySubstanceUnits="false" boundaryCondition="false" constant="false" fbc:chemicalFormula="C9H11N2O12P2">
        <notes>
          <html xmlns="http://www.w3.org/1999/xhtml">
            <p>FORMULA: C9H11N2O12P2</p>
          </html>
        </notes>
      </species>
      <species id="M_udpg_c" name="UDPglucose" compartment="c" hasOnlySubstanceUnits="false" boundaryCondition="false" constant="false">
        <notes>
          <html xmlns="http://www.w3.org/1999/xhtml"/>
        </notes>
      </species>
      <species id="M_udpgal_c" name="UDPgalactose" compartment="c" hasOnlySubstanceUnits="false" boundaryCondition="false" constant="false">
        <notes>
          <html xmlns="http://www.w3.org/1999/xhtml"/>
        </notes>
      </species>
      <species id="M_udpglcur_c" name="UDP-D-glucuronate" compartment="c" hasOnlySubstanceUnits="false" boundaryCondition="false" constant="false">
        <notes>
          <html xmlns="http://www.w3.org/1999/xhtml"/>
        </notes>
      </species>
      <species id="M_ugmd_c" name="UDP-N-acetylmuramoyl-L-alanyl-D-gamma-glutamyl-meso-2,6-diaminopimelate" compartment="c" hasOnlySubstanceUnits="false" boundaryCondition="false" constant="false">
        <notes>
          <html xmlns="http://www.w3.org/1999/xhtml"/>
        </notes>
      </species>
      <species id="M_ugmda_c" name="UDP-N-acetylmuramoyl-L-alanyl-D-glutamyl-meso-2,6-diaminopimeloyl-D-alanyl-D-alanine" compartment="c" hasOnlySubstanceUnits="false" boundaryCondition="false" constant="false" fbc:chemicalFormula="6-diaminopimeloyl-D-alanyl-D-alanine">
        <notes>
          <html xmlns="http://www.w3.org/1999/xhtml">
            <p>FORMULA: 6-diaminopimeloyl-D-alanyl-D-alanine</p>
          </html>
        </notes>
      </species>
      <species id="M_ump_c" name="UMP" compartment="c" hasOnlySubstanceUnits="false" boundaryCondition="false" constant="false" fbc:chemicalFormula="C9H11N2O9P">
        <notes>
          <html xmlns="http://www.w3.org/1999/xhtml">
            <p>FORMULA: C9H11N2O9P</p>
          </html>
        </notes>
      </species>
      <species id="M_uppg3_c" name="Uroporphyrinogen III" compartment="c" hasOnlySubstanceUnits="false" boundaryCondition="false" constant="false">
        <notes>
          <html xmlns="http://www.w3.org/1999/xhtml"/>
        </notes>
      </species>
      <species id="M_ura_c" name="Uracil" compartment="c" hasOnlySubstanceUnits="false" boundaryCondition="false" constant="false">
        <notes>
          <html xmlns="http://www.w3.org/1999/xhtml"/>
        </notes>
      </species>
      <species id="M_urate_c" name="Urate" compartment="c" hasOnlySubstanceUnits="false" boundaryCondition="false" constant="false">
        <notes>
          <html xmlns="http://www.w3.org/1999/xhtml"/>
        </notes>
      </species>
      <species id="M_urcan_c" name="Urocanate" compartment="c" hasOnlySubstanceUnits="false" boundaryCondition="false" constant="false" fbc:chemicalFormula="C6H5N2O2">
        <notes>
          <html xmlns="http://www.w3.org/1999/xhtml">
            <p>FORMULA: C6H5N2O2</p>
          </html>
        </notes>
      </species>
      <species id="M_urdglyc_c" name="(-)-Ureidoglycolate" compartment="c" hasOnlySubstanceUnits="false" boundaryCondition="false" constant="false">
        <notes>
          <html xmlns="http://www.w3.org/1999/xhtml"/>
        </notes>
      </species>
      <species id="M_urea_c" name="Urea" compartment="c" hasOnlySubstanceUnits="false" boundaryCondition="false" constant="false">
        <notes>
          <html xmlns="http://www.w3.org/1999/xhtml"/>
        </notes>
      </species>
      <species id="M_uri_c" name="Uridine" compartment="c" hasOnlySubstanceUnits="false" boundaryCondition="false" constant="false">
        <notes>
          <html xmlns="http://www.w3.org/1999/xhtml"/>
        </notes>
      </species>
      <species id="M_utp_c" name="UTP" compartment="c" hasOnlySubstanceUnits="false" boundaryCondition="false" constant="false" fbc:chemicalFormula="C9H11N2O15P3">
        <notes>
          <html xmlns="http://www.w3.org/1999/xhtml">
            <p>FORMULA: C9H11N2O15P3</p>
          </html>
        </notes>
      </species>
      <species id="M_val__L_c" name="L-Valine" compartment="c" hasOnlySubstanceUnits="false" boundaryCondition="false" constant="false" fbc:chemicalFormula="C5H11NO2">
        <notes>
          <html xmlns="http://www.w3.org/1999/xhtml">
            <p>FORMULA: C5H11NO2</p>
          </html>
        </notes>
      </species>
      <species id="M_valtrna_c" name="L-Valyl-tRNA(Val)" compartment="c" hasOnlySubstanceUnits="false" boundaryCondition="false" constant="false">
        <notes>
          <html xmlns="http://www.w3.org/1999/xhtml"/>
        </notes>
      </species>
      <species id="M_xan_c" name="Xanthine" compartment="c" hasOnlySubstanceUnits="false" boundaryCondition="false" constant="false" fbc:chemicalFormula="C5H4N4O2">
        <notes>
          <html xmlns="http://www.w3.org/1999/xhtml">
            <p>FORMULA: C5H4N4O2</p>
          </html>
        </notes>
      </species>
      <species id="M_xmp_c" name="Xanthosine 5&apos;-phosphate" compartment="c" hasOnlySubstanceUnits="false" boundaryCondition="false" constant="false" fbc:chemicalFormula="C10H11N4O9P">
        <notes>
          <html xmlns="http://www.w3.org/1999/xhtml">
            <p>FORMULA: C10H11N4O9P</p>
          </html>
        </notes>
      </species>
      <species id="M_xtsn_c" name="Xanthosine" compartment="c" hasOnlySubstanceUnits="false" boundaryCondition="false" constant="false">
        <notes>
          <html xmlns="http://www.w3.org/1999/xhtml"/>
        </notes>
      </species>
      <species id="M_xu5p__D_c" name="D-Xylulose 5-phosphate" compartment="c" hasOnlySubstanceUnits="false" boundaryCondition="false" constant="false">
        <notes>
          <html xmlns="http://www.w3.org/1999/xhtml"/>
        </notes>
      </species>
      <species id="M_xyl__D_c" name="D-Xylose" compartment="c" hasOnlySubstanceUnits="false" boundaryCondition="false" constant="false">
        <notes>
          <html xmlns="http://www.w3.org/1999/xhtml"/>
        </notes>
      </species>
      <species id="M_xylu__D_c" name="D-Xylulose" compartment="c" hasOnlySubstanceUnits="false" boundaryCondition="false" constant="false">
        <notes>
          <html xmlns="http://www.w3.org/1999/xhtml"/>
        </notes>
      </species>
      <species id="M_zn2_c" name="Zinc" compartment="c" hasOnlySubstanceUnits="false" boundaryCondition="false" constant="false" fbc:chemicalFormula="Zn">
        <notes>
          <html xmlns="http://www.w3.org/1999/xhtml">
            <p>FORMULA: Zn</p>
          </html>
        </notes>
      </species>
      <species id="M_2dhglcn_e" name="2-Dehydro-D-gluconate" compartment="e" hasOnlySubstanceUnits="false" boundaryCondition="false" constant="false">
        <notes>
          <html xmlns="http://www.w3.org/1999/xhtml"/>
        </notes>
      </species>
      <species id="M_4abut_e" name="4-Aminobutanoate" compartment="e" hasOnlySubstanceUnits="false" boundaryCondition="false" constant="false" fbc:chemicalFormula="C4H9NO2">
        <notes>
          <html xmlns="http://www.w3.org/1999/xhtml">
            <p>FORMULA: C4H9NO2</p>
          </html>
        </notes>
      </species>
      <species id="M_4hbz_e" name="4-Hydroxybenzoate" compartment="e" hasOnlySubstanceUnits="false" boundaryCondition="false" constant="false" fbc:chemicalFormula="C7H5O3">
        <notes>
          <html xmlns="http://www.w3.org/1999/xhtml">
            <p>FORMULA: C7H5O3</p>
          </html>
        </notes>
      </species>
      <species id="M_5mta_e" name="5-Methylthioadenosine" compartment="e" hasOnlySubstanceUnits="false" boundaryCondition="false" constant="false" fbc:chemicalFormula="C11H15N5O3S">
        <notes>
          <html xmlns="http://www.w3.org/1999/xhtml">
            <p>FORMULA: C11H15N5O3S</p>
          </html>
        </notes>
      </species>
      <species id="M_PA_LPS_A_e" name="Pseudomonas aeruginosa A-band lipopolysaccharide" compartment="e" hasOnlySubstanceUnits="false" boundaryCondition="false" constant="false">
        <notes>
          <html xmlns="http://www.w3.org/1999/xhtml"/>
        </notes>
      </species>
      <species id="M_abtn_e" name="Aerobactin" compartment="e" hasOnlySubstanceUnits="false" boundaryCondition="false" constant="false">
        <notes>
          <html xmlns="http://www.w3.org/1999/xhtml"/>
        </notes>
      </species>
      <species id="M_ac_e" name="Acetate" compartment="e" hasOnlySubstanceUnits="false" boundaryCondition="false" constant="false" fbc:chemicalFormula="C2H3O2">
        <notes>
          <html xmlns="http://www.w3.org/1999/xhtml">
            <p>FORMULA: C2H3O2</p>
          </html>
        </notes>
      </species>
      <species id="M_acald_e" name="Acetaldehyde" compartment="e" hasOnlySubstanceUnits="false" boundaryCondition="false" constant="false" fbc:chemicalFormula="C2H4O">
        <notes>
          <html xmlns="http://www.w3.org/1999/xhtml">
            <p>FORMULA: C2H4O</p>
          </html>
        </notes>
      </species>
      <species id="M_ade_e" name="Adenine" compartment="e" hasOnlySubstanceUnits="false" boundaryCondition="false" constant="false" fbc:chemicalFormula="C5H5N5">
        <notes>
          <html xmlns="http://www.w3.org/1999/xhtml">
            <p>FORMULA: C5H5N5</p>
          </html>
        </notes>
      </species>
      <species id="M_agm_e" name="Agmatine" compartment="e" hasOnlySubstanceUnits="false" boundaryCondition="false" constant="false" fbc:chemicalFormula="C5H16N4">
        <notes>
          <html xmlns="http://www.w3.org/1999/xhtml">
            <p>FORMULA: C5H16N4</p>
          </html>
        </notes>
      </species>
      <species id="M_akg_e" name="2-Oxoglutarate" compartment="e" hasOnlySubstanceUnits="false" boundaryCondition="false" constant="false" fbc:chemicalFormula="C5H4O5">
        <notes>
          <html xmlns="http://www.w3.org/1999/xhtml">
            <p>FORMULA: C5H4O5</p>
          </html>
        </notes>
      </species>
      <species id="M_ala__B_e" name="beta-Alanine" compartment="e" hasOnlySubstanceUnits="false" boundaryCondition="false" constant="false" fbc:chemicalFormula="C3H7NO2">
        <notes>
          <html xmlns="http://www.w3.org/1999/xhtml">
            <p>FORMULA: C3H7NO2</p>
          </html>
        </notes>
      </species>
      <species id="M_ala__D_e" name="D-Alanine" compartment="e" hasOnlySubstanceUnits="false" boundaryCondition="false" constant="false" fbc:chemicalFormula="C3H7NO2">
        <notes>
          <html xmlns="http://www.w3.org/1999/xhtml">
            <p>FORMULA: C3H7NO2</p>
          </html>
        </notes>
      </species>
      <species id="M_ala__L_e" name="L-Alanine" compartment="e" hasOnlySubstanceUnits="false" boundaryCondition="false" constant="false" fbc:chemicalFormula="C3H7NO2">
        <notes>
          <html xmlns="http://www.w3.org/1999/xhtml">
            <p>FORMULA: C3H7NO2</p>
          </html>
        </notes>
      </species>
      <species id="M_algna_e" name="Acetylated Alginate" compartment="e" hasOnlySubstanceUnits="false" boundaryCondition="false" constant="false">
        <notes>
          <html xmlns="http://www.w3.org/1999/xhtml"/>
        </notes>
      </species>
      <species id="M_alltn_e" name="Allantoin" compartment="e" hasOnlySubstanceUnits="false" boundaryCondition="false" constant="false">
        <notes>
          <html xmlns="http://www.w3.org/1999/xhtml"/>
        </notes>
      </species>
      <species id="M_arg__L_e" name="L-Arginine" compartment="e" hasOnlySubstanceUnits="false" boundaryCondition="false" constant="false" fbc:chemicalFormula="C6H15N4O2">
        <notes>
          <html xmlns="http://www.w3.org/1999/xhtml">
            <p>FORMULA: C6H15N4O2</p>
          </html>
        </notes>
      </species>
      <species id="M_ascb_e" name="L-Ascorbate" compartment="e" hasOnlySubstanceUnits="false" boundaryCondition="false" constant="false" fbc:chemicalFormula="C6H7O6">
        <notes>
          <html xmlns="http://www.w3.org/1999/xhtml">
            <p>FORMULA: C6H7O6</p>
          </html>
        </notes>
      </species>
      <species id="M_asn__L_e" name="L-Asparagine" compartment="e" hasOnlySubstanceUnits="false" boundaryCondition="false" constant="false" fbc:chemicalFormula="C4H8N2O3">
        <notes>
          <html xmlns="http://www.w3.org/1999/xhtml">
            <p>FORMULA: C4H8N2O3</p>
          </html>
        </notes>
      </species>
      <species id="M_asp__L_e" name="L-Aspartate" compartment="e" hasOnlySubstanceUnits="false" boundaryCondition="false" constant="false" fbc:chemicalFormula="C4H6NO4">
        <notes>
          <html xmlns="http://www.w3.org/1999/xhtml">
            <p>FORMULA: C4H6NO4</p>
          </html>
        </notes>
      </species>
      <species id="M_btd__RR_e" name="(R,R)-2,3-Butanediol" compartment="e" hasOnlySubstanceUnits="false" boundaryCondition="false" constant="false">
        <notes>
          <html xmlns="http://www.w3.org/1999/xhtml"/>
        </notes>
      </species>
      <species id="M_buts_e" name="butanesulfonate" compartment="e" hasOnlySubstanceUnits="false" boundaryCondition="false" constant="false">
        <notes>
          <html xmlns="http://www.w3.org/1999/xhtml"/>
        </notes>
      </species>
      <species id="M_cd2_e" name="Cadmium" compartment="e" hasOnlySubstanceUnits="false" boundaryCondition="false" constant="false">
        <notes>
          <html xmlns="http://www.w3.org/1999/xhtml"/>
        </notes>
      </species>
      <species id="M_cellb_e" name="cellobiose" compartment="e" hasOnlySubstanceUnits="false" boundaryCondition="false" constant="false">
        <notes>
          <html xmlns="http://www.w3.org/1999/xhtml"/>
        </notes>
      </species>
      <species id="M_chol_e" name="Choline" compartment="e" hasOnlySubstanceUnits="false" boundaryCondition="false" constant="false">
        <notes>
          <html xmlns="http://www.w3.org/1999/xhtml"/>
        </notes>
      </species>
      <species id="M_cit_e" name="Citrate" compartment="e" hasOnlySubstanceUnits="false" boundaryCondition="false" constant="false">
        <notes>
          <html xmlns="http://www.w3.org/1999/xhtml"/>
        </notes>
      </species>
      <species id="M_co2_e" name="CO2" compartment="e" hasOnlySubstanceUnits="false" boundaryCondition="false" constant="false" fbc:chemicalFormula="CO2">
        <notes>
          <html xmlns="http://www.w3.org/1999/xhtml">
            <p>FORMULA: CO2</p>
          </html>
        </notes>
      </species>
      <species id="M_cobalt2_e" name="Co2+" compartment="e" hasOnlySubstanceUnits="false" boundaryCondition="false" constant="false" fbc:chemicalFormula="Co">
        <notes>
          <html xmlns="http://www.w3.org/1999/xhtml">
            <p>FORMULA: Co</p>
          </html>
        </notes>
      </species>
      <species id="M_crn_e" name="L-Carnitine" compartment="e" hasOnlySubstanceUnits="false" boundaryCondition="false" constant="false">
        <notes>
          <html xmlns="http://www.w3.org/1999/xhtml"/>
        </notes>
      </species>
      <species id="M_csn_e" name="Cytosine" compartment="e" hasOnlySubstanceUnits="false" boundaryCondition="false" constant="false">
        <notes>
          <html xmlns="http://www.w3.org/1999/xhtml"/>
        </notes>
      </species>
      <species id="M_cu2_e" name="Cu2+" compartment="e" hasOnlySubstanceUnits="false" boundaryCondition="false" constant="false">
        <notes>
          <html xmlns="http://www.w3.org/1999/xhtml"/>
        </notes>
      </species>
      <species id="M_cys__L_e" name="L-Cysteine" compartment="e" hasOnlySubstanceUnits="false" boundaryCondition="false" constant="false" fbc:chemicalFormula="C3H7NO2S">
        <notes>
          <html xmlns="http://www.w3.org/1999/xhtml">
            <p>FORMULA: C3H7NO2S</p>
          </html>
        </notes>
      </species>
      <species id="M_cyst__L_e" name="L-Cystine" compartment="e" hasOnlySubstanceUnits="false" boundaryCondition="false" constant="false" fbc:chemicalFormula="C6H12N2O4S2">
        <notes>
          <html xmlns="http://www.w3.org/1999/xhtml">
            <p>FORMULA: C6H12N2O4S2</p>
          </html>
        </notes>
      </species>
      <species id="M_dad__5_e" name="5&apos;-Deoxyadenosine" compartment="e" hasOnlySubstanceUnits="false" boundaryCondition="false" constant="false">
        <notes>
          <html xmlns="http://www.w3.org/1999/xhtml"/>
        </notes>
      </species>
      <species id="M_eths_e" name="ethanesulfonate" compartment="e" hasOnlySubstanceUnits="false" boundaryCondition="false" constant="false">
        <notes>
          <html xmlns="http://www.w3.org/1999/xhtml"/>
        </notes>
      </species>
      <species id="M_etoh_e" name="Ethanol" compartment="e" hasOnlySubstanceUnits="false" boundaryCondition="false" constant="false">
        <notes>
          <html xmlns="http://www.w3.org/1999/xhtml"/>
        </notes>
      </species>
      <species id="M_fe2_e" name="Fe2+" compartment="e" hasOnlySubstanceUnits="false" boundaryCondition="false" constant="false" fbc:chemicalFormula="Fe">
        <notes>
          <html xmlns="http://www.w3.org/1999/xhtml">
            <p>FORMULA: Fe</p>
          </html>
        </notes>
      </species>
      <species id="M_fe3_e" name="Fe3+" compartment="e" hasOnlySubstanceUnits="false" boundaryCondition="false" constant="false" fbc:chemicalFormula="Fe">
        <notes>
          <html xmlns="http://www.w3.org/1999/xhtml">
            <p>FORMULA: Fe</p>
          </html>
        </notes>
      </species>
      <species id="M_feenter_e" name="Fe-enterobactin" compartment="e" hasOnlySubstanceUnits="false" boundaryCondition="false" constant="false">
        <notes>
          <html xmlns="http://www.w3.org/1999/xhtml"/>
        </notes>
      </species>
      <species id="M_ferrich_e" name="Ferrichrome" compartment="e" hasOnlySubstanceUnits="false" boundaryCondition="false" constant="false" fbc:chemicalFormula="C24H38FeN9O11">
        <notes>
          <html xmlns="http://www.w3.org/1999/xhtml">
            <p>FORMULA: C24H38FeN9O11</p>
          </html>
        </notes>
      </species>
      <species id="M_fmet_e" name="N-Formyl-L-methionine" compartment="e" hasOnlySubstanceUnits="false" boundaryCondition="false" constant="false">
        <notes>
          <html xmlns="http://www.w3.org/1999/xhtml"/>
        </notes>
      </species>
      <species id="M_fru_e" name="D-Fructose" compartment="e" hasOnlySubstanceUnits="false" boundaryCondition="false" constant="false">
        <notes>
          <html xmlns="http://www.w3.org/1999/xhtml"/>
        </notes>
      </species>
      <species id="M_fum_e" name="Fumarate" compartment="e" hasOnlySubstanceUnits="false" boundaryCondition="false" constant="false" fbc:chemicalFormula="C4H2O4">
        <notes>
          <html xmlns="http://www.w3.org/1999/xhtml">
            <p>FORMULA: C4H2O4</p>
          </html>
        </notes>
      </species>
      <species id="M_g15lac_e" name="D-Glucono-1,5-lactone" compartment="e" hasOnlySubstanceUnits="false" boundaryCondition="false" constant="false">
        <notes>
          <html xmlns="http://www.w3.org/1999/xhtml"/>
        </notes>
      </species>
      <species id="M_gbbtn_e" name="gamma-butyrobetaine" compartment="e" hasOnlySubstanceUnits="false" boundaryCondition="false" constant="false">
        <notes>
          <html xmlns="http://www.w3.org/1999/xhtml"/>
        </notes>
      </species>
      <species id="M_gcald_e" name="Glycolaldehyde" compartment="e" hasOnlySubstanceUnits="false" boundaryCondition="false" constant="false">
        <notes>
          <html xmlns="http://www.w3.org/1999/xhtml"/>
        </notes>
      </species>
      <species id="M_glc__D_e" name="D-Glucose" compartment="e" hasOnlySubstanceUnits="false" boundaryCondition="false" constant="false" fbc:chemicalFormula="C6H12O6">
        <notes>
          <html xmlns="http://www.w3.org/1999/xhtml">
            <p>FORMULA: C6H12O6</p>
          </html>
        </notes>
      </species>
      <species id="M_glcn__D_e" name="D-Gluconate" compartment="e" hasOnlySubstanceUnits="false" boundaryCondition="false" constant="false" fbc:chemicalFormula="C6H11O7">
        <notes>
          <html xmlns="http://www.w3.org/1999/xhtml">
            <p>FORMULA: C6H11O7</p>
          </html>
        </notes>
      </species>
      <species id="M_gln__L_e" name="L-Glutamine" compartment="e" hasOnlySubstanceUnits="false" boundaryCondition="false" constant="false" fbc:chemicalFormula="C5H10N2O3">
        <notes>
          <html xmlns="http://www.w3.org/1999/xhtml">
            <p>FORMULA: C5H10N2O3</p>
          </html>
        </notes>
      </species>
      <species id="M_glu__D_e" name="D-Glutamate" compartment="e" hasOnlySubstanceUnits="false" boundaryCondition="false" constant="false" fbc:chemicalFormula="C5H8NO4">
        <notes>
          <html xmlns="http://www.w3.org/1999/xhtml">
            <p>FORMULA: C5H8NO4</p>
          </html>
        </notes>
      </species>
      <species id="M_glu__L_e" name="L-Glutamate" compartment="e" hasOnlySubstanceUnits="false" boundaryCondition="false" constant="false" fbc:chemicalFormula="C5H8NO4">
        <notes>
          <html xmlns="http://www.w3.org/1999/xhtml">
            <p>FORMULA: C5H8NO4</p>
          </html>
        </notes>
      </species>
      <species id="M_glutar_e" name="Glutarate" compartment="e" hasOnlySubstanceUnits="false" boundaryCondition="false" constant="false">
        <notes>
          <html xmlns="http://www.w3.org/1999/xhtml"/>
        </notes>
      </species>
      <species id="M_gly_e" name="Glycine" compartment="e" hasOnlySubstanceUnits="false" boundaryCondition="false" constant="false" fbc:chemicalFormula="C2H5NO2">
        <notes>
          <html xmlns="http://www.w3.org/1999/xhtml">
            <p>FORMULA: C2H5NO2</p>
          </html>
        </notes>
      </species>
      <species id="M_glyb_e" name="Glycine betaine" compartment="e" hasOnlySubstanceUnits="false" boundaryCondition="false" constant="false" fbc:chemicalFormula="C5H11NO2">
        <notes>
          <html xmlns="http://www.w3.org/1999/xhtml">
            <p>FORMULA: C5H11NO2</p>
          </html>
        </notes>
      </species>
      <species id="M_glyc_e" name="Glycerol" compartment="e" hasOnlySubstanceUnits="false" boundaryCondition="false" constant="false">
        <notes>
          <html xmlns="http://www.w3.org/1999/xhtml"/>
        </notes>
      </species>
      <species id="M_glyc3p_e" name="sn-Glycerol 3-phosphate" compartment="e" hasOnlySubstanceUnits="false" boundaryCondition="false" constant="false" fbc:chemicalFormula="C3H7O6P">
        <notes>
          <html xmlns="http://www.w3.org/1999/xhtml">
            <p>FORMULA: C3H7O6P</p>
          </html>
        </notes>
      </species>
      <species id="M_gua_e" name="Guanine" compartment="e" hasOnlySubstanceUnits="false" boundaryCondition="false" constant="false" fbc:chemicalFormula="C5H5N5O">
        <notes>
          <html xmlns="http://www.w3.org/1999/xhtml">
            <p>FORMULA: C5H5N5O</p>
          </html>
        </notes>
      </species>
      <species id="M_h_e" name="H+" compartment="e" hasOnlySubstanceUnits="false" boundaryCondition="false" constant="false" fbc:chemicalFormula="H">
        <notes>
          <html xmlns="http://www.w3.org/1999/xhtml">
            <p>FORMULA: H</p>
          </html>
        </notes>
      </species>
      <species id="M_h2o_e" name="H2O" compartment="e" hasOnlySubstanceUnits="false" boundaryCondition="false" constant="false" fbc:chemicalFormula="H2O">
        <notes>
          <html xmlns="http://www.w3.org/1999/xhtml">
            <p>FORMULA: H2O</p>
          </html>
        </notes>
      </species>
      <species id="M_hdca_e" name="hexadecanoate (n-C16:0)" compartment="e" hasOnlySubstanceUnits="false" boundaryCondition="false" constant="false">
        <notes>
          <html xmlns="http://www.w3.org/1999/xhtml"/>
        </notes>
      </species>
      <species id="M_hexs_e" name="hexanesulfonate" compartment="e" hasOnlySubstanceUnits="false" boundaryCondition="false" constant="false">
        <notes>
          <html xmlns="http://www.w3.org/1999/xhtml"/>
        </notes>
      </species>
      <species id="M_his__L_e" name="L-Histidine" compartment="e" hasOnlySubstanceUnits="false" boundaryCondition="false" constant="false" fbc:chemicalFormula="C6H9N3O2">
        <notes>
          <html xmlns="http://www.w3.org/1999/xhtml">
            <p>FORMULA: C6H9N3O2</p>
          </html>
        </notes>
      </species>
      <species id="M_hxan_e" name="Hypoxanthine" compartment="e" hasOnlySubstanceUnits="false" boundaryCondition="false" constant="false">
        <notes>
          <html xmlns="http://www.w3.org/1999/xhtml"/>
        </notes>
      </species>
      <species id="M_ile__L_e" name="L-Isoleucine" compartment="e" hasOnlySubstanceUnits="false" boundaryCondition="false" constant="false" fbc:chemicalFormula="C6H13NO2">
        <notes>
          <html xmlns="http://www.w3.org/1999/xhtml">
            <p>FORMULA: C6H13NO2</p>
          </html>
        </notes>
      </species>
      <species id="M_k_e" name="K+" compartment="e" hasOnlySubstanceUnits="false" boundaryCondition="false" constant="false">
        <notes>
          <html xmlns="http://www.w3.org/1999/xhtml"/>
        </notes>
      </species>
      <species id="M_lac__L_e" name="L-Lactate" compartment="e" hasOnlySubstanceUnits="false" boundaryCondition="false" constant="false" fbc:chemicalFormula="C3H5O3">
        <notes>
          <html xmlns="http://www.w3.org/1999/xhtml">
            <p>FORMULA: C3H5O3</p>
          </html>
        </notes>
      </species>
      <species id="M_leu__L_e" name="L-Leucine" compartment="e" hasOnlySubstanceUnits="false" boundaryCondition="false" constant="false" fbc:chemicalFormula="C6H13NO2">
        <notes>
          <html xmlns="http://www.w3.org/1999/xhtml">
            <p>FORMULA: C6H13NO2</p>
          </html>
        </notes>
      </species>
      <species id="M_lys__L_e" name="L-Lysine" compartment="e" hasOnlySubstanceUnits="false" boundaryCondition="false" constant="false">
        <notes>
          <html xmlns="http://www.w3.org/1999/xhtml"/>
        </notes>
      </species>
      <species id="M_mal__D_e" name="D-Malate" compartment="e" hasOnlySubstanceUnits="false" boundaryCondition="false" constant="false" fbc:chemicalFormula="C4H4O5">
        <notes>
          <html xmlns="http://www.w3.org/1999/xhtml">
            <p>FORMULA: C4H4O5</p>
          </html>
        </notes>
      </species>
      <species id="M_mal__L_e" name="L-Malate" compartment="e" hasOnlySubstanceUnits="false" boundaryCondition="false" constant="false" fbc:chemicalFormula="C4H4O5">
        <notes>
          <html xmlns="http://www.w3.org/1999/xhtml">
            <p>FORMULA: C4H4O5</p>
          </html>
        </notes>
      </species>
      <species id="M_maln_e" name="Malonate" compartment="e" hasOnlySubstanceUnits="false" boundaryCondition="false" constant="false" fbc:chemicalFormula="C3H2O4">
        <notes>
          <html xmlns="http://www.w3.org/1999/xhtml">
            <p>FORMULA: C3H2O4</p>
          </html>
        </notes>
      </species>
      <species id="M_man_e" name="D-Mannose" compartment="e" hasOnlySubstanceUnits="false" boundaryCondition="false" constant="false">
        <notes>
          <html xmlns="http://www.w3.org/1999/xhtml"/>
        </notes>
      </species>
      <species id="M_met__D_e" name="D-Methionine" compartment="e" hasOnlySubstanceUnits="false" boundaryCondition="false" constant="false" fbc:chemicalFormula="C5H11NO2S">
        <notes>
          <html xmlns="http://www.w3.org/1999/xhtml">
            <p>FORMULA: C5H11NO2S</p>
          </html>
        </notes>
      </species>
      <species id="M_met__L_e" name="L-Methionine" compartment="e" hasOnlySubstanceUnits="false" boundaryCondition="false" constant="false" fbc:chemicalFormula="C5H11NO2S">
        <notes>
          <html xmlns="http://www.w3.org/1999/xhtml">
            <p>FORMULA: C5H11NO2S</p>
          </html>
        </notes>
      </species>
      <species id="M_mg2_e" name="Mg" compartment="e" hasOnlySubstanceUnits="false" boundaryCondition="false" constant="false">
        <notes>
          <html xmlns="http://www.w3.org/1999/xhtml"/>
        </notes>
      </species>
      <species id="M_mn2_e" name="Mn2+" compartment="e" hasOnlySubstanceUnits="false" boundaryCondition="false" constant="false" fbc:chemicalFormula="Mn">
        <notes>
          <html xmlns="http://www.w3.org/1999/xhtml">
            <p>FORMULA: Mn</p>
          </html>
        </notes>
      </species>
      <species id="M_mnl_e" name="D-Mannitol" compartment="e" hasOnlySubstanceUnits="false" boundaryCondition="false" constant="false">
        <notes>
          <html xmlns="http://www.w3.org/1999/xhtml"/>
        </notes>
      </species>
      <species id="M_mobd_e" name="Molybdate" compartment="e" hasOnlySubstanceUnits="false" boundaryCondition="false" constant="false">
        <notes>
          <html xmlns="http://www.w3.org/1999/xhtml"/>
        </notes>
      </species>
      <species id="M_mso3_e" name="Methanesulfonate" compartment="e" hasOnlySubstanceUnits="false" boundaryCondition="false" constant="false">
        <notes>
          <html xmlns="http://www.w3.org/1999/xhtml"/>
        </notes>
      </species>
      <species id="M_muc_e" name="cis,cis-muconate" compartment="e" hasOnlySubstanceUnits="false" boundaryCondition="false" constant="false">
        <notes>
          <html xmlns="http://www.w3.org/1999/xhtml"/>
        </notes>
      </species>
      <species id="M_myrsACP_e" name="Myristoyl-ACP (n-C14:0ACP)" compartment="e" hasOnlySubstanceUnits="false" boundaryCondition="false" constant="false">
        <notes>
          <html xmlns="http://www.w3.org/1999/xhtml"/>
        </notes>
      </species>
      <species id="M_myrt_e" name="Myristate; Fatty acid (n-C14:0) fa2" compartment="e" hasOnlySubstanceUnits="false" boundaryCondition="false" constant="false" fbc:chemicalFormula="C14H27O2">
        <notes>
          <html xmlns="http://www.w3.org/1999/xhtml">
            <p>FORMULA: C14H27O2</p>
          </html>
        </notes>
      </species>
      <species id="M_n2_e" name="N2" compartment="e" hasOnlySubstanceUnits="false" boundaryCondition="false" constant="false" fbc:chemicalFormula="N2">
        <notes>
          <html xmlns="http://www.w3.org/1999/xhtml">
            <p>FORMULA: N2</p>
          </html>
        </notes>
      </species>
      <species id="M_na1_e" name="Sodium" compartment="e" hasOnlySubstanceUnits="false" boundaryCondition="false" constant="false" fbc:chemicalFormula="Na">
        <notes>
          <html xmlns="http://www.w3.org/1999/xhtml">
            <p>FORMULA: Na</p>
          </html>
        </notes>
      </species>
      <species id="M_nh4_e" name="Ammonium" compartment="e" hasOnlySubstanceUnits="false" boundaryCondition="false" constant="false">
        <notes>
          <html xmlns="http://www.w3.org/1999/xhtml"/>
        </notes>
      </species>
      <species id="M_ni2_e" name="Ni2+" compartment="e" hasOnlySubstanceUnits="false" boundaryCondition="false" constant="false">
        <notes>
          <html xmlns="http://www.w3.org/1999/xhtml"/>
        </notes>
      </species>
      <species id="M_no2_e" name="Nitrite" compartment="e" hasOnlySubstanceUnits="false" boundaryCondition="false" constant="false" fbc:chemicalFormula="NO2">
        <notes>
          <html xmlns="http://www.w3.org/1999/xhtml">
            <p>FORMULA: NO2</p>
          </html>
        </notes>
      </species>
      <species id="M_no3_e" name="Nitrate" compartment="e" hasOnlySubstanceUnits="false" boundaryCondition="false" constant="false">
        <notes>
          <html xmlns="http://www.w3.org/1999/xhtml"/>
        </notes>
      </species>
      <species id="M_o2_e" name="O2" compartment="e" hasOnlySubstanceUnits="false" boundaryCondition="false" constant="false" fbc:chemicalFormula="O2">
        <notes>
          <html xmlns="http://www.w3.org/1999/xhtml">
            <p>FORMULA: O2</p>
          </html>
        </notes>
      </species>
      <species id="M_ocdca_e" name="octadecanoate (n-C18:0)" compartment="e" hasOnlySubstanceUnits="false" boundaryCondition="false" constant="false" fbc:chemicalFormula="C18H35O2">
        <notes>
          <html xmlns="http://www.w3.org/1999/xhtml">
            <p>FORMULA: C18H35O2</p>
          </html>
        </notes>
      </species>
      <species id="M_ohexa_e" name="2-oxohexanedioic acid" compartment="e" hasOnlySubstanceUnits="false" boundaryCondition="false" constant="false">
        <notes>
          <html xmlns="http://www.w3.org/1999/xhtml"/>
        </notes>
      </species>
      <species id="M_orn__L_e" name="L-Ornithine" compartment="e" hasOnlySubstanceUnits="false" boundaryCondition="false" constant="false">
        <notes>
          <html xmlns="http://www.w3.org/1999/xhtml"/>
        </notes>
      </species>
      <species id="M_orot_e" name="Orotate" compartment="e" hasOnlySubstanceUnits="false" boundaryCondition="false" constant="false" fbc:chemicalFormula="C5H3N2O4">
        <notes>
          <html xmlns="http://www.w3.org/1999/xhtml">
            <p>FORMULA: C5H3N2O4</p>
          </html>
        </notes>
      </species>
      <species id="M_palmACP_e" name="Palmitoyl-ACP (n-C16:0ACP)" compartment="e" hasOnlySubstanceUnits="false" boundaryCondition="false" constant="false">
        <notes>
          <html xmlns="http://www.w3.org/1999/xhtml"/>
        </notes>
      </species>
      <species id="M_pepd_e" name="peptide" compartment="e" hasOnlySubstanceUnits="false" boundaryCondition="false" constant="false">
        <notes>
          <html xmlns="http://www.w3.org/1999/xhtml"/>
        </notes>
      </species>
      <species id="M_phe__L_e" name="L-Phenylalanine" compartment="e" hasOnlySubstanceUnits="false" boundaryCondition="false" constant="false" fbc:chemicalFormula="C9H11NO2">
        <notes>
          <html xmlns="http://www.w3.org/1999/xhtml">
            <p>FORMULA: C9H11NO2</p>
          </html>
        </notes>
      </species>
      <species id="M_pi_e" name="Phosphate" compartment="e" hasOnlySubstanceUnits="false" boundaryCondition="false" constant="false" fbc:chemicalFormula="HO4P">
        <notes>
          <html xmlns="http://www.w3.org/1999/xhtml">
            <p>FORMULA: HO4P</p>
          </html>
        </notes>
      </species>
      <species id="M_ppn_e" name="Phosphonate" compartment="e" hasOnlySubstanceUnits="false" boundaryCondition="false" constant="false" fbc:chemicalFormula="HO3P">
        <notes>
          <html xmlns="http://www.w3.org/1999/xhtml">
            <p>FORMULA: HO3P</p>
          </html>
        </notes>
      </species>
      <species id="M_pqs_e" name="2-heptyl-3-hydroxy-4-quinolone" compartment="e" hasOnlySubstanceUnits="false" boundaryCondition="false" constant="false">
        <notes>
          <html xmlns="http://www.w3.org/1999/xhtml"/>
        </notes>
      </species>
      <species id="M_pro__L_e" name="L-Proline" compartment="e" hasOnlySubstanceUnits="false" boundaryCondition="false" constant="false" fbc:chemicalFormula="C5H9NO2">
        <notes>
          <html xmlns="http://www.w3.org/1999/xhtml">
            <p>FORMULA: C5H9NO2</p>
          </html>
        </notes>
      </species>
      <species id="M_prolb_e" name="proline betaine" compartment="e" hasOnlySubstanceUnits="false" boundaryCondition="false" constant="false">
        <notes>
          <html xmlns="http://www.w3.org/1999/xhtml"/>
        </notes>
      </species>
      <species id="M_ptrc_e" name="Putrescine" compartment="e" hasOnlySubstanceUnits="false" boundaryCondition="false" constant="false">
        <notes>
          <html xmlns="http://www.w3.org/1999/xhtml"/>
        </notes>
      </species>
      <species id="M_pyr_e" name="Pyruvate" compartment="e" hasOnlySubstanceUnits="false" boundaryCondition="false" constant="false" fbc:chemicalFormula="C3H3O3">
        <notes>
          <html xmlns="http://www.w3.org/1999/xhtml">
            <p>FORMULA: C3H3O3</p>
          </html>
        </notes>
      </species>
      <species id="M_rib__D_e" name="D-Ribose" compartment="e" hasOnlySubstanceUnits="false" boundaryCondition="false" constant="false">
        <notes>
          <html xmlns="http://www.w3.org/1999/xhtml"/>
        </notes>
      </species>
      <species id="M_ser__D_e" name="D-Serine" compartment="e" hasOnlySubstanceUnits="false" boundaryCondition="false" constant="false" fbc:chemicalFormula="C3H7NO3">
        <notes>
          <html xmlns="http://www.w3.org/1999/xhtml">
            <p>FORMULA: C3H7NO3</p>
          </html>
        </notes>
      </species>
      <species id="M_ser__L_e" name="L-Serine" compartment="e" hasOnlySubstanceUnits="false" boundaryCondition="false" constant="false" fbc:chemicalFormula="C3H7NO3">
        <notes>
          <html xmlns="http://www.w3.org/1999/xhtml">
            <p>FORMULA: C3H7NO3</p>
          </html>
        </notes>
      </species>
      <species id="M_so4_e" name="Sulfate" compartment="e" hasOnlySubstanceUnits="false" boundaryCondition="false" constant="false" fbc:chemicalFormula="O4S">
        <notes>
          <html xmlns="http://www.w3.org/1999/xhtml">
            <p>FORMULA: O4S</p>
          </html>
        </notes>
      </species>
      <species id="M_spmd_e" name="Spermidine" compartment="e" hasOnlySubstanceUnits="false" boundaryCondition="false" constant="false">
        <notes>
          <html xmlns="http://www.w3.org/1999/xhtml"/>
        </notes>
      </species>
[truncated: 1,127,573 more chars]
