# Supplementary material for: Do genome-scale models need exact solvers or clearer standards?
Source: Mol Syst Biol. 2015 Oct 14;11(10):831. doi: 10.15252/msb.20156157 (PMC4631202; doi:10.15252/msb.20156157)
Supplement: Supplementary file 2 — Dataset EV1 [file msb0011-0831-sd2.zip › m_model_collection-master/sbml/iND750.xml]

<?xml version="1.0" encoding="UTF-8"?>
<sbml xmlns="http://www.sbml.org/sbml/level2" level="2" version="1" xmlns:html="http://www.w3.org/1999/xhtml">
<model id="MODELID_222668" name="S. cerevisiae iND750">
<listOfUnitDefinitions>
<unitDefinition id="mmol_per_gDW_per_hr">
<listOfUnits>
<unit kind="mole" scale="-3" multiplier="1" offset="0" />
<unit kind="gram" exponent="-1" multiplier="1" offset="0" />
<unit kind="second" exponent="-1" multiplier="0.00027777" offset="0" />
</listOfUnits>
</unitDefinition>
</listOfUnitDefinitions>
<listOfCompartments>
<compartment id="C_x" name="Peroxisome"/>
<compartment id="C_e" name="Extraorganism"/>
<compartment id="C_g" name="GolgiApparatus"/>
<compartment id="C_c" name="Cytosol"/>
<compartment id="C_v" name="Vacuole"/>
<compartment id="C_n" name="Nucleus"/>
<compartment id="C_r" name="EndoplasmicReticulum"/>
<compartment id="C_m" name="Mitochondria"/>
</listOfCompartments>
<listOfSpecies>
<species id="M_10fthf_c" name="_10-Formyltetrahydrofolate" compartment="C_c" charge="-2" boundaryCondition="false">
<notes><html xmlns="http://www.w3.org/1999/xhtml">
<html:p>FORMULA: C20H21N7O7</html:p>
</html>
</notes>
</species>

<species id="M_10fthf_m" name="_10-Formyltetrahydrofolate" compartment="C_m" charge="-2" boundaryCondition="false">
<notes><html xmlns="http://www.w3.org/1999/xhtml">
<html:p>FORMULA: C20H21N7O7</html:p>
</html>
</notes>
</species>

<species id="M_12dgr_SC_c" name="_1,2-Diacylglycerol, yeast-specific" compartment="C_c" charge="0" boundaryCondition="false">
<notes><html xmlns="http://www.w3.org/1999/xhtml">
<html:p>FORMULA: C3540H6644O500</html:p>
</html>
</notes>
</species>

<species id="M_13BDglcn_c" name="_1,3-beta-D-Glucan" compartment="C_c" charge="0" boundaryCondition="false">
<notes><html xmlns="http://www.w3.org/1999/xhtml">
<html:p>FORMULA: C6H10O5</html:p>
</html>
</notes>
</species>

<species id="M_13BDglcn_e" name="_1,3-beta-D-Glucan" compartment="C_e" charge="0" boundaryCondition="false">
<notes><html xmlns="http://www.w3.org/1999/xhtml">
<html:p>FORMULA: C6H10O5</html:p>
</html>
</notes>
</species>

<species id="M_13dampp_c" name="_1,3-Diaminopropane" compartment="C_c" charge="2" boundaryCondition="false">
<notes><html xmlns="http://www.w3.org/1999/xhtml">
<html:p>FORMULA: C3H12N2</html:p>
</html>
</notes>
</species>

<species id="M_13dpg_c" name="_3-Phospho-D-glyceroyl phosphate" compartment="C_c" charge="-4" boundaryCondition="false">
<notes><html xmlns="http://www.w3.org/1999/xhtml">
<html:p>FORMULA: C3H4O10P2</html:p>
</html>
</notes>
</species>

<species id="M_14glun_c" name="(1,4-alpha-D-Glucosyl)n" compartment="C_c" charge="0" boundaryCondition="false">
<notes><html xmlns="http://www.w3.org/1999/xhtml">
<html:p>FORMULA: C6H12O6</html:p>
</html>
</notes>
</species>

<species id="M_1Dgali_c" name="_1-alpha-D-Galactosyl-myo-inositol" compartment="C_c" charge="0" boundaryCondition="false">
<notes><html xmlns="http://www.w3.org/1999/xhtml">
<html:p>FORMULA: C12H22O11</html:p>
</html>
</notes>
</species>

<species id="M_1ag3p_SC_c" name="_1-Acyl-sn-glycerol 3-phosphate" compartment="C_c" charge="-200" boundaryCondition="false">
<notes><html xmlns="http://www.w3.org/1999/xhtml">
<html:p>FORMULA: C1920H3622O700P100</html:p>
</html>
</notes>
</species>

<species id="M_1agly3p_SC_c" name="_1-Acyl-glycerone 3-phosphate, yeast-specific" compartment="C_c" charge="-200" boundaryCondition="false">
<notes><html xmlns="http://www.w3.org/1999/xhtml">
<html:p>FORMULA: C1920H3422O700P100</html:p>
</html>
</notes>
</species>

<species id="M_1p3h5c_c" name="L-1-Pyrroline-3-hydroxy-5-carboxylate" compartment="C_c" charge="-1" boundaryCondition="false">
<notes><html xmlns="http://www.w3.org/1999/xhtml">
<html:p>FORMULA: C5H6NO3</html:p>
</html>
</notes>
</species>

<species id="M_1p3h5c_m" name="L-1-Pyrroline-3-hydroxy-5-carboxylate" compartment="C_m" charge="-1" boundaryCondition="false">
<notes><html xmlns="http://www.w3.org/1999/xhtml">
<html:p>FORMULA: C5H6NO3</html:p>
</html>
</notes>
</species>

<species id="M_1pyr5c_c" name="_1-Pyrroline-5-carboxylate" compartment="C_c" charge="-1" boundaryCondition="false">
<notes><html xmlns="http://www.w3.org/1999/xhtml">
<html:p>FORMULA: C5H6NO2</html:p>
</html>
</notes>
</species>

<species id="M_1pyr5c_m" name="_1-Pyrroline-5-carboxylate" compartment="C_m" charge="-1" boundaryCondition="false">
<notes><html xmlns="http://www.w3.org/1999/xhtml">
<html:p>FORMULA: C5H6NO2</html:p>
</html>
</notes>
</species>

<species id="M_23dhmb_m" name="(R)-2,3-Dihydroxy-3-methylbutanoate" compartment="C_m" charge="-1" boundaryCondition="false">
<notes><html xmlns="http://www.w3.org/1999/xhtml">
<html:p>FORMULA: C5H9O4</html:p>
</html>
</notes>
</species>

<species id="M_23dhmp_m" name="(R)-2,3-Dihydroxy-3-methylpentanoate" compartment="C_m" charge="-1" boundaryCondition="false">
<notes><html xmlns="http://www.w3.org/1999/xhtml">
<html:p>FORMULA: C6H11O4</html:p>
</html>
</notes>
</species>

<species id="M_23dpg_c" name="_2,3-Disphospho-D-glycerate" compartment="C_c" charge="-5" boundaryCondition="false">
<notes><html xmlns="http://www.w3.org/1999/xhtml">
<html:p>FORMULA: C3H3O10P2</html:p>
</html>
</notes>
</species>

<species id="M_25aics_c" name="(S)-2-[5-Amino-1-(5-phospho-D-ribosyl)imidazole-4-carboxamido]succinate" compartment="C_c" charge="-4" boundaryCondition="false">
<notes><html xmlns="http://www.w3.org/1999/xhtml">
<html:p>FORMULA: C13H15N4O12P</html:p>
</html>
</notes>
</species>

<species id="M_25dhpp_c" name="_2,5-Diamino-6-hydroxy-4-(5&apos;-phosphoribosylamino)-pyrimidine" compartment="C_c" charge="-2" boundaryCondition="false">
<notes><html xmlns="http://www.w3.org/1999/xhtml">
<html:p>FORMULA: C9H14N5O8P</html:p>
</html>
</notes>
</species>

<species id="M_2ahbut_m" name="(S)-2-Aceto-2-hydroxybutanoate" compartment="C_m" charge="-1" boundaryCondition="false">
<notes><html xmlns="http://www.w3.org/1999/xhtml">
<html:p>FORMULA: C6H9O4</html:p>
</html>
</notes>
</species>

<species id="M_2ahhmd_m" name="_2-Amino-4-hydroxy-6-hydroxymethyl-7,8-dihydropteridine diphosphate" compartment="C_m" charge="-3" boundaryCondition="false">
<notes><html xmlns="http://www.w3.org/1999/xhtml">
<html:p>FORMULA: C7H8N5O8P2</html:p>
</html>
</notes>
</species>

<species id="M_2ahhmp_m" name="_2-Amino-4-hydroxy-6-hydroxymethyl-7,8-dihydropteridine" compartment="C_m" charge="0" boundaryCondition="false">
<notes><html xmlns="http://www.w3.org/1999/xhtml">
<html:p>FORMULA: C7H9N5O2</html:p>
</html>
</notes>
</species>

<species id="M_2cpr5p_c" name="_1-(2-Carboxyphenylamino)-1-deoxy-D-ribulose 5-phosphate" compartment="C_c" charge="-3" boundaryCondition="false">
<notes><html xmlns="http://www.w3.org/1999/xhtml">
<html:p>FORMULA: C12H13NO9P</html:p>
</html>
</notes>
</species>

<species id="M_2dda7p_c" name="_2-Dehydro-3-deoxy-D-arabino-heptonate 7-phosphate" compartment="C_c" charge="-3" boundaryCondition="false">
<notes><html xmlns="http://www.w3.org/1999/xhtml">
<html:p>FORMULA: C7H10O10P</html:p>
</html>
</notes>
</species>

<species id="M_2dda7p_m" name="_2-Dehydro-3-deoxy-D-arabino-heptonate 7-phosphate" compartment="C_m" charge="-3" boundaryCondition="false">
<notes><html xmlns="http://www.w3.org/1999/xhtml">
<html:p>FORMULA: C7H10O10P</html:p>
</html>
</notes>
</species>

<species id="M_2dhp_c" name="_2-Dehydropantoate" compartment="C_c" charge="-1" boundaryCondition="false">
<notes><html xmlns="http://www.w3.org/1999/xhtml">
<html:p>FORMULA: C6H9O4</html:p>
</html>
</notes>
</species>

<species id="M_2dhp_m" name="_2-Dehydropantoate" compartment="C_m" charge="-1" boundaryCondition="false">
<notes><html xmlns="http://www.w3.org/1999/xhtml">
<html:p>FORMULA: C6H9O4</html:p>
</html>
</notes>
</species>

<species id="M_2dr1p_c" name="_2-Deoxy-D-ribose 1-phosphate" compartment="C_c" charge="-2" boundaryCondition="false">
<notes><html xmlns="http://www.w3.org/1999/xhtml">
<html:p>FORMULA: C5H9O7P</html:p>
</html>
</notes>
</species>

<species id="M_2dr5p_c" name="_2-Deoxy-D-ribose 5-phosphate" compartment="C_c" charge="-2" boundaryCondition="false">
<notes><html xmlns="http://www.w3.org/1999/xhtml">
<html:p>FORMULA: C5H9O7P</html:p>
</html>
</notes>
</species>

<species id="M_2hhxdal_c" name="_2-Hydroxy-hexadecanal" compartment="C_c" charge="0" boundaryCondition="false">
<notes><html xmlns="http://www.w3.org/1999/xhtml">
<html:p>FORMULA: C16H32O2</html:p>
</html>
</notes>
</species>

<species id="M_2ippm_c" name="_2-Isopropylmaleate" compartment="C_c" charge="-2" boundaryCondition="false">
<notes><html xmlns="http://www.w3.org/1999/xhtml">
<html:p>FORMULA: C7H8O4</html:p>
</html>
</notes>
</species>

<species id="M_2mahmp_c" name="_2-Methyl-4-amino-5-hydroxymethylpyrimidine diphosphate" compartment="C_c" charge="-3" boundaryCondition="false">
<notes><html xmlns="http://www.w3.org/1999/xhtml">
<html:p>FORMULA: C6H8N3O7P2</html:p>
</html>
</notes>
</species>

<species id="M_2mcit_c" name="_2-Methylcitrate" compartment="C_c" charge="-3" boundaryCondition="false">
<notes><html xmlns="http://www.w3.org/1999/xhtml">
<html:p>FORMULA: C7H7O7</html:p>
</html>
</notes>
</species>

<species id="M_2mcit_m" name="_2-Methylcitrate" compartment="C_m" charge="-3" boundaryCondition="false">
<notes><html xmlns="http://www.w3.org/1999/xhtml">
<html:p>FORMULA: C7H7O7</html:p>
</html>
</notes>
</species>

<species id="M_2obut_c" name="_2-Oxobutanoate" compartment="C_c" charge="-1" boundaryCondition="false">
<notes><html xmlns="http://www.w3.org/1999/xhtml">
<html:p>FORMULA: C4H5O3</html:p>
</html>
</notes>
</species>

<species id="M_2obut_m" name="_2-Oxobutanoate" compartment="C_m" charge="-1" boundaryCondition="false">
<notes><html xmlns="http://www.w3.org/1999/xhtml">
<html:p>FORMULA: C4H5O3</html:p>
</html>
</notes>
</species>

<species id="M_2ohph_5_c" name="_2-Octaprenyl-6-hydroxyphenol (5 repeating units)" compartment="C_c" charge="0" boundaryCondition="false">
<notes><html xmlns="http://www.w3.org/1999/xhtml">
<html:p>FORMULA: C36H54O2</html:p>
</html>
</notes>
</species>

<species id="M_2ohph_5_n" name="_2-Octaprenyl-6-hydroxyphenol (5 repeating units)" compartment="C_n" charge="0" boundaryCondition="false">
<notes><html xmlns="http://www.w3.org/1999/xhtml">
<html:p>FORMULA: C36H54O2</html:p>
</html>
</notes>
</species>

<species id="M_2ombzl_5_m" name="_2-Octaprenyl-6-methoxy-1,4-benzoquinol (5 repeating units)" compartment="C_m" charge="0" boundaryCondition="false">
<notes><html xmlns="http://www.w3.org/1999/xhtml">
<html:p>FORMULA: C37H56O3</html:p>
</html>
</notes>
</species>

<species id="M_2omhmbl_5_m" name="_2-Octaprenyl-3-methyl-5-hydroxy-6-methoxy-1,4-benzoquinol (5 repeating units)" compartment="C_m" charge="0" boundaryCondition="false">
<notes><html xmlns="http://www.w3.org/1999/xhtml">
<html:p>FORMULA: C38H58O4</html:p>
</html>
</notes>
</species>

<species id="M_2ommbl_5_m" name="_2-Octaprenyl3-methyl-6-methoxy-1,4-benzoquinol (5 repeating units)" compartment="C_m" charge="0" boundaryCondition="false">
<notes><html xmlns="http://www.w3.org/1999/xhtml">
<html:p>FORMULA: C38H58O3</html:p>
</html>
</notes>
</species>

<species id="M_2omph_5_c" name="_2-Octaprenyl-6-methoxyphenol (5 repeating units)" compartment="C_c" charge="0" boundaryCondition="false">
<notes><html xmlns="http://www.w3.org/1999/xhtml">
<html:p>FORMULA: C37H56O2</html:p>
</html>
</notes>
</species>

<species id="M_2omph_5_m" name="_2-Octaprenyl-6-methoxyphenol (5 repeating units)" compartment="C_m" charge="0" boundaryCondition="false">
<notes><html xmlns="http://www.w3.org/1999/xhtml">
<html:p>FORMULA: C37H56O2</html:p>
</html>
</notes>
</species>

<species id="M_2omph_5_n" name="_2-Octaprenyl-6-methoxyphenol (5 repeating units)" compartment="C_n" charge="0" boundaryCondition="false">
<notes><html xmlns="http://www.w3.org/1999/xhtml">
<html:p>FORMULA: C37H56O2</html:p>
</html>
</notes>
</species>

<species id="M_2oph_5_c" name="_2-Octaprenylphenol (5 repeating units)" compartment="C_c" charge="0" boundaryCondition="false">
<notes><html xmlns="http://www.w3.org/1999/xhtml">
<html:p>FORMULA: C36H54O</html:p>
</html>
</notes>
</species>

<species id="M_2oxoadp_c" name="_2-Oxoadipate" compartment="C_c" charge="-2" boundaryCondition="false">
<notes><html xmlns="http://www.w3.org/1999/xhtml">
<html:p>FORMULA: C6H6O5</html:p>
</html>
</notes>
</species>

<species id="M_2oxoadp_m" name="_2-Oxoadipate" compartment="C_m" charge="-2" boundaryCondition="false">
<notes><html xmlns="http://www.w3.org/1999/xhtml">
<html:p>FORMULA: C6H6O5</html:p>
</html>
</notes>
</species>

<species id="M_2pg_c" name="D-Glycerate 2-phosphate" compartment="C_c" charge="-3" boundaryCondition="false">
<notes><html xmlns="http://www.w3.org/1999/xhtml">
<html:p>FORMULA: C3H4O7P</html:p>
</html>
</notes>
</species>

<species id="M_34hpp_c" name="_3-(4-Hydroxyphenyl)pyruvate" compartment="C_c" charge="-1" boundaryCondition="false">
<notes><html xmlns="http://www.w3.org/1999/xhtml">
<html:p>FORMULA: C9H7O4</html:p>
</html>
</notes>
</species>

<species id="M_34hpp_m" name="_3-(4-Hydroxyphenyl)pyruvate" compartment="C_m" charge="-1" boundaryCondition="false">
<notes><html xmlns="http://www.w3.org/1999/xhtml">
<html:p>FORMULA: C9H7O4</html:p>
</html>
</notes>
</species>

<species id="M_34hpp_x" name="_3-(4-Hydroxyphenyl)pyruvate" compartment="C_x" charge="-1" boundaryCondition="false">
<notes><html xmlns="http://www.w3.org/1999/xhtml">
<html:p>FORMULA: C9H7O4</html:p>
</html>
</notes>
</species>

<species id="M_35ccmp_c" name="_3&apos;,5&apos;-Cyclic CMP" compartment="C_c" charge="-1" boundaryCondition="false">
<notes><html xmlns="http://www.w3.org/1999/xhtml">
<html:p>FORMULA: C9H11N3O7P</html:p>
</html>
</notes>
</species>

<species id="M_35cdamp_c" name="_3&apos;,5&apos;-Cyclic dAMP" compartment="C_c" charge="-1" boundaryCondition="false">
<notes><html xmlns="http://www.w3.org/1999/xhtml">
<html:p>FORMULA: C10H11N5O5P</html:p>
</html>
</notes>
</species>

<species id="M_35cgmp_c" name="_3&apos;,5&apos;-Cyclic GMP" compartment="C_c" charge="-1" boundaryCondition="false">
<notes><html xmlns="http://www.w3.org/1999/xhtml">
<html:p>FORMULA: C10H11N5O7P</html:p>
</html>
</notes>
</species>

<species id="M_35cimp_c" name="_3&apos;,5&apos;-Cyclic IMP" compartment="C_c" charge="-1" boundaryCondition="false">
<notes><html xmlns="http://www.w3.org/1999/xhtml">
<html:p>FORMULA: C10H10N4O7P</html:p>
</html>
</notes>
</species>

<species id="M_3c2hmp_c" name="_3-Carboxy-2-hydroxy-4-methylpentanoate" compartment="C_c" charge="-2" boundaryCondition="false">
<notes><html xmlns="http://www.w3.org/1999/xhtml">
<html:p>FORMULA: C7H10O5</html:p>
</html>
</notes>
</species>

<species id="M_3c3hmp_c" name="_3-Carboxy-3-hydroxy-4-methylpentanoate" compartment="C_c" charge="-2" boundaryCondition="false">
<notes><html xmlns="http://www.w3.org/1999/xhtml">
<html:p>FORMULA: C7H10O5</html:p>
</html>
</notes>
</species>

<species id="M_3c3hmp_m" name="_3-Carboxy-3-hydroxy-4-methylpentanoate" compartment="C_m" charge="-2" boundaryCondition="false">
<notes><html xmlns="http://www.w3.org/1999/xhtml">
<html:p>FORMULA: C7H10O5</html:p>
</html>
</notes>
</species>

<species id="M_3c4mop_c" name="_3-Carboxy-4-methyl-2-oxopentanoate" compartment="C_c" charge="-2" boundaryCondition="false">
<notes><html xmlns="http://www.w3.org/1999/xhtml">
<html:p>FORMULA: C7H8O5</html:p>
</html>
</notes>
</species>

<species id="M_3c4mop_m" name="_3-Carboxy-4-methyl-2-oxopentanoate" compartment="C_m" charge="-2" boundaryCondition="false">
<notes><html xmlns="http://www.w3.org/1999/xhtml">
<html:p>FORMULA: C7H8O5</html:p>
</html>
</notes>
</species>

<species id="M_3dhq_c" name="_3-Dehydroquinate" compartment="C_c" charge="-1" boundaryCondition="false">
<notes><html xmlns="http://www.w3.org/1999/xhtml">
<html:p>FORMULA: C7H9O6</html:p>
</html>
</notes>
</species>

<species id="M_3dhsk_c" name="_3-Dehydroshikimate" compartment="C_c" charge="-1" boundaryCondition="false">
<notes><html xmlns="http://www.w3.org/1999/xhtml">
<html:p>FORMULA: C7H7O5</html:p>
</html>
</notes>
</species>

<species id="M_3dsphgn_c" name="_3-Dehydrosphinganine" compartment="C_c" charge="1" boundaryCondition="false">
<notes><html xmlns="http://www.w3.org/1999/xhtml">
<html:p>FORMULA: C18H38NO2</html:p>
</html>
</notes>
</species>

<species id="M_3hacoa_x" name="(S)-3-Hydroxyacyl-CoA" compartment="C_x" charge="-4" boundaryCondition="false">
<notes><html xmlns="http://www.w3.org/1999/xhtml">
<html:p>FORMULA: C24H35N7O18P3RS</html:p>
</html>
</notes>
</species>

<species id="M_3hanthrn_c" name="_3-Hydroxyanthranilate" compartment="C_c" charge="0" boundaryCondition="false">
<notes><html xmlns="http://www.w3.org/1999/xhtml">
<html:p>FORMULA: C7H7NO3</html:p>
</html>
</notes>
</species>

<species id="M_3hdcoa_x" name="(S)-3-Hydroxydecanoyl-CoA" compartment="C_x" charge="-4" boundaryCondition="false">
<notes><html xmlns="http://www.w3.org/1999/xhtml">
<html:p>FORMULA: C31H50N7O18P3S</html:p>
</html>
</notes>
</species>

<species id="M_3hddcoa_x" name="(S)-3-Hydroxydodecanoyl-CoA" compartment="C_x" charge="-4" boundaryCondition="false">
<notes><html xmlns="http://www.w3.org/1999/xhtml">
<html:p>FORMULA: C33H54N7O18P3S</html:p>
</html>
</notes>
</species>

<species id="M_3hhdcoa_x" name="(S)-3-Hydroxyhexadecanoyl-CoA" compartment="C_x" charge="-4" boundaryCondition="false">
<notes><html xmlns="http://www.w3.org/1999/xhtml">
<html:p>FORMULA: C37H62N7O18P3S</html:p>
</html>
</notes>
</species>

<species id="M_3hodcoa_x" name="(S)-3-Hydroxyoctadecanoyl-CoA" compartment="C_x" charge="-4" boundaryCondition="false">
<notes><html xmlns="http://www.w3.org/1999/xhtml">
<html:p>FORMULA: C39H66N7O18P3S</html:p>
</html>
</notes>
</species>

<species id="M_3htdcoa_x" name="(S)-3-Hydroxytetradecanoyl-CoA" compartment="C_x" charge="-4" boundaryCondition="false">
<notes><html xmlns="http://www.w3.org/1999/xhtml">
<html:p>FORMULA: C35H58N7O18P3S</html:p>
</html>
</notes>
</species>

<species id="M_3hxccoa_x" name="(S)-3-Hydroxyhexacosyl-CoA" compartment="C_x" charge="-4" boundaryCondition="false">
<notes><html xmlns="http://www.w3.org/1999/xhtml">
<html:p>FORMULA: C47H82N7O18P3S</html:p>
</html>
</notes>
</species>

<species id="M_3ig3p_c" name="C&apos;-(3-Indolyl)-glycerol 3-phosphate" compartment="C_c" charge="-2" boundaryCondition="false">
<notes><html xmlns="http://www.w3.org/1999/xhtml">
<html:p>FORMULA: C11H12NO6P</html:p>
</html>
</notes>
</species>

<species id="M_3mob_c" name="_3-Methyl-2-oxobutanoate" compartment="C_c" charge="-1" boundaryCondition="false">
<notes><html xmlns="http://www.w3.org/1999/xhtml">
<html:p>FORMULA: C5H7O3</html:p>
</html>
</notes>
</species>

<species id="M_3mob_m" name="_3-Methyl-2-oxobutanoate" compartment="C_m" charge="-1" boundaryCondition="false">
<notes><html xmlns="http://www.w3.org/1999/xhtml">
<html:p>FORMULA: C5H7O3</html:p>
</html>
</notes>
</species>

<species id="M_3mop_c" name="(S)-3-Methyl-2-oxopentanoate" compartment="C_c" charge="-1" boundaryCondition="false">
<notes><html xmlns="http://www.w3.org/1999/xhtml">
<html:p>FORMULA: C6H9O3</html:p>
</html>
</notes>
</species>

<species id="M_3mop_m" name="(S)-3-Methyl-2-oxopentanoate" compartment="C_m" charge="-1" boundaryCondition="false">
<notes><html xmlns="http://www.w3.org/1999/xhtml">
<html:p>FORMULA: C6H9O3</html:p>
</html>
</notes>
</species>

<species id="M_3oacoa_x" name="_3-Oxoacyl-CoA" compartment="C_x" charge="-4" boundaryCondition="false">
<notes><html xmlns="http://www.w3.org/1999/xhtml">
<html:p>FORMULA: C24H33N7O18P3RS</html:p>
</html>
</notes>
</species>

<species id="M_3odcoa_x" name="_3-Oxodecanoyl-CoA" compartment="C_x" charge="-4" boundaryCondition="false">
<notes><html xmlns="http://www.w3.org/1999/xhtml">
<html:p>FORMULA: C31H48N7O18P3S</html:p>
</html>
</notes>
</species>

<species id="M_3oddcoa_x" name="_3-Oxododecanoyl-CoA" compartment="C_x" charge="-4" boundaryCondition="false">
<notes><html xmlns="http://www.w3.org/1999/xhtml">
<html:p>FORMULA: C33H52N7O18P3S</html:p>
</html>
</notes>
</species>

<species id="M_3ohdcoa_x" name="_3-Oxohexadecanoyl-CoA" compartment="C_x" charge="-4" boundaryCondition="false">
<notes><html xmlns="http://www.w3.org/1999/xhtml">
<html:p>FORMULA: C37H60N7O18P3S</html:p>
</html>
</notes>
</species>

<species id="M_3ohodcoa_x" name="_3-Oxooctadecanoyl-CoA" compartment="C_x" charge="-4" boundaryCondition="false">
<notes><html xmlns="http://www.w3.org/1999/xhtml">
<html:p>FORMULA: C39H64N7O18P3S</html:p>
</html>
</notes>
</species>

<species id="M_3ohxccoa_x" name="_3-Oxohexacosyl-CoA" compartment="C_x" charge="-4" boundaryCondition="false">
<notes><html xmlns="http://www.w3.org/1999/xhtml">
<html:p>FORMULA: C47H80N7O18P3S</html:p>
</html>
</notes>
</species>

<species id="M_3ophb_5_c" name="_3-Hexaprenyl-4-hydroxybenzoate" compartment="C_c" charge="-1" boundaryCondition="false">
<notes><html xmlns="http://www.w3.org/1999/xhtml">
<html:p>FORMULA: C37H53O3</html:p>
</html>
</notes>
</species>

<species id="M_3ophb_5_m" name="_3-Hexaprenyl-4-hydroxybenzoate" compartment="C_m" charge="-1" boundaryCondition="false">
<notes><html xmlns="http://www.w3.org/1999/xhtml">
<html:p>FORMULA: C37H53O3</html:p>
</html>
</notes>
</species>

<species id="M_3otdcoa_x" name="_3-Oxotetradecanoyl-CoA" compartment="C_x" charge="-4" boundaryCondition="false">
<notes><html xmlns="http://www.w3.org/1999/xhtml">
<html:p>FORMULA: C35H56N7O18P3S</html:p>
</html>
</notes>
</species>

<species id="M_3pg_c" name="_3-Phospho-D-glycerate" compartment="C_c" charge="-3" boundaryCondition="false">
<notes><html xmlns="http://www.w3.org/1999/xhtml">
<html:p>FORMULA: C3H4O7P</html:p>
</html>
</notes>
</species>

<species id="M_3php_c" name="_3-Phosphohydroxypyruvate" compartment="C_c" charge="-3" boundaryCondition="false">
<notes><html xmlns="http://www.w3.org/1999/xhtml">
<html:p>FORMULA: C3H2O7P</html:p>
</html>
</notes>
</species>

<species id="M_3psme_c" name="_5-O-(1-Carboxyvinyl)-3-phosphoshikimate" compartment="C_c" charge="-4" boundaryCondition="false">
<notes><html xmlns="http://www.w3.org/1999/xhtml">
<html:p>FORMULA: C10H9O10P</html:p>
</html>
</notes>
</species>

<species id="M_44mctr_c" name="_4,4-dimethylcholesta-8,14,24-trienol" compartment="C_c" charge="0" boundaryCondition="false">
<notes><html xmlns="http://www.w3.org/1999/xhtml">
<html:p>FORMULA: C29H46O</html:p>
</html>
</notes>
</species>

<species id="M_44mzym_c" name="_4,4-dimethylzymosterol" compartment="C_c" charge="0" boundaryCondition="false">
<notes><html xmlns="http://www.w3.org/1999/xhtml">
<html:p>FORMULA: C29H48O</html:p>
</html>
</notes>
</species>

<species id="M_4aabutn_c" name="_4-Acetamidobutanoate" compartment="C_c" charge="-1" boundaryCondition="false">
<notes><html xmlns="http://www.w3.org/1999/xhtml">
<html:p>FORMULA: C6H10NO3</html:p>
</html>
</notes>
</species>

<species id="M_4abut_c" name="_4-Aminobutanoate" compartment="C_c" charge="0" boundaryCondition="false">
<notes><html xmlns="http://www.w3.org/1999/xhtml">
<html:p>FORMULA: C4H9NO2</html:p>
</html>
</notes>
</species>

<species id="M_4abut_e" name="_4-Aminobutanoate" compartment="C_e" charge="0" boundaryCondition="false">
<notes><html xmlns="http://www.w3.org/1999/xhtml">
<html:p>FORMULA: C4H9NO2</html:p>
</html>
</notes>
</species>

<species id="M_4abut_m" name="_4-Aminobutanoate" compartment="C_m" charge="0" boundaryCondition="false">
<notes><html xmlns="http://www.w3.org/1999/xhtml">
<html:p>FORMULA: C4H9NO2</html:p>
</html>
</notes>
</species>

<species id="M_4abutn_c" name="_4-Aminobutanal" compartment="C_c" charge="1" boundaryCondition="false">
<notes><html xmlns="http://www.w3.org/1999/xhtml">
<html:p>FORMULA: C4H10NO</html:p>
</html>
</notes>
</species>

<species id="M_4abutn_m" name="_4-Aminobutanal" compartment="C_m" charge="1" boundaryCondition="false">
<notes><html xmlns="http://www.w3.org/1999/xhtml">
<html:p>FORMULA: C4H10NO</html:p>
</html>
</notes>
</species>

<species id="M_4abz_c" name="_4-Aminobenzoate" compartment="C_c" charge="-1" boundaryCondition="false">
<notes><html xmlns="http://www.w3.org/1999/xhtml">
<html:p>FORMULA: C7H6NO2</html:p>
</html>
</notes>
</species>

<species id="M_4abz_m" name="_4-Aminobenzoate" compartment="C_m" charge="-1" boundaryCondition="false">
<notes><html xmlns="http://www.w3.org/1999/xhtml">
<html:p>FORMULA: C7H6NO2</html:p>
</html>
</notes>
</species>

<species id="M_4adcho_c" name="_4-amino-4-deoxychorismate" compartment="C_c" charge="-1" boundaryCondition="false">
<notes><html xmlns="http://www.w3.org/1999/xhtml">
<html:p>FORMULA: C10H10NO5</html:p>
</html>
</notes>
</species>

<species id="M_4ahmmp_c" name="_4-Amino-5-hydroxymethyl-2-methylpyrimidine" compartment="C_c" charge="0" boundaryCondition="false">
<notes><html xmlns="http://www.w3.org/1999/xhtml">
<html:p>FORMULA: C6H9N3O</html:p>
</html>
</notes>
</species>

<species id="M_4ampm_c" name="_4-Amino-2-methyl-5-phosphomethylpyrimidine" compartment="C_c" charge="-2" boundaryCondition="false">
<notes><html xmlns="http://www.w3.org/1999/xhtml">
<html:p>FORMULA: C6H8N3O4P</html:p>
</html>
</notes>
</species>

<species id="M_4fumacac_c" name="_4-Fumarylacetoacetate" compartment="C_c" charge="-2" boundaryCondition="false">
<notes><html xmlns="http://www.w3.org/1999/xhtml">
<html:p>FORMULA: C8H6O6</html:p>
</html>
</notes>
</species>

<species id="M_4gudbd_c" name="_4-Guanidinobutanamide" compartment="C_c" charge="1" boundaryCondition="false">
<notes><html xmlns="http://www.w3.org/1999/xhtml">
<html:p>FORMULA: C5H13N4O</html:p>
</html>
</notes>
</species>

<species id="M_4gudbutn_c" name="_4-Guanidinobutanoate" compartment="C_c" charge="0" boundaryCondition="false">
<notes><html xmlns="http://www.w3.org/1999/xhtml">
<html:p>FORMULA: C5H11N3O2</html:p>
</html>
</notes>
</species>

<species id="M_4h2oglt_c" name="_4-Hydroxy-2-oxoglutarate" compartment="C_c" charge="-2" boundaryCondition="false">
<notes><html xmlns="http://www.w3.org/1999/xhtml">
<html:p>FORMULA: C5H4O6</html:p>
</html>
</notes>
</species>

<species id="M_4h2oglt_m" name="_4-Hydroxy-2-oxoglutarate" compartment="C_m" charge="-2" boundaryCondition="false">
<notes><html xmlns="http://www.w3.org/1999/xhtml">
<html:p>FORMULA: C5H4O6</html:p>
</html>
</notes>
</species>

<species id="M_4h2oglt_x" name="_4-Hydroxy-2-oxoglutarate" compartment="C_x" charge="-2" boundaryCondition="false">
<notes><html xmlns="http://www.w3.org/1999/xhtml">
<html:p>FORMULA: C5H4O6</html:p>
</html>
</notes>
</species>

<species id="M_4hbz_c" name="_4-Hydroxybenzoate" compartment="C_c" charge="-1" boundaryCondition="false">
<notes><html xmlns="http://www.w3.org/1999/xhtml">
<html:p>FORMULA: C7H5O3</html:p>
</html>
</notes>
</species>

<species id="M_4hbz_m" name="_4-Hydroxybenzoate" compartment="C_m" charge="-1" boundaryCondition="false">
<notes><html xmlns="http://www.w3.org/1999/xhtml">
<html:p>FORMULA: C7H5O3</html:p>
</html>
</notes>
</species>

<species id="M_4hglusa_m" name="L-4-Hydroxyglutamate semialdehyde" compartment="C_m" charge="0" boundaryCondition="false">
<notes><html xmlns="http://www.w3.org/1999/xhtml">
<html:p>FORMULA: C5H9NO4</html:p>
</html>
</notes>
</species>

<species id="M_4hpro_DASH_LT_c" name="trans-4-Hydroxy-L-proline" compartment="C_c" charge="0" boundaryCondition="false">
<notes><html xmlns="http://www.w3.org/1999/xhtml">
<html:p>FORMULA: C5H9NO3</html:p>
</html>
</notes>
</species>

<species id="M_4hpro_DASH_LT_m" name="trans-4-Hydroxy-L-proline" compartment="C_m" charge="0" boundaryCondition="false">
<notes><html xmlns="http://www.w3.org/1999/xhtml">
<html:p>FORMULA: C5H9NO3</html:p>
</html>
</notes>
</species>

<species id="M_4hthr_c" name="_4-Hydroxy-L-threonine" compartment="C_c" charge="0" boundaryCondition="false">
<notes><html xmlns="http://www.w3.org/1999/xhtml">
<html:p>FORMULA: C4H9NO4</html:p>
</html>
</notes>
</species>

<species id="M_4mhetz_c" name="_4-Methyl-5-(2-hydroxyethyl)-thiazole" compartment="C_c" charge="0" boundaryCondition="false">
<notes><html xmlns="http://www.w3.org/1999/xhtml">
<html:p>FORMULA: C6H9NOS</html:p>
</html>
</notes>
</species>

<species id="M_4mlacac_c" name="_4-Maleylacetoacetate" compartment="C_c" charge="-2" boundaryCondition="false">
<notes><html xmlns="http://www.w3.org/1999/xhtml">
<html:p>FORMULA: C8H6O6</html:p>
</html>
</notes>
</species>

<species id="M_4mop_c" name="_4-Methyl-2-oxopentanoate" compartment="C_c" charge="-1" boundaryCondition="false">
<notes><html xmlns="http://www.w3.org/1999/xhtml">
<html:p>FORMULA: C6H9O3</html:p>
</html>
</notes>
</species>

<species id="M_4mop_m" name="_4-Methyl-2-oxopentanoate" compartment="C_m" charge="-1" boundaryCondition="false">
<notes><html xmlns="http://www.w3.org/1999/xhtml">
<html:p>FORMULA: C6H9O3</html:p>
</html>
</notes>
</species>

<species id="M_4mpetz_c" name="_4-Methyl-5-(2-phosphoethyl)-thiazole" compartment="C_c" charge="-2" boundaryCondition="false">
<notes><html xmlns="http://www.w3.org/1999/xhtml">
<html:p>FORMULA: C6H8NO4PS</html:p>
</html>
</notes>
</species>

<species id="M_4mzym_c" name="_4-methylzymosterol" compartment="C_c" charge="0" boundaryCondition="false">
<notes><html xmlns="http://www.w3.org/1999/xhtml">
<html:p>FORMULA: C28H46O</html:p>
</html>
</notes>
</species>

<species id="M_4mzym_int1_c" name="_4-Methylzymosterol intermediate 1" compartment="C_c" charge="0" boundaryCondition="false">
<notes><html xmlns="http://www.w3.org/1999/xhtml">
<html:p>FORMULA: C29H46O3</html:p>
</html>
</notes>
</species>

<species id="M_4mzym_int2_c" name="_4-Methylzymosterol intermediate 2" compartment="C_c" charge="0" boundaryCondition="false">
<notes><html xmlns="http://www.w3.org/1999/xhtml">
<html:p>FORMULA: C28H44O</html:p>
</html>
</notes>
</species>

<species id="M_4pasp_c" name="_4-Phospho-L-aspartate" compartment="C_c" charge="-2" boundaryCondition="false">
<notes><html xmlns="http://www.w3.org/1999/xhtml">
<html:p>FORMULA: C4H6NO7P</html:p>
</html>
</notes>
</species>

<species id="M_4ppan_c" name="D-4&apos;-Phosphopantothenate" compartment="C_c" charge="-3" boundaryCondition="false">
<notes><html xmlns="http://www.w3.org/1999/xhtml">
<html:p>FORMULA: C9H15NO8P</html:p>
</html>
</notes>
</species>

<species id="M_4ppcys_c" name="N-((R)-4-Phosphopantothenoyl)-L-cysteine" compartment="C_c" charge="-3" boundaryCondition="false">
<notes><html xmlns="http://www.w3.org/1999/xhtml">
<html:p>FORMULA: C12H20N2O9PS</html:p>
</html>
</notes>
</species>

<species id="M_4r5au_c" name="_4-(1-D-Ribitylamino)-5-aminouracil" compartment="C_c" charge="0" boundaryCondition="false">
<notes><html xmlns="http://www.w3.org/1999/xhtml">
<html:p>FORMULA: C9H16N4O6</html:p>
</html>
</notes>
</species>

<species id="M_5aizc_c" name="_5-amino-1-(5-phospho-D-ribosyl)imidazole-4-carboxylate" compartment="C_c" charge="-3" boundaryCondition="false">
<notes><html xmlns="http://www.w3.org/1999/xhtml">
<html:p>FORMULA: C9H11N3O9P</html:p>
</html>
</notes>
</species>

<species id="M_5aop_c" name="_5-Amino-4-oxopentanoate" compartment="C_c" charge="0" boundaryCondition="false">
<notes><html xmlns="http://www.w3.org/1999/xhtml">
<html:p>FORMULA: C5H9NO3</html:p>
</html>
</notes>
</species>

<species id="M_5aop_e" name="_5-Amino-4-oxopentanoate" compartment="C_e" charge="0" boundaryCondition="false">
<notes><html xmlns="http://www.w3.org/1999/xhtml">
<html:p>FORMULA: C5H9NO3</html:p>
</html>
</notes>
</species>

<species id="M_5aop_m" name="_5-Amino-4-oxopentanoate" compartment="C_m" charge="0" boundaryCondition="false">
<notes><html xmlns="http://www.w3.org/1999/xhtml">
<html:p>FORMULA: C5H9NO3</html:p>
</html>
</notes>
</species>

<species id="M_5aprbu_c" name="_5-Amino-6-(5&apos;-phosphoribitylamino)uracil" compartment="C_c" charge="-2" boundaryCondition="false">
<notes><html xmlns="http://www.w3.org/1999/xhtml">
<html:p>FORMULA: C9H15N4O9P</html:p>
</html>
</notes>
</species>

<species id="M_5apru_c" name="_5-Amino-6-(5&apos;-phosphoribosylamino)uracil" compartment="C_c" charge="-2" boundaryCondition="false">
<notes><html xmlns="http://www.w3.org/1999/xhtml">
<html:p>FORMULA: C9H13N4O9P</html:p>
</html>
</notes>
</species>

<species id="M_5dpmev_c" name="(R)-5-Diphosphomevalonate" compartment="C_c" charge="-4" boundaryCondition="false">
<notes><html xmlns="http://www.w3.org/1999/xhtml">
<html:p>FORMULA: C6H10O10P2</html:p>
</html>
</notes>
</species>

<species id="M_5fthf_c" name="_5-Formyltetrahydrofolate" compartment="C_c" charge="-2" boundaryCondition="false">
<notes><html xmlns="http://www.w3.org/1999/xhtml">
<html:p>FORMULA: C20H21N7O7</html:p>
</html>
</notes>
</species>

<species id="M_5fthf_m" name="_5-Formyltetrahydrofolate" compartment="C_m" charge="-2" boundaryCondition="false">
<notes><html xmlns="http://www.w3.org/1999/xhtml">
<html:p>FORMULA: C20H21N7O7</html:p>
</html>
</notes>
</species>

<species id="M_5mta_c" name="_5-Methylthioadenosine" compartment="C_c" charge="0" boundaryCondition="false">
<notes><html xmlns="http://www.w3.org/1999/xhtml">
<html:p>FORMULA: C11H15N5O3S</html:p>
</html>
</notes>
</species>

<species id="M_5mthf_c" name="_5-Methyltetrahydrofolate" compartment="C_c" charge="-1" boundaryCondition="false">
<notes><html xmlns="http://www.w3.org/1999/xhtml">
<html:p>FORMULA: C20H24N7O6</html:p>
</html>
</notes>
</species>

<species id="M_5mthf_m" name="_5-Methyltetrahydrofolate" compartment="C_m" charge="-1" boundaryCondition="false">
<notes><html xmlns="http://www.w3.org/1999/xhtml">
<html:p>FORMULA: C20H24N7O6</html:p>
</html>
</notes>
</species>

<species id="M_5pmev_c" name="(R)-5-Phosphomevalonate" compartment="C_c" charge="-3" boundaryCondition="false">
<notes><html xmlns="http://www.w3.org/1999/xhtml">
<html:p>FORMULA: C6H10O7P</html:p>
</html>
</notes>
</species>

<species id="M_6dg_c" name="D-Gal-alpha-1-&gt;6D-Glucose" compartment="C_c" charge="0" boundaryCondition="false">
<notes><html xmlns="http://www.w3.org/1999/xhtml">
<html:p>FORMULA: C12H22O11</html:p>
</html>
</notes>
</species>

<species id="M_6pgc_c" name="_6-Phospho-D-gluconate" compartment="C_c" charge="-3" boundaryCondition="false">
<notes><html xmlns="http://www.w3.org/1999/xhtml">
<html:p>FORMULA: C6H10O10P</html:p>
</html>
</notes>
</species>

<species id="M_6pgl_c" name="_6-phospho-D-glucono-1,5-lactone" compartment="C_c" charge="-2" boundaryCondition="false">
<notes><html xmlns="http://www.w3.org/1999/xhtml">
<html:p>FORMULA: C6H9O9P</html:p>
</html>
</notes>
</species>

<species id="M_6pgl_r" name="_6-phospho-D-glucono-1,5-lactone" compartment="C_r" charge="-2" boundaryCondition="false">
<notes><html xmlns="http://www.w3.org/1999/xhtml">
<html:p>FORMULA: C6H9O9P</html:p>
</html>
</notes>
</species>

<species id="M_8aonn_c" name="_8-Amino-7-oxononanoate" compartment="C_c" charge="0" boundaryCondition="false">
<notes><html xmlns="http://www.w3.org/1999/xhtml">
<html:p>FORMULA: C9H17NO3</html:p>
</html>
</notes>
</species>

<species id="M_8aonn_e" name="_8-Amino-7-oxononanoate" compartment="C_e" charge="0" boundaryCondition="false">
<notes><html xmlns="http://www.w3.org/1999/xhtml">
<html:p>FORMULA: C9H17NO3</html:p>
</html>
</notes>
</species>

<species id="M_ACP_c" name="acyl carrier protein" compartment="C_c" charge="-1" boundaryCondition="false">
<notes><html xmlns="http://www.w3.org/1999/xhtml">
<html:p>FORMULA: C11H21N2O7PRS</html:p>
</html>
</notes>
</species>

<species id="M_ACP_m" name="acyl carrier protein" compartment="C_m" charge="-1" boundaryCondition="false">
<notes><html xmlns="http://www.w3.org/1999/xhtml">
<html:p>FORMULA: C11H21N2O7PRS</html:p>
</html>
</notes>
</species>

<species id="M_Dara14lac_c" name="D-Arabinono-1,4-lactone" compartment="C_c" charge="0" boundaryCondition="false">
<notes><html xmlns="http://www.w3.org/1999/xhtml">
<html:p>FORMULA: C5H8O5</html:p>
</html>
</notes>
</species>

<species id="M_L2aadp6sa_c" name="L-2-Aminoadipate 6-semialdehyde" compartment="C_c" charge="0" boundaryCondition="false">
<notes><html xmlns="http://www.w3.org/1999/xhtml">
<html:p>FORMULA: C6H11NO3</html:p>
</html>
</notes>
</species>

<species id="M_L2aadp_c" name="L-2-Aminoadipate" compartment="C_c" charge="-1" boundaryCondition="false">
<notes><html xmlns="http://www.w3.org/1999/xhtml">
<html:p>FORMULA: C6H10NO4</html:p>
</html>
</notes>
</species>

<species id="M_Lfmkynr_c" name="L-Formylkynurenine" compartment="C_c" charge="0" boundaryCondition="false">
<notes><html xmlns="http://www.w3.org/1999/xhtml">
<html:p>FORMULA: C11H12N2O4</html:p>
</html>
</notes>
</species>

<species id="M_Lkynr_c" name="L-Kynurenine" compartment="C_c" charge="0" boundaryCondition="false">
<notes><html xmlns="http://www.w3.org/1999/xhtml">
<html:p>FORMULA: C10H12N2O3</html:p>
</html>
</notes>
</species>

<species id="M_N1aspmd_c" name="N1-Acetylspermidine" compartment="C_c" charge="2" boundaryCondition="false">
<notes><html xmlns="http://www.w3.org/1999/xhtml">
<html:p>FORMULA: C9H23N3O</html:p>
</html>
</notes>
</species>

<species id="M_N1sprm_c" name="N1-Acetylspermine" compartment="C_c" charge="3" boundaryCondition="false">
<notes><html xmlns="http://www.w3.org/1999/xhtml">
<html:p>FORMULA: C12H31N4O</html:p>
</html>
</notes>
</species>

<species id="M_NPmehis_c" name="N(pai)-Methyl-L-histidine" compartment="C_c" charge="0" boundaryCondition="false">
<notes><html xmlns="http://www.w3.org/1999/xhtml">
<html:p>FORMULA: C7H11N3O2</html:p>
</html>
</notes>
</species>

<species id="M_Sfglutth_c" name="S-Formylglutathione" compartment="C_c" charge="-1" boundaryCondition="false">
<notes><html xmlns="http://www.w3.org/1999/xhtml">
<html:p>FORMULA: C11H16N3O7S</html:p>
</html>
</notes>
</species>

<species id="M_Ssq23epx_c" name="(S)-Squalene-2,3-epoxide" compartment="C_c" charge="0" boundaryCondition="false">
<notes><html xmlns="http://www.w3.org/1999/xhtml">
<html:p>FORMULA: C30H50O</html:p>
</html>
</notes>
</species>

<species id="M_Ssq23epx_r" name="(S)-Squalene-2,3-epoxide" compartment="C_r" charge="0" boundaryCondition="false">
<notes><html xmlns="http://www.w3.org/1999/xhtml">
<html:p>FORMULA: C30H50O</html:p>
</html>
</notes>
</species>

<species id="M_aacoa_c" name="Acetoacetyl-CoA" compartment="C_c" charge="-4" boundaryCondition="false">
<notes><html xmlns="http://www.w3.org/1999/xhtml">
<html:p>FORMULA: C25H36N7O18P3S</html:p>
</html>
</notes>
</species>

<species id="M_aacoa_m" name="Acetoacetyl-CoA" compartment="C_m" charge="-4" boundaryCondition="false">
<notes><html xmlns="http://www.w3.org/1999/xhtml">
<html:p>FORMULA: C25H36N7O18P3S</html:p>
</html>
</notes>
</species>

<species id="M_abt_c" name="L-Arabinitol" compartment="C_c" charge="0" boundaryCondition="false">
<notes><html xmlns="http://www.w3.org/1999/xhtml">
<html:p>FORMULA: C5H12O5</html:p>
</html>
</notes>
</species>

<species id="M_abt_e" name="L-Arabinitol" compartment="C_e" charge="0" boundaryCondition="false">
<notes><html xmlns="http://www.w3.org/1999/xhtml">
<html:p>FORMULA: C5H12O5</html:p>
</html>
</notes>
</species>

<species id="M_acACP_c" name="Acetyl-ACP" compartment="C_c" charge="-1" boundaryCondition="false">
<notes><html xmlns="http://www.w3.org/1999/xhtml">
<html:p>FORMULA: C13H23N2O8PRS</html:p>
</html>
</notes>
</species>

<species id="M_acACP_m" name="Acetyl-ACP" compartment="C_m" charge="-1" boundaryCondition="false">
<notes><html xmlns="http://www.w3.org/1999/xhtml">
<html:p>FORMULA: C13H23N2O8PRS</html:p>
</html>
</notes>
</species>

<species id="M_ac_c" name="Acetate" compartment="C_c" charge="-1" boundaryCondition="false">
<notes><html xmlns="http://www.w3.org/1999/xhtml">
<html:p>FORMULA: C2H3O2</html:p>
</html>
</notes>
</species>

<species id="M_ac_e" name="Acetate" compartment="C_e" charge="-1" boundaryCondition="false">
<notes><html xmlns="http://www.w3.org/1999/xhtml">
<html:p>FORMULA: C2H3O2</html:p>
</html>
</notes>
</species>

<species id="M_ac_m" name="Acetate" compartment="C_m" charge="-1" boundaryCondition="false">
<notes><html xmlns="http://www.w3.org/1999/xhtml">
<html:p>FORMULA: C2H3O2</html:p>
</html>
</notes>
</species>

<species id="M_ac_x" name="Acetate" compartment="C_x" charge="-1" boundaryCondition="false">
<notes><html xmlns="http://www.w3.org/1999/xhtml">
<html:p>FORMULA: C2H3O2</html:p>
</html>
</notes>
</species>

<species id="M_acac_c" name="Acetoacetate" compartment="C_c" charge="-1" boundaryCondition="false">
<notes><html xmlns="http://www.w3.org/1999/xhtml">
<html:p>FORMULA: C4H5O3</html:p>
</html>
</notes>
</species>

<species id="M_acald_c" name="Acetaldehyde" compartment="C_c" charge="0" boundaryCondition="false">
<notes><html xmlns="http://www.w3.org/1999/xhtml">
<html:p>FORMULA: C2H4O</html:p>
</html>
</notes>
</species>

<species id="M_acald_e" name="Acetaldehyde" compartment="C_e" charge="0" boundaryCondition="false">
<notes><html xmlns="http://www.w3.org/1999/xhtml">
<html:p>FORMULA: C2H4O</html:p>
</html>
</notes>
</species>

<species id="M_acald_m" name="Acetaldehyde" compartment="C_m" charge="0" boundaryCondition="false">
<notes><html xmlns="http://www.w3.org/1999/xhtml">
<html:p>FORMULA: C2H4O</html:p>
</html>
</notes>
</species>

<species id="M_accoa_c" name="Acetyl-CoA" compartment="C_c" charge="-4" boundaryCondition="false">
<notes><html xmlns="http://www.w3.org/1999/xhtml">
<html:p>FORMULA: C23H34N7O17P3S</html:p>
</html>
</notes>
</species>

<species id="M_accoa_m" name="Acetyl-CoA" compartment="C_m" charge="-4" boundaryCondition="false">
<notes><html xmlns="http://www.w3.org/1999/xhtml">
<html:p>FORMULA: C23H34N7O17P3S</html:p>
</html>
</notes>
</species>

<species id="M_accoa_n" name="Acetyl-CoA" compartment="C_n" charge="-4" boundaryCondition="false">
<notes><html xmlns="http://www.w3.org/1999/xhtml">
<html:p>FORMULA: C23H34N7O17P3S</html:p>
</html>
</notes>
</species>

<species id="M_accoa_x" name="Acetyl-CoA" compartment="C_x" charge="-4" boundaryCondition="false">
<notes><html xmlns="http://www.w3.org/1999/xhtml">
<html:p>FORMULA: C23H34N7O17P3S</html:p>
</html>
</notes>
</species>

<species id="M_acg5p_m" name="N-Acetyl-L-glutamyl 5-phosphate" compartment="C_m" charge="-3" boundaryCondition="false">
<notes><html xmlns="http://www.w3.org/1999/xhtml">
<html:p>FORMULA: C7H9NO8P</html:p>
</html>
</notes>
</species>

<species id="M_acg5sa_m" name="N-Acetyl-L-glutamate 5-semialdehyde" compartment="C_m" charge="-1" boundaryCondition="false">
<notes><html xmlns="http://www.w3.org/1999/xhtml">
<html:p>FORMULA: C7H10NO4</html:p>
</html>
</notes>
</species>

<species id="M_acgam1p_c" name="N-Acetyl-D-glucosamine 1-phosphate" compartment="C_c" charge="-2" boundaryCondition="false">
<notes><html xmlns="http://www.w3.org/1999/xhtml">
<html:p>FORMULA: C8H14NO9P</html:p>
</html>
</notes>
</species>

<species id="M_acgam6p_c" name="N-Acetyl-D-glucosamine 6-phosphate" compartment="C_c" charge="-2" boundaryCondition="false">
<notes><html xmlns="http://www.w3.org/1999/xhtml">
<html:p>FORMULA: C8H14NO9P</html:p>
</html>
</notes>
</species>

<species id="M_acglu_m" name="N-Acetyl-L-glutamate" compartment="C_m" charge="-2" boundaryCondition="false">
<notes><html xmlns="http://www.w3.org/1999/xhtml">
<html:p>FORMULA: C7H9NO5</html:p>
</html>
</notes>
</species>

<species id="M_achms_c" name="O-Acetyl-L-homoserine" compartment="C_c" charge="0" boundaryCondition="false">
<notes><html xmlns="http://www.w3.org/1999/xhtml">
<html:p>FORMULA: C6H11NO4</html:p>
</html>
</notes>
</species>

<species id="M_acoa_x" name="Acyl-CoA" compartment="C_x" charge="-4" boundaryCondition="false">
<notes><html xmlns="http://www.w3.org/1999/xhtml">
<html:p>FORMULA: C22H31N7O17P3RS</html:p>
</html>
</notes>
</species>

<species id="M_acorn_m" name="N2-Acetyl-L-ornithine" compartment="C_m" charge="0" boundaryCondition="false">
<notes><html xmlns="http://www.w3.org/1999/xhtml">
<html:p>FORMULA: C7H14N2O3</html:p>
</html>
</notes>
</species>

<species id="M_acrn_c" name="O-Acetylcarnitine" compartment="C_c" charge="0" boundaryCondition="false">
<notes><html xmlns="http://www.w3.org/1999/xhtml">
<html:p>FORMULA: C9H17NO4</html:p>
</html>
</notes>
</species>

<species id="M_acrn_m" name="O-Acetylcarnitine" compartment="C_m" charge="0" boundaryCondition="false">
<notes><html xmlns="http://www.w3.org/1999/xhtml">
<html:p>FORMULA: C9H17NO4</html:p>
</html>
</notes>
</species>

<species id="M_acrn_x" name="O-Acetylcarnitine" compartment="C_x" charge="0" boundaryCondition="false">
<notes><html xmlns="http://www.w3.org/1999/xhtml">
<html:p>FORMULA: C9H17NO4</html:p>
</html>
</notes>
</species>

<species id="M_acser_c" name="O-Acetyl-L-serine" compartment="C_c" charge="0" boundaryCondition="false">
<notes><html xmlns="http://www.w3.org/1999/xhtml">
<html:p>FORMULA: C5H9NO4</html:p>
</html>
</notes>
</species>

<species id="M_acybut_c" name="gamma-Amino-gamma-cyanobutanoate" compartment="C_c" charge="0" boundaryCondition="false">
<notes><html xmlns="http://www.w3.org/1999/xhtml">
<html:p>FORMULA: C5H8N2O2</html:p>
</html>
</notes>
</species>

<species id="M_ade_c" name="Adenine" compartment="C_c" charge="0" boundaryCondition="false">
<notes><html xmlns="http://www.w3.org/1999/xhtml">
<html:p>FORMULA: C5H5N5</html:p>
</html>
</notes>
</species>

<species id="M_ade_e" name="Adenine" compartment="C_e" charge="0" boundaryCondition="false">
<notes><html xmlns="http://www.w3.org/1999/xhtml">
<html:p>FORMULA: C5H5N5</html:p>
</html>
</notes>
</species>

<species id="M_ade_m" name="Adenine" compartment="C_m" charge="0" boundaryCondition="false">
<notes><html xmlns="http://www.w3.org/1999/xhtml">
<html:p>FORMULA: C5H5N5</html:p>
</html>
</notes>
</species>

<species id="M_adn_c" name="Adenosine" compartment="C_c" charge="0" boundaryCondition="false">
<notes><html xmlns="http://www.w3.org/1999/xhtml">
<html:p>FORMULA: C10H13N5O4</html:p>
</html>
</notes>
</species>

<species id="M_adn_e" name="Adenosine" compartment="C_e" charge="0" boundaryCondition="false">
<notes><html xmlns="http://www.w3.org/1999/xhtml">
<html:p>FORMULA: C10H13N5O4</html:p>
</html>
</notes>
</species>

<species id="M_adn_m" name="Adenosine" compartment="C_m" charge="0" boundaryCondition="false">
<notes><html xmlns="http://www.w3.org/1999/xhtml">
<html:p>FORMULA: C10H13N5O4</html:p>
</html>
</notes>
</species>

<species id="M_adp_c" name="ADP" compartment="C_c" charge="-3" boundaryCondition="false">
<notes><html xmlns="http://www.w3.org/1999/xhtml">
<html:p>FORMULA: C10H12N5O10P2</html:p>
</html>
</notes>
</species>

<species id="M_adp_g" name="ADP" compartment="C_g" charge="-3" boundaryCondition="false">
<notes><html xmlns="http://www.w3.org/1999/xhtml">
<html:p>FORMULA: C10H12N5O10P2</html:p>
</html>
</notes>
</species>

<species id="M_adp_m" name="ADP" compartment="C_m" charge="-3" boundaryCondition="false">
<notes><html xmlns="http://www.w3.org/1999/xhtml">
<html:p>FORMULA: C10H12N5O10P2</html:p>
</html>
</notes>
</species>

<species id="M_adp_n" name="ADP" compartment="C_n" charge="-3" boundaryCondition="false">
<notes><html xmlns="http://www.w3.org/1999/xhtml">
<html:p>FORMULA: C10H12N5O10P2</html:p>
</html>
</notes>
</species>

<species id="M_adp_v" name="ADP" compartment="C_v" charge="-3" boundaryCondition="false">
<notes><html xmlns="http://www.w3.org/1999/xhtml">
<html:p>FORMULA: C10H12N5O10P2</html:p>
</html>
</notes>
</species>

<species id="M_adp_x" name="ADP" compartment="C_x" charge="-3" boundaryCondition="false">
<notes><html xmlns="http://www.w3.org/1999/xhtml">
<html:p>FORMULA: C10H12N5O10P2</html:p>
</html>
</notes>
</species>

<species id="M_adprib_c" name="ADPribose" compartment="C_c" charge="-2" boundaryCondition="false">
<notes><html xmlns="http://www.w3.org/1999/xhtml">
<html:p>FORMULA: C15H21N5O14P2</html:p>
</html>
</notes>
</species>

<species id="M_adprib_m" name="ADPribose" compartment="C_m" charge="-2" boundaryCondition="false">
<notes><html xmlns="http://www.w3.org/1999/xhtml">
<html:p>FORMULA: C15H21N5O14P2</html:p>
</html>
</notes>
</species>

<species id="M_ahcys_c" name="S-Adenosyl-L-homocysteine" compartment="C_c" charge="0" boundaryCondition="false">
<notes><html xmlns="http://www.w3.org/1999/xhtml">
<html:p>FORMULA: C14H20N6O5S</html:p>
</html>
</notes>
</species>

<species id="M_ahcys_m" name="S-Adenosyl-L-homocysteine" compartment="C_m" charge="0" boundaryCondition="false">
<notes><html xmlns="http://www.w3.org/1999/xhtml">
<html:p>FORMULA: C14H20N6O5S</html:p>
</html>
</notes>
</species>

<species id="M_ahcys_n" name="S-Adenosyl-L-homocysteine" compartment="C_n" charge="0" boundaryCondition="false">
<notes><html xmlns="http://www.w3.org/1999/xhtml">
<html:p>FORMULA: C14H20N6O5S</html:p>
</html>
</notes>
</species>

<species id="M_ahdt_c" name="_2-Amino-4-hydroxy-6-(erythro-1,2,3-trihydroxypropyl)dihydropteridine triphosphate" compartment="C_c" charge="-4" boundaryCondition="false">
<notes><html xmlns="http://www.w3.org/1999/xhtml">
<html:p>FORMULA: C9H12N5O13P3</html:p>
</html>
</notes>
</species>

<species id="M_aicar_c" name="_5-Amino-1-(5-Phospho-D-ribosyl)imidazole-4-carboxamide" compartment="C_c" charge="-2" boundaryCondition="false">
<notes><html xmlns="http://www.w3.org/1999/xhtml">
<html:p>FORMULA: C9H13N4O8P</html:p>
</html>
</notes>
</species>

<species id="M_air_c" name="_5-amino-1-(5-phospho-D-ribosyl)imidazole" compartment="C_c" charge="-2" boundaryCondition="false">
<notes><html xmlns="http://www.w3.org/1999/xhtml">
<html:p>FORMULA: C8H12N3O7P</html:p>
</html>
</notes>
</species>

<species id="M_akg_c" name="_2-Oxoglutarate" compartment="C_c" charge="-2" boundaryCondition="false">
<notes><html xmlns="http://www.w3.org/1999/xhtml">
<html:p>FORMULA: C5H4O5</html:p>
</html>
</notes>
</species>

<species id="M_akg_e" name="_2-Oxoglutarate" compartment="C_e" charge="-2" boundaryCondition="false">
<notes><html xmlns="http://www.w3.org/1999/xhtml">
<html:p>FORMULA: C5H4O5</html:p>
</html>
</notes>
</species>

<species id="M_akg_m" name="_2-Oxoglutarate" compartment="C_m" charge="-2" boundaryCondition="false">
<notes><html xmlns="http://www.w3.org/1999/xhtml">
<html:p>FORMULA: C5H4O5</html:p>
</html>
</notes>
</species>

<species id="M_akg_n" name="_2-Oxoglutarate" compartment="C_n" charge="-2" boundaryCondition="false">
<notes><html xmlns="http://www.w3.org/1999/xhtml">
<html:p>FORMULA: C5H4O5</html:p>
</html>
</notes>
</species>

<species id="M_akg_x" name="_2-Oxoglutarate" compartment="C_x" charge="-2" boundaryCondition="false">
<notes><html xmlns="http://www.w3.org/1999/xhtml">
<html:p>FORMULA: C5H4O5</html:p>
</html>
</notes>
</species>

<species id="M_ala_DASH_B_c" name="beta-Alanine" compartment="C_c" charge="0" boundaryCondition="false">
<notes><html xmlns="http://www.w3.org/1999/xhtml">
<html:p>FORMULA: C3H7NO2</html:p>
</html>
</notes>
</species>

<species id="M_ala_DASH_L_c" name="L-Alanine" compartment="C_c" charge="0" boundaryCondition="false">
<notes><html xmlns="http://www.w3.org/1999/xhtml">
<html:p>FORMULA: C3H7NO2</html:p>
</html>
</notes>
</species>

<species id="M_ala_DASH_L_e" name="L-Alanine" compartment="C_e" charge="0" boundaryCondition="false">
<notes><html xmlns="http://www.w3.org/1999/xhtml">
<html:p>FORMULA: C3H7NO2</html:p>
</html>
</notes>
</species>

<species id="M_ala_DASH_L_m" name="L-Alanine" compartment="C_m" charge="0" boundaryCondition="false">
<notes><html xmlns="http://www.w3.org/1999/xhtml">
<html:p>FORMULA: C3H7NO2</html:p>
</html>
</notes>
</species>

<species id="M_alac_DASH_S_m" name="(S)-2-Acetolactate" compartment="C_m" charge="-1" boundaryCondition="false">
<notes><html xmlns="http://www.w3.org/1999/xhtml">
<html:p>FORMULA: C5H7O4</html:p>
</html>
</notes>
</species>

<species id="M_alatrna_c" name="L-Alanyl-tRNA(Ala)" compartment="C_c" charge="1" boundaryCondition="false">
<notes><html xmlns="http://www.w3.org/1999/xhtml">
<html:p>FORMULA: C3H6NOR</html:p>
</html>
</notes>
</species>

<species id="M_allphn_c" name="Allophanate" compartment="C_c" charge="-1" boundaryCondition="false">
<notes><html xmlns="http://www.w3.org/1999/xhtml">
<html:p>FORMULA: C2H3N2O3</html:p>
</html>
</notes>
</species>

<species id="M_alltn_c" name="Allantoin" compartment="C_c" charge="0" boundaryCondition="false">
<notes><html xmlns="http://www.w3.org/1999/xhtml">
<html:p>FORMULA: C4H6N4O3</html:p>
</html>
</notes>
</species>

<species id="M_alltn_e" name="Allantoin" compartment="C_e" charge="0" boundaryCondition="false">
<notes><html xmlns="http://www.w3.org/1999/xhtml">
<html:p>FORMULA: C4H6N4O3</html:p>
</html>
</notes>
</species>

<species id="M_alltt_c" name="Allantoate" compartment="C_c" charge="-1" boundaryCondition="false">
<notes><html xmlns="http://www.w3.org/1999/xhtml">
<html:p>FORMULA: C4H7N4O4</html:p>
</html>
</notes>
</species>

<species id="M_alltt_e" name="Allantoate" compartment="C_e" charge="-1" boundaryCondition="false">
<notes><html xmlns="http://www.w3.org/1999/xhtml">
<html:p>FORMULA: C4H7N4O4</html:p>
</html>
</notes>
</species>

<species id="M_alpam_m" name="S-aminomethyldihydrolipoamide" compartment="C_m" charge="1" boundaryCondition="false">
<notes><html xmlns="http://www.w3.org/1999/xhtml">
<html:p>FORMULA: C9H21N2OS2</html:p>
</html>
</notes>
</species>

<species id="M_alpro_m" name="S-Aminomethyldihydrolipoylprotein" compartment="C_m" charge="1" boundaryCondition="false">
<notes><html xmlns="http://www.w3.org/1999/xhtml">
<html:p>FORMULA: CH6NS2X</html:p>
</html>
</notes>
</species>

<species id="M_am6sa_c" name="_2-Aminomuconate 6-semialdehyde" compartment="C_c" charge="0" boundaryCondition="false">
<notes><html xmlns="http://www.w3.org/1999/xhtml">
<html:p>FORMULA: C6H7NO3</html:p>
</html>
</notes>
</species>

<species id="M_amet_c" name="S-Adenosyl-L-methionine" compartment="C_c" charge="1" boundaryCondition="false">
<notes><html xmlns="http://www.w3.org/1999/xhtml">
<html:p>FORMULA: C15H23N6O5S</html:p>
</html>
</notes>
</species>

<species id="M_amet_e" name="S-Adenosyl-L-methionine" compartment="C_e" charge="1" boundaryCondition="false">
<notes><html xmlns="http://www.w3.org/1999/xhtml">
<html:p>FORMULA: C15H23N6O5S</html:p>
</html>
</notes>
</species>

<species id="M_amet_m" name="S-Adenosyl-L-methionine" compartment="C_m" charge="1" boundaryCondition="false">
<notes><html xmlns="http://www.w3.org/1999/xhtml">
<html:p>FORMULA: C15H23N6O5S</html:p>
</html>
</notes>
</species>

<species id="M_amet_n" name="S-Adenosyl-L-methionine" compartment="C_n" charge="1" boundaryCondition="false">
<notes><html xmlns="http://www.w3.org/1999/xhtml">
<html:p>FORMULA: C15H23N6O5S</html:p>
</html>
</notes>
</species>

<species id="M_ametam_c" name="S-Adenosylmethioninamine" compartment="C_c" charge="2" boundaryCondition="false">
<notes><html xmlns="http://www.w3.org/1999/xhtml">
<html:p>FORMULA: C14H24N6O3S</html:p>
</html>
</notes>
</species>

<species id="M_amob_c" name="S-Adenosyl-4-methylthio-2-oxobutanoate" compartment="C_c" charge="0" boundaryCondition="false">
<notes><html xmlns="http://www.w3.org/1999/xhtml">
<html:p>FORMULA: C15H19N5O6S</html:p>
</html>
</notes>
</species>

<species id="M_amp_c" name="AMP" compartment="C_c" charge="-2" boundaryCondition="false">
<notes><html xmlns="http://www.w3.org/1999/xhtml">
<html:p>FORMULA: C10H12N5O7P</html:p>
</html>
</notes>
</species>

<species id="M_amp_m" name="AMP" compartment="C_m" charge="-2" boundaryCondition="false">
<notes><html xmlns="http://www.w3.org/1999/xhtml">
<html:p>FORMULA: C10H12N5O7P</html:p>
</html>
</notes>
</species>

<species id="M_amp_x" name="AMP" compartment="C_x" charge="-2" boundaryCondition="false">
<notes><html xmlns="http://www.w3.org/1999/xhtml">
<html:p>FORMULA: C10H12N5O7P</html:p>
</html>
</notes>
</species>

<species id="M_amuco_c" name="_2-Aminomuconate" compartment="C_c" charge="-1" boundaryCondition="false">
<notes><html xmlns="http://www.w3.org/1999/xhtml">
<html:p>FORMULA: C6H6NO4</html:p>
</html>
</notes>
</species>

<species id="M_anth_c" name="Anthranilate" compartment="C_c" charge="-1" boundaryCondition="false">
<notes><html xmlns="http://www.w3.org/1999/xhtml">
<html:p>FORMULA: C7H6NO2</html:p>
</html>
</notes>
</species>

<species id="M_ap4a_c" name="P1,P4-Bis(5&apos;-adenosyl) tetraphosphate" compartment="C_c" charge="-4" boundaryCondition="false">
<notes><html xmlns="http://www.w3.org/1999/xhtml">
<html:p>FORMULA: C20H24N10O19P4</html:p>
</html>
</notes>
</species>

<species id="M_ap4g_c" name="P1-(5&apos;-adenosyl),P4-(5&apos;-guanosyl) tetraphosphate" compartment="C_c" charge="-4" boundaryCondition="false">
<notes><html xmlns="http://www.w3.org/1999/xhtml">
<html:p>FORMULA: C20H24N10O20P4</html:p>
</html>
</notes>
</species>

<species id="M_apep_c" name="Nalpha-Acetylpeptide" compartment="C_c" charge="-1" boundaryCondition="false">
<notes><html xmlns="http://www.w3.org/1999/xhtml">
<html:p>FORMULA: C6H7N2O4R2</html:p>
</html>
</notes>
</species>

<species id="M_aproa_c" name="_3-Aminopropanal" compartment="C_c" charge="1" boundaryCondition="false">
<notes><html xmlns="http://www.w3.org/1999/xhtml">
<html:p>FORMULA: C3H8NO</html:p>
</html>
</notes>
</species>

<species id="M_aprop_c" name="alpha-Aminopropiononitrile" compartment="C_c" charge="1" boundaryCondition="false">
<notes><html xmlns="http://www.w3.org/1999/xhtml">
<html:p>FORMULA: C3H7N2</html:p>
</html>
</notes>
</species>

<species id="M_aprut_c" name="N-Acetylputrescine" compartment="C_c" charge="1" boundaryCondition="false">
<notes><html xmlns="http://www.w3.org/1999/xhtml">
<html:p>FORMULA: C6H15N2O</html:p>
</html>
</notes>
</species>

<species id="M_aps_c" name="Adenosine 5&apos;-phosphosulfate" compartment="C_c" charge="-2" boundaryCondition="false">
<notes><html xmlns="http://www.w3.org/1999/xhtml">
<html:p>FORMULA: C10H12N5O10PS</html:p>
</html>
</notes>
</species>

<species id="M_arab_DASH_D_c" name="D-Arabinose" compartment="C_c" charge="0" boundaryCondition="false">
<notes><html xmlns="http://www.w3.org/1999/xhtml">
<html:p>FORMULA: C5H10O5</html:p>
</html>
</notes>
</species>

<species id="M_arab_DASH_D_e" name="D-Arabinose" compartment="C_e" charge="0" boundaryCondition="false">
<notes><html xmlns="http://www.w3.org/1999/xhtml">
<html:p>FORMULA: C5H10O5</html:p>
</html>
</notes>
</species>

<species id="M_arab_DASH_L_c" name="L-Arabinose" compartment="C_c" charge="0" boundaryCondition="false">
<notes><html xmlns="http://www.w3.org/1999/xhtml">
<html:p>FORMULA: C5H10O5</html:p>
</html>
</notes>
</species>

<species id="M_arab_DASH_L_e" name="L-Arabinose" compartment="C_e" charge="0" boundaryCondition="false">
<notes><html xmlns="http://www.w3.org/1999/xhtml">
<html:p>FORMULA: C5H10O5</html:p>
</html>
</notes>
</species>

<species id="M_arg_DASH_L_c" name="L-Arginine" compartment="C_c" charge="1" boundaryCondition="false">
<notes><html xmlns="http://www.w3.org/1999/xhtml">
<html:p>FORMULA: C6H15N4O2</html:p>
</html>
</notes>
</species>

<species id="M_arg_DASH_L_e" name="L-Arginine" compartment="C_e" charge="1" boundaryCondition="false">
<notes><html xmlns="http://www.w3.org/1999/xhtml">
<html:p>FORMULA: C6H15N4O2</html:p>
</html>
</notes>
</species>

<species id="M_arg_DASH_L_m" name="L-Arginine" compartment="C_m" charge="1" boundaryCondition="false">
<notes><html xmlns="http://www.w3.org/1999/xhtml">
<html:p>FORMULA: C6H15N4O2</html:p>
</html>
</notes>
</species>

<species id="M_argsuc_c" name="N(omega)-(L-Arginino)succinate" compartment="C_c" charge="-1" boundaryCondition="false">
<notes><html xmlns="http://www.w3.org/1999/xhtml">
<html:p>FORMULA: C10H17N4O6</html:p>
</html>
</notes>
</species>

<species id="M_argtrna_c" name="L-Arginyl-tRNA(Arg)" compartment="C_c" charge="2" boundaryCondition="false">
<notes><html xmlns="http://www.w3.org/1999/xhtml">
<html:p>FORMULA: C6H14N4OR</html:p>
</html>
</notes>
</species>

<species id="M_argtrna_m" name="L-Arginyl-tRNA(Arg)" compartment="C_m" charge="2" boundaryCondition="false">
<notes><html xmlns="http://www.w3.org/1999/xhtml">
<html:p>FORMULA: C6H14N4OR</html:p>
</html>
</notes>
</species>

<species id="M_asn_DASH_L_c" name="L-Asparagine" compartment="C_c" charge="0" boundaryCondition="false">
<notes><html xmlns="http://www.w3.org/1999/xhtml">
<html:p>FORMULA: C4H8N2O3</html:p>
</html>
</notes>
</species>

<species id="M_asn_DASH_L_e" name="L-Asparagine" compartment="C_e" charge="0" boundaryCondition="false">
<notes><html xmlns="http://www.w3.org/1999/xhtml">
<html:p>FORMULA: C4H8N2O3</html:p>
</html>
</notes>
</species>

<species id="M_asn_DASH_L_m" name="L-Asparagine" compartment="C_m" charge="0" boundaryCondition="false">
<notes><html xmlns="http://www.w3.org/1999/xhtml">
<html:p>FORMULA: C4H8N2O3</html:p>
</html>
</notes>
</species>

<species id="M_asntrna_c" name="L-Asparaginyl-tRNA(Asn)" compartment="C_c" charge="1" boundaryCondition="false">
<notes><html xmlns="http://www.w3.org/1999/xhtml">
<html:p>FORMULA: C14H24N2O12PR2</html:p>
</html>
</notes>
</species>

<species id="M_asntrna_m" name="L-Asparaginyl-tRNA(Asn)" compartment="C_m" charge="1" boundaryCondition="false">
<notes><html xmlns="http://www.w3.org/1999/xhtml">
<html:p>FORMULA: C14H24N2O12PR2</html:p>
</html>
</notes>
</species>

<species id="M_asp_DASH_L_c" name="L-Aspartate" compartment="C_c" charge="-1" boundaryCondition="false">
<notes><html xmlns="http://www.w3.org/1999/xhtml">
<html:p>FORMULA: C4H6NO4</html:p>
</html>
</notes>
</species>

<species id="M_asp_DASH_L_e" name="L-Aspartate" compartment="C_e" charge="-1" boundaryCondition="false">
<notes><html xmlns="http://www.w3.org/1999/xhtml">
<html:p>FORMULA: C4H6NO4</html:p>
</html>
</notes>
</species>

<species id="M_asp_DASH_L_m" name="L-Aspartate" compartment="C_m" charge="-1" boundaryCondition="false">
<notes><html xmlns="http://www.w3.org/1999/xhtml">
<html:p>FORMULA: C4H6NO4</html:p>
</html>
</notes>
</species>

<species id="M_asp_DASH_L_n" name="L-Aspartate" compartment="C_n" charge="-1" boundaryCondition="false">
<notes><html xmlns="http://www.w3.org/1999/xhtml">
<html:p>FORMULA: C4H6NO4</html:p>
</html>
</notes>
</species>

<species id="M_asp_DASH_L_x" name="L-Aspartate" compartment="C_x" charge="-1" boundaryCondition="false">
<notes><html xmlns="http://www.w3.org/1999/xhtml">
<html:p>FORMULA: C4H6NO4</html:p>
</html>
</notes>
</species>

<species id="M_aspsa_c" name="L-Aspartate 4-semialdehyde" compartment="C_c" charge="0" boundaryCondition="false">
<notes><html xmlns="http://www.w3.org/1999/xhtml">
<html:p>FORMULA: C4H7NO3</html:p>
</html>
</notes>
</species>

<species id="M_asptrna_c" name="L-Aspartyl-tRNA(Asp)" compartment="C_c" charge="0" boundaryCondition="false">
<notes><html xmlns="http://www.w3.org/1999/xhtml">
<html:p>FORMULA: C4H5NO3R</html:p>
</html>
</notes>
</species>

<species id="M_asptrna_m" name="L-Aspartyl-tRNA(Asp)" compartment="C_m" charge="0" boundaryCondition="false">
<notes><html xmlns="http://www.w3.org/1999/xhtml">
<html:p>FORMULA: C4H5NO3R</html:p>
</html>
</notes>
</species>

<species id="M_atp_c" name="ATP" compartment="C_c" charge="-4" boundaryCondition="false">
<notes><html xmlns="http://www.w3.org/1999/xhtml">
<html:p>FORMULA: C10H12N5O13P3</html:p>
</html>
</notes>
</species>

<species id="M_atp_g" name="ATP" compartment="C_g" charge="-4" boundaryCondition="false">
<notes><html xmlns="http://www.w3.org/1999/xhtml">
<html:p>FORMULA: C10H12N5O13P3</html:p>
</html>
</notes>
</species>

<species id="M_atp_m" name="ATP" compartment="C_m" charge="-4" boundaryCondition="false">
<notes><html xmlns="http://www.w3.org/1999/xhtml">
<html:p>FORMULA: C10H12N5O13P3</html:p>
</html>
</notes>
</species>

<species id="M_atp_n" name="ATP" compartment="C_n" charge="-4" boundaryCondition="false">
<notes><html xmlns="http://www.w3.org/1999/xhtml">
<html:p>FORMULA: C10H12N5O13P3</html:p>
</html>
</notes>
</species>

<species id="M_atp_v" name="ATP" compartment="C_v" charge="-4" boundaryCondition="false">
<notes><html xmlns="http://www.w3.org/1999/xhtml">
<html:p>FORMULA: C10H12N5O13P3</html:p>
</html>
</notes>
</species>

<species id="M_atp_x" name="ATP" compartment="C_x" charge="-4" boundaryCondition="false">
<notes><html xmlns="http://www.w3.org/1999/xhtml">
<html:p>FORMULA: C10H12N5O13P3</html:p>
</html>
</notes>
</species>

<species id="M_b124tc_m" name="But-1-ene-1,2,4-tricarboxylate" compartment="C_m" charge="-3" boundaryCondition="false">
<notes><html xmlns="http://www.w3.org/1999/xhtml">
<html:p>FORMULA: C7H5O6</html:p>
</html>
</notes>
</species>

<species id="M_btn_c" name="Biotin" compartment="C_c" charge="-1" boundaryCondition="false">
<notes><html xmlns="http://www.w3.org/1999/xhtml">
<html:p>FORMULA: C10H15N2O3S</html:p>
</html>
</notes>
</species>

<species id="M_btn_e" name="Biotin" compartment="C_e" charge="-1" boundaryCondition="false">
<notes><html xmlns="http://www.w3.org/1999/xhtml">
<html:p>FORMULA: C10H15N2O3S</html:p>
</html>
</notes>
</species>

<species id="M_camp_c" name="cAMP" compartment="C_c" charge="-1" boundaryCondition="false">
<notes><html xmlns="http://www.w3.org/1999/xhtml">
<html:p>FORMULA: C10H11N5O6P</html:p>
</html>
</notes>
</species>

<species id="M_caphis_c" name="_2-(3-Carboxy-3-aminopropyl)-L-histidine" compartment="C_c" charge="0" boundaryCondition="false">
<notes><html xmlns="http://www.w3.org/1999/xhtml">
<html:p>FORMULA: C10H16N4O4</html:p>
</html>
</notes>
</species>

<species id="M_cbasp_c" name="N-Carbamoyl-L-aspartate" compartment="C_c" charge="-2" boundaryCondition="false">
<notes><html xmlns="http://www.w3.org/1999/xhtml">
<html:p>FORMULA: C5H6N2O5</html:p>
</html>
</notes>
</species>

<species id="M_cbasp_n" name="N-Carbamoyl-L-aspartate" compartment="C_n" charge="-2" boundaryCondition="false">
<notes><html xmlns="http://www.w3.org/1999/xhtml">
<html:p>FORMULA: C5H6N2O5</html:p>
</html>
</notes>
</species>

<species id="M_cbp_c" name="Carbamoyl phosphate" compartment="C_c" charge="-2" boundaryCondition="false">
<notes><html xmlns="http://www.w3.org/1999/xhtml">
<html:p>FORMULA: CH2NO5P</html:p>
</html>
</notes>
</species>

<species id="M_cbp_n" name="Carbamoyl phosphate" compartment="C_n" charge="-2" boundaryCondition="false">
<notes><html xmlns="http://www.w3.org/1999/xhtml">
<html:p>FORMULA: CH2NO5P</html:p>
</html>
</notes>
</species>

<species id="M_cdp_c" name="CDP" compartment="C_c" charge="-3" boundaryCondition="false">
<notes><html xmlns="http://www.w3.org/1999/xhtml">
<html:p>FORMULA: C9H12N3O11P2</html:p>
</html>
</notes>
</species>

<species id="M_cdp_n" name="CDP" compartment="C_n" charge="-3" boundaryCondition="false">
<notes><html xmlns="http://www.w3.org/1999/xhtml">
<html:p>FORMULA: C9H12N3O11P2</html:p>
</html>
</notes>
</species>

<species id="M_cdpchol_c" name="CDPcholine" compartment="C_c" charge="-1" boundaryCondition="false">
<notes><html xmlns="http://www.w3.org/1999/xhtml">
<html:p>FORMULA: C14H25N4O11P2</html:p>
</html>
</notes>
</species>

<species id="M_cdpdag_SC_c" name="CDPdiacylglycerol, yeast-specific" compartment="C_c" charge="-200" boundaryCondition="false">
<notes><html xmlns="http://www.w3.org/1999/xhtml">
<html:p>FORMULA: C4440H7744N300O1500P200</html:p>
</html>
</notes>
</species>

<species id="M_cdpdag_SC_m" name="CDPdiacylglycerol, yeast-specific" compartment="C_m" charge="-200" boundaryCondition="false">
<notes><html xmlns="http://www.w3.org/1999/xhtml">
<html:p>FORMULA: C4440H7744N300O1500P200</html:p>
</html>
</notes>
</species>

<species id="M_cdpea_c" name="CDPethanolamine" compartment="C_c" charge="-1" boundaryCondition="false">
<notes><html xmlns="http://www.w3.org/1999/xhtml">
<html:p>FORMULA: C11H19N4O11P2</html:p>
</html>
</notes>
</species>

<species id="M_cer1_24_c" name="Ceramide-1 (Sphinganine:n-C24:0)" compartment="C_c" charge="0" boundaryCondition="false">
<notes><html xmlns="http://www.w3.org/1999/xhtml">
<html:p>FORMULA: C42H85NO3</html:p>
</html>
</notes>
</species>

<species id="M_cer1_26_c" name="Ceramide-1 (Sphinganine:n-C26:0)" compartment="C_c" charge="0" boundaryCondition="false">
<notes><html xmlns="http://www.w3.org/1999/xhtml">
<html:p>FORMULA: C44H89NO3</html:p>
</html>
</notes>
</species>

<species id="M_cer2_24_c" name="Ceramide-2 (Phytosphingosine:n-C24:0)" compartment="C_c" charge="0" boundaryCondition="false">
<notes><html xmlns="http://www.w3.org/1999/xhtml">
<html:p>FORMULA: C42H85NO4</html:p>
</html>
</notes>
</species>

<species id="M_cer2_26_c" name="Ceramide-2 (Phytosphingosine:n-C26:0)" compartment="C_c" charge="0" boundaryCondition="false">
<notes><html xmlns="http://www.w3.org/1999/xhtml">
<html:p>FORMULA: C44H89NO4</html:p>
</html>
</notes>
</species>

<species id="M_cer2_APOS__24_c" name="Ceramide-2&apos; (Sphinganine:n-C24:0OH)" compartment="C_c" charge="0" boundaryCondition="false">
<notes><html xmlns="http://www.w3.org/1999/xhtml">
<html:p>FORMULA: C42H85NO4</html:p>
</html>
</notes>
</species>

<species id="M_cer2_APOS__26_c" name="Ceramide-2&apos; (Sphinganine:n-C26:0OH)" compartment="C_c" charge="0" boundaryCondition="false">
<notes><html xmlns="http://www.w3.org/1999/xhtml">
<html:p>FORMULA: C44H89NO4</html:p>
</html>
</notes>
</species>

<species id="M_cer3_24_c" name="Ceramide-3 (Phytosphingosine:n-C24:0OH)" compartment="C_c" charge="0" boundaryCondition="false">
<notes><html xmlns="http://www.w3.org/1999/xhtml">
<html:p>FORMULA: C42H85NO5</html:p>
</html>
</notes>
</species>

<species id="M_cer3_26_c" name="Ceramide-3 (Phytosphingosine:n-C26:0OH)" compartment="C_c" charge="0" boundaryCondition="false">
<notes><html xmlns="http://www.w3.org/1999/xhtml">
<html:p>FORMULA: C44H89NO5</html:p>
</html>
</notes>
</species>

<species id="M_cgly_c" name="Cys-Gly" compartment="C_c" charge="0" boundaryCondition="false">
<notes><html xmlns="http://www.w3.org/1999/xhtml">
<html:p>FORMULA: C5H10N2O3S</html:p>
</html>
</notes>
</species>

<species id="M_ch4s_c" name="Methanethiol" compartment="C_c" charge="0" boundaryCondition="false">
<notes><html xmlns="http://www.w3.org/1999/xhtml">
<html:p>FORMULA: CH4S</html:p>
</html>
</notes>
</species>

<species id="M_chitin_c" name="Chitin (monomer)" compartment="C_c" charge="0" boundaryCondition="false">
<notes><html xmlns="http://www.w3.org/1999/xhtml">
<html:p>FORMULA: C8H13NO5</html:p>
</html>
</notes>
</species>

<species id="M_chitos_c" name="Chitosan" compartment="C_c" charge="0" boundaryCondition="false">
<notes><html xmlns="http://www.w3.org/1999/xhtml">
<html:p>FORMULA: C6H11NO4</html:p>
</html>
</notes>
</species>

<species id="M_chol_c" name="Choline" compartment="C_c" charge="1" boundaryCondition="false">
<notes><html xmlns="http://www.w3.org/1999/xhtml">
<html:p>FORMULA: C5H14NO</html:p>
</html>
</notes>
</species>

<species id="M_chol_e" name="Choline" compartment="C_e" charge="1" boundaryCondition="false">
<notes><html xmlns="http://www.w3.org/1999/xhtml">
<html:p>FORMULA: C5H14NO</html:p>
</html>
</notes>
</species>

<species id="M_cholp_c" name="Choline phosphate" compartment="C_c" charge="-1" boundaryCondition="false">
<notes><html xmlns="http://www.w3.org/1999/xhtml">
<html:p>FORMULA: C5H13NO4P</html:p>
</html>
</notes>
</species>

<species id="M_chor_c" name="chorismate" compartment="C_c" charge="-2" boundaryCondition="false">
<notes><html xmlns="http://www.w3.org/1999/xhtml">
<html:p>FORMULA: C10H8O6</html:p>
</html>
</notes>
</species>

<species id="M_cit_c" name="Citrate" compartment="C_c" charge="-3" boundaryCondition="false">
<notes><html xmlns="http://www.w3.org/1999/xhtml">
<html:p>FORMULA: C6H5O7</html:p>
</html>
</notes>
</species>

<species id="M_cit_e" name="Citrate" compartment="C_e" charge="-3" boundaryCondition="false">
<notes><html xmlns="http://www.w3.org/1999/xhtml">
<html:p>FORMULA: C6H5O7</html:p>
</html>
</notes>
</species>

<species id="M_cit_m" name="Citrate" compartment="C_m" charge="-3" boundaryCondition="false">
<notes><html xmlns="http://www.w3.org/1999/xhtml">
<html:p>FORMULA: C6H5O7</html:p>
</html>
</notes>
</species>

<species id="M_cit_x" name="Citrate" compartment="C_x" charge="-3" boundaryCondition="false">
<notes><html xmlns="http://www.w3.org/1999/xhtml">
<html:p>FORMULA: C6H5O7</html:p>
</html>
</notes>
</species>

<species id="M_citr_DASH_L_c" name="L-Citrulline" compartment="C_c" charge="0" boundaryCondition="false">
<notes><html xmlns="http://www.w3.org/1999/xhtml">
<html:p>FORMULA: C6H13N3O3</html:p>
</html>
</notes>
</species>

<species id="M_clpn_SC_m" name="Cardiolipin, yeast-specific" compartment="C_m" charge="-200" boundaryCondition="false">
<notes><html xmlns="http://www.w3.org/1999/xhtml">
<html:p>FORMULA: C7380H13688O1700P200</html:p>
</html>
</notes>
</species>

<species id="M_cmaphis_c" name="_2-[3-Carboxy-3-(methylammonio)propyl]-L-histidine" compartment="C_c" charge="0" boundaryCondition="false">
<notes><html xmlns="http://www.w3.org/1999/xhtml">
<html:p>FORMULA: C11H18N4O4</html:p>
</html>
</notes>
</species>

<species id="M_cmp_c" name="CMP" compartment="C_c" charge="-2" boundaryCondition="false">
<notes><html xmlns="http://www.w3.org/1999/xhtml">
<html:p>FORMULA: C9H12N3O8P</html:p>
</html>
</notes>
</species>

<species id="M_cmp_m" name="CMP" compartment="C_m" charge="-2" boundaryCondition="false">
<notes><html xmlns="http://www.w3.org/1999/xhtml">
<html:p>FORMULA: C9H12N3O8P</html:p>
</html>
</notes>
</species>

<species id="M_cmusa_c" name="_2-Amino-3-carboxymuconate semialdehyde" compartment="C_c" charge="-1" boundaryCondition="false">
<notes><html xmlns="http://www.w3.org/1999/xhtml">
<html:p>FORMULA: C7H6NO5</html:p>
</html>
</notes>
</species>

<species id="M_co2_c" name="CO2" compartment="C_c" charge="0" boundaryCondition="false">
<notes><html xmlns="http://www.w3.org/1999/xhtml">
<html:p>FORMULA: CO2</html:p>
</html>
</notes>
</species>

<species id="M_co2_e" name="CO2" compartment="C_e" charge="0" boundaryCondition="false">
<notes><html xmlns="http://www.w3.org/1999/xhtml">
<html:p>FORMULA: CO2</html:p>
</html>
</notes>
</species>

<species id="M_co2_g" name="CO2" compartment="C_g" charge="0" boundaryCondition="false">
<notes><html xmlns="http://www.w3.org/1999/xhtml">
<html:p>FORMULA: CO2</html:p>
</html>
</notes>
</species>

<species id="M_co2_m" name="CO2" compartment="C_m" charge="0" boundaryCondition="false">
<notes><html xmlns="http://www.w3.org/1999/xhtml">
<html:p>FORMULA: CO2</html:p>
</html>
</notes>
</species>

<species id="M_co2_n" name="CO2" compartment="C_n" charge="0" boundaryCondition="false">
<notes><html xmlns="http://www.w3.org/1999/xhtml">
<html:p>FORMULA: CO2</html:p>
</html>
</notes>
</species>

<species id="M_co2_v" name="CO2" compartment="C_v" charge="0" boundaryCondition="false">
<notes><html xmlns="http://www.w3.org/1999/xhtml">
<html:p>FORMULA: CO2</html:p>
</html>
</notes>
</species>

<species id="M_co2_x" name="CO2" compartment="C_x" charge="0" boundaryCondition="false">
<notes><html xmlns="http://www.w3.org/1999/xhtml">
<html:p>FORMULA: CO2</html:p>
</html>
</notes>
</species>

<species id="M_coa_c" name="Coenzyme A" compartment="C_c" charge="-4" boundaryCondition="false">
<notes><html xmlns="http://www.w3.org/1999/xhtml">
<html:p>FORMULA: C21H32N7O16P3S</html:p>
</html>
</notes>
</species>

<species id="M_coa_m" name="Coenzyme A" compartment="C_m" charge="-4" boundaryCondition="false">
<notes><html xmlns="http://www.w3.org/1999/xhtml">
<html:p>FORMULA: C21H32N7O16P3S</html:p>
</html>
</notes>
</species>

<species id="M_coa_n" name="Coenzyme A" compartment="C_n" charge="-4" boundaryCondition="false">
<notes><html xmlns="http://www.w3.org/1999/xhtml">
<html:p>FORMULA: C21H32N7O16P3S</html:p>
</html>
</notes>
</species>

<species id="M_coa_x" name="Coenzyme A" compartment="C_x" charge="-4" boundaryCondition="false">
<notes><html xmlns="http://www.w3.org/1999/xhtml">
<html:p>FORMULA: C21H32N7O16P3S</html:p>
</html>
</notes>
</species>

<species id="M_cpppg3_c" name="Coproporphyrinogen III" compartment="C_c" charge="-4" boundaryCondition="false">
<notes><html xmlns="http://www.w3.org/1999/xhtml">
<html:p>FORMULA: C36H40N4O8</html:p>
</html>
</notes>
</species>

<species id="M_crn_c" name="L-Carnitine" compartment="C_c" charge="0" boundaryCondition="false">
<notes><html xmlns="http://www.w3.org/1999/xhtml">
<html:p>FORMULA: C7H15NO3</html:p>
</html>
</notes>
</species>

<species id="M_crn_e" name="L-Carnitine" compartment="C_e" charge="0" boundaryCondition="false">
<notes><html xmlns="http://www.w3.org/1999/xhtml">
<html:p>FORMULA: C7H15NO3</html:p>
</html>
</notes>
</species>

<species id="M_crn_m" name="L-Carnitine" compartment="C_m" charge="0" boundaryCondition="false">
<notes><html xmlns="http://www.w3.org/1999/xhtml">
<html:p>FORMULA: C7H15NO3</html:p>
</html>
</notes>
</species>

<species id="M_crn_x" name="L-Carnitine" compartment="C_x" charge="0" boundaryCondition="false">
<notes><html xmlns="http://www.w3.org/1999/xhtml">
<html:p>FORMULA: C7H15NO3</html:p>
</html>
</notes>
</species>

<species id="M_csn_c" name="Cytosine" compartment="C_c" charge="0" boundaryCondition="false">
<notes><html xmlns="http://www.w3.org/1999/xhtml">
<html:p>FORMULA: C4H5N3O</html:p>
</html>
</notes>
</species>

<species id="M_csn_e" name="Cytosine" compartment="C_e" charge="0" boundaryCondition="false">
<notes><html xmlns="http://www.w3.org/1999/xhtml">
<html:p>FORMULA: C4H5N3O</html:p>
</html>
</notes>
</species>

<species id="M_ctp_c" name="CTP" compartment="C_c" charge="-4" boundaryCondition="false">
<notes><html xmlns="http://www.w3.org/1999/xhtml">
<html:p>FORMULA: C9H12N3O14P3</html:p>
</html>
</notes>
</species>

<species id="M_ctp_m" name="CTP" compartment="C_m" charge="-4" boundaryCondition="false">
<notes><html xmlns="http://www.w3.org/1999/xhtml">
<html:p>FORMULA: C9H12N3O14P3</html:p>
</html>
</notes>
</species>

<species id="M_cys_DASH_L_c" name="L-Cysteine" compartment="C_c" charge="0" boundaryCondition="false">
<notes><html xmlns="http://www.w3.org/1999/xhtml">
<html:p>FORMULA: C3H7NO2S</html:p>
</html>
</notes>
</species>

<species id="M_cys_DASH_L_e" name="L-Cysteine" compartment="C_e" charge="0" boundaryCondition="false">
<notes><html xmlns="http://www.w3.org/1999/xhtml">
<html:p>FORMULA: C3H7NO2S</html:p>
</html>
</notes>
</species>

<species id="M_cyst_DASH_L_c" name="L-Cystathionine" compartment="C_c" charge="0" boundaryCondition="false">
<notes><html xmlns="http://www.w3.org/1999/xhtml">
<html:p>FORMULA: C7H14N2O4S</html:p>
</html>
</notes>
</species>

<species id="M_cyst_DASH_L_x" name="L-Cystathionine" compartment="C_x" charge="0" boundaryCondition="false">
<notes><html xmlns="http://www.w3.org/1999/xhtml">
<html:p>FORMULA: C7H14N2O4S</html:p>
</html>
</notes>
</species>

<species id="M_cystrna_c" name="L-Cysteinyl-tRNA(Cys)" compartment="C_c" charge="1" boundaryCondition="false">
<notes><html xmlns="http://www.w3.org/1999/xhtml">
<html:p>FORMULA: C3H6NOSR</html:p>
</html>
</notes>
</species>

<species id="M_cytd_c" name="Cytidine" compartment="C_c" charge="0" boundaryCondition="false">
<notes><html xmlns="http://www.w3.org/1999/xhtml">
<html:p>FORMULA: C9H13N3O5</html:p>
</html>
</notes>
</species>

<species id="M_cytd_e" name="Cytidine" compartment="C_e" charge="0" boundaryCondition="false">
<notes><html xmlns="http://www.w3.org/1999/xhtml">
<html:p>FORMULA: C9H13N3O5</html:p>
</html>
</notes>
</species>

<species id="M_dad_DASH_2_c" name="Deoxyadenosine" compartment="C_c" charge="0" boundaryCondition="false">
<notes><html xmlns="http://www.w3.org/1999/xhtml">
<html:p>FORMULA: C10H13N5O3</html:p>
</html>
</notes>
</species>

<species id="M_dad_DASH_2_e" name="Deoxyadenosine" compartment="C_e" charge="0" boundaryCondition="false">
<notes><html xmlns="http://www.w3.org/1999/xhtml">
<html:p>FORMULA: C10H13N5O3</html:p>
</html>
</notes>
</species>

<species id="M_dadp_c" name="dADP" compartment="C_c" charge="-3" boundaryCondition="false">
<notes><html xmlns="http://www.w3.org/1999/xhtml">
<html:p>FORMULA: C10H12N5O9P2</html:p>
</html>
</notes>
</species>

<species id="M_dadp_n" name="dADP" compartment="C_n" charge="-3" boundaryCondition="false">
<notes><html xmlns="http://www.w3.org/1999/xhtml">
<html:p>FORMULA: C10H12N5O9P2</html:p>
</html>
</notes>
</species>

<species id="M_dagpy_SC_c" name="diacylglycerol pyrophosphate, yeast-specific" compartment="C_c" charge="-300" boundaryCondition="false">
<notes><html xmlns="http://www.w3.org/1999/xhtml">
<html:p>FORMULA: C3540H6544O1100P200</html:p>
</html>
</notes>
</species>

<species id="M_damp_c" name="dAMP" compartment="C_c" charge="-2" boundaryCondition="false">
<notes><html xmlns="http://www.w3.org/1999/xhtml">
<html:p>FORMULA: C10H12N5O6P</html:p>
</html>
</notes>
</species>

<species id="M_dann_c" name="_7,8-Diaminononanoate" compartment="C_c" charge="1" boundaryCondition="false">
<notes><html xmlns="http://www.w3.org/1999/xhtml">
<html:p>FORMULA: C9H21N2O2</html:p>
</html>
</notes>
</species>

<species id="M_dann_e" name="_7,8-Diaminononanoate" compartment="C_e" charge="1" boundaryCondition="false">
<notes><html xmlns="http://www.w3.org/1999/xhtml">
<html:p>FORMULA: C9H21N2O2</html:p>
</html>
</notes>
</species>

<species id="M_datp_c" name="dATP" compartment="C_c" charge="-4" boundaryCondition="false">
<notes><html xmlns="http://www.w3.org/1999/xhtml">
<html:p>FORMULA: C10H12N5O12P3</html:p>
</html>
</notes>
</species>

<species id="M_db4p_c" name="_3,4-dihydroxy-2-butanone 4-phosphate" compartment="C_c" charge="-2" boundaryCondition="false">
<notes><html xmlns="http://www.w3.org/1999/xhtml">
<html:p>FORMULA: C4H7O6P</html:p>
</html>
</notes>
</species>

<species id="M_dc2coa_x" name="trans-Dec-2-enoyl-CoA" compartment="C_x" charge="-4" boundaryCondition="false">
<notes><html xmlns="http://www.w3.org/1999/xhtml">
<html:p>FORMULA: C31H48N7O17P3S</html:p>
</html>
</notes>
</species>

<species id="M_dcaACP_m" name="Decanoyl-ACP (n-C10:0ACP)" compartment="C_m" charge="-1" boundaryCondition="false">
<notes><html xmlns="http://www.w3.org/1999/xhtml">
<html:p>FORMULA: C21H39N2O8PRS</html:p>
</html>
</notes>
</species>

<species id="M_dca_c" name="Decanoate (n-C10:0)" compartment="C_c" charge="-1" boundaryCondition="false">
<notes><html xmlns="http://www.w3.org/1999/xhtml">
<html:p>FORMULA: C10H19O2</html:p>
</html>
</notes>
</species>

<species id="M_dca_x" name="Decanoate (n-C10:0)" compartment="C_x" charge="-1" boundaryCondition="false">
<notes><html xmlns="http://www.w3.org/1999/xhtml">
<html:p>FORMULA: C10H19O2</html:p>
</html>
</notes>
</species>

<species id="M_dcacoa_c" name="Decanoyl-CoA (n-C10:0CoA)" compartment="C_c" charge="-4" boundaryCondition="false">
<notes><html xmlns="http://www.w3.org/1999/xhtml">
<html:p>FORMULA: C31H50N7O17P3S</html:p>
</html>
</notes>
</species>

<species id="M_dcacoa_x" name="Decanoyl-CoA (n-C10:0CoA)" compartment="C_x" charge="-4" boundaryCondition="false">
<notes><html xmlns="http://www.w3.org/1999/xhtml">
<html:p>FORMULA: C31H50N7O17P3S</html:p>
</html>
</notes>
</species>

<species id="M_dcamp_c" name="N6-(1,2-Dicarboxyethyl)-AMP" compartment="C_c" charge="-4" boundaryCondition="false">
<notes><html xmlns="http://www.w3.org/1999/xhtml">
<html:p>FORMULA: C14H14N5O11P</html:p>
</html>
</notes>
</species>

<species id="M_dcdp_c" name="dCDP" compartment="C_c" charge="-3" boundaryCondition="false">
<notes><html xmlns="http://www.w3.org/1999/xhtml">
<html:p>FORMULA: C9H12N3O10P2</html:p>
</html>
</notes>
</species>

<species id="M_dcdp_n" name="dCDP" compartment="C_n" charge="-3" boundaryCondition="false">
<notes><html xmlns="http://www.w3.org/1999/xhtml">
<html:p>FORMULA: C9H12N3O10P2</html:p>
</html>
</notes>
</species>

<species id="M_dcmp_c" name="dCMP" compartment="C_c" charge="-2" boundaryCondition="false">
<notes><html xmlns="http://www.w3.org/1999/xhtml">
<html:p>FORMULA: C9H12N3O7P</html:p>
</html>
</notes>
</species>

<species id="M_dctp_c" name="dCTP" compartment="C_c" charge="-4" boundaryCondition="false">
<notes><html xmlns="http://www.w3.org/1999/xhtml">
<html:p>FORMULA: C9H12N3O13P3</html:p>
</html>
</notes>
</species>

<species id="M_dcyt_c" name="Deoxycytidine" compartment="C_c" charge="0" boundaryCondition="false">
<notes><html xmlns="http://www.w3.org/1999/xhtml">
<html:p>FORMULA: C9H13N3O4</html:p>
</html>
</notes>
</species>

<species id="M_dcyt_e" name="Deoxycytidine" compartment="C_e" charge="0" boundaryCondition="false">
<notes><html xmlns="http://www.w3.org/1999/xhtml">
<html:p>FORMULA: C9H13N3O4</html:p>
</html>
</notes>
</species>

<species id="M_dd2coa_x" name="trans-Dodec-2-enoyl-CoA" compartment="C_x" charge="-4" boundaryCondition="false">
<notes><html xmlns="http://www.w3.org/1999/xhtml">
<html:p>FORMULA: C33H52N7O17P3S</html:p>
</html>
</notes>
</species>

<species id="M_ddcaACP_c" name="Dodecanoyl-ACP (n-C12:0ACP)" compartment="C_c" charge="-1" boundaryCondition="false">
<notes><html xmlns="http://www.w3.org/1999/xhtml">
<html:p>FORMULA: C23H43N2O8PRS</html:p>
</html>
</notes>
</species>

<species id="M_ddcaACP_m" name="Dodecanoyl-ACP (n-C12:0ACP)" compartment="C_m" charge="-1" boundaryCondition="false">
<notes><html xmlns="http://www.w3.org/1999/xhtml">
<html:p>FORMULA: C23H43N2O8PRS</html:p>
</html>
</notes>
</species>

<species id="M_ddca_c" name="Dodecanoate (n-C12:0)" compartment="C_c" charge="-1" boundaryCondition="false">
<notes><html xmlns="http://www.w3.org/1999/xhtml">
<html:p>FORMULA: C12H23O2</html:p>
</html>
</notes>
</species>

<species id="M_ddca_x" name="Dodecanoate (n-C12:0)" compartment="C_x" charge="-1" boundaryCondition="false">
<notes><html xmlns="http://www.w3.org/1999/xhtml">
<html:p>FORMULA: C12H23O2</html:p>
</html>
</notes>
</species>

<species id="M_ddcacoa_c" name="Dodecanoyl-CoA (n-C12:0CoA)" compartment="C_c" charge="-4" boundaryCondition="false">
<notes><html xmlns="http://www.w3.org/1999/xhtml">
<html:p>FORMULA: C33H54N7O17P3S</html:p>
</html>
</notes>
</species>

<species id="M_ddcacoa_x" name="Dodecanoyl-CoA (n-C12:0CoA)" compartment="C_x" charge="-4" boundaryCondition="false">
<notes><html xmlns="http://www.w3.org/1999/xhtml">
<html:p>FORMULA: C33H54N7O17P3S</html:p>
</html>
</notes>
</species>

<species id="M_dgdp_c" name="dGDP" compartment="C_c" charge="-3" boundaryCondition="false">
<notes><html xmlns="http://www.w3.org/1999/xhtml">
<html:p>FORMULA: C10H12N5O10P2</html:p>
</html>
</notes>
</species>

<species id="M_dgdp_n" name="dGDP" compartment="C_n" charge="-3" boundaryCondition="false">
<notes><html xmlns="http://www.w3.org/1999/xhtml">
<html:p>FORMULA: C10H12N5O10P2</html:p>
</html>
</notes>
</species>

<species id="M_dgmp_c" name="dGMP" compartment="C_c" charge="-2" boundaryCondition="false">
<notes><html xmlns="http://www.w3.org/1999/xhtml">
<html:p>FORMULA: C10H12N5O7P</html:p>
</html>
</notes>
</species>

<species id="M_dgsn_c" name="Deoxyguanosine" compartment="C_c" charge="0" boundaryCondition="false">
<notes><html xmlns="http://www.w3.org/1999/xhtml">
<html:p>FORMULA: C10H13N5O4</html:p>
</html>
</notes>
</species>

<species id="M_dgsn_e" name="Deoxyguanosine" compartment="C_e" charge="0" boundaryCondition="false">
<notes><html xmlns="http://www.w3.org/1999/xhtml">
<html:p>FORMULA: C10H13N5O4</html:p>
</html>
</notes>
</species>

<species id="M_dgtp_c" name="dGTP" compartment="C_c" charge="-4" boundaryCondition="false">
<notes><html xmlns="http://www.w3.org/1999/xhtml">
<html:p>FORMULA: C10H12N5O13P3</html:p>
</html>
</notes>
</species>

<species id="M_dha_c" name="Dihydroxyacetone" compartment="C_c" charge="0" boundaryCondition="false">
<notes><html xmlns="http://www.w3.org/1999/xhtml">
<html:p>FORMULA: C3H6O3</html:p>
</html>
</notes>
</species>

<species id="M_dhap_c" name="Dihydroxyacetone phosphate" compartment="C_c" charge="-2" boundaryCondition="false">
<notes><html xmlns="http://www.w3.org/1999/xhtml">
<html:p>FORMULA: C3H5O6P</html:p>
</html>
</notes>
</species>

<species id="M_dhap_m" name="Dihydroxyacetone phosphate" compartment="C_m" charge="-2" boundaryCondition="false">
<notes><html xmlns="http://www.w3.org/1999/xhtml">
<html:p>FORMULA: C3H5O6P</html:p>
</html>
</notes>
</species>

<species id="M_dhf_c" name="_7,8-Dihydrofolate" compartment="C_c" charge="-2" boundaryCondition="false">
<notes><html xmlns="http://www.w3.org/1999/xhtml">
<html:p>FORMULA: C19H19N7O6</html:p>
</html>
</notes>
</species>

<species id="M_dhf_m" name="_7,8-Dihydrofolate" compartment="C_m" charge="-2" boundaryCondition="false">
<notes><html xmlns="http://www.w3.org/1999/xhtml">
<html:p>FORMULA: C19H19N7O6</html:p>
</html>
</notes>
</species>

<species id="M_dhlam_m" name="Dihydrolipoamide" compartment="C_m" charge="0" boundaryCondition="false">
<notes><html xmlns="http://www.w3.org/1999/xhtml">
<html:p>FORMULA: C8H17NOS2</html:p>
</html>
</notes>
</species>

<species id="M_dhlpro_m" name="Dihydrolipolprotein" compartment="C_m" charge="0" boundaryCondition="false">
<notes><html xmlns="http://www.w3.org/1999/xhtml">
<html:p>FORMULA: H2S2X</html:p>
</html>
</notes>
</species>

<species id="M_dhnpt_c" name="Dihydroneopterin" compartment="C_c" charge="0" boundaryCondition="false">
<notes><html xmlns="http://www.w3.org/1999/xhtml">
<html:p>FORMULA: C9H13N5O4</html:p>
</html>
</notes>
</species>

<species id="M_dhnpt_m" name="Dihydroneopterin" compartment="C_m" charge="0" boundaryCondition="false">
<notes><html xmlns="http://www.w3.org/1999/xhtml">
<html:p>FORMULA: C9H13N5O4</html:p>
</html>
</notes>
</species>

<species id="M_dhor_DASH_S_c" name="(S)-Dihydroorotate" compartment="C_c" charge="-1" boundaryCondition="false">
<notes><html xmlns="http://www.w3.org/1999/xhtml">
<html:p>FORMULA: C5H5N2O4</html:p>
</html>
</notes>
</species>

<species id="M_dhor_DASH_S_n" name="(S)-Dihydroorotate" compartment="C_n" charge="-1" boundaryCondition="false">
<notes><html xmlns="http://www.w3.org/1999/xhtml">
<html:p>FORMULA: C5H5N2O4</html:p>
</html>
</notes>
</species>

<species id="M_dhpmp_c" name="Dihydroneopterin monophosphate" compartment="C_c" charge="-2" boundaryCondition="false">
<notes><html xmlns="http://www.w3.org/1999/xhtml">
<html:p>FORMULA: C9H12N5O7P</html:p>
</html>
</notes>
</species>

<species id="M_dhpt_c" name="Dihydropteroate" compartment="C_c" charge="-1" boundaryCondition="false">
<notes><html xmlns="http://www.w3.org/1999/xhtml">
<html:p>FORMULA: C14H13N6O3</html:p>
</html>
</notes>
</species>

<species id="M_dhpt_m" name="Dihydropteroate" compartment="C_m" charge="-1" boundaryCondition="false">
<notes><html xmlns="http://www.w3.org/1999/xhtml">
<html:p>FORMULA: C14H13N6O3</html:p>
</html>
</notes>
</species>

<species id="M_din_c" name="Deoxyinosine" compartment="C_c" charge="0" boundaryCondition="false">
<notes><html xmlns="http://www.w3.org/1999/xhtml">
<html:p>FORMULA: C10H12N4O4</html:p>
</html>
</notes>
</species>

<species id="M_din_e" name="Deoxyinosine" compartment="C_e" charge="0" boundaryCondition="false">
<notes><html xmlns="http://www.w3.org/1999/xhtml">
<html:p>FORMULA: C10H12N4O4</html:p>
</html>
</notes>
</species>

<species id="M_dmlz_c" name="_6,7-Dimethyl-8-(1-D-ribityl)lumazine" compartment="C_c" charge="0" boundaryCondition="false">
<notes><html xmlns="http://www.w3.org/1999/xhtml">
<html:p>FORMULA: C13H18N4O6</html:p>
</html>
</notes>
</species>

<species id="M_dmpp_c" name="Dimethylallyl diphosphate" compartment="C_c" charge="-3" boundaryCondition="false">
<notes><html xmlns="http://www.w3.org/1999/xhtml">
<html:p>FORMULA: C5H9O7P2</html:p>
</html>
</notes>
</species>

<species id="M_dnad_c" name="Deamino-NAD+" compartment="C_c" charge="-2" boundaryCondition="false">
<notes><html xmlns="http://www.w3.org/1999/xhtml">
<html:p>FORMULA: C21H24N6O15P2</html:p>
</html>
</notes>
</species>

<species id="M_dnad_m" name="Deamino-NAD+" compartment="C_m" charge="-2" boundaryCondition="false">
<notes><html xmlns="http://www.w3.org/1999/xhtml">
<html:p>FORMULA: C21H24N6O15P2</html:p>
</html>
</notes>
</species>

<species id="M_dolichol_c" name="Dolichol" compartment="C_c" charge="0" boundaryCondition="false">
<notes><html xmlns="http://www.w3.org/1999/xhtml">
<html:p>FORMULA: C15H28O</html:p>
</html>
</notes>
</species>

<species id="M_dolmanp_r" name="Dolichyl phosphate D-mannose" compartment="C_r" charge="-1" boundaryCondition="false">
<notes><html xmlns="http://www.w3.org/1999/xhtml">
<html:p>FORMULA: C21H38O9P</html:p>
</html>
</notes>
</species>

<species id="M_dolp_c" name="Dolichol phosphate" compartment="C_c" charge="-2" boundaryCondition="false">
<notes><html xmlns="http://www.w3.org/1999/xhtml">
<html:p>FORMULA: C15H27O4P</html:p>
</html>
</notes>
</species>

<species id="M_dolp_r" name="Dolichol phosphate" compartment="C_r" charge="-2" boundaryCondition="false">
<notes><html xmlns="http://www.w3.org/1999/xhtml">
<html:p>FORMULA: C15H27O4P</html:p>
</html>
</notes>
</species>

<species id="M_dpcoa_c" name="Dephospho-CoA" compartment="C_c" charge="-2" boundaryCondition="false">
<notes><html xmlns="http://www.w3.org/1999/xhtml">
<html:p>FORMULA: C21H33N7O13P2S</html:p>
</html>
</notes>
</species>

<species id="M_dpcoa_m" name="Dephospho-CoA" compartment="C_m" charge="-2" boundaryCondition="false">
<notes><html xmlns="http://www.w3.org/1999/xhtml">
<html:p>FORMULA: C21H33N7O13P2S</html:p>
</html>
</notes>
</species>

<species id="M_drib_c" name="Deoxyribose" compartment="C_c" charge="0" boundaryCondition="false">
<notes><html xmlns="http://www.w3.org/1999/xhtml">
<html:p>FORMULA: C5H10O4</html:p>
</html>
</notes>
</species>

<species id="M_dscl_c" name="dihydrosirohydrochlorin" compartment="C_c" charge="-7" boundaryCondition="false">
<notes><html xmlns="http://www.w3.org/1999/xhtml">
<html:p>FORMULA: C42H41N4O16</html:p>
</html>
</notes>
</species>

<species id="M_dtbt_c" name="Dethiobiotin" compartment="C_c" charge="-1" boundaryCondition="false">
<notes><html xmlns="http://www.w3.org/1999/xhtml">
<html:p>FORMULA: C10H17N2O3</html:p>
</html>
</notes>
</species>

<species id="M_dtdp_c" name="dTDP" compartment="C_c" charge="-3" boundaryCondition="false">
<notes><html xmlns="http://www.w3.org/1999/xhtml">
<html:p>FORMULA: C10H13N2O11P2</html:p>
</html>
</notes>
</species>

<species id="M_dtmp_c" name="dTMP" compartment="C_c" charge="-2" boundaryCondition="false">
<notes><html xmlns="http://www.w3.org/1999/xhtml">
<html:p>FORMULA: C10H13N2O8P</html:p>
</html>
</notes>
</species>

<species id="M_dttp_c" name="dTTP" compartment="C_c" charge="-4" boundaryCondition="false">
<notes><html xmlns="http://www.w3.org/1999/xhtml">
<html:p>FORMULA: C10H13N2O14P3</html:p>
</html>
</notes>
</species>

<species id="M_dttp_e" name="dTTP" compartment="C_e" charge="-4" boundaryCondition="false">
<notes><html xmlns="http://www.w3.org/1999/xhtml">
<html:p>FORMULA: C10H13N2O14P3</html:p>
</html>
</notes>
</species>

<species id="M_dudp_c" name="dUDP" compartment="C_c" charge="-3" boundaryCondition="false">
<notes><html xmlns="http://www.w3.org/1999/xhtml">
<html:p>FORMULA: C9H11N2O11P2</html:p>
</html>
</notes>
</species>

<species id="M_dudp_n" name="dUDP" compartment="C_n" charge="-3" boundaryCondition="false">
<notes><html xmlns="http://www.w3.org/1999/xhtml">
<html:p>FORMULA: C9H11N2O11P2</html:p>
</html>
</notes>
</species>

<species id="M_dump_c" name="dUMP" compartment="C_c" charge="-2" boundaryCondition="false">
<notes><html xmlns="http://www.w3.org/1999/xhtml">
<html:p>FORMULA: C9H11N2O8P</html:p>
</html>
</notes>
</species>

<species id="M_dump_n" name="dUMP" compartment="C_n" charge="-2" boundaryCondition="false">
<notes><html xmlns="http://www.w3.org/1999/xhtml">
<html:p>FORMULA: C9H11N2O8P</html:p>
</html>
</notes>
</species>

<species id="M_duri_c" name="Deoxyuridine" compartment="C_c" charge="0" boundaryCondition="false">
<notes><html xmlns="http://www.w3.org/1999/xhtml">
<html:p>FORMULA: C9H12N2O5</html:p>
</html>
</notes>
</species>

<species id="M_duri_e" name="Deoxyuridine" compartment="C_e" charge="0" boundaryCondition="false">
<notes><html xmlns="http://www.w3.org/1999/xhtml">
<html:p>FORMULA: C9H12N2O5</html:p>
</html>
</notes>
</species>

<species id="M_dutp_c" name="dUTP" compartment="C_c" charge="-4" boundaryCondition="false">
<notes><html xmlns="http://www.w3.org/1999/xhtml">
<html:p>FORMULA: C9H11N2O14P3</html:p>
</html>
</notes>
</species>

<species id="M_e4hglu_c" name="L-erythro-4-Hydroxyglutamate" compartment="C_c" charge="-1" boundaryCondition="false">
<notes><html xmlns="http://www.w3.org/1999/xhtml">
<html:p>FORMULA: C5H8NO5</html:p>
</html>
</notes>
</species>

<species id="M_e4hglu_m" name="L-erythro-4-Hydroxyglutamate" compartment="C_m" charge="-1" boundaryCondition="false">
<notes><html xmlns="http://www.w3.org/1999/xhtml">
<html:p>FORMULA: C5H8NO5</html:p>
</html>
</notes>
</species>

<species id="M_e4hglu_x" name="L-erythro-4-Hydroxyglutamate" compartment="C_x" charge="-1" boundaryCondition="false">
<notes><html xmlns="http://www.w3.org/1999/xhtml">
<html:p>FORMULA: C5H8NO5</html:p>
</html>
</notes>
</species>

<species id="M_e4p_c" name="D-Erythrose 4-phosphate" compartment="C_c" charge="-2" boundaryCondition="false">
<notes><html xmlns="http://www.w3.org/1999/xhtml">
<html:p>FORMULA: C4H7O7P</html:p>
</html>
</notes>
</species>

<species id="M_e4p_m" name="D-Erythrose 4-phosphate" compartment="C_m" charge="-2" boundaryCondition="false">
<notes><html xmlns="http://www.w3.org/1999/xhtml">
<html:p>FORMULA: C4H7O7P</html:p>
</html>
</notes>
</species>

<species id="M_eig3p_c" name="D-erythro-1-(Imidazol-4-yl)glycerol 3-phosphate" compartment="C_c" charge="-2" boundaryCondition="false">
<notes><html xmlns="http://www.w3.org/1999/xhtml">
<html:p>FORMULA: C6H9N2O6P</html:p>
</html>
</notes>
</species>

<species id="M_epist_c" name="episterol" compartment="C_c" charge="0" boundaryCondition="false">
<notes><html xmlns="http://www.w3.org/1999/xhtml">
<html:p>FORMULA: C28H46O</html:p>
</html>
</notes>
</species>

<species id="M_epm_c" name="Epimelibiose" compartment="C_c" charge="0" boundaryCondition="false">
<notes><html xmlns="http://www.w3.org/1999/xhtml">
<html:p>FORMULA: C12H22O11</html:p>
</html>
</notes>
</species>

<species id="M_ergst_c" name="Ergosterol" compartment="C_c" charge="0" boundaryCondition="false">
<notes><html xmlns="http://www.w3.org/1999/xhtml">
<html:p>FORMULA: C28H44O</html:p>
</html>
</notes>
</species>

<species id="M_ergst_e" name="Ergosterol" compartment="C_e" charge="0" boundaryCondition="false">
<notes><html xmlns="http://www.w3.org/1999/xhtml">
<html:p>FORMULA: C28H44O</html:p>
</html>
</notes>
</species>

<species id="M_ergst_r" name="Ergosterol" compartment="C_r" charge="0" boundaryCondition="false">
<notes><html xmlns="http://www.w3.org/1999/xhtml">
<html:p>FORMULA: C28H44O</html:p>
</html>
</notes>
</species>

<species id="M_ergtetrol_c" name="Ergosta-5,7,22,24,(28)-tetraen-3beta-ol" compartment="C_c" charge="0" boundaryCondition="false">
<notes><html xmlns="http://www.w3.org/1999/xhtml">
<html:p>FORMULA: C28H42O</html:p>
</html>
</notes>
</species>

<species id="M_ergtetrol_r" name="Ergosta-5,7,22,24,(28)-tetraen-3beta-ol" compartment="C_r" charge="0" boundaryCondition="false">
<notes><html xmlns="http://www.w3.org/1999/xhtml">
<html:p>FORMULA: C28H42O</html:p>
</html>
</notes>
</species>

<species id="M_ergtrol_c" name="ergosta-5,7,24(28)-trienol" compartment="C_c" charge="0" boundaryCondition="false">
<notes><html xmlns="http://www.w3.org/1999/xhtml">
<html:p>FORMULA: C28H44O</html:p>
</html>
</notes>
</species>

<species id="M_etha_c" name="Ethanolamine" compartment="C_c" charge="1" boundaryCondition="false">
<notes><html xmlns="http://www.w3.org/1999/xhtml">
<html:p>FORMULA: C2H8NO</html:p>
</html>
</notes>
</species>

<species id="M_ethamp_c" name="Ethanolamine phosphate" compartment="C_c" charge="-1" boundaryCondition="false">
<notes><html xmlns="http://www.w3.org/1999/xhtml">
<html:p>FORMULA: C2H7NO4P</html:p>
</html>
</notes>
</species>

<species id="M_etoh_c" name="Ethanol" compartment="C_c" charge="0" boundaryCondition="false">
<notes><html xmlns="http://www.w3.org/1999/xhtml">
<html:p>FORMULA: C2H6O</html:p>
</html>
</notes>
</species>

<species id="M_etoh_e" name="Ethanol" compartment="C_e" charge="0" boundaryCondition="false">
<notes><html xmlns="http://www.w3.org/1999/xhtml">
<html:p>FORMULA: C2H6O</html:p>
</html>
</notes>
</species>

<species id="M_etoh_m" name="Ethanol" compartment="C_m" charge="0" boundaryCondition="false">
<notes><html xmlns="http://www.w3.org/1999/xhtml">
<html:p>FORMULA: C2H6O</html:p>
</html>
</notes>
</species>

<species id="M_f1p_c" name="D-Fructose 1-phosphate" compartment="C_c" charge="-2" boundaryCondition="false">
<notes><html xmlns="http://www.w3.org/1999/xhtml">
<html:p>FORMULA: C6H11O9P</html:p>
</html>
</notes>
</species>

<species id="M_f26bp_c" name="D-Fructose 2,6-bisphosphate" compartment="C_c" charge="-4" boundaryCondition="false">
<notes><html xmlns="http://www.w3.org/1999/xhtml">
<html:p>FORMULA: C6H10O12P2</html:p>
</html>
</notes>
</species>

<species id="M_f6p_DASH_B_c" name="beta-D-Fructose 6-phosphate" compartment="C_c" charge="-2" boundaryCondition="false">
<notes><html xmlns="http://www.w3.org/1999/xhtml">
<html:p>FORMULA: C6H11O9P</html:p>
</html>
</notes>
</species>

<species id="M_f6p_c" name="D-Fructose 6-phosphate" compartment="C_c" charge="-2" boundaryCondition="false">
<notes><html xmlns="http://www.w3.org/1999/xhtml">
<html:p>FORMULA: C6H11O9P</html:p>
</html>
</notes>
</species>

<species id="M_fad_c" name="Flavin adenine dinucleotide oxidized" compartment="C_c" charge="-2" boundaryCondition="false">
<notes><html xmlns="http://www.w3.org/1999/xhtml">
<html:p>FORMULA: C27H31N9O15P2</html:p>
</html>
</notes>
</species>

<species id="M_fad_m" name="Flavin adenine dinucleotide oxidized" compartment="C_m" charge="-2" boundaryCondition="false">
<notes><html xmlns="http://www.w3.org/1999/xhtml">
<html:p>FORMULA: C27H31N9O15P2</html:p>
</html>
</notes>
</species>

<species id="M_fadh2_m" name="Flavin adenine dinucleotide reduced" compartment="C_m" charge="-2" boundaryCondition="false">
<notes><html xmlns="http://www.w3.org/1999/xhtml">
<html:p>FORMULA: C27H33N9O15P2</html:p>
</html>
</notes>
</species>

<species id="M_fald_c" name="Formaldehyde" compartment="C_c" charge="0" boundaryCondition="false">
<notes><html xmlns="http://www.w3.org/1999/xhtml">
<html:p>FORMULA: CH2O</html:p>
</html>
</notes>
</species>

<species id="M_fdp_c" name="D-Fructose 1,6-bisphosphate" compartment="C_c" charge="-4" boundaryCondition="false">
<notes><html xmlns="http://www.w3.org/1999/xhtml">
<html:p>FORMULA: C6H10O12P2</html:p>
</html>
</notes>
</species>

<species id="M_fe2_m" name="Fe2+" compartment="C_m" charge="2" boundaryCondition="false">
<notes><html xmlns="http://www.w3.org/1999/xhtml">
<html:p>FORMULA: Fe</html:p>
</html>
</notes>
</species>

<species id="M_fecost_c" name="fecosterol" compartment="C_c" charge="0" boundaryCondition="false">
<notes><html xmlns="http://www.w3.org/1999/xhtml">
<html:p>FORMULA: C28H46O</html:p>
</html>
</notes>
</species>

<species id="M_fgam_c" name="N2-Formyl-N1-(5-phospho-D-ribosyl)glycinamide" compartment="C_c" charge="-2" boundaryCondition="false">
<notes><html xmlns="http://www.w3.org/1999/xhtml">
<html:p>FORMULA: C8H13N2O9P</html:p>
</html>
</notes>
</species>

<species id="M_ficytc_m" name="Ferricytochrome c" compartment="C_m" charge="1" boundaryCondition="false">
<notes><html xmlns="http://www.w3.org/1999/xhtml">
<html:p>FORMULA: C42H52FeN8O6S2</html:p>
</html>
</notes>
</species>

<species id="M_fmettrna_m" name="N-Formylmethionyl-tRNA" compartment="C_m" charge="0" boundaryCondition="false">
<notes><html xmlns="http://www.w3.org/1999/xhtml">
<html:p>FORMULA: C6H9NO2SR</html:p>
</html>
</notes>
</species>

<species id="M_fmn_c" name="FMN" compartment="C_c" charge="-2" boundaryCondition="false">
<notes><html xmlns="http://www.w3.org/1999/xhtml">
<html:p>FORMULA: C17H19N4O9P</html:p>
</html>
</notes>
</species>

<species id="M_fmn_e" name="FMN" compartment="C_e" charge="-2" boundaryCondition="false">
<notes><html xmlns="http://www.w3.org/1999/xhtml">
<html:p>FORMULA: C17H19N4O9P</html:p>
</html>
</notes>
</species>

<species id="M_fmn_m" name="FMN" compartment="C_m" charge="-2" boundaryCondition="false">
<notes><html xmlns="http://www.w3.org/1999/xhtml">
<html:p>FORMULA: C17H19N4O9P</html:p>
</html>
</notes>
</species>

<species id="M_focytc_m" name="Ferrocytochrome c" compartment="C_m" charge="1" boundaryCondition="false">
<notes><html xmlns="http://www.w3.org/1999/xhtml">
<html:p>FORMULA: C42H53FeN8O6S2</html:p>
</html>
</notes>
</species>

<species id="M_for_c" name="Formate" compartment="C_c" charge="-1" boundaryCondition="false">
<notes><html xmlns="http://www.w3.org/1999/xhtml">
<html:p>FORMULA: CH1O2</html:p>
</html>
</notes>
</species>

<species id="M_for_e" name="Formate" compartment="C_e" charge="-1" boundaryCondition="false">
<notes><html xmlns="http://www.w3.org/1999/xhtml">
<html:p>FORMULA: CH1O2</html:p>
</html>
</notes>
</species>

<species id="M_for_m" name="Formate" compartment="C_m" charge="-1" boundaryCondition="false">
<notes><html xmlns="http://www.w3.org/1999/xhtml">
<html:p>FORMULA: CH1O2</html:p>
</html>
</notes>
</species>

<species id="M_fpram_c" name="_2-(Formamido)-N1-(5-phospho-D-ribosyl)acetamidine" compartment="C_c" charge="-1" boundaryCondition="false">
<notes><html xmlns="http://www.w3.org/1999/xhtml">
<html:p>FORMULA: C8H15N3O8P</html:p>
</html>
</notes>
</species>

<species id="M_fprica_c" name="_5-Formamido-1-(5-phospho-D-ribosyl)imidazole-4-carboxamide" compartment="C_c" charge="-2" boundaryCondition="false">
<notes><html xmlns="http://www.w3.org/1999/xhtml">
<html:p>FORMULA: C10H13N4O9P</html:p>
</html>
</notes>
</species>

<species id="M_frdp_c" name="Farnesyl diphosphate" compartment="C_c" charge="-3" boundaryCondition="false">
<notes><html xmlns="http://www.w3.org/1999/xhtml">
<html:p>FORMULA: C15H25O7P2</html:p>
</html>
</notes>
</species>

<species id="M_fru_c" name="D-Fructose" compartment="C_c" charge="0" boundaryCondition="false">
<notes><html xmlns="http://www.w3.org/1999/xhtml">
<html:p>FORMULA: C6H12O6</html:p>
</html>
</notes>
</species>

<species id="M_fru_e" name="D-Fructose" compartment="C_e" charge="0" boundaryCondition="false">
<notes><html xmlns="http://www.w3.org/1999/xhtml">
<html:p>FORMULA: C6H12O6</html:p>
</html>
</notes>
</species>

<species id="M_fum_c" name="Fumarate" compartment="C_c" charge="-2" boundaryCondition="false">
<notes><html xmlns="http://www.w3.org/1999/xhtml">
<html:p>FORMULA: C4H2O4</html:p>
</html>
</notes>
</species>

<species id="M_fum_e" name="Fumarate" compartment="C_e" charge="-2" boundaryCondition="false">
<notes><html xmlns="http://www.w3.org/1999/xhtml">
<html:p>FORMULA: C4H2O4</html:p>
</html>
</notes>
</species>

<species id="M_fum_m" name="Fumarate" compartment="C_m" charge="-2" boundaryCondition="false">
<notes><html xmlns="http://www.w3.org/1999/xhtml">
<html:p>FORMULA: C4H2O4</html:p>
</html>
</notes>
</species>

<species id="M_g1p_c" name="D-Glucose 1-phosphate" compartment="C_c" charge="-2" boundaryCondition="false">
<notes><html xmlns="http://www.w3.org/1999/xhtml">
<html:p>FORMULA: C6H11O9P</html:p>
</html>
</notes>
</species>

<species id="M_g3p_c" name="Glyceraldehyde 3-phosphate" compartment="C_c" charge="-2" boundaryCondition="false">
<notes><html xmlns="http://www.w3.org/1999/xhtml">
<html:p>FORMULA: C3H5O6P</html:p>
</html>
</notes>
</species>

<species id="M_g6p_DASH_B_c" name="beta-D-glucose 6-phosphate" compartment="C_c" charge="-2" boundaryCondition="false">
<notes><html xmlns="http://www.w3.org/1999/xhtml">
<html:p>FORMULA: C6H11O9P</html:p>
</html>
</notes>
</species>

<species id="M_g6p_c" name="D-Glucose 6-phosphate" compartment="C_c" charge="-2" boundaryCondition="false">
<notes><html xmlns="http://www.w3.org/1999/xhtml">
<html:p>FORMULA: C6H11O9P</html:p>
</html>
</notes>
</species>

<species id="M_g6p_r" name="D-Glucose 6-phosphate" compartment="C_r" charge="-2" boundaryCondition="false">
<notes><html xmlns="http://www.w3.org/1999/xhtml">
<html:p>FORMULA: C6H11O9P</html:p>
</html>
</notes>
</species>

<species id="M_gal1p_c" name="alpha-D-Galactose 1-phosphate" compartment="C_c" charge="-2" boundaryCondition="false">
<notes><html xmlns="http://www.w3.org/1999/xhtml">
<html:p>FORMULA: C6H11O9P</html:p>
</html>
</notes>
</species>

<species id="M_gal_c" name="D-Galactose" compartment="C_c" charge="0" boundaryCondition="false">
<notes><html xmlns="http://www.w3.org/1999/xhtml">
<html:p>FORMULA: C6H12O6</html:p>
</html>
</notes>
</species>

<species id="M_gal_e" name="D-Galactose" compartment="C_e" charge="0" boundaryCondition="false">
<notes><html xmlns="http://www.w3.org/1999/xhtml">
<html:p>FORMULA: C6H12O6</html:p>
</html>
</notes>
</species>

<species id="M_gam1p_c" name="D-Glucosamine 1-phosphate" compartment="C_c" charge="-1" boundaryCondition="false">
<notes><html xmlns="http://www.w3.org/1999/xhtml">
<html:p>FORMULA: C6H13NO8P</html:p>
</html>
</notes>
</species>

<species id="M_gam6p_c" name="D-Glucosamine 6-phosphate" compartment="C_c" charge="-1" boundaryCondition="false">
<notes><html xmlns="http://www.w3.org/1999/xhtml">
<html:p>FORMULA: C6H13NO8P</html:p>
</html>
</notes>
</species>

<species id="M_gam6p_e" name="D-Glucosamine 6-phosphate" compartment="C_e" charge="-1" boundaryCondition="false">
<notes><html xmlns="http://www.w3.org/1999/xhtml">
<html:p>FORMULA: C6H13NO8P</html:p>
</html>
</notes>
</species>

<species id="M_gar_c" name="N1-(5-Phospho-D-ribosyl)glycinamide" compartment="C_c" charge="-1" boundaryCondition="false">
<notes><html xmlns="http://www.w3.org/1999/xhtml">
<html:p>FORMULA: C7H14N2O8P</html:p>
</html>
</notes>
</species>

<species id="M_gcald_c" name="Glycolaldehyde" compartment="C_c" charge="0" boundaryCondition="false">
<notes><html xmlns="http://www.w3.org/1999/xhtml">
<html:p>FORMULA: C2H4O2</html:p>
</html>
</notes>
</species>

<species id="M_gcald_e" name="Glycolaldehyde" compartment="C_e" charge="0" boundaryCondition="false">
<notes><html xmlns="http://www.w3.org/1999/xhtml">
<html:p>FORMULA: C2H4O2</html:p>
</html>
</notes>
</species>

<species id="M_gcald_m" name="Glycolaldehyde" compartment="C_m" charge="0" boundaryCondition="false">
<notes><html xmlns="http://www.w3.org/1999/xhtml">
<html:p>FORMULA: C2H4O2</html:p>
</html>
</notes>
</species>

<species id="M_gdp_c" name="GDP" compartment="C_c" charge="-3" boundaryCondition="false">
<notes><html xmlns="http://www.w3.org/1999/xhtml">
<html:p>FORMULA: C10H12N5O11P2</html:p>
</html>
</notes>
</species>

<species id="M_gdp_g" name="GDP" compartment="C_g" charge="-3" boundaryCondition="false">
<notes><html xmlns="http://www.w3.org/1999/xhtml">
<html:p>FORMULA: C10H12N5O11P2</html:p>
</html>
</notes>
</species>

<species id="M_gdp_m" name="GDP" compartment="C_m" charge="-3" boundaryCondition="false">
<notes><html xmlns="http://www.w3.org/1999/xhtml">
<html:p>FORMULA: C10H12N5O11P2</html:p>
</html>
</notes>
</species>

<species id="M_gdp_n" name="GDP" compartment="C_n" charge="-3" boundaryCondition="false">
<notes><html xmlns="http://www.w3.org/1999/xhtml">
<html:p>FORMULA: C10H12N5O11P2</html:p>
</html>
</notes>
</species>

<species id="M_gdpmann_c" name="GDP-D-mannose" compartment="C_c" charge="-2" boundaryCondition="false">
<notes><html xmlns="http://www.w3.org/1999/xhtml">
<html:p>FORMULA: C16H23N5O16P2</html:p>
</html>
</notes>
</species>

<species id="M_gdpmann_g" name="GDP-D-mannose" compartment="C_g" charge="-2" boundaryCondition="false">
<notes><html xmlns="http://www.w3.org/1999/xhtml">
<html:p>FORMULA: C16H23N5O16P2</html:p>
</html>
</notes>
</species>

<species id="M_ggl_c" name="Galactosylglycerol" compartment="C_c" charge="0" boundaryCondition="false">
<notes><html xmlns="http://www.w3.org/1999/xhtml">
<html:p>FORMULA: C9H18O8</html:p>
</html>
</notes>
</species>

<species id="M_glc_DASH_D_c" name="D-Glucose" compartment="C_c" charge="0" boundaryCondition="false">
<notes><html xmlns="http://www.w3.org/1999/xhtml">
<html:p>FORMULA: C6H12O6</html:p>
</html>
</notes>
</species>

<species id="M_glc_DASH_D_e" name="D-Glucose" compartment="C_e" charge="0" boundaryCondition="false">
<notes><html xmlns="http://www.w3.org/1999/xhtml">
<html:p>FORMULA: C6H12O6</html:p>
</html>
</notes>
</species>

<species id="M_glc_DASH_D_v" name="D-Glucose" compartment="C_v" charge="0" boundaryCondition="false">
<notes><html xmlns="http://www.w3.org/1999/xhtml">
<html:p>FORMULA: C6H12O6</html:p>
</html>
</notes>
</species>

<species id="M_gln_DASH_L_c" name="L-Glutamine" compartment="C_c" charge="0" boundaryCondition="false">
<notes><html xmlns="http://www.w3.org/1999/xhtml">
<html:p>FORMULA: C5H10N2O3</html:p>
</html>
</notes>
</species>

<species id="M_gln_DASH_L_e" name="L-Glutamine" compartment="C_e" charge="0" boundaryCondition="false">
<notes><html xmlns="http://www.w3.org/1999/xhtml">
<html:p>FORMULA: C5H10N2O3</html:p>
</html>
</notes>
</species>

<species id="M_gln_DASH_L_n" name="L-Glutamine" compartment="C_n" charge="0" boundaryCondition="false">
<notes><html xmlns="http://www.w3.org/1999/xhtml">
<html:p>FORMULA: C5H10N2O3</html:p>
</html>
</notes>
</species>

<species id="M_glntrna_c" name="L-Glutaminyl-tRNA(Gln)" compartment="C_c" charge="1" boundaryCondition="false">
<notes><html xmlns="http://www.w3.org/1999/xhtml">
<html:p>FORMULA: C5H9N2O2R</html:p>
</html>
</notes>
</species>

<species id="M_glp_c" name="Glycylpeptide" compartment="C_c" charge="0" boundaryCondition="false">
<notes><html xmlns="http://www.w3.org/1999/xhtml">
<html:p>FORMULA: C4H7N2O3R</html:p>
</html>
</notes>
</species>

<species id="M_glu5p_c" name="L-Glutamate 5-phosphate" compartment="C_c" charge="-2" boundaryCondition="false">
<notes><html xmlns="http://www.w3.org/1999/xhtml">
<html:p>FORMULA: C5H8NO7P</html:p>
</html>
</notes>
</species>

<species id="M_glu5sa_c" name="L-Glutamate 5-semialdehyde" compartment="C_c" charge="0" boundaryCondition="false">
<notes><html xmlns="http://www.w3.org/1999/xhtml">
<html:p>FORMULA: C5H9NO3</html:p>
</html>
</notes>
</species>

<species id="M_glu5sa_m" name="L-Glutamate 5-semialdehyde" compartment="C_m" charge="0" boundaryCondition="false">
<notes><html xmlns="http://www.w3.org/1999/xhtml">
<html:p>FORMULA: C5H9NO3</html:p>
</html>
</notes>
</species>

<species id="M_glu_DASH_L_c" name="L-Glutamate" compartment="C_c" charge="-1" boundaryCondition="false">
<notes><html xmlns="http://www.w3.org/1999/xhtml">
<html:p>FORMULA: C5H8NO4</html:p>
</html>
</notes>
</species>

<species id="M_glu_DASH_L_e" name="L-Glutamate" compartment="C_e" charge="-1" boundaryCondition="false">
<notes><html xmlns="http://www.w3.org/1999/xhtml">
<html:p>FORMULA: C5H8NO4</html:p>
</html>
</notes>
</species>

<species id="M_glu_DASH_L_m" name="L-Glutamate" compartment="C_m" charge="-1" boundaryCondition="false">
<notes><html xmlns="http://www.w3.org/1999/xhtml">
<html:p>FORMULA: C5H8NO4</html:p>
</html>
</notes>
</species>

<species id="M_glu_DASH_L_n" name="L-Glutamate" compartment="C_n" charge="-1" boundaryCondition="false">
<notes><html xmlns="http://www.w3.org/1999/xhtml">
<html:p>FORMULA: C5H8NO4</html:p>
</html>
</notes>
</species>

<species id="M_glu_DASH_L_x" name="L-Glutamate" compartment="C_x" charge="-1" boundaryCondition="false">
<notes><html xmlns="http://www.w3.org/1999/xhtml">
<html:p>FORMULA: C5H8NO4</html:p>
</html>
</notes>
</species>

<species id="M_gluala_c" name="_5-L-Glutamyl-L-alanine" compartment="C_c" charge="-1" boundaryCondition="false">
<notes><html xmlns="http://www.w3.org/1999/xhtml">
<html:p>FORMULA: C8H13N2O5</html:p>
</html>
</notes>
</species>

<species id="M_glucys_c" name="gamma-L-Glutamyl-L-cysteine" compartment="C_c" charge="-1" boundaryCondition="false">
<notes><html xmlns="http://www.w3.org/1999/xhtml">
<html:p>FORMULA: C8H13N2O5S</html:p>
</html>
</notes>
</species>

<species id="M_glutrna_c" name="L-Glutamyl-tRNA(Glu)" compartment="C_c" charge="0" boundaryCondition="false">
<notes><html xmlns="http://www.w3.org/1999/xhtml">
<html:p>FORMULA: C5H7NO3R</html:p>
</html>
</notes>
</species>

<species id="M_glutrna_m" name="L-Glutamyl-tRNA(Glu)" compartment="C_m" charge="0" boundaryCondition="false">
<notes><html xmlns="http://www.w3.org/1999/xhtml">
<html:p>FORMULA: C5H7NO3R</html:p>
</html>
</notes>
</species>

<species id="M_glx_c" name="Glyoxylate" compartment="C_c" charge="-1" boundaryCondition="false">
<notes><html xmlns="http://www.w3.org/1999/xhtml">
<html:p>FORMULA: C2H1O3</html:p>
</html>
</notes>
</species>

<species id="M_glx_x" name="Glyoxylate" compartment="C_x" charge="-1" boundaryCondition="false">
<notes><html xmlns="http://www.w3.org/1999/xhtml">
<html:p>FORMULA: C2H1O3</html:p>
</html>
</notes>
</species>

<species id="M_gly_c" name="Glycine" compartment="C_c" charge="0" boundaryCondition="false">
<notes><html xmlns="http://www.w3.org/1999/xhtml">
<html:p>FORMULA: C2H5NO2</html:p>
</html>
</notes>
</species>

<species id="M_gly_e" name="Glycine" compartment="C_e" charge="0" boundaryCondition="false">
<notes><html xmlns="http://www.w3.org/1999/xhtml">
<html:p>FORMULA: C2H5NO2</html:p>
</html>
</notes>
</species>

<species id="M_gly_m" name="Glycine" compartment="C_m" charge="0" boundaryCondition="false">
<notes><html xmlns="http://www.w3.org/1999/xhtml">
<html:p>FORMULA: C2H5NO2</html:p>
</html>
</notes>
</species>

<species id="M_glyald_c" name="D-Glyceraldehyde" compartment="C_c" charge="0" boundaryCondition="false">
<notes><html xmlns="http://www.w3.org/1999/xhtml">
<html:p>FORMULA: C3H6O3</html:p>
</html>
</notes>
</species>

<species id="M_glyc3p_c" name="Glycerol 3-phosphate" compartment="C_c" charge="-2" boundaryCondition="false">
<notes><html xmlns="http://www.w3.org/1999/xhtml">
<html:p>FORMULA: C3H7O6P</html:p>
</html>
</notes>
</species>

<species id="M_glyc3p_m" name="Glycerol 3-phosphate" compartment="C_m" charge="-2" boundaryCondition="false">
<notes><html xmlns="http://www.w3.org/1999/xhtml">
<html:p>FORMULA: C3H7O6P</html:p>
</html>
</notes>
</species>

<species id="M_glyc_c" name="Glycerol" compartment="C_c" charge="0" boundaryCondition="false">
<notes><html xmlns="http://www.w3.org/1999/xhtml">
<html:p>FORMULA: C3H8O3</html:p>
</html>
</notes>
</species>

<species id="M_glyc_e" name="Glycerol" compartment="C_e" charge="0" boundaryCondition="false">
<notes><html xmlns="http://www.w3.org/1999/xhtml">
<html:p>FORMULA: C3H8O3</html:p>
</html>
</notes>
</species>

<species id="M_glycogen_c" name="glycogen" compartment="C_c" charge="0" boundaryCondition="false">
<notes><html xmlns="http://www.w3.org/1999/xhtml">
<html:p>FORMULA: C6H10O5</html:p>
</html>
</notes>
</species>

<species id="M_glytrna_c" name="Glycyl-tRNA(Gly)" compartment="C_c" charge="1" boundaryCondition="false">
<notes><html xmlns="http://www.w3.org/1999/xhtml">
<html:p>FORMULA: C2H4NOR</html:p>
</html>
</notes>
</species>

<species id="M_gmp_c" name="GMP" compartment="C_c" charge="-2" boundaryCondition="false">
<notes><html xmlns="http://www.w3.org/1999/xhtml">
<html:p>FORMULA: C10H12N5O8P</html:p>
</html>
</notes>
</species>

<species id="M_gmp_g" name="GMP" compartment="C_g" charge="-2" boundaryCondition="false">
<notes><html xmlns="http://www.w3.org/1999/xhtml">
<html:p>FORMULA: C10H12N5O8P</html:p>
</html>
</notes>
</species>

<species id="M_gp4g_c" name="P1,P4-Bis(5&apos;-guanosyl) tetraphosphate" compartment="C_c" charge="-4" boundaryCondition="false">
<notes><html xmlns="http://www.w3.org/1999/xhtml">
<html:p>FORMULA: C20H24N10O21P4</html:p>
</html>
</notes>
</species>

<species id="M_grdp_c" name="Geranyl diphosphate" compartment="C_c" charge="-3" boundaryCondition="false">
<notes><html xmlns="http://www.w3.org/1999/xhtml">
<html:p>FORMULA: C10H17O7P2</html:p>
</html>
</notes>
</species>

<species id="M_gsn_c" name="Guanosine" compartment="C_c" charge="0" boundaryCondition="false">
<notes><html xmlns="http://www.w3.org/1999/xhtml">
<html:p>FORMULA: C10H13N5O5</html:p>
</html>
</notes>
</species>

<species id="M_gsn_e" name="Guanosine" compartment="C_e" charge="0" boundaryCondition="false">
<notes><html xmlns="http://www.w3.org/1999/xhtml">
<html:p>FORMULA: C10H13N5O5</html:p>
</html>
</notes>
</species>

<species id="M_gsn_m" name="Guanosine" compartment="C_m" charge="0" boundaryCondition="false">
<notes><html xmlns="http://www.w3.org/1999/xhtml">
<html:p>FORMULA: C10H13N5O5</html:p>
</html>
</notes>
</species>

<species id="M_gthox_c" name="Oxidized glutathione" compartment="C_c" charge="-2" boundaryCondition="false">
<notes><html xmlns="http://www.w3.org/1999/xhtml">
<html:p>FORMULA: C20H30N6O12S2</html:p>
</html>
</notes>
</species>

<species id="M_gthox_e" name="Oxidized glutathione" compartment="C_e" charge="-2" boundaryCondition="false">
<notes><html xmlns="http://www.w3.org/1999/xhtml">
<html:p>FORMULA: C20H30N6O12S2</html:p>
</html>
</notes>
</species>

<species id="M_gthrd_c" name="Reduced glutathione" compartment="C_c" charge="-1" boundaryCondition="false">
<notes><html xmlns="http://www.w3.org/1999/xhtml">
<html:p>FORMULA: C10H16N3O6S</html:p>
</html>
</notes>
</species>

<species id="M_gthrd_m" name="Reduced glutathione" compartment="C_m" charge="-1" boundaryCondition="false">
<notes><html xmlns="http://www.w3.org/1999/xhtml">
<html:p>FORMULA: C10H16N3O6S</html:p>
</html>
</notes>
</species>

<species id="M_gtp_c" name="GTP" compartment="C_c" charge="-4" boundaryCondition="false">
<notes><html xmlns="http://www.w3.org/1999/xhtml">
<html:p>FORMULA: C10H12N5O14P3</html:p>
</html>
</notes>
</species>

<species id="M_gtp_m" name="GTP" compartment="C_m" charge="-4" boundaryCondition="false">
<notes><html xmlns="http://www.w3.org/1999/xhtml">
<html:p>FORMULA: C10H12N5O14P3</html:p>
</html>
</notes>
</species>

<species id="M_gua_c" name="Guanine" compartment="C_c" charge="0" boundaryCondition="false">
<notes><html xmlns="http://www.w3.org/1999/xhtml">
<html:p>FORMULA: C5H5N5O</html:p>
</html>
</notes>
</species>

<species id="M_gua_e" name="Guanine" compartment="C_e" charge="0" boundaryCondition="false">
<notes><html xmlns="http://www.w3.org/1999/xhtml">
<html:p>FORMULA: C5H5N5O</html:p>
</html>
</notes>
</species>

<species id="M_gua_m" name="Guanine" compartment="C_m" charge="0" boundaryCondition="false">
<notes><html xmlns="http://www.w3.org/1999/xhtml">
<html:p>FORMULA: C5H5N5O</html:p>
</html>
</notes>
</species>

<species id="M_h2o2_c" name="Hydrogen peroxide" compartment="C_c" charge="0" boundaryCondition="false">
<notes><html xmlns="http://www.w3.org/1999/xhtml">
<html:p>FORMULA: H2O2</html:p>
</html>
</notes>
</species>

<species id="M_h2o2_x" name="Hydrogen peroxide" compartment="C_x" charge="0" boundaryCondition="false">
<notes><html xmlns="http://www.w3.org/1999/xhtml">
<html:p>FORMULA: H2O2</html:p>
</html>
</notes>
</species>

<species id="M_h2o_c" name="H2O" compartment="C_c" charge="0" boundaryCondition="false">
<notes><html xmlns="http://www.w3.org/1999/xhtml">
<html:p>FORMULA: H2O</html:p>
</html>
</notes>
</species>

<species id="M_h2o_e" name="H2O" compartment="C_e" charge="0" boundaryCondition="false">
<notes><html xmlns="http://www.w3.org/1999/xhtml">
<html:p>FORMULA: H2O</html:p>
</html>
</notes>
</species>

<species id="M_h2o_g" name="H2O" compartment="C_g" charge="0" boundaryCondition="false">
<notes><html xmlns="http://www.w3.org/1999/xhtml">
<html:p>FORMULA: H2O</html:p>
</html>
</notes>
</species>

<species id="M_h2o_m" name="H2O" compartment="C_m" charge="0" boundaryCondition="false">
<notes><html xmlns="http://www.w3.org/1999/xhtml">
<html:p>FORMULA: H2O</html:p>
</html>
</notes>
</species>

<species id="M_h2o_n" name="H2O" compartment="C_n" charge="0" boundaryCondition="false">
<notes><html xmlns="http://www.w3.org/1999/xhtml">
<html:p>FORMULA: H2O</html:p>
</html>
</notes>
</species>

<species id="M_h2o_r" name="H2O" compartment="C_r" charge="0" boundaryCondition="false">
<notes><html xmlns="http://www.w3.org/1999/xhtml">
<html:p>FORMULA: H2O</html:p>
</html>
</notes>
</species>

<species id="M_h2o_v" name="H2O" compartment="C_v" charge="0" boundaryCondition="false">
<notes><html xmlns="http://www.w3.org/1999/xhtml">
<html:p>FORMULA: H2O</html:p>
</html>
</notes>
</species>

<species id="M_h2o_x" name="H2O" compartment="C_x" charge="0" boundaryCondition="false">
<notes><html xmlns="http://www.w3.org/1999/xhtml">
<html:p>FORMULA: H2O</html:p>
</html>
</notes>
</species>

<species id="M_h2s_c" name="Hydrogen sulfide" compartment="C_c" charge="0" boundaryCondition="false">
<notes><html xmlns="http://www.w3.org/1999/xhtml">
<html:p>FORMULA: H2S</html:p>
</html>
</notes>
</species>

<species id="M_hLkynr_c" name="_3-Hydroxy-L-kynurenine" compartment="C_c" charge="0" boundaryCondition="false">
<notes><html xmlns="http://www.w3.org/1999/xhtml">
<html:p>FORMULA: C10H12N2O4</html:p>
</html>
</notes>
</species>

<species id="M_h_c" name="H+" compartment="C_c" charge="1" boundaryCondition="false">
<notes><html xmlns="http://www.w3.org/1999/xhtml">
<html:p>FORMULA: H</html:p>
</html>
</notes>
</species>

<species id="M_h_e" name="H+" compartment="C_e" charge="1" boundaryCondition="false">
<notes><html xmlns="http://www.w3.org/1999/xhtml">
<html:p>FORMULA: H</html:p>
</html>
</notes>
</species>

<species id="M_h_g" name="H+" compartment="C_g" charge="1" boundaryCondition="false">
<notes><html xmlns="http://www.w3.org/1999/xhtml">
<html:p>FORMULA: H</html:p>
</html>
</notes>
</species>

<species id="M_h_m" name="H+" compartment="C_m" charge="1" boundaryCondition="false">
<notes><html xmlns="http://www.w3.org/1999/xhtml">
<html:p>FORMULA: H</html:p>
</html>
</notes>
</species>

<species id="M_h_n" name="H+" compartment="C_n" charge="1" boundaryCondition="false">
<notes><html xmlns="http://www.w3.org/1999/xhtml">
<html:p>FORMULA: H</html:p>
</html>
</notes>
</species>

<species id="M_h_r" name="H+" compartment="C_r" charge="1" boundaryCondition="false">
<notes><html xmlns="http://www.w3.org/1999/xhtml">
<html:p>FORMULA: H</html:p>
</html>
</notes>
</species>

<species id="M_h_v" name="H+" compartment="C_v" charge="1" boundaryCondition="false">
<notes><html xmlns="http://www.w3.org/1999/xhtml">
<html:p>FORMULA: H</html:p>
</html>
</notes>
</species>

<species id="M_h_x" name="H+" compartment="C_x" charge="1" boundaryCondition="false">
<notes><html xmlns="http://www.w3.org/1999/xhtml">
<html:p>FORMULA: H</html:p>
</html>
</notes>
</species>

<species id="M_hcit_m" name="_2-Hydroxybutane-1,2,4-tricarboxylate" compartment="C_m" charge="-3" boundaryCondition="false">
<notes><html xmlns="http://www.w3.org/1999/xhtml">
<html:p>FORMULA: C7H7O7</html:p>
</html>
</notes>
</species>

<species id="M_hcit_n" name="_2-Hydroxybutane-1,2,4-tricarboxylate" compartment="C_n" charge="-3" boundaryCondition="false">
<notes><html xmlns="http://www.w3.org/1999/xhtml">
<html:p>FORMULA: C7H7O7</html:p>
</html>
</notes>
</species>

<species id="M_hco3_c" name="Bicarbonate" compartment="C_c" charge="-1" boundaryCondition="false">
<notes><html xmlns="http://www.w3.org/1999/xhtml">
<html:p>FORMULA: CHO3</html:p>
</html>
</notes>
</species>

<species id="M_hco3_m" name="Bicarbonate" compartment="C_m" charge="-1" boundaryCondition="false">
<notes><html xmlns="http://www.w3.org/1999/xhtml">
<html:p>FORMULA: CHO3</html:p>
</html>
</notes>
</species>

<species id="M_hco3_n" name="Bicarbonate" compartment="C_n" charge="-1" boundaryCondition="false">
<notes><html xmlns="http://www.w3.org/1999/xhtml">
<html:p>FORMULA: CHO3</html:p>
</html>
</notes>
</species>

<species id="M_hcys_DASH_L_c" name="L-Homocysteine" compartment="C_c" charge="0" boundaryCondition="false">
<notes><html xmlns="http://www.w3.org/1999/xhtml">
<html:p>FORMULA: C4H9NO2S</html:p>
</html>
</notes>
</species>

<species id="M_hcys_DASH_L_x" name="L-Homocysteine" compartment="C_x" charge="0" boundaryCondition="false">
<notes><html xmlns="http://www.w3.org/1999/xhtml">
<html:p>FORMULA: C4H9NO2S</html:p>
</html>
</notes>
</species>

<species id="M_hdca_c" name="Hexadecanoate (n-C16:0)" compartment="C_c" charge="-1" boundaryCondition="false">
<notes><html xmlns="http://www.w3.org/1999/xhtml">
<html:p>FORMULA: C16H31O2</html:p>
</html>
</notes>
</species>

<species id="M_hdca_e" name="Hexadecanoate (n-C16:0)" compartment="C_e" charge="-1" boundaryCondition="false">
<notes><html xmlns="http://www.w3.org/1999/xhtml">
<html:p>FORMULA: C16H31O2</html:p>
</html>
</notes>
</species>

<species id="M_hdca_x" name="Hexadecanoate (n-C16:0)" compartment="C_x" charge="-1" boundaryCondition="false">
<notes><html xmlns="http://www.w3.org/1999/xhtml">
<html:p>FORMULA: C16H31O2</html:p>
</html>
</notes>
</species>

<species id="M_hdcea_c" name="Hexadecenoate (n-C16:1)" compartment="C_c" charge="-1" boundaryCondition="false">
<notes><html xmlns="http://www.w3.org/1999/xhtml">
<html:p>FORMULA: C16H29O2</html:p>
</html>
</notes>
</species>

<species id="M_hdcea_e" name="Hexadecenoate (n-C16:1)" compartment="C_e" charge="-1" boundaryCondition="false">
<notes><html xmlns="http://www.w3.org/1999/xhtml">
<html:p>FORMULA: C16H29O2</html:p>
</html>
</notes>
</species>

<species id="M_hdcea_x" name="Hexadecenoate (n-C16:1)" compartment="C_x" charge="-1" boundaryCondition="false">
<notes><html xmlns="http://www.w3.org/1999/xhtml">
<html:p>FORMULA: C16H29O2</html:p>
</html>
</notes>
</species>

<species id="M_hdcoa_c" name="Hexadecenoyl-CoA (n-C16:1CoA)" compartment="C_c" charge="-4" boundaryCondition="false">
<notes><html xmlns="http://www.w3.org/1999/xhtml">
<html:p>FORMULA: C37H60N7O17P3S</html:p>
</html>
</notes>
</species>

<species id="M_hdcoa_x" name="Hexadecenoyl-CoA (n-C16:1CoA)" compartment="C_x" charge="-4" boundaryCondition="false">
<notes><html xmlns="http://www.w3.org/1999/xhtml">
<html:p>FORMULA: C37H60N7O17P3S</html:p>
</html>
</notes>
</species>

<species id="M_hdd2coa_x" name="trans-Hexadec-2-enoyl-CoA" compartment="C_x" charge="-4" boundaryCondition="false">
<notes><html xmlns="http://www.w3.org/1999/xhtml">
<html:p>FORMULA: C37H60N7O17P3S</html:p>
</html>
</notes>
</species>

<species id="M_hdeACP_c" name="cis-hexadec-9-enoyl-[acyl-carrier protein] (n-C16:1)" compartment="C_c" charge="-1" boundaryCondition="false">
<notes><html xmlns="http://www.w3.org/1999/xhtml">
<html:p>FORMULA: C27H49N2O8PRS</html:p>
</html>
</notes>
</species>

<species id="M_hdeACP_m" name="cis-hexadec-9-enoyl-[acyl-carrier protein] (n-C16:1)" compartment="C_m" charge="-1" boundaryCondition="false">
<notes><html xmlns="http://www.w3.org/1999/xhtml">
<html:p>FORMULA: C27H49N2O8PRS</html:p>
</html>
</notes>
</species>

<species id="M_hexc_c" name="hexacosanoate (n-C26:0)" compartment="C_c" charge="-1" boundaryCondition="false">
<notes><html xmlns="http://www.w3.org/1999/xhtml">
<html:p>FORMULA: C26H51O2</html:p>
</html>
</notes>
</species>

<species id="M_hexc_x" name="hexacosanoate (n-C26:0)" compartment="C_x" charge="-1" boundaryCondition="false">
<notes><html xmlns="http://www.w3.org/1999/xhtml">
<html:p>FORMULA: C26H51O2</html:p>
</html>
</notes>
</species>

<species id="M_hexccoa_c" name="Hexacosanoyl-CoA (n-C26:0CoA)" compartment="C_c" charge="-4" boundaryCondition="false">
<notes><html xmlns="http://www.w3.org/1999/xhtml">
<html:p>FORMULA: C47H82N7O17P3S</html:p>
</html>
</notes>
</species>

<species id="M_hexccoa_x" name="Hexacosanoyl-CoA (n-C26:0CoA)" compartment="C_x" charge="-4" boundaryCondition="false">
<notes><html xmlns="http://www.w3.org/1999/xhtml">
<html:p>FORMULA: C47H82N7O17P3S</html:p>
</html>
</notes>
</species>

<species id="M_hgentis_c" name="Homogentisate" compartment="C_c" charge="-1" boundaryCondition="false">
<notes><html xmlns="http://www.w3.org/1999/xhtml">
<html:p>FORMULA: C8H7O4</html:p>
</html>
</notes>
</species>

<species id="M_hicit_m" name="Homoisocitrate" compartment="C_m" charge="-3" boundaryCondition="false">
<notes><html xmlns="http://www.w3.org/1999/xhtml">
<html:p>FORMULA: C7H7O7</html:p>
</html>
</notes>
</species>

<species id="M_his_DASH_L_c" name="L-Histidine" compartment="C_c" charge="0" boundaryCondition="false">
<notes><html xmlns="http://www.w3.org/1999/xhtml">
<html:p>FORMULA: C6H9N3O2</html:p>
</html>
</notes>
</species>

<species id="M_his_DASH_L_e" name="L-Histidine" compartment="C_e" charge="0" boundaryCondition="false">
<notes><html xmlns="http://www.w3.org/1999/xhtml">
<html:p>FORMULA: C6H9N3O2</html:p>
</html>
</notes>
</species>

<species id="M_his_DASH_L_m" name="L-Histidine" compartment="C_m" charge="0" boundaryCondition="false">
<notes><html xmlns="http://www.w3.org/1999/xhtml">
<html:p>FORMULA: C6H9N3O2</html:p>
</html>
</notes>
</species>

<species id="M_hisp_c" name="L-Histidinol phosphate" compartment="C_c" charge="-1" boundaryCondition="false">
<notes><html xmlns="http://www.w3.org/1999/xhtml">
<html:p>FORMULA: C6H11N3O4P</html:p>
</html>
</notes>
</species>

<species id="M_histd_c" name="L-Histidinol" compartment="C_c" charge="1" boundaryCondition="false">
<notes><html xmlns="http://www.w3.org/1999/xhtml">
<html:p>FORMULA: C6H12N3O</html:p>
</html>
</notes>
</species>

<species id="M_histrna_c" name="L-Histidyl-tRNA(His)" compartment="C_c" charge="1" boundaryCondition="false">
<notes><html xmlns="http://www.w3.org/1999/xhtml">
<html:p>FORMULA: C6H8N3OR</html:p>
</html>
</notes>
</species>

<species id="M_histrna_m" name="L-Histidyl-tRNA(His)" compartment="C_m" charge="1" boundaryCondition="false">
<notes><html xmlns="http://www.w3.org/1999/xhtml">
<html:p>FORMULA: C6H8N3OR</html:p>
</html>
</notes>
</species>

<species id="M_hmbil_c" name="Hydroxymethylbilane" compartment="C_c" charge="-8" boundaryCondition="false">
<notes><html xmlns="http://www.w3.org/1999/xhtml">
<html:p>FORMULA: C40H38N4O17</html:p>
</html>
</notes>
</species>

<species id="M_hmgcoa_c" name="Hydroxymethylglutaryl-CoA" compartment="C_c" charge="-5" boundaryCondition="false">
<notes><html xmlns="http://www.w3.org/1999/xhtml">
<html:p>FORMULA: C27H39N7O20P3S</html:p>
</html>
</notes>
</species>

<species id="M_hmgcoa_m" name="Hydroxymethylglutaryl-CoA" compartment="C_m" charge="-5" boundaryCondition="false">
<notes><html xmlns="http://www.w3.org/1999/xhtml">
<html:p>FORMULA: C27H39N7O20P3S</html:p>
</html>
</notes>
</species>

<species id="M_hom_DASH_L_c" name="L-Homoserine" compartment="C_c" charge="0" boundaryCondition="false">
<notes><html xmlns="http://www.w3.org/1999/xhtml">
<html:p>FORMULA: C4H9NO3</html:p>
</html>
</notes>
</species>

<species id="M_hpglu_c" name="Tetrahydropteroyltri-L-glutamate" compartment="C_c" charge="0" boundaryCondition="false">
<notes><html xmlns="http://www.w3.org/1999/xhtml">
<html:p>FORMULA: C24H34N8O12</html:p>
</html>
</notes>
</species>

<species id="M_hxan_c" name="Hypoxanthine" compartment="C_c" charge="0" boundaryCondition="false">
<notes><html xmlns="http://www.w3.org/1999/xhtml">
<html:p>FORMULA: C5H4N4O</html:p>
</html>
</notes>
</species>

<species id="M_hxan_e" name="Hypoxanthine" compartment="C_e" charge="0" boundaryCondition="false">
<notes><html xmlns="http://www.w3.org/1999/xhtml">
<html:p>FORMULA: C5H4N4O</html:p>
</html>
</notes>
</species>

<species id="M_hxc2coa_x" name="trans-Hexacos-2-enoyl-CoA" compartment="C_x" charge="-4" boundaryCondition="false">
<notes><html xmlns="http://www.w3.org/1999/xhtml">
<html:p>FORMULA: C47H80N7O17P3S</html:p>
</html>
</notes>
</species>

<species id="M_hxdcal_c" name="Hexadecanal" compartment="C_c" charge="0" boundaryCondition="false">
<notes><html xmlns="http://www.w3.org/1999/xhtml">
<html:p>FORMULA: C16H32O</html:p>
</html>
</notes>
</species>

<species id="M_iad_c" name="Indole-3-acetamide" compartment="C_c" charge="0" boundaryCondition="false">
<notes><html xmlns="http://www.w3.org/1999/xhtml">
<html:p>FORMULA: C10H10N2O</html:p>
</html>
</notes>
</species>

<species id="M_iasp_c" name="Iminoaspartate" compartment="C_c" charge="-2" boundaryCondition="false">
<notes><html xmlns="http://www.w3.org/1999/xhtml">
<html:p>FORMULA: C4H3NO4</html:p>
</html>
</notes>
</species>

<species id="M_icit_c" name="Isocitrate" compartment="C_c" charge="-3" boundaryCondition="false">
<notes><html xmlns="http://www.w3.org/1999/xhtml">
<html:p>FORMULA: C6H5O7</html:p>
</html>
</notes>
</species>

<species id="M_icit_m" name="Isocitrate" compartment="C_m" charge="-3" boundaryCondition="false">
<notes><html xmlns="http://www.w3.org/1999/xhtml">
<html:p>FORMULA: C6H5O7</html:p>
</html>
</notes>
</species>

<species id="M_icit_x" name="Isocitrate" compartment="C_x" charge="-3" boundaryCondition="false">
<notes><html xmlns="http://www.w3.org/1999/xhtml">
<html:p>FORMULA: C6H5O7</html:p>
</html>
</notes>
</species>

<species id="M_id3acald_c" name="Indole-3-acetaldehyde" compartment="C_c" charge="0" boundaryCondition="false">
<notes><html xmlns="http://www.w3.org/1999/xhtml">
<html:p>FORMULA: C10H9NO</html:p>
</html>
</notes>
</species>

<species id="M_id3acald_m" name="Indole-3-acetaldehyde" compartment="C_m" charge="0" boundaryCondition="false">
<notes><html xmlns="http://www.w3.org/1999/xhtml">
<html:p>FORMULA: C10H9NO</html:p>
</html>
</notes>
</species>

<species id="M_idp_c" name="IDP" compartment="C_c" charge="-3" boundaryCondition="false">
<notes><html xmlns="http://www.w3.org/1999/xhtml">
<html:p>FORMULA: C10H11N4O11P2</html:p>
</html>
</notes>
</species>

<species id="M_idp_m" name="IDP" compartment="C_m" charge="-3" boundaryCondition="false">
<notes><html xmlns="http://www.w3.org/1999/xhtml">
<html:p>FORMULA: C10H11N4O11P2</html:p>
</html>
</notes>
</species>

<species id="M_ile_DASH_L_c" name="L-Isoleucine" compartment="C_c" charge="0" boundaryCondition="false">
<notes><html xmlns="http://www.w3.org/1999/xhtml">
<html:p>FORMULA: C6H13NO2</html:p>
</html>
</notes>
</species>

<species id="M_ile_DASH_L_e" name="L-Isoleucine" compartment="C_e" charge="0" boundaryCondition="false">
<notes><html xmlns="http://www.w3.org/1999/xhtml">
<html:p>FORMULA: C6H13NO2</html:p>
</html>
</notes>
</species>

<species id="M_ile_DASH_L_m" name="L-Isoleucine" compartment="C_m" charge="0" boundaryCondition="false">
<notes><html xmlns="http://www.w3.org/1999/xhtml">
<html:p>FORMULA: C6H13NO2</html:p>
</html>
</notes>
</species>

<species id="M_iletrna_c" name="L-Isoleucyl-tRNA(Ile)" compartment="C_c" charge="1" boundaryCondition="false">
<notes><html xmlns="http://www.w3.org/1999/xhtml">
<html:p>FORMULA: C6H12NOR</html:p>
</html>
</notes>
</species>

<species id="M_iletrna_m" name="L-Isoleucyl-tRNA(Ile)" compartment="C_m" charge="1" boundaryCondition="false">
<notes><html xmlns="http://www.w3.org/1999/xhtml">
<html:p>FORMULA: C6H12NOR</html:p>
</html>
</notes>
</species>

<species id="M_imacp_c" name="_3-(Imidazol-4-yl)-2-oxopropyl phosphate" compartment="C_c" charge="-2" boundaryCondition="false">
<notes><html xmlns="http://www.w3.org/1999/xhtml">
<html:p>FORMULA: C6H7N2O5P</html:p>
</html>
</notes>
</species>

<species id="M_imp_c" name="IMP" compartment="C_c" charge="-2" boundaryCondition="false">
<notes><html xmlns="http://www.w3.org/1999/xhtml">
<html:p>FORMULA: C10H11N4O8P</html:p>
</html>
</notes>
</species>

<species id="M_ind3ac_c" name="Indole-3-acetate" compartment="C_c" charge="-1" boundaryCondition="false">
<notes><html xmlns="http://www.w3.org/1999/xhtml">
<html:p>FORMULA: C10H8NO2</html:p>
</html>
</notes>
</species>

<species id="M_ind3ac_m" name="Indole-3-acetate" compartment="C_m" charge="-1" boundaryCondition="false">
<notes><html xmlns="http://www.w3.org/1999/xhtml">
<html:p>FORMULA: C10H8NO2</html:p>
</html>
</notes>
</species>

<species id="M_ind3acnl_c" name="Indole-3-acetonitrile" compartment="C_c" charge="0" boundaryCondition="false">
<notes><html xmlns="http://www.w3.org/1999/xhtml">
<html:p>FORMULA: C10H8N2</html:p>
</html>
</notes>
</species>

<species id="M_indpyr_c" name="Indolepyruvate" compartment="C_c" charge="-1" boundaryCondition="false">
<notes><html xmlns="http://www.w3.org/1999/xhtml">
<html:p>FORMULA: C11H8NO3</html:p>
</html>
</notes>
</species>

<species id="M_inost_c" name="myo-Inositol" compartment="C_c" charge="0" boundaryCondition="false">
<notes><html xmlns="http://www.w3.org/1999/xhtml">
<html:p>FORMULA: C6H12O6</html:p>
</html>
</notes>
</species>

<species id="M_inost_e" name="myo-Inositol" compartment="C_e" charge="0" boundaryCondition="false">
<notes><html xmlns="http://www.w3.org/1999/xhtml">
<html:p>FORMULA: C6H12O6</html:p>
</html>
</notes>
</species>

<species id="M_ins_c" name="Inosine" compartment="C_c" charge="0" boundaryCondition="false">
<notes><html xmlns="http://www.w3.org/1999/xhtml">
<html:p>FORMULA: C10H12N4O5</html:p>
</html>
</notes>
</species>

<species id="M_ins_e" name="Inosine" compartment="C_e" charge="0" boundaryCondition="false">
<notes><html xmlns="http://www.w3.org/1999/xhtml">
<html:p>FORMULA: C10H12N4O5</html:p>
</html>
</notes>
</species>

<species id="M_ipc124_SC_c" name="Inositol phosphorylceramide, ceramide-1 (24C), yeast-specific" compartment="C_c" charge="-100" boundaryCondition="false">
<notes><html xmlns="http://www.w3.org/1999/xhtml">
<html:p>FORMULA: C4800H9500N100O1100P100</html:p>
</html>
</notes>
</species>

<species id="M_ipc126_SC_c" name="Inositol phosphorylceramide, ceramide-1 (26C), yeast-specific" compartment="C_c" charge="-100" boundaryCondition="false">
<notes><html xmlns="http://www.w3.org/1999/xhtml">
<html:p>FORMULA: C5000H9900N100O1100P100</html:p>
</html>
</notes>
</species>

<species id="M_ipc224_SC_c" name="Inositol phosphorylceramide, ceramide-2 (24C), yeast-specific" compartment="C_c" charge="-100" boundaryCondition="false">
<notes><html xmlns="http://www.w3.org/1999/xhtml">
<html:p>FORMULA: C4800H9500N100O1200P100</html:p>
</html>
</notes>
</species>

<species id="M_ipc226_SC_c" name="Inositol phosphorylceramide, ceramide-2 (26C), yeast-specific" compartment="C_c" charge="-100" boundaryCondition="false">
<notes><html xmlns="http://www.w3.org/1999/xhtml">
<html:p>FORMULA: C5000H9900N100O1200P100</html:p>
</html>
</notes>
</species>

<species id="M_ipc324_SC_c" name="Inositol phosphorylceramide, ceramide-3 (24C), yeast-specific" compartment="C_c" charge="-100" boundaryCondition="false">
<notes><html xmlns="http://www.w3.org/1999/xhtml">
<html:p>FORMULA: C4800H9500N100O1300P100</html:p>
</html>
</notes>
</species>

<species id="M_ipc326_SC_c" name="Inositol phosphorylceramide, ceramide-3 (26C), yeast-specific" compartment="C_c" charge="-100" boundaryCondition="false">
<notes><html xmlns="http://www.w3.org/1999/xhtml">
<html:p>FORMULA: C5000H9900N100O1300P100</html:p>
</html>
</notes>
</species>

<species id="M_ipdp_c" name="Isopentenyl diphosphate" compartment="C_c" charge="-3" boundaryCondition="false">
<notes><html xmlns="http://www.w3.org/1999/xhtml">
<html:p>FORMULA: C5H9O7P2</html:p>
</html>
</notes>
</species>

<species id="M_itaccoa_m" name="Itaconyl-CoA" compartment="C_m" charge="-5" boundaryCondition="false">
<notes><html xmlns="http://www.w3.org/1999/xhtml">
<html:p>FORMULA: C26H35N7O19P3S</html:p>
</html>
</notes>
</species>

<species id="M_itacon_m" name="Itaconate" compartment="C_m" charge="-2" boundaryCondition="false">
<notes><html xmlns="http://www.w3.org/1999/xhtml">
<html:p>FORMULA: C5H4O4</html:p>
</html>
</notes>
</species>

<species id="M_itp_c" name="ITP" compartment="C_c" charge="-4" boundaryCondition="false">
<notes><html xmlns="http://www.w3.org/1999/xhtml">
<html:p>FORMULA: C10H11N4O14P3</html:p>
</html>
</notes>
</species>

<species id="M_itp_m" name="ITP" compartment="C_m" charge="-4" boundaryCondition="false">
<notes><html xmlns="http://www.w3.org/1999/xhtml">
<html:p>FORMULA: C10H11N4O14P3</html:p>
</html>
</notes>
</species>

<species id="M_k_c" name="potassium" compartment="C_c" charge="1" boundaryCondition="false">
<notes><html xmlns="http://www.w3.org/1999/xhtml">
<html:p>FORMULA: K</html:p>
</html>
</notes>
</species>

<species id="M_k_e" name="potassium" compartment="C_e" charge="1" boundaryCondition="false">
<notes><html xmlns="http://www.w3.org/1999/xhtml">
<html:p>FORMULA: K</html:p>
</html>
</notes>
</species>

<species id="M_lac_DASH_D_c" name="D-Lactate" compartment="C_c" charge="-1" boundaryCondition="false">
<notes><html xmlns="http://www.w3.org/1999/xhtml">
<html:p>FORMULA: C3H5O3</html:p>
</html>
</notes>
</species>

<species id="M_lac_DASH_D_m" name="D-Lactate" compartment="C_m" charge="-1" boundaryCondition="false">
<notes><html xmlns="http://www.w3.org/1999/xhtml">
<html:p>FORMULA: C3H5O3</html:p>
</html>
</notes>
</species>

<species id="M_lac_DASH_L_c" name="L-Lactate" compartment="C_c" charge="-1" boundaryCondition="false">
<notes><html xmlns="http://www.w3.org/1999/xhtml">
<html:p>FORMULA: C3H5O3</html:p>
</html>
</notes>
</species>

<species id="M_lac_DASH_L_e" name="L-Lactate" compartment="C_e" charge="-1" boundaryCondition="false">
<notes><html xmlns="http://www.w3.org/1999/xhtml">
<html:p>FORMULA: C3H5O3</html:p>
</html>
</notes>
</species>

<species id="M_lac_DASH_L_m" name="L-Lactate" compartment="C_m" charge="-1" boundaryCondition="false">
<notes><html xmlns="http://www.w3.org/1999/xhtml">
<html:p>FORMULA: C3H5O3</html:p>
</html>
</notes>
</species>

<species id="M_lald_DASH_L_m" name="L-Lactaldehyde" compartment="C_m" charge="0" boundaryCondition="false">
<notes><html xmlns="http://www.w3.org/1999/xhtml">
<html:p>FORMULA: C3H6O2</html:p>
</html>
</notes>
</species>

<species id="M_lanost_c" name="Lanosterol" compartment="C_c" charge="0" boundaryCondition="false">
<notes><html xmlns="http://www.w3.org/1999/xhtml">
<html:p>FORMULA: C30H50O</html:p>
</html>
</notes>
</species>

<species id="M_leu_DASH_L_c" name="L-Leucine" compartment="C_c" charge="0" boundaryCondition="false">
<notes><html xmlns="http://www.w3.org/1999/xhtml">
<html:p>FORMULA: C6H13NO2</html:p>
</html>
</notes>
</species>

<species id="M_leu_DASH_L_e" name="L-Leucine" compartment="C_e" charge="0" boundaryCondition="false">
<notes><html xmlns="http://www.w3.org/1999/xhtml">
<html:p>FORMULA: C6H13NO2</html:p>
</html>
</notes>
</species>

<species id="M_leu_DASH_L_m" name="L-Leucine" compartment="C_m" charge="0" boundaryCondition="false">
<notes><html xmlns="http://www.w3.org/1999/xhtml">
<html:p>FORMULA: C6H13NO2</html:p>
</html>
</notes>
</species>

<species id="M_leutrna_c" name="L-Leucyl-tRNA(Leu)" compartment="C_c" charge="1" boundaryCondition="false">
<notes><html xmlns="http://www.w3.org/1999/xhtml">
<html:p>FORMULA: C6H12NOR</html:p>
</html>
</notes>
</species>

<species id="M_leutrna_m" name="L-Leucyl-tRNA(Leu)" compartment="C_m" charge="1" boundaryCondition="false">
<notes><html xmlns="http://www.w3.org/1999/xhtml">
<html:p>FORMULA: C6H12NOR</html:p>
</html>
</notes>
</species>

<species id="M_lgt_DASH_S_c" name="(R)-S-Lactoylglutathione" compartment="C_c" charge="-1" boundaryCondition="false">
<notes><html xmlns="http://www.w3.org/1999/xhtml">
<html:p>FORMULA: C13H20N3O8S</html:p>
</html>
</notes>
</species>

<species id="M_lgt_DASH_S_m" name="(R)-S-Lactoylglutathione" compartment="C_m" charge="-1" boundaryCondition="false">
<notes><html xmlns="http://www.w3.org/1999/xhtml">
<html:p>FORMULA: C13H20N3O8S</html:p>
</html>
</notes>
</species>

<species id="M_lpam_m" name="Lipoamide" compartment="C_m" charge="0" boundaryCondition="false">
<notes><html xmlns="http://www.w3.org/1999/xhtml">
<html:p>FORMULA: C8H15NOS2</html:p>
</html>
</notes>
</species>

<species id="M_lpro_m" name="Lipoylprotein" compartment="C_m" charge="0" boundaryCondition="false">
<notes><html xmlns="http://www.w3.org/1999/xhtml">
<html:p>FORMULA: S2X</html:p>
</html>
</notes>
</species>

<species id="M_lys_DASH_L_c" name="L-Lysine" compartment="C_c" charge="1" boundaryCondition="false">
<notes><html xmlns="http://www.w3.org/1999/xhtml">
<html:p>FORMULA: C6H15N2O2</html:p>
</html>
</notes>
</species>

<species id="M_lys_DASH_L_e" name="L-Lysine" compartment="C_e" charge="1" boundaryCondition="false">
<notes><html xmlns="http://www.w3.org/1999/xhtml">
<html:p>FORMULA: C6H15N2O2</html:p>
</html>
</notes>
</species>

<species id="M_lys_DASH_L_m" name="L-Lysine" compartment="C_m" charge="1" boundaryCondition="false">
<notes><html xmlns="http://www.w3.org/1999/xhtml">
<html:p>FORMULA: C6H15N2O2</html:p>
</html>
</notes>
</species>

<species id="M_lystrna_c" name="L-Lysine-tRNA (Lys)" compartment="C_c" charge="2" boundaryCondition="false">
<notes><html xmlns="http://www.w3.org/1999/xhtml">
<html:p>FORMULA: C6H14N2OR</html:p>
</html>
</notes>
</species>

<species id="M_lystrna_m" name="L-Lysine-tRNA (Lys)" compartment="C_m" charge="2" boundaryCondition="false">
<notes><html xmlns="http://www.w3.org/1999/xhtml">
<html:p>FORMULA: C6H14N2OR</html:p>
</html>
</notes>
</species>

<species id="M_m1macchitppdol_g" name="alpha-D-mannosyl-beta-D-mannosyl-diacylchitobiosyldiphosphodolichol" compartment="C_g" charge="-2" boundaryCondition="false">
<notes><html xmlns="http://www.w3.org/1999/xhtml">
<html:p>FORMULA: C43H74N2O27P2</html:p>
</html>
</notes>
</species>

<species id="M_m2macchitppdol_g" name="(alpha-D-mannosyl)2-beta-D-mannosyl-diacetylchitobiosyldiphosphodolichol" compartment="C_g" charge="-2" boundaryCondition="false">
<notes><html xmlns="http://www.w3.org/1999/xhtml">
<html:p>FORMULA: C49H84N2O32P2</html:p>
</html>
</notes>
</species>

<species id="M_m3macchitppdol_g" name="(alpha-D-mannosyl)3-beta-D-mannosyl-diacetylchitodiphosphodolichol" compartment="C_g" charge="-2" boundaryCondition="false">
<notes><html xmlns="http://www.w3.org/1999/xhtml">
<html:p>FORMULA: C55H94N2O37P2</html:p>
</html>
</notes>
</species>

<species id="M_m4macchitppdol_g" name="(alpha-D-Mannosyl)4-beta-D-mannosyl-diacetylchitobiosyldiphosphodolichol" compartment="C_g" charge="-2" boundaryCondition="false">
<notes><html xmlns="http://www.w3.org/1999/xhtml">
<html:p>FORMULA: C61H104N2O42P2</html:p>
</html>
</notes>
</species>

<species id="M_macchitppdol_g" name="beta-D-Mannosyldiacetylchitobiosyldiphosphodolichol" compartment="C_g" charge="-2" boundaryCondition="false">
<notes><html xmlns="http://www.w3.org/1999/xhtml">
<html:p>FORMULA: C37H64N2O22P2</html:p>
</html>
</notes>
</species>

<species id="M_malACP_c" name="Malonyl-[acyl-carrier protein]" compartment="C_c" charge="-2" boundaryCondition="false">
<notes><html xmlns="http://www.w3.org/1999/xhtml">
<html:p>FORMULA: C14H22N2O10PRS</html:p>
</html>
</notes>
</species>

<species id="M_malACP_m" name="Malonyl-[acyl-carrier protein]" compartment="C_m" charge="-2" boundaryCondition="false">
<notes><html xmlns="http://www.w3.org/1999/xhtml">
<html:p>FORMULA: C14H22N2O10PRS</html:p>
</html>
</notes>
</species>

<species id="M_mal_DASH_L_c" name="L-Malate" compartment="C_c" charge="-2" boundaryCondition="false">
<notes><html xmlns="http://www.w3.org/1999/xhtml">
<html:p>FORMULA: C4H4O5</html:p>
</html>
</notes>
</species>

<species id="M_mal_DASH_L_e" name="L-Malate" compartment="C_e" charge="-2" boundaryCondition="false">
<notes><html xmlns="http://www.w3.org/1999/xhtml">
<html:p>FORMULA: C4H4O5</html:p>
</html>
</notes>
</species>

<species id="M_mal_DASH_L_m" name="L-Malate" compartment="C_m" charge="-2" boundaryCondition="false">
<notes><html xmlns="http://www.w3.org/1999/xhtml">
<html:p>FORMULA: C4H4O5</html:p>
</html>
</notes>
</species>

<species id="M_mal_DASH_L_x" name="L-Malate" compartment="C_x" charge="-2" boundaryCondition="false">
<notes><html xmlns="http://www.w3.org/1999/xhtml">
<html:p>FORMULA: C4H4O5</html:p>
</html>
</notes>
</species>

<species id="M_malcoa_c" name="Malonyl-CoA" compartment="C_c" charge="-5" boundaryCondition="false">
<notes><html xmlns="http://www.w3.org/1999/xhtml">
<html:p>FORMULA: C24H33N7O19P3S</html:p>
</html>
</notes>
</species>

<species id="M_malcoa_m" name="Malonyl-CoA" compartment="C_m" charge="-5" boundaryCondition="false">
<notes><html xmlns="http://www.w3.org/1999/xhtml">
<html:p>FORMULA: C24H33N7O19P3S</html:p>
</html>
</notes>
</species>

<species id="M_malt_c" name="Maltose" compartment="C_c" charge="0" boundaryCondition="false">
<notes><html xmlns="http://www.w3.org/1999/xhtml">
<html:p>FORMULA: C12H22O11</html:p>
</html>
</notes>
</species>

<species id="M_malt_e" name="Maltose" compartment="C_e" charge="0" boundaryCondition="false">
<notes><html xmlns="http://www.w3.org/1999/xhtml">
<html:p>FORMULA: C12H22O11</html:p>
</html>
</notes>
</species>

<species id="M_man1p_c" name="D-Mannose 1-phosphate" compartment="C_c" charge="-2" boundaryCondition="false">
<notes><html xmlns="http://www.w3.org/1999/xhtml">
<html:p>FORMULA: C6H11O9P</html:p>
</html>
</notes>
</species>

<species id="M_man6p_c" name="D-Mannose 6-phosphate" compartment="C_c" charge="-2" boundaryCondition="false">
<notes><html xmlns="http://www.w3.org/1999/xhtml">
<html:p>FORMULA: C6H11O9P</html:p>
</html>
</notes>
</species>

<species id="M_man_c" name="D-Mannose" compartment="C_c" charge="0" boundaryCondition="false">
<notes><html xmlns="http://www.w3.org/1999/xhtml">
<html:p>FORMULA: C6H12O6</html:p>
</html>
</notes>
</species>

<species id="M_man_e" name="D-Mannose" compartment="C_e" charge="0" boundaryCondition="false">
<notes><html xmlns="http://www.w3.org/1999/xhtml">
<html:p>FORMULA: C6H12O6</html:p>
</html>
</notes>
</species>

<species id="M_mannan_c" name="Mannan" compartment="C_c" charge="0" boundaryCondition="false">
<notes><html xmlns="http://www.w3.org/1999/xhtml">
<html:p>FORMULA: C6H10O5</html:p>
</html>
</notes>
</species>

<species id="M_mannan_r" name="Mannan" compartment="C_r" charge="0" boundaryCondition="false">
<notes><html xmlns="http://www.w3.org/1999/xhtml">
<html:p>FORMULA: C6H10O5</html:p>
</html>
</notes>
</species>

<species id="M_melib_c" name="Melibiose" compartment="C_c" charge="0" boundaryCondition="false">
<notes><html xmlns="http://www.w3.org/1999/xhtml">
<html:p>FORMULA: C12H22O11</html:p>
</html>
</notes>
</species>

<species id="M_melib_e" name="Melibiose" compartment="C_e" charge="0" boundaryCondition="false">
<notes><html xmlns="http://www.w3.org/1999/xhtml">
<html:p>FORMULA: C12H22O11</html:p>
</html>
</notes>
</species>

<species id="M_melt_c" name="melibiitol" compartment="C_c" charge="0" boundaryCondition="false">
<notes><html xmlns="http://www.w3.org/1999/xhtml">
<html:p>FORMULA: C12H24O11</html:p>
</html>
</notes>
</species>

<species id="M_met_DASH_L_c" name="L-Methionine" compartment="C_c" charge="0" boundaryCondition="false">
<notes><html xmlns="http://www.w3.org/1999/xhtml">
<html:p>FORMULA: C5H11NO2S</html:p>
</html>
</notes>
</species>

<species id="M_met_DASH_L_e" name="L-Methionine" compartment="C_e" charge="0" boundaryCondition="false">
<notes><html xmlns="http://www.w3.org/1999/xhtml">
<html:p>FORMULA: C5H11NO2S</html:p>
</html>
</notes>
</species>

<species id="M_met_DASH_L_m" name="L-Methionine" compartment="C_m" charge="0" boundaryCondition="false">
<notes><html xmlns="http://www.w3.org/1999/xhtml">
<html:p>FORMULA: C5H11NO2S</html:p>
</html>
</notes>
</species>

<species id="M_methf_c" name="_5,10-Methenyltetrahydrofolate" compartment="C_c" charge="-1" boundaryCondition="false">
<notes><html xmlns="http://www.w3.org/1999/xhtml">
<html:p>FORMULA: C20H20N7O6</html:p>
</html>
</notes>
</species>

<species id="M_methf_m" name="_5,10-Methenyltetrahydrofolate" compartment="C_m" charge="-1" boundaryCondition="false">
<notes><html xmlns="http://www.w3.org/1999/xhtml">
<html:p>FORMULA: C20H20N7O6</html:p>
</html>
</notes>
</species>

<species id="M_mettrna_c" name="L-Methionyl-tRNA (Met)" compartment="C_c" charge="1" boundaryCondition="false">
<notes><html xmlns="http://www.w3.org/1999/xhtml">
<html:p>FORMULA: C5H10NOSR</html:p>
</html>
</notes>
</species>

<species id="M_mettrna_m" name="L-Methionyl-tRNA (Met)" compartment="C_m" charge="1" boundaryCondition="false">
<notes><html xmlns="http://www.w3.org/1999/xhtml">
<html:p>FORMULA: C5H10NOSR</html:p>
</html>
</notes>
</species>

<species id="M_mev_DASH_R_c" name="(R)-Mevalonate" compartment="C_c" charge="-1" boundaryCondition="false">
<notes><html xmlns="http://www.w3.org/1999/xhtml">
<html:p>FORMULA: C6H11O4</html:p>
</html>
</notes>
</species>

<species id="M_mhpglu_c" name="_5-Methyltetrahydropteroyltri-L-glutamate" compartment="C_c" charge="0" boundaryCondition="false">
<notes><html xmlns="http://www.w3.org/1999/xhtml">
<html:p>FORMULA: C25H36N8O12</html:p>
</html>
</notes>
</species>

<species id="M_mi145p_c" name="_1D-myo-Inositol 1,4,5-trisphosphate" compartment="C_c" charge="-6" boundaryCondition="false">
<notes><html xmlns="http://www.w3.org/1999/xhtml">
<html:p>FORMULA: C6H9O15P3</html:p>
</html>
</notes>
</species>

<species id="M_mi1p_DASH_D_c" name="_1D-myo-Inositol 1-phosphate" compartment="C_c" charge="-2" boundaryCondition="false">
<notes><html xmlns="http://www.w3.org/1999/xhtml">
<html:p>FORMULA: C6H11O9P</html:p>
</html>
</notes>
</species>

<species id="M_mip2c124_SC_c" name="mannose-(inositol-P)2-ceramide, ceramide-1 (24C), yeast-specific" compartment="C_c" charge="-200" boundaryCondition="false">
<notes><html xmlns="http://www.w3.org/1999/xhtml">
<html:p>FORMULA: C6000H11500N100O2400P200</html:p>
</html>
</notes>
</species>

<species id="M_mip2c126_SC_c" name="mannose-(inositol-P)2-ceramide, ceramide-1 (26C), yeast-specific" compartment="C_c" charge="-200" boundaryCondition="false">
<notes><html xmlns="http://www.w3.org/1999/xhtml">
<html:p>FORMULA: C6200H11900N100O2400P200</html:p>
</html>
</notes>
</species>

<species id="M_mip2c224_SC_c" name="mannose-(inositol-P)2-ceramide, ceramide-2 (24C), yeast-specific" compartment="C_c" charge="-200" boundaryCondition="false">
<notes><html xmlns="http://www.w3.org/1999/xhtml">
<html:p>FORMULA: C6000H11500N100O2500P200</html:p>
</html>
</notes>
</species>

<species id="M_mip2c226_SC_c" name="mannose-(inositol-P)2-ceramide, ceramide-2 (26C), yeast-specific" compartment="C_c" charge="-200" boundaryCondition="false">
<notes><html xmlns="http://www.w3.org/1999/xhtml">
<html:p>FORMULA: C6200H11900N100O2500P200</html:p>
</html>
</notes>
</species>

<species id="M_mip2c324_SC_c" name="mannose-(inositol-P)2-ceramide, ceramide-3 (24C), yeast-specific" compartment="C_c" charge="-200" boundaryCondition="false">
<notes><html xmlns="http://www.w3.org/1999/xhtml">
<html:p>FORMULA: C6000H11500N100O2600P200</html:p>
</html>
</notes>
</species>

<species id="M_mip2c326_SC_c" name="mannose-(inositol-P)2-ceramide, ceramide-3 (26C), yeast-specific" compartment="C_c" charge="-200" boundaryCondition="false">
<notes><html xmlns="http://www.w3.org/1999/xhtml">
<html:p>FORMULA: C6200H11900N100O2600P200</html:p>
</html>
</notes>
</species>

<species id="M_mipc124_SC_c" name="mannose-inositol phosphorylceramide, ceramide-1 (24C), yeast-specific" compartment="C_c" charge="-100" boundaryCondition="false">
<notes><html xmlns="http://www.w3.org/1999/xhtml">
<html:p>FORMULA: C5400H10500N100O1600P100</html:p>
</html>
</notes>
</species>

<species id="M_mipc126_SC_c" name="mannose-inositol phosphorylceramide, ceramide-1 (26C), yeast-specific" compartment="C_c" charge="-100" boundaryCondition="false">
<notes><html xmlns="http://www.w3.org/1999/xhtml">
<html:p>FORMULA: C5600H10900N100O1600P100</html:p>
</html>
</notes>
</species>

<species id="M_mipc224_SC_c" name="mannose-inositol phosphorylceramide, ceramide-2 (24C), yeast-specific" compartment="C_c" charge="-100" boundaryCondition="false">
<notes><html xmlns="http://www.w3.org/1999/xhtml">
<html:p>FORMULA: C5400H10500N100O1700P100</html:p>
</html>
</notes>
</species>

<species id="M_mipc226_SC_c" name="mannose-inositol phosphorylceramide, ceramide-2 (26C), yeast-specific" compartment="C_c" charge="-100" boundaryCondition="false">
<notes><html xmlns="http://www.w3.org/1999/xhtml">
<html:p>FORMULA: C5600H10900N100O1700P100</html:p>
</html>
</notes>
</species>

<species id="M_mipc324_SC_c" name="mannose-inositol phosphorylceramide, ceramide-3 (24C), yeast-specific" compartment="C_c" charge="-100" boundaryCondition="false">
<notes><html xmlns="http://www.w3.org/1999/xhtml">
<html:p>FORMULA: C5400H10500N100O1800P100</html:p>
</html>
</notes>
</species>

<species id="M_mipc326_SC_c" name="mannose-inositol phosphorylceramide, ceramide-3 (26C)" compartment="C_c" charge="-100" boundaryCondition="false">
<notes><html xmlns="http://www.w3.org/1999/xhtml">
<html:p>FORMULA: C5600H10900N100O1800P100</html:p>
</html>
</notes>
</species>

<species id="M_mlthf_c" name="_5,10-Methylenetetrahydrofolate" compartment="C_c" charge="-2" boundaryCondition="false">
<notes><html xmlns="http://www.w3.org/1999/xhtml">
<html:p>FORMULA: C20H21N7O6</html:p>
</html>
</notes>
</species>

<species id="M_mlthf_m" name="_5,10-Methylenetetrahydrofolate" compartment="C_m" charge="-2" boundaryCondition="false">
<notes><html xmlns="http://www.w3.org/1999/xhtml">
<html:p>FORMULA: C20H21N7O6</html:p>
</html>
</notes>
</species>

<species id="M_mmet_c" name="S-Methyl-L-methionine" compartment="C_c" charge="1" boundaryCondition="false">
<notes><html xmlns="http://www.w3.org/1999/xhtml">
<html:p>FORMULA: C6H14NO2S</html:p>
</html>
</notes>
</species>

<species id="M_mmet_e" name="S-Methyl-L-methionine" compartment="C_e" charge="1" boundaryCondition="false">
<notes><html xmlns="http://www.w3.org/1999/xhtml">
<html:p>FORMULA: C6H14NO2S</html:p>
</html>
</notes>
</species>

<species id="M_mnl1p_c" name="D-Mannitol 1-phosphate" compartment="C_c" charge="-2" boundaryCondition="false">
<notes><html xmlns="http://www.w3.org/1999/xhtml">
<html:p>FORMULA: C6H13O9P</html:p>
</html>
</notes>
</species>

<species id="M_mthgxl_c" name="Methylglyoxal" compartment="C_c" charge="0" boundaryCondition="false">
<notes><html xmlns="http://www.w3.org/1999/xhtml">
<html:p>FORMULA: C3H4O2</html:p>
</html>
</notes>
</species>

<species id="M_myrsACP_c" name="Myristoyl-ACP (n-C14:0ACP)" compartment="C_c" charge="-1" boundaryCondition="false">
<notes><html xmlns="http://www.w3.org/1999/xhtml">
<html:p>FORMULA: C25H47N2O8PRS</html:p>
</html>
</notes>
</species>

<species id="M_myrsACP_m" name="Myristoyl-ACP (n-C14:0ACP)" compartment="C_m" charge="-1" boundaryCondition="false">
<notes><html xmlns="http://www.w3.org/1999/xhtml">
<html:p>FORMULA: C25H47N2O8PRS</html:p>
</html>
</notes>
</species>

<species id="M_n4abutn_c" name="N4-Acetylaminobutanal" compartment="C_c" charge="0" boundaryCondition="false">
<notes><html xmlns="http://www.w3.org/1999/xhtml">
<html:p>FORMULA: C6H11NO2</html:p>
</html>
</notes>
</species>

<species id="M_na1_c" name="Sodium" compartment="C_c" charge="1" boundaryCondition="false">
<notes><html xmlns="http://www.w3.org/1999/xhtml">
<html:p>FORMULA: Na</html:p>
</html>
</notes>
</species>

<species id="M_na1_e" name="Sodium" compartment="C_e" charge="1" boundaryCondition="false">
<notes><html xmlns="http://www.w3.org/1999/xhtml">
<html:p>FORMULA: Na</html:p>
</html>
</notes>
</species>

<species id="M_nac_c" name="Nicotinate" compartment="C_c" charge="-1" boundaryCondition="false">
<notes><html xmlns="http://www.w3.org/1999/xhtml">
<html:p>FORMULA: C6H4NO2</html:p>
</html>
</notes>
</species>

<species id="M_nac_m" name="Nicotinate" compartment="C_m" charge="-1" boundaryCondition="false">
<notes><html xmlns="http://www.w3.org/1999/xhtml">
<html:p>FORMULA: C6H4NO2</html:p>
</html>
</notes>
</species>

<species id="M_nad_c" name="Nicotinamide adenine dinucleotide" compartment="C_c" charge="-1" boundaryCondition="false">
<notes><html xmlns="http://www.w3.org/1999/xhtml">
<html:p>FORMULA: C21H26N7O14P2</html:p>
</html>
</notes>
</species>

<species id="M_nad_m" name="Nicotinamide adenine dinucleotide" compartment="C_m" charge="-1" boundaryCondition="false">
<notes><html xmlns="http://www.w3.org/1999/xhtml">
<html:p>FORMULA: C21H26N7O14P2</html:p>
</html>
</notes>
</species>

<species id="M_nad_x" name="Nicotinamide adenine dinucleotide" compartment="C_x" charge="-1" boundaryCondition="false">
<notes><html xmlns="http://www.w3.org/1999/xhtml">
<html:p>FORMULA: C21H26N7O14P2</html:p>
</html>
</notes>
</species>

<species id="M_nadh_c" name="Nicotinamide adenine dinucleotide - reduced" compartment="C_c" charge="-2" boundaryCondition="false">
<notes><html xmlns="http://www.w3.org/1999/xhtml">
<html:p>FORMULA: C21H27N7O14P2</html:p>
</html>
</notes>
</species>

<species id="M_nadh_m" name="Nicotinamide adenine dinucleotide - reduced" compartment="C_m" charge="-2" boundaryCondition="false">
<notes><html xmlns="http://www.w3.org/1999/xhtml">
<html:p>FORMULA: C21H27N7O14P2</html:p>
</html>
</notes>
</species>

<species id="M_nadh_x" name="Nicotinamide adenine dinucleotide - reduced" compartment="C_x" charge="-2" boundaryCondition="false">
<notes><html xmlns="http://www.w3.org/1999/xhtml">
<html:p>FORMULA: C21H27N7O14P2</html:p>
</html>
</notes>
</species>

<species id="M_nadp_c" name="Nicotinamide adenine dinucleotide phosphate" compartment="C_c" charge="-3" boundaryCondition="false">
<notes><html xmlns="http://www.w3.org/1999/xhtml">
<html:p>FORMULA: C21H25N7O17P3</html:p>
</html>
</notes>
</species>

<species id="M_nadp_m" name="Nicotinamide adenine dinucleotide phosphate" compartment="C_m" charge="-3" boundaryCondition="false">
<notes><html xmlns="http://www.w3.org/1999/xhtml">
<html:p>FORMULA: C21H25N7O17P3</html:p>
</html>
</notes>
</species>

<species id="M_nadp_r" name="Nicotinamide adenine dinucleotide phosphate" compartment="C_r" charge="-3" boundaryCondition="false">
<notes><html xmlns="http://www.w3.org/1999/xhtml">
<html:p>FORMULA: C21H25N7O17P3</html:p>
</html>
</notes>
</species>

<species id="M_nadp_x" name="Nicotinamide adenine dinucleotide phosphate" compartment="C_x" charge="-3" boundaryCondition="false">
<notes><html xmlns="http://www.w3.org/1999/xhtml">
<html:p>FORMULA: C21H25N7O17P3</html:p>
</html>
</notes>
</species>

<species id="M_nadph_c" name="Nicotinamide adenine dinucleotide phosphate - reduced" compartment="C_c" charge="-4" boundaryCondition="false">
<notes><html xmlns="http://www.w3.org/1999/xhtml">
<html:p>FORMULA: C21H26N7O17P3</html:p>
</html>
</notes>
</species>

<species id="M_nadph_m" name="Nicotinamide adenine dinucleotide phosphate - reduced" compartment="C_m" charge="-4" boundaryCondition="false">
<notes><html xmlns="http://www.w3.org/1999/xhtml">
<html:p>FORMULA: C21H26N7O17P3</html:p>
</html>
</notes>
</species>

<species id="M_nadph_r" name="Nicotinamide adenine dinucleotide phosphate - reduced" compartment="C_r" charge="-4" boundaryCondition="false">
<notes><html xmlns="http://www.w3.org/1999/xhtml">
<html:p>FORMULA: C21H26N7O17P3</html:p>
</html>
</notes>
</species>

<species id="M_nadph_x" name="Nicotinamide adenine dinucleotide phosphate - reduced" compartment="C_x" charge="-4" boundaryCondition="false">
<notes><html xmlns="http://www.w3.org/1999/xhtml">
<html:p>FORMULA: C21H26N7O17P3</html:p>
</html>
</notes>
</species>

<species id="M_ncam_c" name="Nicotinamide" compartment="C_c" charge="0" boundaryCondition="false">
<notes><html xmlns="http://www.w3.org/1999/xhtml">
<html:p>FORMULA: C6H6N2O</html:p>
</html>
</notes>
</species>

<species id="M_ncam_m" name="Nicotinamide" compartment="C_m" charge="0" boundaryCondition="false">
<notes><html xmlns="http://www.w3.org/1999/xhtml">
<html:p>FORMULA: C6H6N2O</html:p>
</html>
</notes>
</species>

<species id="M_nh4_c" name="Ammonium" compartment="C_c" charge="1" boundaryCondition="false">
<notes><html xmlns="http://www.w3.org/1999/xhtml">
<html:p>FORMULA: H4N</html:p>
</html>
</notes>
</species>

<species id="M_nh4_e" name="Ammonium" compartment="C_e" charge="1" boundaryCondition="false">
<notes><html xmlns="http://www.w3.org/1999/xhtml">
<html:p>FORMULA: H4N</html:p>
</html>
</notes>
</species>

<species id="M_nh4_m" name="Ammonium" compartment="C_m" charge="1" boundaryCondition="false">
<notes><html xmlns="http://www.w3.org/1999/xhtml">
<html:p>FORMULA: H4N</html:p>
</html>
</notes>
</species>

<species id="M_nh4_x" name="Ammonium" compartment="C_x" charge="1" boundaryCondition="false">
<notes><html xmlns="http://www.w3.org/1999/xhtml">
<html:p>FORMULA: H4N</html:p>
</html>
</notes>
</species>

<species id="M_nicrnt_c" name="Nicotinate D-ribonucleotide" compartment="C_c" charge="-2" boundaryCondition="false">
<notes><html xmlns="http://www.w3.org/1999/xhtml">
<html:p>FORMULA: C11H12NO9P</html:p>
</html>
</notes>
</species>

<species id="M_nicrnt_m" name="Nicotinate D-ribonucleotide" compartment="C_m" charge="-2" boundaryCondition="false">
<notes><html xmlns="http://www.w3.org/1999/xhtml">
<html:p>FORMULA: C11H12NO9P</html:p>
</html>
</notes>
</species>

<species id="M_nmn_c" name="NMN" compartment="C_c" charge="-1" boundaryCondition="false">
<notes><html xmlns="http://www.w3.org/1999/xhtml">
<html:p>FORMULA: C11H14N2O8P</html:p>
</html>
</notes>
</species>

<species id="M_nmn_e" name="NMN" compartment="C_e" charge="-1" boundaryCondition="false">
<notes><html xmlns="http://www.w3.org/1999/xhtml">
<html:p>FORMULA: C11H14N2O8P</html:p>
</html>
</notes>
</species>

<species id="M_nmn_m" name="NMN" compartment="C_m" charge="-1" boundaryCondition="false">
<notes><html xmlns="http://www.w3.org/1999/xhtml">
<html:p>FORMULA: C11H14N2O8P</html:p>
</html>
</notes>
</species>

<species id="M_nmn_x" name="NMN" compartment="C_x" charge="-1" boundaryCondition="false">
<notes><html xmlns="http://www.w3.org/1999/xhtml">
<html:p>FORMULA: C11H14N2O8P</html:p>
</html>
</notes>
</species>

<species id="M_o2_c" name="O2" compartment="C_c" charge="0" boundaryCondition="false">
<notes><html xmlns="http://www.w3.org/1999/xhtml">
<html:p>FORMULA: O2</html:p>
</html>
</notes>
</species>

<species id="M_o2_e" name="O2" compartment="C_e" charge="0" boundaryCondition="false">
<notes><html xmlns="http://www.w3.org/1999/xhtml">
<html:p>FORMULA: O2</html:p>
</html>
</notes>
</species>

<species id="M_o2_m" name="O2" compartment="C_m" charge="0" boundaryCondition="false">
<notes><html xmlns="http://www.w3.org/1999/xhtml">
<html:p>FORMULA: O2</html:p>
</html>
</notes>
</species>

<species id="M_o2_r" name="O2" compartment="C_r" charge="0" boundaryCondition="false">
<notes><html xmlns="http://www.w3.org/1999/xhtml">
<html:p>FORMULA: O2</html:p>
</html>
</notes>
</species>

<species id="M_o2_x" name="O2" compartment="C_x" charge="0" boundaryCondition="false">
<notes><html xmlns="http://www.w3.org/1999/xhtml">
<html:p>FORMULA: O2</html:p>
</html>
</notes>
</species>

<species id="M_oaa_c" name="Oxaloacetate" compartment="C_c" charge="-2" boundaryCondition="false">
<notes><html xmlns="http://www.w3.org/1999/xhtml">
<html:p>FORMULA: C4H2O5</html:p>
</html>
</notes>
</species>

<species id="M_oaa_m" name="Oxaloacetate" compartment="C_m" charge="-2" boundaryCondition="false">
<notes><html xmlns="http://www.w3.org/1999/xhtml">
<html:p>FORMULA: C4H2O5</html:p>
</html>
</notes>
</species>

<species id="M_oaa_x" name="Oxaloacetate" compartment="C_x" charge="-2" boundaryCondition="false">
<notes><html xmlns="http://www.w3.org/1999/xhtml">
<html:p>FORMULA: C4H2O5</html:p>
</html>
</notes>
</species>

<species id="M_ocACP_m" name="Octanoyl-ACP (n-C8:0ACP)" compartment="C_m" charge="-1" boundaryCondition="false">
<notes><html xmlns="http://www.w3.org/1999/xhtml">
<html:p>FORMULA: C19H35N2O8PRS</html:p>
</html>
</notes>
</species>

<species id="M_occoa_c" name="Octanoyl-CoA (n-C8:0CoA)" compartment="C_c" charge="-4" boundaryCondition="false">
<notes><html xmlns="http://www.w3.org/1999/xhtml">
<html:p>FORMULA: C29H46N7O17P3S</html:p>
</html>
</notes>
</species>

<species id="M_occoa_x" name="Octanoyl-CoA (n-C8:0CoA)" compartment="C_x" charge="-4" boundaryCondition="false">
<notes><html xmlns="http://www.w3.org/1999/xhtml">
<html:p>FORMULA: C29H46N7O17P3S</html:p>
</html>
</notes>
</species>

<species id="M_ocdcaACP_c" name="Octadecanoyl-ACP (n-C18:0ACP)" compartment="C_c" charge="-1" boundaryCondition="false">
<notes><html xmlns="http://www.w3.org/1999/xhtml">
<html:p>FORMULA: C29H55N2O8PRS</html:p>
</html>
</notes>
</species>

<species id="M_ocdcaACP_m" name="Octadecanoyl-ACP (n-C18:0ACP)" compartment="C_m" charge="-1" boundaryCondition="false">
<notes><html xmlns="http://www.w3.org/1999/xhtml">
<html:p>FORMULA: C29H55N2O8PRS</html:p>
</html>
</notes>
</species>

<species id="M_ocdca_c" name="octadecanoate (n-C18:0)" compartment="C_c" charge="-1" boundaryCondition="false">
<notes><html xmlns="http://www.w3.org/1999/xhtml">
<html:p>FORMULA: C18H35O2</html:p>
</html>
</notes>
</species>

<species id="M_ocdca_e" name="octadecanoate (n-C18:0)" compartment="C_e" charge="-1" boundaryCondition="false">
<notes><html xmlns="http://www.w3.org/1999/xhtml">
<html:p>FORMULA: C18H35O2</html:p>
</html>
</notes>
</species>

<species id="M_ocdcea_c" name="octadecenoate (n-C18:1)" compartment="C_c" charge="-1" boundaryCondition="false">
<notes><html xmlns="http://www.w3.org/1999/xhtml">
<html:p>FORMULA: C18H33O2</html:p>
</html>
</notes>
</species>

<species id="M_ocdcea_e" name="octadecenoate (n-C18:1)" compartment="C_e" charge="-1" boundaryCondition="false">
<notes><html xmlns="http://www.w3.org/1999/xhtml">
<html:p>FORMULA: C18H33O2</html:p>
</html>
</notes>
</species>

<species id="M_ocdcyaACP_c" name="Octadecynoyl-ACP (n-C18:2ACP)" compartment="C_c" charge="-1" boundaryCondition="false">
<notes><html xmlns="http://www.w3.org/1999/xhtml">
<html:p>FORMULA: C29H51N2O8PRS</html:p>
</html>
</notes>
</species>

<species id="M_ocdcyaACP_m" name="Octadecynoyl-ACP (n-C18:2ACP)" compartment="C_m" charge="-1" boundaryCondition="false">
<notes><html xmlns="http://www.w3.org/1999/xhtml">
<html:p>FORMULA: C29H51N2O8PRS</html:p>
</html>
</notes>
</species>

<species id="M_ocdcya_c" name="octadecadienoate (n-C18:2)" compartment="C_c" charge="-1" boundaryCondition="false">
<notes><html xmlns="http://www.w3.org/1999/xhtml">
<html:p>FORMULA: C18H31O2</html:p>
</html>
</notes>
</species>

<species id="M_ocdcya_e" name="octadecadienoate (n-C18:2)" compartment="C_e" charge="-1" boundaryCondition="false">
<notes><html xmlns="http://www.w3.org/1999/xhtml">
<html:p>FORMULA: C18H31O2</html:p>
</html>
</notes>
</species>

<species id="M_ocdycacoa_c" name="Octadecynoyl-CoA (n-C18:2CoA)" compartment="C_c" charge="-4" boundaryCondition="false">
<notes><html xmlns="http://www.w3.org/1999/xhtml">
<html:p>FORMULA: C39H62N7O17P3S</html:p>
</html>
</notes>
</species>

<species id="M_ocdycacoa_x" name="Octadecynoyl-CoA (n-C18:2CoA)" compartment="C_x" charge="-4" boundaryCondition="false">
<notes><html xmlns="http://www.w3.org/1999/xhtml">
<html:p>FORMULA: C39H62N7O17P3S</html:p>
</html>
</notes>
</species>

<species id="M_octa_c" name="octanoate (n-C8:0)" compartment="C_c" charge="-1" boundaryCondition="false">
<notes><html xmlns="http://www.w3.org/1999/xhtml">
<html:p>FORMULA: C8H15O2</html:p>
</html>
</notes>
</species>

<species id="M_octa_x" name="octanoate (n-C8:0)" compartment="C_x" charge="-1" boundaryCondition="false">
<notes><html xmlns="http://www.w3.org/1999/xhtml">
<html:p>FORMULA: C8H15O2</html:p>
</html>
</notes>
</species>

<species id="M_octdp_5_c" name="all-trans-Octaprenyl diphosphate (5 repeating units)" compartment="C_c" charge="-3" boundaryCondition="false">
<notes><html xmlns="http://www.w3.org/1999/xhtml">
<html:p>FORMULA: C30H49O7P2</html:p>
</html>
</notes>
</species>

<species id="M_octdp_5_m" name="all-trans-Octaprenyl diphosphate (5 repeating units)" compartment="C_m" charge="-3" boundaryCondition="false">
<notes><html xmlns="http://www.w3.org/1999/xhtml">
<html:p>FORMULA: C30H49O7P2</html:p>
</html>
</notes>
</species>

<species id="M_octeACP_c" name="cis-octadec-11-enoyl-[acyl-carrier protein] (n-C18:1)" compartment="C_c" charge="-1" boundaryCondition="false">
<notes><html xmlns="http://www.w3.org/1999/xhtml">
<html:p>FORMULA: C29H53N2O8PRS</html:p>
</html>
</notes>
</species>

<species id="M_octeACP_m" name="cis-octadec-11-enoyl-[acyl-carrier protein] (n-C18:1)" compartment="C_m" charge="-1" boundaryCondition="false">
<notes><html xmlns="http://www.w3.org/1999/xhtml">
<html:p>FORMULA: C29H53N2O8PRS</html:p>
</html>
</notes>
</species>

<species id="M_od2coa_x" name="trans-Octadec-2-enoyl-CoA" compartment="C_x" charge="-4" boundaryCondition="false">
<notes><html xmlns="http://www.w3.org/1999/xhtml">
<html:p>FORMULA: C39H64N7O17P3S</html:p>
</html>
</notes>
</species>

<species id="M_odecoa_c" name="Octadecenoyl-CoA (n-C18:1CoA)" compartment="C_c" charge="-4" boundaryCondition="false">
<notes><html xmlns="http://www.w3.org/1999/xhtml">
<html:p>FORMULA: C39H64N7O17P3S</html:p>
</html>
</notes>
</species>

<species id="M_odecoa_x" name="Octadecenoyl-CoA (n-C18:1CoA)" compartment="C_x" charge="-4" boundaryCondition="false">
<notes><html xmlns="http://www.w3.org/1999/xhtml">
<html:p>FORMULA: C39H64N7O17P3S</html:p>
</html>
</notes>
</species>

<species id="M_oh1_c" name="hydroxide ion" compartment="C_c" charge="-1" boundaryCondition="false">
<notes><html xmlns="http://www.w3.org/1999/xhtml">
<html:p>FORMULA: HO</html:p>
</html>
</notes>
</species>

<species id="M_oh1_m" name="hydroxide ion" compartment="C_m" charge="-1" boundaryCondition="false">
<notes><html xmlns="http://www.w3.org/1999/xhtml">
<html:p>FORMULA: HO</html:p>
</html>
</notes>
</species>

<species id="M_ohpb_c" name="_2-Oxo-3-hydroxy-4-phosphobutanoate" compartment="C_c" charge="-3" boundaryCondition="false">
<notes><html xmlns="http://www.w3.org/1999/xhtml">
<html:p>FORMULA: C4H4O8P</html:p>
</html>
</notes>
</species>

<species id="M_orn_c" name="Ornithine" compartment="C_c" charge="1" boundaryCondition="false">
<notes><html xmlns="http://www.w3.org/1999/xhtml">
<html:p>FORMULA: C5H13N2O2</html:p>
</html>
</notes>
</species>

<species id="M_orn_e" name="Ornithine" compartment="C_e" charge="1" boundaryCondition="false">
<notes><html xmlns="http://www.w3.org/1999/xhtml">
<html:p>FORMULA: C5H13N2O2</html:p>
</html>
</notes>
</species>

<species id="M_orn_m" name="Ornithine" compartment="C_m" charge="1" boundaryCondition="false">
<notes><html xmlns="http://www.w3.org/1999/xhtml">
<html:p>FORMULA: C5H13N2O2</html:p>
</html>
</notes>
</species>

<species id="M_orot5p_c" name="Orotidine 5&apos;-phosphate" compartment="C_c" charge="-3" boundaryCondition="false">
<notes><html xmlns="http://www.w3.org/1999/xhtml">
<html:p>FORMULA: C10H10N2O11P</html:p>
</html>
</notes>
</species>

<species id="M_orot_c" name="Orotate" compartment="C_c" charge="-1" boundaryCondition="false">
<notes><html xmlns="http://www.w3.org/1999/xhtml">
<html:p>FORMULA: C5H3N2O4</html:p>
</html>
</notes>
</species>

<species id="M_oxag_c" name="Oxaloglutarate" compartment="C_c" charge="-3" boundaryCondition="false">
<notes><html xmlns="http://www.w3.org/1999/xhtml">
<html:p>FORMULA: C7H5O7</html:p>
</html>
</notes>
</species>

<species id="M_oxag_m" name="Oxaloglutarate" compartment="C_m" charge="-3" boundaryCondition="false">
<notes><html xmlns="http://www.w3.org/1999/xhtml">
<html:p>FORMULA: C7H5O7</html:p>
</html>
</notes>
</species>

<species id="M_pa_SC_c" name="Phosphatidate, yeast-specific" compartment="C_c" charge="-200" boundaryCondition="false">
<notes><html xmlns="http://www.w3.org/1999/xhtml">
<html:p>FORMULA: C3540H6544O800P100</html:p>
</html>
</notes>
</species>

<species id="M_pa_SC_m" name="Phosphatidate, yeast-specific" compartment="C_m" charge="-200" boundaryCondition="false">
<notes><html xmlns="http://www.w3.org/1999/xhtml">
<html:p>FORMULA: C3540H6544O800P100</html:p>
</html>
</notes>
</species>

<species id="M_pac_c" name="Phenylacetic acid" compartment="C_c" charge="-1" boundaryCondition="false">
<notes><html xmlns="http://www.w3.org/1999/xhtml">
<html:p>FORMULA: C8H7O2</html:p>
</html>
</notes>
</species>

<species id="M_pacald_c" name="Phenylacetaldehyde" compartment="C_c" charge="0" boundaryCondition="false">
<notes><html xmlns="http://www.w3.org/1999/xhtml">
<html:p>FORMULA: C8H8O</html:p>
</html>
</notes>
</species>

<species id="M_pad_c" name="_2-Phenylacetamide" compartment="C_c" charge="0" boundaryCondition="false">
<notes><html xmlns="http://www.w3.org/1999/xhtml">
<html:p>FORMULA: C8H9NO</html:p>
</html>
</notes>
</species>

<species id="M_palmACP_c" name="Palmitoyl-ACP (n-C16:0ACP)" compartment="C_c" charge="-1" boundaryCondition="false">
<notes><html xmlns="http://www.w3.org/1999/xhtml">
<html:p>FORMULA: C27H51N2O8PRS</html:p>
</html>
</notes>
</species>

<species id="M_palmACP_m" name="Palmitoyl-ACP (n-C16:0ACP)" compartment="C_m" charge="-1" boundaryCondition="false">
<notes><html xmlns="http://www.w3.org/1999/xhtml">
<html:p>FORMULA: C27H51N2O8PRS</html:p>
</html>
</notes>
</species>

<species id="M_pan4p_c" name="Pantetheine 4&apos;-phosphate" compartment="C_c" charge="-2" boundaryCondition="false">
<notes><html xmlns="http://www.w3.org/1999/xhtml">
<html:p>FORMULA: C11H21N2O7PS</html:p>
</html>
</notes>
</species>

<species id="M_pan4p_m" name="Pantetheine 4&apos;-phosphate" compartment="C_m" charge="-2" boundaryCondition="false">
<notes><html xmlns="http://www.w3.org/1999/xhtml">
<html:p>FORMULA: C11H21N2O7PS</html:p>
</html>
</notes>
</species>

<species id="M_pant_DASH_R_c" name="(R)-Pantoate" compartment="C_c" charge="-1" boundaryCondition="false">
<notes><html xmlns="http://www.w3.org/1999/xhtml">
<html:p>FORMULA: C6H11O4</html:p>
</html>
</notes>
</species>

<species id="M_pant_DASH_R_m" name="(R)-Pantoate" compartment="C_m" charge="-1" boundaryCondition="false">
<notes><html xmlns="http://www.w3.org/1999/xhtml">
<html:p>FORMULA: C6H11O4</html:p>
</html>
</notes>
</species>

<species id="M_pap_c" name="Adenosine 3&apos;,5&apos;-bisphosphate" compartment="C_c" charge="-4" boundaryCondition="false">
<notes><html xmlns="http://www.w3.org/1999/xhtml">
<html:p>FORMULA: C10H11N5O10P2</html:p>
</html>
</notes>
</species>

<species id="M_pap_e" name="Adenosine 3&apos;,5&apos;-bisphosphate" compartment="C_e" charge="-4" boundaryCondition="false">
<notes><html xmlns="http://www.w3.org/1999/xhtml">
<html:p>FORMULA: C10H11N5O10P2</html:p>
</html>
</notes>
</species>

<species id="M_pap_m" name="Adenosine 3&apos;,5&apos;-bisphosphate" compartment="C_m" charge="-4" boundaryCondition="false">
<notes><html xmlns="http://www.w3.org/1999/xhtml">
<html:p>FORMULA: C10H11N5O10P2</html:p>
</html>
</notes>
</species>

<species id="M_paps_c" name="_3&apos;-Phosphoadenylyl sulfate" compartment="C_c" charge="-4" boundaryCondition="false">
<notes><html xmlns="http://www.w3.org/1999/xhtml">
<html:p>FORMULA: C10H11N5O13P2S</html:p>
</html>
</notes>
</species>

<species id="M_pc_SC_c" name="Phosphatidylcholine, yeast-specific" compartment="C_c" charge="0" boundaryCondition="false">
<notes><html xmlns="http://www.w3.org/1999/xhtml">
<html:p>FORMULA: C4040H7844N100O800P100</html:p>
</html>
</notes>
</species>

<species id="M_pdx5p_c" name="Pyridoxine 5&apos;-phosphate" compartment="C_c" charge="-2" boundaryCondition="false">
<notes><html xmlns="http://www.w3.org/1999/xhtml">
<html:p>FORMULA: C8H10NO6P</html:p>
</html>
</notes>
</species>

<species id="M_pe_SC_c" name="phosphatidylethanolamine, yeast-specific" compartment="C_c" charge="0" boundaryCondition="false">
<notes><html xmlns="http://www.w3.org/1999/xhtml">
<html:p>FORMULA: C3740H7244N100O800P100</html:p>
</html>
</notes>
</species>

<species id="M_pe_SC_g" name="phosphatidylethanolamine, yeast-specific" compartment="C_g" charge="0" boundaryCondition="false">
<notes><html xmlns="http://www.w3.org/1999/xhtml">
<html:p>FORMULA: C3740H7244N100O800P100</html:p>
</html>
</notes>
</species>

<species id="M_pe_SC_m" name="phosphatidylethanolamine, yeast-specific" compartment="C_m" charge="0" boundaryCondition="false">
<notes><html xmlns="http://www.w3.org/1999/xhtml">
<html:p>FORMULA: C3740H7244N100O800P100</html:p>
</html>
</notes>
</species>

<species id="M_pe_SC_v" name="phosphatidylethanolamine, yeast-specific" compartment="C_v" charge="0" boundaryCondition="false">
<notes><html xmlns="http://www.w3.org/1999/xhtml">
<html:p>FORMULA: C3740H7244N100O800P100</html:p>
</html>
</notes>
</species>

<species id="M_pep_c" name="Phosphoenolpyruvate" compartment="C_c" charge="-3" boundaryCondition="false">
<notes><html xmlns="http://www.w3.org/1999/xhtml">
<html:p>FORMULA: C3H2O6P</html:p>
</html>
</notes>
</species>

<species id="M_pep_m" name="Phosphoenolpyruvate" compartment="C_m" charge="-3" boundaryCondition="false">
<notes><html xmlns="http://www.w3.org/1999/xhtml">
<html:p>FORMULA: C3H2O6P</html:p>
</html>
</notes>
</species>

<species id="M_pepd_c" name="peptide" compartment="C_c" charge="0" boundaryCondition="false">
<notes><html xmlns="http://www.w3.org/1999/xhtml">
<html:p>FORMULA: C2H4NO2RC2H2NOR</html:p>
</html>
</notes>
</species>

<species id="M_pepd_e" name="peptide" compartment="C_e" charge="0" boundaryCondition="false">
<notes><html xmlns="http://www.w3.org/1999/xhtml">
<html:p>FORMULA: C2H4NO2RC2H2NOR</html:p>
</html>
</notes>
</species>

<species id="M_pg_SC_m" name="Phosphatidylglycerol, yeast-specific" compartment="C_m" charge="-100" boundaryCondition="false">
<notes><html xmlns="http://www.w3.org/1999/xhtml">
<html:p>FORMULA: C3840H7244O1000P100</html:p>
</html>
</notes>
</species>

<species id="M_pgp_SC_m" name="Phosphatidylglycerophosphate, yeast-specific" compartment="C_m" charge="-300" boundaryCondition="false">
<notes><html xmlns="http://www.w3.org/1999/xhtml">
<html:p>FORMULA: C3840H7144O1300P200</html:p>
</html>
</notes>
</species>

<species id="M_phe_DASH_L_c" name="L-Phenylalanine" compartment="C_c" charge="0" boundaryCondition="false">
<notes><html xmlns="http://www.w3.org/1999/xhtml">
<html:p>FORMULA: C9H11NO2</html:p>
</html>
</notes>
</species>

<species id="M_phe_DASH_L_e" name="L-Phenylalanine" compartment="C_e" charge="0" boundaryCondition="false">
<notes><html xmlns="http://www.w3.org/1999/xhtml">
<html:p>FORMULA: C9H11NO2</html:p>
</html>
</notes>
</species>

<species id="M_phe_DASH_L_m" name="L-Phenylalanine" compartment="C_m" charge="0" boundaryCondition="false">
<notes><html xmlns="http://www.w3.org/1999/xhtml">
<html:p>FORMULA: C9H11NO2</html:p>
</html>
</notes>
</species>

<species id="M_pheme_m" name="Protoheme" compartment="C_m" charge="-2" boundaryCondition="false">
<notes><html xmlns="http://www.w3.org/1999/xhtml">
<html:p>FORMULA: C34H30FeN4O4</html:p>
</html>
</notes>
</species>

<species id="M_phetrna_c" name="L-Phenylalanyl-tRNA(Phe)" compartment="C_c" charge="1" boundaryCondition="false">
<notes><html xmlns="http://www.w3.org/1999/xhtml">
<html:p>FORMULA: C9H10NOR</html:p>
</html>
</notes>
</species>

<species id="M_phetrna_m" name="L-Phenylalanyl-tRNA(Phe)" compartment="C_m" charge="1" boundaryCondition="false">
<notes><html xmlns="http://www.w3.org/1999/xhtml">
<html:p>FORMULA: C9H10NOR</html:p>
</html>
</notes>
</species>

<species id="M_phom_c" name="O-Phospho-L-homoserine" compartment="C_c" charge="-2" boundaryCondition="false">
<notes><html xmlns="http://www.w3.org/1999/xhtml">
<html:p>FORMULA: C4H8NO6P</html:p>
</html>
</notes>
</species>

<species id="M_phpyr_c" name="Phenylpyruvate" compartment="C_c" charge="-1" boundaryCondition="false">
<notes><html xmlns="http://www.w3.org/1999/xhtml">
<html:p>FORMULA: C9H7O3</html:p>
</html>
</notes>
</species>

<species id="M_phthr_c" name="O-Phospho-4-hydroxy-L-threonine" compartment="C_c" charge="-2" boundaryCondition="false">
<notes><html xmlns="http://www.w3.org/1999/xhtml">
<html:p>FORMULA: C4H8NO7P</html:p>
</html>
</notes>
</species>

<species id="M_pi_c" name="Phosphate" compartment="C_c" charge="-2" boundaryCondition="false">
<notes><html xmlns="http://www.w3.org/1999/xhtml">
<html:p>FORMULA: HO4P</html:p>
</html>
</notes>
</species>

<species id="M_pi_e" name="Phosphate" compartment="C_e" charge="-2" boundaryCondition="false">
<notes><html xmlns="http://www.w3.org/1999/xhtml">
<html:p>FORMULA: HO4P</html:p>
</html>
</notes>
</species>

<species id="M_pi_g" name="Phosphate" compartment="C_g" charge="-2" boundaryCondition="false">
<notes><html xmlns="http://www.w3.org/1999/xhtml">
<html:p>FORMULA: HO4P</html:p>
</html>
</notes>
</species>

<species id="M_pi_m" name="Phosphate" compartment="C_m" charge="-2" boundaryCondition="false">
<notes><html xmlns="http://www.w3.org/1999/xhtml">
<html:p>FORMULA: HO4P</html:p>
</html>
</notes>
</species>

<species id="M_pi_n" name="Phosphate" compartment="C_n" charge="-2" boundaryCondition="false">
<notes><html xmlns="http://www.w3.org/1999/xhtml">
<html:p>FORMULA: HO4P</html:p>
</html>
</notes>
</species>

<species id="M_pi_v" name="Phosphate" compartment="C_v" charge="-2" boundaryCondition="false">
<notes><html xmlns="http://www.w3.org/1999/xhtml">
<html:p>FORMULA: HO4P</html:p>
</html>
</notes>
</species>

<species id="M_pi_x" name="Phosphate" compartment="C_x" charge="-2" boundaryCondition="false">
<notes><html xmlns="http://www.w3.org/1999/xhtml">
<html:p>FORMULA: HO4P</html:p>
</html>
</notes>
</species>

<species id="M_pmtcoa_c" name="Palmitoyl-CoA (n-C16:0CoA)" compartment="C_c" charge="-4" boundaryCondition="false">
<notes><html xmlns="http://www.w3.org/1999/xhtml">
<html:p>FORMULA: C37H62N7O17P3S</html:p>
</html>
</notes>
</species>

<species id="M_pmtcoa_x" name="Palmitoyl-CoA (n-C16:0CoA)" compartment="C_x" charge="-4" boundaryCondition="false">
<notes><html xmlns="http://www.w3.org/1999/xhtml">
<html:p>FORMULA: C37H62N7O17P3S</html:p>
</html>
</notes>
</species>

<species id="M_pnto_DASH_R_c" name="(R)-Pantothenate" compartment="C_c" charge="-1" boundaryCondition="false">
<notes><html xmlns="http://www.w3.org/1999/xhtml">
<html:p>FORMULA: C9H16NO5</html:p>
</html>
</notes>
</species>

<species id="M_pnto_DASH_R_e" name="(R)-Pantothenate" compartment="C_e" charge="-1" boundaryCondition="false">
<notes><html xmlns="http://www.w3.org/1999/xhtml">
<html:p>FORMULA: C9H16NO5</html:p>
</html>
</notes>
</species>

<species id="M_ppbng_c" name="Porphobilinogen" compartment="C_c" charge="-1" boundaryCondition="false">
<notes><html xmlns="http://www.w3.org/1999/xhtml">
<html:p>FORMULA: C10H13N2O4</html:p>
</html>
</notes>
</species>

<species id="M_ppcoa_c" name="Propanoyl-CoA" compartment="C_c" charge="-4" boundaryCondition="false">
<notes><html xmlns="http://www.w3.org/1999/xhtml">
<html:p>FORMULA: C24H36N7O17P3S</html:p>
</html>
</notes>
</species>

<species id="M_pphn_c" name="Prephenate" compartment="C_c" charge="-2" boundaryCondition="false">
<notes><html xmlns="http://www.w3.org/1999/xhtml">
<html:p>FORMULA: C10H8O6</html:p>
</html>
</notes>
</species>

<species id="M_ppi_c" name="Diphosphate" compartment="C_c" charge="-3" boundaryCondition="false">
<notes><html xmlns="http://www.w3.org/1999/xhtml">
<html:p>FORMULA: HO7P2</html:p>
</html>
</notes>
</species>

<species id="M_ppi_m" name="Diphosphate" compartment="C_m" charge="-3" boundaryCondition="false">
<notes><html xmlns="http://www.w3.org/1999/xhtml">
<html:p>FORMULA: HO7P2</html:p>
</html>
</notes>
</species>

<species id="M_ppi_x" name="Diphosphate" compartment="C_x" charge="-3" boundaryCondition="false">
<notes><html xmlns="http://www.w3.org/1999/xhtml">
<html:p>FORMULA: HO7P2</html:p>
</html>
</notes>
</species>

<species id="M_ppp9_m" name="Protoporphyrin" compartment="C_m" charge="-2" boundaryCondition="false">
<notes><html xmlns="http://www.w3.org/1999/xhtml">
<html:p>FORMULA: C34H32N4O4</html:p>
</html>
</notes>
</species>

<species id="M_pppg9_c" name="Protoporphyrinogen IX" compartment="C_c" charge="-2" boundaryCondition="false">
<notes><html xmlns="http://www.w3.org/1999/xhtml">
<html:p>FORMULA: C34H38N4O4</html:p>
</html>
</notes>
</species>

<species id="M_pppg9_m" name="Protoporphyrinogen IX" compartment="C_m" charge="-2" boundaryCondition="false">
<notes><html xmlns="http://www.w3.org/1999/xhtml">
<html:p>FORMULA: C34H38N4O4</html:p>
</html>
</notes>
</species>

<species id="M_pram_c" name="_5-Phospho-beta-D-ribosylamine" compartment="C_c" charge="-1" boundaryCondition="false">
<notes><html xmlns="http://www.w3.org/1999/xhtml">
<html:p>FORMULA: C5H11NO7P</html:p>
</html>
</notes>
</species>

<species id="M_pran_c" name="N-(5-Phospho-D-ribosyl)anthranilate" compartment="C_c" charge="-3" boundaryCondition="false">
<notes><html xmlns="http://www.w3.org/1999/xhtml">
<html:p>FORMULA: C12H13NO9P</html:p>
</html>
</notes>
</species>

<species id="M_prbamp_c" name="_1-(5-Phosphoribosyl)-AMP" compartment="C_c" charge="-4" boundaryCondition="false">
<notes><html xmlns="http://www.w3.org/1999/xhtml">
<html:p>FORMULA: C15H19N5O14P2</html:p>
</html>
</notes>
</species>

<species id="M_prbatp_c" name="_1-(5-Phosphoribosyl)-ATP" compartment="C_c" charge="-6" boundaryCondition="false">
<notes><html xmlns="http://www.w3.org/1999/xhtml">
<html:p>FORMULA: C15H19N5O20P4</html:p>
</html>
</notes>
</species>

<species id="M_prfp_c" name="_1-(5-Phosphoribosyl)-5-[(5-phosphoribosylamino)methylideneamino]imidazole-4-carboxamide" compartment="C_c" charge="-4" boundaryCondition="false">
<notes><html xmlns="http://www.w3.org/1999/xhtml">
<html:p>FORMULA: C15H21N5O15P2</html:p>
</html>
</notes>
</species>

<species id="M_prlp_c" name="_5-[(5-phospho-1-deoxyribulos-1-ylamino)methylideneamino]-1-(5-phosphoribosyl)imidazole-4-carboxamide" compartment="C_c" charge="-4" boundaryCondition="false">
<notes><html xmlns="http://www.w3.org/1999/xhtml">
<html:p>FORMULA: C15H21N5O15P2</html:p>
</html>
</notes>
</species>

<species id="M_pro_DASH_L_c" name="L-Proline" compartment="C_c" charge="0" boundaryCondition="false">
<notes><html xmlns="http://www.w3.org/1999/xhtml">
<html:p>FORMULA: C5H9NO2</html:p>
</html>
</notes>
</species>

<species id="M_pro_DASH_L_e" name="L-Proline" compartment="C_e" charge="0" boundaryCondition="false">
<notes><html xmlns="http://www.w3.org/1999/xhtml">
<html:p>FORMULA: C5H9NO2</html:p>
</html>
</notes>
</species>

<species id="M_pro_DASH_L_m" name="L-Proline" compartment="C_m" charge="0" boundaryCondition="false">
<notes><html xmlns="http://www.w3.org/1999/xhtml">
<html:p>FORMULA: C5H9NO2</html:p>
</html>
</notes>
</species>

<species id="M_protrna_c" name="L-Prolyl-tRNA(Pro)" compartment="C_c" charge="1" boundaryCondition="false">
<notes><html xmlns="http://www.w3.org/1999/xhtml">
<html:p>FORMULA: C5H8NOR</html:p>
</html>
</notes>
</species>

<species id="M_prpp_c" name="_5-Phospho-alpha-D-ribose 1-diphosphate" compartment="C_c" charge="-5" boundaryCondition="false">
<notes><html xmlns="http://www.w3.org/1999/xhtml">
<html:p>FORMULA: C5H8O14P3</html:p>
</html>
</notes>
</species>

<species id="M_prpp_m" name="_5-Phospho-alpha-D-ribose 1-diphosphate" compartment="C_m" charge="-5" boundaryCondition="false">
<notes><html xmlns="http://www.w3.org/1999/xhtml">
<html:p>FORMULA: C5H8O14P3</html:p>
</html>
</notes>
</species>

<species id="M_ps_SC_c" name="phosphatidylserine, yeast-specific" compartment="C_c" charge="-100" boundaryCondition="false">
<notes><html xmlns="http://www.w3.org/1999/xhtml">
<html:p>FORMULA: C3840H7144N100O1000P100</html:p>
</html>
</notes>
</species>

<species id="M_ps_SC_g" name="phosphatidylserine, yeast-specific" compartment="C_g" charge="-100" boundaryCondition="false">
<notes><html xmlns="http://www.w3.org/1999/xhtml">
<html:p>FORMULA: C3840H7144N100O1000P100</html:p>
</html>
</notes>
</species>

<species id="M_ps_SC_m" name="phosphatidylserine, yeast-specific" compartment="C_m" charge="-100" boundaryCondition="false">
<notes><html xmlns="http://www.w3.org/1999/xhtml">
<html:p>FORMULA: C3840H7144N100O1000P100</html:p>
</html>
</notes>
</species>

<species id="M_ps_SC_v" name="phosphatidylserine, yeast-specific" compartment="C_v" charge="-100" boundaryCondition="false">
<notes><html xmlns="http://www.w3.org/1999/xhtml">
<html:p>FORMULA: C3840H7144N100O1000P100</html:p>
</html>
</notes>
</species>

<species id="M_psd5p_c" name="Pseudouridine 5&apos;-phosphate" compartment="C_c" charge="-2" boundaryCondition="false">
<notes><html xmlns="http://www.w3.org/1999/xhtml">
<html:p>FORMULA: C9H11N2O9P</html:p>
</html>
</notes>
</species>

<species id="M_pser_DASH_L_c" name="O-Phospho-L-serine" compartment="C_c" charge="-2" boundaryCondition="false">
<notes><html xmlns="http://www.w3.org/1999/xhtml">
<html:p>FORMULA: C3H6NO6P</html:p>
</html>
</notes>
</species>

<species id="M_psph1p_c" name="Phytosphingosine 1-phosphate" compartment="C_c" charge="-1" boundaryCondition="false">
<notes><html xmlns="http://www.w3.org/1999/xhtml">
<html:p>FORMULA: C18H39NO6P</html:p>
</html>
</notes>
</species>

<species id="M_psphings_c" name="Phytosphingosine" compartment="C_c" charge="1" boundaryCondition="false">
<notes><html xmlns="http://www.w3.org/1999/xhtml">
<html:p>FORMULA: C18H40NO3</html:p>
</html>
</notes>
</species>

<species id="M_ptd134bp_SC_c" name="phosphatidyl-1D-myo-inositol 3,4-bisphosphate, yeast-specific" compartment="C_c" charge="-500" boundaryCondition="false">
<notes><html xmlns="http://www.w3.org/1999/xhtml">
<html:p>FORMULA: C4140H7444O1900P300</html:p>
</html>
</notes>
</species>

<species id="M_ptd145bp_SC_c" name="_1-Phosphatidyl-D-myo-inositol 4,5-bisphosphate, yeast-specific" compartment="C_c" charge="-500" boundaryCondition="false">
<notes><html xmlns="http://www.w3.org/1999/xhtml">
<html:p>FORMULA: C4140H7444O1900P300</html:p>
</html>
</notes>
</species>

<species id="M_ptd1ino_SC_c" name="phosphatidyl-1D-myo-inositol, yeast-specific" compartment="C_c" charge="-100" boundaryCondition="false">
<notes><html xmlns="http://www.w3.org/1999/xhtml">
<html:p>FORMULA: C4140H7644O1300P100</html:p>
</html>
</notes>
</species>

<species id="M_ptd1ino_SC_n" name="phosphatidyl-1D-myo-inositol, yeast-specific" compartment="C_n" charge="-100" boundaryCondition="false">
<notes><html xmlns="http://www.w3.org/1999/xhtml">
<html:p>FORMULA: C4140H7644O1300P100</html:p>
</html>
</notes>
</species>

<species id="M_ptd2meeta_SC_c" name="Phosphatidyl-N-dimethylethanolamine" compartment="C_c" charge="0" boundaryCondition="false">
<notes><html xmlns="http://www.w3.org/1999/xhtml">
<html:p>FORMULA: C3940H7644N100O800P100</html:p>
</html>
</notes>
</species>

<species id="M_ptd3ino_SC_c" name="phosphatidyl-1D-myo-3-inositol, yeast-specific" compartment="C_c" charge="-300" boundaryCondition="false">
<notes><html xmlns="http://www.w3.org/1999/xhtml">
<html:p>FORMULA: C4140H7544O1600P200</html:p>
</html>
</notes>
</species>

<species id="M_ptd4ino_SC_c" name="phosphatidyl-1D-myo-4-inositol, yeast specific" compartment="C_c" charge="-300" boundaryCondition="false">
<notes><html xmlns="http://www.w3.org/1999/xhtml">
<html:p>FORMULA: C4140H7544O1600P200</html:p>
</html>
</notes>
</species>

<species id="M_ptd4ino_SC_n" name="phosphatidyl-1D-myo-4-inositol, yeast specific" compartment="C_n" charge="-300" boundaryCondition="false">
<notes><html xmlns="http://www.w3.org/1999/xhtml">
<html:p>FORMULA: C4140H7544O1600P200</html:p>
</html>
</notes>
</species>

<species id="M_ptdmeeta_SC_c" name="Phosphatidyl-N-methylethanolamine, yeast-specific" compartment="C_c" charge="0" boundaryCondition="false">
<notes><html xmlns="http://www.w3.org/1999/xhtml">
<html:p>FORMULA: C3840H7444N100O800P100</html:p>
</html>
</notes>
</species>

<species id="M_ptrc_c" name="Putrescine" compartment="C_c" charge="2" boundaryCondition="false">
<notes><html xmlns="http://www.w3.org/1999/xhtml">
<html:p>FORMULA: C4H14N2</html:p>
</html>
</notes>
</species>

<species id="M_ptrc_e" name="Putrescine" compartment="C_e" charge="2" boundaryCondition="false">
<notes><html xmlns="http://www.w3.org/1999/xhtml">
<html:p>FORMULA: C4H14N2</html:p>
</html>
</notes>
</species>

<species id="M_pyam5p_c" name="Pyridoxamine 5&apos;-phosphate" compartment="C_c" charge="-1" boundaryCondition="false">
<notes><html xmlns="http://www.w3.org/1999/xhtml">
<html:p>FORMULA: C8H12N2O5P</html:p>
</html>
</notes>
</species>

<species id="M_pydam_c" name="Pyridoxamine" compartment="C_c" charge="1" boundaryCondition="false">
<notes><html xmlns="http://www.w3.org/1999/xhtml">
<html:p>FORMULA: C8H13N2O2</html:p>
</html>
</notes>
</species>

<species id="M_pydx5p_c" name="Pyridoxal 5&apos;-phosphate" compartment="C_c" charge="-2" boundaryCondition="false">
<notes><html xmlns="http://www.w3.org/1999/xhtml">
<html:p>FORMULA: C8H8NO6P</html:p>
</html>
</notes>
</species>

<species id="M_pydx_c" name="Pyridoxal" compartment="C_c" charge="0" boundaryCondition="false">
<notes><html xmlns="http://www.w3.org/1999/xhtml">
<html:p>FORMULA: C8H9NO3</html:p>
</html>
</notes>
</species>

<species id="M_pydxn_c" name="Pyridoxine" compartment="C_c" charge="0" boundaryCondition="false">
<notes><html xmlns="http://www.w3.org/1999/xhtml">
<html:p>FORMULA: C8H11NO3</html:p>
</html>
</notes>
</species>

<species id="M_pyr_c" name="Pyruvate" compartment="C_c" charge="-1" boundaryCondition="false">
<notes><html xmlns="http://www.w3.org/1999/xhtml">
<html:p>FORMULA: C3H3O3</html:p>
</html>
</notes>
</species>

<species id="M_pyr_e" name="Pyruvate" compartment="C_e" charge="-1" boundaryCondition="false">
<notes><html xmlns="http://www.w3.org/1999/xhtml">
<html:p>FORMULA: C3H3O3</html:p>
</html>
</notes>
</species>

<species id="M_pyr_m" name="Pyruvate" compartment="C_m" charge="-1" boundaryCondition="false">
<notes><html xmlns="http://www.w3.org/1999/xhtml">
<html:p>FORMULA: C3H3O3</html:p>
</html>
</notes>
</species>

<species id="M_pyr_x" name="Pyruvate" compartment="C_x" charge="-1" boundaryCondition="false">
<notes><html xmlns="http://www.w3.org/1999/xhtml">
<html:p>FORMULA: C3H3O3</html:p>
</html>
</notes>
</species>

<species id="M_q6_m" name="Ubiquinone-6" compartment="C_m" charge="0" boundaryCondition="false">
<notes><html xmlns="http://www.w3.org/1999/xhtml">
<html:p>FORMULA: C39H58O4</html:p>
</html>
</notes>
</species>

<species id="M_q6h2_m" name="Ubiquinol-6" compartment="C_m" charge="0" boundaryCondition="false">
<notes><html xmlns="http://www.w3.org/1999/xhtml">
<html:p>FORMULA: C39H60O4</html:p>
</html>
</notes>
</species>

<species id="M_quln_c" name="Quinolinate" compartment="C_c" charge="-2" boundaryCondition="false">
<notes><html xmlns="http://www.w3.org/1999/xhtml">
<html:p>FORMULA: C7H3NO4</html:p>
</html>
</notes>
</species>

<species id="M_quln_m" name="Quinolinate" compartment="C_m" charge="-2" boundaryCondition="false">
<notes><html xmlns="http://www.w3.org/1999/xhtml">
<html:p>FORMULA: C7H3NO4</html:p>
</html>
</notes>
</species>

<species id="M_r1p_c" name="alpha-D-Ribose 1-phosphate" compartment="C_c" charge="-2" boundaryCondition="false">
<notes><html xmlns="http://www.w3.org/1999/xhtml">
<html:p>FORMULA: C5H9O8P</html:p>
</html>
</notes>
</species>

<species id="M_r1p_m" name="alpha-D-Ribose 1-phosphate" compartment="C_m" charge="-2" boundaryCondition="false">
<notes><html xmlns="http://www.w3.org/1999/xhtml">
<html:p>FORMULA: C5H9O8P</html:p>
</html>
</notes>
</species>

<species id="M_r5p_c" name="alpha-D-Ribose 5-phosphate" compartment="C_c" charge="-2" boundaryCondition="false">
<notes><html xmlns="http://www.w3.org/1999/xhtml">
<html:p>FORMULA: C5H9O8P</html:p>
</html>
</notes>
</species>

<species id="M_raffin_c" name="Raffinose" compartment="C_c" charge="0" boundaryCondition="false">
<notes><html xmlns="http://www.w3.org/1999/xhtml">
<html:p>FORMULA: C18H32O16</html:p>
</html>
</notes>
</species>

<species id="M_rib_DASH_D_c" name="D-Ribose" compartment="C_c" charge="0" boundaryCondition="false">
<notes><html xmlns="http://www.w3.org/1999/xhtml">
<html:p>FORMULA: C5H10O5</html:p>
</html>
</notes>
</species>

<species id="M_rib_DASH_D_e" name="D-Ribose" compartment="C_e" charge="0" boundaryCondition="false">
<notes><html xmlns="http://www.w3.org/1999/xhtml">
<html:p>FORMULA: C5H10O5</html:p>
</html>
</notes>
</species>

<species id="M_ribflv_c" name="Riboflavin" compartment="C_c" charge="0" boundaryCondition="false">
<notes><html xmlns="http://www.w3.org/1999/xhtml">
<html:p>FORMULA: C17H20N4O6</html:p>
</html>
</notes>
</species>

<species id="M_ribflv_e" name="Riboflavin" compartment="C_e" charge="0" boundaryCondition="false">
<notes><html xmlns="http://www.w3.org/1999/xhtml">
<html:p>FORMULA: C17H20N4O6</html:p>
</html>
</notes>
</species>

<species id="M_ribflv_m" name="Riboflavin" compartment="C_m" charge="0" boundaryCondition="false">
<notes><html xmlns="http://www.w3.org/1999/xhtml">
<html:p>FORMULA: C17H20N4O6</html:p>
</html>
</notes>
</species>

<species id="M_ru5p_DASH_D_c" name="D-Ribulose 5-phosphate" compartment="C_c" charge="-2" boundaryCondition="false">
<notes><html xmlns="http://www.w3.org/1999/xhtml">
<html:p>FORMULA: C5H9O8P</html:p>
</html>
</notes>
</species>

<species id="M_s17bp_c" name="Sedoheptulose 1,7-bisphosphate" compartment="C_c" charge="-4" boundaryCondition="false">
<notes><html xmlns="http://www.w3.org/1999/xhtml">
<html:p>FORMULA: C7H12O13P2</html:p>
</html>
</notes>
</species>

<species id="M_s7p_c" name="Sedoheptulose 7-phosphate" compartment="C_c" charge="-2" boundaryCondition="false">
<notes><html xmlns="http://www.w3.org/1999/xhtml">
<html:p>FORMULA: C7H13O10P</html:p>
</html>
</notes>
</species>

<species id="M_s_c" name="Sulfur" compartment="C_c" charge="0" boundaryCondition="false">
<notes><html xmlns="http://www.w3.org/1999/xhtml">
<html:p>FORMULA: S</html:p>
</html>
</notes>
</species>

<species id="M_saccrp_DASH_L_c" name="L-Saccharopine" compartment="C_c" charge="-1" boundaryCondition="false">
<notes><html xmlns="http://www.w3.org/1999/xhtml">
<html:p>FORMULA: C11H19N2O6</html:p>
</html>
</notes>
</species>

<species id="M_sbt_DASH_D_c" name="D-Sorbitol" compartment="C_c" charge="0" boundaryCondition="false">
<notes><html xmlns="http://www.w3.org/1999/xhtml">
<html:p>FORMULA: C6H14O6</html:p>
</html>
</notes>
</species>

<species id="M_sbt_DASH_D_e" name="D-Sorbitol" compartment="C_e" charge="0" boundaryCondition="false">
<notes><html xmlns="http://www.w3.org/1999/xhtml">
<html:p>FORMULA: C6H14O6</html:p>
</html>
</notes>
</species>

<species id="M_sbt_DASH_L_c" name="L-Sorbitol" compartment="C_c" charge="0" boundaryCondition="false">
<notes><html xmlns="http://www.w3.org/1999/xhtml">
<html:p>FORMULA: C6H14O6</html:p>
</html>
</notes>
</species>

<species id="M_sbt_DASH_L_e" name="L-Sorbitol" compartment="C_e" charge="0" boundaryCondition="false">
<notes><html xmlns="http://www.w3.org/1999/xhtml">
<html:p>FORMULA: C6H14O6</html:p>
</html>
</notes>
</species>

<species id="M_sdhlam_m" name="S-Succinyldihydrolipoamide" compartment="C_m" charge="-1" boundaryCondition="false">
<notes><html xmlns="http://www.w3.org/1999/xhtml">
<html:p>FORMULA: C12H20NO4S2</html:p>
</html>
</notes>
</species>

<species id="M_ser_DASH_L_c" name="L-Serine" compartment="C_c" charge="0" boundaryCondition="false">
<notes><html xmlns="http://www.w3.org/1999/xhtml">
<html:p>FORMULA: C3H7NO3</html:p>
</html>
</notes>
</species>

<species id="M_ser_DASH_L_e" name="L-Serine" compartment="C_e" charge="0" boundaryCondition="false">
<notes><html xmlns="http://www.w3.org/1999/xhtml">
<html:p>FORMULA: C3H7NO3</html:p>
</html>
</notes>
</species>

<species id="M_ser_DASH_L_m" name="L-Serine" compartment="C_m" charge="0" boundaryCondition="false">
<notes><html xmlns="http://www.w3.org/1999/xhtml">
<html:p>FORMULA: C3H7NO3</html:p>
</html>
</notes>
</species>

<species id="M_sertrna_c" name="L-Seryl-tRNA(Ser)" compartment="C_c" charge="1" boundaryCondition="false">
<notes><html xmlns="http://www.w3.org/1999/xhtml">
<html:p>FORMULA: C3H6NO2R</html:p>
</html>
</notes>
</species>

<species id="M_skm5p_c" name="Shikimate 5-phosphate" compartment="C_c" charge="-3" boundaryCondition="false">
<notes><html xmlns="http://www.w3.org/1999/xhtml">
<html:p>FORMULA: C7H8O8P</html:p>
</html>
</notes>
</species>

<species id="M_skm_c" name="Shikimate" compartment="C_c" charge="-1" boundaryCondition="false">
<notes><html xmlns="http://www.w3.org/1999/xhtml">
<html:p>FORMULA: C7H9O5</html:p>
</html>
</notes>
</species>

<species id="M_so3_c" name="Sulfite" compartment="C_c" charge="-2" boundaryCondition="false">
<notes><html xmlns="http://www.w3.org/1999/xhtml">
<html:p>FORMULA: O3S</html:p>
</html>
</notes>
</species>

<species id="M_so4_c" name="Sulfate" compartment="C_c" charge="-2" boundaryCondition="false">
<notes><html xmlns="http://www.w3.org/1999/xhtml">
<html:p>FORMULA: O4S</html:p>
</html>
</notes>
</species>

<species id="M_so4_e" name="Sulfate" compartment="C_e" charge="-2" boundaryCondition="false">
<notes><html xmlns="http://www.w3.org/1999/xhtml">
<html:p>FORMULA: O4S</html:p>
</html>
</notes>
</species>

<species id="M_sph1p_c" name="Sphinganine 1-phosphate" compartment="C_c" charge="-1" boundaryCondition="false">
<notes><html xmlns="http://www.w3.org/1999/xhtml">
<html:p>FORMULA: C18H39NO5P</html:p>
</html>
</notes>
</species>

<species id="M_sphgn_c" name="Sphinganine" compartment="C_c" charge="1" boundaryCondition="false">
<notes><html xmlns="http://www.w3.org/1999/xhtml">
<html:p>FORMULA: C18H40NO2</html:p>
</html>
</notes>
</species>

<species id="M_spmd_c" name="Spermidine" compartment="C_c" charge="3" boundaryCondition="false">
<notes><html xmlns="http://www.w3.org/1999/xhtml">
<html:p>FORMULA: C7H22N3</html:p>
</html>
</notes>
</species>

<species id="M_spmd_e" name="Spermidine" compartment="C_e" charge="3" boundaryCondition="false">
<notes><html xmlns="http://www.w3.org/1999/xhtml">
<html:p>FORMULA: C7H22N3</html:p>
</html>
</notes>
</species>

<species id="M_sprm_c" name="Spermine" compartment="C_c" charge="4" boundaryCondition="false">
<notes><html xmlns="http://www.w3.org/1999/xhtml">
<html:p>FORMULA: C10H30N4</html:p>
</html>
</notes>
</species>

<species id="M_sprm_e" name="Spermine" compartment="C_e" charge="4" boundaryCondition="false">
<notes><html xmlns="http://www.w3.org/1999/xhtml">
<html:p>FORMULA: C10H30N4</html:p>
</html>
</notes>
</species>

<species id="M_sql_c" name="Squalene" compartment="C_c" charge="0" boundaryCondition="false">
<notes><html xmlns="http://www.w3.org/1999/xhtml">
<html:p>FORMULA: C30H50</html:p>
</html>
</notes>
</species>

<species id="M_sql_r" name="Squalene" compartment="C_r" charge="0" boundaryCondition="false">
<notes><html xmlns="http://www.w3.org/1999/xhtml">
<html:p>FORMULA: C30H50</html:p>
</html>
</notes>
</species>

<species id="M_srb_DASH_L_c" name="L-Sorbose" compartment="C_c" charge="0" boundaryCondition="false">
<notes><html xmlns="http://www.w3.org/1999/xhtml">
<html:p>FORMULA: C6H12O6</html:p>
</html>
</notes>
</species>

<species id="M_srb_DASH_L_e" name="L-Sorbose" compartment="C_e" charge="0" boundaryCondition="false">
<notes><html xmlns="http://www.w3.org/1999/xhtml">
<html:p>FORMULA: C6H12O6</html:p>
</html>
</notes>
</species>

<species id="M_stcoa_c" name="Stearoyl-CoA (n-C18:0CoA)" compartment="C_c" charge="-4" boundaryCondition="false">
<notes><html xmlns="http://www.w3.org/1999/xhtml">
<html:p>FORMULA: C39H66N7O17P3S</html:p>
</html>
</notes>
</species>

<species id="M_stcoa_x" name="Stearoyl-CoA (n-C18:0CoA)" compartment="C_x" charge="-4" boundaryCondition="false">
<notes><html xmlns="http://www.w3.org/1999/xhtml">
<html:p>FORMULA: C39H66N7O17P3S</html:p>
</html>
</notes>
</species>

<species id="M_succ_c" name="Succinate" compartment="C_c" charge="-2" boundaryCondition="false">
<notes><html xmlns="http://www.w3.org/1999/xhtml">
<html:p>FORMULA: C4H4O4</html:p>
</html>
</notes>
</species>

<species id="M_succ_e" name="Succinate" compartment="C_e" charge="-2" boundaryCondition="false">
<notes><html xmlns="http://www.w3.org/1999/xhtml">
<html:p>FORMULA: C4H4O4</html:p>
</html>
</notes>
</species>

<species id="M_succ_m" name="Succinate" compartment="C_m" charge="-2" boundaryCondition="false">
<notes><html xmlns="http://www.w3.org/1999/xhtml">
<html:p>FORMULA: C4H4O4</html:p>
</html>
</notes>
</species>

<species id="M_succoa_m" name="Succinyl-CoA" compartment="C_m" charge="-5" boundaryCondition="false">
<notes><html xmlns="http://www.w3.org/1999/xhtml">
<html:p>FORMULA: C25H35N7O19P3S</html:p>
</html>
</notes>
</species>

<species id="M_suchms_c" name="O-Succinyl-L-homoserine" compartment="C_c" charge="-1" boundaryCondition="false">
<notes><html xmlns="http://www.w3.org/1999/xhtml">
<html:p>FORMULA: C8H12NO6</html:p>
</html>
</notes>
</species>

<species id="M_sucr_c" name="Sucrose" compartment="C_c" charge="0" boundaryCondition="false">
<notes><html xmlns="http://www.w3.org/1999/xhtml">
<html:p>FORMULA: C12H22O11</html:p>
</html>
</notes>
</species>

<species id="M_sucr_e" name="Sucrose" compartment="C_e" charge="0" boundaryCondition="false">
<notes><html xmlns="http://www.w3.org/1999/xhtml">
<html:p>FORMULA: C12H22O11</html:p>
</html>
</notes>
</species>

<species id="M_sucsal_c" name="Succinic semialdehyde" compartment="C_c" charge="-1" boundaryCondition="false">
<notes><html xmlns="http://www.w3.org/1999/xhtml">
<html:p>FORMULA: C4H5O3</html:p>
</html>
</notes>
</species>

<species id="M_tag6p_DASH_D_c" name="D-Tagatose 6-phosphate" compartment="C_c" charge="-2" boundaryCondition="false">
<notes><html xmlns="http://www.w3.org/1999/xhtml">
<html:p>FORMULA: C6H11O9P</html:p>
</html>
</notes>
</species>

<species id="M_tagdp_DASH_D_c" name="D-Tagatose 1,6-biphosphate" compartment="C_c" charge="-4" boundaryCondition="false">
<notes><html xmlns="http://www.w3.org/1999/xhtml">
<html:p>FORMULA: C6H10O12P2</html:p>
</html>
</notes>
</species>

<species id="M_td2coa_x" name="trans-Tetradec-2-enoyl-CoA" compartment="C_x" charge="-4" boundaryCondition="false">
<notes><html xmlns="http://www.w3.org/1999/xhtml">
<html:p>FORMULA: C35H56N7O17P3S</html:p>
</html>
</notes>
</species>

<species id="M_tdcoa_c" name="Tetradecanoyl-CoA (n-C14:0CoA)" compartment="C_c" charge="-4" boundaryCondition="false">
<notes><html xmlns="http://www.w3.org/1999/xhtml">
<html:p>FORMULA: C35H58N7O17P3S</html:p>
</html>
</notes>
</species>

<species id="M_tdcoa_x" name="Tetradecanoyl-CoA (n-C14:0CoA)" compartment="C_x" charge="-4" boundaryCondition="false">
<notes><html xmlns="http://www.w3.org/1999/xhtml">
<html:p>FORMULA: C35H58N7O17P3S</html:p>
</html>
</notes>
</species>

<species id="M_tdeACP_c" name="cis-tetradec-7-enoyl-[acyl-carrier protein] (n-C14:1)" compartment="C_c" charge="-1" boundaryCondition="false">
<notes><html xmlns="http://www.w3.org/1999/xhtml">
<html:p>FORMULA: C25H45N2O8PRS</html:p>
</html>
</notes>
</species>

<species id="M_tdeACP_m" name="cis-tetradec-7-enoyl-[acyl-carrier protein] (n-C14:1)" compartment="C_m" charge="-1" boundaryCondition="false">
<notes><html xmlns="http://www.w3.org/1999/xhtml">
<html:p>FORMULA: C25H45N2O8PRS</html:p>
</html>
</notes>
</species>

<species id="M_tdecoa_c" name="Tetradecenoyl-CoA (n-C14:1CoA)" compartment="C_c" charge="-4" boundaryCondition="false">
<notes><html xmlns="http://www.w3.org/1999/xhtml">
<html:p>FORMULA: C35H56N7O17P3S</html:p>
</html>
</notes>
</species>

<species id="M_tdecoa_x" name="Tetradecenoyl-CoA (n-C14:1CoA)" compartment="C_x" charge="-4" boundaryCondition="false">
<notes><html xmlns="http://www.w3.org/1999/xhtml">
<html:p>FORMULA: C35H56N7O17P3S</html:p>
</html>
</notes>
</species>

<species id="M_tglp_c" name="N-Tetradecanoylglycylpeptide" compartment="C_c" charge="0" boundaryCondition="false">
<notes><html xmlns="http://www.w3.org/1999/xhtml">
<html:p>FORMULA: C18H32N2O4R</html:p>
</html>
</notes>
</species>

<species id="M_thf_c" name="_5,6,7,8-Tetrahydrofolate" compartment="C_c" charge="-2" boundaryCondition="false">
<notes><html xmlns="http://www.w3.org/1999/xhtml">
<html:p>FORMULA: C19H21N7O6</html:p>
</html>
</notes>
</species>

<species id="M_thf_m" name="_5,6,7,8-Tetrahydrofolate" compartment="C_m" charge="-2" boundaryCondition="false">
<notes><html xmlns="http://www.w3.org/1999/xhtml">
<html:p>FORMULA: C19H21N7O6</html:p>
</html>
</notes>
</species>

<species id="M_thfglu_c" name="Tetrahydrofolyl-[Glu](2)" compartment="C_c" charge="-3" boundaryCondition="false">
<notes><html xmlns="http://www.w3.org/1999/xhtml">
<html:p>FORMULA: C24H27N8O9</html:p>
</html>
</notes>
</species>

<species id="M_thm_c" name="Thiamin" compartment="C_c" charge="1" boundaryCondition="false">
<notes><html xmlns="http://www.w3.org/1999/xhtml">
<html:p>FORMULA: C12H17N4OS</html:p>
</html>
</notes>
</species>

<species id="M_thm_e" name="Thiamin" compartment="C_e" charge="1" boundaryCondition="false">
<notes><html xmlns="http://www.w3.org/1999/xhtml">
<html:p>FORMULA: C12H17N4OS</html:p>
</html>
</notes>
</species>

<species id="M_thmmp_c" name="Thiamin monophosphate" compartment="C_c" charge="-1" boundaryCondition="false">
<notes><html xmlns="http://www.w3.org/1999/xhtml">
<html:p>FORMULA: C12H16N4O4PS</html:p>
</html>
</notes>
</species>

<species id="M_thmmp_e" name="Thiamin monophosphate" compartment="C_e" charge="-1" boundaryCondition="false">
<notes><html xmlns="http://www.w3.org/1999/xhtml">
<html:p>FORMULA: C12H16N4O4PS</html:p>
</html>
</notes>
</species>

<species id="M_thmpp_c" name="Thiamine diphosphate" compartment="C_c" charge="-2" boundaryCondition="false">
<notes><html xmlns="http://www.w3.org/1999/xhtml">
<html:p>FORMULA: C12H16N4O7P2S</html:p>
</html>
</notes>
</species>

<species id="M_thmpp_e" name="Thiamine diphosphate" compartment="C_e" charge="-2" boundaryCondition="false">
<notes><html xmlns="http://www.w3.org/1999/xhtml">
<html:p>FORMULA: C12H16N4O7P2S</html:p>
</html>
</notes>
</species>

<species id="M_thmtp_c" name="Thiamin triphosphate" compartment="C_c" charge="-3" boundaryCondition="false">
<notes><html xmlns="http://www.w3.org/1999/xhtml">
<html:p>FORMULA: C12H16N4O10P3S</html:p>
</html>
</notes>
</species>

<species id="M_thr_DASH_L_c" name="L-Threonine" compartment="C_c" charge="0" boundaryCondition="false">
<notes><html xmlns="http://www.w3.org/1999/xhtml">
<html:p>FORMULA: C4H9NO3</html:p>
</html>
</notes>
</species>

<species id="M_thr_DASH_L_e" name="L-Threonine" compartment="C_e" charge="0" boundaryCondition="false">
<notes><html xmlns="http://www.w3.org/1999/xhtml">
<html:p>FORMULA: C4H9NO3</html:p>
</html>
</notes>
</species>

<species id="M_thr_DASH_L_m" name="L-Threonine" compartment="C_m" charge="0" boundaryCondition="false">
<notes><html xmlns="http://www.w3.org/1999/xhtml">
<html:p>FORMULA: C4H9NO3</html:p>
</html>
</notes>
</species>

<species id="M_thrtrna_c" name="L-Threonyl-tRNA(Thr)" compartment="C_c" charge="1" boundaryCondition="false">
<notes><html xmlns="http://www.w3.org/1999/xhtml">
<html:p>FORMULA: C4H8NO2R</html:p>
</html>
</notes>
</species>

<species id="M_thrtrna_m" name="L-Threonyl-tRNA(Thr)" compartment="C_m" charge="1" boundaryCondition="false">
<notes><html xmlns="http://www.w3.org/1999/xhtml">
<html:p>FORMULA: C4H8NO2R</html:p>
</html>
</notes>
</species>

<species id="M_thym_c" name="Thymine" compartment="C_c" charge="0" boundaryCondition="false">
<notes><html xmlns="http://www.w3.org/1999/xhtml">
<html:p>FORMULA: C5H6N2O2</html:p>
</html>
</notes>
</species>

<species id="M_thym_e" name="Thymine" compartment="C_e" charge="0" boundaryCondition="false">
<notes><html xmlns="http://www.w3.org/1999/xhtml">
<html:p>FORMULA: C5H6N2O2</html:p>
</html>
</notes>
</species>

<species id="M_thymd_c" name="Thymidine" compartment="C_c" charge="0" boundaryCondition="false">
<notes><html xmlns="http://www.w3.org/1999/xhtml">
<html:p>FORMULA: C10H14N2O5</html:p>
</html>
</notes>
</species>

<species id="M_thymd_e" name="Thymidine" compartment="C_e" charge="0" boundaryCondition="false">
<notes><html xmlns="http://www.w3.org/1999/xhtml">
<html:p>FORMULA: C10H14N2O5</html:p>
</html>
</notes>
</species>

<species id="M_trdox_c" name="Oxidized thioredoxin" compartment="C_c" charge="0" boundaryCondition="false">
<notes><html xmlns="http://www.w3.org/1999/xhtml">
<html:p>FORMULA: X</html:p>
</html>
</notes>
</species>

<species id="M_trdox_m" name="Oxidized thioredoxin" compartment="C_m" charge="0" boundaryCondition="false">
<notes><html xmlns="http://www.w3.org/1999/xhtml">
<html:p>FORMULA: X</html:p>
</html>
</notes>
</species>

<species id="M_trdox_n" name="Oxidized thioredoxin" compartment="C_n" charge="0" boundaryCondition="false">
<notes><html xmlns="http://www.w3.org/1999/xhtml">
<html:p>FORMULA: X</html:p>
</html>
</notes>
</species>

<species id="M_trdrd_c" name="Reduced thioredoxin" compartment="C_c" charge="0" boundaryCondition="false">
<notes><html xmlns="http://www.w3.org/1999/xhtml">
<html:p>FORMULA: XH2</html:p>
</html>
</notes>
</species>

<species id="M_trdrd_m" name="Reduced thioredoxin" compartment="C_m" charge="0" boundaryCondition="false">
<notes><html xmlns="http://www.w3.org/1999/xhtml">
<html:p>FORMULA: XH2</html:p>
</html>
</notes>
</species>

<species id="M_trdrd_n" name="Reduced thioredoxin" compartment="C_n" charge="0" boundaryCondition="false">
<notes><html xmlns="http://www.w3.org/1999/xhtml">
<html:p>FORMULA: XH2</html:p>
</html>
</notes>
</species>

<species id="M_tre6p_c" name="alpha,alpha&apos;-Trehalose 6-phosphate" compartment="C_c" charge="-2" boundaryCondition="false">
<notes><html xmlns="http://www.w3.org/1999/xhtml">
<html:p>FORMULA: C12H21O14P</html:p>
</html>
</notes>
</species>

<species id="M_tre_c" name="Trehalose" compartment="C_c" charge="0" boundaryCondition="false">
<notes><html xmlns="http://www.w3.org/1999/xhtml">
<html:p>FORMULA: C12H22O11</html:p>
</html>
</notes>
</species>

<species id="M_tre_e" name="Trehalose" compartment="C_e" charge="0" boundaryCondition="false">
<notes><html xmlns="http://www.w3.org/1999/xhtml">
<html:p>FORMULA: C12H22O11</html:p>
</html>
</notes>
</species>

<species id="M_tre_v" name="Trehalose" compartment="C_v" charge="0" boundaryCondition="false">
<notes><html xmlns="http://www.w3.org/1999/xhtml">
<html:p>FORMULA: C12H22O11</html:p>
</html>
</notes>
</species>

<species id="M_triglyc_SC_c" name="triglyceride, yeast-specific" compartment="C_c" charge="0" boundaryCondition="false">
<notes><html xmlns="http://www.w3.org/1999/xhtml">
<html:p>FORMULA: C5160H9566O600</html:p>
</html>
</notes>
</species>

<species id="M_trnaala_c" name="tRNA(Ala)" compartment="C_c" charge="0" boundaryCondition="false">
<notes><html xmlns="http://www.w3.org/1999/xhtml">
<html:p>FORMULA: R</html:p>
</html>
</notes>
</species>

<species id="M_trnaarg_c" name="tRNA(Arg)" compartment="C_c" charge="0" boundaryCondition="false">
<notes><html xmlns="http://www.w3.org/1999/xhtml">
<html:p>FORMULA: R</html:p>
</html>
</notes>
</species>

<species id="M_trnaarg_m" name="tRNA(Arg)" compartment="C_m" charge="0" boundaryCondition="false">
<notes><html xmlns="http://www.w3.org/1999/xhtml">
<html:p>FORMULA: R</html:p>
</html>
</notes>
</species>

<species id="M_trnaasn_c" name="tRNA(Asn)" compartment="C_c" charge="0" boundaryCondition="false">
<notes><html xmlns="http://www.w3.org/1999/xhtml">
<html:p>FORMULA: C10H17O10PR2</html:p>
</html>
</notes>
</species>

<species id="M_trnaasn_m" name="tRNA(Asn)" compartment="C_m" charge="0" boundaryCondition="false">
<notes><html xmlns="http://www.w3.org/1999/xhtml">
<html:p>FORMULA: C10H17O10PR2</html:p>
</html>
</notes>
</species>

<species id="M_trnaasp_c" name="tRNA(Asp)" compartment="C_c" charge="0" boundaryCondition="false">
<notes><html xmlns="http://www.w3.org/1999/xhtml">
<html:p>FORMULA: R</html:p>
</html>
</notes>
</species>

<species id="M_trnaasp_m" name="tRNA(Asp)" compartment="C_m" charge="0" boundaryCondition="false">
<notes><html xmlns="http://www.w3.org/1999/xhtml">
<html:p>FORMULA: R</html:p>
</html>
</notes>
</species>

<species id="M_trnacys_c" name="tRNA(Cys)" compartment="C_c" charge="0" boundaryCondition="false">
<notes><html xmlns="http://www.w3.org/1999/xhtml">
<html:p>FORMULA: R</html:p>
</html>
</notes>
</species>

<species id="M_trnagln_c" name="tRNA(Gln)" compartment="C_c" charge="0" boundaryCondition="false">
<notes><html xmlns="http://www.w3.org/1999/xhtml">
<html:p>FORMULA: R</html:p>
</html>
</notes>
</species>

<species id="M_trnaglu_c" name="tRNA (Glu)" compartment="C_c" charge="0" boundaryCondition="false">
<notes><html xmlns="http://www.w3.org/1999/xhtml">
<html:p>FORMULA: R</html:p>
</html>
</notes>
</species>

<species id="M_trnaglu_m" name="tRNA (Glu)" compartment="C_m" charge="0" boundaryCondition="false">
<notes><html xmlns="http://www.w3.org/1999/xhtml">
<html:p>FORMULA: R</html:p>
</html>
</notes>
</species>

<species id="M_trnagly_c" name="tRNA(Gly)" compartment="C_c" charge="0" boundaryCondition="false">
<notes><html xmlns="http://www.w3.org/1999/xhtml">
<html:p>FORMULA: R</html:p>
</html>
</notes>
</species>

<species id="M_trnahis_c" name="tRNA(His)" compartment="C_c" charge="0" boundaryCondition="false">
<notes><html xmlns="http://www.w3.org/1999/xhtml">
<html:p>FORMULA: R</html:p>
</html>
</notes>
</species>

<species id="M_trnahis_m" name="tRNA(His)" compartment="C_m" charge="0" boundaryCondition="false">
<notes><html xmlns="http://www.w3.org/1999/xhtml">
<html:p>FORMULA: R</html:p>
</html>
</notes>
</species>

<species id="M_trnaile_c" name="tRNA(Ile)" compartment="C_c" charge="0" boundaryCondition="false">
<notes><html xmlns="http://www.w3.org/1999/xhtml">
<html:p>FORMULA: R</html:p>
</html>
</notes>
</species>

<species id="M_trnaile_m" name="tRNA(Ile)" compartment="C_m" charge="0" boundaryCondition="false">
<notes><html xmlns="http://www.w3.org/1999/xhtml">
<html:p>FORMULA: R</html:p>
</html>
</notes>
</species>

<species id="M_trnaleu_c" name="tRNA(Leu)" compartment="C_c" charge="0" boundaryCondition="false">
<notes><html xmlns="http://www.w3.org/1999/xhtml">
<html:p>FORMULA: R</html:p>
</html>
</notes>
</species>

<species id="M_trnaleu_m" name="tRNA(Leu)" compartment="C_m" charge="0" boundaryCondition="false">
<notes><html xmlns="http://www.w3.org/1999/xhtml">
<html:p>FORMULA: R</html:p>
</html>
</notes>
</species>

<species id="M_trnalys_c" name="tRNA(Lys)" compartment="C_c" charge="0" boundaryCondition="false">
<notes><html xmlns="http://www.w3.org/1999/xhtml">
<html:p>FORMULA: R</html:p>
</html>
</notes>
</species>

<species id="M_trnalys_m" name="tRNA(Lys)" compartment="C_m" charge="0" boundaryCondition="false">
<notes><html xmlns="http://www.w3.org/1999/xhtml">
<html:p>FORMULA: R</html:p>
</html>
</notes>
</species>

<species id="M_trnamet_c" name="tRNA(Met)" compartment="C_c" charge="0" boundaryCondition="false">
<notes><html xmlns="http://www.w3.org/1999/xhtml">
<html:p>FORMULA: R</html:p>
</html>
</notes>
</species>

<species id="M_trnamet_m" name="tRNA(Met)" compartment="C_m" charge="0" boundaryCondition="false">
<notes><html xmlns="http://www.w3.org/1999/xhtml">
<html:p>FORMULA: R</html:p>
</html>
</notes>
</species>

<species id="M_trnaphe_c" name="tRNA(Phe)" compartment="C_c" charge="0" boundaryCondition="false">
<notes><html xmlns="http://www.w3.org/1999/xhtml">
<html:p>FORMULA: R</html:p>
</html>
</notes>
</species>

<species id="M_trnaphe_m" name="tRNA(Phe)" compartment="C_m" charge="0" boundaryCondition="false">
<notes><html xmlns="http://www.w3.org/1999/xhtml">
<html:p>FORMULA: R</html:p>
</html>
</notes>
</species>

<species id="M_trnapro_c" name="tRNA(Pro)" compartment="C_c" charge="0" boundaryCondition="false">
<notes><html xmlns="http://www.w3.org/1999/xhtml">
<html:p>FORMULA: R</html:p>
</html>
</notes>
</species>

<species id="M_trnaser_c" name="tRNA(Ser)" compartment="C_c" charge="0" boundaryCondition="false">
<notes><html xmlns="http://www.w3.org/1999/xhtml">
<html:p>FORMULA: R</html:p>
</html>
</notes>
</species>

<species id="M_trnathr_c" name="tRNA(Thr)" compartment="C_c" charge="0" boundaryCondition="false">
<notes><html xmlns="http://www.w3.org/1999/xhtml">
<html:p>FORMULA: R</html:p>
</html>
</notes>
</species>

<species id="M_trnathr_m" name="tRNA(Thr)" compartment="C_m" charge="0" boundaryCondition="false">
<notes><html xmlns="http://www.w3.org/1999/xhtml">
<html:p>FORMULA: R</html:p>
</html>
</notes>
</species>

<species id="M_trnatrp_c" name="tRNA(Trp)" compartment="C_c" charge="0" boundaryCondition="false">
<notes><html xmlns="http://www.w3.org/1999/xhtml">
<html:p>FORMULA: R</html:p>
</html>
</notes>
</species>

<species id="M_trnatrp_m" name="tRNA(Trp)" compartment="C_m" charge="0" boundaryCondition="false">
<notes><html xmlns="http://www.w3.org/1999/xhtml">
<html:p>FORMULA: R</html:p>
</html>
</notes>
</species>

<species id="M_trnatyr_c" name="tRNA(Tyr)" compartment="C_c" charge="0" boundaryCondition="false">
<notes><html xmlns="http://www.w3.org/1999/xhtml">
<html:p>FORMULA: R</html:p>
</html>
</notes>
</species>

<species id="M_trnatyr_m" name="tRNA(Tyr)" compartment="C_m" charge="0" boundaryCondition="false">
<notes><html xmlns="http://www.w3.org/1999/xhtml">
<html:p>FORMULA: R</html:p>
</html>
</notes>
</species>

<species id="M_trnaval_c" name="tRNA(Val)" compartment="C_c" charge="0" boundaryCondition="false">
<notes><html xmlns="http://www.w3.org/1999/xhtml">
<html:p>FORMULA: R</html:p>
</html>
</notes>
</species>

<species id="M_trnaval_m" name="tRNA(Val)" compartment="C_m" charge="0" boundaryCondition="false">
<notes><html xmlns="http://www.w3.org/1999/xhtml">
<html:p>FORMULA: R</html:p>
</html>
</notes>
</species>

<species id="M_trp_DASH_L_c" name="L-Tryptophan" compartment="C_c" charge="0" boundaryCondition="false">
<notes><html xmlns="http://www.w3.org/1999/xhtml">
<html:p>FORMULA: C11H12N2O2</html:p>
</html>
</notes>
</species>

<species id="M_trp_DASH_L_e" name="L-Tryptophan" compartment="C_e" charge="0" boundaryCondition="false">
<notes><html xmlns="http://www.w3.org/1999/xhtml">
<html:p>FORMULA: C11H12N2O2</html:p>
</html>
</notes>
</species>

<species id="M_trp_DASH_L_m" name="L-Tryptophan" compartment="C_m" charge="0" boundaryCondition="false">
<notes><html xmlns="http://www.w3.org/1999/xhtml">
<html:p>FORMULA: C11H12N2O2</html:p>
</html>
</notes>
</species>

<species id="M_trptrna_c" name="L-Tryptophanyl-tRNA(Trp)" compartment="C_c" charge="1" boundaryCondition="false">
<notes><html xmlns="http://www.w3.org/1999/xhtml">
<html:p>FORMULA: C11H11N2OR</html:p>
</html>
</notes>
</species>

<species id="M_trptrna_m" name="L-Tryptophanyl-tRNA(Trp)" compartment="C_m" charge="1" boundaryCondition="false">
<notes><html xmlns="http://www.w3.org/1999/xhtml">
<html:p>FORMULA: C11H11N2OR</html:p>
</html>
</notes>
</species>

<species id="M_ttc_c" name="tetracosanoate (n-C24:0)" compartment="C_c" charge="-1" boundaryCondition="false">
<notes><html xmlns="http://www.w3.org/1999/xhtml">
<html:p>FORMULA: C24H47O2</html:p>
</html>
</notes>
</species>

<species id="M_ttc_x" name="tetracosanoate (n-C24:0)" compartment="C_x" charge="-1" boundaryCondition="false">
<notes><html xmlns="http://www.w3.org/1999/xhtml">
<html:p>FORMULA: C24H47O2</html:p>
</html>
</notes>
</species>

<species id="M_ttccoa_c" name="tetracosanoyl-CoA  (n-C24:0CoA)" compartment="C_c" charge="-4" boundaryCondition="false">
<notes><html xmlns="http://www.w3.org/1999/xhtml">
<html:p>FORMULA: C45H78N7O17P3S</html:p>
</html>
</notes>
</species>

<species id="M_ttccoa_x" name="tetracosanoyl-CoA  (n-C24:0CoA)" compartment="C_x" charge="-4" boundaryCondition="false">
<notes><html xmlns="http://www.w3.org/1999/xhtml">
<html:p>FORMULA: C45H78N7O17P3S</html:p>
</html>
</notes>
</species>

<species id="M_ttdca_c" name="tetradecanoate (n-C14:0)" compartment="C_c" charge="-1" boundaryCondition="false">
<notes><html xmlns="http://www.w3.org/1999/xhtml">
<html:p>FORMULA: C14H27O2</html:p>
</html>
</notes>
</species>

<species id="M_ttdca_e" name="tetradecanoate (n-C14:0)" compartment="C_e" charge="-1" boundaryCondition="false">
<notes><html xmlns="http://www.w3.org/1999/xhtml">
<html:p>FORMULA: C14H27O2</html:p>
</html>
</notes>
</species>

<species id="M_ttdca_x" name="tetradecanoate (n-C14:0)" compartment="C_x" charge="-1" boundaryCondition="false">
<notes><html xmlns="http://www.w3.org/1999/xhtml">
<html:p>FORMULA: C14H27O2</html:p>
</html>
</notes>
</species>

<species id="M_ttdcea_c" name="tetradecenoate (n-C14:1)" compartment="C_c" charge="-1" boundaryCondition="false">
<notes><html xmlns="http://www.w3.org/1999/xhtml">
<html:p>FORMULA: C14H25O2</html:p>
</html>
</notes>
</species>

<species id="M_ttdcea_x" name="tetradecenoate (n-C14:1)" compartment="C_x" charge="-1" boundaryCondition="false">
<notes><html xmlns="http://www.w3.org/1999/xhtml">
<html:p>FORMULA: C14H25O2</html:p>
</html>
</notes>
</species>

<species id="M_tyr_DASH_L_c" name="L-Tyrosine" compartment="C_c" charge="0" boundaryCondition="false">
<notes><html xmlns="http://www.w3.org/1999/xhtml">
<html:p>FORMULA: C9H11NO3</html:p>
</html>
</notes>
</species>

<species id="M_tyr_DASH_L_e" name="L-Tyrosine" compartment="C_e" charge="0" boundaryCondition="false">
<notes><html xmlns="http://www.w3.org/1999/xhtml">
<html:p>FORMULA: C9H11NO3</html:p>
</html>
</notes>
</species>

<species id="M_tyr_DASH_L_m" name="L-Tyrosine" compartment="C_m" charge="0" boundaryCondition="false">
<notes><html xmlns="http://www.w3.org/1999/xhtml">
<html:p>FORMULA: C9H11NO3</html:p>
</html>
</notes>
</species>

<species id="M_tyr_DASH_L_x" name="L-Tyrosine" compartment="C_x" charge="0" boundaryCondition="false">
<notes><html xmlns="http://www.w3.org/1999/xhtml">
<html:p>FORMULA: C9H11NO3</html:p>
</html>
</notes>
</species>

<species id="M_tyrtrna_c" name="L-Tyrosyl-tRNA(Tyr)" compartment="C_c" charge="1" boundaryCondition="false">
<notes><html xmlns="http://www.w3.org/1999/xhtml">
<html:p>FORMULA: C9H10NO2R</html:p>
</html>
</notes>
</species>

<species id="M_tyrtrna_m" name="L-Tyrosyl-tRNA(Tyr)" compartment="C_m" charge="1" boundaryCondition="false">
<notes><html xmlns="http://www.w3.org/1999/xhtml">
<html:p>FORMULA: C9H10NO2R</html:p>
</html>
</notes>
</species>

<species id="M_udp_c" name="UDP" compartment="C_c" charge="-3" boundaryCondition="false">
<notes><html xmlns="http://www.w3.org/1999/xhtml">
<html:p>FORMULA: C9H11N2O12P2</html:p>
</html>
</notes>
</species>

<species id="M_udp_n" name="UDP" compartment="C_n" charge="-3" boundaryCondition="false">
<notes><html xmlns="http://www.w3.org/1999/xhtml">
<html:p>FORMULA: C9H11N2O12P2</html:p>
</html>
</notes>
</species>

<species id="M_udpacgal_c" name="UDP-N-acetyl-D-galactosamine" compartment="C_c" charge="-2" boundaryCondition="false">
<notes><html xmlns="http://www.w3.org/1999/xhtml">
<html:p>FORMULA: C17H25N3O17P2</html:p>
</html>
</notes>
</species>

<species id="M_udpg_c" name="UDPglucose" compartment="C_c" charge="-2" boundaryCondition="false">
<notes><html xmlns="http://www.w3.org/1999/xhtml">
<html:p>FORMULA: C15H22N2O17P2</html:p>
</html>
</notes>
</species>

<species id="M_udpgal_c" name="UDPgalactose" compartment="C_c" charge="-2" boundaryCondition="false">
<notes><html xmlns="http://www.w3.org/1999/xhtml">
<html:p>FORMULA: C15H22N2O17P2</html:p>
</html>
</notes>
</species>

<species id="M_ump_c" name="UMP" compartment="C_c" charge="-2" boundaryCondition="false">
<notes><html xmlns="http://www.w3.org/1999/xhtml">
<html:p>FORMULA: C9H11N2O9P</html:p>
</html>
</notes>
</species>

<species id="M_ump_n" name="UMP" compartment="C_n" charge="-2" boundaryCondition="false">
<notes><html xmlns="http://www.w3.org/1999/xhtml">
<html:p>FORMULA: C9H11N2O9P</html:p>
</html>
</notes>
</species>

<species id="M_uppg3_c" name="Uroporphyrinogen III" compartment="C_c" charge="-8" boundaryCondition="false">
<notes><html xmlns="http://www.w3.org/1999/xhtml">
<html:p>FORMULA: C40H36N4O16</html:p>
</html>
</notes>
</species>

<species id="M_ura_c" name="Uracil" compartment="C_c" charge="0" boundaryCondition="false">
<notes><html xmlns="http://www.w3.org/1999/xhtml">
<html:p>FORMULA: C4H4N2O2</html:p>
</html>
</notes>
</species>

<species id="M_ura_e" name="Uracil" compartment="C_e" charge="0" boundaryCondition="false">
<notes><html xmlns="http://www.w3.org/1999/xhtml">
<html:p>FORMULA: C4H4N2O2</html:p>
</html>
</notes>
</species>

<species id="M_urdglyc_c" name="(-)-Ureidoglycolate" compartment="C_c" charge="-1" boundaryCondition="false">
<notes><html xmlns="http://www.w3.org/1999/xhtml">
<html:p>FORMULA: C3H5N2O4</html:p>
</html>
</notes>
</species>

<species id="M_urea_c" name="Urea" compartment="C_c" charge="0" boundaryCondition="false">
<notes><html xmlns="http://www.w3.org/1999/xhtml">
<html:p>FORMULA: CH4N2O</html:p>
</html>
</notes>
</species>

<species id="M_urea_e" name="Urea" compartment="C_e" charge="0" boundaryCondition="false">
<notes><html xmlns="http://www.w3.org/1999/xhtml">
<html:p>FORMULA: CH4N2O</html:p>
</html>
</notes>
</species>

<species id="M_uri_c" name="Uridine" compartment="C_c" charge="0" boundaryCondition="false">
<notes><html xmlns="http://www.w3.org/1999/xhtml">
<html:p>FORMULA: C9H12N2O6</html:p>
</html>
</notes>
</species>

<species id="M_uri_e" name="Uridine" compartment="C_e" charge="0" boundaryCondition="false">
<notes><html xmlns="http://www.w3.org/1999/xhtml">
<html:p>FORMULA: C9H12N2O6</html:p>
</html>
</notes>
</species>

<species id="M_utp_c" name="UTP" compartment="C_c" charge="-4" boundaryCondition="false">
<notes><html xmlns="http://www.w3.org/1999/xhtml">
<html:p>FORMULA: C9H11N2O15P3</html:p>
</html>
</notes>
</species>

<species id="M_val_DASH_L_c" name="L-Valine" compartment="C_c" charge="0" boundaryCondition="false">
<notes><html xmlns="http://www.w3.org/1999/xhtml">
<html:p>FORMULA: C5H11NO2</html:p>
</html>
</notes>
</species>

<species id="M_val_DASH_L_e" name="L-Valine" compartment="C_e" charge="0" boundaryCondition="false">
<notes><html xmlns="http://www.w3.org/1999/xhtml">
<html:p>FORMULA: C5H11NO2</html:p>
</html>
</notes>
</species>

<species id="M_val_DASH_L_m" name="L-Valine" compartment="C_m" charge="0" boundaryCondition="false">
<notes><html xmlns="http://www.w3.org/1999/xhtml">
<html:p>FORMULA: C5H11NO2</html:p>
</html>
</notes>
</species>

<species id="M_valtrna_c" name="L-Valyl-tRNA(Val)" compartment="C_c" charge="1" boundaryCondition="false">
<notes><html xmlns="http://www.w3.org/1999/xhtml">
<html:p>FORMULA: C5H10NOR</html:p>
</html>
</notes>
</species>

<species id="M_valtrna_m" name="L-Valyl-tRNA(Val)" compartment="C_m" charge="1" boundaryCondition="false">
<notes><html xmlns="http://www.w3.org/1999/xhtml">
<html:p>FORMULA: C5H10NOR</html:p>
</html>
</notes>
</species>

<species id="M_xan_c" name="Xanthine" compartment="C_c" charge="0" boundaryCondition="false">
<notes><html xmlns="http://www.w3.org/1999/xhtml">
<html:p>FORMULA: C5H4N4O2</html:p>
</html>
</notes>
</species>

<species id="M_xan_e" name="Xanthine" compartment="C_e" charge="0" boundaryCondition="false">
<notes><html xmlns="http://www.w3.org/1999/xhtml">
<html:p>FORMULA: C5H4N4O2</html:p>
</html>
</notes>
</species>

<species id="M_xmp_c" name="Xanthosine 5&apos;-phosphate" compartment="C_c" charge="-2" boundaryCondition="false">
<notes><html xmlns="http://www.w3.org/1999/xhtml">
<html:p>FORMULA: C10H11N4O9P</html:p>
</html>
</notes>
</species>

<species id="M_xtsn_c" name="Xanthosine" compartment="C_c" charge="0" boundaryCondition="false">
<notes><html xmlns="http://www.w3.org/1999/xhtml">
<html:p>FORMULA: C10H12N4O6</html:p>
</html>
</notes>
</species>

<species id="M_xtsn_e" name="Xanthosine" compartment="C_e" charge="0" boundaryCondition="false">
<notes><html xmlns="http://www.w3.org/1999/xhtml">
<html:p>FORMULA: C10H12N4O6</html:p>
</html>
</notes>
</species>

<species id="M_xu5p_DASH_D_c" name="D-Xylulose 5-phosphate" compartment="C_c" charge="-2" boundaryCondition="false">
<notes><html xmlns="http://www.w3.org/1999/xhtml">
<html:p>FORMULA: C5H9O8P</html:p>
</html>
</notes>
</species>

<species id="M_xyl_DASH_D_c" name="D-Xylose" compartment="C_c" charge="0" boundaryCondition="false">
<notes><html xmlns="http://www.w3.org/1999/xhtml">
<html:p>FORMULA: C5H10O5</html:p>
</html>
</notes>
</species>

<species id="M_xyl_DASH_D_e" name="D-Xylose" compartment="C_e" charge="0" boundaryCondition="false">
<notes><html xmlns="http://www.w3.org/1999/xhtml">
<html:p>FORMULA: C5H10O5</html:p>
</html>
</notes>
</species>

<species id="M_xylt_c" name="Xylitol" compartment="C_c" charge="0" boundaryCondition="false">
<notes><html xmlns="http://www.w3.org/1999/xhtml">
<html:p>FORMULA: C5H12O5</html:p>
</html>
</notes>
</species>

<species id="M_xylt_e" name="Xylitol" compartment="C_e" charge="0" boundaryCondition="false">
<notes><html xmlns="http://www.w3.org/1999/xhtml">
<html:p>FORMULA: C5H12O5</html:p>
</html>
</notes>
</species>

<species id="M_xylu_DASH_D_c" name="D-Xylulose" compartment="C_c" charge="0" boundaryCondition="false">
<notes><html xmlns="http://www.w3.org/1999/xhtml">
<html:p>FORMULA: C5H10O5</html:p>
</html>
</notes>
</species>

<species id="M_zym_int1_c" name="zymosterol intermediate 1" compartment="C_c" charge="0" boundaryCondition="false">
<notes><html xmlns="http://www.w3.org/1999/xhtml">
<html:p>FORMULA: C28H44O3</html:p>
</html>
</notes>
</species>

<species id="M_zym_int2_c" name="zymosterol intermediate 2" compartment="C_c" charge="0" boundaryCondition="false">
<notes><html xmlns="http://www.w3.org/1999/xhtml">
<html:p>FORMULA: C27H42O</html:p>
</html>
</notes>
</species>

<species id="M_zymst_c" name="zymosterol" compartment="C_c" charge="0" boundaryCondition="false">
<notes><html xmlns="http://www.w3.org/1999/xhtml">
<html:p>FORMULA: C27H44O</html:p>
</html>
</notes>
</species>

<species id="M_zymst_e" name="zymosterol" compartment="C_e" charge="0" boundaryCondition="false">
<notes><html xmlns="http://www.w3.org/1999/xhtml">
<html:p>FORMULA: C27H44O</html:p>
</html>
</notes>
</species>

<species id="M_13BDglcn_b" name="_1,3-beta-D-Glucan" compartment="C_e" charge="0" boundaryCondition="true">
<notes><html xmlns="http://www.w3.org/1999/xhtml">
<html:p>FORMULA: C6H10O5</html:p>
</html>
</notes>
</species>


<species id="M_4abut_b" name="_4-Aminobutanoate" compartment="C_e" charge="0" boundaryCondition="true">
<notes><html xmlns="http://www.w3.org/1999/xhtml">
<html:p>FORMULA: C4H9NO2</html:p>
</html>
</notes>
</species>


<species id="M_5aop_b" name="_5-Amino-4-oxopentanoate" compartment="C_e" charge="0" boundaryCondition="true">
<notes><html xmlns="http://www.w3.org/1999/xhtml">
<html:p>FORMULA: C5H9NO3</html:p>
</html>
</notes>
</species>


<species id="M_8aonn_b" name="_8-Amino-7-oxononanoate" compartment="C_e" charge="0" boundaryCondition="true">
<notes><html xmlns="http://www.w3.org/1999/xhtml">
<html:p>FORMULA: C9H17NO3</html:p>
</html>
</notes>
</species>


<species id="M_abt_b" name="L-Arabinitol" compartment="C_e" charge="0" boundaryCondition="true">
<notes><html xmlns="http://www.w3.org/1999/xhtml">
<html:p>FORMULA: C5H12O5</html:p>
</html>
</notes>
</species>


<species id="M_ac_b" name="Acetate" compartment="C_e" charge="-1" boundaryCondition="true">
<notes><html xmlns="http://www.w3.org/1999/xhtml">
<html:p>FORMULA: C2H3O2</html:p>
</html>
</notes>
</species>


<species id="M_acald_b" name="Acetaldehyde" compartment="C_e" charge="0" boundaryCondition="true">
<notes><html xmlns="http://www.w3.org/1999/xhtml">
<html:p>FORMULA: C2H4O</html:p>
</html>
</notes>
</species>


<species id="M_ade_b" name="Adenine" compartment="C_e" charge="0" boundaryCondition="true">
<notes><html xmlns="http://www.w3.org/1999/xhtml">
<html:p>FORMULA: C5H5N5</html:p>
</html>
</notes>
</species>


<species id="M_adn_b" name="Adenosine" compartment="C_e" charge="0" boundaryCondition="true">
<notes><html xmlns="http://www.w3.org/1999/xhtml">
<html:p>FORMULA: C10H13N5O4</html:p>
</html>
</notes>
</species>


<species id="M_akg_b" name="_2-Oxoglutarate" compartment="C_e" charge="-2" boundaryCondition="true">
<notes><html xmlns="http://www.w3.org/1999/xhtml">
<html:p>FORMULA: C5H4O5</html:p>
</html>
</notes>
</species>


<species id="M_ala_DASH_L_b" name="L-Alanine" compartment="C_e" charge="0" boundaryCondition="true">
<notes><html xmlns="http://www.w3.org/1999/xhtml">
<html:p>FORMULA: C3H7NO2</html:p>
</html>
</notes>
</species>


<species id="M_alltn_b" name="Allantoin" compartment="C_e" charge="0" boundaryCondition="true">
<notes><html xmlns="http://www.w3.org/1999/xhtml">
<html:p>FORMULA: C4H6N4O3</html:p>
</html>
</notes>
</species>


<species id="M_alltt_b" name="Allantoate" compartment="C_e" charge="-1" boundaryCondition="true">
<notes><html xmlns="http://www.w3.org/1999/xhtml">
<html:p>FORMULA: C4H7N4O4</html:p>
</html>
</notes>
</species>


<species id="M_amet_b" name="S-Adenosyl-L-methionine" compartment="C_e" charge="1" boundaryCondition="true">
<notes><html xmlns="http://www.w3.org/1999/xhtml">
<html:p>FORMULA: C15H23N6O5S</html:p>
</html>
</notes>
</species>


<species id="M_arab_DASH_D_b" name="D-Arabinose" compartment="C_e" charge="0" boundaryCondition="true">
<notes><html xmlns="http://www.w3.org/1999/xhtml">
<html:p>FORMULA: C5H10O5</html:p>
</html>
</notes>
</species>


<species id="M_arab_DASH_L_b" name="L-Arabinose" compartment="C_e" charge="0" boundaryCondition="true">
<notes><html xmlns="http://www.w3.org/1999/xhtml">
<html:p>FORMULA: C5H10O5</html:p>
</html>
</notes>
</species>


<species id="M_arg_DASH_L_b" name="L-Arginine" compartment="C_e" charge="1" boundaryCondition="true">
<notes><html xmlns="http://www.w3.org/1999/xhtml">
<html:p>FORMULA: C6H15N4O2</html:p>
</html>
</notes>
</species>


<species id="M_asn_DASH_L_b" name="L-Asparagine" compartment="C_e" charge="0" boundaryCondition="true">
<notes><html xmlns="http://www.w3.org/1999/xhtml">
<html:p>FORMULA: C4H8N2O3</html:p>
</html>
</notes>
</species>


<species id="M_asp_DASH_L_b" name="L-Aspartate" compartment="C_e" charge="-1" boundaryCondition="true">
<notes><html xmlns="http://www.w3.org/1999/xhtml">
<html:p>FORMULA: C4H6NO4</html:p>
</html>
</notes>
</species>


<species id="M_btn_b" name="Biotin" compartment="C_e" charge="-1" boundaryCondition="true">
<notes><html xmlns="http://www.w3.org/1999/xhtml">
<html:p>FORMULA: C10H15N2O3S</html:p>
</html>
</notes>
</species>


<species id="M_chol_b" name="Choline" compartment="C_e" charge="1" boundaryCondition="true">
<notes><html xmlns="http://www.w3.org/1999/xhtml">
<html:p>FORMULA: C5H14NO</html:p>
</html>
</notes>
</species>


<species id="M_cit_b" name="Citrate" compartment="C_e" charge="-3" boundaryCondition="true">
<notes><html xmlns="http://www.w3.org/1999/xhtml">
<html:p>FORMULA: C6H5O7</html:p>
</html>
</notes>
</species>


<species id="M_co2_b" name="CO2" compartment="C_e" charge="0" boundaryCondition="true">
<notes><html xmlns="http://www.w3.org/1999/xhtml">
<html:p>FORMULA: CO2</html:p>
</html>
</notes>
</species>


<species id="M_crn_b" name="L-Carnitine" compartment="C_e" charge="0" boundaryCondition="true">
<notes><html xmlns="http://www.w3.org/1999/xhtml">
<html:p>FORMULA: C7H15NO3</html:p>
</html>
</notes>
</species>


<species id="M_csn_b" name="Cytosine" compartment="C_e" charge="0" boundaryCondition="true">
<notes><html xmlns="http://www.w3.org/1999/xhtml">
<html:p>FORMULA: C4H5N3O</html:p>
</html>
</notes>
</species>


<species id="M_cys_DASH_L_b" name="L-Cysteine" compartment="C_e" charge="0" boundaryCondition="true">
<notes><html xmlns="http://www.w3.org/1999/xhtml">
<html:p>FORMULA: C3H7NO2S</html:p>
</html>
</notes>
</species>


<species id="M_cytd_b" name="Cytidine" compartment="C_e" charge="0" boundaryCondition="true">
<notes><html xmlns="http://www.w3.org/1999/xhtml">
<html:p>FORMULA: C9H13N3O5</html:p>
</html>
</notes>
</species>


<species id="M_dad_DASH_2_b" name="Deoxyadenosine" compartment="C_e" charge="0" boundaryCondition="true">
<notes><html xmlns="http://www.w3.org/1999/xhtml">
<html:p>FORMULA: C10H13N5O3</html:p>
</html>
</notes>
</species>


<species id="M_dann_b" name="_7,8-Diaminononanoate" compartment="C_e" charge="1" boundaryCondition="true">
<notes><html xmlns="http://www.w3.org/1999/xhtml">
<html:p>FORMULA: C9H21N2O2</html:p>
</html>
</notes>
</species>


<species id="M_dcyt_b" name="Deoxycytidine" compartment="C_e" charge="0" boundaryCondition="true">
<notes><html xmlns="http://www.w3.org/1999/xhtml">
<html:p>FORMULA: C9H13N3O4</html:p>
</html>
</notes>
</species>


<species id="M_dgsn_b" name="Deoxyguanosine" compartment="C_e" charge="0" boundaryCondition="true">
<notes><html xmlns="http://www.w3.org/1999/xhtml">
<html:p>FORMULA: C10H13N5O4</html:p>
</html>
</notes>
</species>


<species id="M_din_b" name="Deoxyinosine" compartment="C_e" charge="0" boundaryCondition="true">
<notes><html xmlns="http://www.w3.org/1999/xhtml">
<html:p>FORMULA: C10H12N4O4</html:p>
</html>
</notes>
</species>


<species id="M_dttp_b" name="dTTP" compartment="C_e" charge="-4" boundaryCondition="true">
<notes><html xmlns="http://www.w3.org/1999/xhtml">
<html:p>FORMULA: C10H13N2O14P3</html:p>
</html>
</notes>
</species>


<species id="M_duri_b" name="Deoxyuridine" compartment="C_e" charge="0" boundaryCondition="true">
<notes><html xmlns="http://www.w3.org/1999/xhtml">
<html:p>FORMULA: C9H12N2O5</html:p>
</html>
</notes>
</species>


<species id="M_ergst_b" name="Ergosterol" compartment="C_e" charge="0" boundaryCondition="true">
<notes><html xmlns="http://www.w3.org/1999/xhtml">
<html:p>FORMULA: C28H44O</html:p>
</html>
</notes>
</species>


<species id="M_etoh_b" name="Ethanol" compartment="C_e" charge="0" boundaryCondition="true">
<notes><html xmlns="http://www.w3.org/1999/xhtml">
<html:p>FORMULA: C2H6O</html:p>
</html>
</notes>
</species>


<species id="M_fmn_b" name="FMN" compartment="C_e" charge="-2" boundaryCondition="true">
<notes><html xmlns="http://www.w3.org/1999/xhtml">
<html:p>FORMULA: C17H19N4O9P</html:p>
</html>
</notes>
</species>


<species id="M_for_b" name="Formate" compartment="C_e" charge="-1" boundaryCondition="true">
<notes><html xmlns="http://www.w3.org/1999/xhtml">
<html:p>FORMULA: CH1O2</html:p>
</html>
</notes>
</species>


<species id="M_fru_b" name="D-Fructose" compartment="C_e" charge="0" boundaryCondition="true">
<notes><html xmlns="http://www.w3.org/1999/xhtml">
<html:p>FORMULA: C6H12O6</html:p>
</html>
</notes>
</species>


<species id="M_fum_b" name="Fumarate" compartment="C_e" charge="-2" boundaryCondition="true">
<notes><html xmlns="http://www.w3.org/1999/xhtml">
<html:p>FORMULA: C4H2O4</html:p>
</html>
</notes>
</species>


<species id="M_gal_b" name="D-Galactose" compartment="C_e" charge="0" boundaryCondition="true">
<notes><html xmlns="http://www.w3.org/1999/xhtml">
<html:p>FORMULA: C6H12O6</html:p>
</html>
</notes>
</species>


<species id="M_gam6p_b" name="D-Glucosamine 6-phosphate" compartment="C_e" charge="-1" boundaryCondition="true">
<notes><html xmlns="http://www.w3.org/1999/xhtml">
<html:p>FORMULA: C6H13NO8P</html:p>
</html>
</notes>
</species>


<species id="M_gcald_b" name="Glycolaldehyde" compartment="C_e" charge="0" boundaryCondition="true">
<notes><html xmlns="http://www.w3.org/1999/xhtml">
<html:p>FORMULA: C2H4O2</html:p>
</html>
</notes>
</species>


<species id="M_glc_DASH_D_b" name="D-Glucose" compartment="C_e" charge="0" boundaryCondition="true">
<notes><html xmlns="http://www.w3.org/1999/xhtml">
<html:p>FORMULA: C6H12O6</html:p>
</html>
</notes>
</species>


<species id="M_gln_DASH_L_b" name="L-Glutamine" compartment="C_e" charge="0" boundaryCondition="true">
<notes><html xmlns="http://www.w3.org/1999/xhtml">
<html:p>FORMULA: C5H10N2O3</html:p>
</html>
</notes>
</species>


<species id="M_glu_DASH_L_b" name="L-Glutamate" compartment="C_e" charge="-1" boundaryCondition="true">
<notes><html xmlns="http://www.w3.org/1999/xhtml">
<html:p>FORMULA: C5H8NO4</html:p>
</html>
</notes>
</species>


<species id="M_gly_b" name="Glycine" compartment="C_e" charge="0" boundaryCondition="true">
<notes><html xmlns="http://www.w3.org/1999/xhtml">
<html:p>FORMULA: C2H5NO2</html:p>
</html>
</notes>
</species>


<species id="M_glyc_b" name="Glycerol" compartment="C_e" charge="0" boundaryCondition="true">
<notes><html xmlns="http://www.w3.org/1999/xhtml">
<html:p>FORMULA: C3H8O3</html:p>
</html>
</notes>
</species>


<species id="M_gsn_b" name="Guanosine" compartment="C_e" charge="0" boundaryCondition="true">
<notes><html xmlns="http://www.w3.org/1999/xhtml">
<html:p>FORMULA: C10H13N5O5</html:p>
</html>
</notes>
</species>


<species id="M_gthox_b" name="Oxidized glutathione" compartment="C_e" charge="-2" boundaryCondition="true">
<notes><html xmlns="http://www.w3.org/1999/xhtml">
<html:p>FORMULA: C20H30N6O12S2</html:p>
</html>
</notes>
</species>


<species id="M_gua_b" name="Guanine" compartment="C_e" charge="0" boundaryCondition="true">
<notes><html xmlns="http://www.w3.org/1999/xhtml">
<html:p>FORMULA: C5H5N5O</html:p>
</html>
</notes>
</species>


<species id="M_h2o_b" name="H2O" compartment="C_e" charge="0" boundaryCondition="true">
<notes><html xmlns="http://www.w3.org/1999/xhtml">
<html:p>FORMULA: H2O</html:p>
</html>
</notes>
</species>


<species id="M_h_b" name="H+" compartment="C_e" charge="1" boundaryCondition="true">
<notes><html xmlns="http://www.w3.org/1999/xhtml">
<html:p>FORMULA: H</html:p>
</html>
</notes>
</species>


<species id="M_hdca_b" name="Hexadecanoate (n-C16:0)" compartment="C_e" charge="-1" boundaryCondition="true">
<notes><html xmlns="http://www.w3.org/1999/xhtml">
<html:p>FORMULA: C16H31O2</html:p>
</html>
</notes>
</species>


<species id="M_hdcea_b" name="Hexadecenoate (n-C16:1)" compartment="C_e" charge="-1" boundaryCondition="true">
<notes><html xmlns="http://www.w3.org/1999/xhtml">
<html:p>FORMULA: C16H29O2</html:p>
</html>
</notes>
</species>


<species id="M_his_DASH_L_b" name="L-Histidine" compartment="C_e" charge="0" boundaryCondition="true">
<notes><html xmlns="http://www.w3.org/1999/xhtml">
<html:p>FORMULA: C6H9N3O2</html:p>
</html>
</notes>
</species>


<species id="M_hxan_b" name="Hypoxanthine" compartment="C_e" charge="0" boundaryCondition="true">
<notes><html xmlns="http://www.w3.org/1999/xhtml">
<html:p>FORMULA: C5H4N4O</html:p>
</html>
</notes>
</species>


<species id="M_ile_DASH_L_b" name="L-Isoleucine" compartment="C_e" charge="0" boundaryCondition="true">
<notes><html xmlns="http://www.w3.org/1999/xhtml">
<html:p>FORMULA: C6H13NO2</html:p>
</html>
</notes>
</species>


<species id="M_inost_b" name="myo-Inositol" compartment="C_e" charge="0" boundaryCondition="true">
<notes><html xmlns="http://www.w3.org/1999/xhtml">
<html:p>FORMULA: C6H12O6</html:p>
</html>
</notes>
</species>


<species id="M_ins_b" name="Inosine" compartment="C_e" charge="0" boundaryCondition="true">
<notes><html xmlns="http://www.w3.org/1999/xhtml">
<html:p>FORMULA: C10H12N4O5</html:p>
</html>
</notes>
</species>


<species id="M_k_b" name="potassium" compartment="C_e" charge="1" boundaryCondition="true">
<notes><html xmlns="http://www.w3.org/1999/xhtml">
<html:p>FORMULA: K</html:p>
</html>
</notes>
</species>


<species id="M_lac_DASH_L_b" name="L-Lactate" compartment="C_e" charge="-1" boundaryCondition="true">
<notes><html xmlns="http://www.w3.org/1999/xhtml">
<html:p>FORMULA: C3H5O3</html:p>
</html>
</notes>
</species>


<species id="M_leu_DASH_L_b" name="L-Leucine" compartment="C_e" charge="0" boundaryCondition="true">
<notes><html xmlns="http://www.w3.org/1999/xhtml">
<html:p>FORMULA: C6H13NO2</html:p>
</html>
</notes>
</species>


<species id="M_lys_DASH_L_b" name="L-Lysine" compartment="C_e" charge="1" boundaryCondition="true">
<notes><html xmlns="http://www.w3.org/1999/xhtml">
<html:p>FORMULA: C6H15N2O2</html:p>
</html>
</notes>
</species>


<species id="M_mal_DASH_L_b" name="L-Malate" compartment="C_e" charge="-2" boundaryCondition="true">
<notes><html xmlns="http://www.w3.org/1999/xhtml">
<html:p>FORMULA: C4H4O5</html:p>
</html>
</notes>
</species>


<species id="M_malt_b" name="Maltose" compartment="C_e" charge="0" boundaryCondition="true">
<notes><html xmlns="http://www.w3.org/1999/xhtml">
<html:p>FORMULA: C12H22O11</html:p>
</html>
</notes>
</species>


<species id="M_man_b" name="D-Mannose" compartment="C_e" charge="0" boundaryCondition="true">
<notes><html xmlns="http://www.w3.org/1999/xhtml">
<html:p>FORMULA: C6H12O6</html:p>
</html>
</notes>
</species>


<species id="M_melib_b" name="Melibiose" compartment="C_e" charge="0" boundaryCondition="true">
<notes><html xmlns="http://www.w3.org/1999/xhtml">
<html:p>FORMULA: C12H22O11</html:p>
</html>
</notes>
</species>


<species id="M_met_DASH_L_b" name="L-Methionine" compartment="C_e" charge="0" boundaryCondition="true">
<notes><html xmlns="http://www.w3.org/1999/xhtml">
<html:p>FORMULA: C5H11NO2S</html:p>
</html>
</notes>
</species>


<species id="M_mmet_b" name="S-Methyl-L-methionine" compartment="C_e" charge="1" boundaryCondition="true">
<notes><html xmlns="http://www.w3.org/1999/xhtml">
<html:p>FORMULA: C6H14NO2S</html:p>
</html>
</notes>
</species>


<species id="M_na1_b" name="Sodium" compartment="C_e" charge="1" boundaryCondition="true">
<notes><html xmlns="http://www.w3.org/1999/xhtml">
<html:p>FORMULA: Na</html:p>
</html>
</notes>
</species>


<species id="M_nh4_b" name="Ammonium" compartment="C_e" charge="1" boundaryCondition="true">
<notes><html xmlns="http://www.w3.org/1999/xhtml">
<html:p>FORMULA: H4N</html:p>
</html>
</notes>
</species>


<species id="M_nmn_b" name="NMN" compartment="C_e" charge="-1" boundaryCondition="true">
<notes><html xmlns="http://www.w3.org/1999/xhtml">
<html:p>FORMULA: C11H14N2O8P</html:p>
</html>
</notes>
</species>


<species id="M_o2_b" name="O2" compartment="C_e" charge="0" boundaryCondition="true">
<notes><html xmlns="http://www.w3.org/1999/xhtml">
<html:p>FORMULA: O2</html:p>
</html>
</notes>
</species>


<species id="M_ocdca_b" name="octadecanoate (n-C18:0)" compartment="C_e" charge="-1" boundaryCondition="true">
<notes><html xmlns="http://www.w3.org/1999/xhtml">
<html:p>FORMULA: C18H35O2</html:p>
</html>
</notes>
</species>


<species id="M_ocdcea_b" name="octadecenoate (n-C18:1)" compartment="C_e" charge="-1" boundaryCondition="true">
<notes><html xmlns="http://www.w3.org/1999/xhtml">
<html:p>FORMULA: C18H33O2</html:p>
</html>
</notes>
</species>


<species id="M_ocdcya_b" name="octadecadienoate (n-C18:2)" compartment="C_e" charge="-1" boundaryCondition="true">
<notes><html xmlns="http://www.w3.org/1999/xhtml">
<html:p>FORMULA: C18H31O2</html:p>
</html>
</notes>
</species>


<species id="M_orn_b" name="Ornithine" compartment="C_e" charge="1" boundaryCondition="true">
<notes><html xmlns="http://www.w3.org/1999/xhtml">
<html:p>FORMULA: C5H13N2O2</html:p>
</html>
</notes>
</species>


<species id="M_pap_b" name="Adenosine 3&apos;,5&apos;-bisphosphate" compartment="C_e" charge="-4" boundaryCondition="true">
<notes><html xmlns="http://www.w3.org/1999/xhtml">
<html:p>FORMULA: C10H11N5O10P2</html:p>
</html>
</notes>
</species>


<species id="M_pepd_b" name="peptide" compartment="C_e" charge="0" boundaryCondition="true">
<notes><html xmlns="http://www.w3.org/1999/xhtml">
<html:p>FORMULA: C2H4NO2RC2H2NOR</html:p>
</html>
</notes>
</species>


<species id="M_phe_DASH_L_b" name="L-Phenylalanine" compartment="C_e" charge="0" boundaryCondition="true">
<notes><html xmlns="http://www.w3.org/1999/xhtml">
<html:p>FORMULA: C9H11NO2</html:p>
</html>
</notes>
</species>


<species id="M_pi_b" name="Phosphate" compartment="C_e" charge="-2" boundaryCondition="true">
<notes><html xmlns="http://www.w3.org/1999/xhtml">
<html:p>FORMULA: HO4P</html:p>
</html>
</notes>
</species>


<species id="M_pnto_DASH_R_b" name="(R)-Pantothenate" compartment="C_e" charge="-1" boundaryCondition="true">
<notes><html xmlns="http://www.w3.org/1999/xhtml">
<html:p>FORMULA: C9H16NO5</html:p>
</html>
</notes>
</species>


<species id="M_pro_DASH_L_b" name="L-Proline" compartment="C_e" charge="0" boundaryCondition="true">
<notes><html xmlns="http://www.w3.org/1999/xhtml">
<html:p>FORMULA: C5H9NO2</html:p>
</html>
</notes>
</species>


<species id="M_ptrc_b" name="Putrescine" compartment="C_e" charge="2" boundaryCondition="true">
<notes><html xmlns="http://www.w3.org/1999/xhtml">
<html:p>FORMULA: C4H14N2</html:p>
</html>
</notes>
</species>


<species id="M_pyr_b" name="Pyruvate" compartment="C_e" charge="-1" boundaryCondition="true">
<notes><html xmlns="http://www.w3.org/1999/xhtml">
<html:p>FORMULA: C3H3O3</html:p>
</html>
</notes>
</species>


<species id="M_rib_DASH_D_b" name="D-Ribose" compartment="C_e" charge="0" boundaryCondition="true">
<notes><html xmlns="http://www.w3.org/1999/xhtml">
<html:p>FORMULA: C5H10O5</html:p>
</html>
</notes>
</species>


<species id="M_ribflv_b" name="Riboflavin" compartment="C_e" charge="0" boundaryCondition="true">
<notes><html xmlns="http://www.w3.org/1999/xhtml">
<html:p>FORMULA: C17H20N4O6</html:p>
</html>
</notes>
</species>


<species id="M_sbt_DASH_D_b" name="D-Sorbitol" compartment="C_e" charge="0" boundaryCondition="true">
<notes><html xmlns="http://www.w3.org/1999/xhtml">
<html:p>FORMULA: C6H14O6</html:p>
</html>
</notes>
</species>


<species id="M_sbt_DASH_L_b" name="L-Sorbitol" compartment="C_e" charge="0" boundaryCondition="true">
<notes><html xmlns="http://www.w3.org/1999/xhtml">
<html:p>FORMULA: C6H14O6</html:p>
</html>
</notes>
</species>


<species id="M_ser_DASH_L_b" name="L-Serine" compartment="C_e" charge="0" boundaryCondition="true">
<notes><html xmlns="http://www.w3.org/1999/xhtml">
<html:p>FORMULA: C3H7NO3</html:p>
</html>
</notes>
</species>


<species id="M_so4_b" name="Sulfate" compartment="C_e" charge="-2" boundaryCondition="true">
<notes><html xmlns="http://www.w3.org/1999/xhtml">
<html:p>FORMULA: O4S</html:p>
</html>
</notes>
</species>


<species id="M_spmd_b" name="Spermidine" compartment="C_e" charge="3" boundaryCondition="true">
<notes><html xmlns="http://www.w3.org/1999/xhtml">
<html:p>FORMULA: C7H22N3</html:p>
</html>
</notes>
</species>


<species id="M_sprm_b" name="Spermine" compartment="C_e" charge="4" boundaryCondition="true">
<notes><html xmlns="http://www.w3.org/1999/xhtml">
<html:p>FORMULA: C10H30N4</html:p>
</html>
</notes>
</species>


<species id="M_srb_DASH_L_b" name="L-Sorbose" compartment="C_e" charge="0" boundaryCondition="true">
<notes><html xmlns="http://www.w3.org/1999/xhtml">
<html:p>FORMULA: C6H12O6</html:p>
</html>
</notes>
</species>


<species id="M_succ_b" name="Succinate" compartment="C_e" charge="-2" boundaryCondition="true">
<notes><html xmlns="http://www.w3.org/1999/xhtml">
<html:p>FORMULA: C4H4O4</html:p>
</html>
</notes>
</species>


<species id="M_sucr_b" name="Sucrose" compartment="C_e" charge="0" boundaryCondition="true">
<notes><html xmlns="http://www.w3.org/1999/xhtml">
<html:p>FORMULA: C12H22O11</html:p>
</html>
</notes>
</species>


<species id="M_thm_b" name="Thiamin" compartment="C_e" charge="1" boundaryCondition="true">
<notes><html xmlns="http://www.w3.org/1999/xhtml">
<html:p>FORMULA: C12H17N4OS</html:p>
</html>
</notes>
</species>


<species id="M_thmmp_b" name="Thiamin monophosphate" compartment="C_e" charge="-1" boundaryCondition="true">
<notes><html xmlns="http://www.w3.org/1999/xhtml">
<html:p>FORMULA: C12H16N4O4PS</html:p>
</html>
</notes>
</species>


<species id="M_thmpp_b" name="Thiamine diphosphate" compartment="C_e" charge="-2" boundaryCondition="true">
<notes><html xmlns="http://www.w3.org/1999/xhtml">
<html:p>FORMULA: C12H16N4O7P2S</html:p>
</html>
</notes>
</species>


<species id="M_thr_DASH_L_b" name="L-Threonine" compartment="C_e" charge="0" boundaryCondition="true">
<notes><html xmlns="http://www.w3.org/1999/xhtml">
<html:p>FORMULA: C4H9NO3</html:p>
</html>
</notes>
</species>


<species id="M_thym_b" name="Thymine" compartment="C_e" charge="0" boundaryCondition="true">
<notes><html xmlns="http://www.w3.org/1999/xhtml">
<html:p>FORMULA: C5H6N2O2</html:p>
</html>
</notes>
</species>


<species id="M_thymd_b" name="Thymidine" compartment="C_e" charge="0" boundaryCondition="true">
<notes><html xmlns="http://www.w3.org/1999/xhtml">
<html:p>FORMULA: C10H14N2O5</html:p>
</html>
</notes>
</species>


<species id="M_tre_b" name="Trehalose" compartment="C_e" charge="0" boundaryCondition="true">
<notes><html xmlns="http://www.w3.org/1999/xhtml">
<html:p>FORMULA: C12H22O11</html:p>
</html>
</notes>
</species>


<species id="M_trp_DASH_L_b" name="L-Tryptophan" compartment="C_e" charge="0" boundaryCondition="true">
<notes><html xmlns="http://www.w3.org/1999/xhtml">
<html:p>FORMULA: C11H12N2O2</html:p>
</html>
</notes>
</species>


<species id="M_ttdca_b" name="tetradecanoate (n-C14:0)" compartment="C_e" charge="-1" boundaryCondition="true">
<notes><html xmlns="http://www.w3.org/1999/xhtml">
<html:p>FORMULA: C14H27O2</html:p>
</html>
</notes>
</species>


<species id="M_tyr_DASH_L_b" name="L-Tyrosine" compartment="C_e" charge="0" boundaryCondition="true">
<notes><html xmlns="http://www.w3.org/1999/xhtml">
<html:p>FORMULA: C9H11NO3</html:p>
</html>
</notes>
</species>


<species id="M_ura_b" name="Uracil" compartment="C_e" charge="0" boundaryCondition="true">
<notes><html xmlns="http://www.w3.org/1999/xhtml">
<html:p>FORMULA: C4H4N2O2</html:p>
</html>
</notes>
</species>


<species id="M_urea_b" name="Urea" compartment="C_e" charge="0" boundaryCondition="true">
<notes><html xmlns="http://www.w3.org/1999/xhtml">
<html:p>FORMULA: CH4N2O</html:p>
</html>
</notes>
</species>


<species id="M_uri_b" name="Uridine" compartment="C_e" charge="0" boundaryCondition="true">
<notes><html xmlns="http://www.w3.org/1999/xhtml">
<html:p>FORMULA: C9H12N2O6</html:p>
</html>
</notes>
</species>


<species id="M_val_DASH_L_b" name="L-Valine" compartment="C_e" charge="0" boundaryCondition="true">
<notes><html xmlns="http://www.w3.org/1999/xhtml">
<html:p>FORMULA: C5H11NO2</html:p>
</html>
</notes>
</species>


<species id="M_xan_b" name="Xanthine" compartment="C_e" charge="0" boundaryCondition="true">
<notes><html xmlns="http://www.w3.org/1999/xhtml">
<html:p>FORMULA: C5H4N4O2</html:p>
</html>
</notes>
</species>


<species id="M_xtsn_b" name="Xanthosine" compartment="C_e" charge="0" boundaryCondition="true">
<notes><html xmlns="http://www.w3.org/1999/xhtml">
<html:p>FORMULA: C10H12N4O6</html:p>
</html>
</notes>
</species>


<species id="M_xyl_DASH_D_b" name="D-Xylose" compartment="C_e" charge="0" boundaryCondition="true">
<notes><html xmlns="http://www.w3.org/1999/xhtml">
<html:p>FORMULA: C5H10O5</html:p>
</html>
</notes>
</species>


<species id="M_xylt_b" name="Xylitol" compartment="C_e" charge="0" boundaryCondition="true">
<notes><html xmlns="http://www.w3.org/1999/xhtml">
<html:p>FORMULA: C5H12O5</html:p>
</html>
</notes>
</species>


<species id="M_zymst_b" name="zymosterol" compartment="C_e" charge="0" boundaryCondition="true">
<notes><html xmlns="http://www.w3.org/1999/xhtml">
<html:p>FORMULA: C27H44O</html:p>
</html>
</notes>
</species>


</listOfSpecies>
<listOfReactions>
<reaction id="R_13BGH" name="Endo-1,3-beta-glucan glucohydrase" reversible="false">
<notes>
<html:p>Abbreviation: R_13BGH</html:p>
<html:p>Synonyms: _1</html:p>
<html:p>EC Number: 3.2.1.58</html:p>
<html:p>SUBSYSTEM: Starch and Sucrose Metabolism</html:p>
<html:p>Equation: [c] : 13BDglcn + h2o --&gt; glc-D</html:p>
<html:p>Confidence Level: 0</html:p>
<html:p>NCD</html:p>
<html:p>GENE ASSOCIATION: (YGR282C)</html:p>
</notes>
<listOfReactants>
<speciesReference species="M_13BDglcn_c" stoichiometry="1"/>
<speciesReference species="M_h2o_c" stoichiometry="1"/>
</listOfReactants>
<listOfProducts>
<speciesReference species="M_glc_DASH_D_c" stoichiometry="1"/>
</listOfProducts>
<kineticLaw>
<math xmlns="http://www.w3.org/1998/Math/MathML">
<ci>FLUX_VALUE</ci>
</math>
<listOfParameters>
<parameter id="LOWER_BOUND" value="0" units="mmol_per_gDW_per_hr"/>
<parameter id="UPPER_BOUND" value="999999" units="mmol_per_gDW_per_hr"/>
<parameter id="OBJECTIVE_COEFFICIENT" value="0" />
<parameter id="FLUX_VALUE" value="0" units="mmol_per_gDW_per_hr"/>
</listOfParameters>
</kineticLaw>
</reaction>
<reaction id="R_13BGHe" name="Exo-1,3-beta-glucan glucohydrase" reversible="false">
<notes>
<html:p>Abbreviation: R_13BGHe</html:p>
<html:p>Synonyms: _0</html:p>
<html:p>EC Number: 3.2.1.58</html:p>
<html:p>SUBSYSTEM: Starch and Sucrose Metabolism</html:p>
<html:p>Equation: [e] : 13BDglcn + h2o --&gt; glc-D</html:p>
<html:p>Confidence Level: 0</html:p>
<html:p>NCD</html:p>
<html:p>GENE ASSOCIATION: (YOR190W) or (YDR261C) or (YLR300W)</html:p>
</notes>
<listOfReactants>
<speciesReference species="M_13BDglcn_e" stoichiometry="1"/>
<speciesReference species="M_h2o_e" stoichiometry="1"/>
</listOfReactants>
<listOfProducts>
<speciesReference species="M_glc_DASH_D_e" stoichiometry="1"/>
</listOfProducts>
<kineticLaw>
<math xmlns="http://www.w3.org/1998/Math/MathML">
<ci>FLUX_VALUE</ci>
</math>
<listOfParameters>
<parameter id="LOWER_BOUND" value="0" units="mmol_per_gDW_per_hr"/>
<parameter id="UPPER_BOUND" value="999999" units="mmol_per_gDW_per_hr"/>
<parameter id="OBJECTIVE_COEFFICIENT" value="0" />
<parameter id="FLUX_VALUE" value="0" units="mmol_per_gDW_per_hr"/>
</listOfParameters>
</kineticLaw>
</reaction>
<reaction id="R_13GS" name="_1,3-beta-glucan synthase" reversible="false">
<notes>
<html:p>Abbreviation: R_13GS</html:p>
<html:p>Synonyms: _0</html:p>
<html:p>EC Number: 2.4.1.34</html:p>
<html:p>SUBSYSTEM: Alternate Carbon Metabolism</html:p>
<html:p>Equation: [c] : udpg --&gt; 13BDglcn + h + udp</html:p>
<html:p>Confidence Level: 0</html:p>
<html:p>IF</html:p>
<html:p>GENE ASSOCIATION: (YCR034W and YGR032W) or (YCR034W and YLR342W) or (YCR034W and YMR306W)</html:p>
</notes>
<listOfReactants>
<speciesReference species="M_udpg_c" stoichiometry="1"/>
</listOfReactants>
<listOfProducts>
<speciesReference species="M_13BDglcn_c" stoichiometry="1"/>
<speciesReference species="M_h_c" stoichiometry="1"/>
<speciesReference species="M_udp_c" stoichiometry="1"/>
</listOfProducts>
<kineticLaw>
<math xmlns="http://www.w3.org/1998/Math/MathML">
<ci>FLUX_VALUE</ci>
</math>
<listOfParameters>
<parameter id="LOWER_BOUND" value="0" units="mmol_per_gDW_per_hr"/>
<parameter id="UPPER_BOUND" value="999999" units="mmol_per_gDW_per_hr"/>
<parameter id="OBJECTIVE_COEFFICIENT" value="0" />
<parameter id="FLUX_VALUE" value="0" units="mmol_per_gDW_per_hr"/>
</listOfParameters>
</kineticLaw>
</reaction>
<reaction id="R_2DDA7Ptm" name="_2-Dehydro-3-deoxy-D-arabino-heptonate7-phohsphate mitochondrial transport via diffusion" reversible="true">
<notes>
<html:p>Abbreviation: R_2DDA7Ptm</html:p>
<html:p>Synonyms: _0</html:p>
<html:p>SUBSYSTEM: Transport, Mitochondrial</html:p>
<html:p>Equation: _2dda7p[c] &lt;==&gt; 2dda7p[m]</html:p>
<html:p>Confidence Level: 0</html:p>
<html:p>NCD</html:p>
<html:p>GENE ASSOCIATION: </html:p>
</notes>
<listOfReactants>
<speciesReference species="M_2dda7p_c" stoichiometry="1"/>
</listOfReactants>
<listOfProducts>
<speciesReference species="M_2dda7p_m" stoichiometry="1"/>
</listOfProducts>
<kineticLaw>
<math xmlns="http://www.w3.org/1998/Math/MathML">
<ci>FLUX_VALUE</ci>
</math>
<listOfParameters>
<parameter id="LOWER_BOUND" value="-999999" units="mmol_per_gDW_per_hr"/>
<parameter id="UPPER_BOUND" value="999999" units="mmol_per_gDW_per_hr"/>
<parameter id="OBJECTIVE_COEFFICIENT" value="0" />
<parameter id="FLUX_VALUE" value="0" units="mmol_per_gDW_per_hr"/>
</listOfParameters>
</kineticLaw>
</reaction>
<reaction id="R_2DHPtm" name="_2-Dehydropantoate mitochondrial transport" reversible="true">
<notes>
<html:p>Abbreviation: R_2DHPtm</html:p>
<html:p>Synonyms: _0</html:p>
<html:p>SUBSYSTEM: Transport, Mitochondrial</html:p>
<html:p>Equation: _2dhp[c] &lt;==&gt; 2dhp[m]</html:p>
<html:p>Confidence Level: 0</html:p>
<html:p>NCD</html:p>
<html:p>GENE ASSOCIATION: </html:p>
</notes>
<listOfReactants>
<speciesReference species="M_2dhp_c" stoichiometry="1"/>
</listOfReactants>
<listOfProducts>
<speciesReference species="M_2dhp_m" stoichiometry="1"/>
</listOfProducts>
<kineticLaw>
<math xmlns="http://www.w3.org/1998/Math/MathML">
<ci>FLUX_VALUE</ci>
</math>
<listOfParameters>
<parameter id="LOWER_BOUND" value="-999999" units="mmol_per_gDW_per_hr"/>
<parameter id="UPPER_BOUND" value="999999" units="mmol_per_gDW_per_hr"/>
<parameter id="OBJECTIVE_COEFFICIENT" value="0" />
<parameter id="FLUX_VALUE" value="0" units="mmol_per_gDW_per_hr"/>
</listOfParameters>
</kineticLaw>
</reaction>
<reaction id="R_2MCITtm" name="_2-methylcitrate mitochondrial transport via diffusion" reversible="true">
<notes>
<html:p>Abbreviation: R_2MCITtm</html:p>
<html:p>Synonyms: _0</html:p>
<html:p>SUBSYSTEM: Transport, Mitochondrial</html:p>
<html:p>Equation: _2mcit[c] &lt;==&gt; 2mcit[m]</html:p>
<html:p>Confidence Level: 0</html:p>
<html:p>NCD</html:p>
<html:p>GENE ASSOCIATION: </html:p>
</notes>
<listOfReactants>
<speciesReference species="M_2mcit_c" stoichiometry="1"/>
</listOfReactants>
<listOfProducts>
<speciesReference species="M_2mcit_m" stoichiometry="1"/>
</listOfProducts>
<kineticLaw>
<math xmlns="http://www.w3.org/1998/Math/MathML">
<ci>FLUX_VALUE</ci>
</math>
<listOfParameters>
<parameter id="LOWER_BOUND" value="-999999" units="mmol_per_gDW_per_hr"/>
<parameter id="UPPER_BOUND" value="999999" units="mmol_per_gDW_per_hr"/>
<parameter id="OBJECTIVE_COEFFICIENT" value="0" />
<parameter id="FLUX_VALUE" value="0" units="mmol_per_gDW_per_hr"/>
</listOfParameters>
</kineticLaw>
</reaction>
<reaction id="R_2OHPH_5tn" name="_2-Octaprenyl-6-hydroxyphenol nuclear transport" reversible="true">
<notes>
<html:p>Abbreviation: R_2OHPH_5tn</html:p>
<html:p>Synonyms: _0</html:p>
<html:p>SUBSYSTEM: Transport, Nuclear</html:p>
<html:p>Equation: _2ohph_5[c] &lt;==&gt; 2ohph_5[n]</html:p>
<html:p>Confidence Level: 0</html:p>
<html:p>NCD</html:p>
<html:p>GENE ASSOCIATION: </html:p>
</notes>
<listOfReactants>
<speciesReference species="M_2ohph_5_c" stoichiometry="1"/>
</listOfReactants>
<listOfProducts>
<speciesReference species="M_2ohph_5_n" stoichiometry="1"/>
</listOfProducts>
<kineticLaw>
<math xmlns="http://www.w3.org/1998/Math/MathML">
<ci>FLUX_VALUE</ci>
</math>
<listOfParameters>
<parameter id="LOWER_BOUND" value="-999999" units="mmol_per_gDW_per_hr"/>
<parameter id="UPPER_BOUND" value="999999" units="mmol_per_gDW_per_hr"/>
<parameter id="OBJECTIVE_COEFFICIENT" value="0" />
<parameter id="FLUX_VALUE" value="0" units="mmol_per_gDW_per_hr"/>
</listOfParameters>
</kineticLaw>
</reaction>
<reaction id="R_2OMPH_5tm" name="_2-Octaprenyl-6-methoxyprenol mitochondrial transport" reversible="true">
<notes>
<html:p>Abbreviation: R_2OMPH_5tm</html:p>
<html:p>Synonyms: _0</html:p>
<html:p>SUBSYSTEM: Transport, Mitochondrial</html:p>
<html:p>Equation: _2omph_5[c] &lt;==&gt; 2omph_5[m]</html:p>
<html:p>Confidence Level: 0</html:p>
<html:p>NCD</html:p>
<html:p>GENE ASSOCIATION: </html:p>
</notes>
<listOfReactants>
<speciesReference species="M_2omph_5_c" stoichiometry="1"/>
</listOfReactants>
<listOfProducts>
<speciesReference species="M_2omph_5_m" stoichiometry="1"/>
</listOfProducts>
<kineticLaw>
<math xmlns="http://www.w3.org/1998/Math/MathML">
<ci>FLUX_VALUE</ci>
</math>
<listOfParameters>
<parameter id="LOWER_BOUND" value="-999999" units="mmol_per_gDW_per_hr"/>
<parameter id="UPPER_BOUND" value="999999" units="mmol_per_gDW_per_hr"/>
<parameter id="OBJECTIVE_COEFFICIENT" value="0" />
<parameter id="FLUX_VALUE" value="0" units="mmol_per_gDW_per_hr"/>
</listOfParameters>
</kineticLaw>
</reaction>
<reaction id="R_2OMPH_5tn" name="_2-Octaprenyl-6-methoxyprenol nuclear transport" reversible="true">
<notes>
<html:p>Abbreviation: R_2OMPH_5tn</html:p>
<html:p>Synonyms: _0</html:p>
<html:p>SUBSYSTEM: Transport, Nuclear</html:p>
<html:p>Equation: _2omph_5[c] &lt;==&gt; 2omph_5[n]</html:p>
<html:p>Confidence Level: 0</html:p>
<html:p>NCD</html:p>
<html:p>GENE ASSOCIATION: </html:p>
</notes>
<listOfReactants>
<speciesReference species="M_2omph_5_c" stoichiometry="1"/>
</listOfReactants>
<listOfProducts>
<speciesReference species="M_2omph_5_n" stoichiometry="1"/>
</listOfProducts>
<kineticLaw>
<math xmlns="http://www.w3.org/1998/Math/MathML">
<ci>FLUX_VALUE</ci>
</math>
<listOfParameters>
<parameter id="LOWER_BOUND" value="-999999" units="mmol_per_gDW_per_hr"/>
<parameter id="UPPER_BOUND" value="999999" units="mmol_per_gDW_per_hr"/>
<parameter id="OBJECTIVE_COEFFICIENT" value="0" />
<parameter id="FLUX_VALUE" value="0" units="mmol_per_gDW_per_hr"/>
</listOfParameters>
</kineticLaw>
</reaction>
<reaction id="R_2OXOADPtim" name="_2-oxoadipate transport out of mitochondria via diffusion" reversible="false">
<notes>
<html:p>Abbreviation: R_2OXOADPtim</html:p>
<html:p>Synonyms: _0</html:p>
<html:p>SUBSYSTEM: Transport, Mitochondrial</html:p>
<html:p>Equation: _2oxoadp[m] --&gt; 2oxoadp[c]</html:p>
<html:p>Confidence Level: 0</html:p>
<html:p>NCD</html:p>
<html:p>GENE ASSOCIATION: </html:p>
</notes>
<listOfReactants>
<speciesReference species="M_2oxoadp_m" stoichiometry="1"/>
</listOfReactants>
<listOfProducts>
<speciesReference species="M_2oxoadp_c" stoichiometry="1"/>
</listOfProducts>
<kineticLaw>
<math xmlns="http://www.w3.org/1998/Math/MathML">
<ci>FLUX_VALUE</ci>
</math>
<listOfParameters>
<parameter id="LOWER_BOUND" value="0" units="mmol_per_gDW_per_hr"/>
<parameter id="UPPER_BOUND" value="999999" units="mmol_per_gDW_per_hr"/>
<parameter id="OBJECTIVE_COEFFICIENT" value="0" />
<parameter id="FLUX_VALUE" value="0" units="mmol_per_gDW_per_hr"/>
</listOfParameters>
</kineticLaw>
</reaction>
<reaction id="R_34HPPOR" name="_4-Hydroxyphenylpyruvate:oxygen oxidoreductase" reversible="false">
<notes>
<html:p>Abbreviation: R_34HPPOR</html:p>
<html:p>Synonyms: _0</html:p>
<html:p>EC Number: 1.13.11.27</html:p>
<html:p>SUBSYSTEM: Tyrosine, Tryptophan, and Phenylalanine Metabolism</html:p>
<html:p>Equation: [c] : 34hpp + o2 --&gt; co2 + hgentis</html:p>
<html:p>Confidence Level: 0</html:p>
<html:p>NCD</html:p>
<html:p>GENE ASSOCIATION: </html:p>
</notes>
<listOfReactants>
<speciesReference species="M_34hpp_c" stoichiometry="1"/>
<speciesReference species="M_o2_c" stoichiometry="1"/>
</listOfReactants>
<listOfProducts>
<speciesReference species="M_co2_c" stoichiometry="1"/>
<speciesReference species="M_hgentis_c" stoichiometry="1"/>
</listOfProducts>
<kineticLaw>
<math xmlns="http://www.w3.org/1998/Math/MathML">
<ci>FLUX_VALUE</ci>
</math>
<listOfParameters>
<parameter id="LOWER_BOUND" value="0" units="mmol_per_gDW_per_hr"/>
<parameter id="UPPER_BOUND" value="999999" units="mmol_per_gDW_per_hr"/>
<parameter id="OBJECTIVE_COEFFICIENT" value="0" />
<parameter id="FLUX_VALUE" value="0" units="mmol_per_gDW_per_hr"/>
</listOfParameters>
</kineticLaw>
</reaction>
<reaction id="R_34HPPt2m" name="_3-(4-hydroxyphenyl)pyruvate mitochondrial transport via proton symport" reversible="true">
<notes>
<html:p>Abbreviation: R_34HPPt2m</html:p>
<html:p>Synonyms: _0</html:p>
<html:p>SUBSYSTEM: Transport, Mitochondrial</html:p>
<html:p>Equation: _34hpp[c] + h[c] &lt;==&gt; 34hpp[m] + h[m]</html:p>
<html:p>Confidence Level: 0</html:p>
<html:p>NCD</html:p>
<html:p>GENE ASSOCIATION: </html:p>
</notes>
<listOfReactants>
<speciesReference species="M_34hpp_c" stoichiometry="1"/>
<speciesReference species="M_h_c" stoichiometry="1"/>
</listOfReactants>
<listOfProducts>
<speciesReference species="M_34hpp_m" stoichiometry="1"/>
<speciesReference species="M_h_m" stoichiometry="1"/>
</listOfProducts>
<kineticLaw>
<math xmlns="http://www.w3.org/1998/Math/MathML">
<ci>FLUX_VALUE</ci>
</math>
<listOfParameters>
<parameter id="LOWER_BOUND" value="-999999" units="mmol_per_gDW_per_hr"/>
<parameter id="UPPER_BOUND" value="999999" units="mmol_per_gDW_per_hr"/>
<parameter id="OBJECTIVE_COEFFICIENT" value="0" />
<parameter id="FLUX_VALUE" value="0" units="mmol_per_gDW_per_hr"/>
</listOfParameters>
</kineticLaw>
</reaction>
<reaction id="R_34HPPt2p" name="_3-(4-hydroxyphenyl)pyruvate peroxisomal transport via proton symport" reversible="true">
<notes>
<html:p>Abbreviation: R_34HPPt2p</html:p>
<html:p>Synonyms: _0</html:p>
<html:p>SUBSYSTEM: Transport, Peroxisomal</html:p>
<html:p>Equation: _34hpp[c] + h[c] &lt;==&gt; 34hpp[x] + h[x]</html:p>
<html:p>Confidence Level: 0</html:p>
<html:p>NCD</html:p>
<html:p>GENE ASSOCIATION: </html:p>
</notes>
<listOfReactants>
<speciesReference species="M_34hpp_c" stoichiometry="1"/>
<speciesReference species="M_h_c" stoichiometry="1"/>
</listOfReactants>
<listOfProducts>
<speciesReference species="M_34hpp_x" stoichiometry="1"/>
<speciesReference species="M_h_x" stoichiometry="1"/>
</listOfProducts>
<kineticLaw>
<math xmlns="http://www.w3.org/1998/Math/MathML">
<ci>FLUX_VALUE</ci>
</math>
<listOfParameters>
<parameter id="LOWER_BOUND" value="-999999" units="mmol_per_gDW_per_hr"/>
<parameter id="UPPER_BOUND" value="999999" units="mmol_per_gDW_per_hr"/>
<parameter id="OBJECTIVE_COEFFICIENT" value="0" />
<parameter id="FLUX_VALUE" value="0" units="mmol_per_gDW_per_hr"/>
</listOfParameters>
</kineticLaw>
</reaction>
<reaction id="R_3C3HMPtm" name="_2-Isopropylmalate transport, diffusion, mitochondrial" reversible="true">
<notes>
<html:p>Abbreviation: R_3C3HMPtm</html:p>
<html:p>Synonyms: _0</html:p>
<html:p>SUBSYSTEM: Transport, Mitochondrial</html:p>
<html:p>Equation: _3c3hmp[c] &lt;==&gt; 3c3hmp[m]</html:p>
<html:p>Confidence Level: 0</html:p>
<html:p>NCD</html:p>
<html:p>GENE ASSOCIATION: </html:p>
</notes>
<listOfReactants>
<speciesReference species="M_3c3hmp_c" stoichiometry="1"/>
</listOfReactants>
<listOfProducts>
<speciesReference species="M_3c3hmp_m" stoichiometry="1"/>
</listOfProducts>
<kineticLaw>
<math xmlns="http://www.w3.org/1998/Math/MathML">
<ci>FLUX_VALUE</ci>
</math>
<listOfParameters>
<parameter id="LOWER_BOUND" value="-999999" units="mmol_per_gDW_per_hr"/>
<parameter id="UPPER_BOUND" value="999999" units="mmol_per_gDW_per_hr"/>
<parameter id="OBJECTIVE_COEFFICIENT" value="0" />
<parameter id="FLUX_VALUE" value="0" units="mmol_per_gDW_per_hr"/>
</listOfParameters>
</kineticLaw>
</reaction>
<reaction id="R_3C4MOPtm" name="_3-Carboxy-4-methyl-2-oxopentanoate transport, diffusion, mitochondrial" reversible="true">
<notes>
<html:p>Abbreviation: R_3C4MOPtm</html:p>
<html:p>Synonyms: _0</html:p>
<html:p>SUBSYSTEM: Transport, Mitochondrial</html:p>
<html:p>Equation: _3c4mop[c] &lt;==&gt; 3c4mop[m]</html:p>
<html:p>Confidence Level: 0</html:p>
<html:p>NCD</html:p>
<html:p>GENE ASSOCIATION: </html:p>
</notes>
<listOfReactants>
<speciesReference species="M_3c4mop_c" stoichiometry="1"/>
</listOfReactants>
<listOfProducts>
<speciesReference species="M_3c4mop_m" stoichiometry="1"/>
</listOfProducts>
<kineticLaw>
<math xmlns="http://www.w3.org/1998/Math/MathML">
<ci>FLUX_VALUE</ci>
</math>
<listOfParameters>
<parameter id="LOWER_BOUND" value="-999999" units="mmol_per_gDW_per_hr"/>
<parameter id="UPPER_BOUND" value="999999" units="mmol_per_gDW_per_hr"/>
<parameter id="OBJECTIVE_COEFFICIENT" value="0" />
<parameter id="FLUX_VALUE" value="0" units="mmol_per_gDW_per_hr"/>
</listOfParameters>
</kineticLaw>
</reaction>
<reaction id="R_3DSPHR" name="_3-Dehydrosphinganine reductase" reversible="false">
<notes>
<html:p>Abbreviation: R_3DSPHR</html:p>
<html:p>Synonyms: _0</html:p>
<html:p>EC Number: 1.1.1.102</html:p>
<html:p>SUBSYSTEM: Sphingolipid Metabolism</html:p>
<html:p>Equation: [c] : 3dsphgn + h + nadph --&gt; nadp + sphgn</html:p>
<html:p>Confidence Level: 0</html:p>
<html:p>NCD</html:p>
<html:p>GENE ASSOCIATION: (YBR265W)</html:p>
</notes>
<listOfReactants>
<speciesReference species="M_3dsphgn_c" stoichiometry="1"/>
<speciesReference species="M_h_c" stoichiometry="1"/>
<speciesReference species="M_nadph_c" stoichiometry="1"/>
</listOfReactants>
<listOfProducts>
<speciesReference species="M_nadp_c" stoichiometry="1"/>
<speciesReference species="M_sphgn_c" stoichiometry="1"/>
</listOfProducts>
<kineticLaw>
<math xmlns="http://www.w3.org/1998/Math/MathML">
<ci>FLUX_VALUE</ci>
</math>
<listOfParameters>
<parameter id="LOWER_BOUND" value="0" units="mmol_per_gDW_per_hr"/>
<parameter id="UPPER_BOUND" value="999999" units="mmol_per_gDW_per_hr"/>
<parameter id="OBJECTIVE_COEFFICIENT" value="0" />
<parameter id="FLUX_VALUE" value="0" units="mmol_per_gDW_per_hr"/>
</listOfParameters>
</kineticLaw>
</reaction>
<reaction id="R_3HAO" name="_3-hydroxyanthranilate 3,4-dioxygenase" reversible="false">
<notes>
<html:p>Abbreviation: R_3HAO</html:p>
<html:p>Synonyms: _4</html:p>
<html:p>EC Number: 1.13.11.6</html:p>
<html:p>SUBSYSTEM: Tyrosine, Tryptophan, and Phenylalanine Metabolism</html:p>
<html:p>Equation: [c] : 3hanthrn + o2 --&gt; cmusa + h</html:p>
<html:p>Confidence Level: 0</html:p>
<html:p>NCD</html:p>
<html:p>GENE ASSOCIATION: (YJR025C)</html:p>
</notes>
<listOfReactants>
<speciesReference species="M_3hanthrn_c" stoichiometry="1"/>
<speciesReference species="M_o2_c" stoichiometry="1"/>
</listOfReactants>
<listOfProducts>
<speciesReference species="M_cmusa_c" stoichiometry="1"/>
<speciesReference species="M_h_c" stoichiometry="1"/>
</listOfProducts>
<kineticLaw>
<math xmlns="http://www.w3.org/1998/Math/MathML">
<ci>FLUX_VALUE</ci>
</math>
<listOfParameters>
<parameter id="LOWER_BOUND" value="0" units="mmol_per_gDW_per_hr"/>
<parameter id="UPPER_BOUND" value="999999" units="mmol_per_gDW_per_hr"/>
<parameter id="OBJECTIVE_COEFFICIENT" value="0" />
<parameter id="FLUX_VALUE" value="0" units="mmol_per_gDW_per_hr"/>
</listOfParameters>
</kineticLaw>
</reaction>
<reaction id="R_3MOBtm" name="_3-methyl-2-oxobutanoate transport, diffusion, mitochondrial" reversible="true">
<notes>
<html:p>Abbreviation: R_3MOBtm</html:p>
<html:p>Synonyms: _0</html:p>
<html:p>SUBSYSTEM: Transport, Mitochondrial</html:p>
<html:p>Equation: _3mob[c] &lt;==&gt; 3mob[m]</html:p>
<html:p>Confidence Level: 0</html:p>
<html:p>NCD</html:p>
<html:p>GENE ASSOCIATION: </html:p>
</notes>
<listOfReactants>
<speciesReference species="M_3mob_c" stoichiometry="1"/>
</listOfReactants>
<listOfProducts>
<speciesReference species="M_3mob_m" stoichiometry="1"/>
</listOfProducts>
<kineticLaw>
<math xmlns="http://www.w3.org/1998/Math/MathML">
<ci>FLUX_VALUE</ci>
</math>
<listOfParameters>
<parameter id="LOWER_BOUND" value="-999999" units="mmol_per_gDW_per_hr"/>
<parameter id="UPPER_BOUND" value="999999" units="mmol_per_gDW_per_hr"/>
<parameter id="OBJECTIVE_COEFFICIENT" value="0" />
<parameter id="FLUX_VALUE" value="0" units="mmol_per_gDW_per_hr"/>
</listOfParameters>
</kineticLaw>
</reaction>
<reaction id="R_3MOPtm" name="_3-Methyl-2-oxopentanoate transport, diffusion, mitochondrial" reversible="true">
<notes>
<html:p>Abbreviation: R_3MOPtm</html:p>
<html:p>Synonyms: _0</html:p>
<html:p>SUBSYSTEM: Transport, Mitochondrial</html:p>
<html:p>Equation: _3mop[c] &lt;==&gt; 3mop[m]</html:p>
<html:p>Confidence Level: 0</html:p>
<html:p>NCD</html:p>
<html:p>GENE ASSOCIATION: </html:p>
</notes>
<listOfReactants>
<speciesReference species="M_3mop_c" stoichiometry="1"/>
</listOfReactants>
<listOfProducts>
<speciesReference species="M_3mop_m" stoichiometry="1"/>
</listOfProducts>
<kineticLaw>
<math xmlns="http://www.w3.org/1998/Math/MathML">
<ci>FLUX_VALUE</ci>
</math>
<listOfParameters>
<parameter id="LOWER_BOUND" value="-999999" units="mmol_per_gDW_per_hr"/>
<parameter id="UPPER_BOUND" value="999999" units="mmol_per_gDW_per_hr"/>
<parameter id="OBJECTIVE_COEFFICIENT" value="0" />
<parameter id="FLUX_VALUE" value="0" units="mmol_per_gDW_per_hr"/>
</listOfParameters>
</kineticLaw>
</reaction>
<reaction id="R_3OPHB_5tm" name="_3-Octaprenyl-4-hydroxybenzoate mitochondrial transport" reversible="true">
<notes>
<html:p>Abbreviation: R_3OPHB_5tm</html:p>
<html:p>Synonyms: _0</html:p>
<html:p>SUBSYSTEM: Transport, Mitochondrial</html:p>
<html:p>Equation: _3ophb_5[c] &lt;==&gt; 3ophb_5[m]</html:p>
<html:p>Confidence Level: 0</html:p>
<html:p>NCD</html:p>
<html:p>GENE ASSOCIATION: </html:p>
</notes>
<listOfReactants>
<speciesReference species="M_3ophb_5_c" stoichiometry="1"/>
</listOfReactants>
<listOfProducts>
<speciesReference species="M_3ophb_5_m" stoichiometry="1"/>
</listOfProducts>
<kineticLaw>
<math xmlns="http://www.w3.org/1998/Math/MathML">
<ci>FLUX_VALUE</ci>
</math>
<listOfParameters>
<parameter id="LOWER_BOUND" value="-999999" units="mmol_per_gDW_per_hr"/>
<parameter id="UPPER_BOUND" value="999999" units="mmol_per_gDW_per_hr"/>
<parameter id="OBJECTIVE_COEFFICIENT" value="0" />
<parameter id="FLUX_VALUE" value="0" units="mmol_per_gDW_per_hr"/>
</listOfParameters>
</kineticLaw>
</reaction>
<reaction id="R_4ABUTNtm" name="_4-aminobutanal mitochondrial transport via diffusion" reversible="true">
<notes>
<html:p>Abbreviation: R_4ABUTNtm</html:p>
<html:p>Synonyms: _0</html:p>
<html:p>SUBSYSTEM: Transport, Mitochondrial</html:p>
<html:p>Equation: _4abutn[c] &lt;==&gt; 4abutn[m]</html:p>
<html:p>Confidence Level: 0</html:p>
<html:p>NCD</html:p>
<html:p>GENE ASSOCIATION: </html:p>
</notes>
<listOfReactants>
<speciesReference species="M_4abutn_c" stoichiometry="1"/>
</listOfReactants>
<listOfProducts>
<speciesReference species="M_4abutn_m" stoichiometry="1"/>
</listOfProducts>
<kineticLaw>
<math xmlns="http://www.w3.org/1998/Math/MathML">
<ci>FLUX_VALUE</ci>
</math>
<listOfParameters>
<parameter id="LOWER_BOUND" value="-999999" units="mmol_per_gDW_per_hr"/>
<parameter id="UPPER_BOUND" value="999999" units="mmol_per_gDW_per_hr"/>
<parameter id="OBJECTIVE_COEFFICIENT" value="0" />
<parameter id="FLUX_VALUE" value="0" units="mmol_per_gDW_per_hr"/>
</listOfParameters>
</kineticLaw>
</reaction>
<reaction id="R_4ABUTtm" name="_4-aminobutanoate mitochondrial transport via diffusion" reversible="true">
<notes>
<html:p>Abbreviation: R_4ABUTtm</html:p>
<html:p>Synonyms: _0</html:p>
<html:p>SUBSYSTEM: Transport, Mitochondrial</html:p>
<html:p>Equation: _4abut[c] &lt;==&gt; 4abut[m]</html:p>
<html:p>Confidence Level: 0</html:p>
<html:p>NCD</html:p>
<html:p>GENE ASSOCIATION: </html:p>
</notes>
<listOfReactants>
<speciesReference species="M_4abut_c" stoichiometry="1"/>
</listOfReactants>
<listOfProducts>
<speciesReference species="M_4abut_m" stoichiometry="1"/>
</listOfProducts>
<kineticLaw>
<math xmlns="http://www.w3.org/1998/Math/MathML">
<ci>FLUX_VALUE</ci>
</math>
<listOfParameters>
<parameter id="LOWER_BOUND" value="-999999" units="mmol_per_gDW_per_hr"/>
<parameter id="UPPER_BOUND" value="999999" units="mmol_per_gDW_per_hr"/>
<parameter id="OBJECTIVE_COEFFICIENT" value="0" />
<parameter id="FLUX_VALUE" value="0" units="mmol_per_gDW_per_hr"/>
</listOfParameters>
</kineticLaw>
</reaction>
<reaction id="R_4ABZtm" name="_4-Aminobenzoate mitochondrial transport via diffusion" reversible="true">
<notes>
<html:p>Abbreviation: R_4ABZtm</html:p>
<html:p>Synonyms: _0</html:p>
<html:p>SUBSYSTEM: Transport, Mitochondrial</html:p>
<html:p>Equation: _4abz[c] &lt;==&gt; 4abz[m]</html:p>
<html:p>Confidence Level: 0</html:p>
<html:p>NCD</html:p>
<html:p>GENE ASSOCIATION: </html:p>
</notes>
<listOfReactants>
<speciesReference species="M_4abz_c" stoichiometry="1"/>
</listOfReactants>
<listOfProducts>
<speciesReference species="M_4abz_m" stoichiometry="1"/>
</listOfProducts>
<kineticLaw>
<math xmlns="http://www.w3.org/1998/Math/MathML">
<ci>FLUX_VALUE</ci>
</math>
<listOfParameters>
<parameter id="LOWER_BOUND" value="-999999" units="mmol_per_gDW_per_hr"/>
<parameter id="UPPER_BOUND" value="999999" units="mmol_per_gDW_per_hr"/>
<parameter id="OBJECTIVE_COEFFICIENT" value="0" />
<parameter id="FLUX_VALUE" value="0" units="mmol_per_gDW_per_hr"/>
</listOfParameters>
</kineticLaw>
</reaction>
<reaction id="R_4H2OGLTtm" name="_4-hydroxy-2-oxoglutarate mitochondrial transport via diffusion" reversible="true">
<notes>
<html:p>Abbreviation: R_4H2OGLTtm</html:p>
<html:p>Synonyms: _0</html:p>
<html:p>SUBSYSTEM: Transport, Mitochondrial</html:p>
<html:p>Equation: _4h2oglt[c] &lt;==&gt; 4h2oglt[m]</html:p>
<html:p>Confidence Level: 0</html:p>
<html:p>NCD</html:p>
<html:p>GENE ASSOCIATION: </html:p>
</notes>
<listOfReactants>
<speciesReference species="M_4h2oglt_c" stoichiometry="1"/>
</listOfReactants>
<listOfProducts>
<speciesReference species="M_4h2oglt_m" stoichiometry="1"/>
</listOfProducts>
<kineticLaw>
<math xmlns="http://www.w3.org/1998/Math/MathML">
<ci>FLUX_VALUE</ci>
</math>
<listOfParameters>
<parameter id="LOWER_BOUND" value="-999999" units="mmol_per_gDW_per_hr"/>
<parameter id="UPPER_BOUND" value="999999" units="mmol_per_gDW_per_hr"/>
<parameter id="OBJECTIVE_COEFFICIENT" value="0" />
<parameter id="FLUX_VALUE" value="0" units="mmol_per_gDW_per_hr"/>
</listOfParameters>
</kineticLaw>
</reaction>
<reaction id="R_4H2OGLTtp" name="_4-hydroxy-2-oxoglutarate peroxisomal transport via diffusion" reversible="true">
<notes>
<html:p>Abbreviation: R_4H2OGLTtp</html:p>
<html:p>Synonyms: _0</html:p>
<html:p>SUBSYSTEM: Transport, Peroxisomal</html:p>
<html:p>Equation: _4h2oglt[c] &lt;==&gt; 4h2oglt[x]</html:p>
<html:p>Confidence Level: 0</html:p>
<html:p>NCD</html:p>
<html:p>GENE ASSOCIATION: </html:p>
</notes>
<listOfReactants>
<speciesReference species="M_4h2oglt_c" stoichiometry="1"/>
</listOfReactants>
<listOfProducts>
<speciesReference species="M_4h2oglt_x" stoichiometry="1"/>
</listOfProducts>
<kineticLaw>
<math xmlns="http://www.w3.org/1998/Math/MathML">
<ci>FLUX_VALUE</ci>
</math>
<listOfParameters>
<parameter id="LOWER_BOUND" value="-999999" units="mmol_per_gDW_per_hr"/>
<parameter id="UPPER_BOUND" value="999999" units="mmol_per_gDW_per_hr"/>
<parameter id="OBJECTIVE_COEFFICIENT" value="0" />
<parameter id="FLUX_VALUE" value="0" units="mmol_per_gDW_per_hr"/>
</listOfParameters>
</kineticLaw>
</reaction>
<reaction id="R_4HBZtm" name="_4-Hydroxybenzoate mitochondrial transport" reversible="true">
<notes>
<html:p>Abbreviation: R_4HBZtm</html:p>
<html:p>Synonyms: _0</html:p>
<html:p>SUBSYSTEM: Transport, Mitochondrial</html:p>
<html:p>Equation: _4hbz[c] &lt;==&gt; 4hbz[m]</html:p>
<html:p>Confidence Level: 0</html:p>
<html:p>NCD</html:p>
<html:p>GENE ASSOCIATION: </html:p>
</notes>
<listOfReactants>
<speciesReference species="M_4hbz_c" stoichiometry="1"/>
</listOfReactants>
<listOfProducts>
<speciesReference species="M_4hbz_m" stoichiometry="1"/>
</listOfProducts>
<kineticLaw>
<math xmlns="http://www.w3.org/1998/Math/MathML">
<ci>FLUX_VALUE</ci>
</math>
<listOfParameters>
<parameter id="LOWER_BOUND" value="-999999" units="mmol_per_gDW_per_hr"/>
<parameter id="UPPER_BOUND" value="999999" units="mmol_per_gDW_per_hr"/>
<parameter id="OBJECTIVE_COEFFICIENT" value="0" />
<parameter id="FLUX_VALUE" value="0" units="mmol_per_gDW_per_hr"/>
</listOfParameters>
</kineticLaw>
</reaction>
<reaction id="R_4HGLSDm" name="L-4-hydroxyglutamate semialdehyde dehydrogenase, mitochondrial" reversible="true">
<notes>
<html:p>Abbreviation: R_4HGLSDm</html:p>
<html:p>Synonyms: _0</html:p>
<html:p>EC Number: 1.5.1.12</html:p>
<html:p>SUBSYSTEM: Arginine and Proline Metabolism</html:p>
<html:p>Equation: [m] : 4hglusa + h2o + nad &lt;==&gt; e4hglu + (2) h + nadh</html:p>
<html:p>Confidence Level: 0</html:p>
<html:p>NCD</html:p>
<html:p>GENE ASSOCIATION: (YHR037W)</html:p>
</notes>
<listOfReactants>
<speciesReference species="M_4hglusa_m" stoichiometry="1"/>
<speciesReference species="M_h2o_m" stoichiometry="1"/>
<speciesReference species="M_nad_m" stoichiometry="1"/>
</listOfReactants>
<listOfProducts>
<speciesReference species="M_e4hglu_m" stoichiometry="1"/>
<speciesReference species="M_h_m" stoichiometry="2"/>
<speciesReference species="M_nadh_m" stoichiometry="1"/>
</listOfProducts>
<kineticLaw>
<math xmlns="http://www.w3.org/1998/Math/MathML">
<ci>FLUX_VALUE</ci>
</math>
<listOfParameters>
<parameter id="LOWER_BOUND" value="-999999" units="mmol_per_gDW_per_hr"/>
<parameter id="UPPER_BOUND" value="999999" units="mmol_per_gDW_per_hr"/>
<parameter id="OBJECTIVE_COEFFICIENT" value="0" />
<parameter id="FLUX_VALUE" value="0" units="mmol_per_gDW_per_hr"/>
</listOfParameters>
</kineticLaw>
</reaction>
<reaction id="R_4HPRO_LTtm" name="trans-4-hydroxy-L-proline mitochondrial transport via diffusion" reversible="true">
<notes>
<html:p>Abbreviation: R_4HPRO_LTtm</html:p>
<html:p>Synonyms: _0</html:p>
<html:p>SUBSYSTEM: Transport, Mitochondrial</html:p>
<html:p>Equation: _4hpro-LT[c] &lt;==&gt; 4hpro-LT[m]</html:p>
<html:p>Confidence Level: 0</html:p>
<html:p>NCD</html:p>
<html:p>GENE ASSOCIATION: </html:p>
</notes>
<listOfReactants>
<speciesReference species="M_4hpro_DASH_LT_c" stoichiometry="1"/>
</listOfReactants>
<listOfProducts>
<speciesReference species="M_4hpro_DASH_LT_m" stoichiometry="1"/>
</listOfProducts>
<kineticLaw>
<math xmlns="http://www.w3.org/1998/Math/MathML">
<ci>FLUX_VALUE</ci>
</math>
<listOfParameters>
<parameter id="LOWER_BOUND" value="-999999" units="mmol_per_gDW_per_hr"/>
<parameter id="UPPER_BOUND" value="999999" units="mmol_per_gDW_per_hr"/>
<parameter id="OBJECTIVE_COEFFICIENT" value="0" />
<parameter id="FLUX_VALUE" value="0" units="mmol_per_gDW_per_hr"/>
</listOfParameters>
</kineticLaw>
</reaction>
<reaction id="R_4HTHRS" name="_4-Hydroxy-L-threonine synthase" reversible="false">
<notes>
<html:p>Abbreviation: R_4HTHRS</html:p>
<html:p>Synonyms: _0</html:p>
<html:p>SUBSYSTEM: Threonine and Lysine Metabolism</html:p>
<html:p>Equation: [c] : h2o + phthr --&gt; 4hthr + pi</html:p>
<html:p>Confidence Level: 0</html:p>
<html:p>JLR</html:p>
<html:p>GENE ASSOCIATION: (YCR053W)</html:p>
</notes>
<listOfReactants>
<speciesReference species="M_h2o_c" stoichiometry="1"/>
<speciesReference species="M_phthr_c" stoichiometry="1"/>
</listOfReactants>
<listOfProducts>
<speciesReference species="M_4hthr_c" stoichiometry="1"/>
<speciesReference species="M_pi_c" stoichiometry="1"/>
</listOfProducts>
<kineticLaw>
<math xmlns="http://www.w3.org/1998/Math/MathML">
<ci>FLUX_VALUE</ci>
</math>
<listOfParameters>
<parameter id="LOWER_BOUND" value="0" units="mmol_per_gDW_per_hr"/>
<parameter id="UPPER_BOUND" value="999999" units="mmol_per_gDW_per_hr"/>
<parameter id="OBJECTIVE_COEFFICIENT" value="0" />
<parameter id="FLUX_VALUE" value="0" units="mmol_per_gDW_per_hr"/>
</listOfParameters>
</kineticLaw>
</reaction>
<reaction id="R_5AOPt2" name="_5-Aminolevulinate transport in via proton symport" reversible="false">
<notes>
<html:p>Abbreviation: R_5AOPt2</html:p>
<html:p>Synonyms: _0</html:p>
<html:p>SUBSYSTEM: Transport, Extracellular</html:p>
<html:p>Equation: _5aop[e] + h[e] --&gt; 5aop[c] + h[c]</html:p>
<html:p>Confidence Level: 0</html:p>
<html:p>NCD</html:p>
<html:p>GENE ASSOCIATION: (YDL210W)</html:p>
</notes>
<listOfReactants>
<speciesReference species="M_5aop_e" stoichiometry="1"/>
<speciesReference species="M_h_e" stoichiometry="1"/>
</listOfReactants>
<listOfProducts>
<speciesReference species="M_5aop_c" stoichiometry="1"/>
<speciesReference species="M_h_c" stoichiometry="1"/>
</listOfProducts>
<kineticLaw>
<math xmlns="http://www.w3.org/1998/Math/MathML">
<ci>FLUX_VALUE</ci>
</math>
<listOfParameters>
<parameter id="LOWER_BOUND" value="0" units="mmol_per_gDW_per_hr"/>
<parameter id="UPPER_BOUND" value="999999" units="mmol_per_gDW_per_hr"/>
<parameter id="OBJECTIVE_COEFFICIENT" value="0" />
<parameter id="FLUX_VALUE" value="0" units="mmol_per_gDW_per_hr"/>
</listOfParameters>
</kineticLaw>
</reaction>
<reaction id="R_5AOPtm" name="_5-Aminolevulinate mitochondrial transport" reversible="true">
<notes>
<html:p>Abbreviation: R_5AOPtm</html:p>
<html:p>Synonyms: _0</html:p>
<html:p>SUBSYSTEM: Transport, Mitochondrial</html:p>
<html:p>Equation: _5aop[c] &lt;==&gt; 5aop[m]</html:p>
<html:p>Confidence Level: 0</html:p>
<html:p>NCD</html:p>
<html:p>GENE ASSOCIATION: </html:p>
</notes>
<listOfReactants>
<speciesReference species="M_5aop_c" stoichiometry="1"/>
</listOfReactants>
<listOfProducts>
<speciesReference species="M_5aop_m" stoichiometry="1"/>
</listOfProducts>
<kineticLaw>
<math xmlns="http://www.w3.org/1998/Math/MathML">
<ci>FLUX_VALUE</ci>
</math>
<listOfParameters>
<parameter id="LOWER_BOUND" value="-999999" units="mmol_per_gDW_per_hr"/>
<parameter id="UPPER_BOUND" value="999999" units="mmol_per_gDW_per_hr"/>
<parameter id="OBJECTIVE_COEFFICIENT" value="0" />
<parameter id="FLUX_VALUE" value="0" units="mmol_per_gDW_per_hr"/>
</listOfParameters>
</kineticLaw>
</reaction>
<reaction id="R_5MTHFtm" name="_5-Methyltetrahydrofolate mitochondrial transport via diffusion" reversible="true">
<notes>
<html:p>Abbreviation: R_5MTHFtm</html:p>
<html:p>Synonyms: _0</html:p>
<html:p>SUBSYSTEM: Transport, Mitochondrial</html:p>
<html:p>Equation: _5mthf[c] &lt;==&gt; 5mthf[m]</html:p>
<html:p>Confidence Level: 0</html:p>
<html:p>NCD</html:p>
<html:p>GENE ASSOCIATION: </html:p>
</notes>
<listOfReactants>
<speciesReference species="M_5mthf_c" stoichiometry="1"/>
</listOfReactants>
<listOfProducts>
<speciesReference species="M_5mthf_m" stoichiometry="1"/>
</listOfProducts>
<kineticLaw>
<math xmlns="http://www.w3.org/1998/Math/MathML">
<ci>FLUX_VALUE</ci>
</math>
<listOfParameters>
<parameter id="LOWER_BOUND" value="-999999" units="mmol_per_gDW_per_hr"/>
<parameter id="UPPER_BOUND" value="999999" units="mmol_per_gDW_per_hr"/>
<parameter id="OBJECTIVE_COEFFICIENT" value="0" />
<parameter id="FLUX_VALUE" value="0" units="mmol_per_gDW_per_hr"/>
</listOfParameters>
</kineticLaw>
</reaction>
<reaction id="R_6PGLter" name="_6-phospho-D-glucono-1,5-lactone endoplasmic reticular transport via diffusion" reversible="true">
<notes>
<html:p>Abbreviation: R_6PGLter</html:p>
<html:p>Synonyms: _0</html:p>
<html:p>SUBSYSTEM: Transport, Endoplasmic Reticular</html:p>
<html:p>Equation: _6pgl[c] &lt;==&gt; 6pgl[r]</html:p>
<html:p>Confidence Level: 0</html:p>
<html:p>NCD</html:p>
<html:p>GENE ASSOCIATION: </html:p>
</notes>
<listOfReactants>
<speciesReference species="M_6pgl_c" stoichiometry="1"/>
</listOfReactants>
<listOfProducts>
<speciesReference species="M_6pgl_r" stoichiometry="1"/>
</listOfProducts>
<kineticLaw>
<math xmlns="http://www.w3.org/1998/Math/MathML">
<ci>FLUX_VALUE</ci>
</math>
<listOfParameters>
<parameter id="LOWER_BOUND" value="-999999" units="mmol_per_gDW_per_hr"/>
<parameter id="UPPER_BOUND" value="999999" units="mmol_per_gDW_per_hr"/>
<parameter id="OBJECTIVE_COEFFICIENT" value="0" />
<parameter id="FLUX_VALUE" value="0" units="mmol_per_gDW_per_hr"/>
</listOfParameters>
</kineticLaw>
</reaction>
<reaction id="R_8AONNt2" name="_8-Amino-7-oxononanoate reversible transport via proton symport" reversible="true">
<notes>
<html:p>Abbreviation: R_8AONNt2</html:p>
<html:p>Synonyms: _0</html:p>
<html:p>SUBSYSTEM: Transport, Extracellular</html:p>
<html:p>Equation: _8aonn[e] + h[e] &lt;==&gt; 8aonn[c] + h[c]</html:p>
<html:p>Confidence Level: 0</html:p>
<html:p>NCD</html:p>
<html:p>GENE ASSOCIATION: </html:p>
</notes>
<listOfReactants>
<speciesReference species="M_8aonn_e" stoichiometry="1"/>
<speciesReference species="M_h_e" stoichiometry="1"/>
</listOfReactants>
<listOfProducts>
<speciesReference species="M_8aonn_c" stoichiometry="1"/>
<speciesReference species="M_h_c" stoichiometry="1"/>
</listOfProducts>
<kineticLaw>
<math xmlns="http://www.w3.org/1998/Math/MathML">
<ci>FLUX_VALUE</ci>
</math>
<listOfParameters>
<parameter id="LOWER_BOUND" value="-999999" units="mmol_per_gDW_per_hr"/>
<parameter id="UPPER_BOUND" value="999999" units="mmol_per_gDW_per_hr"/>
<parameter id="OBJECTIVE_COEFFICIENT" value="0" />
<parameter id="FLUX_VALUE" value="0" units="mmol_per_gDW_per_hr"/>
</listOfParameters>
</kineticLaw>
</reaction>
<reaction id="R_AABTN" name="_4-acetamidobutyrate deacetylase" reversible="false">
<notes>
<html:p>Abbreviation: R_AABTN</html:p>
<html:p>Synonyms: _0</html:p>
<html:p>EC Number: 3.5.1.63</html:p>
<html:p>SUBSYSTEM: Other Amino Acid Metabolism</html:p>
<html:p>Equation: [c] : 4aabutn + h2o --&gt; 4abut + ac</html:p>
<html:p>Confidence Level: 0</html:p>
<html:p>NCD</html:p>
<html:p>GENE ASSOCIATION: </html:p>
</notes>
<listOfReactants>
<speciesReference species="M_4aabutn_c" stoichiometry="1"/>
<speciesReference species="M_h2o_c" stoichiometry="1"/>
</listOfReactants>
<listOfProducts>
<speciesReference species="M_4abut_c" stoichiometry="1"/>
<speciesReference species="M_ac_c" stoichiometry="1"/>
</listOfProducts>
<kineticLaw>
<math xmlns="http://www.w3.org/1998/Math/MathML">
<ci>FLUX_VALUE</ci>
</math>
<listOfParameters>
<parameter id="LOWER_BOUND" value="0" units="mmol_per_gDW_per_hr"/>
<parameter id="UPPER_BOUND" value="999999" units="mmol_per_gDW_per_hr"/>
<parameter id="OBJECTIVE_COEFFICIENT" value="0" />
<parameter id="FLUX_VALUE" value="0" units="mmol_per_gDW_per_hr"/>
</listOfParameters>
</kineticLaw>
</reaction>
<reaction id="R_AASAD1" name="L-aminoadipate-semialdehyde dehydrogenase (NADPH)" reversible="false">
<notes>
<html:p>Abbreviation: R_AASAD1</html:p>
<html:p>Synonyms: _0</html:p>
<html:p>EC Number: 1.2.1.31</html:p>
<html:p>SUBSYSTEM: Threonine and Lysine Metabolism</html:p>
<html:p>Equation: [c] : L2aadp + atp + h + nadph --&gt; L2aadp6sa + amp + nadp + ppi</html:p>
<html:p>Confidence Level: 0</html:p>
<html:p>NCD</html:p>
<html:p>GENE ASSOCIATION: (YBR115C and YGL154C)</html:p>
</notes>
<listOfReactants>
<speciesReference species="M_L2aadp_c" stoichiometry="1"/>
<speciesReference species="M_atp_c" stoichiometry="1"/>
<speciesReference species="M_h_c" stoichiometry="1"/>
<speciesReference species="M_nadph_c" stoichiometry="1"/>
</listOfReactants>
<listOfProducts>
<speciesReference species="M_L2aadp6sa_c" stoichiometry="1"/>
<speciesReference species="M_amp_c" stoichiometry="1"/>
<speciesReference species="M_nadp_c" stoichiometry="1"/>
<speciesReference species="M_ppi_c" stoichiometry="1"/>
</listOfProducts>
<kineticLaw>
<math xmlns="http://www.w3.org/1998/Math/MathML">
<ci>FLUX_VALUE</ci>
</math>
<listOfParameters>
<parameter id="LOWER_BOUND" value="0" units="mmol_per_gDW_per_hr"/>
<parameter id="UPPER_BOUND" value="999999" units="mmol_per_gDW_per_hr"/>
<parameter id="OBJECTIVE_COEFFICIENT" value="0" />
<parameter id="FLUX_VALUE" value="0" units="mmol_per_gDW_per_hr"/>
</listOfParameters>
</kineticLaw>
</reaction>
<reaction id="R_AASAD2" name="L-aminoadipate-semialdehyde dehydrogenase (NADH)" reversible="false">
<notes>
<html:p>Abbreviation: R_AASAD2</html:p>
<html:p>Synonyms: _0</html:p>
<html:p>EC Number: 1.2.1.31</html:p>
<html:p>SUBSYSTEM: Threonine and Lysine Metabolism</html:p>
<html:p>Equation: [c] : L2aadp + atp + h + nadh --&gt; L2aadp6sa + amp + nad + ppi</html:p>
<html:p>Confidence Level: 0</html:p>
<html:p>NCD</html:p>
<html:p>GENE ASSOCIATION: (YBR115C and YGL154C)</html:p>
</notes>
<listOfReactants>
<speciesReference species="M_L2aadp_c" stoichiometry="1"/>
<speciesReference species="M_atp_c" stoichiometry="1"/>
<speciesReference species="M_h_c" stoichiometry="1"/>
<speciesReference species="M_nadh_c" stoichiometry="1"/>
</listOfReactants>
<listOfProducts>
<speciesReference species="M_L2aadp6sa_c" stoichiometry="1"/>
<speciesReference species="M_amp_c" stoichiometry="1"/>
<speciesReference species="M_nad_c" stoichiometry="1"/>
<speciesReference species="M_ppi_c" stoichiometry="1"/>
</listOfProducts>
<kineticLaw>
<math xmlns="http://www.w3.org/1998/Math/MathML">
<ci>FLUX_VALUE</ci>
</math>
<listOfParameters>
<parameter id="LOWER_BOUND" value="0" units="mmol_per_gDW_per_hr"/>
<parameter id="UPPER_BOUND" value="999999" units="mmol_per_gDW_per_hr"/>
<parameter id="OBJECTIVE_COEFFICIENT" value="0" />
<parameter id="FLUX_VALUE" value="0" units="mmol_per_gDW_per_hr"/>
</listOfParameters>
</kineticLaw>
</reaction>
<reaction id="R_AATA" name="_2-aminoadipate transaminase" reversible="true">
<notes>
<html:p>Abbreviation: R_AATA</html:p>
<html:p>Synonyms: _5</html:p>
<html:p>EC Number: 2.6.1.39</html:p>
<html:p>SUBSYSTEM: Threonine and Lysine Metabolism</html:p>
<html:p>Equation: [c] : 2oxoadp + glu-L &lt;==&gt; L2aadp + akg</html:p>
<html:p>Confidence Level: 0</html:p>
<html:p>NCD</html:p>
<html:p>GENE ASSOCIATION: </html:p>
</notes>
<listOfReactants>
<speciesReference species="M_2oxoadp_c" stoichiometry="1"/>
<speciesReference species="M_glu_DASH_L_c" stoichiometry="1"/>
</listOfReactants>
<listOfProducts>
<speciesReference species="M_L2aadp_c" stoichiometry="1"/>
<speciesReference species="M_akg_c" stoichiometry="1"/>
</listOfProducts>
<kineticLaw>
<math xmlns="http://www.w3.org/1998/Math/MathML">
<ci>FLUX_VALUE</ci>
</math>
<listOfParameters>
<parameter id="LOWER_BOUND" value="-999999" units="mmol_per_gDW_per_hr"/>
<parameter id="UPPER_BOUND" value="999999" units="mmol_per_gDW_per_hr"/>
<parameter id="OBJECTIVE_COEFFICIENT" value="0" />
<parameter id="FLUX_VALUE" value="0" units="mmol_per_gDW_per_hr"/>
</listOfParameters>
</kineticLaw>
</reaction>
<reaction id="R_ABTA" name="_4-aminobutyrate transaminase" reversible="false">
<notes>
<html:p>Abbreviation: R_ABTA</html:p>
<html:p>Synonyms: _0</html:p>
<html:p>EC Number: 2.6.1.19</html:p>
<html:p>SUBSYSTEM: Glutamate metabolism</html:p>
<html:p>Equation: [c] : 4abut + akg --&gt; glu-L + sucsal</html:p>
<html:p>Confidence Level: 0</html:p>
<html:p>GENE ASSOCIATION: (YGR019W)</html:p>
</notes>
<listOfReactants>
<speciesReference species="M_4abut_c" stoichiometry="1"/>
<speciesReference species="M_akg_c" stoichiometry="1"/>
</listOfReactants>
<listOfProducts>
<speciesReference species="M_glu_DASH_L_c" stoichiometry="1"/>
<speciesReference species="M_sucsal_c" stoichiometry="1"/>
</listOfProducts>
<kineticLaw>
<math xmlns="http://www.w3.org/1998/Math/MathML">
<ci>FLUX_VALUE</ci>
</math>
<listOfParameters>
<parameter id="LOWER_BOUND" value="0" units="mmol_per_gDW_per_hr"/>
<parameter id="UPPER_BOUND" value="999999" units="mmol_per_gDW_per_hr"/>
<parameter id="OBJECTIVE_COEFFICIENT" value="0" />
<parameter id="FLUX_VALUE" value="0" units="mmol_per_gDW_per_hr"/>
</listOfParameters>
</kineticLaw>
</reaction>
<reaction id="R_ABTt" name="L-arabinitol transport via passive diffusion" reversible="true">
<notes>
<html:p>Abbreviation: R_ABTt</html:p>
<html:p>Synonyms: _0</html:p>
<html:p>SUBSYSTEM: Transport, Extracellular</html:p>
<html:p>Equation: abt[e] &lt;==&gt; abt[c]</html:p>
<html:p>Confidence Level: 0</html:p>
<html:p>NCD</html:p>
<html:p>GENE ASSOCIATION: </html:p>
</notes>
<listOfReactants>
<speciesReference species="M_abt_e" stoichiometry="1"/>
</listOfReactants>
<listOfProducts>
<speciesReference species="M_abt_c" stoichiometry="1"/>
</listOfProducts>
<kineticLaw>
<math xmlns="http://www.w3.org/1998/Math/MathML">
<ci>FLUX_VALUE</ci>
</math>
<listOfParameters>
<parameter id="LOWER_BOUND" value="-999999" units="mmol_per_gDW_per_hr"/>
<parameter id="UPPER_BOUND" value="999999" units="mmol_per_gDW_per_hr"/>
<parameter id="OBJECTIVE_COEFFICIENT" value="0" />
<parameter id="FLUX_VALUE" value="0" units="mmol_per_gDW_per_hr"/>
</listOfParameters>
</kineticLaw>
</reaction>
<reaction id="R_ABUTDm" name="Aminobutyraldehyde dehydrogenase, mitochondrial" reversible="false">
<notes>
<html:p>Abbreviation: R_ABUTDm</html:p>
<html:p>Synonyms: _0</html:p>
<html:p>EC Number: 1.2.1.19</html:p>
<html:p>SUBSYSTEM: Other Amino Acid Metabolism</html:p>
<html:p>Equation: [m] : 4abutn + h2o + nad --&gt; 4abut + (2) h + nadh</html:p>
<html:p>Confidence Level: 0</html:p>
<html:p>NCD</html:p>
<html:p>GENE ASSOCIATION: (YOR374W) or (YER073W)</html:p>
</notes>
<listOfReactants>
<speciesReference species="M_4abutn_m" stoichiometry="1"/>
<speciesReference species="M_h2o_m" stoichiometry="1"/>
<speciesReference species="M_nad_m" stoichiometry="1"/>
</listOfReactants>
<listOfProducts>
<speciesReference species="M_4abut_m" stoichiometry="1"/>
<speciesReference species="M_h_m" stoichiometry="2"/>
<speciesReference species="M_nadh_m" stoichiometry="1"/>
</listOfProducts>
<kineticLaw>
<math xmlns="http://www.w3.org/1998/Math/MathML">
<ci>FLUX_VALUE</ci>
</math>
<listOfParameters>
<parameter id="LOWER_BOUND" value="0" units="mmol_per_gDW_per_hr"/>
<parameter id="UPPER_BOUND" value="999999" units="mmol_per_gDW_per_hr"/>
<parameter id="OBJECTIVE_COEFFICIENT" value="0" />
<parameter id="FLUX_VALUE" value="0" units="mmol_per_gDW_per_hr"/>
</listOfParameters>
</kineticLaw>
</reaction>
<reaction id="R_ABUTt2" name="_4-aminobutyrate transport in via proton symport" reversible="false">
<notes>
<html:p>Abbreviation: R_ABUTt2</html:p>
<html:p>Synonyms: _0</html:p>
<html:p>SUBSYSTEM: Transport, Extracellular</html:p>
<html:p>Equation: _4abut[e] + h[e] --&gt; 4abut[c] + h[c]</html:p>
<html:p>Confidence Level: 0</html:p>
<html:p>GENE ASSOCIATION: (YOR348C) or (YDL210W)</html:p>
</notes>
<listOfReactants>
<speciesReference species="M_4abut_e" stoichiometry="1"/>
<speciesReference species="M_h_e" stoichiometry="1"/>
</listOfReactants>
<listOfProducts>
<speciesReference species="M_4abut_c" stoichiometry="1"/>
<speciesReference species="M_h_c" stoichiometry="1"/>
</listOfProducts>
<kineticLaw>
<math xmlns="http://www.w3.org/1998/Math/MathML">
<ci>FLUX_VALUE</ci>
</math>
<listOfParameters>
<parameter id="LOWER_BOUND" value="0" units="mmol_per_gDW_per_hr"/>
<parameter id="UPPER_BOUND" value="999999" units="mmol_per_gDW_per_hr"/>
<parameter id="OBJECTIVE_COEFFICIENT" value="0" />
<parameter id="FLUX_VALUE" value="0" units="mmol_per_gDW_per_hr"/>
</listOfParameters>
</kineticLaw>
</reaction>
<reaction id="R_ACACT1" name="acetyl-CoA C-acetyltransferase" reversible="false">
<notes>
<html:p>Abbreviation: R_ACACT1</html:p>
<html:p>Synonyms: _0</html:p>
<html:p>EC Number: 2.3.1.9</html:p>
<html:p>SUBSYSTEM: Fatty Acid  Biosynthesis</html:p>
<html:p>Equation: [c] : (2) accoa --&gt; aacoa + coa</html:p>
<html:p>Confidence Level: 0</html:p>
<html:p>GENE ASSOCIATION: (YPL028W)</html:p>
</notes>
<listOfReactants>
<speciesReference species="M_accoa_c" stoichiometry="2"/>
</listOfReactants>
<listOfProducts>
<speciesReference species="M_aacoa_c" stoichiometry="1"/>
<speciesReference species="M_coa_c" stoichiometry="1"/>
</listOfProducts>
<kineticLaw>
<math xmlns="http://www.w3.org/1998/Math/MathML">
<ci>FLUX_VALUE</ci>
</math>
<listOfParameters>
<parameter id="LOWER_BOUND" value="0" units="mmol_per_gDW_per_hr"/>
<parameter id="UPPER_BOUND" value="999999" units="mmol_per_gDW_per_hr"/>
<parameter id="OBJECTIVE_COEFFICIENT" value="0" />
<parameter id="FLUX_VALUE" value="0" units="mmol_per_gDW_per_hr"/>
</listOfParameters>
</kineticLaw>
</reaction>
<reaction id="R_ACACT1m" name="acetyl-CoA C-acetyltransferase, mitochondrial" reversible="false">
<notes>
<html:p>Abbreviation: R_ACACT1m</html:p>
<html:p>Synonyms: _0</html:p>
<html:p>EC Number: 2.3.1.9</html:p>
<html:p>SUBSYSTEM: Fatty Acid  Biosynthesis</html:p>
<html:p>Equation: [m] : (2) accoa --&gt; aacoa + coa</html:p>
<html:p>Confidence Level: 0</html:p>
<html:p>NCD</html:p>
<html:p>GENE ASSOCIATION: (YPL028W)</html:p>
</notes>
<listOfReactants>
<speciesReference species="M_accoa_m" stoichiometry="2"/>
</listOfReactants>
<listOfProducts>
<speciesReference species="M_aacoa_m" stoichiometry="1"/>
<speciesReference species="M_coa_m" stoichiometry="1"/>
</listOfProducts>
<kineticLaw>
<math xmlns="http://www.w3.org/1998/Math/MathML">
<ci>FLUX_VALUE</ci>
</math>
<listOfParameters>
<parameter id="LOWER_BOUND" value="0" units="mmol_per_gDW_per_hr"/>
<parameter id="UPPER_BOUND" value="999999" units="mmol_per_gDW_per_hr"/>
<parameter id="OBJECTIVE_COEFFICIENT" value="0" />
<parameter id="FLUX_VALUE" value="0" units="mmol_per_gDW_per_hr"/>
</listOfParameters>
</kineticLaw>
</reaction>
<reaction id="R_ACACT4p" name="acetyl-CoA C-acetyltransferase (octanoyl-CoA), peroxisomal" reversible="false">
<notes>
<html:p>Abbreviation: R_ACACT4p</html:p>
<html:p>Synonyms: _0</html:p>
<html:p>EC Number: 2.3.1.16</html:p>
<html:p>SUBSYSTEM: Fatty Acid Degradation</html:p>
<html:p>Equation: [x] : 3odcoa + coa --&gt; accoa + occoa</html:p>
<html:p>Confidence Level: 0</html:p>
<html:p>NCD</html:p>
<html:p>GENE ASSOCIATION: (YIL160C)</html:p>
</notes>
<listOfReactants>
<speciesReference species="M_3odcoa_x" stoichiometry="1"/>
<speciesReference species="M_coa_x" stoichiometry="1"/>
</listOfReactants>
<listOfProducts>
<speciesReference species="M_accoa_x" stoichiometry="1"/>
<speciesReference species="M_occoa_x" stoichiometry="1"/>
</listOfProducts>
<kineticLaw>
<math xmlns="http://www.w3.org/1998/Math/MathML">
<ci>FLUX_VALUE</ci>
</math>
<listOfParameters>
<parameter id="LOWER_BOUND" value="0" units="mmol_per_gDW_per_hr"/>
<parameter id="UPPER_BOUND" value="999999" units="mmol_per_gDW_per_hr"/>
<parameter id="OBJECTIVE_COEFFICIENT" value="0" />
<parameter id="FLUX_VALUE" value="0" units="mmol_per_gDW_per_hr"/>
</listOfParameters>
</kineticLaw>
</reaction>
<reaction id="R_ACACT5p" name="acetyl-CoA C-acyltransferase (decanoyl-CoA), peroxisomal" reversible="false">
<notes>
<html:p>Abbreviation: R_ACACT5p</html:p>
<html:p>Synonyms: _0</html:p>
<html:p>EC Number: 2.3.1.16</html:p>
<html:p>SUBSYSTEM: Fatty Acid Degradation</html:p>
<html:p>Equation: [x] : 3oddcoa + coa --&gt; accoa + dcacoa</html:p>
<html:p>Confidence Level: 0</html:p>
<html:p>NCD</html:p>
<html:p>GENE ASSOCIATION: (YIL160C)</html:p>
</notes>
<listOfReactants>
<speciesReference species="M_3oddcoa_x" stoichiometry="1"/>
<speciesReference species="M_coa_x" stoichiometry="1"/>
</listOfReactants>
<listOfProducts>
<speciesReference species="M_accoa_x" stoichiometry="1"/>
<speciesReference species="M_dcacoa_x" stoichiometry="1"/>
</listOfProducts>
<kineticLaw>
<math xmlns="http://www.w3.org/1998/Math/MathML">
<ci>FLUX_VALUE</ci>
</math>
<listOfParameters>
<parameter id="LOWER_BOUND" value="0" units="mmol_per_gDW_per_hr"/>
<parameter id="UPPER_BOUND" value="999999" units="mmol_per_gDW_per_hr"/>
<parameter id="OBJECTIVE_COEFFICIENT" value="0" />
<parameter id="FLUX_VALUE" value="0" units="mmol_per_gDW_per_hr"/>
</listOfParameters>
</kineticLaw>
</reaction>
<reaction id="R_ACACT6p" name="acetyl-CoA C-acetyltransferase (dodecanoyl), peroxisomal" reversible="false">
<notes>
<html:p>Abbreviation: R_ACACT6p</html:p>
<html:p>Synonyms: _0</html:p>
<html:p>EC Number: 2.3.1.16</html:p>
<html:p>SUBSYSTEM: Fatty Acid Degradation</html:p>
<html:p>Equation: [x] : 3otdcoa + coa --&gt; accoa + ddcacoa</html:p>
<html:p>Confidence Level: 0</html:p>
<html:p>NCD</html:p>
<html:p>GENE ASSOCIATION: (YIL160C)</html:p>
</notes>
<listOfReactants>
<speciesReference species="M_3otdcoa_x" stoichiometry="1"/>
<speciesReference species="M_coa_x" stoichiometry="1"/>
</listOfReactants>
<listOfProducts>
<speciesReference species="M_accoa_x" stoichiometry="1"/>
<speciesReference species="M_ddcacoa_x" stoichiometry="1"/>
</listOfProducts>
<kineticLaw>
<math xmlns="http://www.w3.org/1998/Math/MathML">
<ci>FLUX_VALUE</ci>
</math>
<listOfParameters>
<parameter id="LOWER_BOUND" value="0" units="mmol_per_gDW_per_hr"/>
<parameter id="UPPER_BOUND" value="999999" units="mmol_per_gDW_per_hr"/>
<parameter id="OBJECTIVE_COEFFICIENT" value="0" />
<parameter id="FLUX_VALUE" value="0" units="mmol_per_gDW_per_hr"/>
</listOfParameters>
</kineticLaw>
</reaction>
<reaction id="R_ACACT7p" name="acetyl-CoA acyltransferase (tetradecanoyl-CoA), peroxisomal" reversible="false">
<notes>
<html:p>Abbreviation: R_ACACT7p</html:p>
<html:p>Synonyms: _0</html:p>
<html:p>EC Number: 2.3.1.16</html:p>
<html:p>SUBSYSTEM: Fatty Acid Degradation</html:p>
<html:p>Equation: [x] : 3ohdcoa + coa --&gt; accoa + tdcoa</html:p>
<html:p>Confidence Level: 0</html:p>
<html:p>NCD</html:p>
<html:p>GENE ASSOCIATION: (YIL160C)</html:p>
</notes>
<listOfReactants>
<speciesReference species="M_3ohdcoa_x" stoichiometry="1"/>
<speciesReference species="M_coa_x" stoichiometry="1"/>
</listOfReactants>
<listOfProducts>
<speciesReference species="M_accoa_x" stoichiometry="1"/>
<speciesReference species="M_tdcoa_x" stoichiometry="1"/>
</listOfProducts>
<kineticLaw>
<math xmlns="http://www.w3.org/1998/Math/MathML">
<ci>FLUX_VALUE</ci>
</math>
<listOfParameters>
<parameter id="LOWER_BOUND" value="0" units="mmol_per_gDW_per_hr"/>
<parameter id="UPPER_BOUND" value="999999" units="mmol_per_gDW_per_hr"/>
<parameter id="OBJECTIVE_COEFFICIENT" value="0" />
<parameter id="FLUX_VALUE" value="0" units="mmol_per_gDW_per_hr"/>
</listOfParameters>
</kineticLaw>
</reaction>
<reaction id="R_ACACT8p" name="acetyl-CoA acyltransferase (hexadecanoyl-CoA), peroxisomal" reversible="false">
<notes>
<html:p>Abbreviation: R_ACACT8p</html:p>
<html:p>Synonyms: _0</html:p>
<html:p>EC Number: 2.3.1.16</html:p>
<html:p>SUBSYSTEM: Fatty Acid Degradation</html:p>
<html:p>Equation: [x] : 3ohodcoa + coa --&gt; accoa + pmtcoa</html:p>
<html:p>Confidence Level: 0</html:p>
<html:p>NCD</html:p>
<html:p>GENE ASSOCIATION: (YIL160C)</html:p>
</notes>
<listOfReactants>
<speciesReference species="M_3ohodcoa_x" stoichiometry="1"/>
<speciesReference species="M_coa_x" stoichiometry="1"/>
</listOfReactants>
<listOfProducts>
<speciesReference species="M_accoa_x" stoichiometry="1"/>
<speciesReference species="M_pmtcoa_x" stoichiometry="1"/>
</listOfProducts>
<kineticLaw>
<math xmlns="http://www.w3.org/1998/Math/MathML">
<ci>FLUX_VALUE</ci>
</math>
<listOfParameters>
<parameter id="LOWER_BOUND" value="0" units="mmol_per_gDW_per_hr"/>
<parameter id="UPPER_BOUND" value="999999" units="mmol_per_gDW_per_hr"/>
<parameter id="OBJECTIVE_COEFFICIENT" value="0" />
<parameter id="FLUX_VALUE" value="0" units="mmol_per_gDW_per_hr"/>
</listOfParameters>
</kineticLaw>
</reaction>
<reaction id="R_ACACT9p" name="acetyl-CoA acyltransferase (tetracosanoyl-CoA), peroxisomal" reversible="false">
<notes>
<html:p>Abbreviation: R_ACACT9p</html:p>
<html:p>Synonyms: _0</html:p>
<html:p>EC Number: 2.3.1.16</html:p>
<html:p>SUBSYSTEM: Fatty Acid Degradation</html:p>
<html:p>Equation: [x] : 3ohxccoa + coa --&gt; accoa + ttccoa</html:p>
<html:p>Confidence Level: 0</html:p>
<html:p>NCD</html:p>
<html:p>GENE ASSOCIATION: (YIL160C)</html:p>
</notes>
<listOfReactants>
<speciesReference species="M_3ohxccoa_x" stoichiometry="1"/>
<speciesReference species="M_coa_x" stoichiometry="1"/>
</listOfReactants>
<listOfProducts>
<speciesReference species="M_accoa_x" stoichiometry="1"/>
<speciesReference species="M_ttccoa_x" stoichiometry="1"/>
</listOfProducts>
<kineticLaw>
<math xmlns="http://www.w3.org/1998/Math/MathML">
<ci>FLUX_VALUE</ci>
</math>
<listOfParameters>
<parameter id="LOWER_BOUND" value="0" units="mmol_per_gDW_per_hr"/>
<parameter id="UPPER_BOUND" value="999999" units="mmol_per_gDW_per_hr"/>
<parameter id="OBJECTIVE_COEFFICIENT" value="0" />
<parameter id="FLUX_VALUE" value="0" units="mmol_per_gDW_per_hr"/>
</listOfParameters>
</kineticLaw>
</reaction>
<reaction id="R_ACALDt" name="acetaldehyde reversible transport" reversible="true">
<notes>
<html:p>Abbreviation: R_ACALDt</html:p>
<html:p>Synonyms: _0</html:p>
<html:p>SUBSYSTEM: Transport, Extracellular</html:p>
<html:p>Equation: acald[e] &lt;==&gt; acald[c]</html:p>
<html:p>Confidence Level: 0</html:p>
<html:p>NCD</html:p>
<html:p>GENE ASSOCIATION: </html:p>
</notes>
<listOfReactants>
<speciesReference species="M_acald_e" stoichiometry="1"/>
</listOfReactants>
<listOfProducts>
<speciesReference species="M_acald_c" stoichiometry="1"/>
</listOfProducts>
<kineticLaw>
<math xmlns="http://www.w3.org/1998/Math/MathML">
<ci>FLUX_VALUE</ci>
</math>
<listOfParameters>
<parameter id="LOWER_BOUND" value="-999999" units="mmol_per_gDW_per_hr"/>
<parameter id="UPPER_BOUND" value="999999" units="mmol_per_gDW_per_hr"/>
<parameter id="OBJECTIVE_COEFFICIENT" value="0" />
<parameter id="FLUX_VALUE" value="0" units="mmol_per_gDW_per_hr"/>
</listOfParameters>
</kineticLaw>
</reaction>
<reaction id="R_ACCOACr" name="acetyl-CoA carboxylase, reversible reaction" reversible="true">
<notes>
<html:p>Abbreviation: R_ACCOACr</html:p>
<html:p>Synonyms: _0</html:p>
<html:p>EC Number: 6.4.1.2</html:p>
<html:p>SUBSYSTEM: Fatty Acid  Biosynthesis</html:p>
<html:p>Equation: [c] : accoa + atp + hco3 &lt;==&gt; adp + h + malcoa + pi</html:p>
<html:p>Confidence Level: 0</html:p>
<html:p>NCD</html:p>
<html:p>GENE ASSOCIATION: (YNR016C)</html:p>
</notes>
<listOfReactants>
<speciesReference species="M_accoa_c" stoichiometry="1"/>
<speciesReference species="M_atp_c" stoichiometry="1"/>
<speciesReference species="M_hco3_c" stoichiometry="1"/>
</listOfReactants>
<listOfProducts>
<speciesReference species="M_adp_c" stoichiometry="1"/>
<speciesReference species="M_h_c" stoichiometry="1"/>
<speciesReference species="M_malcoa_c" stoichiometry="1"/>
<speciesReference species="M_pi_c" stoichiometry="1"/>
</listOfProducts>
<kineticLaw>
<math xmlns="http://www.w3.org/1998/Math/MathML">
<ci>FLUX_VALUE</ci>
</math>
<listOfParameters>
<parameter id="LOWER_BOUND" value="-999999" units="mmol_per_gDW_per_hr"/>
<parameter id="UPPER_BOUND" value="999999" units="mmol_per_gDW_per_hr"/>
<parameter id="OBJECTIVE_COEFFICIENT" value="0" />
<parameter id="FLUX_VALUE" value="0" units="mmol_per_gDW_per_hr"/>
</listOfParameters>
</kineticLaw>
</reaction>
<reaction id="R_ACGAM6PS" name="N-acetylglucosamine-6-phosphate synthase" reversible="true">
<notes>
<html:p>Abbreviation: R_ACGAM6PS</html:p>
<html:p>Synonyms: _1</html:p>
<html:p>EC Number: 2.3.1.4</html:p>
<html:p>SUBSYSTEM: Glutamate metabolism</html:p>
<html:p>Equation: [c] : accoa + gam6p &lt;==&gt; acgam6p + coa + h</html:p>
<html:p>Confidence Level: 0</html:p>
<html:p>NCD</html:p>
<html:p>GENE ASSOCIATION: (YFL017C)</html:p>
</notes>
<listOfReactants>
<speciesReference species="M_accoa_c" stoichiometry="1"/>
<speciesReference species="M_gam6p_c" stoichiometry="1"/>
</listOfReactants>
<listOfProducts>
<speciesReference species="M_acgam6p_c" stoichiometry="1"/>
<speciesReference species="M_coa_c" stoichiometry="1"/>
<speciesReference species="M_h_c" stoichiometry="1"/>
</listOfProducts>
<kineticLaw>
<math xmlns="http://www.w3.org/1998/Math/MathML">
<ci>FLUX_VALUE</ci>
</math>
<listOfParameters>
<parameter id="LOWER_BOUND" value="-999999" units="mmol_per_gDW_per_hr"/>
<parameter id="UPPER_BOUND" value="999999" units="mmol_per_gDW_per_hr"/>
<parameter id="OBJECTIVE_COEFFICIENT" value="0" />
<parameter id="FLUX_VALUE" value="0" units="mmol_per_gDW_per_hr"/>
</listOfParameters>
</kineticLaw>
</reaction>
<reaction id="R_ACGAMPM" name="phosphoacetylglucosamine mutase" reversible="true">
<notes>
<html:p>Abbreviation: R_ACGAMPM</html:p>
<html:p>Synonyms: _0</html:p>
<html:p>EC Number: 5.4.2.3</html:p>
<html:p>SUBSYSTEM: Glutamate metabolism</html:p>
<html:p>Equation: [c] : acgam6p &lt;==&gt; acgam1p</html:p>
<html:p>Confidence Level: 0</html:p>
<html:p>NCD</html:p>
<html:p>GENE ASSOCIATION: (YEL058W)</html:p>
</notes>
<listOfReactants>
<speciesReference species="M_acgam6p_c" stoichiometry="1"/>
</listOfReactants>
<listOfProducts>
<speciesReference species="M_acgam1p_c" stoichiometry="1"/>
</listOfProducts>
<kineticLaw>
<math xmlns="http://www.w3.org/1998/Math/MathML">
<ci>FLUX_VALUE</ci>
</math>
<listOfParameters>
<parameter id="LOWER_BOUND" value="-999999" units="mmol_per_gDW_per_hr"/>
<parameter id="UPPER_BOUND" value="999999" units="mmol_per_gDW_per_hr"/>
<parameter id="OBJECTIVE_COEFFICIENT" value="0" />
<parameter id="FLUX_VALUE" value="0" units="mmol_per_gDW_per_hr"/>
</listOfParameters>
</kineticLaw>
</reaction>
<reaction id="R_ACGKm" name="acetylglutamate kinase, mitochondrial" reversible="false">
<notes>
<html:p>Abbreviation: R_ACGKm</html:p>
<html:p>Synonyms: _0</html:p>
<html:p>EC Number: 2.7.2.8</html:p>
<html:p>SUBSYSTEM: Arginine and Proline Metabolism</html:p>
<html:p>Equation: [m] : acglu + atp --&gt; acg5p + adp</html:p>
<html:p>Confidence Level: 0</html:p>
<html:p>NCD</html:p>
<html:p>GENE ASSOCIATION: (YER069W)</html:p>
</notes>
<listOfReactants>
<speciesReference species="M_acglu_m" stoichiometry="1"/>
<speciesReference species="M_atp_m" stoichiometry="1"/>
</listOfReactants>
<listOfProducts>
<speciesReference species="M_acg5p_m" stoichiometry="1"/>
<speciesReference species="M_adp_m" stoichiometry="1"/>
</listOfProducts>
<kineticLaw>
<math xmlns="http://www.w3.org/1998/Math/MathML">
<ci>FLUX_VALUE</ci>
</math>
<listOfParameters>
<parameter id="LOWER_BOUND" value="0" units="mmol_per_gDW_per_hr"/>
<parameter id="UPPER_BOUND" value="999999" units="mmol_per_gDW_per_hr"/>
<parameter id="OBJECTIVE_COEFFICIENT" value="0" />
<parameter id="FLUX_VALUE" value="0" units="mmol_per_gDW_per_hr"/>
</listOfParameters>
</kineticLaw>
</reaction>
<reaction id="R_ACGSm" name="N-acteylglutamate synthase, mitochondrial" reversible="false">
<notes>
<html:p>Abbreviation: R_ACGSm</html:p>
<html:p>Synonyms: _0</html:p>
<html:p>EC Number: 2.3.1.1</html:p>
<html:p>SUBSYSTEM: Arginine and Proline Metabolism</html:p>
<html:p>Equation: [m] : accoa + glu-L --&gt; acglu + coa + h</html:p>
<html:p>Confidence Level: 0</html:p>
<html:p>NCD</html:p>
<html:p>GENE ASSOCIATION: (YMR062C) or (YJL071W)</html:p>
</notes>
<listOfReactants>
<speciesReference species="M_accoa_m" stoichiometry="1"/>
<speciesReference species="M_glu_DASH_L_m" stoichiometry="1"/>
</listOfReactants>
<listOfProducts>
<speciesReference species="M_acglu_m" stoichiometry="1"/>
<speciesReference species="M_coa_m" stoichiometry="1"/>
<speciesReference species="M_h_m" stoichiometry="1"/>
</listOfProducts>
<kineticLaw>
<math xmlns="http://www.w3.org/1998/Math/MathML">
<ci>FLUX_VALUE</ci>
</math>
<listOfParameters>
<parameter id="LOWER_BOUND" value="0" units="mmol_per_gDW_per_hr"/>
<parameter id="UPPER_BOUND" value="999999" units="mmol_per_gDW_per_hr"/>
<parameter id="OBJECTIVE_COEFFICIENT" value="0" />
<parameter id="FLUX_VALUE" value="0" units="mmol_per_gDW_per_hr"/>
</listOfParameters>
</kineticLaw>
</reaction>
<reaction id="R_ACHBSm" name="_2-aceto-2-hydroxybutanoate synthase, mitochondrial" reversible="false">
<notes>
<html:p>Abbreviation: R_ACHBSm</html:p>
<html:p>Synonyms: _0</html:p>
<html:p>EC Number: 4.1.3.18</html:p>
<html:p>SUBSYSTEM: Valine, Leucine, and Isoleucine Metabolism</html:p>
<html:p>Equation: [m] : 2obut + h + pyr --&gt; 2ahbut + co2</html:p>
<html:p>Confidence Level: 0</html:p>
<html:p>NCD</html:p>
<html:p>GENE ASSOCIATION: (YCL009C and YMR108W)</html:p>
</notes>
<listOfReactants>
<speciesReference species="M_2obut_m" stoichiometry="1"/>
<speciesReference species="M_h_m" stoichiometry="1"/>
<speciesReference species="M_pyr_m" stoichiometry="1"/>
</listOfReactants>
<listOfProducts>
<speciesReference species="M_2ahbut_m" stoichiometry="1"/>
<speciesReference species="M_co2_m" stoichiometry="1"/>
</listOfProducts>
<kineticLaw>
<math xmlns="http://www.w3.org/1998/Math/MathML">
<ci>FLUX_VALUE</ci>
</math>
<listOfParameters>
<parameter id="LOWER_BOUND" value="0" units="mmol_per_gDW_per_hr"/>
<parameter id="UPPER_BOUND" value="999999" units="mmol_per_gDW_per_hr"/>
<parameter id="OBJECTIVE_COEFFICIENT" value="0" />
<parameter id="FLUX_VALUE" value="0" units="mmol_per_gDW_per_hr"/>
</listOfParameters>
</kineticLaw>
</reaction>
<reaction id="R_ACLSm" name="acetolactate synthase, mitochondrial" reversible="false">
<notes>
<html:p>Abbreviation: R_ACLSm</html:p>
<html:p>Synonyms: _0</html:p>
<html:p>EC Number: 4.1.3.18</html:p>
<html:p>SUBSYSTEM: Valine, Leucine, and Isoleucine Metabolism</html:p>
<html:p>Equation: [m] : h + (2) pyr --&gt; alac-S + co2</html:p>
<html:p>Confidence Level: 0</html:p>
<html:p>NCD</html:p>
<html:p>GENE ASSOCIATION: (YCL009C and YMR108W)</html:p>
</notes>
<listOfReactants>
<speciesReference species="M_h_m" stoichiometry="1"/>
<speciesReference species="M_pyr_m" stoichiometry="2"/>
</listOfReactants>
<listOfProducts>
<speciesReference species="M_alac_DASH_S_m" stoichiometry="1"/>
<speciesReference species="M_co2_m" stoichiometry="1"/>
</listOfProducts>
<kineticLaw>
<math xmlns="http://www.w3.org/1998/Math/MathML">
<ci>FLUX_VALUE</ci>
</math>
<listOfParameters>
<parameter id="LOWER_BOUND" value="0" units="mmol_per_gDW_per_hr"/>
<parameter id="UPPER_BOUND" value="999999" units="mmol_per_gDW_per_hr"/>
<parameter id="OBJECTIVE_COEFFICIENT" value="0" />
<parameter id="FLUX_VALUE" value="0" units="mmol_per_gDW_per_hr"/>
</listOfParameters>
</kineticLaw>
</reaction>
<reaction id="R_ACOAH" name="acetyl-CoA hydrolase" reversible="false">
<notes>
<html:p>Abbreviation: R_ACOAH</html:p>
<html:p>Synonyms: _0</html:p>
<html:p>EC Number: 3.1.2.1</html:p>
<html:p>SUBSYSTEM: Pyruvate Metabolism</html:p>
<html:p>Equation: [c] : ac + coa + h --&gt; accoa + h2o</html:p>
<html:p>Confidence Level: 0</html:p>
<html:p>IF</html:p>
<html:p>GENE ASSOCIATION: (YBL015W)</html:p>
</notes>
<listOfReactants>
<speciesReference species="M_ac_c" stoichiometry="1"/>
<speciesReference species="M_coa_c" stoichiometry="1"/>
<speciesReference species="M_h_c" stoichiometry="1"/>
</listOfReactants>
<listOfProducts>
<speciesReference species="M_accoa_c" stoichiometry="1"/>
<speciesReference species="M_h2o_c" stoichiometry="1"/>
</listOfProducts>
<kineticLaw>
<math xmlns="http://www.w3.org/1998/Math/MathML">
<ci>FLUX_VALUE</ci>
</math>
<listOfParameters>
<parameter id="LOWER_BOUND" value="0" units="mmol_per_gDW_per_hr"/>
<parameter id="UPPER_BOUND" value="999999" units="mmol_per_gDW_per_hr"/>
<parameter id="OBJECTIVE_COEFFICIENT" value="0" />
<parameter id="FLUX_VALUE" value="0" units="mmol_per_gDW_per_hr"/>
</listOfParameters>
</kineticLaw>
</reaction>
<reaction id="R_ACOAO4p" name="acyl-CoA oxidase (decanoyl-CoA), peroxisomal" reversible="false">
<notes>
<html:p>Abbreviation: R_ACOAO4p</html:p>
<html:p>Synonyms: _0</html:p>
<html:p>EC Number: 1.3.3.6</html:p>
<html:p>SUBSYSTEM: Fatty Acid Degradation</html:p>
<html:p>Equation: [x] : dcacoa + o2 --&gt; dc2coa + h2o2</html:p>
<html:p>Confidence Level: 0</html:p>
<html:p>NCD</html:p>
<html:p>GENE ASSOCIATION: (YGL205W)</html:p>
</notes>
<listOfReactants>
<speciesReference species="M_dcacoa_x" stoichiometry="1"/>
<speciesReference species="M_o2_x" stoichiometry="1"/>
</listOfReactants>
<listOfProducts>
<speciesReference species="M_dc2coa_x" stoichiometry="1"/>
<speciesReference species="M_h2o2_x" stoichiometry="1"/>
</listOfProducts>
<kineticLaw>
<math xmlns="http://www.w3.org/1998/Math/MathML">
<ci>FLUX_VALUE</ci>
</math>
<listOfParameters>
<parameter id="LOWER_BOUND" value="0" units="mmol_per_gDW_per_hr"/>
<parameter id="UPPER_BOUND" value="999999" units="mmol_per_gDW_per_hr"/>
<parameter id="OBJECTIVE_COEFFICIENT" value="0" />
<parameter id="FLUX_VALUE" value="0" units="mmol_per_gDW_per_hr"/>
</listOfParameters>
</kineticLaw>
</reaction>
<reaction id="R_ACOAO5p" name="acyl-CoA oxidase (dodecanoyl-CoA), peroxisomal" reversible="false">
<notes>
<html:p>Abbreviation: R_ACOAO5p</html:p>
<html:p>Synonyms: _0</html:p>
<html:p>EC Number: 1.3.3.6</html:p>
<html:p>SUBSYSTEM: Fatty Acid Degradation</html:p>
<html:p>Equation: [x] : ddcacoa + o2 --&gt; dd2coa + h2o2</html:p>
<html:p>Confidence Level: 0</html:p>
<html:p>NCD</html:p>
<html:p>GENE ASSOCIATION: (YGL205W)</html:p>
</notes>
<listOfReactants>
<speciesReference species="M_ddcacoa_x" stoichiometry="1"/>
<speciesReference species="M_o2_x" stoichiometry="1"/>
</listOfReactants>
<listOfProducts>
<speciesReference species="M_dd2coa_x" stoichiometry="1"/>
<speciesReference species="M_h2o2_x" stoichiometry="1"/>
</listOfProducts>
<kineticLaw>
<math xmlns="http://www.w3.org/1998/Math/MathML">
<ci>FLUX_VALUE</ci>
</math>
<listOfParameters>
<parameter id="LOWER_BOUND" value="0" units="mmol_per_gDW_per_hr"/>
<parameter id="UPPER_BOUND" value="999999" units="mmol_per_gDW_per_hr"/>
<parameter id="OBJECTIVE_COEFFICIENT" value="0" />
<parameter id="FLUX_VALUE" value="0" units="mmol_per_gDW_per_hr"/>
</listOfParameters>
</kineticLaw>
</reaction>
<reaction id="R_ACOAO6p" name="acyl-CpA oxidase (tetradecanoyl-CoA), peroxisomal" reversible="false">
<notes>
<html:p>Abbreviation: R_ACOAO6p</html:p>
<html:p>Synonyms: _0</html:p>
<html:p>EC Number: 1.3.3.6</html:p>
<html:p>SUBSYSTEM: Fatty Acid Degradation</html:p>
<html:p>Equation: [x] : o2 + tdcoa --&gt; h2o2 + td2coa</html:p>
<html:p>Confidence Level: 0</html:p>
<html:p>NCD</html:p>
<html:p>GENE ASSOCIATION: (YGL205W)</html:p>
</notes>
<listOfReactants>
<speciesReference species="M_o2_x" stoichiometry="1"/>
<speciesReference species="M_tdcoa_x" stoichiometry="1"/>
</listOfReactants>
<listOfProducts>
<speciesReference species="M_h2o2_x" stoichiometry="1"/>
<speciesReference species="M_td2coa_x" stoichiometry="1"/>
</listOfProducts>
<kineticLaw>
<math xmlns="http://www.w3.org/1998/Math/MathML">
<ci>FLUX_VALUE</ci>
</math>
<listOfParameters>
<parameter id="LOWER_BOUND" value="0" units="mmol_per_gDW_per_hr"/>
<parameter id="UPPER_BOUND" value="999999" units="mmol_per_gDW_per_hr"/>
<parameter id="OBJECTIVE_COEFFICIENT" value="0" />
<parameter id="FLUX_VALUE" value="0" units="mmol_per_gDW_per_hr"/>
</listOfParameters>
</kineticLaw>
</reaction>
<reaction id="R_ACOAO7p" name="acyl-CoA oxidase (hexadecanoyl-CoA), peroxisomal" reversible="false">
<notes>
<html:p>Abbreviation: R_ACOAO7p</html:p>
<html:p>Synonyms: _0</html:p>
<html:p>EC Number: 1.3.3.6</html:p>
<html:p>SUBSYSTEM: Fatty Acid Degradation</html:p>
<html:p>Equation: [x] : o2 + pmtcoa --&gt; h2o2 + hdd2coa</html:p>
<html:p>Confidence Level: 0</html:p>
<html:p>NCD</html:p>
<html:p>GENE ASSOCIATION: (YGL205W)</html:p>
</notes>
<listOfReactants>
<speciesReference species="M_o2_x" stoichiometry="1"/>
<speciesReference species="M_pmtcoa_x" stoichiometry="1"/>
</listOfReactants>
<listOfProducts>
<speciesReference species="M_h2o2_x" stoichiometry="1"/>
<speciesReference species="M_hdd2coa_x" stoichiometry="1"/>
</listOfProducts>
<kineticLaw>
<math xmlns="http://www.w3.org/1998/Math/MathML">
<ci>FLUX_VALUE</ci>
</math>
<listOfParameters>
<parameter id="LOWER_BOUND" value="0" units="mmol_per_gDW_per_hr"/>
<parameter id="UPPER_BOUND" value="999999" units="mmol_per_gDW_per_hr"/>
<parameter id="OBJECTIVE_COEFFICIENT" value="0" />
<parameter id="FLUX_VALUE" value="0" units="mmol_per_gDW_per_hr"/>
</listOfParameters>
</kineticLaw>
</reaction>
<reaction id="R_ACOAO8p" name="acyl-CoA oxidase (octadecanoyl-CoA), peroxisomal" reversible="false">
<notes>
<html:p>Abbreviation: R_ACOAO8p</html:p>
<html:p>Synonyms: _0</html:p>
<html:p>EC Number: 1.3.3.6</html:p>
<html:p>SUBSYSTEM: Fatty Acid Degradation</html:p>
<html:p>Equation: [x] : o2 + stcoa --&gt; h2o2 + od2coa</html:p>
<html:p>Confidence Level: 0</html:p>
<html:p>NCD</html:p>
<html:p>GENE ASSOCIATION: (YGL205W)</html:p>
</notes>
<listOfReactants>
<speciesReference species="M_o2_x" stoichiometry="1"/>
<speciesReference species="M_stcoa_x" stoichiometry="1"/>
</listOfReactants>
<listOfProducts>
<speciesReference species="M_h2o2_x" stoichiometry="1"/>
<speciesReference species="M_od2coa_x" stoichiometry="1"/>
</listOfProducts>
<kineticLaw>
<math xmlns="http://www.w3.org/1998/Math/MathML">
<ci>FLUX_VALUE</ci>
</math>
<listOfParameters>
<parameter id="LOWER_BOUND" value="0" units="mmol_per_gDW_per_hr"/>
<parameter id="UPPER_BOUND" value="999999" units="mmol_per_gDW_per_hr"/>
<parameter id="OBJECTIVE_COEFFICIENT" value="0" />
<parameter id="FLUX_VALUE" value="0" units="mmol_per_gDW_per_hr"/>
</listOfParameters>
</kineticLaw>
</reaction>
<reaction id="R_ACOAO9p" name="acyl-CoA oxidase (hexacanoyl-CoA), peroxisomal" reversible="false">
<notes>
<html:p>Abbreviation: R_ACOAO9p</html:p>
<html:p>Synonyms: _0</html:p>
<html:p>EC Number: 1.3.3.6</html:p>
<html:p>SUBSYSTEM: Fatty Acid Degradation</html:p>
<html:p>Equation: [x] : hexccoa + o2 --&gt; h2o2 + hxc2coa</html:p>
<html:p>Confidence Level: 0</html:p>
<html:p>NCD</html:p>
<html:p>GENE ASSOCIATION: (YGL205W)</html:p>
</notes>
<listOfReactants>
<speciesReference species="M_hexccoa_x" stoichiometry="1"/>
<speciesReference species="M_o2_x" stoichiometry="1"/>
</listOfReactants>
<listOfProducts>
<speciesReference species="M_h2o2_x" stoichiometry="1"/>
<speciesReference species="M_hxc2coa_x" stoichiometry="1"/>
</listOfProducts>
<kineticLaw>
<math xmlns="http://www.w3.org/1998/Math/MathML">
<ci>FLUX_VALUE</ci>
</math>
<listOfParameters>
<parameter id="LOWER_BOUND" value="0" units="mmol_per_gDW_per_hr"/>
<parameter id="UPPER_BOUND" value="999999" units="mmol_per_gDW_per_hr"/>
<parameter id="OBJECTIVE_COEFFICIENT" value="0" />
<parameter id="FLUX_VALUE" value="0" units="mmol_per_gDW_per_hr"/>
</listOfParameters>
</kineticLaw>
</reaction>
<reaction id="R_ACOATA" name="Acetyl-CoA ACP transacylase" reversible="true">
<notes>
<html:p>Abbreviation: R_ACOATA</html:p>
<html:p>Synonyms: _0</html:p>
<html:p>EC Number: 2.3.1.38</html:p>
<html:p>SUBSYSTEM: Fatty Acid  Biosynthesis</html:p>
<html:p>Equation: [c] : ACP + accoa &lt;==&gt; acACP + coa</html:p>
<html:p>Confidence Level: 0</html:p>
<html:p>tv
rxn is now charge balanced; removed h - NCD</html:p>
<html:p>GENE ASSOCIATION: (YKL182W and YPL231W)</html:p>
</notes>
<listOfReactants>
<speciesReference species="M_ACP_c" stoichiometry="1"/>
<speciesReference species="M_accoa_c" stoichiometry="1"/>
</listOfReactants>
<listOfProducts>
<speciesReference species="M_acACP_c" stoichiometry="1"/>
<speciesReference species="M_coa_c" stoichiometry="1"/>
</listOfProducts>
<kineticLaw>
<math xmlns="http://www.w3.org/1998/Math/MathML">
<ci>FLUX_VALUE</ci>
</math>
<listOfParameters>
<parameter id="LOWER_BOUND" value="-999999" units="mmol_per_gDW_per_hr"/>
<parameter id="UPPER_BOUND" value="999999" units="mmol_per_gDW_per_hr"/>
<parameter id="OBJECTIVE_COEFFICIENT" value="0" />
<parameter id="FLUX_VALUE" value="0" units="mmol_per_gDW_per_hr"/>
</listOfParameters>
</kineticLaw>
</reaction>
<reaction id="R_ACOATAm" name="Acetyl-CoA ACP transacylase" reversible="true">
<notes>
<html:p>Abbreviation: R_ACOATAm</html:p>
<html:p>Synonyms: _0</html:p>
<html:p>EC Number: 2.3.1.38</html:p>
<html:p>SUBSYSTEM: Fatty Acid  Biosynthesis</html:p>
<html:p>Equation: [m] : ACP + accoa &lt;==&gt; acACP + coa</html:p>
<html:p>Confidence Level: 0</html:p>
<html:p>NCD
rxn is now charge balanced; removed h - NCD</html:p>
<html:p>GENE ASSOCIATION: (YER061C)</html:p>
</notes>
<listOfReactants>
<speciesReference species="M_ACP_m" stoichiometry="1"/>
<speciesReference species="M_accoa_m" stoichiometry="1"/>
</listOfReactants>
<listOfProducts>
<speciesReference species="M_acACP_m" stoichiometry="1"/>
<speciesReference species="M_coa_m" stoichiometry="1"/>
</listOfProducts>
<kineticLaw>
<math xmlns="http://www.w3.org/1998/Math/MathML">
<ci>FLUX_VALUE</ci>
</math>
<listOfParameters>
<parameter id="LOWER_BOUND" value="-999999" units="mmol_per_gDW_per_hr"/>
<parameter id="UPPER_BOUND" value="999999" units="mmol_per_gDW_per_hr"/>
<parameter id="OBJECTIVE_COEFFICIENT" value="0" />
<parameter id="FLUX_VALUE" value="0" units="mmol_per_gDW_per_hr"/>
</listOfParameters>
</kineticLaw>
</reaction>
<reaction id="R_ACONT" name="aconitase" reversible="true">
<notes>
<html:p>Abbreviation: R_ACONT</html:p>
<html:p>Synonyms: _0</html:p>
<html:p>EC Number: 4.2.1.3</html:p>
<html:p>SUBSYSTEM: Citric Acid Cycle</html:p>
<html:p>Equation: [c] : cit &lt;==&gt; icit</html:p>
<html:p>Confidence Level: 0</html:p>
<html:p>SMP</html:p>
<html:p>GENE ASSOCIATION: (YLR304C)</html:p>
</notes>
<listOfReactants>
<speciesReference species="M_cit_c" stoichiometry="1"/>
</listOfReactants>
<listOfProducts>
<speciesReference species="M_icit_c" stoichiometry="1"/>
</listOfProducts>
<kineticLaw>
<math xmlns="http://www.w3.org/1998/Math/MathML">
<ci>FLUX_VALUE</ci>
</math>
<listOfParameters>
<parameter id="LOWER_BOUND" value="-999999" units="mmol_per_gDW_per_hr"/>
<parameter id="UPPER_BOUND" value="999999" units="mmol_per_gDW_per_hr"/>
<parameter id="OBJECTIVE_COEFFICIENT" value="0" />
<parameter id="FLUX_VALUE" value="0" units="mmol_per_gDW_per_hr"/>
</listOfParameters>
</kineticLaw>
</reaction>
<reaction id="R_ACONTm" name="Aconitate hydratase" reversible="true">
<notes>
<html:p>Abbreviation: R_ACONTm</html:p>
<html:p>Synonyms: _0</html:p>
<html:p>EC Number: 4.2.1.3</html:p>
<html:p>SUBSYSTEM: Citric Acid Cycle</html:p>
<html:p>Equation: [m] : cit &lt;==&gt; icit</html:p>
<html:p>Confidence Level: 0</html:p>
<html:p>IF</html:p>
<html:p>GENE ASSOCIATION: (YLR304C) or (YJL200C)</html:p>
</notes>
<listOfReactants>
<speciesReference species="M_cit_m" stoichiometry="1"/>
</listOfReactants>
<listOfProducts>
<speciesReference species="M_icit_m" stoichiometry="1"/>
</listOfProducts>
<kineticLaw>
<math xmlns="http://www.w3.org/1998/Math/MathML">
<ci>FLUX_VALUE</ci>
</math>
<listOfParameters>
<parameter id="LOWER_BOUND" value="-999999" units="mmol_per_gDW_per_hr"/>
<parameter id="UPPER_BOUND" value="999999" units="mmol_per_gDW_per_hr"/>
<parameter id="OBJECTIVE_COEFFICIENT" value="0" />
<parameter id="FLUX_VALUE" value="0" units="mmol_per_gDW_per_hr"/>
</listOfParameters>
</kineticLaw>
</reaction>
<reaction id="R_ACOTAim" name="acteylornithine transaminase, irreversible, mitochondrial" reversible="false">
<notes>
<html:p>Abbreviation: R_ACOTAim</html:p>
<html:p>Synonyms: _0</html:p>
<html:p>EC Number: 2.6.1.11</html:p>
<html:p>SUBSYSTEM: Arginine and Proline Metabolism</html:p>
<html:p>Equation: [m] : acg5sa + glu-L --&gt; acorn + akg</html:p>
<html:p>Confidence Level: 0</html:p>
<html:p>NCD</html:p>
<html:p>GENE ASSOCIATION: (YOL140W)</html:p>
</notes>
<listOfReactants>
<speciesReference species="M_acg5sa_m" stoichiometry="1"/>
<speciesReference species="M_glu_DASH_L_m" stoichiometry="1"/>
</listOfReactants>
<listOfProducts>
<speciesReference species="M_acorn_m" stoichiometry="1"/>
<speciesReference species="M_akg_m" stoichiometry="1"/>
</listOfProducts>
<kineticLaw>
<math xmlns="http://www.w3.org/1998/Math/MathML">
<ci>FLUX_VALUE</ci>
</math>
<listOfParameters>
<parameter id="LOWER_BOUND" value="0" units="mmol_per_gDW_per_hr"/>
<parameter id="UPPER_BOUND" value="999999" units="mmol_per_gDW_per_hr"/>
<parameter id="OBJECTIVE_COEFFICIENT" value="0" />
<parameter id="FLUX_VALUE" value="0" units="mmol_per_gDW_per_hr"/>
</listOfParameters>
</kineticLaw>
</reaction>
<reaction id="R_ACP1e" name="acid phosphatase, extracellular (secreted)" reversible="false">
<notes>
<html:p>Abbreviation: R_ACP1e</html:p>
<html:p>Synonyms: _0</html:p>
<html:p>EC Number: 3.1.3.2</html:p>
<html:p>SUBSYSTEM: Riboflavin Metabolism</html:p>
<html:p>Equation: [e] : fmn + h2o --&gt; pi + ribflv</html:p>
<html:p>Confidence Level: 0</html:p>
<html:p>NCD</html:p>
<html:p>GENE ASSOCIATION: (YAR071W)</html:p>
</notes>
<listOfReactants>
<speciesReference species="M_fmn_e" stoichiometry="1"/>
<speciesReference species="M_h2o_e" stoichiometry="1"/>
</listOfReactants>
<listOfProducts>
<speciesReference species="M_pi_e" stoichiometry="1"/>
<speciesReference species="M_ribflv_e" stoichiometry="1"/>
</listOfProducts>
<kineticLaw>
<math xmlns="http://www.w3.org/1998/Math/MathML">
<ci>FLUX_VALUE</ci>
</math>
<listOfParameters>
<parameter id="LOWER_BOUND" value="0" units="mmol_per_gDW_per_hr"/>
<parameter id="UPPER_BOUND" value="999999" units="mmol_per_gDW_per_hr"/>
<parameter id="OBJECTIVE_COEFFICIENT" value="0" />
<parameter id="FLUX_VALUE" value="0" units="mmol_per_gDW_per_hr"/>
</listOfParameters>
</kineticLaw>
</reaction>
<reaction id="R_ACPSm" name="acyl carrier protein synthase, mitochondrial" reversible="false">
<notes>
<html:p>Abbreviation: R_ACPSm</html:p>
<html:p>Synonyms: _0</html:p>
<html:p>SUBSYSTEM: Pantothenate and CoA Biosynthesis</html:p>
<html:p>Equation: [m] : coa + h2o --&gt; (2) h + pan4p + pap</html:p>
<html:p>Confidence Level: 0</html:p>
<html:p>NCD
Actual rxn: CoA + Apo-ACP  --&amp;gt; ACP-pant4p + pap
ACP-pan4p (holo-ACP) is the activated form of the protein necessary for fatty acid synthesis
2 coupled rxns: hydrolysis of CoA -&amp;gt; pant4p + pap
                             addition of pant4p into ACP</html:p>
<html:p>GENE ASSOCIATION: (YPL148C)</html:p>
</notes>
<listOfReactants>
<speciesReference species="M_coa_m" stoichiometry="1"/>
<speciesReference species="M_h2o_m" stoichiometry="1"/>
</listOfReactants>
<listOfProducts>
<speciesReference species="M_h_m" stoichiometry="2"/>
<speciesReference species="M_pan4p_m" stoichiometry="1"/>
<speciesReference species="M_pap_m" stoichiometry="1"/>
</listOfProducts>
<kineticLaw>
<math xmlns="http://www.w3.org/1998/Math/MathML">
<ci>FLUX_VALUE</ci>
</math>
<listOfParameters>
<parameter id="LOWER_BOUND" value="0" units="mmol_per_gDW_per_hr"/>
<parameter id="UPPER_BOUND" value="999999" units="mmol_per_gDW_per_hr"/>
<parameter id="OBJECTIVE_COEFFICIENT" value="0" />
<parameter id="FLUX_VALUE" value="0" units="mmol_per_gDW_per_hr"/>
</listOfParameters>
</kineticLaw>
</reaction>
<reaction id="R_ACRNtm" name="O-acetylcarnintine transport into mitochondria via diffusion" reversible="false">
<notes>
<html:p>Abbreviation: R_ACRNtm</html:p>
<html:p>Synonyms: _0</html:p>
<html:p>SUBSYSTEM: Transport, Mitochondrial</html:p>
<html:p>Equation: acrn[c] --&gt; acrn[m]</html:p>
<html:p>Confidence Level: 0</html:p>
<html:p>NCD</html:p>
<html:p>GENE ASSOCIATION: </html:p>
</notes>
<listOfReactants>
<speciesReference species="M_acrn_c" stoichiometry="1"/>
</listOfReactants>
<listOfProducts>
<speciesReference species="M_acrn_m" stoichiometry="1"/>
</listOfProducts>
<kineticLaw>
<math xmlns="http://www.w3.org/1998/Math/MathML">
<ci>FLUX_VALUE</ci>
</math>
<listOfParameters>
<parameter id="LOWER_BOUND" value="0" units="mmol_per_gDW_per_hr"/>
<parameter id="UPPER_BOUND" value="999999" units="mmol_per_gDW_per_hr"/>
<parameter id="OBJECTIVE_COEFFICIENT" value="0" />
<parameter id="FLUX_VALUE" value="0" units="mmol_per_gDW_per_hr"/>
</listOfParameters>
</kineticLaw>
</reaction>
<reaction id="R_ACRNtp" name="acetylcarnitine transport out of peroxisome" reversible="false">
<notes>
<html:p>Abbreviation: R_ACRNtp</html:p>
<html:p>Synonyms: _0</html:p>
<html:p>SUBSYSTEM: Transport, Peroxisomal</html:p>
<html:p>Equation: acrn[x] --&gt; acrn[c]</html:p>
<html:p>Confidence Level: 0</html:p>
<html:p>NCD</html:p>
<html:p>GENE ASSOCIATION: </html:p>
</notes>
<listOfReactants>
<speciesReference species="M_acrn_x" stoichiometry="1"/>
</listOfReactants>
<listOfProducts>
<speciesReference species="M_acrn_c" stoichiometry="1"/>
</listOfProducts>
<kineticLaw>
<math xmlns="http://www.w3.org/1998/Math/MathML">
<ci>FLUX_VALUE</ci>
</math>
<listOfParameters>
<parameter id="LOWER_BOUND" value="0" units="mmol_per_gDW_per_hr"/>
<parameter id="UPPER_BOUND" value="999999" units="mmol_per_gDW_per_hr"/>
<parameter id="OBJECTIVE_COEFFICIENT" value="0" />
<parameter id="FLUX_VALUE" value="0" units="mmol_per_gDW_per_hr"/>
</listOfParameters>
</kineticLaw>
</reaction>
<reaction id="R_ACS" name="acetyl-CoA synthetase" reversible="false">
<notes>
<html:p>Abbreviation: R_ACS</html:p>
<html:p>Synonyms: _0</html:p>
<html:p>EC Number: 6.2.1.1</html:p>
<html:p>SUBSYSTEM: Pyruvate Metabolism</html:p>
<html:p>Equation: [c] : ac + atp + coa --&gt; accoa + amp + ppi</html:p>
<html:p>Confidence Level: 0</html:p>
<html:p>GENE ASSOCIATION: (YLR153C)</html:p>
</notes>
<listOfReactants>
<speciesReference species="M_ac_c" stoichiometry="1"/>
<speciesReference species="M_atp_c" stoichiometry="1"/>
<speciesReference species="M_coa_c" stoichiometry="1"/>
</listOfReactants>
<listOfProducts>
<speciesReference species="M_accoa_c" stoichiometry="1"/>
<speciesReference species="M_amp_c" stoichiometry="1"/>
<speciesReference species="M_ppi_c" stoichiometry="1"/>
</listOfProducts>
<kineticLaw>
<math xmlns="http://www.w3.org/1998/Math/MathML">
<ci>FLUX_VALUE</ci>
</math>
<listOfParameters>
<parameter id="LOWER_BOUND" value="0" units="mmol_per_gDW_per_hr"/>
<parameter id="UPPER_BOUND" value="999999" units="mmol_per_gDW_per_hr"/>
<parameter id="OBJECTIVE_COEFFICIENT" value="0" />
<parameter id="FLUX_VALUE" value="0" units="mmol_per_gDW_per_hr"/>
</listOfParameters>
</kineticLaw>
</reaction>
<reaction id="R_ACSm" name="acetyl-CoA synthetase" reversible="false">
<notes>
<html:p>Abbreviation: R_ACSm</html:p>
<html:p>Synonyms: _0</html:p>
<html:p>EC Number: 6.2.1.1</html:p>
<html:p>SUBSYSTEM: Pyruvate Metabolism</html:p>
<html:p>Equation: [m] : ac + atp + coa --&gt; accoa + amp + ppi</html:p>
<html:p>Confidence Level: 0</html:p>
<html:p>IF</html:p>
<html:p>GENE ASSOCIATION: (YAL054C)</html:p>
</notes>
<listOfReactants>
<speciesReference species="M_ac_m" stoichiometry="1"/>
<speciesReference species="M_atp_m" stoichiometry="1"/>
<speciesReference species="M_coa_m" stoichiometry="1"/>
</listOfReactants>
<listOfProducts>
<speciesReference species="M_accoa_m" stoichiometry="1"/>
<speciesReference species="M_amp_m" stoichiometry="1"/>
<speciesReference species="M_ppi_m" stoichiometry="1"/>
</listOfProducts>
<kineticLaw>
<math xmlns="http://www.w3.org/1998/Math/MathML">
<ci>FLUX_VALUE</ci>
</math>
<listOfParameters>
<parameter id="LOWER_BOUND" value="0" units="mmol_per_gDW_per_hr"/>
<parameter id="UPPER_BOUND" value="999999" units="mmol_per_gDW_per_hr"/>
<parameter id="OBJECTIVE_COEFFICIENT" value="0" />
<parameter id="FLUX_VALUE" value="0" units="mmol_per_gDW_per_hr"/>
</listOfParameters>
</kineticLaw>
</reaction>
<reaction id="R_ACSp" name="acetyl-CoA synthetase" reversible="false">
<notes>
<html:p>Abbreviation: R_ACSp</html:p>
<html:p>Synonyms: _0</html:p>
<html:p>EC Number: 6.2.1.1</html:p>
<html:p>SUBSYSTEM: Pyruvate Metabolism</html:p>
<html:p>Equation: [x] : ac + atp + coa --&gt; accoa + amp + ppi</html:p>
<html:p>Confidence Level: 0</html:p>
<html:p>NCD</html:p>
<html:p>GENE ASSOCIATION: (YAL054C)</html:p>
</notes>
<listOfReactants>
<speciesReference species="M_ac_x" stoichiometry="1"/>
<speciesReference species="M_atp_x" stoichiometry="1"/>
<speciesReference species="M_coa_x" stoichiometry="1"/>
</listOfReactants>
<listOfProducts>
<speciesReference species="M_accoa_x" stoichiometry="1"/>
<speciesReference species="M_amp_x" stoichiometry="1"/>
<speciesReference species="M_ppi_x" stoichiometry="1"/>
</listOfProducts>
<kineticLaw>
<math xmlns="http://www.w3.org/1998/Math/MathML">
<ci>FLUX_VALUE</ci>
</math>
<listOfParameters>
<parameter id="LOWER_BOUND" value="0" units="mmol_per_gDW_per_hr"/>
<parameter id="UPPER_BOUND" value="999999" units="mmol_per_gDW_per_hr"/>
<parameter id="OBJECTIVE_COEFFICIENT" value="0" />
<parameter id="FLUX_VALUE" value="0" units="mmol_per_gDW_per_hr"/>
</listOfParameters>
</kineticLaw>
</reaction>
<reaction id="R_ACt2r" name="acetate reversible transport via proton symport" reversible="true">
<notes>
<html:p>Abbreviation: R_ACt2r</html:p>
<html:p>Synonyms: _0</html:p>
<html:p>SUBSYSTEM: Transport, Extracellular</html:p>
<html:p>Equation: ac[e] + h[e] &lt;==&gt; ac[c] + h[c]</html:p>
<html:p>Confidence Level: 0</html:p>
<html:p>NCD</html:p>
<html:p>GENE ASSOCIATION: (YCR032W)</html:p>
</notes>
<listOfReactants>
<speciesReference species="M_ac_e" stoichiometry="1"/>
<speciesReference species="M_h_e" stoichiometry="1"/>
</listOfReactants>
<listOfProducts>
<speciesReference species="M_ac_c" stoichiometry="1"/>
<speciesReference species="M_h_c" stoichiometry="1"/>
</listOfProducts>
<kineticLaw>
<math xmlns="http://www.w3.org/1998/Math/MathML">
<ci>FLUX_VALUE</ci>
</math>
<listOfParameters>
<parameter id="LOWER_BOUND" value="-999999" units="mmol_per_gDW_per_hr"/>
<parameter id="UPPER_BOUND" value="999999" units="mmol_per_gDW_per_hr"/>
<parameter id="OBJECTIVE_COEFFICIENT" value="0" />
<parameter id="FLUX_VALUE" value="0" units="mmol_per_gDW_per_hr"/>
</listOfParameters>
</kineticLaw>
</reaction>
<reaction id="R_ACtm" name="acetate transport, mitochondrial" reversible="true">
<notes>
<html:p>Abbreviation: R_ACtm</html:p>
<html:p>Synonyms: _0</html:p>
<html:p>SUBSYSTEM: Transport, Mitochondrial</html:p>
<html:p>Equation: ac[c] &lt;==&gt; ac[m]</html:p>
<html:p>Confidence Level: 0</html:p>
<html:p>inferred
IF</html:p>
<html:p>GENE ASSOCIATION: </html:p>
</notes>
<listOfReactants>
<speciesReference species="M_ac_c" stoichiometry="1"/>
</listOfReactants>
<listOfProducts>
<speciesReference species="M_ac_m" stoichiometry="1"/>
</listOfProducts>
<kineticLaw>
<math xmlns="http://www.w3.org/1998/Math/MathML">
<ci>FLUX_VALUE</ci>
</math>
<listOfParameters>
<parameter id="LOWER_BOUND" value="-999999" units="mmol_per_gDW_per_hr"/>
<parameter id="UPPER_BOUND" value="999999" units="mmol_per_gDW_per_hr"/>
<parameter id="OBJECTIVE_COEFFICIENT" value="0" />
<parameter id="FLUX_VALUE" value="0" units="mmol_per_gDW_per_hr"/>
</listOfParameters>
</kineticLaw>
</reaction>
<reaction id="R_ACtp" name="acetate transport, peroxisomal" reversible="true">
<notes>
<html:p>Abbreviation: R_ACtp</html:p>
<html:p>Synonyms: _0</html:p>
<html:p>SUBSYSTEM: Transport, Peroxisomal</html:p>
<html:p>Equation: ac[c] &lt;==&gt; ac[x]</html:p>
<html:p>Confidence Level: 0</html:p>
<html:p>NCD</html:p>
<html:p>GENE ASSOCIATION: </html:p>
</notes>
<listOfReactants>
<speciesReference species="M_ac_c" stoichiometry="1"/>
</listOfReactants>
<listOfProducts>
<speciesReference species="M_ac_x" stoichiometry="1"/>
</listOfProducts>
<kineticLaw>
<math xmlns="http://www.w3.org/1998/Math/MathML">
<ci>FLUX_VALUE</ci>
</math>
<listOfParameters>
<parameter id="LOWER_BOUND" value="-999999" units="mmol_per_gDW_per_hr"/>
<parameter id="UPPER_BOUND" value="999999" units="mmol_per_gDW_per_hr"/>
<parameter id="OBJECTIVE_COEFFICIENT" value="0" />
<parameter id="FLUX_VALUE" value="0" units="mmol_per_gDW_per_hr"/>
</listOfParameters>
</kineticLaw>
</reaction>
<reaction id="R_ADA" name="Adenosine deaminase" reversible="false">
<notes>
<html:p>Abbreviation: R_ADA</html:p>
<html:p>Synonyms: _0</html:p>
<html:p>EC Number: 3.5.4.4</html:p>
<html:p>SUBSYSTEM: Nucleotide Salvage Pathway</html:p>
<html:p>Equation: [c] : adn + h + h2o --&gt; ins + nh4</html:p>
<html:p>Confidence Level: 0</html:p>
<html:p>Added EC- JLR</html:p>
<html:p>GENE ASSOCIATION: (YNL141W)</html:p>
</notes>
<listOfReactants>
<speciesReference species="M_adn_c" stoichiometry="1"/>
<speciesReference species="M_h_c" stoichiometry="1"/>
<speciesReference species="M_h2o_c" stoichiometry="1"/>
</listOfReactants>
<listOfProducts>
<speciesReference species="M_ins_c" stoichiometry="1"/>
<speciesReference species="M_nh4_c" stoichiometry="1"/>
</listOfProducts>
<kineticLaw>
<math xmlns="http://www.w3.org/1998/Math/MathML">
<ci>FLUX_VALUE</ci>
</math>
<listOfParameters>
<parameter id="LOWER_BOUND" value="0" units="mmol_per_gDW_per_hr"/>
<parameter id="UPPER_BOUND" value="999999" units="mmol_per_gDW_per_hr"/>
<parameter id="OBJECTIVE_COEFFICIENT" value="0" />
<parameter id="FLUX_VALUE" value="0" units="mmol_per_gDW_per_hr"/>
</listOfParameters>
</kineticLaw>
</reaction>
<reaction id="R_ADCL" name="_4-aminobenzoate synthase" reversible="false">
<notes>
<html:p>Abbreviation: R_ADCL</html:p>
<html:p>Synonyms: _1</html:p>
<html:p>SUBSYSTEM: Folate Metabolism</html:p>
<html:p>Equation: [c] : 4adcho --&gt; 4abz + h + pyr</html:p>
<html:p>Confidence Level: 0</html:p>
<html:p>Not in IUBMB. No EC
EC: 4.1.3.38 IT</html:p>
<html:p>GENE ASSOCIATION: </html:p>
</notes>
<listOfReactants>
<speciesReference species="M_4adcho_c" stoichiometry="1"/>
</listOfReactants>
<listOfProducts>
<speciesReference species="M_4abz_c" stoichiometry="1"/>
<speciesReference species="M_h_c" stoichiometry="1"/>
<speciesReference species="M_pyr_c" stoichiometry="1"/>
</listOfProducts>
<kineticLaw>
<math xmlns="http://www.w3.org/1998/Math/MathML">
<ci>FLUX_VALUE</ci>
</math>
<listOfParameters>
<parameter id="LOWER_BOUND" value="0" units="mmol_per_gDW_per_hr"/>
<parameter id="UPPER_BOUND" value="999999" units="mmol_per_gDW_per_hr"/>
<parameter id="OBJECTIVE_COEFFICIENT" value="0" />
<parameter id="FLUX_VALUE" value="0" units="mmol_per_gDW_per_hr"/>
</listOfParameters>
</kineticLaw>
</reaction>
<reaction id="R_ADCS" name="_4-amino-4-deoxychorismate synthase" reversible="false">
<notes>
<html:p>Abbreviation: R_ADCS</html:p>
<html:p>Synonyms: _0</html:p>
<html:p>SUBSYSTEM: Folate Metabolism</html:p>
<html:p>Equation: [c] : chor + gln-L --&gt; 4adcho + glu-L</html:p>
<html:p>Confidence Level: 0</html:p>
<html:p>Not in IUBMB. No EC</html:p>
<html:p>GENE ASSOCIATION: (YNR033W)</html:p>
</notes>
<listOfReactants>
<speciesReference species="M_chor_c" stoichiometry="1"/>
<speciesReference species="M_gln_DASH_L_c" stoichiometry="1"/>
</listOfReactants>
<listOfProducts>
<speciesReference species="M_4adcho_c" stoichiometry="1"/>
<speciesReference species="M_glu_DASH_L_c" stoichiometry="1"/>
</listOfProducts>
<kineticLaw>
<math xmlns="http://www.w3.org/1998/Math/MathML">
<ci>FLUX_VALUE</ci>
</math>
<listOfParameters>
<parameter id="LOWER_BOUND" value="0" units="mmol_per_gDW_per_hr"/>
<parameter id="UPPER_BOUND" value="999999" units="mmol_per_gDW_per_hr"/>
<parameter id="OBJECTIVE_COEFFICIENT" value="0" />
<parameter id="FLUX_VALUE" value="0" units="mmol_per_gDW_per_hr"/>
</listOfParameters>
</kineticLaw>
</reaction>
<reaction id="R_ADD" name="adenine deaminase" reversible="false">
<notes>
<html:p>Abbreviation: R_ADD</html:p>
<html:p>Synonyms: _0</html:p>
<html:p>EC Number: 3.5.4.2</html:p>
<html:p>SUBSYSTEM: Nucleotide Salvage Pathway</html:p>
<html:p>Equation: [c] : ade + h + h2o --&gt; hxan + nh4</html:p>
<html:p>Confidence Level: 0</html:p>
<html:p>note:  reaction also occures spontaneously - oxidative deaminination  (MKA)</html:p>
<html:p>GENE ASSOCIATION: (YNL141W)</html:p>
</notes>
<listOfReactants>
<speciesReference species="M_ade_c" stoichiometry="1"/>
<speciesReference species="M_h_c" stoichiometry="1"/>
<speciesReference species="M_h2o_c" stoichiometry="1"/>
</listOfReactants>
<listOfProducts>
<speciesReference species="M_hxan_c" stoichiometry="1"/>
<speciesReference species="M_nh4_c" stoichiometry="1"/>
</listOfProducts>
<kineticLaw>
<math xmlns="http://www.w3.org/1998/Math/MathML">
<ci>FLUX_VALUE</ci>
</math>
<listOfParameters>
<parameter id="LOWER_BOUND" value="0" units="mmol_per_gDW_per_hr"/>
<parameter id="UPPER_BOUND" value="999999" units="mmol_per_gDW_per_hr"/>
<parameter id="OBJECTIVE_COEFFICIENT" value="0" />
<parameter id="FLUX_VALUE" value="0" units="mmol_per_gDW_per_hr"/>
</listOfParameters>
</kineticLaw>
</reaction>
<reaction id="R_ADEt2" name="adenine transport in via proton symport" reversible="false">
<notes>
<html:p>Abbreviation: R_ADEt2</html:p>
<html:p>Synonyms: _0</html:p>
<html:p>SUBSYSTEM: Transport, Extracellular</html:p>
<html:p>Equation: ade[e] + h[e] --&gt; ade[c] + h[c]</html:p>
<html:p>Confidence Level: 0</html:p>
<html:p>GENE ASSOCIATION: (YER060W-A) or (YER056C) or (YGL186C) or (YER060W)</html:p>
</notes>
<listOfReactants>
<speciesReference species="M_ade_e" stoichiometry="1"/>
<speciesReference species="M_h_e" stoichiometry="1"/>
</listOfReactants>
<listOfProducts>
<speciesReference species="M_ade_c" stoichiometry="1"/>
<speciesReference species="M_h_c" stoichiometry="1"/>
</listOfProducts>
<kineticLaw>
<math xmlns="http://www.w3.org/1998/Math/MathML">
<ci>FLUX_VALUE</ci>
</math>
<listOfParameters>
<parameter id="LOWER_BOUND" value="0" units="mmol_per_gDW_per_hr"/>
<parameter id="UPPER_BOUND" value="999999" units="mmol_per_gDW_per_hr"/>
<parameter id="OBJECTIVE_COEFFICIENT" value="0" />
<parameter id="FLUX_VALUE" value="0" units="mmol_per_gDW_per_hr"/>
</listOfParameters>
</kineticLaw>
</reaction>
<reaction id="R_ADEtm" name="adenine reversible transport, mitochondria" reversible="true">
<notes>
<html:p>Abbreviation: R_ADEtm</html:p>
<html:p>Synonyms: _0</html:p>
<html:p>SUBSYSTEM: Transport, Mitochondrial</html:p>
<html:p>Equation: ade[c] &lt;==&gt; ade[m]</html:p>
<html:p>Confidence Level: 0</html:p>
<html:p>NCD</html:p>
<html:p>GENE ASSOCIATION: </html:p>
</notes>
<listOfReactants>
<speciesReference species="M_ade_c" stoichiometry="1"/>
</listOfReactants>
<listOfProducts>
<speciesReference species="M_ade_m" stoichiometry="1"/>
</listOfProducts>
<kineticLaw>
<math xmlns="http://www.w3.org/1998/Math/MathML">
<ci>FLUX_VALUE</ci>
</math>
<listOfParameters>
<parameter id="LOWER_BOUND" value="-999999" units="mmol_per_gDW_per_hr"/>
<parameter id="UPPER_BOUND" value="999999" units="mmol_per_gDW_per_hr"/>
<parameter id="OBJECTIVE_COEFFICIENT" value="0" />
<parameter id="FLUX_VALUE" value="0" units="mmol_per_gDW_per_hr"/>
</listOfParameters>
</kineticLaw>
</reaction>
<reaction id="R_ADHAPR_SC" name="acyldihydroxyacetonephosphate reductase, yeast-specific" reversible="false">
<notes>
<html:p>Abbreviation: R_ADHAPR_SC</html:p>
<html:p>Synonyms: _0</html:p>
<html:p>SUBSYSTEM: Phospholipid Biosynthesis</html:p>
<html:p>Equation: [c] : (0.01) 1agly3p_SC + h + nadph --&gt; (0.01) 1ag3p_SC + nadp</html:p>
<html:p>Confidence Level: 0</html:p>
<html:p>NCD</html:p>
<html:p>GENE ASSOCIATION: </html:p>
</notes>
<listOfReactants>
<speciesReference species="M_1agly3p_SC_c" stoichiometry="0.01"/>
<speciesReference species="M_h_c" stoichiometry="1"/>
<speciesReference species="M_nadph_c" stoichiometry="1"/>
</listOfReactants>
<listOfProducts>
<speciesReference species="M_1ag3p_SC_c" stoichiometry="0.01"/>
<speciesReference species="M_nadp_c" stoichiometry="1"/>
</listOfProducts>
<kineticLaw>
<math xmlns="http://www.w3.org/1998/Math/MathML">
<ci>FLUX_VALUE</ci>
</math>
<listOfParameters>
<parameter id="LOWER_BOUND" value="0" units="mmol_per_gDW_per_hr"/>
<parameter id="UPPER_BOUND" value="999999" units="mmol_per_gDW_per_hr"/>
<parameter id="OBJECTIVE_COEFFICIENT" value="0" />
<parameter id="FLUX_VALUE" value="0" units="mmol_per_gDW_per_hr"/>
</listOfParameters>
</kineticLaw>
</reaction>
<reaction id="R_ADK1" name="adenylate kinase" reversible="true">
<notes>
<html:p>Abbreviation: R_ADK1</html:p>
<html:p>Synonyms: _0</html:p>
<html:p>EC Number: 2.7.4.3</html:p>
<html:p>SUBSYSTEM: Nucleotide Salvage Pathway</html:p>
<html:p>Equation: [c] : amp + atp &lt;==&gt; (2) adp</html:p>
<html:p>Confidence Level: 0</html:p>
<html:p>Inorganic triphosphate can also act as donor</html:p>
<html:p>GENE ASSOCIATION: (YDR226W)</html:p>
</notes>
<listOfReactants>
<speciesReference species="M_amp_c" stoichiometry="1"/>
<speciesReference species="M_atp_c" stoichiometry="1"/>
</listOfReactants>
<listOfProducts>
<speciesReference species="M_adp_c" stoichiometry="2"/>
</listOfProducts>
<kineticLaw>
<math xmlns="http://www.w3.org/1998/Math/MathML">
<ci>FLUX_VALUE</ci>
</math>
<listOfParameters>
<parameter id="LOWER_BOUND" value="-999999" units="mmol_per_gDW_per_hr"/>
<parameter id="UPPER_BOUND" value="999999" units="mmol_per_gDW_per_hr"/>
<parameter id="OBJECTIVE_COEFFICIENT" value="0" />
<parameter id="FLUX_VALUE" value="0" units="mmol_per_gDW_per_hr"/>
</listOfParameters>
</kineticLaw>
</reaction>
<reaction id="R_ADK1m" name="adenylate kinase, mitochondrial" reversible="true">
<notes>
<html:p>Abbreviation: R_ADK1m</html:p>
<html:p>Synonyms: _0</html:p>
<html:p>EC Number: 2.7.4.3</html:p>
<html:p>SUBSYSTEM: Nucleotide Salvage Pathway</html:p>
<html:p>Equation: [m] : amp + atp &lt;==&gt; (2) adp</html:p>
<html:p>Confidence Level: 0</html:p>
<html:p>NCD</html:p>
<html:p>GENE ASSOCIATION: (YER170W)</html:p>
</notes>
<listOfReactants>
<speciesReference species="M_amp_m" stoichiometry="1"/>
<speciesReference species="M_atp_m" stoichiometry="1"/>
</listOfReactants>
<listOfProducts>
<speciesReference species="M_adp_m" stoichiometry="2"/>
</listOfProducts>
<kineticLaw>
<math xmlns="http://www.w3.org/1998/Math/MathML">
<ci>FLUX_VALUE</ci>
</math>
<listOfParameters>
<parameter id="LOWER_BOUND" value="-999999" units="mmol_per_gDW_per_hr"/>
<parameter id="UPPER_BOUND" value="999999" units="mmol_per_gDW_per_hr"/>
<parameter id="OBJECTIVE_COEFFICIENT" value="0" />
<parameter id="FLUX_VALUE" value="0" units="mmol_per_gDW_per_hr"/>
</listOfParameters>
</kineticLaw>
</reaction>
<reaction id="R_ADK3" name="adentylate kinase (GTP)" reversible="true">
<notes>
<html:p>Abbreviation: R_ADK3</html:p>
<html:p>Synonyms: _0</html:p>
<html:p>SUBSYSTEM: Nucleotide Salvage Pathway</html:p>
<html:p>Equation: [c] : amp + gtp &lt;==&gt; adp + gdp</html:p>
<html:p>Confidence Level: 0</html:p>
<html:p>JLR</html:p>
<html:p>GENE ASSOCIATION: (YDR226W)</html:p>
</notes>
<listOfReactants>
<speciesReference species="M_amp_c" stoichiometry="1"/>
<speciesReference species="M_gtp_c" stoichiometry="1"/>
</listOfReactants>
<listOfProducts>
<speciesReference species="M_adp_c" stoichiometry="1"/>
<speciesReference species="M_gdp_c" stoichiometry="1"/>
</listOfProducts>
<kineticLaw>
<math xmlns="http://www.w3.org/1998/Math/MathML">
<ci>FLUX_VALUE</ci>
</math>
<listOfParameters>
<parameter id="LOWER_BOUND" value="-999999" units="mmol_per_gDW_per_hr"/>
<parameter id="UPPER_BOUND" value="999999" units="mmol_per_gDW_per_hr"/>
<parameter id="OBJECTIVE_COEFFICIENT" value="0" />
<parameter id="FLUX_VALUE" value="0" units="mmol_per_gDW_per_hr"/>
</listOfParameters>
</kineticLaw>
</reaction>
<reaction id="R_ADK3m" name="adentylate kinase (GTP)" reversible="true">
<notes>
<html:p>Abbreviation: R_ADK3m</html:p>
<html:p>Synonyms: _0</html:p>
<html:p>SUBSYSTEM: Nucleotide Salvage Pathway</html:p>
<html:p>Equation: [m] : amp + gtp &lt;==&gt; adp + gdp</html:p>
<html:p>Confidence Level: 0</html:p>
<html:p>NCD</html:p>
<html:p>GENE ASSOCIATION: (YER170W)</html:p>
</notes>
<listOfReactants>
<speciesReference species="M_amp_m" stoichiometry="1"/>
<speciesReference species="M_gtp_m" stoichiometry="1"/>
</listOfReactants>
<listOfProducts>
<speciesReference species="M_adp_m" stoichiometry="1"/>
<speciesReference species="M_gdp_m" stoichiometry="1"/>
</listOfProducts>
<kineticLaw>
<math xmlns="http://www.w3.org/1998/Math/MathML">
<ci>FLUX_VALUE</ci>
</math>
<listOfParameters>
<parameter id="LOWER_BOUND" value="-999999" units="mmol_per_gDW_per_hr"/>
<parameter id="UPPER_BOUND" value="999999" units="mmol_per_gDW_per_hr"/>
<parameter id="OBJECTIVE_COEFFICIENT" value="0" />
<parameter id="FLUX_VALUE" value="0" units="mmol_per_gDW_per_hr"/>
</listOfParameters>
</kineticLaw>
</reaction>
<reaction id="R_ADK4" name="adentylate kinase (ITP)" reversible="true">
<notes>
<html:p>Abbreviation: R_ADK4</html:p>
<html:p>Synonyms: _0</html:p>
<html:p>SUBSYSTEM: Nucleotide Salvage Pathway</html:p>
<html:p>Equation: [c] : amp + itp &lt;==&gt; adp + idp</html:p>
<html:p>Confidence Level: 0</html:p>
<html:p>JLR</html:p>
<html:p>GENE ASSOCIATION: (YDR226W)</html:p>
</notes>
<listOfReactants>
<speciesReference species="M_amp_c" stoichiometry="1"/>
<speciesReference species="M_itp_c" stoichiometry="1"/>
</listOfReactants>
<listOfProducts>
<speciesReference species="M_adp_c" stoichiometry="1"/>
<speciesReference species="M_idp_c" stoichiometry="1"/>
</listOfProducts>
<kineticLaw>
<math xmlns="http://www.w3.org/1998/Math/MathML">
<ci>FLUX_VALUE</ci>
</math>
<listOfParameters>
<parameter id="LOWER_BOUND" value="-999999" units="mmol_per_gDW_per_hr"/>
<parameter id="UPPER_BOUND" value="999999" units="mmol_per_gDW_per_hr"/>
<parameter id="OBJECTIVE_COEFFICIENT" value="0" />
<parameter id="FLUX_VALUE" value="0" units="mmol_per_gDW_per_hr"/>
</listOfParameters>
</kineticLaw>
</reaction>
<reaction id="R_ADK4m" name="adentylate kinase (ITP), mitochondrial" reversible="true">
<notes>
<html:p>Abbreviation: R_ADK4m</html:p>
<html:p>Synonyms: _0</html:p>
<html:p>EC Number: 2.7.4.3</html:p>
<html:p>SUBSYSTEM: Nucleotide Salvage Pathway</html:p>
<html:p>Equation: [m] : amp + itp &lt;==&gt; adp + idp</html:p>
<html:p>Confidence Level: 0</html:p>
<html:p>NCD</html:p>
<html:p>GENE ASSOCIATION: (YER170W)</html:p>
</notes>
<listOfReactants>
<speciesReference species="M_amp_m" stoichiometry="1"/>
<speciesReference species="M_itp_m" stoichiometry="1"/>
</listOfReactants>
<listOfProducts>
<speciesReference species="M_adp_m" stoichiometry="1"/>
<speciesReference species="M_idp_m" stoichiometry="1"/>
</listOfProducts>
<kineticLaw>
<math xmlns="http://www.w3.org/1998/Math/MathML">
<ci>FLUX_VALUE</ci>
</math>
<listOfParameters>
<parameter id="LOWER_BOUND" value="-999999" units="mmol_per_gDW_per_hr"/>
<parameter id="UPPER_BOUND" value="999999" units="mmol_per_gDW_per_hr"/>
<parameter id="OBJECTIVE_COEFFICIENT" value="0" />
<parameter id="FLUX_VALUE" value="0" units="mmol_per_gDW_per_hr"/>
</listOfParameters>
</kineticLaw>
</reaction>
<reaction id="R_ADMDC" name="adenosylmethionine decarboxylase" reversible="false">
<notes>
<html:p>Abbreviation: R_ADMDC</html:p>
<html:p>Synonyms: _0</html:p>
<html:p>EC Number: 4.1.1.50</html:p>
<html:p>SUBSYSTEM: Arginine and Proline Metabolism</html:p>
<html:p>Equation: [c] : amet + h --&gt; ametam + co2</html:p>
<html:p>Confidence Level: 0</html:p>
<html:p>GENE ASSOCIATION: (YOL052C)</html:p>
</notes>
<listOfReactants>
<speciesReference species="M_amet_c" stoichiometry="1"/>
<speciesReference species="M_h_c" stoichiometry="1"/>
</listOfReactants>
<listOfProducts>
<speciesReference species="M_ametam_c" stoichiometry="1"/>
<speciesReference species="M_co2_c" stoichiometry="1"/>
</listOfProducts>
<kineticLaw>
<math xmlns="http://www.w3.org/1998/Math/MathML">
<ci>FLUX_VALUE</ci>
</math>
<listOfParameters>
<parameter id="LOWER_BOUND" value="0" units="mmol_per_gDW_per_hr"/>
<parameter id="UPPER_BOUND" value="999999" units="mmol_per_gDW_per_hr"/>
<parameter id="OBJECTIVE_COEFFICIENT" value="0" />
<parameter id="FLUX_VALUE" value="0" units="mmol_per_gDW_per_hr"/>
</listOfParameters>
</kineticLaw>
</reaction>
<reaction id="R_ADNCYC" name="adenylate cyclase" reversible="false">
<notes>
<html:p>Abbreviation: R_ADNCYC</html:p>
<html:p>Synonyms: _3</html:p>
<html:p>EC Number: 4.6.1.1</html:p>
<html:p>SUBSYSTEM: Purine and Pyrimidine Biosynthesis</html:p>
<html:p>Equation: [c] : atp --&gt; camp + ppi</html:p>
<html:p>Confidence Level: 0</html:p>
<html:p>JLR</html:p>
<html:p>GENE ASSOCIATION: (YJL005W)</html:p>
</notes>
<listOfReactants>
<speciesReference species="M_atp_c" stoichiometry="1"/>
</listOfReactants>
<listOfProducts>
<speciesReference species="M_camp_c" stoichiometry="1"/>
<speciesReference species="M_ppi_c" stoichiometry="1"/>
</listOfProducts>
<kineticLaw>
<math xmlns="http://www.w3.org/1998/Math/MathML">
<ci>FLUX_VALUE</ci>
</math>
<listOfParameters>
<parameter id="LOWER_BOUND" value="0" units="mmol_per_gDW_per_hr"/>
<parameter id="UPPER_BOUND" value="999999" units="mmol_per_gDW_per_hr"/>
<parameter id="OBJECTIVE_COEFFICIENT" value="0" />
<parameter id="FLUX_VALUE" value="0" units="mmol_per_gDW_per_hr"/>
</listOfParameters>
</kineticLaw>
</reaction>
<reaction id="R_ADNK1" name="adenosine kinase" reversible="false">
<notes>
<html:p>Abbreviation: R_ADNK1</html:p>
<html:p>Synonyms: _0</html:p>
<html:p>EC Number: 2.7.1.20</html:p>
<html:p>SUBSYSTEM: Nucleotide Salvage Pathway</html:p>
<html:p>Equation: [c] : adn + atp --&gt; adp + amp + h</html:p>
<html:p>Confidence Level: 0</html:p>
<html:p>_2-Aminoadenosine can also act as acceptor</html:p>
<html:p>GENE ASSOCIATION: (YJR105W)</html:p>
</notes>
<listOfReactants>
<speciesReference species="M_adn_c" stoichiometry="1"/>
<speciesReference species="M_atp_c" stoichiometry="1"/>
</listOfReactants>
<listOfProducts>
<speciesReference species="M_adp_c" stoichiometry="1"/>
<speciesReference species="M_amp_c" stoichiometry="1"/>
<speciesReference species="M_h_c" stoichiometry="1"/>
</listOfProducts>
<kineticLaw>
<math xmlns="http://www.w3.org/1998/Math/MathML">
<ci>FLUX_VALUE</ci>
</math>
<listOfParameters>
<parameter id="LOWER_BOUND" value="0" units="mmol_per_gDW_per_hr"/>
<parameter id="UPPER_BOUND" value="999999" units="mmol_per_gDW_per_hr"/>
<parameter id="OBJECTIVE_COEFFICIENT" value="0" />
<parameter id="FLUX_VALUE" value="0" units="mmol_per_gDW_per_hr"/>
</listOfParameters>
</kineticLaw>
</reaction>
<reaction id="R_ADNUC" name="adenosine hydrolase" reversible="false">
<notes>
<html:p>Abbreviation: R_ADNUC</html:p>
<html:p>Synonyms: _0</html:p>
<html:p>EC Number: 3.2.2.8</html:p>
<html:p>SUBSYSTEM: Nucleotide Salvage Pathway</html:p>
<html:p>Equation: [c] : adn + h2o --&gt; ade + rib-D</html:p>
<html:p>Confidence Level: 0</html:p>
<html:p>tv
D or L-ribose</html:p>
<html:p>GENE ASSOCIATION: (YDR400W)</html:p>
</notes>
<listOfReactants>
<speciesReference species="M_adn_c" stoichiometry="1"/>
<speciesReference species="M_h2o_c" stoichiometry="1"/>
</listOfReactants>
<listOfProducts>
<speciesReference species="M_ade_c" stoichiometry="1"/>
<speciesReference species="M_rib_DASH_D_c" stoichiometry="1"/>
</listOfProducts>
<kineticLaw>
<math xmlns="http://www.w3.org/1998/Math/MathML">
<ci>FLUX_VALUE</ci>
</math>
<listOfParameters>
<parameter id="LOWER_BOUND" value="0" units="mmol_per_gDW_per_hr"/>
<parameter id="UPPER_BOUND" value="999999" units="mmol_per_gDW_per_hr"/>
<parameter id="OBJECTIVE_COEFFICIENT" value="0" />
<parameter id="FLUX_VALUE" value="0" units="mmol_per_gDW_per_hr"/>
</listOfParameters>
</kineticLaw>
</reaction>
<reaction id="R_ADNt2" name="adenosine transport in via proton symport" reversible="false">
<notes>
<html:p>Abbreviation: R_ADNt2</html:p>
<html:p>Synonyms: _0</html:p>
<html:p>SUBSYSTEM: Transport, Extracellular</html:p>
<html:p>Equation: adn[e] + h[e] --&gt; adn[c] + h[c]</html:p>
<html:p>Confidence Level: 0</html:p>
<html:p>GENE ASSOCIATION: </html:p>
</notes>
<listOfReactants>
<speciesReference species="M_adn_e" stoichiometry="1"/>
<speciesReference species="M_h_e" stoichiometry="1"/>
</listOfReactants>
<listOfProducts>
<speciesReference species="M_adn_c" stoichiometry="1"/>
<speciesReference species="M_h_c" stoichiometry="1"/>
</listOfProducts>
<kineticLaw>
<math xmlns="http://www.w3.org/1998/Math/MathML">
<ci>FLUX_VALUE</ci>
</math>
<listOfParameters>
<parameter id="LOWER_BOUND" value="0" units="mmol_per_gDW_per_hr"/>
<parameter id="UPPER_BOUND" value="999999" units="mmol_per_gDW_per_hr"/>
<parameter id="OBJECTIVE_COEFFICIENT" value="0" />
<parameter id="FLUX_VALUE" value="0" units="mmol_per_gDW_per_hr"/>
</listOfParameters>
</kineticLaw>
</reaction>
<reaction id="R_ADPT" name="adenine phosphoribosyltransferase" reversible="false">
<notes>
<html:p>Abbreviation: R_ADPT</html:p>
<html:p>Synonyms: _0</html:p>
<html:p>EC Number: 2.4.2.7</html:p>
<html:p>SUBSYSTEM: Nucleotide Salvage Pathway</html:p>
<html:p>Equation: [c] : ade + prpp --&gt; amp + ppi</html:p>
<html:p>Confidence Level: 0</html:p>
<html:p>GENE ASSOCIATION: (YML022W) or (YDR441C)</html:p>
</notes>
<listOfReactants>
<speciesReference species="M_ade_c" stoichiometry="1"/>
<speciesReference species="M_prpp_c" stoichiometry="1"/>
</listOfReactants>
<listOfProducts>
<speciesReference species="M_amp_c" stoichiometry="1"/>
<speciesReference species="M_ppi_c" stoichiometry="1"/>
</listOfProducts>
<kineticLaw>
<math xmlns="http://www.w3.org/1998/Math/MathML">
<ci>FLUX_VALUE</ci>
</math>
<listOfParameters>
<parameter id="LOWER_BOUND" value="0" units="mmol_per_gDW_per_hr"/>
<parameter id="UPPER_BOUND" value="999999" units="mmol_per_gDW_per_hr"/>
<parameter id="OBJECTIVE_COEFFICIENT" value="0" />
<parameter id="FLUX_VALUE" value="0" units="mmol_per_gDW_per_hr"/>
</listOfParameters>
</kineticLaw>
</reaction>
<reaction id="R_ADSK" name="adenylyl-sulfate kinase" reversible="false">
<notes>
<html:p>Abbreviation: R_ADSK</html:p>
<html:p>Synonyms: _0</html:p>
<html:p>EC Number: 2.7.1.25</html:p>
<html:p>SUBSYSTEM: Cysteine Metabolism</html:p>
<html:p>Equation: [c] : aps + atp --&gt; adp + h + paps</html:p>
<html:p>Confidence Level: 0</html:p>
<html:p>GENE ASSOCIATION: (YKL001C)</html:p>
</notes>
<listOfReactants>
<speciesReference species="M_aps_c" stoichiometry="1"/>
<speciesReference species="M_atp_c" stoichiometry="1"/>
</listOfReactants>
<listOfProducts>
<speciesReference species="M_adp_c" stoichiometry="1"/>
<speciesReference species="M_h_c" stoichiometry="1"/>
<speciesReference species="M_paps_c" stoichiometry="1"/>
</listOfProducts>
<kineticLaw>
<math xmlns="http://www.w3.org/1998/Math/MathML">
<ci>FLUX_VALUE</ci>
</math>
<listOfParameters>
<parameter id="LOWER_BOUND" value="0" units="mmol_per_gDW_per_hr"/>
<parameter id="UPPER_BOUND" value="999999" units="mmol_per_gDW_per_hr"/>
<parameter id="OBJECTIVE_COEFFICIENT" value="0" />
<parameter id="FLUX_VALUE" value="0" units="mmol_per_gDW_per_hr"/>
</listOfParameters>
</kineticLaw>
</reaction>
<reaction id="R_ADSL1r" name="adenylsuccinate lyase" reversible="true">
<notes>
<html:p>Abbreviation: R_ADSL1r</html:p>
<html:p>Synonyms: _0</html:p>
<html:p>EC Number: 4.3.2.2</html:p>
<html:p>SUBSYSTEM: Purine and Pyrimidine Biosynthesis</html:p>
<html:p>Equation: [c] : dcamp &lt;==&gt; amp + fum</html:p>
<html:p>Confidence Level: 0</html:p>
<html:p>JLR- added reversible form of ADSL1</html:p>
<html:p>GENE ASSOCIATION: (YLR359W)</html:p>
</notes>
<listOfReactants>
<speciesReference species="M_dcamp_c" stoichiometry="1"/>
</listOfReactants>
<listOfProducts>
<speciesReference species="M_amp_c" stoichiometry="1"/>
<speciesReference species="M_fum_c" stoichiometry="1"/>
</listOfProducts>
<kineticLaw>
<math xmlns="http://www.w3.org/1998/Math/MathML">
<ci>FLUX_VALUE</ci>
</math>
<listOfParameters>
<parameter id="LOWER_BOUND" value="-999999" units="mmol_per_gDW_per_hr"/>
<parameter id="UPPER_BOUND" value="999999" units="mmol_per_gDW_per_hr"/>
<parameter id="OBJECTIVE_COEFFICIENT" value="0" />
<parameter id="FLUX_VALUE" value="0" units="mmol_per_gDW_per_hr"/>
</listOfParameters>
</kineticLaw>
</reaction>
<reaction id="R_ADSL2r" name="adenylosuccinate lyase" reversible="true">
<notes>
<html:p>Abbreviation: R_ADSL2r</html:p>
<html:p>Synonyms: _0</html:p>
<html:p>EC Number: 4.3.2.2</html:p>
<html:p>SUBSYSTEM: Purine and Pyrimidine Biosynthesis</html:p>
<html:p>Equation: [c] : 25aics &lt;==&gt; aicar + fum</html:p>
<html:p>Confidence Level: 0</html:p>
<html:p>JLR- added reversible form of ADSL2</html:p>
<html:p>GENE ASSOCIATION: (YLR359W)</html:p>
</notes>
<listOfReactants>
<speciesReference species="M_25aics_c" stoichiometry="1"/>
</listOfReactants>
<listOfProducts>
<speciesReference species="M_aicar_c" stoichiometry="1"/>
<speciesReference species="M_fum_c" stoichiometry="1"/>
</listOfProducts>
<kineticLaw>
<math xmlns="http://www.w3.org/1998/Math/MathML">
<ci>FLUX_VALUE</ci>
</math>
<listOfParameters>
<parameter id="LOWER_BOUND" value="-999999" units="mmol_per_gDW_per_hr"/>
<parameter id="UPPER_BOUND" value="999999" units="mmol_per_gDW_per_hr"/>
<parameter id="OBJECTIVE_COEFFICIENT" value="0" />
<parameter id="FLUX_VALUE" value="0" units="mmol_per_gDW_per_hr"/>
</listOfParameters>
</kineticLaw>
</reaction>
<reaction id="R_ADSS" name="adenylosuccinate synthase" reversible="false">
<notes>
<html:p>Abbreviation: R_ADSS</html:p>
<html:p>Synonyms: _0</html:p>
<html:p>EC Number: 6.3.4.4</html:p>
<html:p>SUBSYSTEM: Purine and Pyrimidine Biosynthesis</html:p>
<html:p>Equation: [c] : asp-L + gtp + imp --&gt; dcamp + gdp + (2) h + pi</html:p>
<html:p>Confidence Level: 0</html:p>
<html:p>GENE ASSOCIATION: (YNL220W)</html:p>
</notes>
<listOfReactants>
<speciesReference species="M_asp_DASH_L_c" stoichiometry="1"/>
<speciesReference species="M_gtp_c" stoichiometry="1"/>
<speciesReference species="M_imp_c" stoichiometry="1"/>
</listOfReactants>
<listOfProducts>
<speciesReference species="M_dcamp_c" stoichiometry="1"/>
<speciesReference species="M_gdp_c" stoichiometry="1"/>
<speciesReference species="M_h_c" stoichiometry="2"/>
<speciesReference species="M_pi_c" stoichiometry="1"/>
</listOfProducts>
<kineticLaw>
<math xmlns="http://www.w3.org/1998/Math/MathML">
<ci>FLUX_VALUE</ci>
</math>
<listOfParameters>
<parameter id="LOWER_BOUND" value="0" units="mmol_per_gDW_per_hr"/>
<parameter id="UPPER_BOUND" value="999999" units="mmol_per_gDW_per_hr"/>
<parameter id="OBJECTIVE_COEFFICIENT" value="0" />
<parameter id="FLUX_VALUE" value="0" units="mmol_per_gDW_per_hr"/>
</listOfParameters>
</kineticLaw>
</reaction>
<reaction id="R_AGAT_SC" name="_1-Acyl-glycerol-3-phosphate acyltransferase, yeast-specific" reversible="false">
<notes>
<html:p>Abbreviation: R_AGAT_SC</html:p>
<html:p>Synonyms: _0</html:p>
<html:p>EC Number: 2.3.1.51</html:p>
<html:p>SUBSYSTEM: Phospholipid Biosynthesis</html:p>
<html:p>Equation: [c] : (0.01) 1ag3p_SC + (0.02) dcacoa + (0.06) ddcacoa + (0.17) hdcoa + (0.09) ocdycacoa + (0.24) odecoa + (0.27) pmtcoa + (0.05) stcoa + (0.1) tdcoa --&gt; coa + (0.01) pa_SC</html:p>
<html:p>Confidence Level: 0</html:p>
<html:p>NCD</html:p>
<html:p>GENE ASSOCIATION: (YDL052C)</html:p>
</notes>
<listOfReactants>
<speciesReference species="M_1ag3p_SC_c" stoichiometry="0.01"/>
<speciesReference species="M_dcacoa_c" stoichiometry="0.02"/>
<speciesReference species="M_ddcacoa_c" stoichiometry="0.06"/>
<speciesReference species="M_hdcoa_c" stoichiometry="0.17"/>
<speciesReference species="M_ocdycacoa_c" stoichiometry="0.09"/>
<speciesReference species="M_odecoa_c" stoichiometry="0.24"/>
<speciesReference species="M_pmtcoa_c" stoichiometry="0.27"/>
<speciesReference species="M_stcoa_c" stoichiometry="0.05"/>
<speciesReference species="M_tdcoa_c" stoichiometry="0.1"/>
</listOfReactants>
<listOfProducts>
<speciesReference species="M_coa_c" stoichiometry="1"/>
<speciesReference species="M_pa_SC_c" stoichiometry="0.01"/>
</listOfProducts>
<kineticLaw>
<math xmlns="http://www.w3.org/1998/Math/MathML">
<ci>FLUX_VALUE</ci>
</math>
<listOfParameters>
<parameter id="LOWER_BOUND" value="0" units="mmol_per_gDW_per_hr"/>
<parameter id="UPPER_BOUND" value="999999" units="mmol_per_gDW_per_hr"/>
<parameter id="OBJECTIVE_COEFFICIENT" value="0" />
<parameter id="FLUX_VALUE" value="0" units="mmol_per_gDW_per_hr"/>
</listOfParameters>
</kineticLaw>
</reaction>
<reaction id="R_AGPRim" name="N-acetyl-g-glutamyl-phosphate reductase, irreversible, mitochondrial" reversible="false">
<notes>
<html:p>Abbreviation: R_AGPRim</html:p>
<html:p>Synonyms: _0</html:p>
<html:p>EC Number: 1.2.1.38</html:p>
<html:p>SUBSYSTEM: Arginine and Proline Metabolism</html:p>
<html:p>Equation: [m] : acg5p + h + nadph --&gt; acg5sa + nadp + pi</html:p>
<html:p>Confidence Level: 0</html:p>
<html:p>NCD</html:p>
<html:p>GENE ASSOCIATION: (YER069W)</html:p>
</notes>
<listOfReactants>
<speciesReference species="M_acg5p_m" stoichiometry="1"/>
<speciesReference species="M_h_m" stoichiometry="1"/>
<speciesReference species="M_nadph_m" stoichiometry="1"/>
</listOfReactants>
<listOfProducts>
<speciesReference species="M_acg5sa_m" stoichiometry="1"/>
<speciesReference species="M_nadp_m" stoichiometry="1"/>
<speciesReference species="M_pi_m" stoichiometry="1"/>
</listOfProducts>
<kineticLaw>
<math xmlns="http://www.w3.org/1998/Math/MathML">
<ci>FLUX_VALUE</ci>
</math>
<listOfParameters>
<parameter id="LOWER_BOUND" value="0" units="mmol_per_gDW_per_hr"/>
<parameter id="UPPER_BOUND" value="999999" units="mmol_per_gDW_per_hr"/>
<parameter id="OBJECTIVE_COEFFICIENT" value="0" />
<parameter id="FLUX_VALUE" value="0" units="mmol_per_gDW_per_hr"/>
</listOfParameters>
</kineticLaw>
</reaction>
<reaction id="R_AGT" name="alanine-glyoxylate transaminase" reversible="true">
<notes>
<html:p>Abbreviation: R_AGT</html:p>
<html:p>Synonyms: _0</html:p>
<html:p>EC Number: 2.6.1.44</html:p>
<html:p>SUBSYSTEM: Glycine and Serine Metabolism</html:p>
<html:p>Equation: [c] : ala-L + glx &lt;==&gt; gly + pyr</html:p>
<html:p>Confidence Level: 0</html:p>
<html:p>NCD</html:p>
<html:p>GENE ASSOCIATION: (YFL030W)</html:p>
</notes>
<listOfReactants>
<speciesReference species="M_ala_DASH_L_c" stoichiometry="1"/>
<speciesReference species="M_glx_c" stoichiometry="1"/>
</listOfReactants>
<listOfProducts>
<speciesReference species="M_gly_c" stoichiometry="1"/>
<speciesReference species="M_pyr_c" stoichiometry="1"/>
</listOfProducts>
<kineticLaw>
<math xmlns="http://www.w3.org/1998/Math/MathML">
<ci>FLUX_VALUE</ci>
</math>
<listOfParameters>
<parameter id="LOWER_BOUND" value="-999999" units="mmol_per_gDW_per_hr"/>
<parameter id="UPPER_BOUND" value="999999" units="mmol_per_gDW_per_hr"/>
<parameter id="OBJECTIVE_COEFFICIENT" value="0" />
<parameter id="FLUX_VALUE" value="0" units="mmol_per_gDW_per_hr"/>
</listOfParameters>
</kineticLaw>
</reaction>
<reaction id="R_AHCYStm" name="S-adenosyl-L-homocysteine reversible transport, mitochondrial" reversible="true">
<notes>
<html:p>Abbreviation: R_AHCYStm</html:p>
<html:p>Synonyms: _0</html:p>
<html:p>SUBSYSTEM: Transport, Mitochondrial</html:p>
<html:p>Equation: ahcys[c] &lt;==&gt; ahcys[m]</html:p>
<html:p>Confidence Level: 0</html:p>
<html:p>NCD</html:p>
<html:p>GENE ASSOCIATION: </html:p>
</notes>
<listOfReactants>
<speciesReference species="M_ahcys_c" stoichiometry="1"/>
</listOfReactants>
<listOfProducts>
<speciesReference species="M_ahcys_m" stoichiometry="1"/>
</listOfProducts>
<kineticLaw>
<math xmlns="http://www.w3.org/1998/Math/MathML">
<ci>FLUX_VALUE</ci>
</math>
<listOfParameters>
<parameter id="LOWER_BOUND" value="-999999" units="mmol_per_gDW_per_hr"/>
<parameter id="UPPER_BOUND" value="999999" units="mmol_per_gDW_per_hr"/>
<parameter id="OBJECTIVE_COEFFICIENT" value="0" />
<parameter id="FLUX_VALUE" value="0" units="mmol_per_gDW_per_hr"/>
</listOfParameters>
</kineticLaw>
</reaction>
<reaction id="R_AHCYStn" name="S-adenosyl-L-homocysteine nuclear transport" reversible="true">
<notes>
<html:p>Abbreviation: R_AHCYStn</html:p>
<html:p>Synonyms: _0</html:p>
<html:p>SUBSYSTEM: Transport, Nuclear</html:p>
<html:p>Equation: ahcys[c] &lt;==&gt; ahcys[n]</html:p>
<html:p>Confidence Level: 0</html:p>
<html:p>NCD</html:p>
<html:p>GENE ASSOCIATION: </html:p>
</notes>
<listOfReactants>
<speciesReference species="M_ahcys_c" stoichiometry="1"/>
</listOfReactants>
<listOfProducts>
<speciesReference species="M_ahcys_n" stoichiometry="1"/>
</listOfProducts>
<kineticLaw>
<math xmlns="http://www.w3.org/1998/Math/MathML">
<ci>FLUX_VALUE</ci>
</math>
<listOfParameters>
<parameter id="LOWER_BOUND" value="-999999" units="mmol_per_gDW_per_hr"/>
<parameter id="UPPER_BOUND" value="999999" units="mmol_per_gDW_per_hr"/>
<parameter id="OBJECTIVE_COEFFICIENT" value="0" />
<parameter id="FLUX_VALUE" value="0" units="mmol_per_gDW_per_hr"/>
</listOfParameters>
</kineticLaw>
</reaction>
<reaction id="R_AHCi" name="adenosylhomocysteinase" reversible="false">
<notes>
<html:p>Abbreviation: R_AHCi</html:p>
<html:p>Synonyms: _0</html:p>
<html:p>EC Number: 3.3.1.1</html:p>
<html:p>SUBSYSTEM: Methionine Metabolism</html:p>
<html:p>Equation: [c] : ahcys + h2o --&gt; adn + hcys-L</html:p>
<html:p>Confidence Level: 0</html:p>
<html:p>NCD</html:p>
<html:p>GENE ASSOCIATION: (YER043C)</html:p>
</notes>
<listOfReactants>
<speciesReference species="M_ahcys_c" stoichiometry="1"/>
<speciesReference species="M_h2o_c" stoichiometry="1"/>
</listOfReactants>
<listOfProducts>
<speciesReference species="M_adn_c" stoichiometry="1"/>
<speciesReference species="M_hcys_DASH_L_c" stoichiometry="1"/>
</listOfProducts>
<kineticLaw>
<math xmlns="http://www.w3.org/1998/Math/MathML">
<ci>FLUX_VALUE</ci>
</math>
<listOfParameters>
<parameter id="LOWER_BOUND" value="0" units="mmol_per_gDW_per_hr"/>
<parameter id="UPPER_BOUND" value="999999" units="mmol_per_gDW_per_hr"/>
<parameter id="OBJECTIVE_COEFFICIENT" value="0" />
<parameter id="FLUX_VALUE" value="0" units="mmol_per_gDW_per_hr"/>
</listOfParameters>
</kineticLaw>
</reaction>
<reaction id="R_AHMMPS" name="_4-amino-5-hydroxymethyl-2-methylpyrimidine synthetase" reversible="false">
<notes>
<html:p>Abbreviation: R_AHMMPS</html:p>
<html:p>Synonyms: _0</html:p>
<html:p>SUBSYSTEM: Thiamine Metabolism</html:p>
<html:p>Equation: [c] : air + (2) h --&gt; 4ahmmp + gcald + pi</html:p>
<html:p>Confidence Level: 0</html:p>
<html:p>Reaction stoichiometry unknown</html:p>
<html:p>GENE ASSOCIATION: </html:p>
</notes>
<listOfReactants>
<speciesReference species="M_air_c" stoichiometry="1"/>
<speciesReference species="M_h_c" stoichiometry="2"/>
</listOfReactants>
<listOfProducts>
<speciesReference species="M_4ahmmp_c" stoichiometry="1"/>
<speciesReference species="M_gcald_c" stoichiometry="1"/>
<speciesReference species="M_pi_c" stoichiometry="1"/>
</listOfProducts>
<kineticLaw>
<math xmlns="http://www.w3.org/1998/Math/MathML">
<ci>FLUX_VALUE</ci>
</math>
<listOfParameters>
<parameter id="LOWER_BOUND" value="0" units="mmol_per_gDW_per_hr"/>
<parameter id="UPPER_BOUND" value="999999" units="mmol_per_gDW_per_hr"/>
<parameter id="OBJECTIVE_COEFFICIENT" value="0" />
<parameter id="FLUX_VALUE" value="0" units="mmol_per_gDW_per_hr"/>
</listOfParameters>
</kineticLaw>
</reaction>
<reaction id="R_AHSERL" name="O-acetylhomoserine (thiol)-lyase" reversible="false">
<notes>
<html:p>Abbreviation: R_AHSERL</html:p>
<html:p>Synonyms: _0</html:p>
<html:p>EC Number: 4.2.99.10</html:p>
<html:p>SUBSYSTEM: Methionine Metabolism</html:p>
<html:p>Equation: [c] : achms + ch4s --&gt; ac + h + met-L</html:p>
<html:p>Confidence Level: 0</html:p>
<html:p>NCD
AZ: new EC no. 2.5.1.49</html:p>
<html:p>GENE ASSOCIATION: (YLR303W)</html:p>
</notes>
<listOfReactants>
<speciesReference species="M_achms_c" stoichiometry="1"/>
<speciesReference species="M_ch4s_c" stoichiometry="1"/>
</listOfReactants>
<listOfProducts>
<speciesReference species="M_ac_c" stoichiometry="1"/>
<speciesReference species="M_h_c" stoichiometry="1"/>
<speciesReference species="M_met_DASH_L_c" stoichiometry="1"/>
</listOfProducts>
<kineticLaw>
<math xmlns="http://www.w3.org/1998/Math/MathML">
<ci>FLUX_VALUE</ci>
</math>
<listOfParameters>
<parameter id="LOWER_BOUND" value="0" units="mmol_per_gDW_per_hr"/>
<parameter id="UPPER_BOUND" value="999999" units="mmol_per_gDW_per_hr"/>
<parameter id="OBJECTIVE_COEFFICIENT" value="0" />
<parameter id="FLUX_VALUE" value="0" units="mmol_per_gDW_per_hr"/>
</listOfParameters>
</kineticLaw>
</reaction>
<reaction id="R_AHSERL2" name="O-acetylhomoserine (thiol)-lyase" reversible="false">
<notes>
<html:p>Abbreviation: R_AHSERL2</html:p>
<html:p>Synonyms: _0</html:p>
<html:p>EC Number: 4.2.99.8</html:p>
<html:p>SUBSYSTEM: Methionine Metabolism</html:p>
<html:p>Equation: [c] : achms + h2s --&gt; ac + h + hcys-L</html:p>
<html:p>Confidence Level: 0</html:p>
<html:p>NCD</html:p>
<html:p>GENE ASSOCIATION: (YLR303W)</html:p>
</notes>
<listOfReactants>
<speciesReference species="M_achms_c" stoichiometry="1"/>
<speciesReference species="M_h2s_c" stoichiometry="1"/>
</listOfReactants>
<listOfProducts>
<speciesReference species="M_ac_c" stoichiometry="1"/>
<speciesReference species="M_h_c" stoichiometry="1"/>
<speciesReference species="M_hcys_DASH_L_c" stoichiometry="1"/>
</listOfProducts>
<kineticLaw>
<math xmlns="http://www.w3.org/1998/Math/MathML">
<ci>FLUX_VALUE</ci>
</math>
<listOfParameters>
<parameter id="LOWER_BOUND" value="0" units="mmol_per_gDW_per_hr"/>
<parameter id="UPPER_BOUND" value="999999" units="mmol_per_gDW_per_hr"/>
<parameter id="OBJECTIVE_COEFFICIENT" value="0" />
<parameter id="FLUX_VALUE" value="0" units="mmol_per_gDW_per_hr"/>
</listOfParameters>
</kineticLaw>
</reaction>
<reaction id="R_AICART" name="phosphoribosylaminoimidazolecarboxamide formyltransferase" reversible="true">
<notes>
<html:p>Abbreviation: R_AICART</html:p>
<html:p>Synonyms: _0</html:p>
<html:p>EC Number: 2.1.2.3</html:p>
<html:p>SUBSYSTEM: Purine and Pyrimidine Biosynthesis</html:p>
<html:p>Equation: [c] : 10fthf + aicar &lt;==&gt; fprica + thf</html:p>
<html:p>Confidence Level: 0</html:p>
<html:p>GENE ASSOCIATION: (YLR028C) or (YMR120C)</html:p>
</notes>
<listOfReactants>
<speciesReference species="M_10fthf_c" stoichiometry="1"/>
<speciesReference species="M_aicar_c" stoichiometry="1"/>
</listOfReactants>
<listOfProducts>
<speciesReference species="M_fprica_c" stoichiometry="1"/>
<speciesReference species="M_thf_c" stoichiometry="1"/>
</listOfProducts>
<kineticLaw>
<math xmlns="http://www.w3.org/1998/Math/MathML">
<ci>FLUX_VALUE</ci>
</math>
<listOfParameters>
<parameter id="LOWER_BOUND" value="-999999" units="mmol_per_gDW_per_hr"/>
<parameter id="UPPER_BOUND" value="999999" units="mmol_per_gDW_per_hr"/>
<parameter id="OBJECTIVE_COEFFICIENT" value="0" />
<parameter id="FLUX_VALUE" value="0" units="mmol_per_gDW_per_hr"/>
</listOfParameters>
</kineticLaw>
</reaction>
<reaction id="R_AIRCr" name="phosphoribosylaminoimidazole carboxylase" reversible="true">
<notes>
<html:p>Abbreviation: R_AIRCr</html:p>
<html:p>Synonyms: _0</html:p>
<html:p>EC Number: 4.1.1.21</html:p>
<html:p>SUBSYSTEM: Purine and Pyrimidine Biosynthesis</html:p>
<html:p>Equation: [c] : air + co2 &lt;==&gt; 5aizc + h</html:p>
<html:p>Confidence Level: 0</html:p>
<html:p>NCD</html:p>
<html:p>GENE ASSOCIATION: (YOR128C)</html:p>
</notes>
<listOfReactants>
<speciesReference species="M_air_c" stoichiometry="1"/>
<speciesReference species="M_co2_c" stoichiometry="1"/>
</listOfReactants>
<listOfProducts>
<speciesReference species="M_5aizc_c" stoichiometry="1"/>
<speciesReference species="M_h_c" stoichiometry="1"/>
</listOfProducts>
<kineticLaw>
<math xmlns="http://www.w3.org/1998/Math/MathML">
<ci>FLUX_VALUE</ci>
</math>
<listOfParameters>
<parameter id="LOWER_BOUND" value="-999999" units="mmol_per_gDW_per_hr"/>
<parameter id="UPPER_BOUND" value="999999" units="mmol_per_gDW_per_hr"/>
<parameter id="OBJECTIVE_COEFFICIENT" value="0" />
<parameter id="FLUX_VALUE" value="0" units="mmol_per_gDW_per_hr"/>
</listOfParameters>
</kineticLaw>
</reaction>
<reaction id="R_AKGDam" name="oxoglutarate dehydrogenase (lipoamide)" reversible="true">
<notes>
<html:p>Abbreviation: R_AKGDam</html:p>
<html:p>Synonyms: _0</html:p>
<html:p>EC Number: 1.2.4.2</html:p>
<html:p>SUBSYSTEM: Citric Acid Cycle</html:p>
<html:p>Equation: [m] : akg + h + lpam &lt;==&gt; co2 + sdhlam</html:p>
<html:p>Confidence Level: 0</html:p>
<html:p>Part of alpha-ketoglutarate dehydrogenase reaction: Needs two additional reactions: AKGDbm and PDHcm
IF</html:p>
<html:p>GENE ASSOCIATION: (YIL125W) and (YFL018C) and (YDR148C)</html:p>
</notes>
<listOfReactants>
<speciesReference species="M_akg_m" stoichiometry="1"/>
<speciesReference species="M_h_m" stoichiometry="1"/>
<speciesReference species="M_lpam_m" stoichiometry="1"/>
</listOfReactants>
<listOfProducts>
<speciesReference species="M_co2_m" stoichiometry="1"/>
<speciesReference species="M_sdhlam_m" stoichiometry="1"/>
</listOfProducts>
<kineticLaw>
<math xmlns="http://www.w3.org/1998/Math/MathML">
<ci>FLUX_VALUE</ci>
</math>
<listOfParameters>
<parameter id="LOWER_BOUND" value="-999999" units="mmol_per_gDW_per_hr"/>
<parameter id="UPPER_BOUND" value="999999" units="mmol_per_gDW_per_hr"/>
<parameter id="OBJECTIVE_COEFFICIENT" value="0" />
<parameter id="FLUX_VALUE" value="0" units="mmol_per_gDW_per_hr"/>
</listOfParameters>
</kineticLaw>
</reaction>
<reaction id="R_AKGDbm" name="oxoglutarate dehydrogenase (dihydrolipoamide S-succinyltransferase)" reversible="false">
<notes>
<html:p>Abbreviation: R_AKGDbm</html:p>
<html:p>Synonyms: _0</html:p>
<html:p>EC Number: 2.3.1.61</html:p>
<html:p>SUBSYSTEM: Citric Acid Cycle</html:p>
<html:p>Equation: [m] : coa + sdhlam --&gt; dhlam + succoa</html:p>
<html:p>Confidence Level: 0</html:p>
<html:p>Part of alpha-ketoglutarate dehydrogenase reaction: Needs two additional reactions: AKGDam and PDHcm
IF</html:p>
<html:p>GENE ASSOCIATION: (YIL125W) and (YFL018C) and (YDR148C)</html:p>
</notes>
<listOfReactants>
<speciesReference species="M_coa_m" stoichiometry="1"/>
<speciesReference species="M_sdhlam_m" stoichiometry="1"/>
</listOfReactants>
<listOfProducts>
<speciesReference species="M_dhlam_m" stoichiometry="1"/>
<speciesReference species="M_succoa_m" stoichiometry="1"/>
</listOfProducts>
<kineticLaw>
<math xmlns="http://www.w3.org/1998/Math/MathML">
<ci>FLUX_VALUE</ci>
</math>
<listOfParameters>
<parameter id="LOWER_BOUND" value="0" units="mmol_per_gDW_per_hr"/>
<parameter id="UPPER_BOUND" value="999999" units="mmol_per_gDW_per_hr"/>
<parameter id="OBJECTIVE_COEFFICIENT" value="0" />
<parameter id="FLUX_VALUE" value="0" units="mmol_per_gDW_per_hr"/>
</listOfParameters>
</kineticLaw>
</reaction>
<reaction id="R_AKGMAL" name="alpha-ketoglutarate/malate transporter" reversible="true">
<notes>
<html:p>Abbreviation: R_AKGMAL</html:p>
<html:p>Synonyms: _0</html:p>
<html:p>SUBSYSTEM: Transport, Extracellular</html:p>
<html:p>Equation: akg[c] + mal-L[e] &lt;==&gt; akg[e] + mal-L[c]</html:p>
<html:p>Confidence Level: 0</html:p>
<html:p>NCD</html:p>
<html:p>GENE ASSOCIATION: </html:p>
</notes>
<listOfReactants>
<speciesReference species="M_akg_c" stoichiometry="1"/>
<speciesReference species="M_mal_DASH_L_e" stoichiometry="1"/>
</listOfReactants>
<listOfProducts>
<speciesReference species="M_akg_e" stoichiometry="1"/>
<speciesReference species="M_mal_DASH_L_c" stoichiometry="1"/>
</listOfProducts>
<kineticLaw>
<math xmlns="http://www.w3.org/1998/Math/MathML">
<ci>FLUX_VALUE</ci>
</math>
<listOfParameters>
<parameter id="LOWER_BOUND" value="-999999" units="mmol_per_gDW_per_hr"/>
<parameter id="UPPER_BOUND" value="999999" units="mmol_per_gDW_per_hr"/>
<parameter id="OBJECTIVE_COEFFICIENT" value="0" />
<parameter id="FLUX_VALUE" value="0" units="mmol_per_gDW_per_hr"/>
</listOfParameters>
</kineticLaw>
</reaction>
<reaction id="R_AKGt2n" name="_2-oxoglutarate nuclear transport via proton symport" reversible="true">
<notes>
<html:p>Abbreviation: R_AKGt2n</html:p>
<html:p>Synonyms: _0</html:p>
<html:p>SUBSYSTEM: Transport, Nuclear</html:p>
<html:p>Equation: akg[c] + h[c] &lt;==&gt; akg[n] + h[n]</html:p>
<html:p>Confidence Level: 0</html:p>
<html:p>NCD</html:p>
<html:p>GENE ASSOCIATION: </html:p>
</notes>
<listOfReactants>
<speciesReference species="M_akg_c" stoichiometry="1"/>
<speciesReference species="M_h_c" stoichiometry="1"/>
</listOfReactants>
<listOfProducts>
<speciesReference species="M_akg_n" stoichiometry="1"/>
<speciesReference species="M_h_n" stoichiometry="1"/>
</listOfProducts>
<kineticLaw>
<math xmlns="http://www.w3.org/1998/Math/MathML">
<ci>FLUX_VALUE</ci>
</math>
<listOfParameters>
<parameter id="LOWER_BOUND" value="-999999" units="mmol_per_gDW_per_hr"/>
<parameter id="UPPER_BOUND" value="999999" units="mmol_per_gDW_per_hr"/>
<parameter id="OBJECTIVE_COEFFICIENT" value="0" />
<parameter id="FLUX_VALUE" value="0" units="mmol_per_gDW_per_hr"/>
</listOfParameters>
</kineticLaw>
</reaction>
<reaction id="R_AKGt2r" name="_2-oxoglutarate reversible transport via symport" reversible="true">
<notes>
<html:p>Abbreviation: R_AKGt2r</html:p>
<html:p>Synonyms: _0</html:p>
<html:p>SUBSYSTEM: Transport, Extracellular</html:p>
<html:p>Equation: akg[e] + h[e] &lt;==&gt; akg[c] + h[c]</html:p>
<html:p>Confidence Level: 0</html:p>
<html:p>NCD</html:p>
<html:p>GENE ASSOCIATION: </html:p>
</notes>
<listOfReactants>
<speciesReference species="M_akg_e" stoichiometry="1"/>
<speciesReference species="M_h_e" stoichiometry="1"/>
</listOfReactants>
<listOfProducts>
<speciesReference species="M_akg_c" stoichiometry="1"/>
<speciesReference species="M_h_c" stoichiometry="1"/>
</listOfProducts>
<kineticLaw>
<math xmlns="http://www.w3.org/1998/Math/MathML">
<ci>FLUX_VALUE</ci>
</math>
<listOfParameters>
<parameter id="LOWER_BOUND" value="-999999" units="mmol_per_gDW_per_hr"/>
<parameter id="UPPER_BOUND" value="999999" units="mmol_per_gDW_per_hr"/>
<parameter id="OBJECTIVE_COEFFICIENT" value="0" />
<parameter id="FLUX_VALUE" value="0" units="mmol_per_gDW_per_hr"/>
</listOfParameters>
[truncated: 1,338,621 more chars]
