# Supplementary material for: Do genome-scale models need exact solvers or clearer standards?
Source: Mol Syst Biol. 2015 Oct 14;11(10):831. doi: 10.15252/msb.20156157 (PMC4631202; doi:10.15252/msb.20156157)
Supplement: Supplementary file 2 — Dataset EV1 [file msb0011-0831-sd2.zip › m_model_collection-master/sbml/iNJ661.xml]

<?xml version="1.0" encoding="UTF-8"?>
<sbml xmlns="http://www.sbml.org/sbml/level2" level="2" version="1" xmlns:html="http://www.w3.org/1999/xhtml">
<model id="MODELID_2247625" name="M. tuberculosis iNJ661">
<listOfUnitDefinitions>
<unitDefinition id="mmol_per_gDW_per_hr">
<listOfUnits>
<unit kind="mole" scale="-3" multiplier="1" offset="0" />
<unit kind="gram" exponent="-1" multiplier="1" offset="0" />
<unit kind="second" exponent="-1" multiplier="0.00027777" offset="0" />
</listOfUnits>
</unitDefinition>
</listOfUnitDefinitions>
<listOfCompartments>
<compartment id="C_e" name="Extraorganism"/>
<compartment id="C_c" name="Cytosol"/>
</listOfCompartments>
<listOfSpecies>
<species id="M_10fthf_c" name="_10-Formyltetrahydrofolate" compartment="C_c" charge="-2" boundaryCondition="false">
<notes><html xmlns="http://www.w3.org/1999/xhtml">
<html:p>FORMULA: C20H21N7O7</html:p>
</html>
</notes>
</species>

<species id="M_12dgr160_c" name="_1,2-Diacyl-sn-glycerol (dihexadecanoyl, n-C16:0)" compartment="C_c" charge="0" boundaryCondition="false">
<notes><html xmlns="http://www.w3.org/1999/xhtml">
<html:p>FORMULA: C35H68O5</html:p>
</html>
</notes>
</species>

<species id="M_13dpg_c" name="_3-Phospho-D-glyceroyl phosphate" compartment="C_c" charge="-4" boundaryCondition="false">
<notes><html xmlns="http://www.w3.org/1999/xhtml">
<html:p>FORMULA: C3H4O10P2</html:p>
</html>
</notes>
</species>

<species id="M_1hdecg3p_c" name="_1-hexadecanoyl-sn-glycerol 3-phosphate" compartment="C_c" charge="-2" boundaryCondition="false">
<notes><html xmlns="http://www.w3.org/1999/xhtml">
<html:p>FORMULA: C19H37O7P1</html:p>
</html>
</notes>
</species>

<species id="M_1msg3p_c" name="_1-Acyl-sn-glycerol 3-phosphate (branched C19:0)" compartment="C_c" charge="-2" boundaryCondition="false">
<notes><html xmlns="http://www.w3.org/1999/xhtml">
<html:p>FORMULA: C22H43O7P</html:p>
</html>
</notes>
</species>

<species id="M_1pyr5c_c" name="_1-Pyrroline-5-carboxylate" compartment="C_c" charge="-1" boundaryCondition="false">
<notes><html xmlns="http://www.w3.org/1999/xhtml">
<html:p>FORMULA: C5H6NO2</html:p>
</html>
</notes>
</species>

<species id="M_23dhba_c" name="(2,3-Dihydroxybenzoyl)adenylate" compartment="C_c" charge="-1" boundaryCondition="false">
<notes><html xmlns="http://www.w3.org/1999/xhtml">
<html:p>FORMULA: C17H17N5O10P</html:p>
</html>
</notes>
</species>

<species id="M_23dhdp_c" name="_2,3-Dihydrodipicolinate" compartment="C_c" charge="-2" boundaryCondition="false">
<notes><html xmlns="http://www.w3.org/1999/xhtml">
<html:p>FORMULA: C7H5NO4</html:p>
</html>
</notes>
</species>

<species id="M_23dhmb_c" name="(R)-2,3-Dihydroxy-3-methylbutanoate" compartment="C_c" charge="-1" boundaryCondition="false">
<notes><html xmlns="http://www.w3.org/1999/xhtml">
<html:p>FORMULA: C5H9O4</html:p>
</html>
</notes>
</species>

<species id="M_23dhmp_c" name="(R)-2,3-Dihydroxy-3-methylpentanoate" compartment="C_c" charge="-1" boundaryCondition="false">
<notes><html xmlns="http://www.w3.org/1999/xhtml">
<html:p>FORMULA: C6H11O4</html:p>
</html>
</notes>
</species>

<species id="M_25aics_c" name="(S)-2-[5-Amino-1-(5-phospho-D-ribosyl)imidazole-4-carboxamido]succinate" compartment="C_c" charge="-4" boundaryCondition="false">
<notes><html xmlns="http://www.w3.org/1999/xhtml">
<html:p>FORMULA: C13H15N4O12P</html:p>
</html>
</notes>
</species>

<species id="M_25dhpp_c" name="_2,5-Diamino-6-hydroxy-4-(5&apos;-phosphoribosylamino)-pyrimidine" compartment="C_c" charge="-2" boundaryCondition="false">
<notes><html xmlns="http://www.w3.org/1999/xhtml">
<html:p>FORMULA: C9H14N5O8P</html:p>
</html>
</notes>
</species>

<species id="M_25drapp_c" name="_2,5-Diamino-6-(ribosylamino)-4-(3H)-pyrimidinone 5&apos;-phosphate" compartment="C_c" charge="-2" boundaryCondition="false">
<notes><html xmlns="http://www.w3.org/1999/xhtml">
<html:p>FORMULA: C9H14N5O8P</html:p>
</html>
</notes>
</species>

<species id="M_26dap_DASH_LL_c" name="LL-2,6-Diaminoheptanedioate" compartment="C_c" charge="0" boundaryCondition="false">
<notes><html xmlns="http://www.w3.org/1999/xhtml">
<html:p>FORMULA: C7H14N2O4</html:p>
</html>
</notes>
</species>

<species id="M_26dap_DASH_M_c" name="meso-2,6-Diaminoheptanedioate" compartment="C_c" charge="0" boundaryCondition="false">
<notes><html xmlns="http://www.w3.org/1999/xhtml">
<html:p>FORMULA: C7H14N2O4</html:p>
</html>
</notes>
</species>

<species id="M_2agpe160_c" name="_2-Acyl-sn-glycero-3-phosphoethanolamine (n-C16:0)" compartment="C_c" charge="0" boundaryCondition="false">
<notes><html xmlns="http://www.w3.org/1999/xhtml">
<html:p>FORMULA: C21H44NO7P1</html:p>
</html>
</notes>
</species>

<species id="M_2agpe180_c" name="_2-Acyl-sn-glycero-3-phosphoethanolamine (n-C18:0)" compartment="C_c" charge="0" boundaryCondition="false">
<notes><html xmlns="http://www.w3.org/1999/xhtml">
<html:p>FORMULA: C23H48NO7P1</html:p>
</html>
</notes>
</species>

<species id="M_2ahbut_c" name="(S)-2-Aceto-2-hydroxybutanoate" compartment="C_c" charge="-1" boundaryCondition="false">
<notes><html xmlns="http://www.w3.org/1999/xhtml">
<html:p>FORMULA: C6H9O4</html:p>
</html>
</notes>
</species>

<species id="M_2ahhmd_c" name="_2-Amino-4-hydroxy-6-hydroxymethyl-7,8-dihydropteridine diphosphate" compartment="C_c" charge="-3" boundaryCondition="false">
<notes><html xmlns="http://www.w3.org/1999/xhtml">
<html:p>FORMULA: C7H8N5O8P2</html:p>
</html>
</notes>
</species>

<species id="M_2ahhmp_c" name="_2-Amino-4-hydroxy-6-hydroxymethyl-7,8-dihydropteridine" compartment="C_c" charge="0" boundaryCondition="false">
<notes><html xmlns="http://www.w3.org/1999/xhtml">
<html:p>FORMULA: C7H9N5O2</html:p>
</html>
</notes>
</species>

<species id="M_2c25dho_c" name="_2-Carboxy-2,5-dihydro-5-oxofuran-2-acetate" compartment="C_c" charge="0" boundaryCondition="false">
<notes><html xmlns="http://www.w3.org/1999/xhtml">
<html:p>FORMULA: C7H6O6</html:p>
</html>
</notes>
</species>

<species id="M_2cpr5p_c" name="_1-(2-Carboxyphenylamino)-1-deoxy-D-ribulose 5-phosphate" compartment="C_c" charge="-3" boundaryCondition="false">
<notes><html xmlns="http://www.w3.org/1999/xhtml">
<html:p>FORMULA: C12H13NO9P</html:p>
</html>
</notes>
</species>

<species id="M_2dda7p_c" name="_2-Dehydro-3-deoxy-D-arabino-heptonate 7-phosphate" compartment="C_c" charge="-3" boundaryCondition="false">
<notes><html xmlns="http://www.w3.org/1999/xhtml">
<html:p>FORMULA: C7H10O10P</html:p>
</html>
</notes>
</species>

<species id="M_2dglcn_c" name="_2-Deoxy-D-gluconate" compartment="C_c" charge="-1" boundaryCondition="false">
<notes><html xmlns="http://www.w3.org/1999/xhtml">
<html:p>FORMULA: C6H11O6</html:p>
</html>
</notes>
</species>

<species id="M_2dhp_c" name="_2-Dehydropantoate" compartment="C_c" charge="-1" boundaryCondition="false">
<notes><html xmlns="http://www.w3.org/1999/xhtml">
<html:p>FORMULA: C6H9O4</html:p>
</html>
</notes>
</species>

<species id="M_2dmmq6_c" name="_2-Demethylmenaquinone 6" compartment="C_c" charge="0" boundaryCondition="false">
<notes><html xmlns="http://www.w3.org/1999/xhtml">
<html:p>FORMULA: C40H54O2</html:p>
</html>
</notes>
</species>

<species id="M_2dmmq8_c" name="_2-Demethylmenaquinone 8" compartment="C_c" charge="0" boundaryCondition="false">
<notes><html xmlns="http://www.w3.org/1999/xhtml">
<html:p>FORMULA: C50H70O2</html:p>
</html>
</notes>
</species>

<species id="M_2dmmql8_c" name="_2-Demethylmenaquinol 8" compartment="C_c" charge="0" boundaryCondition="false">
<notes><html xmlns="http://www.w3.org/1999/xhtml">
<html:p>FORMULA: C50H72O2</html:p>
</html>
</notes>
</species>

<species id="M_2dr1p_c" name="_2-Deoxy-D-ribose 1-phosphate" compartment="C_c" charge="-2" boundaryCondition="false">
<notes><html xmlns="http://www.w3.org/1999/xhtml">
<html:p>FORMULA: C5H9O7P</html:p>
</html>
</notes>
</species>

<species id="M_2dr5p_c" name="_2-Deoxy-D-ribose 5-phosphate" compartment="C_c" charge="-2" boundaryCondition="false">
<notes><html xmlns="http://www.w3.org/1999/xhtml">
<html:p>FORMULA: C5H9O7P</html:p>
</html>
</notes>
</species>

<species id="M_2ippm_c" name="_2-Isopropylmaleate" compartment="C_c" charge="-2" boundaryCondition="false">
<notes><html xmlns="http://www.w3.org/1999/xhtml">
<html:p>FORMULA: C7H8O4</html:p>
</html>
</notes>
</species>

<species id="M_2mahmp_c" name="_2-Methyl-4-amino-5-hydroxymethylpyrimidine diphosphate" compartment="C_c" charge="-3" boundaryCondition="false">
<notes><html xmlns="http://www.w3.org/1999/xhtml">
<html:p>FORMULA: C6H8N3O7P2</html:p>
</html>
</notes>
</species>

<species id="M_2me4p_c" name="_2-C-methyl-D-erythritol 4-phosphate" compartment="C_c" charge="-2" boundaryCondition="false">
<notes><html xmlns="http://www.w3.org/1999/xhtml">
<html:p>FORMULA: C5H11O7P</html:p>
</html>
</notes>
</species>

<species id="M_2mecdp_c" name="_2-C-methyl-D-erythritol 2,4-cyclodiphosphate" compartment="C_c" charge="-2" boundaryCondition="false">
<notes><html xmlns="http://www.w3.org/1999/xhtml">
<html:p>FORMULA: C5H10O9P2</html:p>
</html>
</notes>
</species>

<species id="M_2mop_c" name="_2-Methyl-3-oxopropanoate" compartment="C_c" charge="-1" boundaryCondition="false">
<notes><html xmlns="http://www.w3.org/1999/xhtml">
<html:p>FORMULA: C4H5O3</html:p>
</html>
</notes>
</species>

<species id="M_2obut_c" name="_2-Oxobutanoate" compartment="C_c" charge="-1" boundaryCondition="false">
<notes><html xmlns="http://www.w3.org/1999/xhtml">
<html:p>FORMULA: C4H5O3</html:p>
</html>
</notes>
</species>

<species id="M_2p4c2me_c" name="_2-phospho-4-(cytidine 5&apos;-diphospho)-2-C-methyl-D-erythritol" compartment="C_c" charge="-4" boundaryCondition="false">
<notes><html xmlns="http://www.w3.org/1999/xhtml">
<html:p>FORMULA: C14H22N3O17P3</html:p>
</html>
</notes>
</species>

<species id="M_2pg_c" name="D-Glycerate 2-phosphate" compartment="C_c" charge="-3" boundaryCondition="false">
<notes><html xmlns="http://www.w3.org/1999/xhtml">
<html:p>FORMULA: C3H4O7P</html:p>
</html>
</notes>
</species>

<species id="M_2pglyc_c" name="_2-Phosphoglycolate" compartment="C_c" charge="-3" boundaryCondition="false">
<notes><html xmlns="http://www.w3.org/1999/xhtml">
<html:p>FORMULA: C2H2O6P</html:p>
</html>
</notes>
</species>

<species id="M_2shchc_c" name="_2-Succinyl-6-hydroxy-2,4-cyclohexadiene-1-carboxylate" compartment="C_c" charge="-2" boundaryCondition="false">
<notes><html xmlns="http://www.w3.org/1999/xhtml">
<html:p>FORMULA: C11H10O6</html:p>
</html>
</notes>
</species>

<species id="M_34hpp_c" name="_3-(4-Hydroxyphenyl)pyruvate" compartment="C_c" charge="-1" boundaryCondition="false">
<notes><html xmlns="http://www.w3.org/1999/xhtml">
<html:p>FORMULA: C9H7O4</html:p>
</html>
</notes>
</species>

<species id="M_35cgmp_c" name="_3&apos;,5&apos;-Cyclic GMP" compartment="C_c" charge="-1" boundaryCondition="false">
<notes><html xmlns="http://www.w3.org/1999/xhtml">
<html:p>FORMULA: C10H11N5O7P</html:p>
</html>
</notes>
</species>

<species id="M_3c2hmp_c" name="_3-Carboxy-2-hydroxy-4-methylpentanoate" compartment="C_c" charge="-2" boundaryCondition="false">
<notes><html xmlns="http://www.w3.org/1999/xhtml">
<html:p>FORMULA: C7H10O5</html:p>
</html>
</notes>
</species>

<species id="M_3c3hmp_c" name="_3-Carboxy-3-hydroxy-4-methylpentanoate" compartment="C_c" charge="-2" boundaryCondition="false">
<notes><html xmlns="http://www.w3.org/1999/xhtml">
<html:p>FORMULA: C7H10O5</html:p>
</html>
</notes>
</species>

<species id="M_3c4mop_c" name="_3-Carboxy-4-methyl-2-oxopentanoate" compartment="C_c" charge="-2" boundaryCondition="false">
<notes><html xmlns="http://www.w3.org/1999/xhtml">
<html:p>FORMULA: C7H8O5</html:p>
</html>
</notes>
</species>

<species id="M_3ddgc_c" name="_3-Dehydro-2-deoxy-D-gluconate" compartment="C_c" charge="-1" boundaryCondition="false">
<notes><html xmlns="http://www.w3.org/1999/xhtml">
<html:p>FORMULA: C6H9O6</html:p>
</html>
</notes>
</species>

<species id="M_3dhq_c" name="_3-Dehydroquinate" compartment="C_c" charge="-1" boundaryCondition="false">
<notes><html xmlns="http://www.w3.org/1999/xhtml">
<html:p>FORMULA: C7H9O6</html:p>
</html>
</notes>
</species>

<species id="M_3dhsk_c" name="_3-Dehydroshikimate" compartment="C_c" charge="-1" boundaryCondition="false">
<notes><html xmlns="http://www.w3.org/1999/xhtml">
<html:p>FORMULA: C7H7O5</html:p>
</html>
</notes>
</species>

<species id="M_3ig3p_c" name="C&apos;-(3-Indolyl)-glycerol 3-phosphate" compartment="C_c" charge="-2" boundaryCondition="false">
<notes><html xmlns="http://www.w3.org/1999/xhtml">
<html:p>FORMULA: C11H12NO6P</html:p>
</html>
</notes>
</species>

<species id="M_3mob_c" name="_3-Methyl-2-oxobutanoate" compartment="C_c" charge="-1" boundaryCondition="false">
<notes><html xmlns="http://www.w3.org/1999/xhtml">
<html:p>FORMULA: C5H7O3</html:p>
</html>
</notes>
</species>

<species id="M_3mop_c" name="(S)-3-Methyl-2-oxopentanoate" compartment="C_c" charge="-1" boundaryCondition="false">
<notes><html xmlns="http://www.w3.org/1999/xhtml">
<html:p>FORMULA: C6H9O3</html:p>
</html>
</notes>
</species>

<species id="M_3pg_c" name="_3-Phospho-D-glycerate" compartment="C_c" charge="-3" boundaryCondition="false">
<notes><html xmlns="http://www.w3.org/1999/xhtml">
<html:p>FORMULA: C3H4O7P</html:p>
</html>
</notes>
</species>

<species id="M_3php_c" name="_3-Phosphohydroxypyruvate" compartment="C_c" charge="-3" boundaryCondition="false">
<notes><html xmlns="http://www.w3.org/1999/xhtml">
<html:p>FORMULA: C3H2O7P</html:p>
</html>
</notes>
</species>

<species id="M_3psme_c" name="_5-O-(1-Carboxyvinyl)-3-phosphoshikimate" compartment="C_c" charge="-4" boundaryCondition="false">
<notes><html xmlns="http://www.w3.org/1999/xhtml">
<html:p>FORMULA: C10H9O10P</html:p>
</html>
</notes>
</species>

<species id="M_4abut_c" name="_4-Aminobutanoate" compartment="C_c" charge="0" boundaryCondition="false">
<notes><html xmlns="http://www.w3.org/1999/xhtml">
<html:p>FORMULA: C4H9NO2</html:p>
</html>
</notes>
</species>

<species id="M_4abz_c" name="_4-Aminobenzoate" compartment="C_c" charge="-1" boundaryCondition="false">
<notes><html xmlns="http://www.w3.org/1999/xhtml">
<html:p>FORMULA: C7H6NO2</html:p>
</html>
</notes>
</species>

<species id="M_4adcho_c" name="_4-amino-4-deoxychorismate" compartment="C_c" charge="-1" boundaryCondition="false">
<notes><html xmlns="http://www.w3.org/1999/xhtml">
<html:p>FORMULA: C10H10NO5</html:p>
</html>
</notes>
</species>

<species id="M_4ahmmp_c" name="_4-Amino-5-hydroxymethyl-2-methylpyrimidine" compartment="C_c" charge="0" boundaryCondition="false">
<notes><html xmlns="http://www.w3.org/1999/xhtml">
<html:p>FORMULA: C6H9N3O</html:p>
</html>
</notes>
</species>

<species id="M_4ampm_c" name="_4-Amino-2-methyl-5-phosphomethylpyrimidine" compartment="C_c" charge="-2" boundaryCondition="false">
<notes><html xmlns="http://www.w3.org/1999/xhtml">
<html:p>FORMULA: C6H8N3O4P</html:p>
</html>
</notes>
</species>

<species id="M_4c2me_c" name="_4-(cytidine 5&apos;-diphospho)-2-C-methyl-D-erythritol" compartment="C_c" charge="-2" boundaryCondition="false">
<notes><html xmlns="http://www.w3.org/1999/xhtml">
<html:p>FORMULA: C14H23N3O14P2</html:p>
</html>
</notes>
</species>

<species id="M_4h2opntn_c" name="_4-Hydroxy-2-oxopentanoate" compartment="C_c" charge="-1" boundaryCondition="false">
<notes><html xmlns="http://www.w3.org/1999/xhtml">
<html:p>FORMULA: C5H7O4</html:p>
</html>
</notes>
</species>

<species id="M_4hba_c" name="_4-Hydroxy-benzyl alcohol" compartment="C_c" charge="0" boundaryCondition="false">
<notes><html xmlns="http://www.w3.org/1999/xhtml">
<html:p>FORMULA: C7H8O2</html:p>
</html>
</notes>
</species>

<species id="M_4hbzACP_c" name="_4-hydroxybenzoyl ACP" compartment="C_c" charge="-1" boundaryCondition="false">
<notes><html xmlns="http://www.w3.org/1999/xhtml">
<html:p>FORMULA: C18H25N2O9PRS</html:p>
</html>
</notes>
</species>

<species id="M_4hbz_c" name="_4-Hydroxybenzoate" compartment="C_c" charge="-1" boundaryCondition="false">
<notes><html xmlns="http://www.w3.org/1999/xhtml">
<html:p>FORMULA: C7H5O3</html:p>
</html>
</notes>
</species>

<species id="M_4hthr_c" name="_4-Hydroxy-L-threonine" compartment="C_c" charge="0" boundaryCondition="false">
<notes><html xmlns="http://www.w3.org/1999/xhtml">
<html:p>FORMULA: C4H9NO4</html:p>
</html>
</notes>
</species>

<species id="M_4mhetz_c" name="_4-Methyl-5-(2-hydroxyethyl)-thiazole" compartment="C_c" charge="0" boundaryCondition="false">
<notes><html xmlns="http://www.w3.org/1999/xhtml">
<html:p>FORMULA: C6H9NOS</html:p>
</html>
</notes>
</species>

<species id="M_4mop_c" name="_4-Methyl-2-oxopentanoate" compartment="C_c" charge="-1" boundaryCondition="false">
<notes><html xmlns="http://www.w3.org/1999/xhtml">
<html:p>FORMULA: C6H9O3</html:p>
</html>
</notes>
</species>

<species id="M_4mpetz_c" name="_4-Methyl-5-(2-phosphoethyl)-thiazole" compartment="C_c" charge="-2" boundaryCondition="false">
<notes><html xmlns="http://www.w3.org/1999/xhtml">
<html:p>FORMULA: C6H8NO4PS</html:p>
</html>
</notes>
</species>

<species id="M_4pasp_c" name="_4-Phospho-L-aspartate" compartment="C_c" charge="-2" boundaryCondition="false">
<notes><html xmlns="http://www.w3.org/1999/xhtml">
<html:p>FORMULA: C4H6NO7P</html:p>
</html>
</notes>
</species>

<species id="M_4per_c" name="_4-Phospho-D-erythronate" compartment="C_c" charge="-3" boundaryCondition="false">
<notes><html xmlns="http://www.w3.org/1999/xhtml">
<html:p>FORMULA: C4H6O8P</html:p>
</html>
</notes>
</species>

<species id="M_4ppan_c" name="D-4&apos;-Phosphopantothenate" compartment="C_c" charge="-3" boundaryCondition="false">
<notes><html xmlns="http://www.w3.org/1999/xhtml">
<html:p>FORMULA: C9H15NO8P</html:p>
</html>
</notes>
</species>

<species id="M_4ppcys_c" name="N-((R)-4-Phosphopantothenoyl)-L-cysteine" compartment="C_c" charge="-3" boundaryCondition="false">
<notes><html xmlns="http://www.w3.org/1999/xhtml">
<html:p>FORMULA: C12H20N2O9PS</html:p>
</html>
</notes>
</species>

<species id="M_4r5au_c" name="_4-(1-D-Ribitylamino)-5-aminouracil" compartment="C_c" charge="0" boundaryCondition="false">
<notes><html xmlns="http://www.w3.org/1999/xhtml">
<html:p>FORMULA: C9H16N4O6</html:p>
</html>
</notes>
</species>

<species id="M_5aizc_c" name="_5-amino-1-(5-phospho-D-ribosyl)imidazole-4-carboxylate" compartment="C_c" charge="-3" boundaryCondition="false">
<notes><html xmlns="http://www.w3.org/1999/xhtml">
<html:p>FORMULA: C9H11N3O9P</html:p>
</html>
</notes>
</species>

<species id="M_5aop_c" name="_5-Amino-4-oxopentanoate" compartment="C_c" charge="0" boundaryCondition="false">
<notes><html xmlns="http://www.w3.org/1999/xhtml">
<html:p>FORMULA: C5H9NO3</html:p>
</html>
</notes>
</species>

<species id="M_5aprbu_c" name="_5-Amino-6-(5&apos;-phosphoribitylamino)uracil" compartment="C_c" charge="-2" boundaryCondition="false">
<notes><html xmlns="http://www.w3.org/1999/xhtml">
<html:p>FORMULA: C9H15N4O9P</html:p>
</html>
</notes>
</species>

<species id="M_5apru_c" name="_5-Amino-6-(5&apos;-phosphoribosylamino)uracil" compartment="C_c" charge="-2" boundaryCondition="false">
<notes><html xmlns="http://www.w3.org/1999/xhtml">
<html:p>FORMULA: C9H13N4O9P</html:p>
</html>
</notes>
</species>

<species id="M_5caiz_c" name="_5-phosphoribosyl-5-carboxyaminoimidazole" compartment="C_c" charge="-3" boundaryCondition="false">
<notes><html xmlns="http://www.w3.org/1999/xhtml">
<html:p>FORMULA: C9H11N3O9P</html:p>
</html>
</notes>
</species>

<species id="M_5dglcn_c" name="_5-Dehydro-D-gluconate" compartment="C_c" charge="-1" boundaryCondition="false">
<notes><html xmlns="http://www.w3.org/1999/xhtml">
<html:p>FORMULA: C6H9O7</html:p>
</html>
</notes>
</species>

<species id="M_5fthf_c" name="_5-Formyltetrahydrofolate" compartment="C_c" charge="-2" boundaryCondition="false">
<notes><html xmlns="http://www.w3.org/1999/xhtml">
<html:p>FORMULA: C20H21N7O7</html:p>
</html>
</notes>
</species>

<species id="M_5mta_c" name="_5-Methylthioadenosine" compartment="C_c" charge="0" boundaryCondition="false">
<notes><html xmlns="http://www.w3.org/1999/xhtml">
<html:p>FORMULA: C11H15N5O3S</html:p>
</html>
</notes>
</species>

<species id="M_5mthf_c" name="_5-Methyltetrahydrofolate" compartment="C_c" charge="-1" boundaryCondition="false">
<notes><html xmlns="http://www.w3.org/1999/xhtml">
<html:p>FORMULA: C20H24N7O6</html:p>
</html>
</notes>
</species>

<species id="M_5mtr_c" name="_5-Methylthio-D-ribose" compartment="C_c" charge="0" boundaryCondition="false">
<notes><html xmlns="http://www.w3.org/1999/xhtml">
<html:p>FORMULA: C6H12O4S</html:p>
</html>
</notes>
</species>

<species id="M_5odhf2a_c" name="_5-Oxo-4,5-dihydrofuran-2-acetate" compartment="C_c" charge="-1" boundaryCondition="false">
<notes><html xmlns="http://www.w3.org/1999/xhtml">
<html:p>FORMULA: C6H5O4</html:p>
</html>
</notes>
</species>

<species id="M_5oxpro_c" name="_5-Oxoproline" compartment="C_c" charge="-1" boundaryCondition="false">
<notes><html xmlns="http://www.w3.org/1999/xhtml">
<html:p>FORMULA: C5H6NO3</html:p>
</html>
</notes>
</species>

<species id="M_5prdmbz_c" name="N1-(5-Phospho-alpha-D-ribosyl)-5,6-dimethylbenzimidazole" compartment="C_c" charge="-2" boundaryCondition="false">
<notes><html xmlns="http://www.w3.org/1999/xhtml">
<html:p>FORMULA: C14H17N2O7P</html:p>
</html>
</notes>
</species>

<species id="M_6hmhpt_c" name="_6-hydroxymethyl dihydropterin" compartment="C_c" charge="0" boundaryCondition="false">
<notes><html xmlns="http://www.w3.org/1999/xhtml">
<html:p>FORMULA: C7H9N5O2</html:p>
</html>
</notes>
</species>

<species id="M_6hmhptpp_c" name="_6-hydroxymethyl-dihydropterin pyrophosphate" compartment="C_c" charge="-3" boundaryCondition="false">
<notes><html xmlns="http://www.w3.org/1999/xhtml">
<html:p>FORMULA: C7H8N5O8P2</html:p>
</html>
</notes>
</species>

<species id="M_6pgc_c" name="_6-Phospho-D-gluconate" compartment="C_c" charge="-3" boundaryCondition="false">
<notes><html xmlns="http://www.w3.org/1999/xhtml">
<html:p>FORMULA: C6H10O10P</html:p>
</html>
</notes>
</species>

<species id="M_6pgl_c" name="_6-phospho-D-glucono-1,5-lactone" compartment="C_c" charge="-2" boundaryCondition="false">
<notes><html xmlns="http://www.w3.org/1999/xhtml">
<html:p>FORMULA: C6H9O9P</html:p>
</html>
</notes>
</species>

<species id="M_8aonn_c" name="_8-Amino-7-oxononanoate" compartment="C_c" charge="0" boundaryCondition="false">
<notes><html xmlns="http://www.w3.org/1999/xhtml">
<html:p>FORMULA: C9H17NO3</html:p>
</html>
</notes>
</species>

<species id="M_ACP_c" name="acyl carrier protein" compartment="C_c" charge="-1" boundaryCondition="false">
<notes><html xmlns="http://www.w3.org/1999/xhtml">
<html:p>FORMULA: C11H21N2O7PRS</html:p>
</html>
</notes>
</species>

<species id="M_Ac1PIM1_c" name="acyl phosphatidylinositol mannoside (tuberculosis)" compartment="C_c" charge="-1" boundaryCondition="false">
<notes><html xmlns="http://www.w3.org/1999/xhtml">
<html:p>FORMULA: C66H124O19P</html:p>
</html>
</notes>
</species>

<species id="M_Ac1PIM2_c" name="acyl phosphatidylinositol mannoside di-mannose (tuberculosis)" compartment="C_c" charge="-1" boundaryCondition="false">
<notes><html xmlns="http://www.w3.org/1999/xhtml">
<html:p>FORMULA: C72H134O24P</html:p>
</html>
</notes>
</species>

<species id="M_Ac1PIM3_c" name="acyl phosphatidylinositol mannoside tri-mannose (tuberculosis)" compartment="C_c" charge="-1" boundaryCondition="false">
<notes><html xmlns="http://www.w3.org/1999/xhtml">
<html:p>FORMULA: C78H144O29P</html:p>
</html>
</notes>
</species>

<species id="M_Ac1PIM4_c" name="acyl phosphatidylinositol mannoside tetra-mannose (tuberculosis)" compartment="C_c" charge="-1" boundaryCondition="false">
<notes><html xmlns="http://www.w3.org/1999/xhtml">
<html:p>FORMULA: C84H154O34P</html:p>
</html>
</notes>
</species>

<species id="M_Ac2PIM2_c" name="di-acyl phosphatidylinositol mannoside di-mannose (tuberculosis)" compartment="C_c" charge="-1" boundaryCondition="false">
<notes><html xmlns="http://www.w3.org/1999/xhtml">
<html:p>FORMULA: C88H164O25P</html:p>
</html>
</notes>
</species>

<species id="M_PIM1_c" name="phosphatidylinositol mannoside (tuberculosis)" compartment="C_c" charge="-1" boundaryCondition="false">
<notes><html xmlns="http://www.w3.org/1999/xhtml">
<html:p>FORMULA: C50H94O18P</html:p>
</html>
</notes>
</species>

<species id="M_PIM2_c" name="phosphatidylinositol mannoside di-mannose (tuberculosis)" compartment="C_c" charge="-1" boundaryCondition="false">
<notes><html xmlns="http://www.w3.org/1999/xhtml">
<html:p>FORMULA: C56H104O23P</html:p>
</html>
</notes>
</species>

<species id="M_PIM3_c" name="phosphatidylinositol mannoside tri-mannose (tuberculosis)" compartment="C_c" charge="-1" boundaryCondition="false">
<notes><html xmlns="http://www.w3.org/1999/xhtml">
<html:p>FORMULA: C62H114O28P</html:p>
</html>
</notes>
</species>

<species id="M_PIM4_c" name="phosphatidylinositol mannoside tetra-mannose (tuberculosis)" compartment="C_c" charge="-1" boundaryCondition="false">
<notes><html xmlns="http://www.w3.org/1999/xhtml">
<html:p>FORMULA: C68H124O33P</html:p>
</html>
</notes>
</species>

<species id="M_PIM5_c" name="phosphatidylinositol mannoside penta-mannose (tuberculosis)" compartment="C_c" charge="-1" boundaryCondition="false">
<notes><html xmlns="http://www.w3.org/1999/xhtml">
<html:p>FORMULA: C74H134O38P</html:p>
</html>
</notes>
</species>

<species id="M_PIM6_c" name="phosphatidylinositol mannoside hexa-mannose (tuberculosis)" compartment="C_c" charge="-1" boundaryCondition="false">
<notes><html xmlns="http://www.w3.org/1999/xhtml">
<html:p>FORMULA: C80H144O43P</html:p>
</html>
</notes>
</species>

<species id="M_aacoa_c" name="Acetoacetyl-CoA" compartment="C_c" charge="-4" boundaryCondition="false">
<notes><html xmlns="http://www.w3.org/1999/xhtml">
<html:p>FORMULA: C25H36N7O18P3S</html:p>
</html>
</notes>
</species>

<species id="M_ac_c" name="Acetate" compartment="C_c" charge="-1" boundaryCondition="false">
<notes><html xmlns="http://www.w3.org/1999/xhtml">
<html:p>FORMULA: C2H3O2</html:p>
</html>
</notes>
</species>

<species id="M_acac_c" name="Acetoacetate" compartment="C_c" charge="-1" boundaryCondition="false">
<notes><html xmlns="http://www.w3.org/1999/xhtml">
<html:p>FORMULA: C4H5O3</html:p>
</html>
</notes>
</species>

<species id="M_acald_c" name="Acetaldehyde" compartment="C_c" charge="0" boundaryCondition="false">
<notes><html xmlns="http://www.w3.org/1999/xhtml">
<html:p>FORMULA: C2H4O</html:p>
</html>
</notes>
</species>

<species id="M_accoa_c" name="Acetyl-CoA" compartment="C_c" charge="-4" boundaryCondition="false">
<notes><html xmlns="http://www.w3.org/1999/xhtml">
<html:p>FORMULA: C23H34N7O17P3S</html:p>
</html>
</notes>
</species>

<species id="M_acg5p_c" name="N-Acetyl-L-glutamyl 5-phosphate" compartment="C_c" charge="-3" boundaryCondition="false">
<notes><html xmlns="http://www.w3.org/1999/xhtml">
<html:p>FORMULA: C7H9NO8P</html:p>
</html>
</notes>
</species>

<species id="M_acg5sa_c" name="N-Acetyl-L-glutamate 5-semialdehyde" compartment="C_c" charge="-1" boundaryCondition="false">
<notes><html xmlns="http://www.w3.org/1999/xhtml">
<html:p>FORMULA: C7H10NO4</html:p>
</html>
</notes>
</species>

<species id="M_acgam1p_c" name="N-Acetyl-D-glucosamine 1-phosphate" compartment="C_c" charge="-2" boundaryCondition="false">
<notes><html xmlns="http://www.w3.org/1999/xhtml">
<html:p>FORMULA: C8H14NO9P</html:p>
</html>
</notes>
</species>

<species id="M_acgam6p_c" name="N-Acetyl-D-glucosamine 6-phosphate" compartment="C_c" charge="-2" boundaryCondition="false">
<notes><html xmlns="http://www.w3.org/1999/xhtml">
<html:p>FORMULA: C8H14NO9P</html:p>
</html>
</notes>
</species>

<species id="M_acgam_c" name="N-Acetyl-D-glucosamine" compartment="C_c" charge="0" boundaryCondition="false">
<notes><html xmlns="http://www.w3.org/1999/xhtml">
<html:p>FORMULA: C8H15NO6</html:p>
</html>
</notes>
</species>

<species id="M_acglu_c" name="N-Acetyl-L-glutamate" compartment="C_c" charge="-2" boundaryCondition="false">
<notes><html xmlns="http://www.w3.org/1999/xhtml">
<html:p>FORMULA: C7H9NO5</html:p>
</html>
</notes>
</species>

<species id="M_achms_c" name="O-Acetyl-L-homoserine" compartment="C_c" charge="0" boundaryCondition="false">
<notes><html xmlns="http://www.w3.org/1999/xhtml">
<html:p>FORMULA: C6H11NO4</html:p>
</html>
</notes>
</species>

<species id="M_acorn_c" name="N2-Acetyl-L-ornithine" compartment="C_c" charge="0" boundaryCondition="false">
<notes><html xmlns="http://www.w3.org/1999/xhtml">
<html:p>FORMULA: C7H14N2O3</html:p>
</html>
</notes>
</species>

<species id="M_acser_c" name="O-Acetyl-L-serine" compartment="C_c" charge="0" boundaryCondition="false">
<notes><html xmlns="http://www.w3.org/1999/xhtml">
<html:p>FORMULA: C5H9NO4</html:p>
</html>
</notes>
</species>

<species id="M_actp_c" name="Acetyl phosphate" compartment="C_c" charge="-2" boundaryCondition="false">
<notes><html xmlns="http://www.w3.org/1999/xhtml">
<html:p>FORMULA: C2H3O5P</html:p>
</html>
</notes>
</species>

<species id="M_acysbmn_c" name="acetyl-cystine-bimane" compartment="C_c" charge="-1" boundaryCondition="false">
<notes><html xmlns="http://www.w3.org/1999/xhtml">
<html:p>FORMULA: C15H18N3O5S</html:p>
</html>
</notes>
</species>

<species id="M_acysbmn_e" name="acetyl-cystine-bimane" compartment="C_e" charge="-1" boundaryCondition="false">
<notes><html xmlns="http://www.w3.org/1999/xhtml">
<html:p>FORMULA: C15H18N3O5S</html:p>
</html>
</notes>
</species>

<species id="M_ad_c" name="acetamide" compartment="C_c" charge="0" boundaryCondition="false">
<notes><html xmlns="http://www.w3.org/1999/xhtml">
<html:p>FORMULA: C2H5NO</html:p>
</html>
</notes>
</species>

<species id="M_adcobdam_c" name="Adenosyl cobyrinate diamide" compartment="C_c" charge="-4" boundaryCondition="false">
<notes><html xmlns="http://www.w3.org/1999/xhtml">
<html:p>FORMULA: C55H68CoN11O15</html:p>
</html>
</notes>
</species>

<species id="M_adcobhex_c" name="adenosyl-cobyric acid" compartment="C_c" charge="0" boundaryCondition="false">
<notes><html xmlns="http://www.w3.org/1999/xhtml">
<html:p>FORMULA: C55H76CoN15O11</html:p>
</html>
</notes>
</species>

<species id="M_ade_c" name="Adenine" compartment="C_c" charge="0" boundaryCondition="false">
<notes><html xmlns="http://www.w3.org/1999/xhtml">
<html:p>FORMULA: C5H5N5</html:p>
</html>
</notes>
</species>

<species id="M_adfdOX_c" name="Oxidized adrenal ferredoxin" compartment="C_c" charge="2" boundaryCondition="false">
<notes><html xmlns="http://www.w3.org/1999/xhtml">
<html:p>FORMULA: UK</html:p>
</html>
</notes>
</species>

<species id="M_adfdRD_c" name="Reduced adrenal ferredoxin" compartment="C_c" charge="0" boundaryCondition="false">
<notes><html xmlns="http://www.w3.org/1999/xhtml">
<html:p>FORMULA: UKH2</html:p>
</html>
</notes>
</species>

<species id="M_adhlam_c" name="S-Acetyldihydrolipoamide" compartment="C_c" charge="0" boundaryCondition="false">
<notes><html xmlns="http://www.w3.org/1999/xhtml">
<html:p>FORMULA: C10H19NO2S2</html:p>
</html>
</notes>
</species>

<species id="M_adn_c" name="Adenosine" compartment="C_c" charge="0" boundaryCondition="false">
<notes><html xmlns="http://www.w3.org/1999/xhtml">
<html:p>FORMULA: C10H13N5O4</html:p>
</html>
</notes>
</species>

<species id="M_adocbi_c" name="Adenosyl cobinamide" compartment="C_c" charge="1" boundaryCondition="false">
<notes><html xmlns="http://www.w3.org/1999/xhtml">
<html:p>FORMULA: C58H84CoN16O11</html:p>
</html>
</notes>
</species>

<species id="M_adocbip_c" name="Adenosyl cobinamide phosphate" compartment="C_c" charge="-1" boundaryCondition="false">
<notes><html xmlns="http://www.w3.org/1999/xhtml">
<html:p>FORMULA: C58H83CoN16O14P</html:p>
</html>
</notes>
</species>

<species id="M_adocbl_c" name="Adenosylcobalamin" compartment="C_c" charge="0" boundaryCondition="false">
<notes><html xmlns="http://www.w3.org/1999/xhtml">
<html:p>FORMULA: C72H100CoN18O17P</html:p>
</html>
</notes>
</species>

<species id="M_adp_c" name="ADP" compartment="C_c" charge="-3" boundaryCondition="false">
<notes><html xmlns="http://www.w3.org/1999/xhtml">
<html:p>FORMULA: C10H12N5O10P2</html:p>
</html>
</notes>
</species>

<species id="M_adpglc_c" name="ADPglucose" compartment="C_c" charge="-2" boundaryCondition="false">
<notes><html xmlns="http://www.w3.org/1999/xhtml">
<html:p>FORMULA: C16H23N5O15P2</html:p>
</html>
</notes>
</species>

<species id="M_agalfragund_c" name="arabinofuranose-galactofuranosyl(30)-rhamanosyl-N-acetylglucosamyl-undecaprenyl diphosphate (M tb)" compartment="C_c" charge="-2" boundaryCondition="false">
<notes><html xmlns="http://www.w3.org/1999/xhtml">
<html:p>FORMULA: C254H423NO171P2</html:p>
</html>
</notes>
</species>

<species id="M_agdpcbi_c" name="Adenosine-GDP-cobinamide" compartment="C_c" charge="-1" boundaryCondition="false">
<notes><html xmlns="http://www.w3.org/1999/xhtml">
<html:p>FORMULA: C68H95CoN21O21P2</html:p>
</html>
</notes>
</species>

<species id="M_agm_c" name="Agmatine" compartment="C_c" charge="2" boundaryCondition="false">
<notes><html xmlns="http://www.w3.org/1999/xhtml">
<html:p>FORMULA: C5H16N4</html:p>
</html>
</notes>
</species>

<species id="M_ahcys_c" name="S-Adenosyl-L-homocysteine" compartment="C_c" charge="0" boundaryCondition="false">
<notes><html xmlns="http://www.w3.org/1999/xhtml">
<html:p>FORMULA: C14H20N6O5S</html:p>
</html>
</notes>
</species>

<species id="M_ahdt_c" name="_2-Amino-4-hydroxy-6-(erythro-1,2,3-trihydroxypropyl)dihydropteridine triphosphate" compartment="C_c" charge="-4" boundaryCondition="false">
<notes><html xmlns="http://www.w3.org/1999/xhtml">
<html:p>FORMULA: C9H12N5O13P3</html:p>
</html>
</notes>
</species>

<species id="M_aicar_c" name="_5-Amino-1-(5-Phospho-D-ribosyl)imidazole-4-carboxamide" compartment="C_c" charge="-2" boundaryCondition="false">
<notes><html xmlns="http://www.w3.org/1999/xhtml">
<html:p>FORMULA: C9H13N4O8P</html:p>
</html>
</notes>
</species>

<species id="M_air_c" name="_5-amino-1-(5-phospho-D-ribosyl)imidazole" compartment="C_c" charge="-2" boundaryCondition="false">
<notes><html xmlns="http://www.w3.org/1999/xhtml">
<html:p>FORMULA: C8H12N3O7P</html:p>
</html>
</notes>
</species>

<species id="M_akg_c" name="_2-Oxoglutarate" compartment="C_c" charge="-2" boundaryCondition="false">
<notes><html xmlns="http://www.w3.org/1999/xhtml">
<html:p>FORMULA: C5H4O5</html:p>
</html>
</notes>
</species>

<species id="M_ala_DASH_B_c" name="beta-Alanine" compartment="C_c" charge="0" boundaryCondition="false">
<notes><html xmlns="http://www.w3.org/1999/xhtml">
<html:p>FORMULA: C3H7NO2</html:p>
</html>
</notes>
</species>

<species id="M_ala_DASH_B_e" name="beta-Alanine" compartment="C_e" charge="0" boundaryCondition="false">
<notes><html xmlns="http://www.w3.org/1999/xhtml">
<html:p>FORMULA: C3H7NO2</html:p>
</html>
</notes>
</species>

<species id="M_ala_DASH_D_c" name="D-Alanine" compartment="C_c" charge="0" boundaryCondition="false">
<notes><html xmlns="http://www.w3.org/1999/xhtml">
<html:p>FORMULA: C3H7NO2</html:p>
</html>
</notes>
</species>

<species id="M_ala_DASH_D_e" name="D-Alanine" compartment="C_e" charge="0" boundaryCondition="false">
<notes><html xmlns="http://www.w3.org/1999/xhtml">
<html:p>FORMULA: C3H7NO2</html:p>
</html>
</notes>
</species>

<species id="M_ala_DASH_L_c" name="L-Alanine" compartment="C_c" charge="0" boundaryCondition="false">
<notes><html xmlns="http://www.w3.org/1999/xhtml">
<html:p>FORMULA: C3H7NO2</html:p>
</html>
</notes>
</species>

<species id="M_ala_DASH_L_e" name="L-Alanine" compartment="C_e" charge="0" boundaryCondition="false">
<notes><html xmlns="http://www.w3.org/1999/xhtml">
<html:p>FORMULA: C3H7NO2</html:p>
</html>
</notes>
</species>

<species id="M_alaala_c" name="D-Alanyl-D-alanine" compartment="C_c" charge="0" boundaryCondition="false">
<notes><html xmlns="http://www.w3.org/1999/xhtml">
<html:p>FORMULA: C6H12N2O3</html:p>
</html>
</notes>
</species>

<species id="M_alac_DASH_S_c" name="(S)-2-Acetolactate" compartment="C_c" charge="-1" boundaryCondition="false">
<notes><html xmlns="http://www.w3.org/1999/xhtml">
<html:p>FORMULA: C5H7O4</html:p>
</html>
</notes>
</species>

<species id="M_alatrna_c" name="L-Alanyl-tRNA(Ala)" compartment="C_c" charge="1" boundaryCondition="false">
<notes><html xmlns="http://www.w3.org/1999/xhtml">
<html:p>FORMULA: C3H6NOR</html:p>
</html>
</notes>
</species>

<species id="M_alpam_c" name="S-aminomethyldihydrolipoamide" compartment="C_c" charge="1" boundaryCondition="false">
<notes><html xmlns="http://www.w3.org/1999/xhtml">
<html:p>FORMULA: C9H21N2OS2</html:p>
</html>
</notes>
</species>

<species id="M_alpro_c" name="S-Aminomethyldihydrolipoylprotein" compartment="C_c" charge="1" boundaryCondition="false">
<notes><html xmlns="http://www.w3.org/1999/xhtml">
<html:p>FORMULA: CH6NS2X</html:p>
</html>
</notes>
</species>

<species id="M_amet_c" name="S-Adenosyl-L-methionine" compartment="C_c" charge="1" boundaryCondition="false">
<notes><html xmlns="http://www.w3.org/1999/xhtml">
<html:p>FORMULA: C15H23N6O5S</html:p>
</html>
</notes>
</species>

<species id="M_ametam_c" name="S-Adenosylmethioninamine" compartment="C_c" charge="2" boundaryCondition="false">
<notes><html xmlns="http://www.w3.org/1999/xhtml">
<html:p>FORMULA: C14H24N6O3S</html:p>
</html>
</notes>
</species>

<species id="M_amob_c" name="S-Adenosyl-4-methylthio-2-oxobutanoate" compartment="C_c" charge="0" boundaryCondition="false">
<notes><html xmlns="http://www.w3.org/1999/xhtml">
<html:p>FORMULA: C15H19N5O6S</html:p>
</html>
</notes>
</species>

<species id="M_amp_c" name="AMP" compartment="C_c" charge="-2" boundaryCondition="false">
<notes><html xmlns="http://www.w3.org/1999/xhtml">
<html:p>FORMULA: C10H12N5O7P</html:p>
</html>
</notes>
</species>

<species id="M_anth_c" name="Anthranilate" compartment="C_c" charge="-1" boundaryCondition="false">
<notes><html xmlns="http://www.w3.org/1999/xhtml">
<html:p>FORMULA: C7H6NO2</html:p>
</html>
</notes>
</species>

<species id="M_apoACP_c" name="apoprotein [acyl carrier protein]" compartment="C_c" charge="0" boundaryCondition="false">
<notes><html xmlns="http://www.w3.org/1999/xhtml">
<html:p>FORMULA: RHO</html:p>
</html>
</notes>
</species>

<species id="M_appl_c" name="_1-Aminopropan-2-ol" compartment="C_c" charge="1" boundaryCondition="false">
<notes><html xmlns="http://www.w3.org/1999/xhtml">
<html:p>FORMULA: C3H10NO</html:p>
</html>
</notes>
</species>

<species id="M_applp_c" name="D-1-Aminopropan-2-ol O-phosphate" compartment="C_c" charge="-1" boundaryCondition="false">
<notes><html xmlns="http://www.w3.org/1999/xhtml">
<html:p>FORMULA: C3H9NO4P</html:p>
</html>
</notes>
</species>

<species id="M_aps_c" name="Adenosine 5&apos;-phosphosulfate" compartment="C_c" charge="-2" boundaryCondition="false">
<notes><html xmlns="http://www.w3.org/1999/xhtml">
<html:p>FORMULA: C10H12N5O10PS</html:p>
</html>
</notes>
</species>

<species id="M_arab_DASH_D_c" name="D-Arabinose" compartment="C_c" charge="0" boundaryCondition="false">
<notes><html xmlns="http://www.w3.org/1999/xhtml">
<html:p>FORMULA: C5H10O5</html:p>
</html>
</notes>
</species>

<species id="M_arab_DASH_D_e" name="D-Arabinose" compartment="C_e" charge="0" boundaryCondition="false">
<notes><html xmlns="http://www.w3.org/1999/xhtml">
<html:p>FORMULA: C5H10O5</html:p>
</html>
</notes>
</species>

<species id="M_arab_DASH_L_c" name="L-Arabinose" compartment="C_c" charge="0" boundaryCondition="false">
<notes><html xmlns="http://www.w3.org/1999/xhtml">
<html:p>FORMULA: C5H10O5</html:p>
</html>
</notes>
</species>

<species id="M_arab_DASH_L_e" name="L-Arabinose" compartment="C_e" charge="0" boundaryCondition="false">
<notes><html xmlns="http://www.w3.org/1999/xhtml">
<html:p>FORMULA: C5H10O5</html:p>
</html>
</notes>
</species>

<species id="M_arabinan_c" name="arabinan complex (Mtb)" compartment="C_c" charge="0" boundaryCondition="false">
<notes><html xmlns="http://www.w3.org/1999/xhtml">
<html:p>FORMULA: C684H1104O552</html:p>
</html>
</notes>
</species>

<species id="M_arabinanagalfragund_c" name="arabinan-arabinofuranose-galactofuranosyl(30)-rhamanosyl-N-acetylglucosamyl-undecaprenyl diphosphate (M tb)" compartment="C_c" charge="-2" boundaryCondition="false">
<notes><html xmlns="http://www.w3.org/1999/xhtml">
<html:p>FORMULA: C938H1525NO722P2</html:p>
</html>
</notes>
</species>

<species id="M_arachACP_c" name="eicosanoyl-ACP (n-C20:0)" compartment="C_c" charge="-1" boundaryCondition="false">
<notes><html xmlns="http://www.w3.org/1999/xhtml">
<html:p>FORMULA: C31H59N2O8PRS</html:p>
</html>
</notes>
</species>

<species id="M_arach_c" name="Arachidic acid" compartment="C_c" charge="-1" boundaryCondition="false">
<notes><html xmlns="http://www.w3.org/1999/xhtml">
<html:p>FORMULA: C20H39O2</html:p>
</html>
</notes>
</species>

<species id="M_arachcoa_c" name="arachidyl coenzyme A" compartment="C_c" charge="-4" boundaryCondition="false">
<notes><html xmlns="http://www.w3.org/1999/xhtml">
<html:p>FORMULA: C41H70N7O17P3S</html:p>
</html>
</notes>
</species>

<species id="M_arg_DASH_L_c" name="L-Arginine" compartment="C_c" charge="1" boundaryCondition="false">
<notes><html xmlns="http://www.w3.org/1999/xhtml">
<html:p>FORMULA: C6H15N4O2</html:p>
</html>
</notes>
</species>

<species id="M_arg_DASH_L_e" name="L-Arginine" compartment="C_e" charge="1" boundaryCondition="false">
<notes><html xmlns="http://www.w3.org/1999/xhtml">
<html:p>FORMULA: C6H15N4O2</html:p>
</html>
</notes>
</species>

<species id="M_argsuc_c" name="N(omega)-(L-Arginino)succinate" compartment="C_c" charge="-1" boundaryCondition="false">
<notes><html xmlns="http://www.w3.org/1999/xhtml">
<html:p>FORMULA: C10H17N4O6</html:p>
</html>
</notes>
</species>

<species id="M_arpp_c" name="_5-phosphoarabinose pyrophosphate" compartment="C_c" charge="-5" boundaryCondition="false">
<notes><html xmlns="http://www.w3.org/1999/xhtml">
<html:p>FORMULA: C5H8O14P3</html:p>
</html>
</notes>
</species>

<species id="M_asn_DASH_L_c" name="L-Asparagine" compartment="C_c" charge="0" boundaryCondition="false">
<notes><html xmlns="http://www.w3.org/1999/xhtml">
<html:p>FORMULA: C4H8N2O3</html:p>
</html>
</notes>
</species>

<species id="M_asn_DASH_L_e" name="L-Asparagine" compartment="C_e" charge="0" boundaryCondition="false">
<notes><html xmlns="http://www.w3.org/1999/xhtml">
<html:p>FORMULA: C4H8N2O3</html:p>
</html>
</notes>
</species>

<species id="M_asp_DASH_L_c" name="L-Aspartate" compartment="C_c" charge="-1" boundaryCondition="false">
<notes><html xmlns="http://www.w3.org/1999/xhtml">
<html:p>FORMULA: C4H6NO4</html:p>
</html>
</notes>
</species>

<species id="M_asp_DASH_L_e" name="L-Aspartate" compartment="C_e" charge="-1" boundaryCondition="false">
<notes><html xmlns="http://www.w3.org/1999/xhtml">
<html:p>FORMULA: C4H6NO4</html:p>
</html>
</notes>
</species>

<species id="M_aspsa_c" name="L-Aspartate 4-semialdehyde" compartment="C_c" charge="0" boundaryCondition="false">
<notes><html xmlns="http://www.w3.org/1999/xhtml">
<html:p>FORMULA: C4H7NO3</html:p>
</html>
</notes>
</species>

<species id="M_atp_c" name="ATP" compartment="C_c" charge="-4" boundaryCondition="false">
<notes><html xmlns="http://www.w3.org/1999/xhtml">
<html:p>FORMULA: C10H12N5O13P3</html:p>
</html>
</notes>
</species>

<species id="M_atp_e" name="ATP" compartment="C_e" charge="-4" boundaryCondition="false">
<notes><html xmlns="http://www.w3.org/1999/xhtml">
<html:p>FORMULA: C10H12N5O13P3</html:p>
</html>
</notes>
</species>

<species id="M_betald_c" name="Betaine aldehyde" compartment="C_c" charge="1" boundaryCondition="false">
<notes><html xmlns="http://www.w3.org/1999/xhtml">
<html:p>FORMULA: C5H12NO</html:p>
</html>
</notes>
</species>

<species id="M_bhb_c" name="(R)-3-Hydroxybutanoate" compartment="C_c" charge="-1" boundaryCondition="false">
<notes><html xmlns="http://www.w3.org/1999/xhtml">
<html:p>FORMULA: C4H7O3</html:p>
</html>
</notes>
</species>

<species id="M_bmn_c" name="bimane" compartment="C_c" charge="0" boundaryCondition="false">
<notes><html xmlns="http://www.w3.org/1999/xhtml">
<html:p>FORMULA: C10H12N2O2</html:p>
</html>
</notes>
</species>

<species id="M_bmn_e" name="bimane" compartment="C_e" charge="0" boundaryCondition="false">
<notes><html xmlns="http://www.w3.org/1999/xhtml">
<html:p>FORMULA: C10H12N2O2</html:p>
</html>
</notes>
</species>

<species id="M_bmnmsh_c" name="bimane conjugated mycothiol (mtb)" compartment="C_c" charge="0" boundaryCondition="false">
<notes><html xmlns="http://www.w3.org/1999/xhtml">
<html:p>FORMULA: C27H40N4O14S</html:p>
</html>
</notes>
</species>

<species id="M_btamp_c" name="Biotinyl-5&apos;-AMP" compartment="C_c" charge="-1" boundaryCondition="false">
<notes><html xmlns="http://www.w3.org/1999/xhtml">
<html:p>FORMULA: C20H27N7O9PS</html:p>
</html>
</notes>
</species>

<species id="M_btn_c" name="Biotin" compartment="C_c" charge="-1" boundaryCondition="false">
<notes><html xmlns="http://www.w3.org/1999/xhtml">
<html:p>FORMULA: C10H15N2O3S</html:p>
</html>
</notes>
</species>

<species id="M_ca2_c" name="Calcium" compartment="C_c" charge="2" boundaryCondition="false">
<notes><html xmlns="http://www.w3.org/1999/xhtml">
<html:p>FORMULA: Ca</html:p>
</html>
</notes>
</species>

<species id="M_ca2_e" name="Calcium" compartment="C_e" charge="2" boundaryCondition="false">
<notes><html xmlns="http://www.w3.org/1999/xhtml">
<html:p>FORMULA: Ca</html:p>
</html>
</notes>
</species>

<species id="M_camp_c" name="cAMP" compartment="C_c" charge="-1" boundaryCondition="false">
<notes><html xmlns="http://www.w3.org/1999/xhtml">
<html:p>FORMULA: C10H11N5O6P</html:p>
</html>
</notes>
</species>

<species id="M_cbasp_c" name="N-Carbamoyl-L-aspartate" compartment="C_c" charge="-2" boundaryCondition="false">
<notes><html xmlns="http://www.w3.org/1999/xhtml">
<html:p>FORMULA: C5H6N2O5</html:p>
</html>
</notes>
</species>

<species id="M_cbi_c" name="Cobinamide" compartment="C_c" charge="0" boundaryCondition="false">
<notes><html xmlns="http://www.w3.org/1999/xhtml">
<html:p>FORMULA: C48H72CoN11O8</html:p>
</html>
</notes>
</species>

<species id="M_cbl1_c" name="Cob(I)alamin" compartment="C_c" charge="-1" boundaryCondition="false">
<notes><html xmlns="http://www.w3.org/1999/xhtml">
<html:p>FORMULA: C62H88CoN13O14P</html:p>
</html>
</notes>
</species>

<species id="M_cbp_c" name="Carbamoyl phosphate" compartment="C_c" charge="-2" boundaryCondition="false">
<notes><html xmlns="http://www.w3.org/1999/xhtml">
<html:p>FORMULA: CH2NO5P</html:p>
</html>
</notes>
</species>

<species id="M_cdp_c" name="CDP" compartment="C_c" charge="-3" boundaryCondition="false">
<notes><html xmlns="http://www.w3.org/1999/xhtml">
<html:p>FORMULA: C9H12N3O11P2</html:p>
</html>
</notes>
</species>

<species id="M_cdpc16c19g_c" name="cdp diacylglycerol (C16:0, C19:0)" compartment="C_c" charge="-2" boundaryCondition="false">
<notes><html xmlns="http://www.w3.org/1999/xhtml">
<html:p>FORMULA: C47H85N3O15P2</html:p>
</html>
</notes>
</species>

<species id="M_cdpc19c19g_c" name="cdp diacylglycerol (C19:0, C19:0)" compartment="C_c" charge="-2" boundaryCondition="false">
<notes><html xmlns="http://www.w3.org/1999/xhtml">
<html:p>FORMULA: C50H91N3O15P2</html:p>
</html>
</notes>
</species>

<species id="M_cdpdhdecg_c" name="CDP-1,2-dihexadecanoylglycerol" compartment="C_c" charge="-2" boundaryCondition="false">
<notes><html xmlns="http://www.w3.org/1999/xhtml">
<html:p>FORMULA: C44H79N3O15P2</html:p>
</html>
</notes>
</species>

<species id="M_cdpdodecg_c" name="CDP-1,2-dioctadecanoylglycerol" compartment="C_c" charge="-2" boundaryCondition="false">
<notes><html xmlns="http://www.w3.org/1999/xhtml">
<html:p>FORMULA: C48H87N3O15P2</html:p>
</html>
</notes>
</species>

<species id="M_cgly_c" name="Cys-Gly" compartment="C_c" charge="0" boundaryCondition="false">
<notes><html xmlns="http://www.w3.org/1999/xhtml">
<html:p>FORMULA: C5H10N2O3S</html:p>
</html>
</notes>
</species>

<species id="M_chexccoa_c" name="carboxy hexacosanoyl-CoA" compartment="C_c" charge="-4" boundaryCondition="false">
<notes><html xmlns="http://www.w3.org/1999/xhtml">
<html:p>FORMULA: C48H81N7O18P3S</html:p>
</html>
</notes>
</species>

<species id="M_chol_c" name="Choline" compartment="C_c" charge="1" boundaryCondition="false">
<notes><html xmlns="http://www.w3.org/1999/xhtml">
<html:p>FORMULA: C5H14NO</html:p>
</html>
</notes>
</species>

<species id="M_chol_e" name="Choline" compartment="C_e" charge="1" boundaryCondition="false">
<notes><html xmlns="http://www.w3.org/1999/xhtml">
<html:p>FORMULA: C5H14NO</html:p>
</html>
</notes>
</species>

<species id="M_chor_c" name="chorismate" compartment="C_c" charge="-2" boundaryCondition="false">
<notes><html xmlns="http://www.w3.org/1999/xhtml">
<html:p>FORMULA: C10H8O6</html:p>
</html>
</notes>
</species>

<species id="M_cigam_c" name="cys-1D-myo-inositol 2-deoxy-D-glucopyranoside" compartment="C_c" charge="0" boundaryCondition="false">
<notes><html xmlns="http://www.w3.org/1999/xhtml">
<html:p>FORMULA: C15H28N2O11S</html:p>
</html>
</notes>
</species>

<species id="M_cit_c" name="Citrate" compartment="C_c" charge="-3" boundaryCondition="false">
<notes><html xmlns="http://www.w3.org/1999/xhtml">
<html:p>FORMULA: C6H5O7</html:p>
</html>
</notes>
</species>

<species id="M_cit_e" name="Citrate" compartment="C_e" charge="-3" boundaryCondition="false">
<notes><html xmlns="http://www.w3.org/1999/xhtml">
<html:p>FORMULA: C6H5O7</html:p>
</html>
</notes>
</species>

<species id="M_citr_DASH_L_c" name="L-Citrulline" compartment="C_c" charge="0" boundaryCondition="false">
<notes><html xmlns="http://www.w3.org/1999/xhtml">
<html:p>FORMULA: C6H13N3O3</html:p>
</html>
</notes>
</species>

<species id="M_cl_c" name="Chloride" compartment="C_c" charge="-1" boundaryCondition="false">
<notes><html xmlns="http://www.w3.org/1999/xhtml">
<html:p>FORMULA: Cl</html:p>
</html>
</notes>
</species>

<species id="M_cl_e" name="Chloride" compartment="C_e" charge="-1" boundaryCondition="false">
<notes><html xmlns="http://www.w3.org/1999/xhtml">
<html:p>FORMULA: Cl</html:p>
</html>
</notes>
</species>

<species id="M_clpn160190_c" name="cardiolipin (dihexadecanoyl, dimethylstearoyl)" compartment="C_c" charge="-2" boundaryCondition="false">
<notes><html xmlns="http://www.w3.org/1999/xhtml">
<html:p>FORMULA: C79H152O17P2</html:p>
</html>
</notes>
</species>

<species id="M_cmcbtt_c" name="carboxymycobactin T (R=8 carbon, final carbon is carboxyl group)" compartment="C_c" charge="1" boundaryCondition="false">
<notes><html xmlns="http://www.w3.org/1999/xhtml">
<html:p>FORMULA: C33H48N5O13</html:p>
</html>
</notes>
</species>

<species id="M_cmp_c" name="CMP" compartment="C_c" charge="-2" boundaryCondition="false">
<notes><html xmlns="http://www.w3.org/1999/xhtml">
<html:p>FORMULA: C9H12N3O8P</html:p>
</html>
</notes>
</species>

<species id="M_co1dam_c" name="Cob(I)yrinate a,c diamide" compartment="C_c" charge="-5" boundaryCondition="false">
<notes><html xmlns="http://www.w3.org/1999/xhtml">
<html:p>FORMULA: C45H56CoN6O12</html:p>
</html>
</notes>
</species>

<species id="M_co2_c" name="CO2" compartment="C_c" charge="0" boundaryCondition="false">
<notes><html xmlns="http://www.w3.org/1999/xhtml">
<html:p>FORMULA: CO2</html:p>
</html>
</notes>
</species>

<species id="M_co2_e" name="CO2" compartment="C_e" charge="0" boundaryCondition="false">
<notes><html xmlns="http://www.w3.org/1999/xhtml">
<html:p>FORMULA: CO2</html:p>
</html>
</notes>
</species>

<species id="M_co2dam_c" name="Cob(II)yrinate a,c diamide" compartment="C_c" charge="-4" boundaryCondition="false">
<notes><html xmlns="http://www.w3.org/1999/xhtml">
<html:p>FORMULA: C45H56CoN6O12</html:p>
</html>
</notes>
</species>

<species id="M_co_c" name="Carbon monoxide" compartment="C_c" charge="0" boundaryCondition="false">
<notes><html xmlns="http://www.w3.org/1999/xhtml">
<html:p>FORMULA: CO</html:p>
</html>
</notes>
</species>

<species id="M_co_e" name="Carbon monoxide" compartment="C_e" charge="0" boundaryCondition="false">
<notes><html xmlns="http://www.w3.org/1999/xhtml">
<html:p>FORMULA: CO</html:p>
</html>
</notes>
</species>

<species id="M_coa_c" name="Coenzyme A" compartment="C_c" charge="-4" boundaryCondition="false">
<notes><html xmlns="http://www.w3.org/1999/xhtml">
<html:p>FORMULA: C21H32N7O16P3S</html:p>
</html>
</notes>
</species>

<species id="M_coa_e" name="Coenzyme A" compartment="C_e" charge="-4" boundaryCondition="false">
<notes><html xmlns="http://www.w3.org/1999/xhtml">
<html:p>FORMULA: C21H32N7O16P3S</html:p>
</html>
</notes>
</species>

<species id="M_cobalt2_c" name="Co2+" compartment="C_c" charge="2" boundaryCondition="false">
<notes><html xmlns="http://www.w3.org/1999/xhtml">
<html:p>FORMULA: Co</html:p>
</html>
</notes>
</species>

<species id="M_cobalt2_e" name="Co2+" compartment="C_e" charge="2" boundaryCondition="false">
<notes><html xmlns="http://www.w3.org/1999/xhtml">
<html:p>FORMULA: Co</html:p>
</html>
</notes>
</species>

<species id="M_cobya_c" name="Cobyrinate" compartment="C_c" charge="-6" boundaryCondition="false">
<notes><html xmlns="http://www.w3.org/1999/xhtml">
<html:p>FORMULA: C45H52N4O14Co</html:p>
</html>
</notes>
</species>

<species id="M_codhpre6_c" name="cobalt-dihydro-precorrin 6" compartment="C_c" charge="-7" boundaryCondition="false">
<notes><html xmlns="http://www.w3.org/1999/xhtml">
<html:p>FORMULA: C44H47N4O16Co</html:p>
</html>
</notes>
</species>

<species id="M_copre2_c" name="cobalt-precorrin 2" compartment="C_c" charge="-8" boundaryCondition="false">
<notes><html xmlns="http://www.w3.org/1999/xhtml">
<html:p>FORMULA: C42H38N4O16Co</html:p>
</html>
</notes>
</species>

<species id="M_copre3_c" name="cobalt-precorrin 3" compartment="C_c" charge="-8" boundaryCondition="false">
<notes><html xmlns="http://www.w3.org/1999/xhtml">
<html:p>FORMULA: C43H40N4O16Co</html:p>
</html>
</notes>
</species>

<species id="M_copre4_c" name="cobalt-precorrin 4" compartment="C_c" charge="-7" boundaryCondition="false">
<notes><html xmlns="http://www.w3.org/1999/xhtml">
<html:p>FORMULA: C44H43N4O16Co</html:p>
</html>
</notes>
</species>

<species id="M_copre5_c" name="cobalt-precorrin 5" compartment="C_c" charge="-7" boundaryCondition="false">
<notes><html xmlns="http://www.w3.org/1999/xhtml">
<html:p>FORMULA: C45H45N4O16Co</html:p>
</html>
</notes>
</species>

<species id="M_copre6_c" name="cobalt-precorrin 6" compartment="C_c" charge="-7" boundaryCondition="false">
<notes><html xmlns="http://www.w3.org/1999/xhtml">
<html:p>FORMULA: C44H45N4O16Co</html:p>
</html>
</notes>
</species>

<species id="M_copre8_c" name="cobalt-precorrin 8" compartment="C_c" charge="-6" boundaryCondition="false">
<notes><html xmlns="http://www.w3.org/1999/xhtml">
<html:p>FORMULA: C45H52N4O14Co</html:p>
</html>
</notes>
</species>

<species id="M_cpppg1_c" name="Coproporphyrinogen I" compartment="C_c" charge="-4" boundaryCondition="false">
<notes><html xmlns="http://www.w3.org/1999/xhtml">
<html:p>FORMULA: C36H40N4O8</html:p>
</html>
</notes>
</species>

<species id="M_cpppg3_c" name="Coproporphyrinogen III" compartment="C_c" charge="-4" boundaryCondition="false">
<notes><html xmlns="http://www.w3.org/1999/xhtml">
<html:p>FORMULA: C36H40N4O8</html:p>
</html>
</notes>
</species>

<species id="M_crn_c" name="L-Carnitine" compartment="C_c" charge="0" boundaryCondition="false">
<notes><html xmlns="http://www.w3.org/1999/xhtml">
<html:p>FORMULA: C7H15NO3</html:p>
</html>
</notes>
</species>

<species id="M_crn_e" name="L-Carnitine" compartment="C_e" charge="0" boundaryCondition="false">
<notes><html xmlns="http://www.w3.org/1999/xhtml">
<html:p>FORMULA: C7H15NO3</html:p>
</html>
</notes>
</species>

<species id="M_ctp_c" name="CTP" compartment="C_c" charge="-4" boundaryCondition="false">
<notes><html xmlns="http://www.w3.org/1999/xhtml">
<html:p>FORMULA: C9H12N3O14P3</html:p>
</html>
</notes>
</species>

<species id="M_cu2_c" name="Cu2+" compartment="C_c" charge="2" boundaryCondition="false">
<notes><html xmlns="http://www.w3.org/1999/xhtml">
<html:p>FORMULA: Cu</html:p>
</html>
</notes>
</species>

<species id="M_cu2_e" name="Cu2+" compartment="C_e" charge="2" boundaryCondition="false">
<notes><html xmlns="http://www.w3.org/1999/xhtml">
<html:p>FORMULA: Cu</html:p>
</html>
</notes>
</species>

<species id="M_cyan_c" name="Hydrogen cyanide" compartment="C_c" charge="0" boundaryCondition="false">
<notes><html xmlns="http://www.w3.org/1999/xhtml">
<html:p>FORMULA: CHN</html:p>
</html>
</notes>
</species>

<species id="M_cys_DASH_L_c" name="L-Cysteine" compartment="C_c" charge="0" boundaryCondition="false">
<notes><html xmlns="http://www.w3.org/1999/xhtml">
<html:p>FORMULA: C3H7NO2S</html:p>
</html>
</notes>
</species>

<species id="M_cyst_DASH_L_c" name="L-Cystathionine" compartment="C_c" charge="0" boundaryCondition="false">
<notes><html xmlns="http://www.w3.org/1999/xhtml">
<html:p>FORMULA: C7H14N2O4S</html:p>
</html>
</notes>
</species>

<species id="M_cytd_c" name="Cytidine" compartment="C_c" charge="0" boundaryCondition="false">
<notes><html xmlns="http://www.w3.org/1999/xhtml">
<html:p>FORMULA: C9H13N3O5</html:p>
</html>
</notes>
</species>

<species id="M_cytd_e" name="Cytidine" compartment="C_e" charge="0" boundaryCondition="false">
<notes><html xmlns="http://www.w3.org/1999/xhtml">
<html:p>FORMULA: C9H13N3O5</html:p>
</html>
</notes>
</species>

<species id="M_dad_DASH_2_c" name="Deoxyadenosine" compartment="C_c" charge="0" boundaryCondition="false">
<notes><html xmlns="http://www.w3.org/1999/xhtml">
<html:p>FORMULA: C10H13N5O3</html:p>
</html>
</notes>
</species>

<species id="M_dadp_c" name="dADP" compartment="C_c" charge="-3" boundaryCondition="false">
<notes><html xmlns="http://www.w3.org/1999/xhtml">
<html:p>FORMULA: C10H12N5O9P2</html:p>
</html>
</notes>
</species>

<species id="M_damp_c" name="dAMP" compartment="C_c" charge="-2" boundaryCondition="false">
<notes><html xmlns="http://www.w3.org/1999/xhtml">
<html:p>FORMULA: C10H12N5O6P</html:p>
</html>
</notes>
</species>

<species id="M_dann_c" name="_7,8-Diaminononanoate" compartment="C_c" charge="1" boundaryCondition="false">
<notes><html xmlns="http://www.w3.org/1999/xhtml">
<html:p>FORMULA: C9H21N2O2</html:p>
</html>
</notes>
</species>

<species id="M_datp_c" name="dATP" compartment="C_c" charge="-4" boundaryCondition="false">
<notes><html xmlns="http://www.w3.org/1999/xhtml">
<html:p>FORMULA: C10H12N5O12P3</html:p>
</html>
</notes>
</species>

<species id="M_db4p_c" name="_3,4-dihydroxy-2-butanone 4-phosphate" compartment="C_c" charge="-2" boundaryCondition="false">
<notes><html xmlns="http://www.w3.org/1999/xhtml">
<html:p>FORMULA: C4H7O6P</html:p>
</html>
</notes>
</species>

<species id="M_dca_c" name="Decanoate (n-C10:0)" compartment="C_c" charge="-1" boundaryCondition="false">
<notes><html xmlns="http://www.w3.org/1999/xhtml">
<html:p>FORMULA: C10H19O2</html:p>
</html>
</notes>
</species>

<species id="M_dcamp_c" name="N6-(1,2-Dicarboxyethyl)-AMP" compartment="C_c" charge="-4" boundaryCondition="false">
<notes><html xmlns="http://www.w3.org/1999/xhtml">
<html:p>FORMULA: C14H14N5O11P</html:p>
</html>
</notes>
</species>

<species id="M_dcdp_c" name="dCDP" compartment="C_c" charge="-3" boundaryCondition="false">
<notes><html xmlns="http://www.w3.org/1999/xhtml">
<html:p>FORMULA: C9H12N3O10P2</html:p>
</html>
</notes>
</species>

<species id="M_dcmp_c" name="dCMP" compartment="C_c" charge="-2" boundaryCondition="false">
<notes><html xmlns="http://www.w3.org/1999/xhtml">
<html:p>FORMULA: C9H12N3O7P</html:p>
</html>
</notes>
</species>

<species id="M_dctp_c" name="dCTP" compartment="C_c" charge="-4" boundaryCondition="false">
<notes><html xmlns="http://www.w3.org/1999/xhtml">
<html:p>FORMULA: C9H12N3O13P3</html:p>
</html>
</notes>
</species>

<species id="M_dcyt_c" name="Deoxycytidine" compartment="C_c" charge="0" boundaryCondition="false">
<notes><html xmlns="http://www.w3.org/1999/xhtml">
<html:p>FORMULA: C9H13N3O4</html:p>
</html>
</notes>
</species>

<species id="M_ddca_c" name="Dodecanoate (n-C12:0)" compartment="C_c" charge="-1" boundaryCondition="false">
<notes><html xmlns="http://www.w3.org/1999/xhtml">
<html:p>FORMULA: C12H23O2</html:p>
</html>
</notes>
</species>

<species id="M_decd_tb_c" name="(E,E,E,E,E,E,E,Z,Z) decaprenyl phosphate" compartment="C_c" charge="-2" boundaryCondition="false">
<notes><html xmlns="http://www.w3.org/1999/xhtml">
<html:p>FORMULA: C50H81O4P</html:p>
</html>
</notes>
</species>

<species id="M_decda_tb_c" name="decaprenylphosphoryl-beta-D-arabinofuranose" compartment="C_c" charge="-2" boundaryCondition="false">
<notes><html xmlns="http://www.w3.org/1999/xhtml">
<html:p>FORMULA: C55H89O8P</html:p>
</html>
</notes>
</species>

<species id="M_decdman1p_tb_c" name="(E,E,E,E,E,E,E,Z,Z) decaprenyl mannose phosphate" compartment="C_c" charge="-1" boundaryCondition="false">
<notes><html xmlns="http://www.w3.org/1999/xhtml">
<html:p>FORMULA: C56H92O9P</html:p>
</html>
</notes>
</species>

<species id="M_decdp_c" name="all trans Decaprenyl diphosphate" compartment="C_c" charge="-3" boundaryCondition="false">
<notes><html xmlns="http://www.w3.org/1999/xhtml">
<html:p>FORMULA: C50H81O7P2</html:p>
</html>
</notes>
</species>

<species id="M_decdp_tb_c" name="(E,E,E,E,E,E,E,Z,Z) Decaprenyl diphosphate" compartment="C_c" charge="-3" boundaryCondition="false">
<notes><html xmlns="http://www.w3.org/1999/xhtml">
<html:p>FORMULA: C50H81O7P2</html:p>
</html>
</notes>
</species>

<species id="M_decdpa_tb_c" name="decaprenylphosphoryl-beta-D-5-phosphoarabinofuranose" compartment="C_c" charge="-4" boundaryCondition="false">
<notes><html xmlns="http://www.w3.org/1999/xhtml">
<html:p>FORMULA: C55H88O11P2</html:p>
</html>
</notes>
</species>

<species id="M_decdpr_tb_c" name="decaprenylphosphoryl-beta-D-5-phosphoribose" compartment="C_c" charge="-4" boundaryCondition="false">
<notes><html xmlns="http://www.w3.org/1999/xhtml">
<html:p>FORMULA: C55H88O11P2</html:p>
</html>
</notes>
</species>

<species id="M_decdr_tb_c" name="decaprenylphosphoryl-beta-D-5-ribose" compartment="C_c" charge="-2" boundaryCondition="false">
<notes><html xmlns="http://www.w3.org/1999/xhtml">
<html:p>FORMULA: C55H89O8P</html:p>
</html>
</notes>
</species>

<species id="M_dgdp_c" name="dGDP" compartment="C_c" charge="-3" boundaryCondition="false">
<notes><html xmlns="http://www.w3.org/1999/xhtml">
<html:p>FORMULA: C10H12N5O10P2</html:p>
</html>
</notes>
</species>

<species id="M_dgmp_c" name="dGMP" compartment="C_c" charge="-2" boundaryCondition="false">
<notes><html xmlns="http://www.w3.org/1999/xhtml">
<html:p>FORMULA: C10H12N5O7P</html:p>
</html>
</notes>
</species>

<species id="M_dgsn_c" name="Deoxyguanosine" compartment="C_c" charge="0" boundaryCondition="false">
<notes><html xmlns="http://www.w3.org/1999/xhtml">
<html:p>FORMULA: C10H13N5O4</html:p>
</html>
</notes>
</species>

<species id="M_dgtp_c" name="dGTP" compartment="C_c" charge="-4" boundaryCondition="false">
<notes><html xmlns="http://www.w3.org/1999/xhtml">
<html:p>FORMULA: C10H12N5O13P3</html:p>
</html>
</notes>
</species>

<species id="M_dhap_c" name="Dihydroxyacetone phosphate" compartment="C_c" charge="-2" boundaryCondition="false">
<notes><html xmlns="http://www.w3.org/1999/xhtml">
<html:p>FORMULA: C3H5O6P</html:p>
</html>
</notes>
</species>

<species id="M_dhf_c" name="_7,8-Dihydrofolate" compartment="C_c" charge="-2" boundaryCondition="false">
<notes><html xmlns="http://www.w3.org/1999/xhtml">
<html:p>FORMULA: C19H19N7O6</html:p>
</html>
</notes>
</species>

<species id="M_dhlam_c" name="Dihydrolipoamide" compartment="C_c" charge="0" boundaryCondition="false">
<notes><html xmlns="http://www.w3.org/1999/xhtml">
<html:p>FORMULA: C8H17NOS2</html:p>
</html>
</notes>
</species>

<species id="M_dhlpro_c" name="Dihydrolipolprotein" compartment="C_c" charge="0" boundaryCondition="false">
<notes><html xmlns="http://www.w3.org/1999/xhtml">
<html:p>FORMULA: H2S2X</html:p>
</html>
</notes>
</species>

<species id="M_dhna_c" name="_1,4-Dihydroxy-2-naphthoate" compartment="C_c" charge="-1" boundaryCondition="false">
<notes><html xmlns="http://www.w3.org/1999/xhtml">
<html:p>FORMULA: C11H7O4</html:p>
</html>
</notes>
</species>

<species id="M_dhnpt_c" name="Dihydroneopterin" compartment="C_c" charge="0" boundaryCondition="false">
<notes><html xmlns="http://www.w3.org/1999/xhtml">
<html:p>FORMULA: C9H13N5O4</html:p>
</html>
</notes>
</species>

<species id="M_dhor_DASH_S_c" name="(S)-Dihydroorotate" compartment="C_c" charge="-1" boundaryCondition="false">
<notes><html xmlns="http://www.w3.org/1999/xhtml">
<html:p>FORMULA: C5H5N2O4</html:p>
</html>
</notes>
</species>

<species id="M_dhpmp_c" name="Dihydroneopterin monophosphate" compartment="C_c" charge="-2" boundaryCondition="false">
<notes><html xmlns="http://www.w3.org/1999/xhtml">
<html:p>FORMULA: C9H12N5O7P</html:p>
</html>
</notes>
</species>

<species id="M_dhpt_c" name="Dihydropteroate" compartment="C_c" charge="-1" boundaryCondition="false">
<notes><html xmlns="http://www.w3.org/1999/xhtml">
<html:p>FORMULA: C14H13N6O3</html:p>
</html>
</notes>
</species>

<species id="M_din_c" name="Deoxyinosine" compartment="C_c" charge="0" boundaryCondition="false">
<notes><html xmlns="http://www.w3.org/1999/xhtml">
<html:p>FORMULA: C10H12N4O4</html:p>
</html>
</notes>
</species>

<species id="M_dmarach_c" name="di-methyl arachic acid" compartment="C_c" charge="-1" boundaryCondition="false">
<notes><html xmlns="http://www.w3.org/1999/xhtml">
<html:p>FORMULA: C22H43O2</html:p>
</html>
</notes>
</species>

<species id="M_dmbhn_c" name="di-methyl behenic acid" compartment="C_c" charge="-1" boundaryCondition="false">
<notes><html xmlns="http://www.w3.org/1999/xhtml">
<html:p>FORMULA: C24H47O2</html:p>
</html>
</notes>
</species>

<species id="M_dmbzid_c" name="_5,6-Dimethylbenzimidazole" compartment="C_c" charge="0" boundaryCondition="false">
<notes><html xmlns="http://www.w3.org/1999/xhtml">
<html:p>FORMULA: C9H10N2</html:p>
</html>
</notes>
</species>

<species id="M_dmlgnc_c" name="dimethyl lignoceric acid" compartment="C_c" charge="-1" boundaryCondition="false">
<notes><html xmlns="http://www.w3.org/1999/xhtml">
<html:p>FORMULA: C26H51O2</html:p>
</html>
</notes>
</species>

<species id="M_dmlz_c" name="_6,7-Dimethyl-8-(1-D-ribityl)lumazine" compartment="C_c" charge="0" boundaryCondition="false">
<notes><html xmlns="http://www.w3.org/1999/xhtml">
<html:p>FORMULA: C13H18N4O6</html:p>
</html>
</notes>
</species>

<species id="M_dmpp_c" name="Dimethylallyl diphosphate" compartment="C_c" charge="-3" boundaryCondition="false">
<notes><html xmlns="http://www.w3.org/1999/xhtml">
<html:p>FORMULA: C5H9O7P2</html:p>
</html>
</notes>
</species>

<species id="M_dnad_c" name="Deamino-NAD+" compartment="C_c" charge="-2" boundaryCondition="false">
<notes><html xmlns="http://www.w3.org/1999/xhtml">
<html:p>FORMULA: C21H24N6O15P2</html:p>
</html>
</notes>
</species>

<species id="M_dpcoa_c" name="Dephospho-CoA" compartment="C_c" charge="-2" boundaryCondition="false">
<notes><html xmlns="http://www.w3.org/1999/xhtml">
<html:p>FORMULA: C21H33N7O13P2S</html:p>
</html>
</notes>
</species>

<species id="M_dscl_c" name="dihydrosirohydrochlorin" compartment="C_c" charge="-7" boundaryCondition="false">
<notes><html xmlns="http://www.w3.org/1999/xhtml">
<html:p>FORMULA: C42H41N4O16</html:p>
</html>
</notes>
</species>

<species id="M_dtbt_c" name="Dethiobiotin" compartment="C_c" charge="-1" boundaryCondition="false">
<notes><html xmlns="http://www.w3.org/1999/xhtml">
<html:p>FORMULA: C10H17N2O3</html:p>
</html>
</notes>
</species>

<species id="M_dtdp4d6dg_c" name="dTDP-4-dehydro-6-deoxy-D-glucose" compartment="C_c" charge="-2" boundaryCondition="false">
<notes><html xmlns="http://www.w3.org/1999/xhtml">
<html:p>FORMULA: C16H22N2O15P2</html:p>
</html>
</notes>
</species>

<species id="M_dtdp4d6dm_c" name="dTDP-4-dehydro-6-deoxy-L-mannose" compartment="C_c" charge="-2" boundaryCondition="false">
<notes><html xmlns="http://www.w3.org/1999/xhtml">
<html:p>FORMULA: C16H22N2O15P2</html:p>
</html>
</notes>
</species>

<species id="M_dtdp_c" name="dTDP" compartment="C_c" charge="-3" boundaryCondition="false">
<notes><html xmlns="http://www.w3.org/1999/xhtml">
<html:p>FORMULA: C10H13N2O11P2</html:p>
</html>
</notes>
</species>

<species id="M_dtdpglu_c" name="dTDPglucose" compartment="C_c" charge="-2" boundaryCondition="false">
<notes><html xmlns="http://www.w3.org/1999/xhtml">
<html:p>FORMULA: C16H24N2O16P2</html:p>
</html>
</notes>
</species>

<species id="M_dtdprmn_c" name="dTDP-L-rhamnose" compartment="C_c" charge="-2" boundaryCondition="false">
<notes><html xmlns="http://www.w3.org/1999/xhtml">
<html:p>FORMULA: C16H24N2O15P2</html:p>
</html>
</notes>
</species>

<species id="M_dtmp_c" name="dTMP" compartment="C_c" charge="-2" boundaryCondition="false">
<notes><html xmlns="http://www.w3.org/1999/xhtml">
<html:p>FORMULA: C10H13N2O8P</html:p>
</html>
</notes>
</species>

<species id="M_dttOX_c" name="Oxidized dithiothreitol" compartment="C_c" charge="0" boundaryCondition="false">
<notes><html xmlns="http://www.w3.org/1999/xhtml">
<html:p>FORMULA: C4H8O2S2</html:p>
</html>
</notes>
</species>

<species id="M_dtt_c" name="Dithiothreitol" compartment="C_c" charge="0" boundaryCondition="false">
<notes><html xmlns="http://www.w3.org/1999/xhtml">
<html:p>FORMULA: C4H10O2S2</html:p>
</html>
</notes>
</species>

<species id="M_dttp_c" name="dTTP" compartment="C_c" charge="-4" boundaryCondition="false">
<notes><html xmlns="http://www.w3.org/1999/xhtml">
<html:p>FORMULA: C10H13N2O14P3</html:p>
</html>
</notes>
</species>

<species id="M_dudp_c" name="dUDP" compartment="C_c" charge="-3" boundaryCondition="false">
<notes><html xmlns="http://www.w3.org/1999/xhtml">
<html:p>FORMULA: C9H11N2O11P2</html:p>
</html>
</notes>
</species>

<species id="M_dump_c" name="dUMP" compartment="C_c" charge="-2" boundaryCondition="false">
<notes><html xmlns="http://www.w3.org/1999/xhtml">
<html:p>FORMULA: C9H11N2O8P</html:p>
</html>
</notes>
</species>

<species id="M_duri_c" name="Deoxyuridine" compartment="C_c" charge="0" boundaryCondition="false">
<notes><html xmlns="http://www.w3.org/1999/xhtml">
<html:p>FORMULA: C9H12N2O5</html:p>
</html>
</notes>
</species>

<species id="M_dutp_c" name="dUTP" compartment="C_c" charge="-4" boundaryCondition="false">
<notes><html xmlns="http://www.w3.org/1999/xhtml">
<html:p>FORMULA: C9H11N2O14P3</html:p>
</html>
</notes>
</species>

<species id="M_dxyl5p_c" name="_1-deoxy-D-xylulose 5-phosphate" compartment="C_c" charge="-2" boundaryCondition="false">
<notes><html xmlns="http://www.w3.org/1999/xhtml">
<html:p>FORMULA: C5H9O7P</html:p>
</html>
</notes>
</species>

<species id="M_dxyl_c" name="_1-deoxy-D-xylulose" compartment="C_c" charge="0" boundaryCondition="false">
<notes><html xmlns="http://www.w3.org/1999/xhtml">
<html:p>FORMULA: C5H10O4</html:p>
</html>
</notes>
</species>

<species id="M_e4p_c" name="D-Erythrose 4-phosphate" compartment="C_c" charge="-2" boundaryCondition="false">
<notes><html xmlns="http://www.w3.org/1999/xhtml">
<html:p>FORMULA: C4H7O7P</html:p>
</html>
</notes>
</species>

<species id="M_eig3p_c" name="D-erythro-1-(Imidazol-4-yl)glycerol 3-phosphate" compartment="C_c" charge="-2" boundaryCondition="false">
<notes><html xmlns="http://www.w3.org/1999/xhtml">
<html:p>FORMULA: C6H9N2O6P</html:p>
</html>
</notes>
</species>

<species id="M_enter_c" name="Enterochelin" compartment="C_c" charge="0" boundaryCondition="false">
<notes><html xmlns="http://www.w3.org/1999/xhtml">
<html:p>FORMULA: C30H27N3O15</html:p>
</html>
</notes>
</species>

<species id="M_etha_c" name="Ethanolamine" compartment="C_c" charge="1" boundaryCondition="false">
<notes><html xmlns="http://www.w3.org/1999/xhtml">
<html:p>FORMULA: C2H8NO</html:p>
</html>
</notes>
</species>

<species id="M_etha_e" name="Ethanolamine" compartment="C_e" charge="1" boundaryCondition="false">
<notes><html xmlns="http://www.w3.org/1999/xhtml">
<html:p>FORMULA: C2H8NO</html:p>
</html>
</notes>
</species>

<species id="M_f6p_c" name="D-Fructose 6-phosphate" compartment="C_c" charge="-2" boundaryCondition="false">
<notes><html xmlns="http://www.w3.org/1999/xhtml">
<html:p>FORMULA: C6H11O9P</html:p>
</html>
</notes>
</species>

<species id="M_fad_c" name="Flavin adenine dinucleotide oxidized" compartment="C_c" charge="-2" boundaryCondition="false">
<notes><html xmlns="http://www.w3.org/1999/xhtml">
<html:p>FORMULA: C27H31N9O15P2</html:p>
</html>
</notes>
</species>

<species id="M_fadh2_c" name="Flavin adenine dinucleotide reduced" compartment="C_c" charge="-2" boundaryCondition="false">
<notes><html xmlns="http://www.w3.org/1999/xhtml">
<html:p>FORMULA: C27H33N9O15P2</html:p>
</html>
</notes>
</species>

<species id="M_fald_c" name="Formaldehyde" compartment="C_c" charge="0" boundaryCondition="false">
<notes><html xmlns="http://www.w3.org/1999/xhtml">
<html:p>FORMULA: CH2O</html:p>
</html>
</notes>
</species>

<species id="M_fc1p_c" name="L-Fuculose 1-phosphate" compartment="C_c" charge="-2" boundaryCondition="false">
<notes><html xmlns="http://www.w3.org/1999/xhtml">
<html:p>FORMULA: C6H11O8P</html:p>
</html>
</notes>
</species>

<species id="M_fcmcbtt_c" name="iron(III) chelated carboxymycobactin T (R=8 carbon, final carbon is carboxyl group)" compartment="C_c" charge="4" boundaryCondition="false">
<notes><html xmlns="http://www.w3.org/1999/xhtml">
<html:p>FORMULA: C33H48N5O13Fe</html:p>
</html>
</notes>
</species>

<species id="M_fdox_c" name="ferredoxin (oxidized) 2[4Fe-4S]" compartment="C_c" charge="3" boundaryCondition="false">
<notes><html xmlns="http://www.w3.org/1999/xhtml">
<html:p>FORMULA: Fe8S8X</html:p>
</html>
</notes>
</species>

<species id="M_fdp_c" name="D-Fructose 1,6-bisphosphate" compartment="C_c" charge="-4" boundaryCondition="false">
<notes><html xmlns="http://www.w3.org/1999/xhtml">
<html:p>FORMULA: C6H10O12P2</html:p>
</html>
</notes>
</species>

<species id="M_fdred_c" name="ferredoxin (reduced) 2[4Fe-4S]" compartment="C_c" charge="2" boundaryCondition="false">
<notes><html xmlns="http://www.w3.org/1999/xhtml">
<html:p>FORMULA: Fe8S8X</html:p>
</html>
</notes>
</species>

<species id="M_fdxox_c" name="Oxidized ferredoxin" compartment="C_c" charge="0" boundaryCondition="false">
<notes><html xmlns="http://www.w3.org/1999/xhtml">
<html:p>FORMULA: X</html:p>
</html>
</notes>
</species>

<species id="M_fdxrd_c" name="Reduced ferredoxin" compartment="C_c" charge="0" boundaryCondition="false">
<notes><html xmlns="http://www.w3.org/1999/xhtml">
<html:p>FORMULA: XH2</html:p>
</html>
</notes>
</species>

<species id="M_fe2_c" name="Fe2+" compartment="C_c" charge="2" boundaryCondition="false">
<notes><html xmlns="http://www.w3.org/1999/xhtml">
<html:p>FORMULA: Fe</html:p>
</html>
</notes>
</species>

<species id="M_fe2_e" name="Fe2+" compartment="C_e" charge="2" boundaryCondition="false">
<notes><html xmlns="http://www.w3.org/1999/xhtml">
<html:p>FORMULA: Fe</html:p>
</html>
</notes>
</species>

<species id="M_fe3_c" name="Fe3+" compartment="C_c" charge="3" boundaryCondition="false">
<notes><html xmlns="http://www.w3.org/1999/xhtml">
<html:p>FORMULA: Fe</html:p>
</html>
</notes>
</species>

<species id="M_fe3_e" name="Fe3+" compartment="C_e" charge="3" boundaryCondition="false">
<notes><html xmlns="http://www.w3.org/1999/xhtml">
<html:p>FORMULA: Fe</html:p>
</html>
</notes>
</species>

<species id="M_fgam_c" name="N2-Formyl-N1-(5-phospho-D-ribosyl)glycinamide" compartment="C_c" charge="-2" boundaryCondition="false">
<notes><html xmlns="http://www.w3.org/1999/xhtml">
<html:p>FORMULA: C8H13N2O9P</html:p>
</html>
</notes>
</species>

<species id="M_ficytc_c" name="Ferricytochrome c" compartment="C_c" charge="1" boundaryCondition="false">
<notes><html xmlns="http://www.w3.org/1999/xhtml">
<html:p>FORMULA: C42H52FeN8O6S2</html:p>
</html>
</notes>
</species>

<species id="M_fmcbtt_c" name="Iron(II) mycobactin T" compartment="C_c" charge="4" boundaryCondition="false">
<notes><html xmlns="http://www.w3.org/1999/xhtml">
<html:p>FORMULA: C43H71N5O10Fe</html:p>
</html>
</notes>
</species>

<species id="M_fmettrna_c" name="N-Formylmethionyl-tRNA" compartment="C_c" charge="0" boundaryCondition="false">
<notes><html xmlns="http://www.w3.org/1999/xhtml">
<html:p>FORMULA: C6H9NO2SR</html:p>
</html>
</notes>
</species>

<species id="M_fmn_c" name="FMN" compartment="C_c" charge="-2" boundaryCondition="false">
<notes><html xmlns="http://www.w3.org/1999/xhtml">
<html:p>FORMULA: C17H19N4O9P</html:p>
</html>
</notes>
</species>

<species id="M_focytc_c" name="Ferrocytochrome c" compartment="C_c" charge="1" boundaryCondition="false">
<notes><html xmlns="http://www.w3.org/1999/xhtml">
<html:p>FORMULA: C42H53FeN8O6S2</html:p>
</html>
</notes>
</species>

<species id="M_fol_c" name="Folate" compartment="C_c" charge="-1" boundaryCondition="false">
<notes><html xmlns="http://www.w3.org/1999/xhtml">
<html:p>FORMULA: C19H18N7O6</html:p>
</html>
</notes>
</species>

<species id="M_for_c" name="Formate" compartment="C_c" charge="-1" boundaryCondition="false">
<notes><html xmlns="http://www.w3.org/1999/xhtml">
<html:p>FORMULA: CH1O2</html:p>
</html>
</notes>
</species>

<species id="M_forcoa_c" name="Formyl-CoA" compartment="C_c" charge="-4" boundaryCondition="false">
<notes><html xmlns="http://www.w3.org/1999/xhtml">
<html:p>FORMULA: C22H32N7O17P3S</html:p>
</html>
</notes>
</species>

<species id="M_fpram_c" name="_2-(Formamido)-N1-(5-phospho-D-ribosyl)acetamidine" compartment="C_c" charge="-1" boundaryCondition="false">
<notes><html xmlns="http://www.w3.org/1999/xhtml">
<html:p>FORMULA: C8H15N3O8P</html:p>
</html>
</notes>
</species>

<species id="M_fprica_c" name="_5-Formamido-1-(5-phospho-D-ribosyl)imidazole-4-carboxamide" compartment="C_c" charge="-2" boundaryCondition="false">
<notes><html xmlns="http://www.w3.org/1999/xhtml">
<html:p>FORMULA: C10H13N4O9P</html:p>
</html>
</notes>
</species>

<species id="M_frdp_c" name="Farnesyl diphosphate" compartment="C_c" charge="-3" boundaryCondition="false">
<notes><html xmlns="http://www.w3.org/1999/xhtml">
<html:p>FORMULA: C15H25O7P2</html:p>
</html>
</notes>
</species>

<species id="M_frrppdima_c" name="fucose rhamnose rhamnose phenol phthiocerol dimycocerosate (Mtb)" compartment="C_c" charge="0" boundaryCondition="false">
<notes><html xmlns="http://www.w3.org/1999/xhtml">
<html:p>FORMULA: C117H218O18</html:p>
</html>
</notes>
</species>

<species id="M_fum_c" name="Fumarate" compartment="C_c" charge="-2" boundaryCondition="false">
<notes><html xmlns="http://www.w3.org/1999/xhtml">
<html:p>FORMULA: C4H2O4</html:p>
</html>
</notes>
</species>

<species id="M_fum_e" name="Fumarate" compartment="C_e" charge="-2" boundaryCondition="false">
<notes><html xmlns="http://www.w3.org/1999/xhtml">
<html:p>FORMULA: C4H2O4</html:p>
</html>
</notes>
</species>

<species id="M_g1p_c" name="D-Glucose 1-phosphate" compartment="C_c" charge="-2" boundaryCondition="false">
<notes><html xmlns="http://www.w3.org/1999/xhtml">
<html:p>FORMULA: C6H11O9P</html:p>
</html>
</notes>
</species>

<species id="M_g3p_c" name="Glyceraldehyde 3-phosphate" compartment="C_c" charge="-2" boundaryCondition="false">
<notes><html xmlns="http://www.w3.org/1999/xhtml">
<html:p>FORMULA: C3H5O6P</html:p>
</html>
</notes>
</species>

<species id="M_g3pe_c" name="sn-Glycero-3-phosphoethanolamine" compartment="C_c" charge="0" boundaryCondition="false">
<notes><html xmlns="http://www.w3.org/1999/xhtml">
<html:p>FORMULA: C5H14NO6P</html:p>
</html>
</notes>
</species>

<species id="M_g6p_c" name="D-Glucose 6-phosphate" compartment="C_c" charge="-2" boundaryCondition="false">
<notes><html xmlns="http://www.w3.org/1999/xhtml">
<html:p>FORMULA: C6H11O9P</html:p>
</html>
</notes>
</species>

<species id="M_gal1p_c" name="alpha-D-Galactose 1-phosphate" compartment="C_c" charge="-2" boundaryCondition="false">
<notes><html xmlns="http://www.w3.org/1999/xhtml">
<html:p>FORMULA: C6H11O9P</html:p>
</html>
</notes>
</species>

<species id="M_gal_c" name="D-Galactose" compartment="C_c" charge="0" boundaryCondition="false">
<notes><html xmlns="http://www.w3.org/1999/xhtml">
<html:p>FORMULA: C6H12O6</html:p>
</html>
</notes>
</species>

<species id="M_gal_e" name="D-Galactose" compartment="C_e" charge="0" boundaryCondition="false">
<notes><html xmlns="http://www.w3.org/1999/xhtml">
<html:p>FORMULA: C6H12O6</html:p>
</html>
</notes>
</species>

<species id="M_galfragund_c" name="galactofuranosyl(30)-rhamanosyl-N-acetylglucosamyl-undecaprenyl diphosphate (M tb)" compartment="C_c" charge="-2" boundaryCondition="false">
<notes><html xmlns="http://www.w3.org/1999/xhtml">
<html:p>FORMULA: C249H415NO167P2</html:p>
</html>
</notes>
</species>

<species id="M_gam1p_c" name="D-Glucosamine 1-phosphate" compartment="C_c" charge="-1" boundaryCondition="false">
<notes><html xmlns="http://www.w3.org/1999/xhtml">
<html:p>FORMULA: C6H13NO8P</html:p>
</html>
</notes>
</species>

<species id="M_gam6p_c" name="D-Glucosamine 6-phosphate" compartment="C_c" charge="-1" boundaryCondition="false">
<notes><html xmlns="http://www.w3.org/1999/xhtml">
<html:p>FORMULA: C6H13NO8P</html:p>
</html>
</notes>
</species>

<species id="M_gar_c" name="N1-(5-Phospho-D-ribosyl)glycinamide" compartment="C_c" charge="-1" boundaryCondition="false">
<notes><html xmlns="http://www.w3.org/1999/xhtml">
<html:p>FORMULA: C7H14N2O8P</html:p>
</html>
</notes>
</species>

<species id="M_gcald_c" name="Glycolaldehyde" compartment="C_c" charge="0" boundaryCondition="false">
<notes><html xmlns="http://www.w3.org/1999/xhtml">
<html:p>FORMULA: C2H4O2</html:p>
</html>
</notes>
</species>

<species id="M_gdp_c" name="GDP" compartment="C_c" charge="-3" boundaryCondition="false">
<notes><html xmlns="http://www.w3.org/1999/xhtml">
<html:p>FORMULA: C10H12N5O11P2</html:p>
</html>
</notes>
</species>

<species id="M_gdpddman_c" name="GDP-4-dehydro-6-deoxy-D-mannose" compartment="C_c" charge="-2" boundaryCondition="false">
<notes><html xmlns="http://www.w3.org/1999/xhtml">
<html:p>FORMULA: C16H21N5O15P2</html:p>
</html>
</notes>
</species>

<species id="M_gdpfuc_c" name="GDP-L-fucose" compartment="C_c" charge="-2" boundaryCondition="false">
<notes><html xmlns="http://www.w3.org/1999/xhtml">
<html:p>FORMULA: C16H23N5O15P2</html:p>
</html>
</notes>
</species>

<species id="M_gdpmann_c" name="GDP-D-mannose" compartment="C_c" charge="-2" boundaryCondition="false">
<notes><html xmlns="http://www.w3.org/1999/xhtml">
<html:p>FORMULA: C16H23N5O16P2</html:p>
</html>
</notes>
</species>

<species id="M_gdptp_c" name="Guanosine 3&apos;-diphosphate 5&apos;-triphosphate" compartment="C_c" charge="-7" boundaryCondition="false">
<notes><html xmlns="http://www.w3.org/1999/xhtml">
<html:p>FORMULA: C10H11N5O20P5</html:p>
</html>
</notes>
</species>

<species id="M_glc_DASH_D_c" name="D-Glucose" compartment="C_c" charge="0" boundaryCondition="false">
<notes><html xmlns="http://www.w3.org/1999/xhtml">
<html:p>FORMULA: C6H12O6</html:p>
</html>
</notes>
</species>

<species id="M_glc_DASH_D_e" name="D-Glucose" compartment="C_e" charge="0" boundaryCondition="false">
<notes><html xmlns="http://www.w3.org/1999/xhtml">
<html:p>FORMULA: C6H12O6</html:p>
</html>
</notes>
</species>

<species id="M_glcn_c" name="D-Gluconate" compartment="C_c" charge="-1" boundaryCondition="false">
<notes><html xmlns="http://www.w3.org/1999/xhtml">
<html:p>FORMULA: C6H11O7</html:p>
</html>
</notes>
</species>

<species id="M_gln_DASH_L_c" name="L-Glutamine" compartment="C_c" charge="0" boundaryCondition="false">
<notes><html xmlns="http://www.w3.org/1999/xhtml">
<html:p>FORMULA: C5H10N2O3</html:p>
</html>
</notes>
</species>

<species id="M_glu1sa_c" name="L-Glutamate 1-semialdehyde" compartment="C_c" charge="0" boundaryCondition="false">
<notes><html xmlns="http://www.w3.org/1999/xhtml">
<html:p>FORMULA: C5H9NO3</html:p>
</html>
</notes>
</species>

<species id="M_glu5p_c" name="L-Glutamate 5-phosphate" compartment="C_c" charge="-2" boundaryCondition="false">
<notes><html xmlns="http://www.w3.org/1999/xhtml">
<html:p>FORMULA: C5H8NO7P</html:p>
</html>
</notes>
</species>

<species id="M_glu5sa_c" name="L-Glutamate 5-semialdehyde" compartment="C_c" charge="0" boundaryCondition="false">
<notes><html xmlns="http://www.w3.org/1999/xhtml">
<html:p>FORMULA: C5H9NO3</html:p>
</html>
</notes>
</species>

<species id="M_glu_DASH_D_c" name="D-Glutamate" compartment="C_c" charge="-1" boundaryCondition="false">
<notes><html xmlns="http://www.w3.org/1999/xhtml">
<html:p>FORMULA: C5H8NO4</html:p>
</html>
</notes>
</species>

<species id="M_glu_DASH_L_c" name="L-Glutamate" compartment="C_c" charge="-1" boundaryCondition="false">
<notes><html xmlns="http://www.w3.org/1999/xhtml">
<html:p>FORMULA: C5H8NO4</html:p>
</html>
</notes>
</species>

<species id="M_glu_DASH_L_e" name="L-Glutamate" compartment="C_e" charge="-1" boundaryCondition="false">
<notes><html xmlns="http://www.w3.org/1999/xhtml">
<html:p>FORMULA: C5H8NO4</html:p>
</html>
</notes>
</species>

<species id="M_gluala_c" name="_5-L-Glutamyl-L-alanine" compartment="C_c" charge="-1" boundaryCondition="false">
<notes><html xmlns="http://www.w3.org/1999/xhtml">
<html:p>FORMULA: C8H13N2O5</html:p>
</html>
</notes>
</species>

<species id="M_glucys_c" name="gamma-L-Glutamyl-L-cysteine" compartment="C_c" charge="-1" boundaryCondition="false">
<notes><html xmlns="http://www.w3.org/1999/xhtml">
<html:p>FORMULA: C8H13N2O5S</html:p>
</html>
</notes>
</species>

<species id="M_glutrna_c" name="L-Glutamyl-tRNA(Glu)" compartment="C_c" charge="0" boundaryCondition="false">
<notes><html xmlns="http://www.w3.org/1999/xhtml">
<html:p>FORMULA: C5H7NO3R</html:p>
</html>
</notes>
</species>

<species id="M_glx_c" name="Glyoxylate" compartment="C_c" charge="-1" boundaryCondition="false">
<notes><html xmlns="http://www.w3.org/1999/xhtml">
<html:p>FORMULA: C2H1O3</html:p>
</html>
</notes>
</species>

<species id="M_gly_c" name="Glycine" compartment="C_c" charge="0" boundaryCondition="false">
<notes><html xmlns="http://www.w3.org/1999/xhtml">
<html:p>FORMULA: C2H5NO2</html:p>
</html>
</notes>
</species>

<species id="M_gly_e" name="Glycine" compartment="C_e" charge="0" boundaryCondition="false">
<notes><html xmlns="http://www.w3.org/1999/xhtml">
<html:p>FORMULA: C2H5NO2</html:p>
</html>
</notes>
</species>

<species id="M_glyb_c" name="Glycine betaine" compartment="C_c" charge="0" boundaryCondition="false">
<notes><html xmlns="http://www.w3.org/1999/xhtml">
<html:p>FORMULA: C5H11NO2</html:p>
</html>
</notes>
</species>

<species id="M_glyb_e" name="Glycine betaine" compartment="C_e" charge="0" boundaryCondition="false">
<notes><html xmlns="http://www.w3.org/1999/xhtml">
<html:p>FORMULA: C5H11NO2</html:p>
</html>
</notes>
</species>

<species id="M_glyc3p_c" name="Glycerol 3-phosphate" compartment="C_c" charge="-2" boundaryCondition="false">
<notes><html xmlns="http://www.w3.org/1999/xhtml">
<html:p>FORMULA: C3H7O6P</html:p>
</html>
</notes>
</species>

<species id="M_glyc3p_e" name="Glycerol 3-phosphate" compartment="C_e" charge="-2" boundaryCondition="false">
<notes><html xmlns="http://www.w3.org/1999/xhtml">
<html:p>FORMULA: C3H7O6P</html:p>
</html>
</notes>
</species>

<species id="M_glyc_DASH_R_c" name="(R)-Glycerate" compartment="C_c" charge="-1" boundaryCondition="false">
<notes><html xmlns="http://www.w3.org/1999/xhtml">
<html:p>FORMULA: C3H5O4</html:p>
</html>
</notes>
</species>

<species id="M_glyc_c" name="Glycerol" compartment="C_c" charge="0" boundaryCondition="false">
<notes><html xmlns="http://www.w3.org/1999/xhtml">
<html:p>FORMULA: C3H8O3</html:p>
</html>
</notes>
</species>

<species id="M_glyc_e" name="Glycerol" compartment="C_e" charge="0" boundaryCondition="false">
<notes><html xmlns="http://www.w3.org/1999/xhtml">
<html:p>FORMULA: C3H8O3</html:p>
</html>
</notes>
</species>

<species id="M_glyclt_c" name="Glycolate" compartment="C_c" charge="-1" boundaryCondition="false">
<notes><html xmlns="http://www.w3.org/1999/xhtml">
<html:p>FORMULA: C2H3O3</html:p>
</html>
</notes>
</species>

<species id="M_glycogen_c" name="glycogen" compartment="C_c" charge="0" boundaryCondition="false">
<notes><html xmlns="http://www.w3.org/1999/xhtml">
<html:p>FORMULA: C6H10O5</html:p>
</html>
</notes>
</species>

<species id="M_gmp_c" name="GMP" compartment="C_c" charge="-2" boundaryCondition="false">
<notes><html xmlns="http://www.w3.org/1999/xhtml">
<html:p>FORMULA: C10H12N5O8P</html:p>
</html>
</notes>
</species>

<species id="M_grdp_c" name="Geranyl diphosphate" compartment="C_c" charge="-3" boundaryCondition="false">
<notes><html xmlns="http://www.w3.org/1999/xhtml">
<html:p>FORMULA: C10H17O7P2</html:p>
</html>
</notes>
</species>

<species id="M_gsn_c" name="Guanosine" compartment="C_c" charge="0" boundaryCondition="false">
<notes><html xmlns="http://www.w3.org/1999/xhtml">
<html:p>FORMULA: C10H13N5O5</html:p>
</html>
</notes>
</species>

<species id="M_gthox_c" name="Oxidized glutathione" compartment="C_c" charge="-2" boundaryCondition="false">
<notes><html xmlns="http://www.w3.org/1999/xhtml">
<html:p>FORMULA: C20H30N6O12S2</html:p>
</html>
</notes>
</species>

<species id="M_gthrd_c" name="Reduced glutathione" compartment="C_c" charge="-1" boundaryCondition="false">
<notes><html xmlns="http://www.w3.org/1999/xhtml">
<html:p>FORMULA: C10H16N3O6S</html:p>
</html>
</notes>
</species>

<species id="M_gthrd_e" name="Reduced glutathione" compartment="C_e" charge="-1" boundaryCondition="false">
<notes><html xmlns="http://www.w3.org/1999/xhtml">
<html:p>FORMULA: C10H16N3O6S</html:p>
</html>
</notes>
</species>

<species id="M_gtp_c" name="GTP" compartment="C_c" charge="-4" boundaryCondition="false">
<notes><html xmlns="http://www.w3.org/1999/xhtml">
<html:p>FORMULA: C10H12N5O14P3</html:p>
</html>
</notes>
</species>

<species id="M_gua_c" name="Guanine" compartment="C_c" charge="0" boundaryCondition="false">
<notes><html xmlns="http://www.w3.org/1999/xhtml">
<html:p>FORMULA: C5H5N5O</html:p>
</html>
</notes>
</species>

<species id="M_h2_c" name="H2" compartment="C_c" charge="0" boundaryCondition="false">
<notes><html xmlns="http://www.w3.org/1999/xhtml">
<html:p>FORMULA: H2</html:p>
</html>
</notes>
</species>

<species id="M_h2_e" name="H2" compartment="C_e" charge="0" boundaryCondition="false">
<notes><html xmlns="http://www.w3.org/1999/xhtml">
<html:p>FORMULA: H2</html:p>
</html>
</notes>
</species>

<species id="M_h2co3_c" name="carbonic acid" compartment="C_c" charge="0" boundaryCondition="false">
<notes><html xmlns="http://www.w3.org/1999/xhtml">
<html:p>FORMULA: H2CO3</html:p>
</html>
</notes>
</species>

<species id="M_h2co3_e" name="carbonic acid" compartment="C_e" charge="0" boundaryCondition="false">
<notes><html xmlns="http://www.w3.org/1999/xhtml">
<html:p>FORMULA: H2CO3</html:p>
</html>
</notes>
</species>

<species id="M_h2mb4p_c" name="_1-hydroxy-2-methyl-2-(E)-butenyl 4-diphosphate" compartment="C_c" charge="-3" boundaryCondition="false">
<notes><html xmlns="http://www.w3.org/1999/xhtml">
<html:p>FORMULA: C5H9O8P2</html:p>
</html>
</notes>
</species>

<species id="M_h2o2_c" name="Hydrogen peroxide" compartment="C_c" charge="0" boundaryCondition="false">
<notes><html xmlns="http://www.w3.org/1999/xhtml">
<html:p>FORMULA: H2O2</html:p>
</html>
</notes>
</species>

<species id="M_h2o_c" name="H2O" compartment="C_c" charge="0" boundaryCondition="false">
<notes><html xmlns="http://www.w3.org/1999/xhtml">
<html:p>FORMULA: H2O</html:p>
</html>
</notes>
</species>

<species id="M_h2o_e" name="H2O" compartment="C_e" charge="0" boundaryCondition="false">
<notes><html xmlns="http://www.w3.org/1999/xhtml">
<html:p>FORMULA: H2O</html:p>
</html>
</notes>
</species>

<species id="M_h2s_c" name="Hydrogen sulfide" compartment="C_c" charge="0" boundaryCondition="false">
<notes><html xmlns="http://www.w3.org/1999/xhtml">
<html:p>FORMULA: H2S</html:p>
</html>
</notes>
</species>

<species id="M_h2s_e" name="Hydrogen sulfide" compartment="C_e" charge="0" boundaryCondition="false">
<notes><html xmlns="http://www.w3.org/1999/xhtml">
<html:p>FORMULA: H2S</html:p>
</html>
</notes>
</species>

<species id="M_h_c" name="H+" compartment="C_c" charge="1" boundaryCondition="false">
<notes><html xmlns="http://www.w3.org/1999/xhtml">
<html:p>FORMULA: H</html:p>
</html>
</notes>
</species>

<species id="M_h_e" name="H+" compartment="C_e" charge="1" boundaryCondition="false">
<notes><html xmlns="http://www.w3.org/1999/xhtml">
<html:p>FORMULA: H</html:p>
</html>
</notes>
</species>

<species id="M_harab_DASH_D_c" name="hexa arabinofuranoside" compartment="C_c" charge="0" boundaryCondition="false">
<notes><html xmlns="http://www.w3.org/1999/xhtml">
<html:p>FORMULA: C30H50O25</html:p>
</html>
</notes>
</species>

<species id="M_hco3_c" name="Bicarbonate" compartment="C_c" charge="-1" boundaryCondition="false">
<notes><html xmlns="http://www.w3.org/1999/xhtml">
<html:p>FORMULA: CHO3</html:p>
</html>
</notes>
</species>

<species id="M_hcys_DASH_L_c" name="L-Homocysteine" compartment="C_c" charge="0" boundaryCondition="false">
<notes><html xmlns="http://www.w3.org/1999/xhtml">
<html:p>FORMULA: C4H9NO2S</html:p>
</html>
</notes>
</species>

<species id="M_hdca_c" name="Hexadecanoate (n-C16:0)" compartment="C_c" charge="-1" boundaryCondition="false">
<notes><html xmlns="http://www.w3.org/1999/xhtml">
<html:p>FORMULA: C16H31O2</html:p>
</html>
</notes>
</species>

<species id="M_hdca_e" name="Hexadecanoate (n-C16:0)" compartment="C_e" charge="-1" boundaryCondition="false">
<notes><html xmlns="http://www.w3.org/1999/xhtml">
<html:p>FORMULA: C16H31O2</html:p>
</html>
</notes>
</species>

<species id="M_hdcea_c" name="Hexadecenoate (n-C16:1)" compartment="C_c" charge="-1" boundaryCondition="false">
<notes><html xmlns="http://www.w3.org/1999/xhtml">
<html:p>FORMULA: C16H29O2</html:p>
</html>
</notes>
</species>

<species id="M_hdcoa_c" name="Hexadecenoyl-CoA (n-C16:1CoA)" compartment="C_c" charge="-4" boundaryCondition="false">
<notes><html xmlns="http://www.w3.org/1999/xhtml">
<html:p>FORMULA: C37H60N7O17P3S</html:p>
</html>
</notes>
</species>

<species id="M_hexc_c" name="hexacosanoate (n-C26:0)" compartment="C_c" charge="-1" boundaryCondition="false">
<notes><html xmlns="http://www.w3.org/1999/xhtml">
<html:p>FORMULA: C26H51O2</html:p>
</html>
</notes>
</species>

<species id="M_hexccoa_c" name="Hexacosanoyl-CoA (n-C26:0CoA)" compartment="C_c" charge="-4" boundaryCondition="false">
<notes><html xmlns="http://www.w3.org/1999/xhtml">
<html:p>FORMULA: C47H82N7O17P3S</html:p>
</html>
</notes>
</species>

<species id="M_hgbam_c" name="Hydrogenobyrinate a,c diamide" compartment="C_c" charge="-5" boundaryCondition="false">
<notes><html xmlns="http://www.w3.org/1999/xhtml">
<html:p>FORMULA: C45H57N6O12</html:p>
</html>
</notes>
</species>

<species id="M_hgbyr_c" name="Hydrogenobyrinate" compartment="C_c" charge="-6" boundaryCondition="false">
<notes><html xmlns="http://www.w3.org/1999/xhtml">
<html:p>FORMULA: C45H54N4O14</html:p>
</html>
</notes>
</species>

<species id="M_his_DASH_L_c" name="L-Histidine" compartment="C_c" charge="0" boundaryCondition="false">
<notes><html xmlns="http://www.w3.org/1999/xhtml">
<html:p>FORMULA: C6H9N3O2</html:p>
</html>
</notes>
</species>

<species id="M_his_DASH_L_e" name="L-Histidine" compartment="C_e" charge="0" boundaryCondition="false">
<notes><html xmlns="http://www.w3.org/1999/xhtml">
<html:p>FORMULA: C6H9N3O2</html:p>
</html>
</notes>
</species>

<species id="M_hisp_c" name="L-Histidinol phosphate" compartment="C_c" charge="-1" boundaryCondition="false">
<notes><html xmlns="http://www.w3.org/1999/xhtml">
<html:p>FORMULA: C6H11N3O4P</html:p>
</html>
</notes>
</species>

<species id="M_histd_c" name="L-Histidinol" compartment="C_c" charge="1" boundaryCondition="false">
<notes><html xmlns="http://www.w3.org/1999/xhtml">
<html:p>FORMULA: C6H12N3O</html:p>
</html>
</notes>
</species>

<species id="M_hmbil_c" name="Hydroxymethylbilane" compartment="C_c" charge="-8" boundaryCondition="false">
<notes><html xmlns="http://www.w3.org/1999/xhtml">
<html:p>FORMULA: C40H38N4O17</html:p>
</html>
</notes>
</species>

<species id="M_hmocta_c" name="hexa-methyl octacosanoate" compartment="C_c" charge="-1" boundaryCondition="false">
<notes><html xmlns="http://www.w3.org/1999/xhtml">
<html:p>FORMULA: C34H67O2</html:p>
</html>
</notes>
</species>

<species id="M_hmtria_c" name="hexa-methyl triacontanoic acid (C30:0, plus 6 methyl branches)" compartment="C_c" charge="-1" boundaryCondition="false">
<notes><html xmlns="http://www.w3.org/1999/xhtml">
<html:p>FORMULA: C36H71O2</html:p>
</html>
</notes>
</species>

<species id="M_hom_DASH_L_c" name="L-Homoserine" compartment="C_c" charge="0" boundaryCondition="false">
<notes><html xmlns="http://www.w3.org/1999/xhtml">
<html:p>FORMULA: C4H9NO3</html:p>
</html>
</notes>
</species>

<species id="M_homtta_c" name="_10 hydroxy octa-methyl tetracontatricosanoic acid (C34:0, 8 methyl-branched carbons, 1 hydroxylated carbon)" compartment="C_c" charge="-1" boundaryCondition="false">
<notes><html xmlns="http://www.w3.org/1999/xhtml">
<html:p>FORMULA: C42H83O3</html:p>
</html>
</notes>
</species>

<species id="M_hpglu_c" name="Tetrahydropteroyltri-L-glutamate" compartment="C_c" charge="0" boundaryCondition="false">
<notes><html xmlns="http://www.w3.org/1999/xhtml">
<html:p>FORMULA: C24H34N8O12</html:p>
</html>
</notes>
</species>

<species id="M_hpmdtria_c" name="hepta-methyl dotriacontanoic acid (7 methyl branches)" compartment="C_c" charge="-1" boundaryCondition="false">
<notes><html xmlns="http://www.w3.org/1999/xhtml">
<html:p>FORMULA: C39H77O2</html:p>
</html>
</notes>
</species>

<species id="M_hpmtria_c" name="hepta-methyl triacontanoic acid (C30:0, plus 7 methyl branches)" compartment="C_c" charge="-1" boundaryCondition="false">
<notes><html xmlns="http://www.w3.org/1999/xhtml">
<html:p>FORMULA: C37H73O2</html:p>
</html>
</notes>
</species>

<species id="M_hxan_c" name="Hypoxanthine" compartment="C_c" charge="0" boundaryCondition="false">
<notes><html xmlns="http://www.w3.org/1999/xhtml">
<html:p>FORMULA: C5H4N4O</html:p>
</html>
</notes>
</species>

<species id="M_iacgam_c" name="_1D-myo-inositol 2-Acetamido-2-deoxy-D-glucopyranoside" compartment="C_c" charge="0" boundaryCondition="false">
<notes><html xmlns="http://www.w3.org/1999/xhtml">
<html:p>FORMULA: C14H25NO11</html:p>
</html>
</notes>
</species>

<species id="M_iasp_c" name="Iminoaspartate" compartment="C_c" charge="-2" boundaryCondition="false">
<notes><html xmlns="http://www.w3.org/1999/xhtml">
<html:p>FORMULA: C4H3NO4</html:p>
</html>
</notes>
</species>

<species id="M_ichor_c" name="Isochorismate" compartment="C_c" charge="-2" boundaryCondition="false">
<notes><html xmlns="http://www.w3.org/1999/xhtml">
<html:p>FORMULA: C10H8O6</html:p>
</html>
</notes>
</species>

<species id="M_icit_c" name="Isocitrate" compartment="C_c" charge="-3" boundaryCondition="false">
<notes><html xmlns="http://www.w3.org/1999/xhtml">
<html:p>FORMULA: C6H5O7</html:p>
</html>
</notes>
</species>

<species id="M_id3acald_c" name="Indole-3-acetaldehyde" compartment="C_c" charge="0" boundaryCondition="false">
<notes><html xmlns="http://www.w3.org/1999/xhtml">
<html:p>FORMULA: C10H9NO</html:p>
</html>
</notes>
</species>

<species id="M_id3acald_e" name="Indole-3-acetaldehyde" compartment="C_e" charge="0" boundaryCondition="false">
<notes><html xmlns="http://www.w3.org/1999/xhtml">
<html:p>FORMULA: C10H9NO</html:p>
</html>
</notes>
</species>

<species id="M_idp_c" name="IDP" compartment="C_c" charge="-3" boundaryCondition="false">
<notes><html xmlns="http://www.w3.org/1999/xhtml">
<html:p>FORMULA: C10H11N4O11P2</html:p>
</html>
</notes>
</species>

<species id="M_igam_c" name="_1D-myo-inositol 2-deoxy-D-glucopyranoside" compartment="C_c" charge="1" boundaryCondition="false">
<notes><html xmlns="http://www.w3.org/1999/xhtml">
<html:p>FORMULA: C12H24NO10</html:p>
</html>
</notes>
</species>

<species id="M_ile_DASH_L_c" name="L-Isoleucine" compartment="C_c" charge="0" boundaryCondition="false">
<notes><html xmlns="http://www.w3.org/1999/xhtml">
<html:p>FORMULA: C6H13NO2</html:p>
</html>
</notes>
</species>

<species id="M_ile_DASH_L_e" name="L-Isoleucine" compartment="C_e" charge="0" boundaryCondition="false">
<notes><html xmlns="http://www.w3.org/1999/xhtml">
<html:p>FORMULA: C6H13NO2</html:p>
</html>
</notes>
</species>

<species id="M_imacp_c" name="_3-(Imidazol-4-yl)-2-oxopropyl phosphate" compartment="C_c" charge="-2" boundaryCondition="false">
<notes><html xmlns="http://www.w3.org/1999/xhtml">
<html:p>FORMULA: C6H7N2O5P</html:p>
</html>
</notes>
</species>

<species id="M_imp_c" name="IMP" compartment="C_c" charge="-2" boundaryCondition="false">
<notes><html xmlns="http://www.w3.org/1999/xhtml">
<html:p>FORMULA: C10H11N4O8P</html:p>
</html>
</notes>
</species>

<species id="M_indole_c" name="Indole" compartment="C_c" charge="0" boundaryCondition="false">
<notes><html xmlns="http://www.w3.org/1999/xhtml">
<html:p>FORMULA: C8H7N</html:p>
</html>
</notes>
</species>

<species id="M_indpyr_c" name="Indolepyruvate" compartment="C_c" charge="-1" boundaryCondition="false">
<notes><html xmlns="http://www.w3.org/1999/xhtml">
<html:p>FORMULA: C11H8NO3</html:p>
</html>
</notes>
</species>

<species id="M_inost_c" name="myo-Inositol" compartment="C_c" charge="0" boundaryCondition="false">
<notes><html xmlns="http://www.w3.org/1999/xhtml">
<html:p>FORMULA: C6H12O6</html:p>
</html>
</notes>
</species>

<species id="M_ins_c" name="Inosine" compartment="C_c" charge="0" boundaryCondition="false">
<notes><html xmlns="http://www.w3.org/1999/xhtml">
<html:p>FORMULA: C10H12N4O5</html:p>
</html>
</notes>
</species>

<species id="M_ipdp_c" name="Isopentenyl diphosphate" compartment="C_c" charge="-3" boundaryCondition="false">
<notes><html xmlns="http://www.w3.org/1999/xhtml">
<html:p>FORMULA: C5H9O7P2</html:p>
</html>
</notes>
</species>

<species id="M_itp_c" name="ITP" compartment="C_c" charge="-4" boundaryCondition="false">
<notes><html xmlns="http://www.w3.org/1999/xhtml">
<html:p>FORMULA: C10H11N4O14P3</html:p>
</html>
</notes>
</species>

<species id="M_k_c" name="potassium" compartment="C_c" charge="1" boundaryCondition="false">
<notes><html xmlns="http://www.w3.org/1999/xhtml">
<html:p>FORMULA: K</html:p>
</html>
</notes>
</species>

<species id="M_k_e" name="potassium" compartment="C_e" charge="1" boundaryCondition="false">
<notes><html xmlns="http://www.w3.org/1999/xhtml">
<html:p>FORMULA: K</html:p>
</html>
</notes>
</species>

<species id="M_kmeroacidACP_c" name="keto meroacid ACP" compartment="C_c" charge="-1" boundaryCondition="false">
<notes><html xmlns="http://www.w3.org/1999/xhtml">
<html:p>FORMULA: C69H131N2O8PRS</html:p>
</html>
</notes>
</species>

<species id="M_kmeroacidcyc1ACP_c" name="cyclopropanated keto-meroacid ACP (1 cyclopropane ring)" compartment="C_c" charge="-1" boundaryCondition="false">
<notes><html xmlns="http://www.w3.org/1999/xhtml">
<html:p>FORMULA: C70H133N2O8PRS</html:p>
</html>
</notes>
</species>

<species id="M_kmeroacidcyc2ACP_c" name="cyclopropanated keto-meroacid ACP (2 cyclopropane rings)" compartment="C_c" charge="-1" boundaryCondition="false">
<notes><html xmlns="http://www.w3.org/1999/xhtml">
<html:p>FORMULA: C71H135N2O8PRS</html:p>
</html>
</notes>
</species>

<species id="M_kmeroacidcyc2AMP_c" name="cyclopropanated keto-meroacid AMP (2 cyclopropane rings)" compartment="C_c" charge="-1" boundaryCondition="false">
<notes><html xmlns="http://www.w3.org/1999/xhtml">
<html:p>FORMULA: C70H127N5O8P</html:p>
</html>
</notes>
</species>

<species id="M_kmycolate_c" name="keto mycolate (2 cyclopropanated rings)" compartment="C_c" charge="-1" boundaryCondition="false">
<notes><html xmlns="http://www.w3.org/1999/xhtml">
<html:p>FORMULA: C86H166O3</html:p>
</html>
</notes>
</species>

<species id="M_lac_DASH_L_c" name="L-Lactate" compartment="C_c" charge="-1" boundaryCondition="false">
<notes><html xmlns="http://www.w3.org/1999/xhtml">
<html:p>FORMULA: C3H5O3</html:p>
</html>
</notes>
</species>

<species id="M_lac_DASH_L_e" name="L-Lactate" compartment="C_e" charge="-1" boundaryCondition="false">
<notes><html xmlns="http://www.w3.org/1999/xhtml">
<html:p>FORMULA: C3H5O3</html:p>
</html>
</notes>
</species>

<species id="M_lald_DASH_L_c" name="L-Lactaldehyde" compartment="C_c" charge="0" boundaryCondition="false">
<notes><html xmlns="http://www.w3.org/1999/xhtml">
<html:p>FORMULA: C3H6O2</html:p>
</html>
</notes>
</species>

<species id="M_lcts_c" name="Lactose" compartment="C_c" charge="0" boundaryCondition="false">
<notes><html xmlns="http://www.w3.org/1999/xhtml">
<html:p>FORMULA: C12H22O11</html:p>
</html>
</notes>
</species>

<species id="M_lcts_e" name="Lactose" compartment="C_e" charge="0" boundaryCondition="false">
<notes><html xmlns="http://www.w3.org/1999/xhtml">
<html:p>FORMULA: C12H22O11</html:p>
</html>
</notes>
</species>

<species id="M_leu_DASH_L_c" name="L-Leucine" compartment="C_c" charge="0" boundaryCondition="false">
<notes><html xmlns="http://www.w3.org/1999/xhtml">
<html:p>FORMULA: C6H13NO2</html:p>
</html>
</notes>
</species>

<species id="M_leu_DASH_L_e" name="L-Leucine" compartment="C_e" charge="0" boundaryCondition="false">
<notes><html xmlns="http://www.w3.org/1999/xhtml">
<html:p>FORMULA: C6H13NO2</html:p>
</html>
</notes>
</species>

<species id="M_lpam_c" name="Lipoamide" compartment="C_c" charge="0" boundaryCondition="false">
<notes><html xmlns="http://www.w3.org/1999/xhtml">
<html:p>FORMULA: C8H15NOS2</html:p>
</html>
</notes>
</species>

<species id="M_lpro_c" name="Lipoylprotein" compartment="C_c" charge="0" boundaryCondition="false">
<notes><html xmlns="http://www.w3.org/1999/xhtml">
<html:p>FORMULA: S2X</html:p>
</html>
</notes>
</species>

<species id="M_lys_DASH_L_c" name="L-Lysine" compartment="C_c" charge="1" boundaryCondition="false">
<notes><html xmlns="http://www.w3.org/1999/xhtml">
<html:p>FORMULA: C6H15N2O2</html:p>
</html>
</notes>
</species>

<species id="M_lys_DASH_L_e" name="L-Lysine" compartment="C_e" charge="1" boundaryCondition="false">
<notes><html xmlns="http://www.w3.org/1999/xhtml">
<html:p>FORMULA: C6H15N2O2</html:p>
</html>
</notes>
</species>

<species id="M_m1ocdca_c" name="methyl octadecanoate" compartment="C_c" charge="-1" boundaryCondition="false">
<notes><html xmlns="http://www.w3.org/1999/xhtml">
<html:p>FORMULA: C19H37O2</html:p>
</html>
</notes>
</species>

<species id="M_malACP_c" name="Malonyl-[acyl-carrier protein]" compartment="C_c" charge="-2" boundaryCondition="false">
<notes><html xmlns="http://www.w3.org/1999/xhtml">
<html:p>FORMULA: C14H22N2O10PRS</html:p>
</html>
</notes>
</species>

<species id="M_mal_DASH_L_c" name="L-Malate" compartment="C_c" charge="-2" boundaryCondition="false">
<notes><html xmlns="http://www.w3.org/1999/xhtml">
<html:p>FORMULA: C4H4O5</html:p>
</html>
</notes>
</species>

<species id="M_mal_DASH_L_e" name="L-Malate" compartment="C_e" charge="-2" boundaryCondition="false">
<notes><html xmlns="http://www.w3.org/1999/xhtml">
<html:p>FORMULA: C4H4O5</html:p>
</html>
</notes>
</species>

<species id="M_malcoa_c" name="Malonyl-CoA" compartment="C_c" charge="-5" boundaryCondition="false">
<notes><html xmlns="http://www.w3.org/1999/xhtml">
<html:p>FORMULA: C24H33N7O19P3S</html:p>
</html>
</notes>
</species>

<species id="M_malt_c" name="Maltose" compartment="C_c" charge="0" boundaryCondition="false">
<notes><html xmlns="http://www.w3.org/1999/xhtml">
<html:p>FORMULA: C12H22O11</html:p>
</html>
</notes>
</species>

<species id="M_malt_e" name="Maltose" compartment="C_e" charge="0" boundaryCondition="false">
<notes><html xmlns="http://www.w3.org/1999/xhtml">
<html:p>FORMULA: C12H22O11</html:p>
</html>
</notes>
</species>

<species id="M_malthp_c" name="Maltoheptaose" compartment="C_c" charge="0" boundaryCondition="false">
<notes><html xmlns="http://www.w3.org/1999/xhtml">
<html:p>FORMULA: C42H72O36</html:p>
</html>
</notes>
</species>

<species id="M_malthp_e" name="Maltoheptaose" compartment="C_e" charge="0" boundaryCondition="false">
<notes><html xmlns="http://www.w3.org/1999/xhtml">
<html:p>FORMULA: C42H72O36</html:p>
</html>
</notes>
</species>

<species id="M_maltpt_c" name="Maltopentaose" compartment="C_c" charge="0" boundaryCondition="false">
<notes><html xmlns="http://www.w3.org/1999/xhtml">
<html:p>FORMULA: C30H52O26</html:p>
</html>
</notes>
</species>

<species id="M_man1p_c" name="D-Mannose 1-phosphate" compartment="C_c" charge="-2" boundaryCondition="false">
<notes><html xmlns="http://www.w3.org/1999/xhtml">
<html:p>FORMULA: C6H11O9P</html:p>
</html>
</notes>
</species>

<species id="M_man6p_c" name="D-Mannose 6-phosphate" compartment="C_c" charge="-2" boundaryCondition="false">
<notes><html xmlns="http://www.w3.org/1999/xhtml">
<html:p>FORMULA: C6H11O9P</html:p>
</html>
</notes>
</species>

<species id="M_man_c" name="D-Mannose" compartment="C_c" charge="0" boundaryCondition="false">
<notes><html xmlns="http://www.w3.org/1999/xhtml">
<html:p>FORMULA: C6H12O6</html:p>
</html>
</notes>
</species>

<species id="M_marach_c" name="methyl arachidic acid" compartment="C_c" charge="-1" boundaryCondition="false">
<notes><html xmlns="http://www.w3.org/1999/xhtml">
<html:p>FORMULA: C21H41O2</html:p>
</html>
</notes>
</species>

<species id="M_mbhn_c" name="methyl behenic acid" compartment="C_c" charge="-1" boundaryCondition="false">
<notes><html xmlns="http://www.w3.org/1999/xhtml">
<html:p>FORMULA: C23H45O2</html:p>
</html>
</notes>
</species>

<species id="M_mcbts_c" name="mycobactin S" compartment="C_c" charge="2" boundaryCondition="false">
<notes><html xmlns="http://www.w3.org/1999/xhtml">
<html:p>FORMULA: C44H73N5O10</html:p>
</html>
</notes>
</species>

<species id="M_mcbtt_c" name="mycobactin T" compartment="C_c" charge="2" boundaryCondition="false">
<notes><html xmlns="http://www.w3.org/1999/xhtml">
<html:p>FORMULA: C43H71N5O10</html:p>
</html>
</notes>
</species>

<species id="M_meoh_c" name="Methanol" compartment="C_c" charge="0" boundaryCondition="false">
<notes><html xmlns="http://www.w3.org/1999/xhtml">
<html:p>FORMULA: CH4O1</html:p>
</html>
</notes>
</species>

<species id="M_meoh_e" name="Methanol" compartment="C_e" charge="0" boundaryCondition="false">
<notes><html xmlns="http://www.w3.org/1999/xhtml">
<html:p>FORMULA: CH4O1</html:p>
</html>
</notes>
</species>

<species id="M_meroacidACP_c" name="alpha meroacid ACP" compartment="C_c" charge="-1" boundaryCondition="false">
<notes><html xmlns="http://www.w3.org/1999/xhtml">
<html:p>FORMULA: C61H115N2O8PRS</html:p>
</html>
</notes>
</species>

<species id="M_meroacidcyc1ACP_c" name="cyclopropanated alpha meroacid ACP (1 cyclopropane ring)" compartment="C_c" charge="-1" boundaryCondition="false">
<notes><html xmlns="http://www.w3.org/1999/xhtml">
<html:p>FORMULA: C62H117N2O8PRS</html:p>
</html>
</notes>
</species>

<species id="M_meroacidcyc2ACP_c" name="cyclopropanated alpha meroacid ACP (2 cyclopropane rings)" compartment="C_c" charge="-1" boundaryCondition="false">
<notes><html xmlns="http://www.w3.org/1999/xhtml">
<html:p>FORMULA: C63H119N2O8PRS</html:p>
</html>
</notes>
</species>

<species id="M_meroacidcyc2AMP_c" name="cyclopropanated alpha meroacid AMP (2 cyclopropane rings)" compartment="C_c" charge="-1" boundaryCondition="false">
<notes><html xmlns="http://www.w3.org/1999/xhtml">
<html:p>FORMULA: C62H111N5O8P</html:p>
</html>
</notes>
</species>

<species id="M_met_DASH_L_c" name="L-Methionine" compartment="C_c" charge="0" boundaryCondition="false">
<notes><html xmlns="http://www.w3.org/1999/xhtml">
<html:p>FORMULA: C5H11NO2S</html:p>
</html>
</notes>
</species>

<species id="M_met_DASH_L_e" name="L-Methionine" compartment="C_e" charge="0" boundaryCondition="false">
<notes><html xmlns="http://www.w3.org/1999/xhtml">
<html:p>FORMULA: C5H11NO2S</html:p>
</html>
</notes>
</species>

<species id="M_methf_c" name="_5,10-Methenyltetrahydrofolate" compartment="C_c" charge="-1" boundaryCondition="false">
<notes><html xmlns="http://www.w3.org/1999/xhtml">
<html:p>FORMULA: C20H20N7O6</html:p>
</html>
</notes>
</species>

<species id="M_metsox_DASH_R_DASH_L_c" name="L-methionine-R-sulfoxide" compartment="C_c" charge="0" boundaryCondition="false">
<notes><html xmlns="http://www.w3.org/1999/xhtml">
<html:p>FORMULA: C5H11NO3S</html:p>
</html>
</notes>
</species>

<species id="M_metsox_DASH_S_DASH_L_c" name="L-Methionine Sulfoxide" compartment="C_c" charge="0" boundaryCondition="false">
<notes><html xmlns="http://www.w3.org/1999/xhtml">
<html:p>FORMULA: C5H11NO3S</html:p>
</html>
</notes>
</species>

<species id="M_mettrna_c" name="L-Methionyl-tRNA (Met)" compartment="C_c" charge="1" boundaryCondition="false">
<notes><html xmlns="http://www.w3.org/1999/xhtml">
<html:p>FORMULA: C5H10NOSR</html:p>
</html>
</notes>
</species>

<species id="M_mfrrppdima_c" name="phenolic glycolipid (Mtb)" compartment="C_c" charge="0" boundaryCondition="false">
<notes><html xmlns="http://www.w3.org/1999/xhtml">
<html:p>FORMULA: C121H226O18</html:p>
</html>
</notes>
</species>

<species id="M_mg2_c" name="magnesium" compartment="C_c" charge="2" boundaryCondition="false">
<notes><html xmlns="http://www.w3.org/1999/xhtml">
<html:p>FORMULA: Mg</html:p>
</html>
</notes>
</species>

<species id="M_mg2_e" name="magnesium" compartment="C_e" charge="2" boundaryCondition="false">
<notes><html xmlns="http://www.w3.org/1999/xhtml">
<html:p>FORMULA: Mg</html:p>
</html>
</notes>
</species>

<species id="M_mharab_DASH_D_c" name="mannose capped hexa arabinofuranoside" compartment="C_c" charge="0" boundaryCondition="false">
<notes><html xmlns="http://www.w3.org/1999/xhtml">
<html:p>FORMULA: C48H80O40</html:p>
</html>
</notes>
</species>

<species id="M_mhpglu_c" name="_5-Methyltetrahydropteroyltri-L-glutamate" compartment="C_c" charge="0" boundaryCondition="false">
<notes><html xmlns="http://www.w3.org/1999/xhtml">
<html:p>FORMULA: C25H36N8O12</html:p>
</html>
</notes>
</species>

<species id="M_mi1p_DASH_D_c" name="_1D-myo-Inositol 1-phosphate" compartment="C_c" charge="-2" boundaryCondition="false">
<notes><html xmlns="http://www.w3.org/1999/xhtml">
<html:p>FORMULA: C6H11O9P</html:p>
</html>
</notes>
</species>

<species id="M_mi3p_DASH_D_c" name="_1D-myo-Inositol 3-phosphate" compartment="C_c" charge="-2" boundaryCondition="false">
<notes><html xmlns="http://www.w3.org/1999/xhtml">
<html:p>FORMULA: C6H11O9P</html:p>
</html>
</notes>
</species>

<species id="M_mi4p_DASH_D_c" name="_1D-myo-Inositol 4-phosphate" compartment="C_c" charge="-2" boundaryCondition="false">
<notes><html xmlns="http://www.w3.org/1999/xhtml">
<html:p>FORMULA: C6H11O9P</html:p>
</html>
</notes>
</species>

<species id="M_mkmeroacidACP_c" name="methyl hydroxy keto meroacid ACP (1 cyclopropane ring)" compartment="C_c" charge="-1" boundaryCondition="false">
<notes><html xmlns="http://www.w3.org/1999/xhtml">
<html:p>FORMULA: C70H135N2O9PRS</html:p>
</html>
</notes>
</species>

<species id="M_mkmeroacidcyc1ACP_c" name="cyclopropanated methyl hydroxy keto meroacid ACP (1 cyclopropane ring)" compartment="C_c" charge="-1" boundaryCondition="false">
<notes><html xmlns="http://www.w3.org/1999/xhtml">
<html:p>FORMULA: C71H137N2O9PRS</html:p>
</html>
</notes>
</species>

<species id="M_mkmeroacidcyc1AMP_c" name="cyclopropanated methyl hydroxy keto meroacid AMP (1 cyclopropane ring)" compartment="C_c" charge="-1" boundaryCondition="false">
<notes><html xmlns="http://www.w3.org/1999/xhtml">
<html:p>FORMULA: C70H129N5O9P</html:p>
</html>
</notes>
</species>

<species id="M_mkmycolate_c" name="keto mycolate (1 cyclopropanated rings)" compartment="C_c" charge="-1" boundaryCondition="false">
<notes><html xmlns="http://www.w3.org/1999/xhtml">
<html:p>FORMULA: C86H168O4</html:p>
</html>
</notes>
</species>

<species id="M_mlthf_c" name="_5,10-Methylenetetrahydrofolate" compartment="C_c" charge="-2" boundaryCondition="false">
<notes><html xmlns="http://www.w3.org/1999/xhtml">
<html:p>FORMULA: C20H21N7O6</html:p>
</html>
</notes>
</species>

<species id="M_mmcoa_DASH_R_c" name="(R)-Methylmalonyl-CoA" compartment="C_c" charge="-5" boundaryCondition="false">
<notes><html xmlns="http://www.w3.org/1999/xhtml">
<html:p>FORMULA: C25H35N7O19P3S</html:p>
</html>
</notes>
</species>

<species id="M_mmcoa_DASH_S_c" name="(S)-Methylmalonyl-CoA" compartment="C_c" charge="-5" boundaryCondition="false">
<notes><html xmlns="http://www.w3.org/1999/xhtml">
<html:p>FORMULA: C25H35N7O19P3S</html:p>
</html>
</notes>
</species>

<species id="M_mmeroacidACP_c" name="methoxy meroacid ACP" compartment="C_c" charge="-1" boundaryCondition="false">
<notes><html xmlns="http://www.w3.org/1999/xhtml">
<html:p>FORMULA: C67H127N2O8PRS</html:p>
</html>
</notes>
</species>

<species id="M_mmeroacidcyc1ACP_c" name="cyclopropanated methoxy-meroacid ACP (1 cyclopropane ring)" compartment="C_c" charge="-1" boundaryCondition="false">
<notes><html xmlns="http://www.w3.org/1999/xhtml">
<html:p>FORMULA: C68H129N2O8PRS</html:p>
</html>
</notes>
</species>

<species id="M_mmeroacidcyc2ACP_c" name="cyclopropanated methoxy-meroacid ACP (2 cyclopropane rings)" compartment="C_c" charge="-1" boundaryCondition="false">
<notes><html xmlns="http://www.w3.org/1999/xhtml">
<html:p>FORMULA: C69H131N2O8PRS</html:p>
</html>
</notes>
</species>

<species id="M_mmeroacidcyc2AMP_c" name="cyclopropanated methoxy-meroacid AMP (2 cyclopropane rings)" compartment="C_c" charge="-1" boundaryCondition="false">
<notes><html xmlns="http://www.w3.org/1999/xhtml">
<html:p>FORMULA: C68H123N5O8P</html:p>
</html>
</notes>
</species>

<species id="M_mmmeroacidACP_c" name="methyl hydroxy methoxy meroacid ACP" compartment="C_c" charge="-1" boundaryCondition="false">
<notes><html xmlns="http://www.w3.org/1999/xhtml">
<html:p>FORMULA: C68H131N2O9PRS</html:p>
</html>
</notes>
</species>

<species id="M_mmmeroacidcyc1ACP_c" name="cyclopropanated methyl hydroxy methoxy meroacid ACP (1 cyclopropane ring)" compartment="C_c" charge="-1" boundaryCondition="false">
<notes><html xmlns="http://www.w3.org/1999/xhtml">
<html:p>FORMULA: C69H133N2O9PRS</html:p>
</html>
</notes>
</species>

<species id="M_mmmeroacidcyc1AMP_c" name="cyclopropanated methyl hydroxy methoxy meroacid AMP (1 cyclopropane ring)" compartment="C_c" charge="-1" boundaryCondition="false">
<notes><html xmlns="http://www.w3.org/1999/xhtml">
<html:p>FORMULA: C68H125N5O9P</html:p>
</html>
</notes>
</species>

<species id="M_mmmycolate_c" name="methoxy mycolate (1 cyclopropanated ring)" compartment="C_c" charge="-1" boundaryCondition="false">
<notes><html xmlns="http://www.w3.org/1999/xhtml">
<html:p>FORMULA: C84H164O4</html:p>
</html>
</notes>
</species>

<species id="M_mmycolate_c" name="methoxy mycolate (2 cyclopropanated rings)" compartment="C_c" charge="-1" boundaryCondition="false">
<notes><html xmlns="http://www.w3.org/1999/xhtml">
<html:p>FORMULA: C84H162O3</html:p>
</html>
</notes>
</species>

<species id="M_mndn_c" name="menadione" compartment="C_c" charge="0" boundaryCondition="false">
<notes><html xmlns="http://www.w3.org/1999/xhtml">
<html:p>FORMULA: C11H8O2</html:p>
</html>
</notes>
</species>

<species id="M_mocdca_c" name="_10-methylstearic acid" compartment="C_c" charge="-1" boundaryCondition="false">
<notes><html xmlns="http://www.w3.org/1999/xhtml">
<html:p>FORMULA: C19H37O2</html:p>
</html>
</notes>
</species>

<species id="M_motre_c" name="maltooligosyltrehalose" compartment="C_c" charge="0" boundaryCondition="false">
<notes><html xmlns="http://www.w3.org/1999/xhtml">
<html:p>FORMULA: C42H72O36</html:p>
</html>
</notes>
</species>

<species id="M_mppp9_c" name="Magnesium protoporphyrin" compartment="C_c" charge="-2" boundaryCondition="false">
<notes><html xmlns="http://www.w3.org/1999/xhtml">
<html:p>FORMULA: C34H30MgN4O4</html:p>
</html>
</notes>
</species>

<species id="M_mql6_c" name="Menaquinol 6" compartment="C_c" charge="0" boundaryCondition="false">
<notes><html xmlns="http://www.w3.org/1999/xhtml">
<html:p>FORMULA: C41H58O2</html:p>
</html>
</notes>
</species>

<species id="M_mql8_c" name="Menaquinol 8" compartment="C_c" charge="0" boundaryCondition="false">
<notes><html xmlns="http://www.w3.org/1999/xhtml">
<html:p>FORMULA: C51H74O2</html:p>
</html>
</notes>
</species>

<species id="M_mqn6_c" name="Menaquinone 6" compartment="C_c" charge="0" boundaryCondition="false">
<notes><html xmlns="http://www.w3.org/1999/xhtml">
<html:p>FORMULA: C41H56O2</html:p>
</html>
</notes>
</species>

<species id="M_mqn8_c" name="Menaquinone 8" compartment="C_c" charge="0" boundaryCondition="false">
<notes><html xmlns="http://www.w3.org/1999/xhtml">
<html:p>FORMULA: C51H72O2</html:p>
</html>
</notes>
</species>

<species id="M_msa_c" name="Malonate semialdehyde" compartment="C_c" charge="-1" boundaryCondition="false">
<notes><html xmlns="http://www.w3.org/1999/xhtml">
<html:p>FORMULA: C3H3O3</html:p>
</html>
</notes>
</species>

<species id="M_msh_c" name="mycothiol (reduced)" compartment="C_c" charge="0" boundaryCondition="false">
<notes><html xmlns="http://www.w3.org/1999/xhtml">
<html:p>FORMULA: C17H30N2O12S</html:p>
</html>
</notes>
</species>

<species id="M_mshfald_c" name="mycothiol conjugated methanol" compartment="C_c" charge="0" boundaryCondition="false">
<notes><html xmlns="http://www.w3.org/1999/xhtml">
<html:p>FORMULA: C18H32N2O13S</html:p>
</html>
</notes>
</species>

<species id="M_mshfaldox_c" name="mycothiol conjugated aldehyde" compartment="C_c" charge="0" boundaryCondition="false">
<notes><html xmlns="http://www.w3.org/1999/xhtml">
<html:p>FORMULA: C18H30N2O13S</html:p>
</html>
</notes>
</species>

<species id="M_mssg_c" name="mycothiol (oxidized - dimer)" compartment="C_c" charge="0" boundaryCondition="false">
<notes><html xmlns="http://www.w3.org/1999/xhtml">
<html:p>FORMULA: C34H58N4O24S2</html:p>
</html>
</notes>
</species>

<species id="M_mstrACP_c" name="_10methyl stearyoyl-ACP" compartment="C_c" charge="-1" boundaryCondition="false">
<notes><html xmlns="http://www.w3.org/1999/xhtml">
<html:p>FORMULA: C30H57N2O8PRS</html:p>
</html>
</notes>
</species>

<species id="M_mycolate_c" name="mycolate  (2 cyclopropanated rings)" compartment="C_c" charge="-1" boundaryCondition="false">
<notes><html xmlns="http://www.w3.org/1999/xhtml">
<html:p>FORMULA: C78H150O3</html:p>
</html>
</notes>
</species>

<species id="M_na1_c" name="Sodium" compartment="C_c" charge="1" boundaryCondition="false">
<notes><html xmlns="http://www.w3.org/1999/xhtml">
<html:p>FORMULA: Na</html:p>
</html>
</notes>
</species>

<species id="M_na1_e" name="Sodium" compartment="C_e" charge="1" boundaryCondition="false">
<notes><html xmlns="http://www.w3.org/1999/xhtml">
<html:p>FORMULA: Na</html:p>
</html>
</notes>
</species>

<species id="M_nac_c" name="Nicotinate" compartment="C_c" charge="-1" boundaryCondition="false">
<notes><html xmlns="http://www.w3.org/1999/xhtml">
<html:p>FORMULA: C6H4NO2</html:p>
</html>
</notes>
</species>

<species id="M_nad_c" name="Nicotinamide adenine dinucleotide" compartment="C_c" charge="-1" boundaryCondition="false">
<notes><html xmlns="http://www.w3.org/1999/xhtml">
<html:p>FORMULA: C21H26N7O14P2</html:p>
</html>
</notes>
</species>

<species id="M_nadh_c" name="Nicotinamide adenine dinucleotide - reduced" compartment="C_c" charge="-2" boundaryCondition="false">
<notes><html xmlns="http://www.w3.org/1999/xhtml">
<html:p>FORMULA: C21H27N7O14P2</html:p>
</html>
</notes>
</species>

<species id="M_nadp_c" name="Nicotinamide adenine dinucleotide phosphate" compartment="C_c" charge="-3" boundaryCondition="false">
<notes><html xmlns="http://www.w3.org/1999/xhtml">
<html:p>FORMULA: C21H25N7O17P3</html:p>
</html>
</notes>
</species>

<species id="M_nadph_c" name="Nicotinamide adenine dinucleotide phosphate - reduced" compartment="C_c" charge="-4" boundaryCondition="false">
<notes><html xmlns="http://www.w3.org/1999/xhtml">
<html:p>FORMULA: C21H26N7O17P3</html:p>
</html>
</notes>
</species>

<species id="M_ncam_c" name="Nicotinamide" compartment="C_c" charge="0" boundaryCondition="false">
<notes><html xmlns="http://www.w3.org/1999/xhtml">
<html:p>FORMULA: C6H6N2O</html:p>
</html>
</notes>
</species>

<species id="M_nh4_c" name="Ammonium" compartment="C_c" charge="1" boundaryCondition="false">
<notes><html xmlns="http://www.w3.org/1999/xhtml">
<html:p>FORMULA: H4N</html:p>
</html>
</notes>
</species>

<species id="M_nh4_e" name="Ammonium" compartment="C_e" charge="1" boundaryCondition="false">
<notes><html xmlns="http://www.w3.org/1999/xhtml">
<html:p>FORMULA: H4N</html:p>
</html>
</notes>
</species>

<species id="M_nh4oh_c" name="Ammonium hydroxide" compartment="C_c" charge="0" boundaryCondition="false">
<notes><html xmlns="http://www.w3.org/1999/xhtml">
<html:p>FORMULA: H5NO</html:p>
</html>
</notes>
</species>

<species id="M_nicrnt_c" name="Nicotinate D-ribonucleotide" compartment="C_c" charge="-2" boundaryCondition="false">
<notes><html xmlns="http://www.w3.org/1999/xhtml">
<html:p>FORMULA: C11H12NO9P</html:p>
</html>
</notes>
</species>

<species id="M_no2_c" name="Nitrite" compartment="C_c" charge="-1" boundaryCondition="false">
<notes><html xmlns="http://www.w3.org/1999/xhtml">
<html:p>FORMULA: NO2</html:p>
</html>
</notes>
</species>

<species id="M_no2_e" name="Nitrite" compartment="C_e" charge="-1" boundaryCondition="false">
<notes><html xmlns="http://www.w3.org/1999/xhtml">
<html:p>FORMULA: NO2</html:p>
</html>
</notes>
</species>

<species id="M_no3_c" name="Nitrate" compartment="C_c" charge="-1" boundaryCondition="false">
<notes><html xmlns="http://www.w3.org/1999/xhtml">
<html:p>FORMULA: NO3</html:p>
</html>
</notes>
</species>

<species id="M_no3_e" name="Nitrate" compartment="C_e" charge="-1" boundaryCondition="false">
<notes><html xmlns="http://www.w3.org/1999/xhtml">
<html:p>FORMULA: NO3</html:p>
</html>
</notes>
</species>

<species id="M_no_c" name="Nitric oxide" compartment="C_c" charge="0" boundaryCondition="false">
<notes><html xmlns="http://www.w3.org/1999/xhtml">
<html:p>FORMULA: NO</html:p>
</html>
</notes>
</species>

<species id="M_no_e" name="Nitric oxide" compartment="C_e" charge="0" boundaryCondition="false">
<notes><html xmlns="http://www.w3.org/1999/xhtml">
<html:p>FORMULA: NO</html:p>
</html>
</notes>
</species>

<species id="M_o2_c" name="O2" compartment="C_c" charge="0" boundaryCondition="false">
<notes><html xmlns="http://www.w3.org/1999/xhtml">
<html:p>FORMULA: O2</html:p>
</html>
</notes>
</species>

<species id="M_o2_e" name="O2" compartment="C_e" charge="0" boundaryCondition="false">
<notes><html xmlns="http://www.w3.org/1999/xhtml">
<html:p>FORMULA: O2</html:p>
</html>
</notes>
</species>

<species id="M_o2s_c" name="Superoxide anion" compartment="C_c" charge="-1" boundaryCondition="false">
<notes><html xmlns="http://www.w3.org/1999/xhtml">
<html:p>FORMULA: O2</html:p>
</html>
</notes>
</species>

<species id="M_oaa_c" name="Oxaloacetate" compartment="C_c" charge="-2" boundaryCondition="false">
<notes><html xmlns="http://www.w3.org/1999/xhtml">
<html:p>FORMULA: C4H2O5</html:p>
</html>
</notes>
</species>

<species id="M_occoa_c" name="Octanoyl-CoA (n-C8:0CoA)" compartment="C_c" charge="-4" boundaryCondition="false">
<notes><html xmlns="http://www.w3.org/1999/xhtml">
<html:p>FORMULA: C29H46N7O17P3S</html:p>
</html>
</notes>
</species>

<species id="M_ocdca_c" name="octadecanoate (n-C18:0)" compartment="C_c" charge="-1" boundaryCondition="false">
<notes><html xmlns="http://www.w3.org/1999/xhtml">
<html:p>FORMULA: C18H35O2</html:p>
</html>
</notes>
</species>

<species id="M_ocdca_e" name="octadecanoate (n-C18:0)" compartment="C_e" charge="-1" boundaryCondition="false">
<notes><html xmlns="http://www.w3.org/1999/xhtml">
<html:p>FORMULA: C18H35O2</html:p>
</html>
</notes>
</species>

<species id="M_ocdcea_c" name="octadecenoate (n-C18:1)" compartment="C_c" charge="-1" boundaryCondition="false">
<notes><html xmlns="http://www.w3.org/1999/xhtml">
<html:p>FORMULA: C18H33O2</html:p>
</html>
</notes>
</species>

<species id="M_octa_c" name="octanoate (n-C8:0)" compartment="C_c" charge="-1" boundaryCondition="false">
<notes><html xmlns="http://www.w3.org/1999/xhtml">
<html:p>FORMULA: C8H15O2</html:p>
</html>
</notes>
</species>

<species id="M_octdp_c" name="all-trans-Octaprenyl diphosphate" compartment="C_c" charge="-3" boundaryCondition="false">
<notes><html xmlns="http://www.w3.org/1999/xhtml">
<html:p>FORMULA: C40H65O7P2</html:p>
</html>
</notes>
</species>

<species id="M_odecoa_c" name="Octadecenoyl-CoA (n-C18:1CoA)" compartment="C_c" charge="-4" boundaryCondition="false">
<notes><html xmlns="http://www.w3.org/1999/xhtml">
<html:p>FORMULA: C39H64N7O17P3S</html:p>
</html>
</notes>
</species>

<species id="M_ohpb_c" name="_2-Oxo-3-hydroxy-4-phosphobutanoate" compartment="C_c" charge="-3" boundaryCondition="false">
<notes><html xmlns="http://www.w3.org/1999/xhtml">
<html:p>FORMULA: C4H4O8P</html:p>
</html>
</notes>
</species>

<species id="M_omdtria_c" name="octa-methyl dotriacontanoic acid (C32:0 with 7 methyl branches)" compartment="C_c" charge="-1" boundaryCondition="false">
<notes><html xmlns="http://www.w3.org/1999/xhtml">
<html:p>FORMULA: C40H79O2</html:p>
</html>
</notes>
</species>

<species id="M_omtta_c" name="octa-methyl tetracontatricosanoic acid (C34:0, 8 methyl-branched carbons)" compartment="C_c" charge="-1" boundaryCondition="false">
<notes><html xmlns="http://www.w3.org/1999/xhtml">
<html:p>FORMULA: C42H83O2</html:p>
</html>
</notes>
</species>

<species id="M_orn_c" name="Ornithine" compartment="C_c" charge="1" boundaryCondition="false">
<notes><html xmlns="http://www.w3.org/1999/xhtml">
<html:p>FORMULA: C5H13N2O2</html:p>
</html>
</notes>
</species>

<species id="M_orn_e" name="Ornithine" compartment="C_e" charge="1" boundaryCondition="false">
<notes><html xmlns="http://www.w3.org/1999/xhtml">
<html:p>FORMULA: C5H13N2O2</html:p>
</html>
</notes>
</species>

<species id="M_orot5p_c" name="Orotidine 5&apos;-phosphate" compartment="C_c" charge="-3" boundaryCondition="false">
<notes><html xmlns="http://www.w3.org/1999/xhtml">
<html:p>FORMULA: C10H10N2O11P</html:p>
</html>
</notes>
</species>

<species id="M_orot_c" name="Orotate" compartment="C_c" charge="-1" boundaryCondition="false">
<notes><html xmlns="http://www.w3.org/1999/xhtml">
<html:p>FORMULA: C5H3N2O4</html:p>
</html>
</notes>
</species>

<species id="M_oxa_c" name="Oxalate" compartment="C_c" charge="-2" boundaryCondition="false">
<notes><html xmlns="http://www.w3.org/1999/xhtml">
<html:p>FORMULA: C2O4</html:p>
</html>
</notes>
</species>

<species id="M_oxalcoa_c" name="Oxalyl-CoA" compartment="C_c" charge="-5" boundaryCondition="false">
<notes><html xmlns="http://www.w3.org/1999/xhtml">
<html:p>FORMULA: C23H31N7O19P3S</html:p>
</html>
</notes>
</species>

<species id="M_pa160190_c" name="_1,2-sn-glycerol 3-phosphate" compartment="C_c" charge="-2" boundaryCondition="false">
<notes><html xmlns="http://www.w3.org/1999/xhtml">
<html:p>FORMULA: C38H73O8P</html:p>
</html>
</notes>
</species>

<species id="M_pa160_c" name="_1,2-dihexadecanoyl-sn-glycerol 3-phosphate" compartment="C_c" charge="-2" boundaryCondition="false">
<notes><html xmlns="http://www.w3.org/1999/xhtml">
<html:p>FORMULA: C35H67O8P1</html:p>
</html>
</notes>
</species>

<species id="M_pa190190_c" name="_1,2-sn-glycerol 3-phosphate" compartment="C_c" charge="-2" boundaryCondition="false">
<notes><html xmlns="http://www.w3.org/1999/xhtml">
<html:p>FORMULA: C41H79O8P</html:p>
</html>
</notes>
</species>

<species id="M_pac_c" name="Phenylacetic acid" compartment="C_c" charge="-1" boundaryCondition="false">
<notes><html xmlns="http://www.w3.org/1999/xhtml">
<html:p>FORMULA: C8H7O2</html:p>
</html>
</notes>
</species>

<species id="M_pac_e" name="Phenylacetic acid" compartment="C_e" charge="-1" boundaryCondition="false">
<notes><html xmlns="http://www.w3.org/1999/xhtml">
<html:p>FORMULA: C8H7O2</html:p>
</html>
</notes>
</species>

<species id="M_pacald_c" name="Phenylacetaldehyde" compartment="C_c" charge="0" boundaryCondition="false">
<notes><html xmlns="http://www.w3.org/1999/xhtml">
<html:p>FORMULA: C8H8O</html:p>
</html>
</notes>
</species>

<species id="M_palmACP_c" name="Palmitoyl-ACP (n-C16:0ACP)" compartment="C_c" charge="-1" boundaryCondition="false">
<notes><html xmlns="http://www.w3.org/1999/xhtml">
<html:p>FORMULA: C27H51N2O8PRS</html:p>
</html>
</notes>
</species>

<species id="M_pan4p_c" name="Pantetheine 4&apos;-phosphate" compartment="C_c" charge="-2" boundaryCondition="false">
<notes><html xmlns="http://www.w3.org/1999/xhtml">
<html:p>FORMULA: C11H21N2O7PS</html:p>
</html>
</notes>
</species>

<species id="M_pant_DASH_R_c" name="(R)-Pantoate" compartment="C_c" charge="-1" boundaryCondition="false">
<notes><html xmlns="http://www.w3.org/1999/xhtml">
<html:p>FORMULA: C6H11O4</html:p>
</html>
</notes>
</species>

<species id="M_pap_c" name="Adenosine 3&apos;,5&apos;-bisphosphate" compartment="C_c" charge="-4" boundaryCondition="false">
<notes><html xmlns="http://www.w3.org/1999/xhtml">
<html:p>FORMULA: C10H11N5O10P2</html:p>
</html>
</notes>
</species>

<species id="M_paps_c" name="_3&apos;-Phosphoadenylyl sulfate" compartment="C_c" charge="-4" boundaryCondition="false">
<notes><html xmlns="http://www.w3.org/1999/xhtml">
<html:p>FORMULA: C10H11N5O13P2S</html:p>
</html>
</notes>
</species>

<species id="M_pat_c" name="penta-acyl trehalose" compartment="C_c" charge="0" boundaryCondition="false">
<notes><html xmlns="http://www.w3.org/1999/xhtml">
<html:p>FORMULA: C138H264O16</html:p>
</html>
</notes>
</species>

<species id="M_pdima_c" name="phthiocerol dimycocerosate A (Mtb)" compartment="C_c" charge="0" boundaryCondition="false">
<notes><html xmlns="http://www.w3.org/1999/xhtml">
<html:p>FORMULA: C96H190O5</html:p>
</html>
</notes>
</species>

<species id="M_pdima_e" name="phthiocerol dimycocerosate A (Mtb)" compartment="C_e" charge="0" boundaryCondition="false">
<notes><html xmlns="http://www.w3.org/1999/xhtml">
<html:p>FORMULA: C96H190O5</html:p>
</html>
</notes>
</species>

<species id="M_pdx5p_c" name="Pyridoxine 5&apos;-phosphate" compartment="C_c" charge="-2" boundaryCondition="false">
<notes><html xmlns="http://www.w3.org/1999/xhtml">
<html:p>FORMULA: C8H10NO6P</html:p>
</html>
</notes>
</species>

<species id="M_pe160_c" name="phosphatidylethanolamine (dihexadecanoyl, n-C16:0)" compartment="C_c" charge="0" boundaryCondition="false">
<notes><html xmlns="http://www.w3.org/1999/xhtml">
<html:p>FORMULA: C37H74N1O8P1</html:p>
</html>
</notes>
</species>

<species id="M_pe180_c" name="phosphatidylethanolamine (dioctadecanoyl, n-C18:0)" compartment="C_c" charge="0" boundaryCondition="false">
<notes><html xmlns="http://www.w3.org/1999/xhtml">
<html:p>FORMULA: C41H82N1O8P1</html:p>
</html>
</notes>
</species>

<species id="M_peamn_c" name="Phenethylamine" compartment="C_c" charge="1" boundaryCondition="false">
<notes><html xmlns="http://www.w3.org/1999/xhtml">
<html:p>FORMULA: C8H12N</html:p>
</html>
</notes>
</species>

<species id="M_pep_c" name="Phosphoenolpyruvate" compartment="C_c" charge="-3" boundaryCondition="false">
<notes><html xmlns="http://www.w3.org/1999/xhtml">
<html:p>FORMULA: C3H2O6P</html:p>
</html>
</notes>
</species>

<species id="M_peptido_EC_c" name="Peptidoglycan subunit of Escherichia coli" compartment="C_c" charge="-2" boundaryCondition="false">
<notes><html xmlns="http://www.w3.org/1999/xhtml">
<html:p>FORMULA: C40H62N8O21</html:p>
</html>
</notes>
</species>

<species id="M_peptido_TB1_c" name="peptidoglycan subunit (for Mycobacterium tuberculosis)" compartment="C_c" charge="-1" boundaryCondition="false">
<notes><html xmlns="http://www.w3.org/1999/xhtml">
<html:p>FORMULA: C39H63N8O19</html:p>
</html>
</notes>
</species>

<species id="M_peptido_TB2_c" name="peptidoglycan subunit (for Mycobacterium tuberculosis)" compartment="C_c" charge="-1" boundaryCondition="false">
<notes><html xmlns="http://www.w3.org/1999/xhtml">
<html:p>FORMULA: C39H63N8O19</html:p>
</html>
</notes>
</species>

<species id="M_pg160190_c" name="Phosphatidylglycerol (hexadecanoyl, methylstearoyl)" compartment="C_c" charge="-1" boundaryCondition="false">
<notes><html xmlns="http://www.w3.org/1999/xhtml">
<html:p>FORMULA: C41H80O10P</html:p>
</html>
</notes>
</species>

<species id="M_pg160_c" name="Phosphatidylglycerol (dihexadecanoyl, n-C16:0)" compartment="C_c" charge="-1" boundaryCondition="false">
<notes><html xmlns="http://www.w3.org/1999/xhtml">
<html:p>FORMULA: C38H74O10P1</html:p>
</html>
</notes>
</species>

<species id="M_pg190_c" name="Phosphatidylglycerol (dimethylstearoyl, C19:0)" compartment="C_c" charge="-1" boundaryCondition="false">
<notes><html xmlns="http://www.w3.org/1999/xhtml">
<html:p>FORMULA: C44H86O10P</html:p>
</html>
</notes>
</species>

<species id="M_pgp160190_c" name="Phosphatidylglycerophosphate (hexadecanoyl, tuberculostearoyl, C16:0, C19:0)" compartment="C_c" charge="-3" boundaryCondition="false">
<notes><html xmlns="http://www.w3.org/1999/xhtml">
<html:p>FORMULA: C41H79O13P2</html:p>
</html>
</notes>
</species>

<species id="M_pgp160_c" name="Phosphatidylglycerophosphate (dihexadecanoyl, n-C16:0)" compartment="C_c" charge="-3" boundaryCondition="false">
<notes><html xmlns="http://www.w3.org/1999/xhtml">
<html:p>FORMULA: C38H73O13P2</html:p>
</html>
</notes>
</species>

<species id="M_pgp190_c" name="Phosphatidylglycerophosphate (dituberculostearoyl, C19:0)" compartment="C_c" charge="-3" boundaryCondition="false">
<notes><html xmlns="http://www.w3.org/1999/xhtml">
<html:p>FORMULA: C44H85O13P2</html:p>
</html>
</notes>
</species>

<species id="M_phdcaACP_c" name="phenol palmitic acid ACP" compartment="C_c" charge="-1" boundaryCondition="false">
<notes><html xmlns="http://www.w3.org/1999/xhtml">
<html:p>FORMULA: C34H57N2O9PRS</html:p>
</html>
</notes>
</species>

<species id="M_phdca_c" name="phenol palmitic acid" compartment="C_c" charge="-1" boundaryCondition="false">
<notes><html xmlns="http://www.w3.org/1999/xhtml">
<html:p>FORMULA: C23H37O3</html:p>
</html>
</notes>
</species>

<species id="M_phdca_e" name="phenol palmitic acid" compartment="C_e" charge="-1" boundaryCondition="false">
<notes><html xmlns="http://www.w3.org/1999/xhtml">
<html:p>FORMULA: C23H37O3</html:p>
</html>
</notes>
</species>

<species id="M_phdcacoa_c" name="phenol palmitic coenzyme A" compartment="C_c" charge="-4" boundaryCondition="false">
<notes><html xmlns="http://www.w3.org/1999/xhtml">
<html:p>FORMULA: C44H68N7O18P3S</html:p>
</html>
</notes>
</species>

<species id="M_phe_DASH_L_c" name="L-Phenylalanine" compartment="C_c" charge="0" boundaryCondition="false">
<notes><html xmlns="http://www.w3.org/1999/xhtml">
<html:p>FORMULA: C9H11NO2</html:p>
</html>
</notes>
</species>

<species id="M_phe_DASH_L_e" name="L-Phenylalanine" compartment="C_e" charge="0" boundaryCondition="false">
<notes><html xmlns="http://www.w3.org/1999/xhtml">
<html:p>FORMULA: C9H11NO2</html:p>
</html>
</notes>
</species>

<species id="M_pheme_c" name="Protoheme" compartment="C_c" charge="-2" boundaryCondition="false">
<notes><html xmlns="http://www.w3.org/1999/xhtml">
<html:p>FORMULA: C34H30FeN4O4</html:p>
</html>
</notes>
</species>

<species id="M_phom_c" name="O-Phospho-L-homoserine" compartment="C_c" charge="-2" boundaryCondition="false">
<notes><html xmlns="http://www.w3.org/1999/xhtml">
<html:p>FORMULA: C4H8NO6P</html:p>
</html>
</notes>
</species>

<species id="M_phpyr_c" name="Phenylpyruvate" compartment="C_c" charge="-1" boundaryCondition="false">
<notes><html xmlns="http://www.w3.org/1999/xhtml">
<html:p>FORMULA: C9H7O3</html:p>
</html>
</notes>
</species>

<species id="M_phthcl_c" name="phthiocol (oxidized)" compartment="C_c" charge="0" boundaryCondition="false">
<notes><html xmlns="http://www.w3.org/1999/xhtml">
<html:p>FORMULA: C11H8O3</html:p>
</html>
</notes>
</species>

<species id="M_phthclh2_c" name="phthiocol (reduced)" compartment="C_c" charge="0" boundaryCondition="false">
<notes><html xmlns="http://www.w3.org/1999/xhtml">
<html:p>FORMULA: C11H10O3</html:p>
</html>
</notes>
</species>

<species id="M_phthdl_c" name="phthiodolone" compartment="C_c" charge="0" boundaryCondition="false">
<notes><html xmlns="http://www.w3.org/1999/xhtml">
<html:p>FORMULA: C31H62O3</html:p>
</html>
</notes>
</species>

<species id="M_phthiocerol_c" name="phthiocerol A" compartment="C_c" charge="0" boundaryCondition="false">
<notes><html xmlns="http://www.w3.org/1999/xhtml">
<html:p>FORMULA: C32H66O3</html:p>
</html>
</notes>
</species>

<species id="M_phthr_c" name="O-Phospho-4-hydroxy-L-threonine" compartment="C_c" charge="-2" boundaryCondition="false">
<notes><html xmlns="http://www.w3.org/1999/xhtml">
<html:p>FORMULA: C4H8NO7P</html:p>
</html>
</notes>
</species>

<species id="M_pi_c" name="Phosphate" compartment="C_c" charge="-2" boundaryCondition="false">
<notes><html xmlns="http://www.w3.org/1999/xhtml">
<html:p>FORMULA: HO4P</html:p>
</html>
</notes>
</species>

<species id="M_pi_e" name="Phosphate" compartment="C_e" charge="-2" boundaryCondition="false">
<notes><html xmlns="http://www.w3.org/1999/xhtml">
<html:p>FORMULA: HO4P</html:p>
</html>
</notes>
</species>

<species id="M_pmcoa_c" name="Pimeloyl-CoA" compartment="C_c" charge="-5" boundaryCondition="false">
<notes><html xmlns="http://www.w3.org/1999/xhtml">
<html:p>FORMULA: C28H41N7O19P3S</html:p>
</html>
</notes>
</species>

<species id="M_pmhexc_c" name="penta-methyl hexacosanoate" compartment="C_c" charge="-1" boundaryCondition="false">
<notes><html xmlns="http://www.w3.org/1999/xhtml">
<html:p>FORMULA: C31H61O2</html:p>
</html>
</notes>
</species>

<species id="M_pmocta_c" name="penta-methyl octacosanoate" compartment="C_c" charge="-1" boundaryCondition="false">
<notes><html xmlns="http://www.w3.org/1999/xhtml">
<html:p>FORMULA: C33H65O2</html:p>
</html>
</notes>
</species>

<species id="M_pmtcoa_c" name="Palmitoyl-CoA (n-C16:0CoA)" compartment="C_c" charge="-4" boundaryCondition="false">
<notes><html xmlns="http://www.w3.org/1999/xhtml">
<html:p>FORMULA: C37H62N7O17P3S</html:p>
</html>
</notes>
</species>

<species id="M_pnto_DASH_R_c" name="(R)-Pantothenate" compartment="C_c" charge="-1" boundaryCondition="false">
<notes><html xmlns="http://www.w3.org/1999/xhtml">
<html:p>FORMULA: C9H16NO5</html:p>
</html>
</notes>
</species>

<species id="M_ppa_c" name="Propionate (n-C3:0)" compartment="C_c" charge="-1" boundaryCondition="false">
<notes><html xmlns="http://www.w3.org/1999/xhtml">
<html:p>FORMULA: C3H5O2</html:p>
</html>
</notes>
</species>

<species id="M_ppa_e" name="Propionate (n-C3:0)" compartment="C_e" charge="-1" boundaryCondition="false">
<notes><html xmlns="http://www.w3.org/1999/xhtml">
<html:p>FORMULA: C3H5O2</html:p>
</html>
</notes>
</species>

<species id="M_ppal_c" name="Propanal" compartment="C_c" charge="0" boundaryCondition="false">
<notes><html xmlns="http://www.w3.org/1999/xhtml">
<html:p>FORMULA: C3H6O</html:p>
</html>
</notes>
</species>

<species id="M_ppbng_c" name="Porphobilinogen" compartment="C_c" charge="-1" boundaryCondition="false">
<notes><html xmlns="http://www.w3.org/1999/xhtml">
<html:p>FORMULA: C10H13N2O4</html:p>
</html>
</notes>
</species>

<species id="M_ppcoa_c" name="Propanoyl-CoA" compartment="C_c" charge="-4" boundaryCondition="false">
<notes><html xmlns="http://www.w3.org/1999/xhtml">
<html:p>FORMULA: C24H36N7O17P3S</html:p>
</html>
</notes>
</species>

<species id="M_ppdima_c" name="phenol phthiocerol dimycocerosate (Mtb)" compartment="C_c" charge="0" boundaryCondition="false">
<notes><html xmlns="http://www.w3.org/1999/xhtml">
<html:p>FORMULA: C99H188O6</html:p>
</html>
</notes>
</species>

<species id="M_ppdima_e" name="phenol phthiocerol dimycocerosate (Mtb)" compartment="C_e" charge="0" boundaryCondition="false">
<notes><html xmlns="http://www.w3.org/1999/xhtml">
<html:p>FORMULA: C99H188O6</html:p>
</html>
</notes>
</species>

<species id="M_pphn_c" name="Prephenate" compartment="C_c" charge="-2" boundaryCondition="false">
<notes><html xmlns="http://www.w3.org/1999/xhtml">
<html:p>FORMULA: C10H8O6</html:p>
</html>
</notes>
</species>

<species id="M_pphthdl_c" name="phenolic phthiodiolone" compartment="C_c" charge="0" boundaryCondition="false">
<notes><html xmlns="http://www.w3.org/1999/xhtml">
<html:p>FORMULA: C34H60O4</html:p>
</html>
</notes>
</species>

<species id="M_pphthiocerol_c" name="phenolphtiocerol" compartment="C_c" charge="0" boundaryCondition="false">
<notes><html xmlns="http://www.w3.org/1999/xhtml">
<html:p>FORMULA: C35H64O4</html:p>
</html>
</notes>
</species>

<species id="M_ppi_c" name="Diphosphate" compartment="C_c" charge="-3" boundaryCondition="false">
<notes><html xmlns="http://www.w3.org/1999/xhtml">
<html:p>FORMULA: HO7P2</html:p>
</html>
</notes>
</species>

<species id="M_ppp9_c" name="Protoporphyrin" compartment="C_c" charge="-2" boundaryCondition="false">
<notes><html xmlns="http://www.w3.org/1999/xhtml">
<html:p>FORMULA: C34H32N4O4</html:p>
</html>
</notes>
</species>

<species id="M_pppg9_c" name="Protoporphyrinogen IX" compartment="C_c" charge="-2" boundaryCondition="false">
<notes><html xmlns="http://www.w3.org/1999/xhtml">
<html:p>FORMULA: C34H38N4O4</html:p>
</html>
</notes>
</species>

<species id="M_pppi_c" name="Inorganic triphosphate" compartment="C_c" charge="-4" boundaryCondition="false">
<notes><html xmlns="http://www.w3.org/1999/xhtml">
<html:p>FORMULA: HO10P3</html:p>
</html>
</notes>
</species>

<species id="M_pram_c" name="_5-Phospho-beta-D-ribosylamine" compartment="C_c" charge="-1" boundaryCondition="false">
<notes><html xmlns="http://www.w3.org/1999/xhtml">
<html:p>FORMULA: C5H11NO7P</html:p>
</html>
</notes>
</species>

<species id="M_pran_c" name="N-(5-Phospho-D-ribosyl)anthranilate" compartment="C_c" charge="-3" boundaryCondition="false">
<notes><html xmlns="http://www.w3.org/1999/xhtml">
<html:p>FORMULA: C12H13NO9P</html:p>
</html>
</notes>
</species>

<species id="M_prbamp_c" name="_1-(5-Phosphoribosyl)-AMP" compartment="C_c" charge="-4" boundaryCondition="false">
<notes><html xmlns="http://www.w3.org/1999/xhtml">
<html:p>FORMULA: C15H19N5O14P2</html:p>
</html>
</notes>
</species>

<species id="M_prbatp_c" name="_1-(5-Phosphoribosyl)-ATP" compartment="C_c" charge="-6" boundaryCondition="false">
<notes><html xmlns="http://www.w3.org/1999/xhtml">
<html:p>FORMULA: C15H19N5O20P4</html:p>
</html>
</notes>
</species>

<species id="M_pre2_c" name="dihydrosirohydrochlorin" compartment="C_c" charge="-8" boundaryCondition="false">
<notes><html xmlns="http://www.w3.org/1999/xhtml">
<html:p>FORMULA: C42H40N4O16</html:p>
</html>
</notes>
</species>

<species id="M_pre3a_c" name="Precorrin 3 A" compartment="C_c" charge="-7" boundaryCondition="false">
<notes><html xmlns="http://www.w3.org/1999/xhtml">
<html:p>FORMULA: C43H43N4O16</html:p>
</html>
</notes>
</species>

<species id="M_pre3b_c" name="Precorrin 3B" compartment="C_c" charge="-6" boundaryCondition="false">
<notes><html xmlns="http://www.w3.org/1999/xhtml">
<html:p>FORMULA: C43H44N4O17</html:p>
</html>
</notes>
</species>

<species id="M_pre4_c" name="Precorrin 4" compartment="C_c" charge="-8" boundaryCondition="false">
<notes><html xmlns="http://www.w3.org/1999/xhtml">
<html:p>FORMULA: C44H44N4O17</html:p>
</html>
</notes>
</species>

<species id="M_pre5_c" name="Precorrin 5" compartment="C_c" charge="-8" boundaryCondition="false">
<notes><html xmlns="http://www.w3.org/1999/xhtml">
<html:p>FORMULA: C45H46N4O17</html:p>
</html>
</notes>
</species>

<species id="M_pre6a_c" name="Precorrin 6A" compartment="C_c" charge="-7" boundaryCondition="false">
<notes><html xmlns="http://www.w3.org/1999/xhtml">
<html:p>FORMULA: C44H47N4O16</html:p>
</html>
</notes>
</species>

<species id="M_pre6b_c" name="Precorrin 6B" compartment="C_c" charge="-7" boundaryCondition="false">
<notes><html xmlns="http://www.w3.org/1999/xhtml">
<html:p>FORMULA: C44H49N4O16</html:p>
</html>
</notes>
</species>

<species id="M_pre8_c" name="Precorrin 8" compartment="C_c" charge="-7" boundaryCondition="false">
<notes><html xmlns="http://www.w3.org/1999/xhtml">
<html:p>FORMULA: C45H53N4O14</html:p>
</html>
</notes>
</species>

<species id="M_prephthACP_c" name="phthiocerol precursor bound ACP" compartment="C_c" charge="-1" boundaryCondition="false">
<notes><html xmlns="http://www.w3.org/1999/xhtml">
<html:p>FORMULA: C43H81N2O11PRS</html:p>
</html>
</notes>
</species>

<species id="M_prephth_c" name="phthiocerol precursor" compartment="C_c" charge="-1" boundaryCondition="false">
<notes><html xmlns="http://www.w3.org/1999/xhtml">
<html:p>FORMULA: C32H61O5</html:p>
</html>
</notes>
</species>

<species id="M_prephthcoa_c" name="phthiocerol precursor bound coenzyme A" compartment="C_c" charge="-4" boundaryCondition="false">
<notes><html xmlns="http://www.w3.org/1999/xhtml">
<html:p>FORMULA: C53H92N7O20P3S</html:p>
</html>
</notes>
</species>

<species id="M_prepphthACP_c" name="phenolic phthiocerol precursor bound ACP" compartment="C_c" charge="-1" boundaryCondition="false">
<notes><html xmlns="http://www.w3.org/1999/xhtml">
<html:p>FORMULA: C46H79N2O12PRS</html:p>
</html>
</notes>
</species>

<species id="M_prepphth_c" name="phenolic phthiocerol precursor" compartment="C_c" charge="-1" boundaryCondition="false">
<notes><html xmlns="http://www.w3.org/1999/xhtml">
<html:p>FORMULA: C35H59O6</html:p>
</html>
</notes>
</species>

<species id="M_prfp_c" name="_1-(5-Phosphoribosyl)-5-[(5-phosphoribosylamino)methylideneamino]imidazole-4-carboxamide" compartment="C_c" charge="-4" boundaryCondition="false">
<notes><html xmlns="http://www.w3.org/1999/xhtml">
<html:p>FORMULA: C15H21N5O15P2</html:p>
</html>
</notes>
</species>

<species id="M_prlp_c" name="_5-[(5-phospho-1-deoxyribulos-1-ylamino)methylideneamino]-1-(5-phosphoribosyl)imidazole-4-carboxamide" compartment="C_c" charge="-4" boundaryCondition="false">
<notes><html xmlns="http://www.w3.org/1999/xhtml">
<html:p>FORMULA: C15H21N5O15P2</html:p>
</html>
</notes>
</species>

<species id="M_pro_DASH_L_c" name="L-Proline" compartment="C_c" charge="0" boundaryCondition="false">
<notes><html xmlns="http://www.w3.org/1999/xhtml">
<html:p>FORMULA: C5H9NO2</html:p>
</html>
</notes>
</species>

<species id="M_pro_DASH_L_e" name="L-Proline" compartment="C_e" charge="0" boundaryCondition="false">
<notes><html xmlns="http://www.w3.org/1999/xhtml">
<html:p>FORMULA: C5H9NO2</html:p>
</html>
</notes>
</species>

<species id="M_prpp_c" name="_5-Phospho-alpha-D-ribose 1-diphosphate" compartment="C_c" charge="-5" boundaryCondition="false">
<notes><html xmlns="http://www.w3.org/1999/xhtml">
<html:p>FORMULA: C5H8O14P3</html:p>
</html>
</notes>
</species>

<species id="M_ps160_c" name="phosphatidylserine (dihexadecanoyl, n-C16:0)" compartment="C_c" charge="-1" boundaryCondition="false">
<notes><html xmlns="http://www.w3.org/1999/xhtml">
<html:p>FORMULA: C38H73N1O10P1</html:p>
</html>
</notes>
</species>

<species id="M_ps180_c" name="phosphatidylserine (dioctadecanoyl, n-C18:0)" compartment="C_c" charge="-1" boundaryCondition="false">
<notes><html xmlns="http://www.w3.org/1999/xhtml">
<html:p>FORMULA: C42H81N1O10P1</html:p>
</html>
</notes>
</species>

<species id="M_psd5p_c" name="Pseudouridine 5&apos;-phosphate" compartment="C_c" charge="-2" boundaryCondition="false">
<notes><html xmlns="http://www.w3.org/1999/xhtml">
<html:p>FORMULA: C9H11N2O9P</html:p>
</html>
</notes>
</species>

<species id="M_pser_DASH_L_c" name="O-Phospho-L-serine" compartment="C_c" charge="-2" boundaryCondition="false">
<notes><html xmlns="http://www.w3.org/1999/xhtml">
<html:p>FORMULA: C3H6NO6P</html:p>
</html>
</notes>
</species>

<species id="M_ptcys_c" name="N-Pantothenoylcysteine" compartment="C_c" charge="-1" boundaryCondition="false">
<notes><html xmlns="http://www.w3.org/1999/xhtml">
<html:p>FORMULA: C12H21N2O6S</html:p>
</html>
</notes>
</species>

<species id="M_ptd1ino160190_c" name="phosphatidyl 1D myo inositol (C16:0, C19:0)" compartment="C_c" charge="-1" boundaryCondition="false">
<notes><html xmlns="http://www.w3.org/1999/xhtml">
<html:p>FORMULA: C44H84O13P</html:p>
</html>
</notes>
</species>

<species id="M_ptd1ino160_c" name="phosphatidyl 1D myo inositol" compartment="C_c" charge="-1" boundaryCondition="false">
<notes><html xmlns="http://www.w3.org/1999/xhtml">
<html:p>FORMULA: C41H78O13P</html:p>
</html>
</notes>
</species>

<species id="M_ptrc_c" name="Putrescine" compartment="C_c" charge="2" boundaryCondition="false">
<notes><html xmlns="http://www.w3.org/1999/xhtml">
<html:p>FORMULA: C4H14N2</html:p>
</html>
</notes>
</species>

<species id="M_ptth_c" name="Pantetheine" compartment="C_c" charge="0" boundaryCondition="false">
<notes><html xmlns="http://www.w3.org/1999/xhtml">
<html:p>FORMULA: C11H22N2O4S</html:p>
</html>
</notes>
</species>

<species id="M_pyam5p_c" name="Pyridoxamine 5&apos;-phosphate" compartment="C_c" charge="-1" boundaryCondition="false">
<notes><html xmlns="http://www.w3.org/1999/xhtml">
<html:p>FORMULA: C8H12N2O5P</html:p>
</html>
</notes>
</species>

<species id="M_pydam_c" name="Pyridoxamine" compartment="C_c" charge="1" boundaryCondition="false">
<notes><html xmlns="http://www.w3.org/1999/xhtml">
<html:p>FORMULA: C8H13N2O2</html:p>
</html>
</notes>
</species>

<species id="M_pydx5p_c" name="Pyridoxal 5&apos;-phosphate" compartment="C_c" charge="-2" boundaryCondition="false">
<notes><html xmlns="http://www.w3.org/1999/xhtml">
<html:p>FORMULA: C8H8NO6P</html:p>
</html>
</notes>
</species>

<species id="M_pydx_c" name="Pyridoxal" compartment="C_c" charge="0" boundaryCondition="false">
<notes><html xmlns="http://www.w3.org/1999/xhtml">
<html:p>FORMULA: C8H9NO3</html:p>
</html>
</notes>
</species>

<species id="M_pydxn_c" name="Pyridoxine" compartment="C_c" charge="0" boundaryCondition="false">
<notes><html xmlns="http://www.w3.org/1999/xhtml">
<html:p>FORMULA: C8H11NO3</html:p>
</html>
</notes>
</species>

<species id="M_pyr_c" name="Pyruvate" compartment="C_c" charge="-1" boundaryCondition="false">
<notes><html xmlns="http://www.w3.org/1999/xhtml">
<html:p>FORMULA: C3H3O3</html:p>
</html>
</notes>
</species>

<species id="M_pyr_e" name="Pyruvate" compartment="C_e" charge="-1" boundaryCondition="false">
<notes><html xmlns="http://www.w3.org/1999/xhtml">
<html:p>FORMULA: C3H3O3</html:p>
</html>
</notes>
</species>

<species id="M_q8_c" name="Ubiquinone-8" compartment="C_c" charge="0" boundaryCondition="false">
<notes><html xmlns="http://www.w3.org/1999/xhtml">
<html:p>FORMULA: C49H74O4</html:p>
</html>
</notes>
</species>

<species id="M_q8h2_c" name="Ubiquinol-8" compartment="C_c" charge="0" boundaryCondition="false">
<notes><html xmlns="http://www.w3.org/1999/xhtml">
<html:p>FORMULA: C49H76O4</html:p>
</html>
</notes>
</species>

<species id="M_q_c" name="Ubiquinone" compartment="C_c" charge="0" boundaryCondition="false">
<notes><html xmlns="http://www.w3.org/1999/xhtml">
<html:p>FORMULA: C14H18O4</html:p>
</html>
</notes>
</species>

<species id="M_qh2_c" name="Ubiquinol" compartment="C_c" charge="0" boundaryCondition="false">
<notes><html xmlns="http://www.w3.org/1999/xhtml">
<html:p>FORMULA: C14H20O4</html:p>
</html>
</notes>
</species>

<species id="M_quln_c" name="Quinolinate" compartment="C_c" charge="-2" boundaryCondition="false">
<notes><html xmlns="http://www.w3.org/1999/xhtml">
<html:p>FORMULA: C7H3NO4</html:p>
</html>
</notes>
</species>

<species id="M_r1p_c" name="alpha-D-Ribose 1-phosphate" compartment="C_c" charge="-2" boundaryCondition="false">
<notes><html xmlns="http://www.w3.org/1999/xhtml">
<html:p>FORMULA: C5H9O8P</html:p>
</html>
</notes>
</species>

<species id="M_r5p_c" name="alpha-D-Ribose 5-phosphate" compartment="C_c" charge="-2" boundaryCondition="false">
<notes><html xmlns="http://www.w3.org/1999/xhtml">
<html:p>FORMULA: C5H9O8P</html:p>
</html>
</notes>
</species>

<species id="M_ragund_c" name="rhamanosyl-N-acetylglucosamyl-undecaprenyl diphosphate" compartment="C_c" charge="-2" boundaryCondition="false">
<notes><html xmlns="http://www.w3.org/1999/xhtml">
<html:p>FORMULA: C69H113N1O16P2</html:p>
</html>
</notes>
</species>

<species id="M_rbl_DASH_D_c" name="D-Ribulose" compartment="C_c" charge="0" boundaryCondition="false">
<notes><html xmlns="http://www.w3.org/1999/xhtml">
<html:p>FORMULA: C5H10O5</html:p>
</html>
</notes>
</species>

<species id="M_rbl_DASH_L_c" name="L-Ribulose" compartment="C_c" charge="0" boundaryCondition="false">
<notes><html xmlns="http://www.w3.org/1999/xhtml">
<html:p>FORMULA: C5H10O5</html:p>
</html>
</notes>
</species>

<species id="M_rdmbzi_c" name="N1-(alpha-D-ribosyl)-5,6-dimethylbenzimidazole" compartment="C_c" charge="0" boundaryCondition="false">
<notes><html xmlns="http://www.w3.org/1999/xhtml">
<html:p>FORMULA: C14H18N2O4</html:p>
</html>
</notes>
</species>

<species id="M_rhcys_c" name="S-Ribosyl-L-homocysteine" compartment="C_c" charge="0" boundaryCondition="false">
<notes><html xmlns="http://www.w3.org/1999/xhtml">
<html:p>FORMULA: C9H17NO6S</html:p>
</html>
</notes>
</species>

<species id="M_rib_DASH_D_c" name="D-Ribose" compartment="C_c" charge="0" boundaryCondition="false">
<notes><html xmlns="http://www.w3.org/1999/xhtml">
<html:p>FORMULA: C5H10O5</html:p>
</html>
</notes>
</species>

<species id="M_rib_DASH_D_e" name="D-Ribose" compartment="C_e" charge="0" boundaryCondition="false">
<notes><html xmlns="http://www.w3.org/1999/xhtml">
<html:p>FORMULA: C5H10O5</html:p>
</html>
</notes>
</species>

<species id="M_ribflv_c" name="Riboflavin" compartment="C_c" charge="0" boundaryCondition="false">
<notes><html xmlns="http://www.w3.org/1999/xhtml">
<html:p>FORMULA: C17H20N4O6</html:p>
</html>
</notes>
</species>

<species id="M_rmyc_c" name="mycolate compounds (all)" compartment="C_c" charge="-1" boundaryCondition="false">
<notes><html xmlns="http://www.w3.org/1999/xhtml">
<html:p>FORMULA: RMYC</html:p>
</html>
</notes>
</species>

<species id="M_rppdima_c" name="rhamnose phenol phthiocerol dimycocerosate (Mtb)" compartment="C_c" charge="0" boundaryCondition="false">
<notes><html xmlns="http://www.w3.org/1999/xhtml">
<html:p>FORMULA: C105H198O10</html:p>
</html>
</notes>
</species>

<species id="M_rrppdima_c" name="rhamnose rhamnose phenol phthiocerol dimycocerosate (Mtb)" compartment="C_c" charge="0" boundaryCondition="false">
<notes><html xmlns="http://www.w3.org/1999/xhtml">
<html:p>FORMULA: C111H208O14</html:p>
</html>
</notes>
</species>

<species id="M_ru5p_DASH_D_c" name="D-Ribulose 5-phosphate" compartment="C_c" charge="-2" boundaryCondition="false">
<notes><html xmlns="http://www.w3.org/1999/xhtml">
<html:p>FORMULA: C5H9O8P</html:p>
</html>
</notes>
</species>

<species id="M_ru5p_DASH_L_c" name="L-Ribulose 5-phosphate" compartment="C_c" charge="-2" boundaryCondition="false">
<notes><html xmlns="http://www.w3.org/1999/xhtml">
<html:p>FORMULA: C5H9O8P</html:p>
</html>
</notes>
</species>

<species id="M_s7p_c" name="Sedoheptulose 7-phosphate" compartment="C_c" charge="-2" boundaryCondition="false">
<notes><html xmlns="http://www.w3.org/1999/xhtml">
<html:p>FORMULA: C7H13O10P</html:p>
</html>
</notes>
</species>

<species id="M_s_c" name="Sulfur" compartment="C_c" charge="0" boundaryCondition="false">
<notes><html xmlns="http://www.w3.org/1999/xhtml">
<html:p>FORMULA: S</html:p>
</html>
</notes>
</species>

<species id="M_salc_c" name="Salicylate" compartment="C_c" charge="-1" boundaryCondition="false">
<notes><html xmlns="http://www.w3.org/1999/xhtml">
<html:p>FORMULA: C7H5O3</html:p>
</html>
</notes>
</species>

<species id="M_sbzcoa_c" name="O-Succinylbenzoyl-CoA" compartment="C_c" charge="-5" boundaryCondition="false">
<notes><html xmlns="http://www.w3.org/1999/xhtml">
<html:p>FORMULA: C32H39N7O20P3S</html:p>
</html>
</notes>
</species>

<species id="M_scl2_c" name="sirohydrochlorin 2" compartment="C_c" charge="-8" boundaryCondition="false">
<notes><html xmlns="http://www.w3.org/1999/xhtml">
<html:p>FORMULA: C42H38N4O16</html:p>
</html>
</notes>
</species>

<species id="M_scl_c" name="sirohydrochlorin" compartment="C_c" charge="-7" boundaryCondition="false">
<notes><html xmlns="http://www.w3.org/1999/xhtml">
<html:p>FORMULA: C42H39N4O16</html:p>
</html>
</notes>
</species>

<species id="M_sdhlam_c" name="S-Succinyldihydrolipoamide" compartment="C_c" charge="-1" boundaryCondition="false">
<notes><html xmlns="http://www.w3.org/1999/xhtml">
<html:p>FORMULA: C12H20NO4S2</html:p>
</html>
</notes>
</species>

<species id="M_selcys_c" name="Selenocysteine" compartment="C_c" charge="0" boundaryCondition="false">
<notes><html xmlns="http://www.w3.org/1999/xhtml">
<html:p>FORMULA: C3H7NO2Se</html:p>
</html>
</notes>
</species>

<species id="M_seln_c" name="Selenide" compartment="C_c" charge="-1" boundaryCondition="false">
<notes><html xmlns="http://www.w3.org/1999/xhtml">
<html:p>FORMULA: HSe</html:p>
</html>
</notes>
</species>

<species id="M_ser_DASH_D_c" name="D-Serine" compartment="C_c" charge="0" boundaryCondition="false">
<notes><html xmlns="http://www.w3.org/1999/xhtml">
<html:p>FORMULA: C3H7NO3</html:p>
</html>
</notes>
</species>

<species id="M_ser_DASH_D_e" name="D-Serine" compartment="C_e" charge="0" boundaryCondition="false">
<notes><html xmlns="http://www.w3.org/1999/xhtml">
<html:p>FORMULA: C3H7NO3</html:p>
</html>
</notes>
</species>

<species id="M_ser_DASH_L_c" name="L-Serine" compartment="C_c" charge="0" boundaryCondition="false">
<notes><html xmlns="http://www.w3.org/1999/xhtml">
<html:p>FORMULA: C3H7NO3</html:p>
</html>
</notes>
</species>

<species id="M_ser_DASH_L_e" name="L-Serine" compartment="C_e" charge="0" boundaryCondition="false">
<notes><html xmlns="http://www.w3.org/1999/xhtml">
<html:p>FORMULA: C3H7NO3</html:p>
</html>
</notes>
</species>

<species id="M_seramp_c" name="L-seryl-AMP" compartment="C_c" charge="0" boundaryCondition="false">
<notes><html xmlns="http://www.w3.org/1999/xhtml">
<html:p>FORMULA: C13H19N6O9P</html:p>
</html>
</notes>
</species>

<species id="M_sheme_c" name="Siroheme" compartment="C_c" charge="-8" boundaryCondition="false">
<notes><html xmlns="http://www.w3.org/1999/xhtml">
<html:p>FORMULA: C42H36FeN4O16</html:p>
</html>
</notes>
</species>

<species id="M_skm5p_c" name="Shikimate 5-phosphate" compartment="C_c" charge="-3" boundaryCondition="false">
<notes><html xmlns="http://www.w3.org/1999/xhtml">
<html:p>FORMULA: C7H8O8P</html:p>
</html>
</notes>
</species>

<species id="M_skm_c" name="Shikimate" compartment="C_c" charge="-1" boundaryCondition="false">
<notes><html xmlns="http://www.w3.org/1999/xhtml">
<html:p>FORMULA: C7H9O5</html:p>
</html>
</notes>
</species>

<species id="M_skm_e" name="Shikimate" compartment="C_e" charge="-1" boundaryCondition="false">
<notes><html xmlns="http://www.w3.org/1999/xhtml">
<html:p>FORMULA: C7H9O5</html:p>
</html>
</notes>
</species>

<species id="M_sl1_c" name="sulfonated tetra-acyl trehalose" compartment="C_c" charge="-1" boundaryCondition="false">
<notes><html xmlns="http://www.w3.org/1999/xhtml">
<html:p>FORMULA: C149H287O18S</html:p>
</html>
</notes>
</species>

<species id="M_sl26da_c" name="N-Succinyl-LL-2,6-diaminoheptanedioate" compartment="C_c" charge="-2" boundaryCondition="false">
<notes><html xmlns="http://www.w3.org/1999/xhtml">
<html:p>FORMULA: C11H16N2O7</html:p>
</html>
</notes>
</species>

<species id="M_sl2a6o_c" name="N-Succinyl-2-L-amino-6-oxoheptanedioate" compartment="C_c" charge="-3" boundaryCondition="false">
<notes><html xmlns="http://www.w3.org/1999/xhtml">
<html:p>FORMULA: C11H12NO8</html:p>
</html>
</notes>
</species>

<species id="M_so3_c" name="Sulfite" compartment="C_c" charge="-2" boundaryCondition="false">
<notes><html xmlns="http://www.w3.org/1999/xhtml">
<html:p>FORMULA: O3S</html:p>
</html>
</notes>
</species>

<species id="M_so4_c" name="Sulfate" compartment="C_c" charge="-2" boundaryCondition="false">
<notes><html xmlns="http://www.w3.org/1999/xhtml">
<html:p>FORMULA: O4S</html:p>
</html>
</notes>
</species>

<species id="M_so4_e" name="Sulfate" compartment="C_e" charge="-2" boundaryCondition="false">
<notes><html xmlns="http://www.w3.org/1999/xhtml">
<html:p>FORMULA: O4S</html:p>
</html>
</notes>
</species>

<species id="M_spmd_c" name="Spermidine" compartment="C_c" charge="3" boundaryCondition="false">
<notes><html xmlns="http://www.w3.org/1999/xhtml">
<html:p>FORMULA: C7H22N3</html:p>
</html>
</notes>
</species>

<species id="M_ssaltpp_c" name="Succinate semialdehyde-thiamin diphosphate anion" compartment="C_c" charge="-3" boundaryCondition="false">
<notes><html xmlns="http://www.w3.org/1999/xhtml">
<html:p>FORMULA: C16H21N4O10P2S</html:p>
</html>
</notes>
</species>

<species id="M_stcoa_c" name="Stearoyl-CoA (n-C18:0CoA)" compartment="C_c" charge="-4" boundaryCondition="false">
<notes><html xmlns="http://www.w3.org/1999/xhtml">
<html:p>FORMULA: C39H66N7O17P3S</html:p>
</html>
</notes>
</species>

<species id="M_sucarg_c" name="N2-Succinyl-L-arginine" compartment="C_c" charge="-1" boundaryCondition="false">
<notes><html xmlns="http://www.w3.org/1999/xhtml">
<html:p>FORMULA: C10H17N4O5</html:p>
</html>
</notes>
</species>

<species id="M_sucbz_c" name="o-Succinylbenzoate" compartment="C_c" charge="-2" boundaryCondition="false">
<notes><html xmlns="http://www.w3.org/1999/xhtml">
<html:p>FORMULA: C11H8O5</html:p>
</html>
</notes>
</species>

<species id="M_succ_c" name="Succinate" compartment="C_c" charge="-2" boundaryCondition="false">
<notes><html xmlns="http://www.w3.org/1999/xhtml">
<html:p>FORMULA: C4H4O4</html:p>
</html>
</notes>
</species>

<species id="M_succ_e" name="Succinate" compartment="C_e" charge="-2" boundaryCondition="false">
<notes><html xmlns="http://www.w3.org/1999/xhtml">
<html:p>FORMULA: C4H4O4</html:p>
</html>
</notes>
</species>

<species id="M_succoa_c" name="Succinyl-CoA" compartment="C_c" charge="-5" boundaryCondition="false">
<notes><html xmlns="http://www.w3.org/1999/xhtml">
<html:p>FORMULA: C25H35N7O19P3S</html:p>
</html>
</notes>
</species>

<species id="M_sucglu_c" name="N2-Succinyl-L-glutamate" compartment="C_c" charge="-3" boundaryCondition="false">
<notes><html xmlns="http://www.w3.org/1999/xhtml">
<html:p>FORMULA: C9H10NO7</html:p>
</html>
</notes>
</species>

<species id="M_sucgsa_c" name="N2-Succinyl-L-glutamate 5-semialdehyde" compartment="C_c" charge="-2" boundaryCondition="false">
<notes><html xmlns="http://www.w3.org/1999/xhtml">
<html:p>FORMULA: C9H11NO6</html:p>
</html>
</notes>
</species>

<species id="M_suchms_c" name="O-Succinyl-L-homoserine" compartment="C_c" charge="-1" boundaryCondition="false">
<notes><html xmlns="http://www.w3.org/1999/xhtml">
<html:p>FORMULA: C8H12NO6</html:p>
</html>
</notes>
</species>

<species id="M_sucorn_c" name="N2-Succinyl-L-ornithine" compartment="C_c" charge="-1" boundaryCondition="false">
<notes><html xmlns="http://www.w3.org/1999/xhtml">
<html:p>FORMULA: C9H15N2O5</html:p>
</html>
</notes>
</species>

<species id="M_sucsal_c" name="Succinic semialdehyde" compartment="C_c" charge="-1" boundaryCondition="false">
<notes><html xmlns="http://www.w3.org/1999/xhtml">
<html:p>FORMULA: C4H5O3</html:p>
</html>
</notes>
</species>

<species id="M_tamhexc_c" name="tetra-methyl hexacosanoate" compartment="C_c" charge="-1" boundaryCondition="false">
<notes><html xmlns="http://www.w3.org/1999/xhtml">
<html:p>FORMULA: C30H59O2</html:p>
</html>
</notes>
</species>

<species id="M_tamlgnc_c" name="tri-methyl lignoceric acid" compartment="C_c" charge="-1" boundaryCondition="false">
<notes><html xmlns="http://www.w3.org/1999/xhtml">
<html:p>FORMULA: C28H55O2</html:p>
</html>
</notes>
</species>

<species id="M_tamocta_c" name="tetra-methyl octacosanoate" compartment="C_c" charge="-1" boundaryCondition="false">
<notes><html xmlns="http://www.w3.org/1999/xhtml">
<html:p>FORMULA: C32H63O2</html:p>
</html>
</notes>
</species>

<species id="M_tarab_DASH_D_c" name="tetra-arabinofuranoside" compartment="C_c" charge="0" boundaryCondition="false">
<notes><html xmlns="http://www.w3.org/1999/xhtml">
<html:p>FORMULA: C20H34O17</html:p>
</html>
</notes>
</species>

<species id="M_tartr_DASH_L_c" name="L-tartrate" compartment="C_c" charge="-2" boundaryCondition="false">
<notes><html xmlns="http://www.w3.org/1999/xhtml">
<html:p>FORMULA: C4H4O6</html:p>
</html>
</notes>
</species>

<species id="M_tartr_DASH_L_e" name="L-tartrate" compartment="C_e" charge="-2" boundaryCondition="false">
<notes><html xmlns="http://www.w3.org/1999/xhtml">
<html:p>FORMULA: C4H4O6</html:p>
</html>
</notes>
</species>

<species id="M_tat_c" name="tetra-acyl trehalose" compartment="C_c" charge="0" boundaryCondition="false">
<notes><html xmlns="http://www.w3.org/1999/xhtml">
<html:p>FORMULA: C149H288O15</html:p>
</html>
</notes>
</species>

<species id="M_tcynt_c" name="Thiocyanate" compartment="C_c" charge="-1" boundaryCondition="false">
<notes><html xmlns="http://www.w3.org/1999/xhtml">
<html:p>FORMULA: CNS</html:p>
</html>
</notes>
</species>

<species id="M_tdcoa_c" name="Tetradecanoyl-CoA (n-C14:0CoA)" compartment="C_c" charge="-4" boundaryCondition="false">
<notes><html xmlns="http://www.w3.org/1999/xhtml">
<html:p>FORMULA: C35H58N7O17P3S</html:p>
</html>
</notes>
</species>

<species id="M_tdm1_c" name="trehalose dimycolate (alpha mycolate + methoxymycolate)" compartment="C_c" charge="0" boundaryCondition="false">
<notes><html xmlns="http://www.w3.org/1999/xhtml">
<html:p>FORMULA: C174H332O15</html:p>
</html>
</notes>
</species>

<species id="M_tdm2_c" name="trehalose dimycolate (alpha mycolate + methoxymycolate)" compartment="C_c" charge="0" boundaryCondition="false">
<notes><html xmlns="http://www.w3.org/1999/xhtml">
<html:p>FORMULA: C174H334O16</html:p>
</html>
</notes>
</species>

<species id="M_tdm3_c" name="trehalose dimycolate (alpha mycolate + ketomycolate)" compartment="C_c" charge="0" boundaryCondition="false">
<notes><html xmlns="http://www.w3.org/1999/xhtml">
<html:p>FORMULA: C176H338O16</html:p>
</html>
</notes>
</species>

<species id="M_tdm4_c" name="trehalose dimycolate (alpha mycolate + methoxymycolate)" compartment="C_c" charge="0" boundaryCondition="false">
<notes><html xmlns="http://www.w3.org/1999/xhtml">
<html:p>FORMULA: C176H336O15</html:p>
</html>
</notes>
</species>

<species id="M_thdp_c" name="_2,3,4,5-Tetrahydrodipicolinate" compartment="C_c" charge="-2" boundaryCondition="false">
<notes><html xmlns="http://www.w3.org/1999/xhtml">
<html:p>FORMULA: C7H7NO4</html:p>
</html>
</notes>
</species>

<species id="M_thf_c" name="_5,6,7,8-Tetrahydrofolate" compartment="C_c" charge="-2" boundaryCondition="false">
<notes><html xmlns="http://www.w3.org/1999/xhtml">
<html:p>FORMULA: C19H21N7O6</html:p>
</html>
</notes>
</species>

<species id="M_thfglu_c" name="Tetrahydrofolyl-[Glu](2)" compartment="C_c" charge="-3" boundaryCondition="false">
<notes><html xmlns="http://www.w3.org/1999/xhtml">
<html:p>FORMULA: C24H27N8O9</html:p>
</html>
</notes>
</species>

<species id="M_thm_c" name="Thiamin" compartment="C_c" charge="1" boundaryCondition="false">
<notes><html xmlns="http://www.w3.org/1999/xhtml">
<html:p>FORMULA: C12H17N4OS</html:p>
</html>
</notes>
</species>

<species id="M_thmmp_c" name="Thiamin monophosphate" compartment="C_c" charge="-1" boundaryCondition="false">
<notes><html xmlns="http://www.w3.org/1999/xhtml">
<html:p>FORMULA: C12H16N4O4PS</html:p>
</html>
</notes>
</species>

<species id="M_thmpp_c" name="Thiamine diphosphate" compartment="C_c" charge="-2" boundaryCondition="false">
<notes><html xmlns="http://www.w3.org/1999/xhtml">
<html:p>FORMULA: C12H16N4O7P2S</html:p>
</html>
</notes>
</species>

<species id="M_thr_DASH_L_c" name="L-Threonine" compartment="C_c" charge="0" boundaryCondition="false">
<notes><html xmlns="http://www.w3.org/1999/xhtml">
<html:p>FORMULA: C4H9NO3</html:p>
</html>
</notes>
</species>

<species id="M_thr_DASH_L_e" name="L-Threonine" compartment="C_e" charge="0" boundaryCondition="false">
<notes><html xmlns="http://www.w3.org/1999/xhtml">
<html:p>FORMULA: C4H9NO3</html:p>
</html>
</notes>
</species>

<species id="M_thym_c" name="Thymine" compartment="C_c" charge="0" boundaryCondition="false">
<notes><html xmlns="http://www.w3.org/1999/xhtml">
<html:p>FORMULA: C5H6N2O2</html:p>
</html>
</notes>
</species>

<species id="M_thymd_c" name="Thymidine" compartment="C_c" charge="0" boundaryCondition="false">
<notes><html xmlns="http://www.w3.org/1999/xhtml">
<html:p>FORMULA: C10H14N2O5</html:p>
</html>
</notes>
</species>

<species id="M_tmbhn_c" name="tri-methyl behenic acid" compartment="C_c" charge="-1" boundaryCondition="false">
<notes><html xmlns="http://www.w3.org/1999/xhtml">
<html:p>FORMULA: C25H49O2</html:p>
</html>
</notes>
</species>

<species id="M_tmha1_c" name="tetramycolyl hexaarabinoside (tdm1 + tdm2 +tre) (Mtb)" compartment="C_c" charge="0" boundaryCondition="false">
<notes><html xmlns="http://www.w3.org/1999/xhtml">
<html:p>FORMULA: C360H684O40</html:p>
</html>
</notes>
</species>

<species id="M_tmha2_c" name="tetramycolyl hexaarabinoside (tdm1 + tdm3 + tre) (Mtb)" compartment="C_c" charge="0" boundaryCondition="false">
<notes><html xmlns="http://www.w3.org/1999/xhtml">
<html:p>FORMULA: C362H688O40</html:p>
</html>
</notes>
</species>

<species id="M_tmha3_c" name="tetramycolyl hexaarabinoside (tdm1 + tdm4 + tre) (Mtb)" compartment="C_c" charge="0" boundaryCondition="false">
<notes><html xmlns="http://www.w3.org/1999/xhtml">
<html:p>FORMULA: C362H686O39</html:p>
</html>
</notes>
</species>

<species id="M_tmha4_c" name="tetramycolyl hexaarabinoside (tdm2 + tdm3 + tre) (Mtb)" compartment="C_c" charge="0" boundaryCondition="false">
<notes><html xmlns="http://www.w3.org/1999/xhtml">
<html:p>FORMULA: C362H690O41</html:p>
</html>
</notes>
</species>

<species id="M_tmha5_c" name="tetramycolyl hexaarabinoside (tdm2 + tdm4 + tre) (Mtb)" compartment="C_c" charge="0" boundaryCondition="false">
<notes><html xmlns="http://www.w3.org/1999/xhtml">
<html:p>FORMULA: C362H688O40</html:p>
</html>
</notes>
</species>

<species id="M_tmha6_c" name="tetramycolyl hexaarabinoside (tdm3 + tdm4 + tre) (Mtb)" compartment="C_c" charge="0" boundaryCondition="false">
<notes><html xmlns="http://www.w3.org/1999/xhtml">
<html:p>FORMULA: C364H692O40</html:p>
</html>
</notes>
</species>

<species id="M_tmhexc_c" name="tri-methyl hexacosanoate" compartment="C_c" charge="-1" boundaryCondition="false">
<notes><html xmlns="http://www.w3.org/1999/xhtml">
<html:p>FORMULA: C29H57O2</html:p>
</html>
</notes>
</species>

<species id="M_tmlgnc_c" name="tri-methyl lignoceric acid" compartment="C_c" charge="-1" boundaryCondition="false">
<notes><html xmlns="http://www.w3.org/1999/xhtml">
<html:p>FORMULA: C27H53O2</html:p>
</html>
</notes>
</species>

<species id="M_trdox_c" name="Oxidized thioredoxin" compartment="C_c" charge="0" boundaryCondition="false">
<notes><html xmlns="http://www.w3.org/1999/xhtml">
<html:p>FORMULA: X</html:p>
</html>
</notes>
</species>

<species id="M_trdrd_c" name="Reduced thioredoxin" compartment="C_c" charge="0" boundaryCondition="false">
<notes><html xmlns="http://www.w3.org/1999/xhtml">
<html:p>FORMULA: XH2</html:p>
</html>
</notes>
</species>

<species id="M_tre6p_c" name="alpha,alpha&apos;-Trehalose 6-phosphate" compartment="C_c" charge="-2" boundaryCondition="false">
<notes><html xmlns="http://www.w3.org/1999/xhtml">
<html:p>FORMULA: C12H21O14P</html:p>
</html>
</notes>
</species>

<species id="M_tre_c" name="Trehalose" compartment="C_c" charge="0" boundaryCondition="false">
<notes><html xmlns="http://www.w3.org/1999/xhtml">
<html:p>FORMULA: C12H22O11</html:p>
</html>
</notes>
</species>

<species id="M_tre_e" name="Trehalose" compartment="C_e" charge="0" boundaryCondition="false">
<notes><html xmlns="http://www.w3.org/1999/xhtml">
<html:p>FORMULA: C12H22O11</html:p>
</html>
</notes>
</species>

<species id="M_tres_c" name="trehalose 2 sulfate" compartment="C_c" charge="-1" boundaryCondition="false">
<notes><html xmlns="http://www.w3.org/1999/xhtml">
<html:p>FORMULA: C12H21O14S</html:p>
</html>
</notes>
</species>

<species id="M_triat_c" name="tri-acyl trehalose" compartment="C_c" charge="0" boundaryCondition="false">
<notes><html xmlns="http://www.w3.org/1999/xhtml">
<html:p>FORMULA: C75H142O14</html:p>
</html>
</notes>
</species>

<species id="M_trnaala_c" name="tRNA(Ala)" compartment="C_c" charge="0" boundaryCondition="false">
<notes><html xmlns="http://www.w3.org/1999/xhtml">
<html:p>FORMULA: R</html:p>
</html>
</notes>
</species>

<species id="M_trnaglu_c" name="tRNA (Glu)" compartment="C_c" charge="0" boundaryCondition="false">
<notes><html xmlns="http://www.w3.org/1999/xhtml">
<html:p>FORMULA: R</html:p>
</html>
</notes>
</species>

<species id="M_trp_DASH_L_c" name="L-Tryptophan" compartment="C_c" charge="0" boundaryCondition="false">
<notes><html xmlns="http://www.w3.org/1999/xhtml">
<html:p>FORMULA: C11H12N2O2</html:p>
</html>
</notes>
</species>

<species id="M_trp_DASH_L_e" name="L-Tryptophan" compartment="C_e" charge="0" boundaryCondition="false">
<notes><html xmlns="http://www.w3.org/1999/xhtml">
<html:p>FORMULA: C11H12N2O2</html:p>
</html>
</notes>
</species>

<species id="M_tsul_c" name="Thiosulfate" compartment="C_c" charge="-2" boundaryCondition="false">
<notes><html xmlns="http://www.w3.org/1999/xhtml">
<html:p>FORMULA: O3S2</html:p>
</html>
</notes>
</species>

<species id="M_tsul_e" name="Thiosulfate" compartment="C_e" charge="-2" boundaryCondition="false">
<notes><html xmlns="http://www.w3.org/1999/xhtml">
<html:p>FORMULA: O3S2</html:p>
</html>
</notes>
</species>

<species id="M_ttc_c" name="tetracosanoate (n-C24:0)" compartment="C_c" charge="-1" boundaryCondition="false">
<notes><html xmlns="http://www.w3.org/1999/xhtml">
<html:p>FORMULA: C24H47O2</html:p>
</html>
</notes>
</species>

<species id="M_ttdca_c" name="tetradecanoate (n-C14:0)" compartment="C_c" charge="-1" boundaryCondition="false">
<notes><html xmlns="http://www.w3.org/1999/xhtml">
<html:p>FORMULA: C14H27O2</html:p>
</html>
</notes>
</species>

<species id="M_ttdca_e" name="tetradecanoate (n-C14:0)" compartment="C_e" charge="-1" boundaryCondition="false">
<notes><html xmlns="http://www.w3.org/1999/xhtml">
<html:p>FORMULA: C14H27O2</html:p>
</html>
</notes>
</species>

<species id="M_tyr_DASH_L_c" name="L-Tyrosine" compartment="C_c" charge="0" boundaryCondition="false">
<notes><html xmlns="http://www.w3.org/1999/xhtml">
<html:p>FORMULA: C9H11NO3</html:p>
</html>
</notes>
</species>

<species id="M_tyr_DASH_L_e" name="L-Tyrosine" compartment="C_e" charge="0" boundaryCondition="false">
<notes><html xmlns="http://www.w3.org/1999/xhtml">
<html:p>FORMULA: C9H11NO3</html:p>
</html>
</notes>
</species>

<species id="M_uAgl_c" name="UDP-N-acetylmuramoyl-L-alanyl-D-glutamyl-L-lysine" compartment="C_c" charge="-3" boundaryCondition="false">
<notes><html xmlns="http://www.w3.org/1999/xhtml">
<html:p>FORMULA: C34H52N7O24P2</html:p>
</html>
</notes>
</species>

<species id="M_uAgla_c" name="UDP-N-acetylmuramoyl-L-alanyl-D-glutamyl-L-lysyl-D-alanyl-D-alanine" compartment="C_c" charge="-3" boundaryCondition="false">
<notes><html xmlns="http://www.w3.org/1999/xhtml">
<html:p>FORMULA: C40H62N9O26P2</html:p>
</html>
</notes>
</species>

<species id="M_uGgl_c" name="UDP-N-acetylmuramoyl-L-alanyl-gamma-D-glutamyl-L-lysine" compartment="C_c" charge="-3" boundaryCondition="false">
<notes><html xmlns="http://www.w3.org/1999/xhtml">
<html:p>FORMULA: C34H52N7O24P2</html:p>
</html>
</notes>
</species>

<species id="M_uGgla_c" name="UDP-N-acetylmuramoyl-L-alanyl-gamma-D-glutamyl-L-lysyl-D-alanyl-D-alanine" compartment="C_c" charge="-3" boundaryCondition="false">
<notes><html xmlns="http://www.w3.org/1999/xhtml">
<html:p>FORMULA: C40H62N9O26P2</html:p>
</html>
</notes>
</species>

<species id="M_uaAgla_c" name="Undecaprenyl-diphospho-N-acetylmuramoyl-L-alanyl-D-glutamyl-L-lysyl-D-alanyl-D-alanine" compartment="C_c" charge="-3" boundaryCondition="false">
<notes><html xmlns="http://www.w3.org/1999/xhtml">
<html:p>FORMULA: C86H140N7O21P2</html:p>
</html>
</notes>
</species>

<species id="M_uaGgla_c" name="Undecaprenyl-diphospho-N-acetylmuramoyl-L-alanyl-gamma-D-glutamyl-L-lysyl-D-alanyl-D-alanine" compartment="C_c" charge="-3" boundaryCondition="false">
<notes><html xmlns="http://www.w3.org/1999/xhtml">
<html:p>FORMULA: C86H140N7O21P2</html:p>
</html>
</notes>
</species>

<species id="M_uaaAgla_c" name="Undecaprenyl-diphospho-N-acetylmuramoyl-(N-acetylglucosamine)-L-alanyl-D-glutamyl-L-lysyl-D-alanyl-D-alanine" compartment="C_c" charge="-3" boundaryCondition="false">
<notes><html xmlns="http://www.w3.org/1999/xhtml">
<html:p>FORMULA: C94H153N8O26P2</html:p>
</html>
</notes>
</species>

<species id="M_uaaAgtla_c" name="Undecaprenyl-diphospho-N-acetylmuramoyl-(N-acetylglucosamine)-L-alanyl-D-glutaminyl-L-lysyl-D-alanyl-D-alanine" compartment="C_c" charge="-2" boundaryCondition="false">
<notes><html xmlns="http://www.w3.org/1999/xhtml">
<html:p>FORMULA: C94H155N9O25P2</html:p>
</html>
</notes>
</species>

<species id="M_uaaGgla_c" name="Undecaprenyl-diphospho-N-acetylmuramoyl-(N-acetylglucosamine)-L-alanyl-gamma-D-glutamyl-L-lysyl-D-alanyl-D-alanine" compartment="C_c" charge="-3" boundaryCondition="false">
<notes><html xmlns="http://www.w3.org/1999/xhtml">
<html:p>FORMULA: C94H153N8O26P2</html:p>
</html>
</notes>
</species>

<species id="M_uaaGgtla_c" name="Undecaprenyl-diphospho-N-acetylmuramoyl-(N-acetylglucosamine)-L-alanyl-D-isoglutaminyl-L-lysyl-D-alanyl-D-alanine" compartment="C_c" charge="-2" boundaryCondition="false">
<notes><html xmlns="http://www.w3.org/1999/xhtml">
<html:p>FORMULA: C94H155N9O25P2</html:p>
</html>
</notes>
</species>

<species id="M_uaagmda_c" name="Undecaprenyl-diphospho-N-acetylmuramoyl-(N-acetylglucosamine)-L-ala-D-glu-meso-2,6-diaminopimeloyl-D-ala-D-ala" compartment="C_c" charge="-4" boundaryCondition="false">
<notes><html xmlns="http://www.w3.org/1999/xhtml">
<html:p>FORMULA: C95H152N8O28P2</html:p>
</html>
</notes>
</species>

<species id="M_uaagtmda_c" name="Undecaprenyl-diphospho-N-acetylmuramoyl-(N-acetylglucosamine)-L-alanyl-D-glutaminyl-meso-2,6-diaminopimeloyl-D-alanyl-D-alanine" compartment="C_c" charge="-3" boundaryCondition="false">
<notes><html xmlns="http://www.w3.org/1999/xhtml">
<html:p>FORMULA: C95H154N9O27P2</html:p>
</html>
</notes>
</species>

<species id="M_uaccg_c" name="UDP-N-acetyl-3-O-(1-carboxyvinyl)-D-glucosamine" compartment="C_c" charge="-3" boundaryCondition="false">
<notes><html xmlns="http://www.w3.org/1999/xhtml">
<html:p>FORMULA: C20H26N3O19P2</html:p>
</html>
</notes>
</species>

<species id="M_uacgam_c" name="UDP-N-acetyl-D-glucosamine" compartment="C_c" charge="-2" boundaryCondition="false">
<notes><html xmlns="http://www.w3.org/1999/xhtml">
<html:p>FORMULA: C17H25N3O17P2</html:p>
</html>
</notes>
</species>

<species id="M_uagmda_c" name="Undecaprenyl-diphospho-N-acetylmuramoyl-L-alanyl-D-glutamyl-meso-2,6-diaminopimeloyl-D-alanyl-D-alanine" compartment="C_c" charge="-4" boundaryCondition="false">
<notes><html xmlns="http://www.w3.org/1999/xhtml">
<html:p>FORMULA: C87H139N7O23P2</html:p>
</html>
</notes>
</species>

<species id="M_uama_c" name="UDP-N-acetylmuramoyl-L-alanine" compartment="C_c" charge="-3" boundaryCondition="false">
<notes><html xmlns="http://www.w3.org/1999/xhtml">
<html:p>FORMULA: C23H33N4O20P2</html:p>
</html>
</notes>
</species>

<species id="M_uamag_c" name="UDP-N-acetylmuramoyl-L-alanyl-D-glutamate" compartment="C_c" charge="-4" boundaryCondition="false">
<notes><html xmlns="http://www.w3.org/1999/xhtml">
<html:p>FORMULA: C28H39N5O23P2</html:p>
</html>
</notes>
</species>

<species id="M_uamr_c" name="UDP-N-acetylmuramate" compartment="C_c" charge="-3" boundaryCondition="false">
<notes><html xmlns="http://www.w3.org/1999/xhtml">
<html:p>FORMULA: C20H28N3O19P2</html:p>
</html>
</notes>
</species>

<species id="M_udcpdp_c" name="Undecaprenyl diphosphate" compartment="C_c" charge="-3" boundaryCondition="false">
<notes><html xmlns="http://www.w3.org/1999/xhtml">
<html:p>FORMULA: C55H89O7P2</html:p>
</html>
</notes>
</species>

<species id="M_udcpp_c" name="Undecaprenyl phosphate" compartment="C_c" charge="-2" boundaryCondition="false">
<notes><html xmlns="http://www.w3.org/1999/xhtml">
<html:p>FORMULA: C55H89O4P</html:p>
</html>
</notes>
</species>

<species id="M_udp_c" name="UDP" compartment="C_c" charge="-3" boundaryCondition="false">
<notes><html xmlns="http://www.w3.org/1999/xhtml">
<html:p>FORMULA: C9H11N2O12P2</html:p>
</html>
</notes>
</species>

<species id="M_udpg_c" name="UDPglucose" compartment="C_c" charge="-2" boundaryCondition="false">
<notes><html xmlns="http://www.w3.org/1999/xhtml">
<html:p>FORMULA: C15H22N2O17P2</html:p>
</html>
</notes>
</species>

<species id="M_udpgal_c" name="UDPgalactose" compartment="C_c" charge="-2" boundaryCondition="false">
<notes><html xmlns="http://www.w3.org/1999/xhtml">
<html:p>FORMULA: C15H22N2O17P2</html:p>
</html>
</notes>
</species>

<species id="M_udpgalfur_c" name="UDP-D-galacto-1,4-furanose" compartment="C_c" charge="-2" boundaryCondition="false">
<notes><html xmlns="http://www.w3.org/1999/xhtml">
<html:p>FORMULA: C15H22N2O17P2</html:p>
</html>
</notes>
</species>

<species id="M_udpglcur_c" name="UDP-D-glucuronate" compartment="C_c" charge="-3" boundaryCondition="false">
<notes><html xmlns="http://www.w3.org/1999/xhtml">
<html:p>FORMULA: C15H19N2O18P2</html:p>
</html>
</notes>
</species>

<species id="M_ugagmda_c" name="Undecaprenyl-diphospho-N-glycolylmuramoyl-(N-acetylglucosamine)-L-ala-D-glu-meso-2,6-diaminopimeloyl-D-ala-D-ala" compartment="C_c" charge="-4" boundaryCondition="false">
<notes><html xmlns="http://www.w3.org/1999/xhtml">
<html:p>FORMULA: C95H152N8O29P2</html:p>
</html>
</notes>
</species>

<species id="M_ugggmda_c" name="Undecaprenyl-diphospho-N-glycolylmuramoyl-L-alanyl-D-glutamyl-meso-2,6-diaminopimeloyl-D-alanyl-D-alanine" compartment="C_c" charge="-4" boundaryCondition="false">
<notes><html xmlns="http://www.w3.org/1999/xhtml">
<html:p>FORMULA: C87H139N7O24P2</html:p>
</html>
</notes>
</species>

<species id="M_uggmd_c" name="UDP-N-glycolylmuramoyl-L-alanyl-D-gamma-glutamyl-meso-2,6-diaminopimelate" compartment="C_c" charge="-4" boundaryCondition="false">
<notes><html xmlns="http://www.w3.org/1999/xhtml">
<html:p>FORMULA: C35H51N7O27P2</html:p>
</html>
</notes>
</species>

<species id="M_uggmda_c" name="UDP-N-glycolylmuramoyl-L-alanyl-D-glutamyl-meso-2,6-diaminopimeloyl-D-alanyl-D-alanine" compartment="C_c" charge="-4" boundaryCondition="false">
<notes><html xmlns="http://www.w3.org/1999/xhtml">
<html:p>FORMULA: C41H61N9O29P2</html:p>
</html>
</notes>
</species>

<species id="M_ugma_c" name="UDP-N-glycolylmuramoyl-L-alanine" compartment="C_c" charge="-3" boundaryCondition="false">
<notes><html xmlns="http://www.w3.org/1999/xhtml">
<html:p>FORMULA: C23H33N4O21P2</html:p>
</html>
</notes>
</species>

<species id="M_ugmag_c" name="UDP-N-glycolylmuramoyl-L-alanyl-D-glutamate" compartment="C_c" charge="-4" boundaryCondition="false">
<notes><html xmlns="http://www.w3.org/1999/xhtml">
<html:p>FORMULA: C28H39N5O24P2</html:p>
</html>
</notes>
</species>

<species id="M_ugmd_c" name="UDP-N-acetylmuramoyl-L-alanyl-D-gamma-glutamyl-meso-2,6-diaminopimelate" compartment="C_c" charge="-4" boundaryCondition="false">
<notes><html xmlns="http://www.w3.org/1999/xhtml">
<html:p>FORMULA: C35H51N7O26P2</html:p>
</html>
</notes>
</species>

<species id="M_ugmda_c" name="UDP-N-acetylmuramoyl-L-alanyl-D-glutamyl-meso-2,6-diaminopimeloyl-D-alanyl-D-alanine" compartment="C_c" charge="-4" boundaryCondition="false">
<notes><html xmlns="http://www.w3.org/1999/xhtml">
<html:p>FORMULA: C41H61N9O28P2</html:p>
</html>
</notes>
</species>

<species id="M_ugmr_c" name="UDP-N-glycolylmuramate" compartment="C_c" charge="-3" boundaryCondition="false">
<notes><html xmlns="http://www.w3.org/1999/xhtml">
<html:p>FORMULA: C20H28N3O20P2</html:p>
</html>
</notes>
</species>

<species id="M_ump_c" name="UMP" compartment="C_c" charge="-2" boundaryCondition="false">
<notes><html xmlns="http://www.w3.org/1999/xhtml">
<html:p>FORMULA: C9H11N2O9P</html:p>
</html>
</notes>
</species>

<species id="M_unaga_c" name="Undecaprenyl diphospho N-acetyl-glucosamine" compartment="C_c" charge="-2" boundaryCondition="false">
<notes><html xmlns="http://www.w3.org/1999/xhtml">
<html:p>FORMULA: C63H103NO12P2</html:p>
</html>
</notes>
</species>

<species id="M_uppg1_c" name="Uroporphyrinogen I" compartment="C_c" charge="-8" boundaryCondition="false">
<notes><html xmlns="http://www.w3.org/1999/xhtml">
<html:p>FORMULA: C40H36N4O16</html:p>
</html>
</notes>
</species>

<species id="M_uppg3_c" name="Uroporphyrinogen III" compartment="C_c" charge="-8" boundaryCondition="false">
<notes><html xmlns="http://www.w3.org/1999/xhtml">
<html:p>FORMULA: C40H36N4O16</html:p>
</html>
</notes>
</species>

<species id="M_ura_c" name="Uracil" compartment="C_c" charge="0" boundaryCondition="false">
<notes><html xmlns="http://www.w3.org/1999/xhtml">
<html:p>FORMULA: C4H4N2O2</html:p>
</html>
</notes>
</species>

<species id="M_urea_c" name="Urea" compartment="C_c" charge="0" boundaryCondition="false">
<notes><html xmlns="http://www.w3.org/1999/xhtml">
<html:p>FORMULA: CH4N2O</html:p>
</html>
</notes>
</species>

<species id="M_uri_c" name="Uridine" compartment="C_c" charge="0" boundaryCondition="false">
<notes><html xmlns="http://www.w3.org/1999/xhtml">
<html:p>FORMULA: C9H12N2O6</html:p>
</html>
</notes>
</species>

<species id="M_utp_c" name="UTP" compartment="C_c" charge="-4" boundaryCondition="false">
<notes><html xmlns="http://www.w3.org/1999/xhtml">
<html:p>FORMULA: C9H11N2O15P3</html:p>
</html>
</notes>
</species>

<species id="M_val_DASH_L_c" name="L-Valine" compartment="C_c" charge="0" boundaryCondition="false">
<notes><html xmlns="http://www.w3.org/1999/xhtml">
<html:p>FORMULA: C5H11NO2</html:p>
</html>
</notes>
</species>

<species id="M_val_DASH_L_e" name="L-Valine" compartment="C_e" charge="0" boundaryCondition="false">
<notes><html xmlns="http://www.w3.org/1999/xhtml">
<html:p>FORMULA: C5H11NO2</html:p>
</html>
</notes>
</species>

<species id="M_xan_c" name="Xanthine" compartment="C_c" charge="0" boundaryCondition="false">
<notes><html xmlns="http://www.w3.org/1999/xhtml">
<html:p>FORMULA: C5H4N4O2</html:p>
</html>
</notes>
</species>

<species id="M_xmp_c" name="Xanthosine 5&apos;-phosphate" compartment="C_c" charge="-2" boundaryCondition="false">
<notes><html xmlns="http://www.w3.org/1999/xhtml">
<html:p>FORMULA: C10H11N4O9P</html:p>
</html>
</notes>
</species>

<species id="M_xtsn_c" name="Xanthosine" compartment="C_c" charge="0" boundaryCondition="false">
<notes><html xmlns="http://www.w3.org/1999/xhtml">
<html:p>FORMULA: C10H12N4O6</html:p>
</html>
</notes>
</species>

<species id="M_xu5p_DASH_D_c" name="D-Xylulose 5-phosphate" compartment="C_c" charge="-2" boundaryCondition="false">
<notes><html xmlns="http://www.w3.org/1999/xhtml">
<html:p>FORMULA: C5H9O8P</html:p>
</html>
</notes>
</species>

<species id="M_xyl_DASH_D_c" name="D-Xylose" compartment="C_c" charge="0" boundaryCondition="false">
<notes><html xmlns="http://www.w3.org/1999/xhtml">
<html:p>FORMULA: C5H10O5</html:p>
</html>
</notes>
</species>

<species id="M_xyl_DASH_D_e" name="D-Xylose" compartment="C_e" charge="0" boundaryCondition="false">
<notes><html xmlns="http://www.w3.org/1999/xhtml">
<html:p>FORMULA: C5H10O5</html:p>
</html>
</notes>
</species>

<species id="M_xylu_DASH_D_c" name="D-Xylulose" compartment="C_c" charge="0" boundaryCondition="false">
<notes><html xmlns="http://www.w3.org/1999/xhtml">
<html:p>FORMULA: C5H10O5</html:p>
</html>
</notes>
</species>

<species id="M_acysbmn_b" name="acetyl-cystine-bimane" compartment="C_e" charge="-1" boundaryCondition="true">
<notes><html xmlns="http://www.w3.org/1999/xhtml">
<html:p>FORMULA: C15H18N3O5S</html:p>
</html>
</notes>
</species>


<species id="M_ala_DASH_B_b" name="beta-Alanine" compartment="C_e" charge="0" boundaryCondition="true">
<notes><html xmlns="http://www.w3.org/1999/xhtml">
<html:p>FORMULA: C3H7NO2</html:p>
</html>
</notes>
</species>


<species id="M_ala_DASH_D_b" name="D-Alanine" compartment="C_e" charge="0" boundaryCondition="true">
<notes><html xmlns="http://www.w3.org/1999/xhtml">
<html:p>FORMULA: C3H7NO2</html:p>
</html>
</notes>
</species>


<species id="M_ala_DASH_L_b" name="L-Alanine" compartment="C_e" charge="0" boundaryCondition="true">
<notes><html xmlns="http://www.w3.org/1999/xhtml">
<html:p>FORMULA: C3H7NO2</html:p>
</html>
</notes>
</species>


<species id="M_arab_DASH_D_b" name="D-Arabinose" compartment="C_e" charge="0" boundaryCondition="true">
<notes><html xmlns="http://www.w3.org/1999/xhtml">
<html:p>FORMULA: C5H10O5</html:p>
</html>
</notes>
</species>


<species id="M_arab_DASH_L_b" name="L-Arabinose" compartment="C_e" charge="0" boundaryCondition="true">
<notes><html xmlns="http://www.w3.org/1999/xhtml">
<html:p>FORMULA: C5H10O5</html:p>
</html>
</notes>
</species>


<species id="M_arg_DASH_L_b" name="L-Arginine" compartment="C_e" charge="1" boundaryCondition="true">
<notes><html xmlns="http://www.w3.org/1999/xhtml">
<html:p>FORMULA: C6H15N4O2</html:p>
</html>
</notes>
</species>


<species id="M_asn_DASH_L_b" name="L-Asparagine" compartment="C_e" charge="0" boundaryCondition="true">
<notes><html xmlns="http://www.w3.org/1999/xhtml">
<html:p>FORMULA: C4H8N2O3</html:p>
</html>
</notes>
</species>


<species id="M_asp_DASH_L_b" name="L-Aspartate" compartment="C_e" charge="-1" boundaryCondition="true">
<notes><html xmlns="http://www.w3.org/1999/xhtml">
<html:p>FORMULA: C4H6NO4</html:p>
</html>
</notes>
</species>


<species id="M_atp_b" name="ATP" compartment="C_e" charge="-4" boundaryCondition="true">
<notes><html xmlns="http://www.w3.org/1999/xhtml">
<html:p>FORMULA: C10H12N5O13P3</html:p>
</html>
</notes>
</species>


<species id="M_bmn_b" name="bimane" compartment="C_e" charge="0" boundaryCondition="true">
<notes><html xmlns="http://www.w3.org/1999/xhtml">
<html:p>FORMULA: C10H12N2O2</html:p>
</html>
</notes>
</species>


<species id="M_ca2_b" name="Calcium" compartment="C_e" charge="2" boundaryCondition="true">
<notes><html xmlns="http://www.w3.org/1999/xhtml">
<html:p>FORMULA: Ca</html:p>
</html>
</notes>
</species>


<species id="M_chol_b" name="Choline" compartment="C_e" charge="1" boundaryCondition="true">
<notes><html xmlns="http://www.w3.org/1999/xhtml">
<html:p>FORMULA: C5H14NO</html:p>
</html>
</notes>
</species>


<species id="M_cit_b" name="Citrate" compartment="C_e" charge="-3" boundaryCondition="true">
<notes><html xmlns="http://www.w3.org/1999/xhtml">
<html:p>FORMULA: C6H5O7</html:p>
</html>
</notes>
</species>


<species id="M_cl_b" name="Chloride" compartment="C_e" charge="-1" boundaryCondition="true">
<notes><html xmlns="http://www.w3.org/1999/xhtml">
<html:p>FORMULA: Cl</html:p>
</html>
</notes>
</species>


<species id="M_co2_b" name="CO2" compartment="C_e" charge="0" boundaryCondition="true">
<notes><html xmlns="http://www.w3.org/1999/xhtml">
<html:p>FORMULA: CO2</html:p>
</html>
</notes>
</species>


<species id="M_co_b" name="Carbon monoxide" compartment="C_e" charge="0" boundaryCondition="true">
<notes><html xmlns="http://www.w3.org/1999/xhtml">
<html:p>FORMULA: CO</html:p>
</html>
</notes>
</species>


<species id="M_coa_b" name="Coenzyme A" compartment="C_e" charge="-4" boundaryCondition="true">
<notes><html xmlns="http://www.w3.org/1999/xhtml">
<html:p>FORMULA: C21H32N7O16P3S</html:p>
</html>
</notes>
</species>


<species id="M_cobalt2_b" name="Co2+" compartment="C_e" charge="2" boundaryCondition="true">
<notes><html xmlns="http://www.w3.org/1999/xhtml">
<html:p>FORMULA: Co</html:p>
</html>
</notes>
</species>


<species id="M_crn_b" name="L-Carnitine" compartment="C_e" charge="0" boundaryCondition="true">
<notes><html xmlns="http://www.w3.org/1999/xhtml">
<html:p>FORMULA: C7H15NO3</html:p>
</html>
</notes>
</species>


<species id="M_cu2_b" name="Cu2+" compartment="C_e" charge="2" boundaryCondition="true">
<notes><html xmlns="http://www.w3.org/1999/xhtml">
<html:p>FORMULA: Cu</html:p>
</html>
</notes>
</species>


<species id="M_cytd_b" name="Cytidine" compartment="C_e" charge="0" boundaryCondition="true">
<notes><html xmlns="http://www.w3.org/1999/xhtml">
<html:p>FORMULA: C9H13N3O5</html:p>
</html>
</notes>
</species>


<species id="M_etha_b" name="Ethanolamine" compartment="C_e" charge="1" boundaryCondition="true">
<notes><html xmlns="http://www.w3.org/1999/xhtml">
<html:p>FORMULA: C2H8NO</html:p>
</html>
</notes>
</species>


<species id="M_fe2_b" name="Fe2+" compartment="C_e" charge="2" boundaryCondition="true">
<notes><html xmlns="http://www.w3.org/1999/xhtml">
<html:p>FORMULA: Fe</html:p>
</html>
</notes>
</species>


<species id="M_fe3_b" name="Fe3+" compartment="C_e" charge="3" boundaryCondition="true">
<notes><html xmlns="http://www.w3.org/1999/xhtml">
<html:p>FORMULA: Fe</html:p>
</html>
</notes>
</species>


<species id="M_fum_b" name="Fumarate" compartment="C_e" charge="-2" boundaryCondition="true">
<notes><html xmlns="http://www.w3.org/1999/xhtml">
<html:p>FORMULA: C4H2O4</html:p>
</html>
</notes>
</species>


<species id="M_gal_b" name="D-Galactose" compartment="C_e" charge="0" boundaryCondition="true">
<notes><html xmlns="http://www.w3.org/1999/xhtml">
<html:p>FORMULA: C6H12O6</html:p>
</html>
</notes>
</species>


<species id="M_glc_DASH_D_b" name="D-Glucose" compartment="C_e" charge="0" boundaryCondition="true">
<notes><html xmlns="http://www.w3.org/1999/xhtml">
<html:p>FORMULA: C6H12O6</html:p>
</html>
</notes>
</species>


<species id="M_glu_DASH_L_b" name="L-Glutamate" compartment="C_e" charge="-1" boundaryCondition="true">
<notes><html xmlns="http://www.w3.org/1999/xhtml">
<html:p>FORMULA: C5H8NO4</html:p>
</html>
</notes>
</species>


<species id="M_gly_b" name="Glycine" compartment="C_e" charge="0" boundaryCondition="true">
<notes><html xmlns="http://www.w3.org/1999/xhtml">
<html:p>FORMULA: C2H5NO2</html:p>
</html>
</notes>
</species>


<species id="M_glyb_b" name="Glycine betaine" compartment="C_e" charge="0" boundaryCondition="true">
<notes><html xmlns="http://www.w3.org/1999/xhtml">
<html:p>FORMULA: C5H11NO2</html:p>
</html>
</notes>
</species>


<species id="M_glyc3p_b" name="Glycerol 3-phosphate" compartment="C_e" charge="-2" boundaryCondition="true">
<notes><html xmlns="http://www.w3.org/1999/xhtml">
<html:p>FORMULA: C3H7O6P</html:p>
</html>
</notes>
</species>


<species id="M_glyc_b" name="Glycerol" compartment="C_e" charge="0" boundaryCondition="true">
<notes><html xmlns="http://www.w3.org/1999/xhtml">
<html:p>FORMULA: C3H8O3</html:p>
</html>
</notes>
</species>


<species id="M_gthrd_b" name="Reduced glutathione" compartment="C_e" charge="-1" boundaryCondition="true">
<notes><html xmlns="http://www.w3.org/1999/xhtml">
<html:p>FORMULA: C10H16N3O6S</html:p>
</html>
</notes>
</species>


<species id="M_h2_b" name="H2" compartment="C_e" charge="0" boundaryCondition="true">
<notes><html xmlns="http://www.w3.org/1999/xhtml">
<html:p>FORMULA: H2</html:p>
</html>
</notes>
</species>


<species id="M_h2co3_b" name="carbonic acid" compartment="C_e" charge="0" boundaryCondition="true">
<notes><html xmlns="http://www.w3.org/1999/xhtml">
<html:p>FORMULA: H2CO3</html:p>
</html>
</notes>
</species>


<species id="M_h2o_b" name="H2O" compartment="C_e" charge="0" boundaryCondition="true">
<notes><html xmlns="http://www.w3.org/1999/xhtml">
<html:p>FORMULA: H2O</html:p>
</html>
</notes>
</species>


<species id="M_h2s_b" name="Hydrogen sulfide" compartment="C_e" charge="0" boundaryCondition="true">
<notes><html xmlns="http://www.w3.org/1999/xhtml">
<html:p>FORMULA: H2S</html:p>
</html>
</notes>
</species>


<species id="M_h_b" name="H+" compartment="C_e" charge="1" boundaryCondition="true">
<notes><html xmlns="http://www.w3.org/1999/xhtml">
<html:p>FORMULA: H</html:p>
</html>
</notes>
</species>


<species id="M_hdca_b" name="Hexadecanoate (n-C16:0)" compartment="C_e" charge="-1" boundaryCondition="true">
<notes><html xmlns="http://www.w3.org/1999/xhtml">
<html:p>FORMULA: C16H31O2</html:p>
</html>
</notes>
</species>


<species id="M_his_DASH_L_b" name="L-Histidine" compartment="C_e" charge="0" boundaryCondition="true">
<notes><html xmlns="http://www.w3.org/1999/xhtml">
<html:p>FORMULA: C6H9N3O2</html:p>
</html>
</notes>
</species>


<species id="M_id3acald_b" name="Indole-3-acetaldehyde" compartment="C_e" charge="0" boundaryCondition="true">
<notes><html xmlns="http://www.w3.org/1999/xhtml">
<html:p>FORMULA: C10H9NO</html:p>
</html>
</notes>
</species>


<species id="M_ile_DASH_L_b" name="L-Isoleucine" compartment="C_e" charge="0" boundaryCondition="true">
<notes><html xmlns="http://www.w3.org/1999/xhtml">
<html:p>FORMULA: C6H13NO2</html:p>
</html>
</notes>
</species>


<species id="M_k_b" name="potassium" compartment="C_e" charge="1" boundaryCondition="true">
<notes><html xmlns="http://www.w3.org/1999/xhtml">
<html:p>FORMULA: K</html:p>
</html>
</notes>
</species>


<species id="M_lac_DASH_L_b" name="L-Lactate" compartment="C_e" charge="-1" boundaryCondition="true">
<notes><html xmlns="http://www.w3.org/1999/xhtml">
<html:p>FORMULA: C3H5O3</html:p>
</html>
</notes>
</species>


<species id="M_lcts_b" name="Lactose" compartment="C_e" charge="0" boundaryCondition="true">
<notes><html xmlns="http://www.w3.org/1999/xhtml">
<html:p>FORMULA: C12H22O11</html:p>
</html>
</notes>
</species>


<species id="M_leu_DASH_L_b" name="L-Leucine" compartment="C_e" charge="0" boundaryCondition="true">
<notes><html xmlns="http://www.w3.org/1999/xhtml">
<html:p>FORMULA: C6H13NO2</html:p>
</html>
</notes>
</species>


<species id="M_lys_DASH_L_b" name="L-Lysine" compartment="C_e" charge="1" boundaryCondition="true">
<notes><html xmlns="http://www.w3.org/1999/xhtml">
<html:p>FORMULA: C6H15N2O2</html:p>
</html>
</notes>
</species>


<species id="M_mal_DASH_L_b" name="L-Malate" compartment="C_e" charge="-2" boundaryCondition="true">
<notes><html xmlns="http://www.w3.org/1999/xhtml">
<html:p>FORMULA: C4H4O5</html:p>
</html>
</notes>
</species>


<species id="M_malt_b" name="Maltose" compartment="C_e" charge="0" boundaryCondition="true">
<notes><html xmlns="http://www.w3.org/1999/xhtml">
<html:p>FORMULA: C12H22O11</html:p>
</html>
</notes>
</species>


<species id="M_malthp_b" name="Maltoheptaose" compartment="C_e" charge="0" boundaryCondition="true">
<notes><html xmlns="http://www.w3.org/1999/xhtml">
<html:p>FORMULA: C42H72O36</html:p>
</html>
</notes>
</species>


<species id="M_meoh_b" name="Methanol" compartment="C_e" charge="0" boundaryCondition="true">
<notes><html xmlns="http://www.w3.org/1999/xhtml">
<html:p>FORMULA: CH4O1</html:p>
</html>
</notes>
</species>


<species id="M_met_DASH_L_b" name="L-Methionine" compartment="C_e" charge="0" boundaryCondition="true">
<notes><html xmlns="http://www.w3.org/1999/xhtml">
<html:p>FORMULA: C5H11NO2S</html:p>
</html>
</notes>
</species>


<species id="M_mg2_b" name="magnesium" compartment="C_e" charge="2" boundaryCondition="true">
<notes><html xmlns="http://www.w3.org/1999/xhtml">
<html:p>FORMULA: Mg</html:p>
</html>
</notes>
</species>


<species id="M_na1_b" name="Sodium" compartment="C_e" charge="1" boundaryCondition="true">
<notes><html xmlns="http://www.w3.org/1999/xhtml">
<html:p>FORMULA: Na</html:p>
</html>
</notes>
</species>


<species id="M_nh4_b" name="Ammonium" compartment="C_e" charge="1" boundaryCondition="true">
<notes><html xmlns="http://www.w3.org/1999/xhtml">
<html:p>FORMULA: H4N</html:p>
</html>
</notes>
</species>


<species id="M_no2_b" name="Nitrite" compartment="C_e" charge="-1" boundaryCondition="true">
<notes><html xmlns="http://www.w3.org/1999/xhtml">
<html:p>FORMULA: NO2</html:p>
</html>
</notes>
</species>


<species id="M_no3_b" name="Nitrate" compartment="C_e" charge="-1" boundaryCondition="true">
<notes><html xmlns="http://www.w3.org/1999/xhtml">
<html:p>FORMULA: NO3</html:p>
</html>
</notes>
</species>


<species id="M_no_b" name="Nitric oxide" compartment="C_e" charge="0" boundaryCondition="true">
<notes><html xmlns="http://www.w3.org/1999/xhtml">
<html:p>FORMULA: NO</html:p>
</html>
</notes>
</species>


<species id="M_o2_b" name="O2" compartment="C_e" charge="0" boundaryCondition="true">
<notes><html xmlns="http://www.w3.org/1999/xhtml">
<html:p>FORMULA: O2</html:p>
</html>
</notes>
</species>


<species id="M_ocdca_b" name="octadecanoate (n-C18:0)" compartment="C_e" charge="-1" boundaryCondition="true">
<notes><html xmlns="http://www.w3.org/1999/xhtml">
<html:p>FORMULA: C18H35O2</html:p>
</html>
</notes>
</species>


<species id="M_orn_b" name="Ornithine" compartment="C_e" charge="1" boundaryCondition="true">
<notes><html xmlns="http://www.w3.org/1999/xhtml">
<html:p>FORMULA: C5H13N2O2</html:p>
</html>
</notes>
</species>


<species id="M_pac_b" name="Phenylacetic acid" compartment="C_e" charge="-1" boundaryCondition="true">
<notes><html xmlns="http://www.w3.org/1999/xhtml">
<html:p>FORMULA: C8H7O2</html:p>
</html>
</notes>
</species>


<species id="M_pdima_b" name="phthiocerol dimycocerosate A (Mtb)" compartment="C_e" charge="0" boundaryCondition="true">
<notes><html xmlns="http://www.w3.org/1999/xhtml">
<html:p>FORMULA: C96H190O5</html:p>
</html>
</notes>
</species>


<species id="M_phdca_b" name="phenol palmitic acid" compartment="C_e" charge="-1" boundaryCondition="true">
<notes><html xmlns="http://www.w3.org/1999/xhtml">
<html:p>FORMULA: C23H37O3</html:p>
</html>
</notes>
</species>


<species id="M_phe_DASH_L_b" name="L-Phenylalanine" compartment="C_e" charge="0" boundaryCondition="true">
<notes><html xmlns="http://www.w3.org/1999/xhtml">
<html:p>FORMULA: C9H11NO2</html:p>
</html>
</notes>
</species>


<species id="M_pi_b" name="Phosphate" compartment="C_e" charge="-2" boundaryCondition="true">
<notes><html xmlns="http://www.w3.org/1999/xhtml">
<html:p>FORMULA: HO4P</html:p>
</html>
</notes>
</species>


<species id="M_ppa_b" name="Propionate (n-C3:0)" compartment="C_e" charge="-1" boundaryCondition="true">
<notes><html xmlns="http://www.w3.org/1999/xhtml">
<html:p>FORMULA: C3H5O2</html:p>
</html>
</notes>
</species>


<species id="M_ppdima_b" name="phenol phthiocerol dimycocerosate (Mtb)" compartment="C_e" charge="0" boundaryCondition="true">
<notes><html xmlns="http://www.w3.org/1999/xhtml">
<html:p>FORMULA: C99H188O6</html:p>
</html>
</notes>
</species>


<species id="M_pro_DASH_L_b" name="L-Proline" compartment="C_e" charge="0" boundaryCondition="true">
<notes><html xmlns="http://www.w3.org/1999/xhtml">
<html:p>FORMULA: C5H9NO2</html:p>
</html>
</notes>
</species>


<species id="M_pyr_b" name="Pyruvate" compartment="C_e" charge="-1" boundaryCondition="true">
<notes><html xmlns="http://www.w3.org/1999/xhtml">
<html:p>FORMULA: C3H3O3</html:p>
</html>
</notes>
</species>


<species id="M_rib_DASH_D_b" name="D-Ribose" compartment="C_e" charge="0" boundaryCondition="true">
<notes><html xmlns="http://www.w3.org/1999/xhtml">
<html:p>FORMULA: C5H10O5</html:p>
</html>
</notes>
</species>


<species id="M_ser_DASH_D_b" name="D-Serine" compartment="C_e" charge="0" boundaryCondition="true">
<notes><html xmlns="http://www.w3.org/1999/xhtml">
<html:p>FORMULA: C3H7NO3</html:p>
</html>
</notes>
</species>


<species id="M_ser_DASH_L_b" name="L-Serine" compartment="C_e" charge="0" boundaryCondition="true">
<notes><html xmlns="http://www.w3.org/1999/xhtml">
<html:p>FORMULA: C3H7NO3</html:p>
</html>
</notes>
</species>


<species id="M_skm_b" name="Shikimate" compartment="C_e" charge="-1" boundaryCondition="true">
<notes><html xmlns="http://www.w3.org/1999/xhtml">
<html:p>FORMULA: C7H9O5</html:p>
</html>
</notes>
</species>


<species id="M_so4_b" name="Sulfate" compartment="C_e" charge="-2" boundaryCondition="true">
<notes><html xmlns="http://www.w3.org/1999/xhtml">
<html:p>FORMULA: O4S</html:p>
</html>
</notes>
</species>


<species id="M_succ_b" name="Succinate" compartment="C_e" charge="-2" boundaryCondition="true">
<notes><html xmlns="http://www.w3.org/1999/xhtml">
<html:p>FORMULA: C4H4O4</html:p>
</html>
</notes>
</species>


<species id="M_tartr_DASH_L_b" name="L-tartrate" compartment="C_e" charge="-2" boundaryCondition="true">
<notes><html xmlns="http://www.w3.org/1999/xhtml">
<html:p>FORMULA: C4H4O6</html:p>
</html>
</notes>
</species>


<species id="M_thr_DASH_L_b" name="L-Threonine" compartment="C_e" charge="0" boundaryCondition="true">
<notes><html xmlns="http://www.w3.org/1999/xhtml">
<html:p>FORMULA: C4H9NO3</html:p>
</html>
</notes>
</species>


<species id="M_tre_b" name="Trehalose" compartment="C_e" charge="0" boundaryCondition="true">
<notes><html xmlns="http://www.w3.org/1999/xhtml">
<html:p>FORMULA: C12H22O11</html:p>
</html>
</notes>
</species>


<species id="M_trp_DASH_L_b" name="L-Tryptophan" compartment="C_e" charge="0" boundaryCondition="true">
<notes><html xmlns="http://www.w3.org/1999/xhtml">
<html:p>FORMULA: C11H12N2O2</html:p>
</html>
</notes>
</species>


<species id="M_tsul_b" name="Thiosulfate" compartment="C_e" charge="-2" boundaryCondition="true">
<notes><html xmlns="http://www.w3.org/1999/xhtml">
<html:p>FORMULA: O3S2</html:p>
</html>
</notes>
</species>


<species id="M_ttdca_b" name="tetradecanoate (n-C14:0)" compartment="C_e" charge="-1" boundaryCondition="true">
<notes><html xmlns="http://www.w3.org/1999/xhtml">
<html:p>FORMULA: C14H27O2</html:p>
</html>
</notes>
</species>


<species id="M_tyr_DASH_L_b" name="L-Tyrosine" compartment="C_e" charge="0" boundaryCondition="true">
<notes><html xmlns="http://www.w3.org/1999/xhtml">
<html:p>FORMULA: C9H11NO3</html:p>
</html>
</notes>
</species>


<species id="M_val_DASH_L_b" name="L-Valine" compartment="C_e" charge="0" boundaryCondition="true">
<notes><html xmlns="http://www.w3.org/1999/xhtml">
<html:p>FORMULA: C5H11NO2</html:p>
</html>
</notes>
</species>


<species id="M_xyl_DASH_D_b" name="D-Xylose" compartment="C_e" charge="0" boundaryCondition="true">
<notes><html xmlns="http://www.w3.org/1999/xhtml">
<html:p>FORMULA: C5H10O5</html:p>
</html>
</notes>
</species>


</listOfSpecies>
<listOfReactions>
<reaction id="R_2AGPEAT160" name="_2-acyl-glycerophospho-ethanolamine acyltransferase (n-C16:0)" reversible="false">
<notes>
<html:p>Abbreviation: R_2AGPEAT160</html:p>
<html:p>Synonyms: _1</html:p>
<html:p>EC Number: 2.3.1.40</html:p>
<html:p>SUBSYSTEM: Fatty Acid Metabolism</html:p>
<html:p>Equation: [c] : 2agpe160 + atp + hdca --&gt; amp + pe160 + ppi</html:p>
<html:p>Confidence Level: 2</html:p>
<html:p>AMF</html:p>
<html:p>GENE ASSOCIATION: </html:p>
</notes>
<listOfReactants>
<speciesReference species="M_2agpe160_c" stoichiometry="1"/>
<speciesReference species="M_atp_c" stoichiometry="1"/>
<speciesReference species="M_hdca_c" stoichiometry="1"/>
</listOfReactants>
<listOfProducts>
<speciesReference species="M_amp_c" stoichiometry="1"/>
<speciesReference species="M_pe160_c" stoichiometry="1"/>
<speciesReference species="M_ppi_c" stoichiometry="1"/>
</listOfProducts>
<kineticLaw>
<math xmlns="http://www.w3.org/1998/Math/MathML">
<ci>FLUX_VALUE</ci>
</math>
<listOfParameters>
<parameter id="LOWER_BOUND" value="0" units="mmol_per_gDW_per_hr"/>
<parameter id="UPPER_BOUND" value="999999" units="mmol_per_gDW_per_hr"/>
<parameter id="OBJECTIVE_COEFFICIENT" value="0" />
<parameter id="FLUX_VALUE" value="0" units="mmol_per_gDW_per_hr"/>
</listOfParameters>
</kineticLaw>
</reaction>
<reaction id="R_2AGPEAT180" name="_2-acyl-glycerophospho-ethanolamine acyltransferase (n-C18:0)" reversible="false">
<notes>
<html:p>Abbreviation: R_2AGPEAT180</html:p>
<html:p>Synonyms: _1</html:p>
<html:p>EC Number: 2.3.1.40</html:p>
<html:p>SUBSYSTEM: Fatty Acid Metabolism</html:p>
<html:p>Equation: [c] : 2agpe180 + atp + ocdca --&gt; amp + pe180 + ppi</html:p>
<html:p>Confidence Level: 2</html:p>
<html:p>AMF</html:p>
<html:p>GENE ASSOCIATION: </html:p>
</notes>
<listOfReactants>
<speciesReference species="M_2agpe180_c" stoichiometry="1"/>
<speciesReference species="M_atp_c" stoichiometry="1"/>
<speciesReference species="M_ocdca_c" stoichiometry="1"/>
</listOfReactants>
<listOfProducts>
<speciesReference species="M_amp_c" stoichiometry="1"/>
<speciesReference species="M_pe180_c" stoichiometry="1"/>
<speciesReference species="M_ppi_c" stoichiometry="1"/>
</listOfProducts>
<kineticLaw>
<math xmlns="http://www.w3.org/1998/Math/MathML">
<ci>FLUX_VALUE</ci>
</math>
<listOfParameters>
<parameter id="LOWER_BOUND" value="0" units="mmol_per_gDW_per_hr"/>
<parameter id="UPPER_BOUND" value="999999" units="mmol_per_gDW_per_hr"/>
<parameter id="OBJECTIVE_COEFFICIENT" value="0" />
<parameter id="FLUX_VALUE" value="0" units="mmol_per_gDW_per_hr"/>
</listOfParameters>
</kineticLaw>
</reaction>
<reaction id="R_4HTHRS" name="_4-Hydroxy-L-threonine synthase" reversible="false">
<notes>
<html:p>Abbreviation: R_4HTHRS</html:p>
<html:p>Synonyms: _0</html:p>
<html:p>SUBSYSTEM: Cofactor Metabolism</html:p>
<html:p>Equation: [c] : h2o + phthr --&gt; 4hthr + pi</html:p>
<html:p>Confidence Level: 2</html:p>
<html:p>JLR</html:p>
<html:p>GENE ASSOCIATION: (Rv1295)</html:p>
</notes>
<listOfReactants>
<speciesReference species="M_h2o_c" stoichiometry="1"/>
<speciesReference species="M_phthr_c" stoichiometry="1"/>
</listOfReactants>
<listOfProducts>
<speciesReference species="M_4hthr_c" stoichiometry="1"/>
<speciesReference species="M_pi_c" stoichiometry="1"/>
</listOfProducts>
<kineticLaw>
<math xmlns="http://www.w3.org/1998/Math/MathML">
<ci>FLUX_VALUE</ci>
</math>
<listOfParameters>
<parameter id="LOWER_BOUND" value="0" units="mmol_per_gDW_per_hr"/>
<parameter id="UPPER_BOUND" value="999999" units="mmol_per_gDW_per_hr"/>
<parameter id="OBJECTIVE_COEFFICIENT" value="0" />
<parameter id="FLUX_VALUE" value="0" units="mmol_per_gDW_per_hr"/>
</listOfParameters>
</kineticLaw>
</reaction>
<reaction id="R_5DGLCNR" name="_5-dehydro-D-gluconate reductase" reversible="true">
<notes>
<html:p>Abbreviation: R_5DGLCNR</html:p>
<html:p>Synonyms: _0</html:p>
<html:p>EC Number: 1.1.1.69</html:p>
<html:p>SUBSYSTEM: Pantothenate and CoA Metabolism</html:p>
<html:p>Equation: [c] : 5dglcn + h + nadph &lt;==&gt; glcn + nadp</html:p>
<html:p>Confidence Level: 2</html:p>
<html:p>JLR</html:p>
<html:p>GENE ASSOCIATION: (Rv2573)</html:p>
</notes>
<listOfReactants>
<speciesReference species="M_5dglcn_c" stoichiometry="1"/>
<speciesReference species="M_h_c" stoichiometry="1"/>
<speciesReference species="M_nadph_c" stoichiometry="1"/>
</listOfReactants>
<listOfProducts>
<speciesReference species="M_glcn_c" stoichiometry="1"/>
<speciesReference species="M_nadp_c" stoichiometry="1"/>
</listOfProducts>
<kineticLaw>
<math xmlns="http://www.w3.org/1998/Math/MathML">
<ci>FLUX_VALUE</ci>
</math>
<listOfParameters>
<parameter id="LOWER_BOUND" value="-999999" units="mmol_per_gDW_per_hr"/>
<parameter id="UPPER_BOUND" value="999999" units="mmol_per_gDW_per_hr"/>
<parameter id="OBJECTIVE_COEFFICIENT" value="0" />
<parameter id="FLUX_VALUE" value="0" units="mmol_per_gDW_per_hr"/>
</listOfParameters>
</kineticLaw>
</reaction>
<reaction id="R_AACPS10" name="acyl-[acyl-carrier-protein] synthetase  (tuberculostearic acid)" reversible="false">
<notes>
<html:p>Abbreviation: R_AACPS10</html:p>
<html:p>Synonyms: _1</html:p>
<html:p>EC Number: 6.2.1.20</html:p>
<html:p>SUBSYSTEM: Fatty Acid Metabolism</html:p>
<html:p>Equation: [c] : ACP + atp + mocdca --&gt; amp + mstrACP + ppi</html:p>
<html:p>Confidence Level: 2</html:p>
<html:p>NJ</html:p>
<html:p>GENE ASSOCIATION: (Rv3815c)</html:p>
</notes>
<listOfReactants>
<speciesReference species="M_ACP_c" stoichiometry="1"/>
<speciesReference species="M_atp_c" stoichiometry="1"/>
<speciesReference species="M_mocdca_c" stoichiometry="1"/>
</listOfReactants>
<listOfProducts>
<speciesReference species="M_amp_c" stoichiometry="1"/>
<speciesReference species="M_mstrACP_c" stoichiometry="1"/>
<speciesReference species="M_ppi_c" stoichiometry="1"/>
</listOfProducts>
<kineticLaw>
<math xmlns="http://www.w3.org/1998/Math/MathML">
<ci>FLUX_VALUE</ci>
</math>
<listOfParameters>
<parameter id="LOWER_BOUND" value="0" units="mmol_per_gDW_per_hr"/>
<parameter id="UPPER_BOUND" value="999999" units="mmol_per_gDW_per_hr"/>
<parameter id="OBJECTIVE_COEFFICIENT" value="0" />
<parameter id="FLUX_VALUE" value="0" units="mmol_per_gDW_per_hr"/>
</listOfParameters>
</kineticLaw>
</reaction>
<reaction id="R_AACPS11" name="acyl-[acyl-carrier-protein] synthetase" reversible="false">
<notes>
<html:p>Abbreviation: R_AACPS11</html:p>
<html:p>Synonyms: _1</html:p>
<html:p>SUBSYSTEM: Membrane Metabolism</html:p>
<html:p>Equation: [c] : 4hbz + ACP + atp --&gt; 4hbzACP + amp + ppi</html:p>
<html:p>Confidence Level: 1</html:p>
<html:p>NJ</html:p>
<html:p>GENE ASSOCIATION: </html:p>
</notes>
<listOfReactants>
<speciesReference species="M_4hbz_c" stoichiometry="1"/>
<speciesReference species="M_ACP_c" stoichiometry="1"/>
<speciesReference species="M_atp_c" stoichiometry="1"/>
</listOfReactants>
<listOfProducts>
<speciesReference species="M_4hbzACP_c" stoichiometry="1"/>
<speciesReference species="M_amp_c" stoichiometry="1"/>
<speciesReference species="M_ppi_c" stoichiometry="1"/>
</listOfProducts>
<kineticLaw>
<math xmlns="http://www.w3.org/1998/Math/MathML">
<ci>FLUX_VALUE</ci>
</math>
<listOfParameters>
<parameter id="LOWER_BOUND" value="0" units="mmol_per_gDW_per_hr"/>
<parameter id="UPPER_BOUND" value="999999" units="mmol_per_gDW_per_hr"/>
<parameter id="OBJECTIVE_COEFFICIENT" value="0" />
<parameter id="FLUX_VALUE" value="0" units="mmol_per_gDW_per_hr"/>
</listOfParameters>
</kineticLaw>
</reaction>
<reaction id="R_AACPS3" name="acyl-[acyl-carrier-protein] synthetase  (n-C16:0)" reversible="false">
<notes>
<html:p>Abbreviation: R_AACPS3</html:p>
<html:p>Synonyms: _1</html:p>
<html:p>EC Number: 6.2.1.20</html:p>
<html:p>SUBSYSTEM: Fatty Acid Metabolism</html:p>
<html:p>Equation: [c] : ACP + atp + hdca --&gt; amp + palmACP + ppi</html:p>
<html:p>Confidence Level: 2</html:p>
<html:p>JLR</html:p>
<html:p>GENE ASSOCIATION: </html:p>
</notes>
<listOfReactants>
<speciesReference species="M_ACP_c" stoichiometry="1"/>
<speciesReference species="M_atp_c" stoichiometry="1"/>
<speciesReference species="M_hdca_c" stoichiometry="1"/>
</listOfReactants>
<listOfProducts>
<speciesReference species="M_amp_c" stoichiometry="1"/>
<speciesReference species="M_palmACP_c" stoichiometry="1"/>
<speciesReference species="M_ppi_c" stoichiometry="1"/>
</listOfProducts>
<kineticLaw>
<math xmlns="http://www.w3.org/1998/Math/MathML">
<ci>FLUX_VALUE</ci>
</math>
<listOfParameters>
<parameter id="LOWER_BOUND" value="0" units="mmol_per_gDW_per_hr"/>
<parameter id="UPPER_BOUND" value="999999" units="mmol_per_gDW_per_hr"/>
<parameter id="OBJECTIVE_COEFFICIENT" value="0" />
<parameter id="FLUX_VALUE" value="0" units="mmol_per_gDW_per_hr"/>
</listOfParameters>
</kineticLaw>
</reaction>
<reaction id="R_ABTA" name="_4-aminobutyrate transaminase" reversible="false">
<notes>
<html:p>Abbreviation: R_ABTA</html:p>
<html:p>Synonyms: _0</html:p>
<html:p>EC Number: 2.6.1.19</html:p>
<html:p>SUBSYSTEM: Glutamate Metabolism</html:p>
<html:p>Equation: [c] : 4abut + akg --&gt; glu-L + sucsal</html:p>
<html:p>Confidence Level: 2</html:p>
<html:p>GENE ASSOCIATION: (Rv3290c) or (Rv2589)</html:p>
</notes>
<listOfReactants>
<speciesReference species="M_4abut_c" stoichiometry="1"/>
<speciesReference species="M_akg_c" stoichiometry="1"/>
</listOfReactants>
<listOfProducts>
<speciesReference species="M_glu_DASH_L_c" stoichiometry="1"/>
<speciesReference species="M_sucsal_c" stoichiometry="1"/>
</listOfProducts>
<kineticLaw>
<math xmlns="http://www.w3.org/1998/Math/MathML">
<ci>FLUX_VALUE</ci>
</math>
<listOfParameters>
<parameter id="LOWER_BOUND" value="0" units="mmol_per_gDW_per_hr"/>
<parameter id="UPPER_BOUND" value="999999" units="mmol_per_gDW_per_hr"/>
<parameter id="OBJECTIVE_COEFFICIENT" value="0" />
<parameter id="FLUX_VALUE" value="0" units="mmol_per_gDW_per_hr"/>
</listOfParameters>
</kineticLaw>
</reaction>
<reaction id="R_ACACCT" name="acetyl-CoA:acetoacetyl-CoA transferase" reversible="false">
<notes>
<html:p>Abbreviation: R_ACACCT</html:p>
<html:p>Synonyms: _0</html:p>
<html:p>SUBSYSTEM: Pyruvate Metabolism</html:p>
<html:p>Equation: [c] : acac + accoa --&gt; aacoa + ac</html:p>
<html:p>Confidence Level: 1</html:p>
<html:p>JLR</html:p>
<html:p>GENE ASSOCIATION: </html:p>
</notes>
<listOfReactants>
<speciesReference species="M_acac_c" stoichiometry="1"/>
<speciesReference species="M_accoa_c" stoichiometry="1"/>
</listOfReactants>
<listOfProducts>
<speciesReference species="M_aacoa_c" stoichiometry="1"/>
<speciesReference species="M_ac_c" stoichiometry="1"/>
</listOfProducts>
<kineticLaw>
<math xmlns="http://www.w3.org/1998/Math/MathML">
<ci>FLUX_VALUE</ci>
</math>
<listOfParameters>
<parameter id="LOWER_BOUND" value="0" units="mmol_per_gDW_per_hr"/>
<parameter id="UPPER_BOUND" value="999999" units="mmol_per_gDW_per_hr"/>
<parameter id="OBJECTIVE_COEFFICIENT" value="0" />
<parameter id="FLUX_VALUE" value="0" units="mmol_per_gDW_per_hr"/>
</listOfParameters>
</kineticLaw>
</reaction>
<reaction id="R_ACACT1r" name="acetyl-CoA C-acetyltransferase" reversible="true">
<notes>
<html:p>Abbreviation: R_ACACT1r</html:p>
<html:p>Synonyms: _0</html:p>
<html:p>EC Number: 2.3.1.9</html:p>
<html:p>SUBSYSTEM: Pyruvate Metabolism</html:p>
<html:p>Equation: [c] : (2) accoa &lt;==&gt; aacoa + coa</html:p>
<html:p>Confidence Level: 2</html:p>
<html:p>JLR- reversible form of ACACT1</html:p>
<html:p>GENE ASSOCIATION: (Rv1323)</html:p>
</notes>
<listOfReactants>
<speciesReference species="M_accoa_c" stoichiometry="2"/>
</listOfReactants>
<listOfProducts>
<speciesReference species="M_aacoa_c" stoichiometry="1"/>
<speciesReference species="M_coa_c" stoichiometry="1"/>
</listOfProducts>
<kineticLaw>
<math xmlns="http://www.w3.org/1998/Math/MathML">
<ci>FLUX_VALUE</ci>
</math>
<listOfParameters>
<parameter id="LOWER_BOUND" value="-999999" units="mmol_per_gDW_per_hr"/>
<parameter id="UPPER_BOUND" value="999999" units="mmol_per_gDW_per_hr"/>
<parameter id="OBJECTIVE_COEFFICIENT" value="0" />
<parameter id="FLUX_VALUE" value="0" units="mmol_per_gDW_per_hr"/>
</listOfParameters>
</kineticLaw>
</reaction>
<reaction id="R_ACALDi" name="acetaldehyde dehydrogenase (acetylating)" reversible="false">
<notes>
<html:p>Abbreviation: R_ACALDi</html:p>
<html:p>Synonyms: _0</html:p>
<html:p>EC Number: 1.2.1.10</html:p>
<html:p>SUBSYSTEM: Pyruvate Metabolism</html:p>
<html:p>Equation: [c] : acald + coa + nad --&gt; accoa + h + nadh</html:p>
<html:p>Confidence Level: 2</html:p>
<html:p>JLR- irreversible form of ACALD</html:p>
<html:p>GENE ASSOCIATION: (Rv3535c)</html:p>
</notes>
<listOfReactants>
<speciesReference species="M_acald_c" stoichiometry="1"/>
<speciesReference species="M_coa_c" stoichiometry="1"/>
<speciesReference species="M_nad_c" stoichiometry="1"/>
</listOfReactants>
<listOfProducts>
<speciesReference species="M_accoa_c" stoichiometry="1"/>
<speciesReference species="M_h_c" stoichiometry="1"/>
<speciesReference species="M_nadh_c" stoichiometry="1"/>
</listOfProducts>
<kineticLaw>
<math xmlns="http://www.w3.org/1998/Math/MathML">
<ci>FLUX_VALUE</ci>
</math>
<listOfParameters>
<parameter id="LOWER_BOUND" value="0" units="mmol_per_gDW_per_hr"/>
<parameter id="UPPER_BOUND" value="999999" units="mmol_per_gDW_per_hr"/>
<parameter id="OBJECTIVE_COEFFICIENT" value="0" />
<parameter id="FLUX_VALUE" value="0" units="mmol_per_gDW_per_hr"/>
</listOfParameters>
</kineticLaw>
</reaction>
<reaction id="R_ACBIPGT" name="Adenosyl cobinamide phosphate guanyltransferase" reversible="false">
<notes>
<html:p>Abbreviation: R_ACBIPGT</html:p>
<html:p>Synonyms: _0</html:p>
<html:p>SUBSYSTEM: Cofactor Metabolism</html:p>
<html:p>Equation: [c] : adocbip + gtp + h --&gt; agdpcbi + ppi</html:p>
<html:p>Confidence Level: 2</html:p>
<html:p>JLR (Kegg Rxn R05222)
EC 2.7.7.62</html:p>
<html:p>GENE ASSOCIATION: (Rv0254c)</html:p>
</notes>
<listOfReactants>
<speciesReference species="M_adocbip_c" stoichiometry="1"/>
<speciesReference species="M_gtp_c" stoichiometry="1"/>
<speciesReference species="M_h_c" stoichiometry="1"/>
</listOfReactants>
<listOfProducts>
<speciesReference species="M_agdpcbi_c" stoichiometry="1"/>
<speciesReference species="M_ppi_c" stoichiometry="1"/>
</listOfProducts>
<kineticLaw>
<math xmlns="http://www.w3.org/1998/Math/MathML">
<ci>FLUX_VALUE</ci>
</math>
<listOfParameters>
<parameter id="LOWER_BOUND" value="0" units="mmol_per_gDW_per_hr"/>
<parameter id="UPPER_BOUND" value="999999" units="mmol_per_gDW_per_hr"/>
<parameter id="OBJECTIVE_COEFFICIENT" value="0" />
<parameter id="FLUX_VALUE" value="0" units="mmol_per_gDW_per_hr"/>
</listOfParameters>
</kineticLaw>
</reaction>
<reaction id="R_ACCC" name="Acyl-CoA Carboxylase" reversible="false">
<notes>
<html:p>Abbreviation: R_ACCC</html:p>
<html:p>Synonyms: _0</html:p>
<html:p>SUBSYSTEM: Fatty Acid Metabolism</html:p>
<html:p>Equation: [c] : co2 + hexccoa --&gt; chexccoa + h2o</html:p>
<html:p>Confidence Level: 4</html:p>
<html:p>used in mycobacterial FA metabolism
accD4, accD5
NJ</html:p>
<html:p>GENE ASSOCIATION: (Rv3280)</html:p>
</notes>
<listOfReactants>
<speciesReference species="M_co2_c" stoichiometry="1"/>
<speciesReference species="M_hexccoa_c" stoichiometry="1"/>
</listOfReactants>
<listOfProducts>
<speciesReference species="M_chexccoa_c" stoichiometry="1"/>
<speciesReference species="M_h2o_c" stoichiometry="1"/>
</listOfProducts>
<kineticLaw>
<math xmlns="http://www.w3.org/1998/Math/MathML">
<ci>FLUX_VALUE</ci>
</math>
<listOfParameters>
<parameter id="LOWER_BOUND" value="0" units="mmol_per_gDW_per_hr"/>
<parameter id="UPPER_BOUND" value="999999" units="mmol_per_gDW_per_hr"/>
<parameter id="OBJECTIVE_COEFFICIENT" value="0" />
<parameter id="FLUX_VALUE" value="0" units="mmol_per_gDW_per_hr"/>
</listOfParameters>
</kineticLaw>
</reaction>
<reaction id="R_ACCOACr" name="acetyl-CoA carboxylase, reversible reaction" reversible="true">
<notes>
<html:p>Abbreviation: R_ACCOACr</html:p>
<html:p>Synonyms: _0</html:p>
<html:p>EC Number: 6.4.1.2</html:p>
<html:p>SUBSYSTEM: Pyruvate Metabolism</html:p>
<html:p>Equation: [c] : accoa + atp + hco3 &lt;==&gt; adp + h + malcoa + pi</html:p>
<html:p>Confidence Level: 4</html:p>
<html:p>NCD</html:p>
<html:p>GENE ASSOCIATION: (Rv3280 and Rv0904c) or (Rv3280 and Rv3281)</html:p>
</notes>
<listOfReactants>
<speciesReference species="M_accoa_c" stoichiometry="1"/>
<speciesReference species="M_atp_c" stoichiometry="1"/>
<speciesReference species="M_hco3_c" stoichiometry="1"/>
</listOfReactants>
<listOfProducts>
<speciesReference species="M_adp_c" stoichiometry="1"/>
<speciesReference species="M_h_c" stoichiometry="1"/>
<speciesReference species="M_malcoa_c" stoichiometry="1"/>
<speciesReference species="M_pi_c" stoichiometry="1"/>
</listOfProducts>
<kineticLaw>
<math xmlns="http://www.w3.org/1998/Math/MathML">
<ci>FLUX_VALUE</ci>
</math>
<listOfParameters>
<parameter id="LOWER_BOUND" value="-999999" units="mmol_per_gDW_per_hr"/>
<parameter id="UPPER_BOUND" value="999999" units="mmol_per_gDW_per_hr"/>
<parameter id="OBJECTIVE_COEFFICIENT" value="0" />
<parameter id="FLUX_VALUE" value="0" units="mmol_per_gDW_per_hr"/>
</listOfParameters>
</kineticLaw>
</reaction>
<reaction id="R_ACChex" name="Hexanoic Acid CoA Ligase" reversible="false">
<notes>
<html:p>Abbreviation: R_ACChex</html:p>
<html:p>Synonyms: _0</html:p>
<html:p>SUBSYSTEM: Fatty Acid Metabolism</html:p>
<html:p>Equation: [c] : coa + h + hexc --&gt; h2o + hexccoa</html:p>
<html:p>Confidence Level: 4</html:p>
<html:p>artificial &amp;apos;dummy&amp;apos; reaction
NJ</html:p>
<html:p>GENE ASSOCIATION: (Rv3280)</html:p>
</notes>
<listOfReactants>
<speciesReference species="M_coa_c" stoichiometry="1"/>
<speciesReference species="M_h_c" stoichiometry="1"/>
<speciesReference species="M_hexc_c" stoichiometry="1"/>
</listOfReactants>
<listOfProducts>
<speciesReference species="M_h2o_c" stoichiometry="1"/>
<speciesReference species="M_hexccoa_c" stoichiometry="1"/>
</listOfProducts>
<kineticLaw>
<math xmlns="http://www.w3.org/1998/Math/MathML">
<ci>FLUX_VALUE</ci>
</math>
<listOfParameters>
<parameter id="LOWER_BOUND" value="0" units="mmol_per_gDW_per_hr"/>
<parameter id="UPPER_BOUND" value="999999" units="mmol_per_gDW_per_hr"/>
<parameter id="OBJECTIVE_COEFFICIENT" value="0" />
<parameter id="FLUX_VALUE" value="0" units="mmol_per_gDW_per_hr"/>
</listOfParameters>
</kineticLaw>
</reaction>
<reaction id="R_ACGAMPM" name="phosphoacetylglucosamine mutase" reversible="true">
<notes>
<html:p>Abbreviation: R_ACGAMPM</html:p>
<html:p>Synonyms: _0</html:p>
<html:p>EC Number: 5.4.2.3</html:p>
<html:p>SUBSYSTEM: Sugar Metabolism</html:p>
<html:p>Equation: [c] : acgam6p &lt;==&gt; acgam1p</html:p>
<html:p>Confidence Level: 2</html:p>
<html:p>NCD</html:p>
<html:p>GENE ASSOCIATION: (Rv3441c)</html:p>
</notes>
<listOfReactants>
<speciesReference species="M_acgam6p_c" stoichiometry="1"/>
</listOfReactants>
<listOfProducts>
<speciesReference species="M_acgam1p_c" stoichiometry="1"/>
</listOfProducts>
<kineticLaw>
<math xmlns="http://www.w3.org/1998/Math/MathML">
<ci>FLUX_VALUE</ci>
</math>
<listOfParameters>
<parameter id="LOWER_BOUND" value="-999999" units="mmol_per_gDW_per_hr"/>
<parameter id="UPPER_BOUND" value="999999" units="mmol_per_gDW_per_hr"/>
<parameter id="OBJECTIVE_COEFFICIENT" value="0" />
<parameter id="FLUX_VALUE" value="0" units="mmol_per_gDW_per_hr"/>
</listOfParameters>
</kineticLaw>
</reaction>
<reaction id="R_ACGAMT" name="UDP-N-acetylglucosamine:undecaprenylphosphate N-acetylglucosamine -1-phosphate transferase" reversible="false">
<notes>
<html:p>Abbreviation: R_ACGAMT</html:p>
<html:p>Synonyms: _0</html:p>
<html:p>SUBSYSTEM: Peptidoglycan Metabolism</html:p>
<html:p>Equation: [c] : uacgam + udcpp --&gt; ump + unaga</html:p>
<html:p>Confidence Level: 4</html:p>
<html:p>JLR</html:p>
<html:p>GENE ASSOCIATION: (Rv1302)</html:p>
</notes>
<listOfReactants>
<speciesReference species="M_uacgam_c" stoichiometry="1"/>
<speciesReference species="M_udcpp_c" stoichiometry="1"/>
</listOfReactants>
<listOfProducts>
<speciesReference species="M_ump_c" stoichiometry="1"/>
<speciesReference species="M_unaga_c" stoichiometry="1"/>
</listOfProducts>
<kineticLaw>
<math xmlns="http://www.w3.org/1998/Math/MathML">
<ci>FLUX_VALUE</ci>
</math>
<listOfParameters>
<parameter id="LOWER_BOUND" value="0" units="mmol_per_gDW_per_hr"/>
<parameter id="UPPER_BOUND" value="999999" units="mmol_per_gDW_per_hr"/>
<parameter id="OBJECTIVE_COEFFICIENT" value="0" />
<parameter id="FLUX_VALUE" value="0" units="mmol_per_gDW_per_hr"/>
</listOfParameters>
</kineticLaw>
</reaction>
<reaction id="R_ACGK" name="acetylglutamate kinase" reversible="false">
<notes>
<html:p>Abbreviation: R_ACGK</html:p>
<html:p>Synonyms: _0</html:p>
<html:p>EC Number: 2.7.2.8</html:p>
<html:p>SUBSYSTEM: Urea Cycle</html:p>
<html:p>Equation: [c] : acglu + atp --&gt; acg5p + adp</html:p>
<html:p>Confidence Level: 2</html:p>
<html:p>GENE ASSOCIATION: (Rv1654)</html:p>
</notes>
<listOfReactants>
<speciesReference species="M_acglu_c" stoichiometry="1"/>
<speciesReference species="M_atp_c" stoichiometry="1"/>
</listOfReactants>
<listOfProducts>
<speciesReference species="M_acg5p_c" stoichiometry="1"/>
<speciesReference species="M_adp_c" stoichiometry="1"/>
</listOfProducts>
<kineticLaw>
<math xmlns="http://www.w3.org/1998/Math/MathML">
<ci>FLUX_VALUE</ci>
</math>
<listOfParameters>
<parameter id="LOWER_BOUND" value="0" units="mmol_per_gDW_per_hr"/>
<parameter id="UPPER_BOUND" value="999999" units="mmol_per_gDW_per_hr"/>
<parameter id="OBJECTIVE_COEFFICIENT" value="0" />
<parameter id="FLUX_VALUE" value="0" units="mmol_per_gDW_per_hr"/>
</listOfParameters>
</kineticLaw>
</reaction>
<reaction id="R_ACGS" name="N-acetylglutamate synthase" reversible="false">
<notes>
<html:p>Abbreviation: R_ACGS</html:p>
<html:p>Synonyms: _0</html:p>
<html:p>EC Number: 2.3.1.1</html:p>
<html:p>SUBSYSTEM: Urea Cycle</html:p>
<html:p>Equation: [c] : accoa + glu-L --&gt; acglu + coa + h</html:p>
<html:p>Confidence Level: 2</html:p>
<html:p>GENE ASSOCIATION: (Rv1653)</html:p>
</notes>
<listOfReactants>
<speciesReference species="M_accoa_c" stoichiometry="1"/>
<speciesReference species="M_glu_DASH_L_c" stoichiometry="1"/>
</listOfReactants>
<listOfProducts>
<speciesReference species="M_acglu_c" stoichiometry="1"/>
<speciesReference species="M_coa_c" stoichiometry="1"/>
<speciesReference species="M_h_c" stoichiometry="1"/>
</listOfProducts>
<kineticLaw>
<math xmlns="http://www.w3.org/1998/Math/MathML">
<ci>FLUX_VALUE</ci>
</math>
<listOfParameters>
<parameter id="LOWER_BOUND" value="0" units="mmol_per_gDW_per_hr"/>
<parameter id="UPPER_BOUND" value="999999" units="mmol_per_gDW_per_hr"/>
<parameter id="OBJECTIVE_COEFFICIENT" value="0" />
<parameter id="FLUX_VALUE" value="0" units="mmol_per_gDW_per_hr"/>
</listOfParameters>
</kineticLaw>
</reaction>
<reaction id="R_ACHBS" name="_2-aceto-2-hydroxybutanoate synthase" reversible="false">
<notes>
<html:p>Abbreviation: R_ACHBS</html:p>
<html:p>Synonyms: _0</html:p>
<html:p>SUBSYSTEM: Valine, Leucine, and Isoleucine Metabolism</html:p>
<html:p>Equation: [c] : 2obut + h + pyr --&gt; 2ahbut + co2</html:p>
<html:p>Confidence Level: 1</html:p>
<html:p>JLR- I think the EC is 4.1.3.18
AZ: new EC no. 2.2.1.6</html:p>
<html:p>GENE ASSOCIATION: </html:p>
</notes>
<listOfReactants>
<speciesReference species="M_2obut_c" stoichiometry="1"/>
<speciesReference species="M_h_c" stoichiometry="1"/>
<speciesReference species="M_pyr_c" stoichiometry="1"/>
</listOfReactants>
<listOfProducts>
<speciesReference species="M_2ahbut_c" stoichiometry="1"/>
<speciesReference species="M_co2_c" stoichiometry="1"/>
</listOfProducts>
<kineticLaw>
<math xmlns="http://www.w3.org/1998/Math/MathML">
<ci>FLUX_VALUE</ci>
</math>
<listOfParameters>
<parameter id="LOWER_BOUND" value="0" units="mmol_per_gDW_per_hr"/>
<parameter id="UPPER_BOUND" value="999999" units="mmol_per_gDW_per_hr"/>
<parameter id="OBJECTIVE_COEFFICIENT" value="0" />
<parameter id="FLUX_VALUE" value="0" units="mmol_per_gDW_per_hr"/>
</listOfParameters>
</kineticLaw>
</reaction>
<reaction id="R_ACKr" name="acetate kinase" reversible="true">
<notes>
<html:p>Abbreviation: R_ACKr</html:p>
<html:p>Synonyms: _0</html:p>
<html:p>EC Number: 2.7.2.1</html:p>
<html:p>SUBSYSTEM: Pyruvate Metabolism</html:p>
<html:p>Equation: [c] : ac + atp &lt;==&gt; actp + adp</html:p>
<html:p>Confidence Level: 2</html:p>
<html:p>JLR- This is the reversible form of ACK.  The reaction already exists in the database, but it is listed as ACK_do not use.</html:p>
<html:p>GENE ASSOCIATION: (Rv0409)</html:p>
</notes>
<listOfReactants>
<speciesReference species="M_ac_c" stoichiometry="1"/>
<speciesReference species="M_atp_c" stoichiometry="1"/>
</listOfReactants>
<listOfProducts>
<speciesReference species="M_actp_c" stoichiometry="1"/>
<speciesReference species="M_adp_c" stoichiometry="1"/>
</listOfProducts>
<kineticLaw>
<math xmlns="http://www.w3.org/1998/Math/MathML">
<ci>FLUX_VALUE</ci>
</math>
<listOfParameters>
<parameter id="LOWER_BOUND" value="-999999" units="mmol_per_gDW_per_hr"/>
<parameter id="UPPER_BOUND" value="999999" units="mmol_per_gDW_per_hr"/>
<parameter id="OBJECTIVE_COEFFICIENT" value="0" />
<parameter id="FLUX_VALUE" value="0" units="mmol_per_gDW_per_hr"/>
</listOfParameters>
</kineticLaw>
</reaction>
<reaction id="R_ACLS" name="acetolactate synthase" reversible="false">
<notes>
<html:p>Abbreviation: R_ACLS</html:p>
<html:p>Synonyms: _0</html:p>
<html:p>EC Number: 4.1.3.18</html:p>
<html:p>SUBSYSTEM: Valine, Leucine, and Isoleucine Metabolism</html:p>
<html:p>Equation: [c] : h + (2) pyr --&gt; alac-S + co2</html:p>
<html:p>Confidence Level: 2</html:p>
<html:p>A flavoprotein. Requires thiamine diphosphate; also catalyses the formation of 2-aceto-2-hydroxybutanoate (see ACHBS).
Also EC 2.2.1.6 - NCD
</html:p>
<html:p>GENE ASSOCIATION: (Rv3002c and Rv3509c) or (Rv3002c and Rv3509c) or (Rv3470c and Rv3002c) or (Rv3002c and Rv3003c) or (Rv1820 and Rv3002c)</html:p>
</notes>
<listOfReactants>
<speciesReference species="M_h_c" stoichiometry="1"/>
<speciesReference species="M_pyr_c" stoichiometry="2"/>
</listOfReactants>
<listOfProducts>
<speciesReference species="M_alac_DASH_S_c" stoichiometry="1"/>
<speciesReference species="M_co2_c" stoichiometry="1"/>
</listOfProducts>
<kineticLaw>
<math xmlns="http://www.w3.org/1998/Math/MathML">
<ci>FLUX_VALUE</ci>
</math>
<listOfParameters>
<parameter id="LOWER_BOUND" value="0" units="mmol_per_gDW_per_hr"/>
<parameter id="UPPER_BOUND" value="999999" units="mmol_per_gDW_per_hr"/>
<parameter id="OBJECTIVE_COEFFICIENT" value="0" />
<parameter id="FLUX_VALUE" value="0" units="mmol_per_gDW_per_hr"/>
</listOfParameters>
</kineticLaw>
</reaction>
<reaction id="R_ACODA" name="acetylornithine deacetylase" reversible="false">
<notes>
<html:p>Abbreviation: R_ACODA</html:p>
<html:p>Synonyms: _0</html:p>
<html:p>EC Number: 3.5.1.16</html:p>
<html:p>SUBSYSTEM: Other Amino Acid Metabolism</html:p>
<html:p>Equation: [c] : acorn + h2o --&gt; ac + orn</html:p>
<html:p>Confidence Level: 1</html:p>
<html:p>GENE ASSOCIATION: </html:p>
</notes>
<listOfReactants>
<speciesReference species="M_acorn_c" stoichiometry="1"/>
<speciesReference species="M_h2o_c" stoichiometry="1"/>
</listOfReactants>
<listOfProducts>
<speciesReference species="M_ac_c" stoichiometry="1"/>
<speciesReference species="M_orn_c" stoichiometry="1"/>
</listOfProducts>
<kineticLaw>
<math xmlns="http://www.w3.org/1998/Math/MathML">
<ci>FLUX_VALUE</ci>
</math>
<listOfParameters>
<parameter id="LOWER_BOUND" value="0" units="mmol_per_gDW_per_hr"/>
<parameter id="UPPER_BOUND" value="999999" units="mmol_per_gDW_per_hr"/>
<parameter id="OBJECTIVE_COEFFICIENT" value="0" />
<parameter id="FLUX_VALUE" value="0" units="mmol_per_gDW_per_hr"/>
</listOfParameters>
</kineticLaw>
</reaction>
<reaction id="R_ACONT" name="aconitase" reversible="true">
<notes>
<html:p>Abbreviation: R_ACONT</html:p>
<html:p>Synonyms: _0</html:p>
<html:p>EC Number: 4.2.1.3</html:p>
<html:p>SUBSYSTEM: Citric Acid Cycle</html:p>
<html:p>Equation: [c] : cit &lt;==&gt; icit</html:p>
<html:p>Confidence Level: 2</html:p>
<html:p>SMP</html:p>
<html:p>GENE ASSOCIATION: (Rv1475c)</html:p>
</notes>
<listOfReactants>
<speciesReference species="M_cit_c" stoichiometry="1"/>
</listOfReactants>
<listOfProducts>
<speciesReference species="M_icit_c" stoichiometry="1"/>
</listOfProducts>
<kineticLaw>
<math xmlns="http://www.w3.org/1998/Math/MathML">
<ci>FLUX_VALUE</ci>
</math>
<listOfParameters>
<parameter id="LOWER_BOUND" value="-999999" units="mmol_per_gDW_per_hr"/>
<parameter id="UPPER_BOUND" value="999999" units="mmol_per_gDW_per_hr"/>
<parameter id="OBJECTIVE_COEFFICIENT" value="0" />
<parameter id="FLUX_VALUE" value="0" units="mmol_per_gDW_per_hr"/>
</listOfParameters>
</kineticLaw>
</reaction>
<reaction id="R_ACOTA" name="acetylornithine transaminase" reversible="true">
<notes>
<html:p>Abbreviation: R_ACOTA</html:p>
<html:p>Synonyms: _0</html:p>
<html:p>EC Number: 2.6.1.11</html:p>
<html:p>SUBSYSTEM: Urea Cycle</html:p>
<html:p>Equation: [c] : acorn + akg &lt;==&gt; acg5sa + glu-L</html:p>
<html:p>Confidence Level: 2</html:p>
<html:p>GENE ASSOCIATION: (Rv1655)</html:p>
</notes>
<listOfReactants>
<speciesReference species="M_acorn_c" stoichiometry="1"/>
<speciesReference species="M_akg_c" stoichiometry="1"/>
</listOfReactants>
<listOfProducts>
<speciesReference species="M_acg5sa_c" stoichiometry="1"/>
<speciesReference species="M_glu_DASH_L_c" stoichiometry="1"/>
</listOfProducts>
<kineticLaw>
<math xmlns="http://www.w3.org/1998/Math/MathML">
<ci>FLUX_VALUE</ci>
</math>
<listOfParameters>
<parameter id="LOWER_BOUND" value="-999999" units="mmol_per_gDW_per_hr"/>
<parameter id="UPPER_BOUND" value="999999" units="mmol_per_gDW_per_hr"/>
<parameter id="OBJECTIVE_COEFFICIENT" value="0" />
<parameter id="FLUX_VALUE" value="0" units="mmol_per_gDW_per_hr"/>
</listOfParameters>
</kineticLaw>
</reaction>
<reaction id="R_ACP1_FMN" name="acid phosphatase (FMN)" reversible="false">
<notes>
<html:p>Abbreviation: R_ACP1_FMN</html:p>
<html:p>Synonyms: _0</html:p>
<html:p>EC Number: 3.1.3.2</html:p>
<html:p>SUBSYSTEM: Riboflavin Metabolism</html:p>
<html:p>Equation: [c] : fmn + h2o --&gt; pi + ribflv</html:p>
<html:p>Confidence Level: 2</html:p>
<html:p>GENE ASSOCIATION: (Rv3310)</html:p>
</notes>
<listOfReactants>
<speciesReference species="M_fmn_c" stoichiometry="1"/>
<speciesReference species="M_h2o_c" stoichiometry="1"/>
</listOfReactants>
<listOfProducts>
<speciesReference species="M_pi_c" stoichiometry="1"/>
<speciesReference species="M_ribflv_c" stoichiometry="1"/>
</listOfProducts>
<kineticLaw>
<math xmlns="http://www.w3.org/1998/Math/MathML">
<ci>FLUX_VALUE</ci>
</math>
<listOfParameters>
<parameter id="LOWER_BOUND" value="0" units="mmol_per_gDW_per_hr"/>
<parameter id="UPPER_BOUND" value="999999" units="mmol_per_gDW_per_hr"/>
<parameter id="OBJECTIVE_COEFFICIENT" value="0" />
<parameter id="FLUX_VALUE" value="0" units="mmol_per_gDW_per_hr"/>
</listOfParameters>
</kineticLaw>
</reaction>
<reaction id="R_ACPS1" name="acyl-carrier protein synthase" reversible="false">
<notes>
<html:p>Abbreviation: R_ACPS1</html:p>
<html:p>Synonyms: _0</html:p>
<html:p>EC Number: 2.7.8.7</html:p>
<html:p>SUBSYSTEM: Pantothenate and CoA Metabolism</html:p>
<html:p>Equation: [c] : apoACP + coa --&gt; ACP + h + pap</html:p>
<html:p>Confidence Level: 2</html:p>
<html:p>JLR</html:p>
<html:p>GENE ASSOCIATION: (Rv2523c)</html:p>
</notes>
<listOfReactants>
<speciesReference species="M_apoACP_c" stoichiometry="1"/>
<speciesReference species="M_coa_c" stoichiometry="1"/>
</listOfReactants>
<listOfProducts>
<speciesReference species="M_ACP_c" stoichiometry="1"/>
<speciesReference species="M_h_c" stoichiometry="1"/>
<speciesReference species="M_pap_c" stoichiometry="1"/>
</listOfProducts>
<kineticLaw>
<math xmlns="http://www.w3.org/1998/Math/MathML">
<ci>FLUX_VALUE</ci>
</math>
<listOfParameters>
<parameter id="LOWER_BOUND" value="0" units="mmol_per_gDW_per_hr"/>
<parameter id="UPPER_BOUND" value="999999" units="mmol_per_gDW_per_hr"/>
<parameter id="OBJECTIVE_COEFFICIENT" value="0" />
<parameter id="FLUX_VALUE" value="0" units="mmol_per_gDW_per_hr"/>
</listOfParameters>
</kineticLaw>
</reaction>
<reaction id="R_ACS" name="acetyl-CoA synthetase" reversible="false">
<notes>
<html:p>Abbreviation: R_ACS</html:p>
<html:p>Synonyms: _0</html:p>
<html:p>EC Number: 6.2.1.1</html:p>
<html:p>SUBSYSTEM: Glycolysis</html:p>
<html:p>Equation: [c] : ac + atp + coa --&gt; accoa + amp + ppi</html:p>
<html:p>Confidence Level: 2</html:p>
<html:p>GENE ASSOCIATION: (Rv3667)</html:p>
</notes>
<listOfReactants>
<speciesReference species="M_ac_c" stoichiometry="1"/>
<speciesReference species="M_atp_c" stoichiometry="1"/>
<speciesReference species="M_coa_c" stoichiometry="1"/>
</listOfReactants>
<listOfProducts>
<speciesReference species="M_accoa_c" stoichiometry="1"/>
<speciesReference species="M_amp_c" stoichiometry="1"/>
<speciesReference species="M_ppi_c" stoichiometry="1"/>
</listOfProducts>
<kineticLaw>
<math xmlns="http://www.w3.org/1998/Math/MathML">
<ci>FLUX_VALUE</ci>
</math>
<listOfParameters>
<parameter id="LOWER_BOUND" value="0" units="mmol_per_gDW_per_hr"/>
<parameter id="UPPER_BOUND" value="999999" units="mmol_per_gDW_per_hr"/>
<parameter id="OBJECTIVE_COEFFICIENT" value="0" />
<parameter id="FLUX_VALUE" value="0" units="mmol_per_gDW_per_hr"/>
</listOfParameters>
</kineticLaw>
</reaction>
<reaction id="R_ACS2" name="acetyl-CoA synthase (propionate)" reversible="false">
<notes>
<html:p>Abbreviation: R_ACS2</html:p>
<html:p>Synonyms: _0</html:p>
<html:p>EC Number: 6.2.1.1</html:p>
<html:p>SUBSYSTEM: Sugar Metabolism</html:p>
<html:p>Equation: [c] : atp + coa + ppa --&gt; amp + ppcoa + ppi</html:p>
<html:p>Confidence Level: 2</html:p>
<html:p>AMF</html:p>
<html:p>GENE ASSOCIATION: (Rv3667)</html:p>
</notes>
<listOfReactants>
<speciesReference species="M_atp_c" stoichiometry="1"/>
<speciesReference species="M_coa_c" stoichiometry="1"/>
<speciesReference species="M_ppa_c" stoichiometry="1"/>
</listOfReactants>
<listOfProducts>
<speciesReference species="M_amp_c" stoichiometry="1"/>
<speciesReference species="M_ppcoa_c" stoichiometry="1"/>
<speciesReference species="M_ppi_c" stoichiometry="1"/>
</listOfProducts>
<kineticLaw>
<math xmlns="http://www.w3.org/1998/Math/MathML">
<ci>FLUX_VALUE</ci>
</math>
<listOfParameters>
<parameter id="LOWER_BOUND" value="0" units="mmol_per_gDW_per_hr"/>
<parameter id="UPPER_BOUND" value="999999" units="mmol_per_gDW_per_hr"/>
<parameter id="OBJECTIVE_COEFFICIENT" value="0" />
<parameter id="FLUX_VALUE" value="0" units="mmol_per_gDW_per_hr"/>
</listOfParameters>
</kineticLaw>
</reaction>
<reaction id="R_ACYSBMNt" name="acysbmn transport (mtb)" reversible="true">
<notes>
<html:p>Abbreviation: R_ACYSBMNt</html:p>
<html:p>Synonyms: _0</html:p>
<html:p>SUBSYSTEM: Transport</html:p>
<html:p>Equation: acysbmn[c] &lt;==&gt; acysbmn[e]</html:p>
<html:p>Confidence Level: 2</html:p>
<html:p>transport of conjugated mycothiol - for Mtb - see PMID: 10978158
NJ</html:p>
<html:p>GENE ASSOCIATION: </html:p>
</notes>
<listOfReactants>
<speciesReference species="M_acysbmn_c" stoichiometry="1"/>
</listOfReactants>
<listOfProducts>
<speciesReference species="M_acysbmn_e" stoichiometry="1"/>
</listOfProducts>
<kineticLaw>
<math xmlns="http://www.w3.org/1998/Math/MathML">
<ci>FLUX_VALUE</ci>
</math>
<listOfParameters>
<parameter id="LOWER_BOUND" value="-999999" units="mmol_per_gDW_per_hr"/>
<parameter id="UPPER_BOUND" value="999999" units="mmol_per_gDW_per_hr"/>
<parameter id="OBJECTIVE_COEFFICIENT" value="0" />
<parameter id="FLUX_VALUE" value="0" units="mmol_per_gDW_per_hr"/>
</listOfParameters>
</kineticLaw>
</reaction>
<reaction id="R_ADA" name="Adenosine deaminase" reversible="false">
<notes>
<html:p>Abbreviation: R_ADA</html:p>
<html:p>Synonyms: _0</html:p>
<html:p>EC Number: 3.5.4.4</html:p>
<html:p>SUBSYSTEM: Purine Metabolism</html:p>
<html:p>Equation: [c] : adn + h + h2o --&gt; ins + nh4</html:p>
<html:p>Confidence Level: 2</html:p>
<html:p>Added EC- JLR</html:p>
<html:p>GENE ASSOCIATION: (Rv3313c)</html:p>
</notes>
<listOfReactants>
<speciesReference species="M_adn_c" stoichiometry="1"/>
<speciesReference species="M_h_c" stoichiometry="1"/>
<speciesReference species="M_h2o_c" stoichiometry="1"/>
</listOfReactants>
<listOfProducts>
<speciesReference species="M_ins_c" stoichiometry="1"/>
<speciesReference species="M_nh4_c" stoichiometry="1"/>
</listOfProducts>
<kineticLaw>
<math xmlns="http://www.w3.org/1998/Math/MathML">
<ci>FLUX_VALUE</ci>
</math>
<listOfParameters>
<parameter id="LOWER_BOUND" value="0" units="mmol_per_gDW_per_hr"/>
<parameter id="UPPER_BOUND" value="999999" units="mmol_per_gDW_per_hr"/>
<parameter id="OBJECTIVE_COEFFICIENT" value="0" />
<parameter id="FLUX_VALUE" value="0" units="mmol_per_gDW_per_hr"/>
</listOfParameters>
</kineticLaw>
</reaction>
<reaction id="R_ADCL" name="_4-aminobenzoate synthase" reversible="false">
<notes>
<html:p>Abbreviation: R_ADCL</html:p>
<html:p>Synonyms: _1</html:p>
<html:p>SUBSYSTEM: Folate Metabolism</html:p>
<html:p>Equation: [c] : 4adcho --&gt; 4abz + h + pyr</html:p>
<html:p>Confidence Level: 2</html:p>
<html:p>Not in IUBMB. No EC
EC: 4.1.3.38 IT</html:p>
<html:p>GENE ASSOCIATION: (Rv0812)</html:p>
</notes>
<listOfReactants>
<speciesReference species="M_4adcho_c" stoichiometry="1"/>
</listOfReactants>
<listOfProducts>
<speciesReference species="M_4abz_c" stoichiometry="1"/>
<speciesReference species="M_h_c" stoichiometry="1"/>
<speciesReference species="M_pyr_c" stoichiometry="1"/>
</listOfProducts>
<kineticLaw>
<math xmlns="http://www.w3.org/1998/Math/MathML">
<ci>FLUX_VALUE</ci>
</math>
<listOfParameters>
<parameter id="LOWER_BOUND" value="0" units="mmol_per_gDW_per_hr"/>
<parameter id="UPPER_BOUND" value="999999" units="mmol_per_gDW_per_hr"/>
<parameter id="OBJECTIVE_COEFFICIENT" value="0" />
<parameter id="FLUX_VALUE" value="0" units="mmol_per_gDW_per_hr"/>
</listOfParameters>
</kineticLaw>
</reaction>
<reaction id="R_ADCPS1" name="adenosylcobinamide-phosphate synthase" reversible="false">
<notes>
<html:p>Abbreviation: R_ADCPS1</html:p>
<html:p>Synonyms: _1</html:p>
<html:p>SUBSYSTEM: Cofactor Metabolism</html:p>
<html:p>Equation: [c] : adcobhex + appl + atp --&gt; adocbi + adp + h + pi</html:p>
<html:p>Confidence Level: 2</html:p>
<html:p>AMF
EC 6.3.1.10</html:p>
<html:p>GENE ASSOCIATION: (Rv2236c)</html:p>
</notes>
<listOfReactants>
<speciesReference species="M_adcobhex_c" stoichiometry="1"/>
<speciesReference species="M_appl_c" stoichiometry="1"/>
<speciesReference species="M_atp_c" stoichiometry="1"/>
</listOfReactants>
<listOfProducts>
<speciesReference species="M_adocbi_c" stoichiometry="1"/>
<speciesReference species="M_adp_c" stoichiometry="1"/>
<speciesReference species="M_h_c" stoichiometry="1"/>
<speciesReference species="M_pi_c" stoichiometry="1"/>
</listOfProducts>
<kineticLaw>
<math xmlns="http://www.w3.org/1998/Math/MathML">
<ci>FLUX_VALUE</ci>
</math>
<listOfParameters>
<parameter id="LOWER_BOUND" value="0" units="mmol_per_gDW_per_hr"/>
<parameter id="UPPER_BOUND" value="999999" units="mmol_per_gDW_per_hr"/>
<parameter id="OBJECTIVE_COEFFICIENT" value="0" />
<parameter id="FLUX_VALUE" value="0" units="mmol_per_gDW_per_hr"/>
</listOfParameters>
</kineticLaw>
</reaction>
<reaction id="R_ADCPS2" name="adenosylcobinamide-phosphate synthase" reversible="false">
<notes>
<html:p>Abbreviation: R_ADCPS2</html:p>
<html:p>Synonyms: _1</html:p>
<html:p>SUBSYSTEM: Porphyrin Metabolism</html:p>
<html:p>Equation: [c] : adcobhex + applp + atp --&gt; adocbip + adp + h + pi</html:p>
<html:p>Confidence Level: 2</html:p>
<html:p>AMF
EC 6.3.1.10</html:p>
<html:p>GENE ASSOCIATION: (Rv0254c) or (Rv2236c)</html:p>
</notes>
<listOfReactants>
<speciesReference species="M_adcobhex_c" stoichiometry="1"/>
<speciesReference species="M_applp_c" stoichiometry="1"/>
<speciesReference species="M_atp_c" stoichiometry="1"/>
</listOfReactants>
<listOfProducts>
<speciesReference species="M_adocbip_c" stoichiometry="1"/>
<speciesReference species="M_adp_c" stoichiometry="1"/>
<speciesReference species="M_h_c" stoichiometry="1"/>
<speciesReference species="M_pi_c" stoichiometry="1"/>
</listOfProducts>
<kineticLaw>
<math xmlns="http://www.w3.org/1998/Math/MathML">
<ci>FLUX_VALUE</ci>
</math>
<listOfParameters>
<parameter id="LOWER_BOUND" value="0" units="mmol_per_gDW_per_hr"/>
<parameter id="UPPER_BOUND" value="999999" units="mmol_per_gDW_per_hr"/>
<parameter id="OBJECTIVE_COEFFICIENT" value="0" />
<parameter id="FLUX_VALUE" value="0" units="mmol_per_gDW_per_hr"/>
</listOfParameters>
</kineticLaw>
</reaction>
<reaction id="R_ADCS" name="_4-amino-4-deoxychorismate synthase" reversible="false">
<notes>
<html:p>Abbreviation: R_ADCS</html:p>
<html:p>Synonyms: _0</html:p>
<html:p>SUBSYSTEM: Folate Metabolism</html:p>
<html:p>Equation: [c] : chor + gln-L --&gt; 4adcho + glu-L</html:p>
<html:p>Confidence Level: 2</html:p>
<html:p>Not in IUBMB. No EC</html:p>
<html:p>GENE ASSOCIATION: (Rv0013 and Rv1005c)</html:p>
</notes>
<listOfReactants>
<speciesReference species="M_chor_c" stoichiometry="1"/>
<speciesReference species="M_gln_DASH_L_c" stoichiometry="1"/>
</listOfReactants>
<listOfProducts>
<speciesReference species="M_4adcho_c" stoichiometry="1"/>
<speciesReference species="M_glu_DASH_L_c" stoichiometry="1"/>
</listOfProducts>
<kineticLaw>
<math xmlns="http://www.w3.org/1998/Math/MathML">
<ci>FLUX_VALUE</ci>
</math>
<listOfParameters>
<parameter id="LOWER_BOUND" value="0" units="mmol_per_gDW_per_hr"/>
<parameter id="UPPER_BOUND" value="999999" units="mmol_per_gDW_per_hr"/>
<parameter id="OBJECTIVE_COEFFICIENT" value="0" />
<parameter id="FLUX_VALUE" value="0" units="mmol_per_gDW_per_hr"/>
</listOfParameters>
</kineticLaw>
</reaction>
<reaction id="R_ADCYRS" name="adenosylcobyric acid synthase (glutamine-hydrolysing)" reversible="false">
<notes>
<html:p>Abbreviation: R_ADCYRS</html:p>
<html:p>Synonyms: _4</html:p>
<html:p>SUBSYSTEM: Porphyrin Metabolism</html:p>
<html:p>Equation: [c] : adcobdam + (4) atp + (4) gln-L + (4) h2o --&gt; adcobhex + (4) adp + (4) glu-L + (4) h + (4) pi</html:p>
<html:p>Confidence Level: 2</html:p>
<html:p>AMF
EC 6.3.5.10</html:p>
<html:p>GENE ASSOCIATION: (Rv2848c) or (Rv0255c and Rv3713)</html:p>
</notes>
<listOfReactants>
<speciesReference species="M_adcobdam_c" stoichiometry="1"/>
<speciesReference species="M_atp_c" stoichiometry="4"/>
<speciesReference species="M_gln_DASH_L_c" stoichiometry="4"/>
<speciesReference species="M_h2o_c" stoichiometry="4"/>
</listOfReactants>
<listOfProducts>
<speciesReference species="M_adcobhex_c" stoichiometry="1"/>
<speciesReference species="M_adp_c" stoichiometry="4"/>
<speciesReference species="M_glu_DASH_L_c" stoichiometry="4"/>
<speciesReference species="M_h_c" stoichiometry="4"/>
<speciesReference species="M_pi_c" stoichiometry="4"/>
</listOfProducts>
<kineticLaw>
<math xmlns="http://www.w3.org/1998/Math/MathML">
<ci>FLUX_VALUE</ci>
</math>
<listOfParameters>
<parameter id="LOWER_BOUND" value="0" units="mmol_per_gDW_per_hr"/>
<parameter id="UPPER_BOUND" value="999999" units="mmol_per_gDW_per_hr"/>
<parameter id="OBJECTIVE_COEFFICIENT" value="0" />
<parameter id="FLUX_VALUE" value="0" units="mmol_per_gDW_per_hr"/>
</listOfParameters>
</kineticLaw>
</reaction>
<reaction id="R_ADK1" name="adenylate kinase" reversible="true">
<notes>
<html:p>Abbreviation: R_ADK1</html:p>
<html:p>Synonyms: _0</html:p>
<html:p>EC Number: 2.7.4.3</html:p>
<html:p>SUBSYSTEM: Purine Metabolism</html:p>
<html:p>Equation: [c] : amp + atp &lt;==&gt; (2) adp</html:p>
<html:p>Confidence Level: 2</html:p>
<html:p>Inorganic triphosphate can also act as donor</html:p>
<html:p>GENE ASSOCIATION: (Rv0733)</html:p>
</notes>
<listOfReactants>
<speciesReference species="M_amp_c" stoichiometry="1"/>
<speciesReference species="M_atp_c" stoichiometry="1"/>
</listOfReactants>
<listOfProducts>
<speciesReference species="M_adp_c" stoichiometry="2"/>
</listOfProducts>
<kineticLaw>
<math xmlns="http://www.w3.org/1998/Math/MathML">
<ci>FLUX_VALUE</ci>
</math>
<listOfParameters>
<parameter id="LOWER_BOUND" value="-999999" units="mmol_per_gDW_per_hr"/>
<parameter id="UPPER_BOUND" value="999999" units="mmol_per_gDW_per_hr"/>
<parameter id="OBJECTIVE_COEFFICIENT" value="0" />
<parameter id="FLUX_VALUE" value="0" units="mmol_per_gDW_per_hr"/>
</listOfParameters>
</kineticLaw>
</reaction>
<reaction id="R_ADK2" name="adenylate kinase (Inorganic triphosphate)" reversible="true">
<notes>
<html:p>Abbreviation: R_ADK2</html:p>
<html:p>Synonyms: _0</html:p>
<html:p>EC Number: 2.7.4.3</html:p>
<html:p>SUBSYSTEM: Purine Metabolism</html:p>
<html:p>Equation: [c] : amp + pppi &lt;==&gt; adp + ppi</html:p>
<html:p>Confidence Level: 2</html:p>
<html:p>Inorganic triphosphate can also act as donor</html:p>
<html:p>GENE ASSOCIATION: (Rv0733)</html:p>
</notes>
<listOfReactants>
<speciesReference species="M_amp_c" stoichiometry="1"/>
<speciesReference species="M_pppi_c" stoichiometry="1"/>
</listOfReactants>
<listOfProducts>
<speciesReference species="M_adp_c" stoichiometry="1"/>
<speciesReference species="M_ppi_c" stoichiometry="1"/>
</listOfProducts>
<kineticLaw>
<math xmlns="http://www.w3.org/1998/Math/MathML">
<ci>FLUX_VALUE</ci>
</math>
<listOfParameters>
<parameter id="LOWER_BOUND" value="-999999" units="mmol_per_gDW_per_hr"/>
<parameter id="UPPER_BOUND" value="999999" units="mmol_per_gDW_per_hr"/>
<parameter id="OBJECTIVE_COEFFICIENT" value="0" />
<parameter id="FLUX_VALUE" value="0" units="mmol_per_gDW_per_hr"/>
</listOfParameters>
</kineticLaw>
</reaction>
<reaction id="R_ADK3" name="adentylate kinase (GTP)" reversible="true">
<notes>
<html:p>Abbreviation: R_ADK3</html:p>
<html:p>Synonyms: _0</html:p>
<html:p>SUBSYSTEM: Nucleotide Sugar Metabolism</html:p>
<html:p>Equation: [c] : amp + gtp &lt;==&gt; adp + gdp</html:p>
<html:p>Confidence Level: 2</html:p>
<html:p>JLR</html:p>
<html:p>GENE ASSOCIATION: (Rv0733)</html:p>
</notes>
<listOfReactants>
<speciesReference species="M_amp_c" stoichiometry="1"/>
<speciesReference species="M_gtp_c" stoichiometry="1"/>
</listOfReactants>
<listOfProducts>
<speciesReference species="M_adp_c" stoichiometry="1"/>
<speciesReference species="M_gdp_c" stoichiometry="1"/>
</listOfProducts>
<kineticLaw>
<math xmlns="http://www.w3.org/1998/Math/MathML">
<ci>FLUX_VALUE</ci>
</math>
<listOfParameters>
<parameter id="LOWER_BOUND" value="-999999" units="mmol_per_gDW_per_hr"/>
<parameter id="UPPER_BOUND" value="999999" units="mmol_per_gDW_per_hr"/>
<parameter id="OBJECTIVE_COEFFICIENT" value="0" />
<parameter id="FLUX_VALUE" value="0" units="mmol_per_gDW_per_hr"/>
</listOfParameters>
</kineticLaw>
</reaction>
<reaction id="R_ADK4" name="adentylate kinase (ITP)" reversible="true">
<notes>
<html:p>Abbreviation: R_ADK4</html:p>
<html:p>Synonyms: _0</html:p>
<html:p>SUBSYSTEM: Nucleotide Sugar Metabolism</html:p>
<html:p>Equation: [c] : amp + itp &lt;==&gt; adp + idp</html:p>
<html:p>Confidence Level: 2</html:p>
<html:p>JLR</html:p>
<html:p>GENE ASSOCIATION: (Rv0733)</html:p>
</notes>
<listOfReactants>
<speciesReference species="M_amp_c" stoichiometry="1"/>
<speciesReference species="M_itp_c" stoichiometry="1"/>
</listOfReactants>
<listOfProducts>
<speciesReference species="M_adp_c" stoichiometry="1"/>
<speciesReference species="M_idp_c" stoichiometry="1"/>
</listOfProducts>
<kineticLaw>
<math xmlns="http://www.w3.org/1998/Math/MathML">
<ci>FLUX_VALUE</ci>
</math>
<listOfParameters>
<parameter id="LOWER_BOUND" value="-999999" units="mmol_per_gDW_per_hr"/>
<parameter id="UPPER_BOUND" value="999999" units="mmol_per_gDW_per_hr"/>
<parameter id="OBJECTIVE_COEFFICIENT" value="0" />
<parameter id="FLUX_VALUE" value="0" units="mmol_per_gDW_per_hr"/>
</listOfParameters>
</kineticLaw>
</reaction>
<reaction id="R_ADMDCr" name="Adenosylmethionine decarboxylase" reversible="true">
<notes>
<html:p>Abbreviation: R_ADMDCr</html:p>
<html:p>Synonyms: _0</html:p>
<html:p>EC Number: 4.1.1.50</html:p>
<html:p>SUBSYSTEM: Methionine Metabolism</html:p>
<html:p>Equation: [c] : amet + h &lt;==&gt; ametam + co2</html:p>
<html:p>Confidence Level: 2</html:p>
<html:p>JLR- added reversible form of ADMDC</html:p>
<html:p>GENE ASSOCIATION: </html:p>
</notes>
<listOfReactants>
<speciesReference species="M_amet_c" stoichiometry="1"/>
<speciesReference species="M_h_c" stoichiometry="1"/>
</listOfReactants>
<listOfProducts>
<speciesReference species="M_ametam_c" stoichiometry="1"/>
<speciesReference species="M_co2_c" stoichiometry="1"/>
</listOfProducts>
<kineticLaw>
<math xmlns="http://www.w3.org/1998/Math/MathML">
<ci>FLUX_VALUE</ci>
</math>
<listOfParameters>
<parameter id="LOWER_BOUND" value="-999999" units="mmol_per_gDW_per_hr"/>
<parameter id="UPPER_BOUND" value="999999" units="mmol_per_gDW_per_hr"/>
<parameter id="OBJECTIVE_COEFFICIENT" value="0" />
<parameter id="FLUX_VALUE" value="0" units="mmol_per_gDW_per_hr"/>
</listOfParameters>
</kineticLaw>
</reaction>
<reaction id="R_ADNCYC" name="adenylate cyclase" reversible="false">
<notes>
<html:p>Abbreviation: R_ADNCYC</html:p>
<html:p>Synonyms: _3</html:p>
<html:p>EC Number: 4.6.1.1</html:p>
<html:p>SUBSYSTEM: Purine Metabolism</html:p>
<html:p>Equation: [c] : atp --&gt; camp + ppi</html:p>
<html:p>Confidence Level: 4</html:p>
<html:p>JLR</html:p>
<html:p>GENE ASSOCIATION: (Rv1264 or Rv1320c and Rv1319c and Rv1318c or Rv1647 or Rv1625c) or (Rv2435c)</html:p>
</notes>
<listOfReactants>
<speciesReference species="M_atp_c" stoichiometry="1"/>
</listOfReactants>
<listOfProducts>
<speciesReference species="M_camp_c" stoichiometry="1"/>
<speciesReference species="M_ppi_c" stoichiometry="1"/>
</listOfProducts>
<kineticLaw>
<math xmlns="http://www.w3.org/1998/Math/MathML">
<ci>FLUX_VALUE</ci>
</math>
<listOfParameters>
<parameter id="LOWER_BOUND" value="0" units="mmol_per_gDW_per_hr"/>
<parameter id="UPPER_BOUND" value="999999" units="mmol_per_gDW_per_hr"/>
<parameter id="OBJECTIVE_COEFFICIENT" value="0" />
<parameter id="FLUX_VALUE" value="0" units="mmol_per_gDW_per_hr"/>
</listOfParameters>
</kineticLaw>
</reaction>
<reaction id="R_ADNK1" name="adenosine kinase" reversible="false">
<notes>
<html:p>Abbreviation: R_ADNK1</html:p>
<html:p>Synonyms: _0</html:p>
<html:p>EC Number: 2.7.1.20</html:p>
<html:p>SUBSYSTEM: Nucleotide Sugar Metabolism</html:p>
<html:p>Equation: [c] : adn + atp --&gt; adp + amp + h</html:p>
<html:p>Confidence Level: 4</html:p>
<html:p>_2-Aminoadenosine can also act as acceptor</html:p>
<html:p>GENE ASSOCIATION: (Rv2202c)</html:p>
</notes>
<listOfReactants>
<speciesReference species="M_adn_c" stoichiometry="1"/>
<speciesReference species="M_atp_c" stoichiometry="1"/>
</listOfReactants>
<listOfProducts>
<speciesReference species="M_adp_c" stoichiometry="1"/>
<speciesReference species="M_amp_c" stoichiometry="1"/>
<speciesReference species="M_h_c" stoichiometry="1"/>
</listOfProducts>
<kineticLaw>
<math xmlns="http://www.w3.org/1998/Math/MathML">
<ci>FLUX_VALUE</ci>
</math>
<listOfParameters>
<parameter id="LOWER_BOUND" value="0" units="mmol_per_gDW_per_hr"/>
<parameter id="UPPER_BOUND" value="999999" units="mmol_per_gDW_per_hr"/>
<parameter id="OBJECTIVE_COEFFICIENT" value="0" />
<parameter id="FLUX_VALUE" value="0" units="mmol_per_gDW_per_hr"/>
</listOfParameters>
</kineticLaw>
</reaction>
<reaction id="R_ADNK3" name="adenosine kinase" reversible="false">
<notes>
<html:p>Abbreviation: R_ADNK3</html:p>
<html:p>Synonyms: _0</html:p>
<html:p>SUBSYSTEM: Nucleotide Sugar Metabolism</html:p>
<html:p>Equation: [c] : adn + gtp --&gt; amp + gdp + h</html:p>
<html:p>Confidence Level: 4</html:p>
<html:p>in Mtb dGTP and GTP can act as phosphate donors (higher affinity)
PMID: 14594827
NJ</html:p>
<html:p>GENE ASSOCIATION: (Rv2202c)</html:p>
</notes>
<listOfReactants>
<speciesReference species="M_adn_c" stoichiometry="1"/>
<speciesReference species="M_gtp_c" stoichiometry="1"/>
</listOfReactants>
<listOfProducts>
<speciesReference species="M_amp_c" stoichiometry="1"/>
<speciesReference species="M_gdp_c" stoichiometry="1"/>
<speciesReference species="M_h_c" stoichiometry="1"/>
</listOfProducts>
<kineticLaw>
<math xmlns="http://www.w3.org/1998/Math/MathML">
<ci>FLUX_VALUE</ci>
</math>
<listOfParameters>
<parameter id="LOWER_BOUND" value="0" units="mmol_per_gDW_per_hr"/>
<parameter id="UPPER_BOUND" value="999999" units="mmol_per_gDW_per_hr"/>
<parameter id="OBJECTIVE_COEFFICIENT" value="0" />
<parameter id="FLUX_VALUE" value="0" units="mmol_per_gDW_per_hr"/>
</listOfParameters>
</kineticLaw>
</reaction>
<reaction id="R_ADNK4" name="adenosine kinase" reversible="false">
<notes>
<html:p>Abbreviation: R_ADNK4</html:p>
<html:p>Synonyms: _0</html:p>
<html:p>SUBSYSTEM: Nucleotide Sugar Metabolism</html:p>
<html:p>Equation: [c] : adn + dgtp --&gt; amp + dgdp + h</html:p>
<html:p>Confidence Level: 4</html:p>
<html:p>in Mtb dGTP and GTP can act as phosphate donors (higher affinity)
PMID: 14594827
NJ</html:p>
<html:p>GENE ASSOCIATION: (Rv2202c)</html:p>
</notes>
<listOfReactants>
<speciesReference species="M_adn_c" stoichiometry="1"/>
<speciesReference species="M_dgtp_c" stoichiometry="1"/>
</listOfReactants>
<listOfProducts>
<speciesReference species="M_amp_c" stoichiometry="1"/>
<speciesReference species="M_dgdp_c" stoichiometry="1"/>
<speciesReference species="M_h_c" stoichiometry="1"/>
</listOfProducts>
<kineticLaw>
<math xmlns="http://www.w3.org/1998/Math/MathML">
<ci>FLUX_VALUE</ci>
</math>
<listOfParameters>
<parameter id="LOWER_BOUND" value="0" units="mmol_per_gDW_per_hr"/>
<parameter id="UPPER_BOUND" value="999999" units="mmol_per_gDW_per_hr"/>
<parameter id="OBJECTIVE_COEFFICIENT" value="0" />
<parameter id="FLUX_VALUE" value="0" units="mmol_per_gDW_per_hr"/>
</listOfParameters>
</kineticLaw>
</reaction>
<reaction id="R_ADOCBIK" name="Adenosyl cobinamide kinase" reversible="false">
<notes>
<html:p>Abbreviation: R_ADOCBIK</html:p>
<html:p>Synonyms: _0</html:p>
<html:p>SUBSYSTEM: Porphyrin Metabolism</html:p>
<html:p>Equation: [c] : adocbi + atp --&gt; adocbip + adp + h</html:p>
<html:p>Confidence Level: 2</html:p>
<html:p>JLR (Kegg Rxn R05221)
EC 2.7.1.156</html:p>
<html:p>GENE ASSOCIATION: (Rv0254c)</html:p>
</notes>
<listOfReactants>
<speciesReference species="M_adocbi_c" stoichiometry="1"/>
<speciesReference species="M_atp_c" stoichiometry="1"/>
</listOfReactants>
<listOfProducts>
<speciesReference species="M_adocbip_c" stoichiometry="1"/>
<speciesReference species="M_adp_c" stoichiometry="1"/>
<speciesReference species="M_h_c" stoichiometry="1"/>
</listOfProducts>
<kineticLaw>
<math xmlns="http://www.w3.org/1998/Math/MathML">
<ci>FLUX_VALUE</ci>
</math>
<listOfParameters>
<parameter id="LOWER_BOUND" value="0" units="mmol_per_gDW_per_hr"/>
<parameter id="UPPER_BOUND" value="999999" units="mmol_per_gDW_per_hr"/>
<parameter id="OBJECTIVE_COEFFICIENT" value="0" />
<parameter id="FLUX_VALUE" value="0" units="mmol_per_gDW_per_hr"/>
</listOfParameters>
</kineticLaw>
</reaction>
<reaction id="R_ADOCBLS" name="Adenosylcobalamin 5&apos;-phosphate synthase" reversible="false">
<notes>
<html:p>Abbreviation: R_ADOCBLS</html:p>
<html:p>Synonyms: _0</html:p>
<html:p>SUBSYSTEM: Porphyrin Metabolism</html:p>
<html:p>Equation: [c] : agdpcbi + rdmbzi --&gt; adocbl + gmp + h</html:p>
<html:p>Confidence Level: 2</html:p>
<html:p>JLR (Kegg RXN R05223)
EC 2.7.8.26</html:p>
<html:p>GENE ASSOCIATION: (Rv2208)</html:p>
</notes>
<listOfReactants>
<speciesReference species="M_agdpcbi_c" stoichiometry="1"/>
<speciesReference species="M_rdmbzi_c" stoichiometry="1"/>
</listOfReactants>
<listOfProducts>
<speciesReference species="M_adocbl_c" stoichiometry="1"/>
<speciesReference species="M_gmp_c" stoichiometry="1"/>
<speciesReference species="M_h_c" stoichiometry="1"/>
</listOfProducts>
<kineticLaw>
<math xmlns="http://www.w3.org/1998/Math/MathML">
<ci>FLUX_VALUE</ci>
</math>
<listOfParameters>
<parameter id="LOWER_BOUND" value="0" units="mmol_per_gDW_per_hr"/>
<parameter id="UPPER_BOUND" value="999999" units="mmol_per_gDW_per_hr"/>
<parameter id="OBJECTIVE_COEFFICIENT" value="0" />
<parameter id="FLUX_VALUE" value="0" units="mmol_per_gDW_per_hr"/>
</listOfParameters>
</kineticLaw>
</reaction>
<reaction id="R_ADPT" name="adenine phosphoribosyltransferase" reversible="false">
<notes>
<html:p>Abbreviation: R_ADPT</html:p>
<html:p>Synonyms: _0</html:p>
<html:p>EC Number: 2.4.2.7</html:p>
<html:p>SUBSYSTEM: Purine Metabolism</html:p>
<html:p>Equation: [c] : ade + prpp --&gt; amp + ppi</html:p>
<html:p>Confidence Level: 2</html:p>
<html:p>GENE ASSOCIATION: (Rv2584c)</html:p>
</notes>
<listOfReactants>
<speciesReference species="M_ade_c" stoichiometry="1"/>
<speciesReference species="M_prpp_c" stoichiometry="1"/>
</listOfReactants>
<listOfProducts>
<speciesReference species="M_amp_c" stoichiometry="1"/>
<speciesReference species="M_ppi_c" stoichiometry="1"/>
</listOfProducts>
<kineticLaw>
<math xmlns="http://www.w3.org/1998/Math/MathML">
<ci>FLUX_VALUE</ci>
</math>
<listOfParameters>
<parameter id="LOWER_BOUND" value="0" units="mmol_per_gDW_per_hr"/>
<parameter id="UPPER_BOUND" value="999999" units="mmol_per_gDW_per_hr"/>
<parameter id="OBJECTIVE_COEFFICIENT" value="0" />
<parameter id="FLUX_VALUE" value="0" units="mmol_per_gDW_per_hr"/>
</listOfParameters>
</kineticLaw>
</reaction>
<reaction id="R_ADSK" name="adenylyl-sulfate kinase" reversible="false">
<notes>
<html:p>Abbreviation: R_ADSK</html:p>
<html:p>Synonyms: _0</html:p>
<html:p>EC Number: 2.7.1.25</html:p>
<html:p>SUBSYSTEM: Purine Metabolism</html:p>
<html:p>Equation: [c] : aps + atp --&gt; adp + h + paps</html:p>
<html:p>Confidence Level: 2</html:p>
<html:p>GENE ASSOCIATION: (Rv1286 and Rv1285)</html:p>
</notes>
<listOfReactants>
<speciesReference species="M_aps_c" stoichiometry="1"/>
<speciesReference species="M_atp_c" stoichiometry="1"/>
</listOfReactants>
<listOfProducts>
<speciesReference species="M_adp_c" stoichiometry="1"/>
<speciesReference species="M_h_c" stoichiometry="1"/>
<speciesReference species="M_paps_c" stoichiometry="1"/>
</listOfProducts>
<kineticLaw>
<math xmlns="http://www.w3.org/1998/Math/MathML">
<ci>FLUX_VALUE</ci>
</math>
<listOfParameters>
<parameter id="LOWER_BOUND" value="0" units="mmol_per_gDW_per_hr"/>
<parameter id="UPPER_BOUND" value="999999" units="mmol_per_gDW_per_hr"/>
<parameter id="OBJECTIVE_COEFFICIENT" value="0" />
<parameter id="FLUX_VALUE" value="0" units="mmol_per_gDW_per_hr"/>
</listOfParameters>
</kineticLaw>
</reaction>
<reaction id="R_ADSL1r" name="adenylsuccinate lyase" reversible="true">
<notes>
<html:p>Abbreviation: R_ADSL1r</html:p>
<html:p>Synonyms: _0</html:p>
<html:p>EC Number: 4.3.2.2</html:p>
<html:p>SUBSYSTEM: Purine Metabolism</html:p>
<html:p>Equation: [c] : dcamp &lt;==&gt; amp + fum</html:p>
<html:p>Confidence Level: 2</html:p>
<html:p>JLR- added reversible form of ADSL1</html:p>
<html:p>GENE ASSOCIATION: (Rv0777 or Rv0777) or (Rv0777 or Rv0777)</html:p>
</notes>
<listOfReactants>
<speciesReference species="M_dcamp_c" stoichiometry="1"/>
</listOfReactants>
<listOfProducts>
<speciesReference species="M_amp_c" stoichiometry="1"/>
<speciesReference species="M_fum_c" stoichiometry="1"/>
</listOfProducts>
<kineticLaw>
<math xmlns="http://www.w3.org/1998/Math/MathML">
<ci>FLUX_VALUE</ci>
</math>
<listOfParameters>
<parameter id="LOWER_BOUND" value="-999999" units="mmol_per_gDW_per_hr"/>
<parameter id="UPPER_BOUND" value="999999" units="mmol_per_gDW_per_hr"/>
<parameter id="OBJECTIVE_COEFFICIENT" value="0" />
<parameter id="FLUX_VALUE" value="0" units="mmol_per_gDW_per_hr"/>
</listOfParameters>
</kineticLaw>
</reaction>
<reaction id="R_ADSL2r" name="adenylosuccinate lyase" reversible="true">
<notes>
<html:p>Abbreviation: R_ADSL2r</html:p>
<html:p>Synonyms: _0</html:p>
<html:p>EC Number: 4.3.2.2</html:p>
<html:p>SUBSYSTEM: Purine Metabolism</html:p>
<html:p>Equation: [c] : 25aics &lt;==&gt; aicar + fum</html:p>
<html:p>Confidence Level: 2</html:p>
<html:p>JLR- added reversible form of ADSL2</html:p>
<html:p>GENE ASSOCIATION: (Rv0777 or Rv0777) or (Rv0777 or Rv0777)</html:p>
</notes>
<listOfReactants>
<speciesReference species="M_25aics_c" stoichiometry="1"/>
</listOfReactants>
<listOfProducts>
<speciesReference species="M_aicar_c" stoichiometry="1"/>
<speciesReference species="M_fum_c" stoichiometry="1"/>
</listOfProducts>
<kineticLaw>
<math xmlns="http://www.w3.org/1998/Math/MathML">
<ci>FLUX_VALUE</ci>
</math>
<listOfParameters>
<parameter id="LOWER_BOUND" value="-999999" units="mmol_per_gDW_per_hr"/>
<parameter id="UPPER_BOUND" value="999999" units="mmol_per_gDW_per_hr"/>
<parameter id="OBJECTIVE_COEFFICIENT" value="0" />
<parameter id="FLUX_VALUE" value="0" units="mmol_per_gDW_per_hr"/>
</listOfParameters>
</kineticLaw>
</reaction>
<reaction id="R_ADSS" name="adenylosuccinate synthase" reversible="false">
<notes>
<html:p>Abbreviation: R_ADSS</html:p>
<html:p>Synonyms: _0</html:p>
<html:p>EC Number: 6.3.4.4</html:p>
<html:p>SUBSYSTEM: Purine Metabolism</html:p>
<html:p>Equation: [c] : asp-L + gtp + imp --&gt; dcamp + gdp + (2) h + pi</html:p>
<html:p>Confidence Level: 2</html:p>
<html:p>GENE ASSOCIATION: (Rv0357c)</html:p>
</notes>
<listOfReactants>
<speciesReference species="M_asp_DASH_L_c" stoichiometry="1"/>
<speciesReference species="M_gtp_c" stoichiometry="1"/>
<speciesReference species="M_imp_c" stoichiometry="1"/>
</listOfReactants>
<listOfProducts>
<speciesReference species="M_dcamp_c" stoichiometry="1"/>
<speciesReference species="M_gdp_c" stoichiometry="1"/>
<speciesReference species="M_h_c" stoichiometry="2"/>
<speciesReference species="M_pi_c" stoichiometry="1"/>
</listOfProducts>
<kineticLaw>
<math xmlns="http://www.w3.org/1998/Math/MathML">
<ci>FLUX_VALUE</ci>
</math>
<listOfParameters>
<parameter id="LOWER_BOUND" value="0" units="mmol_per_gDW_per_hr"/>
<parameter id="UPPER_BOUND" value="999999" units="mmol_per_gDW_per_hr"/>
<parameter id="OBJECTIVE_COEFFICIENT" value="0" />
<parameter id="FLUX_VALUE" value="0" units="mmol_per_gDW_per_hr"/>
</listOfParameters>
</kineticLaw>
</reaction>
<reaction id="R_AFE" name="arabinofuranosyl extension (M tb)" reversible="false">
<notes>
<html:p>Abbreviation: R_AFE</html:p>
<html:p>Synonyms: _0</html:p>
<html:p>SUBSYSTEM: Membrane Metabolism</html:p>
<html:p>Equation: [c] : agalfragund + arabinan --&gt; arabinanagalfragund + h2o</html:p>
<html:p>Confidence Level: 4</html:p>
<html:p>This is a lumped reaction involving the emb locus (PMID: 9142129), details of the reaction are not well known. Recently it has been shown that the AftA locus &amp;apos;primes&amp;apos; the araf extension (see AFTA) (PMID: 16595677), other sources imply that extension of ARaf residues ccurs while bound to the polyprenyl core (PMID: 11555614, Cole et al text Tuberculosis and the tubercle bacillus)
NJ</html:p>
<html:p>GENE ASSOCIATION: (Rv3794 and Rv3795 and Rv3793)</html:p>
</notes>
<listOfReactants>
<speciesReference species="M_agalfragund_c" stoichiometry="1"/>
<speciesReference species="M_arabinan_c" stoichiometry="1"/>
</listOfReactants>
<listOfProducts>
<speciesReference species="M_arabinanagalfragund_c" stoichiometry="1"/>
<speciesReference species="M_h2o_c" stoichiometry="1"/>
</listOfProducts>
<kineticLaw>
<math xmlns="http://www.w3.org/1998/Math/MathML">
<ci>FLUX_VALUE</ci>
</math>
<listOfParameters>
<parameter id="LOWER_BOUND" value="0" units="mmol_per_gDW_per_hr"/>
<parameter id="UPPER_BOUND" value="999999" units="mmol_per_gDW_per_hr"/>
<parameter id="OBJECTIVE_COEFFICIENT" value="0" />
<parameter id="FLUX_VALUE" value="0" units="mmol_per_gDW_per_hr"/>
</listOfParameters>
</kineticLaw>
</reaction>
<reaction id="R_AFTA" name="arabinofuranosyl transferase (M tb)" reversible="false">
<notes>
<html:p>Abbreviation: R_AFTA</html:p>
<html:p>Synonyms: _0</html:p>
<html:p>SUBSYSTEM: Membrane Metabolism</html:p>
<html:p>Equation: [c] : decda_tb + galfragund --&gt; agalfragund + decd_tb</html:p>
<html:p>Confidence Level: 4</html:p>
<html:p>see PMID: 16595677 and cole et al text (Tuberculosis and the tubercle bacillus) for more details
Priming reaction for subsequent addition of arabinan
NJ</html:p>
<html:p>GENE ASSOCIATION: (Rv3792)</html:p>
</notes>
<listOfReactants>
<speciesReference species="M_decda_tb_c" stoichiometry="1"/>
<speciesReference species="M_galfragund_c" stoichiometry="1"/>
</listOfReactants>
<listOfProducts>
<speciesReference species="M_agalfragund_c" stoichiometry="1"/>
<speciesReference species="M_decd_tb_c" stoichiometry="1"/>
</listOfProducts>
<kineticLaw>
<math xmlns="http://www.w3.org/1998/Math/MathML">
<ci>FLUX_VALUE</ci>
</math>
<listOfParameters>
<parameter id="LOWER_BOUND" value="0" units="mmol_per_gDW_per_hr"/>
<parameter id="UPPER_BOUND" value="999999" units="mmol_per_gDW_per_hr"/>
<parameter id="OBJECTIVE_COEFFICIENT" value="0" />
<parameter id="FLUX_VALUE" value="0" units="mmol_per_gDW_per_hr"/>
</listOfParameters>
</kineticLaw>
</reaction>
<reaction id="R_AGDC" name="N-acetylglucosamine-6-phosphate deacetylase" reversible="false">
<notes>
<html:p>Abbreviation: R_AGDC</html:p>
<html:p>Synonyms: _0</html:p>
<html:p>EC Number: 3.5.1.25</html:p>
<html:p>SUBSYSTEM: Sugar Metabolism</html:p>
<html:p>Equation: [c] : acgam6p + h2o --&gt; ac + gam6p</html:p>
<html:p>Confidence Level: 2</html:p>
<html:p>acetylglucosamine phosphate deacetylase; 
acetylaminodeoxyglucosephosphate acetylhydrolase; 
2-acetamido-2-deoxy-D-glucose-6-phosphate amidohydrolase</html:p>
<html:p>GENE ASSOCIATION: (Rv3332)</html:p>
</notes>
<listOfReactants>
<speciesReference species="M_acgam6p_c" stoichiometry="1"/>
<speciesReference species="M_h2o_c" stoichiometry="1"/>
</listOfReactants>
<listOfProducts>
<speciesReference species="M_ac_c" stoichiometry="1"/>
<speciesReference species="M_gam6p_c" stoichiometry="1"/>
</listOfProducts>
<kineticLaw>
<math xmlns="http://www.w3.org/1998/Math/MathML">
<ci>FLUX_VALUE</ci>
</math>
<listOfParameters>
<parameter id="LOWER_BOUND" value="0" units="mmol_per_gDW_per_hr"/>
<parameter id="UPPER_BOUND" value="999999" units="mmol_per_gDW_per_hr"/>
<parameter id="OBJECTIVE_COEFFICIENT" value="0" />
<parameter id="FLUX_VALUE" value="0" units="mmol_per_gDW_per_hr"/>
</listOfParameters>
</kineticLaw>
</reaction>
<reaction id="R_AGMT" name="agmatinase" reversible="false">
<notes>
<html:p>Abbreviation: R_AGMT</html:p>
<html:p>Synonyms: _0</html:p>
<html:p>EC Number: 3.5.3.11</html:p>
<html:p>SUBSYSTEM: Glutamate Metabolism</html:p>
<html:p>Equation: [c] : agm + h2o --&gt; ptrc + urea</html:p>
<html:p>Confidence Level: 1</html:p>
<html:p>GENE ASSOCIATION: </html:p>
</notes>
<listOfReactants>
<speciesReference species="M_agm_c" stoichiometry="1"/>
<speciesReference species="M_h2o_c" stoichiometry="1"/>
</listOfReactants>
<listOfProducts>
<speciesReference species="M_ptrc_c" stoichiometry="1"/>
<speciesReference species="M_urea_c" stoichiometry="1"/>
</listOfProducts>
<kineticLaw>
<math xmlns="http://www.w3.org/1998/Math/MathML">
<ci>FLUX_VALUE</ci>
</math>
<listOfParameters>
<parameter id="LOWER_BOUND" value="0" units="mmol_per_gDW_per_hr"/>
<parameter id="UPPER_BOUND" value="999999" units="mmol_per_gDW_per_hr"/>
<parameter id="OBJECTIVE_COEFFICIENT" value="0" />
<parameter id="FLUX_VALUE" value="0" units="mmol_per_gDW_per_hr"/>
</listOfParameters>
</kineticLaw>
</reaction>
<reaction id="R_AGPAT160" name="_1-hexadecanoyl-sn-glycerol 3-phosphate O-acyltransferase (n-C16:0)" reversible="false">
<notes>
<html:p>Abbreviation: R_AGPAT160</html:p>
<html:p>Synonyms: _7</html:p>
<html:p>EC Number: 2.3.1.51</html:p>
<html:p>SUBSYSTEM: Fatty Acid Metabolism</html:p>
<html:p>Equation: [c] : 1hdecg3p + palmACP --&gt; ACP + pa160</html:p>
<html:p>Confidence Level: 2</html:p>
<html:p>AMF</html:p>
<html:p>GENE ASSOCIATION: (Rv2182c) or (Rv2483c)</html:p>
</notes>
<listOfReactants>
<speciesReference species="M_1hdecg3p_c" stoichiometry="1"/>
<speciesReference species="M_palmACP_c" stoichiometry="1"/>
</listOfReactants>
<listOfProducts>
<speciesReference species="M_ACP_c" stoichiometry="1"/>
<speciesReference species="M_pa160_c" stoichiometry="1"/>
</listOfProducts>
<kineticLaw>
<math xmlns="http://www.w3.org/1998/Math/MathML">
<ci>FLUX_VALUE</ci>
</math>
<listOfParameters>
<parameter id="LOWER_BOUND" value="0" units="mmol_per_gDW_per_hr"/>
<parameter id="UPPER_BOUND" value="999999" units="mmol_per_gDW_per_hr"/>
<parameter id="OBJECTIVE_COEFFICIENT" value="0" />
<parameter id="FLUX_VALUE" value="0" units="mmol_per_gDW_per_hr"/>
</listOfParameters>
</kineticLaw>
</reaction>
<reaction id="R_AGPAT160190" name="_1-hexadecanoyl-sn-glycerol 3-phosphate O-acyltransferase" reversible="false">
<notes>
<html:p>Abbreviation: R_AGPAT160190</html:p>
<html:p>Synonyms: _7</html:p>
<html:p>EC Number: 2.3.1.51</html:p>
<html:p>SUBSYSTEM: Fatty Acid Metabolism</html:p>
<html:p>Equation: [c] : 1hdecg3p + mstrACP --&gt; ACP + pa160190</html:p>
<html:p>Confidence Level: 2</html:p>
<html:p>adapted from AMF
addition of 10 methyl stearic acid
NJ</html:p>
<html:p>GENE ASSOCIATION: (Rv2182c) or (Rv2483c)</html:p>
</notes>
<listOfReactants>
<speciesReference species="M_1hdecg3p_c" stoichiometry="1"/>
<speciesReference species="M_mstrACP_c" stoichiometry="1"/>
</listOfReactants>
<listOfProducts>
<speciesReference species="M_ACP_c" stoichiometry="1"/>
<speciesReference species="M_pa160190_c" stoichiometry="1"/>
</listOfProducts>
<kineticLaw>
<math xmlns="http://www.w3.org/1998/Math/MathML">
<ci>FLUX_VALUE</ci>
</math>
<listOfParameters>
<parameter id="LOWER_BOUND" value="0" units="mmol_per_gDW_per_hr"/>
<parameter id="UPPER_BOUND" value="999999" units="mmol_per_gDW_per_hr"/>
<parameter id="OBJECTIVE_COEFFICIENT" value="0" />
<parameter id="FLUX_VALUE" value="0" units="mmol_per_gDW_per_hr"/>
</listOfParameters>
</kineticLaw>
</reaction>
<reaction id="R_AGPAT190" name="_1-hexadecanoyl-sn-glycerol 3-phosphate O-acyltransferase" reversible="false">
<notes>
<html:p>Abbreviation: R_AGPAT190</html:p>
<html:p>Synonyms: _7</html:p>
<html:p>EC Number: 2.3.1.51</html:p>
<html:p>SUBSYSTEM: Fatty Acid Metabolism</html:p>
<html:p>Equation: [c] : 1msg3p + mstrACP --&gt; ACP + pa190190</html:p>
<html:p>Confidence Level: 2</html:p>
<html:p>fatty acyl group 1: 10-methyl stearate (tuberculostearic acid) - 10m C18:0
fatty acyl group 2: 10-methyl stearate (tuberculostearic acid) - 10m C18:0
for Mtb
NJ</html:p>
<html:p>GENE ASSOCIATION: (Rv2483c) or (Rv2182c)</html:p>
</notes>
<listOfReactants>
<speciesReference species="M_1msg3p_c" stoichiometry="1"/>
<speciesReference species="M_mstrACP_c" stoichiometry="1"/>
</listOfReactants>
<listOfProducts>
<speciesReference species="M_ACP_c" stoichiometry="1"/>
<speciesReference species="M_pa190190_c" stoichiometry="1"/>
</listOfProducts>
<kineticLaw>
<math xmlns="http://www.w3.org/1998/Math/MathML">
<ci>FLUX_VALUE</ci>
</math>
<listOfParameters>
<parameter id="LOWER_BOUND" value="0" units="mmol_per_gDW_per_hr"/>
<parameter id="UPPER_BOUND" value="999999" units="mmol_per_gDW_per_hr"/>
<parameter id="OBJECTIVE_COEFFICIENT" value="0" />
<parameter id="FLUX_VALUE" value="0" units="mmol_per_gDW_per_hr"/>
</listOfParameters>
</kineticLaw>
</reaction>
<reaction id="R_AGPR" name="N-acetyl-g-glutamyl-phosphate reductase" reversible="true">
<notes>
<html:p>Abbreviation: R_AGPR</html:p>
<html:p>Synonyms: _0</html:p>
<html:p>EC Number: 1.2.1.38</html:p>
<html:p>SUBSYSTEM: Urea Cycle</html:p>
<html:p>Equation: [c] : acg5sa + nadp + pi &lt;==&gt; acg5p + h + nadph</html:p>
<html:p>Confidence Level: 2</html:p>
<html:p>GENE ASSOCIATION: (Rv1652)</html:p>
</notes>
<listOfReactants>
<speciesReference species="M_acg5sa_c" stoichiometry="1"/>
<speciesReference species="M_nadp_c" stoichiometry="1"/>
<speciesReference species="M_pi_c" stoichiometry="1"/>
</listOfReactants>
<listOfProducts>
<speciesReference species="M_acg5p_c" stoichiometry="1"/>
<speciesReference species="M_h_c" stoichiometry="1"/>
<speciesReference species="M_nadph_c" stoichiometry="1"/>
</listOfProducts>
<kineticLaw>
<math xmlns="http://www.w3.org/1998/Math/MathML">
<ci>FLUX_VALUE</ci>
</math>
<listOfParameters>
<parameter id="LOWER_BOUND" value="-999999" units="mmol_per_gDW_per_hr"/>
<parameter id="UPPER_BOUND" value="999999" units="mmol_per_gDW_per_hr"/>
<parameter id="OBJECTIVE_COEFFICIENT" value="0" />
<parameter id="FLUX_VALUE" value="0" units="mmol_per_gDW_per_hr"/>
</listOfParameters>
</kineticLaw>
</reaction>
<reaction id="R_AHC" name="adenosylhomocysteinase" reversible="true">
<notes>
<html:p>Abbreviation: R_AHC</html:p>
<html:p>Synonyms: _0</html:p>
<html:p>EC Number: 3.3.1.1</html:p>
<html:p>SUBSYSTEM: Methionine Metabolism</html:p>
<html:p>Equation: [c] : ahcys + h2o &lt;==&gt; adn + hcys-L</html:p>
<html:p>Confidence Level: 2</html:p>
<html:p>GENE ASSOCIATION: (Rv3248c)</html:p>
</notes>
<listOfReactants>
<speciesReference species="M_ahcys_c" stoichiometry="1"/>
<speciesReference species="M_h2o_c" stoichiometry="1"/>
</listOfReactants>
<listOfProducts>
<speciesReference species="M_adn_c" stoichiometry="1"/>
<speciesReference species="M_hcys_DASH_L_c" stoichiometry="1"/>
</listOfProducts>
<kineticLaw>
<math xmlns="http://www.w3.org/1998/Math/MathML">
<ci>FLUX_VALUE</ci>
</math>
<listOfParameters>
<parameter id="LOWER_BOUND" value="-999999" units="mmol_per_gDW_per_hr"/>
<parameter id="UPPER_BOUND" value="999999" units="mmol_per_gDW_per_hr"/>
<parameter id="OBJECTIVE_COEFFICIENT" value="0" />
<parameter id="FLUX_VALUE" value="0" units="mmol_per_gDW_per_hr"/>
</listOfParameters>
</kineticLaw>
</reaction>
<reaction id="R_AHCYSNS" name="S-adenosylhomocysteine nucleosidase" reversible="false">
<notes>
<html:p>Abbreviation: R_AHCYSNS</html:p>
<html:p>Synonyms: _6</html:p>
<html:p>EC Number: 3.2.2.9</html:p>
<html:p>SUBSYSTEM: Methionine Metabolism</html:p>
<html:p>Equation: [c] : ahcys + h2o --&gt; ade + rhcys</html:p>
<html:p>Confidence Level: 2</html:p>
<html:p>JLR
</html:p>
<html:p>GENE ASSOCIATION: (Rv0091)</html:p>
</notes>
<listOfReactants>
<speciesReference species="M_ahcys_c" stoichiometry="1"/>
<speciesReference species="M_h2o_c" stoichiometry="1"/>
</listOfReactants>
<listOfProducts>
<speciesReference species="M_ade_c" stoichiometry="1"/>
<speciesReference species="M_rhcys_c" stoichiometry="1"/>
</listOfProducts>
<kineticLaw>
<math xmlns="http://www.w3.org/1998/Math/MathML">
<ci>FLUX_VALUE</ci>
</math>
<listOfParameters>
<parameter id="LOWER_BOUND" value="0" units="mmol_per_gDW_per_hr"/>
<parameter id="UPPER_BOUND" value="999999" units="mmol_per_gDW_per_hr"/>
<parameter id="OBJECTIVE_COEFFICIENT" value="0" />
<parameter id="FLUX_VALUE" value="0" units="mmol_per_gDW_per_hr"/>
</listOfParameters>
</kineticLaw>
</reaction>
<reaction id="R_AHMMPS" name="_4-amino-5-hydroxymethyl-2-methylpyrimidine synthetase" reversible="false">
<notes>
<html:p>Abbreviation: R_AHMMPS</html:p>
<html:p>Synonyms: _0</html:p>
<html:p>SUBSYSTEM: Cofactor Metabolism</html:p>
<html:p>Equation: [c] : air + (2) h --&gt; 4ahmmp + gcald + pi</html:p>
<html:p>Confidence Level: 2</html:p>
<html:p>Reaction stoichiometry unknown</html:p>
<html:p>GENE ASSOCIATION: (Rv0423c)</html:p>
</notes>
<listOfReactants>
<speciesReference species="M_air_c" stoichiometry="1"/>
<speciesReference species="M_h_c" stoichiometry="2"/>
</listOfReactants>
<listOfProducts>
<speciesReference species="M_4ahmmp_c" stoichiometry="1"/>
<speciesReference species="M_gcald_c" stoichiometry="1"/>
<speciesReference species="M_pi_c" stoichiometry="1"/>
</listOfProducts>
<kineticLaw>
<math xmlns="http://www.w3.org/1998/Math/MathML">
<ci>FLUX_VALUE</ci>
</math>
<listOfParameters>
<parameter id="LOWER_BOUND" value="0" units="mmol_per_gDW_per_hr"/>
<parameter id="UPPER_BOUND" value="999999" units="mmol_per_gDW_per_hr"/>
<parameter id="OBJECTIVE_COEFFICIENT" value="0" />
<parameter id="FLUX_VALUE" value="0" units="mmol_per_gDW_per_hr"/>
</listOfParameters>
</kineticLaw>
</reaction>
<reaction id="R_AICART" name="phosphoribosylaminoimidazolecarboxamide formyltransferase" reversible="true">
<notes>
<html:p>Abbreviation: R_AICART</html:p>
<html:p>Synonyms: _0</html:p>
<html:p>EC Number: 2.1.2.3</html:p>
<html:p>SUBSYSTEM: Purine Metabolism</html:p>
<html:p>Equation: [c] : 10fthf + aicar &lt;==&gt; fprica + thf</html:p>
<html:p>Confidence Level: 2</html:p>
<html:p>GENE ASSOCIATION: (Rv0957)</html:p>
</notes>
<listOfReactants>
<speciesReference species="M_10fthf_c" stoichiometry="1"/>
<speciesReference species="M_aicar_c" stoichiometry="1"/>
</listOfReactants>
<listOfProducts>
<speciesReference species="M_fprica_c" stoichiometry="1"/>
<speciesReference species="M_thf_c" stoichiometry="1"/>
</listOfProducts>
<kineticLaw>
<math xmlns="http://www.w3.org/1998/Math/MathML">
<ci>FLUX_VALUE</ci>
</math>
<listOfParameters>
<parameter id="LOWER_BOUND" value="-999999" units="mmol_per_gDW_per_hr"/>
<parameter id="UPPER_BOUND" value="999999" units="mmol_per_gDW_per_hr"/>
<parameter id="OBJECTIVE_COEFFICIENT" value="0" />
<parameter id="FLUX_VALUE" value="0" units="mmol_per_gDW_per_hr"/>
</listOfParameters>
</kineticLaw>
</reaction>
<reaction id="R_AICART2" name="phosphoribosylaminoimidazolecarboxamide formyltransferase 2" reversible="true">
<notes>
<html:p>Abbreviation: R_AICART2</html:p>
<html:p>Synonyms: _0</html:p>
<html:p>SUBSYSTEM: Purine Metabolism</html:p>
<html:p>Equation: [c] : aicar + atp + for &lt;==&gt; adp + fprica + pi</html:p>
<html:p>Confidence Level: 4</html:p>
<html:p>AMF
KEGG - R06975
archaeal form that doesnt use 10-formyl-H4F
water on both sides of the reaction
6.3.4.-</html:p>
<html:p>GENE ASSOCIATION: </html:p>
</notes>
<listOfReactants>
<speciesReference species="M_aicar_c" stoichiometry="1"/>
<speciesReference species="M_atp_c" stoichiometry="1"/>
<speciesReference species="M_for_c" stoichiometry="1"/>
</listOfReactants>
<listOfProducts>
<speciesReference species="M_adp_c" stoichiometry="1"/>
<speciesReference species="M_fprica_c" stoichiometry="1"/>
<speciesReference species="M_pi_c" stoichiometry="1"/>
</listOfProducts>
<kineticLaw>
<math xmlns="http://www.w3.org/1998/Math/MathML">
<ci>FLUX_VALUE</ci>
</math>
<listOfParameters>
<parameter id="LOWER_BOUND" value="-999999" units="mmol_per_gDW_per_hr"/>
<parameter id="UPPER_BOUND" value="999999" units="mmol_per_gDW_per_hr"/>
<parameter id="OBJECTIVE_COEFFICIENT" value="0" />
<parameter id="FLUX_VALUE" value="0" units="mmol_per_gDW_per_hr"/>
</listOfParameters>
</kineticLaw>
</reaction>
<reaction id="R_AIRC2" name="phosphoribosylaminoimidazole carboxylase" reversible="false">
<notes>
<html:p>Abbreviation: R_AIRC2</html:p>
<html:p>Synonyms: _0</html:p>
<html:p>SUBSYSTEM: Nucleotide Sugar Metabolism</html:p>
<html:p>Equation: [c] : air + atp + hco3 --&gt; 5caiz + adp + h + pi</html:p>
<html:p>Confidence Level: 2</html:p>
<html:p>JLR- reaction according to Neidhardt pg 563 and 569.  According to Meyer et al. Biochemistry 38: 3012-3018pp, this pathway is used in prokaryotes and uses hco3 instead of co2. </html:p>
<html:p>GENE ASSOCIATION: </html:p>
</notes>
<listOfReactants>
<speciesReference species="M_air_c" stoichiometry="1"/>
<speciesReference species="M_atp_c" stoichiometry="1"/>
<speciesReference species="M_hco3_c" stoichiometry="1"/>
</listOfReactants>
<listOfProducts>
<speciesReference species="M_5caiz_c" stoichiometry="1"/>
<speciesReference species="M_adp_c" stoichiometry="1"/>
<speciesReference species="M_h_c" stoichiometry="1"/>
<speciesReference species="M_pi_c" stoichiometry="1"/>
</listOfProducts>
<kineticLaw>
<math xmlns="http://www.w3.org/1998/Math/MathML">
<ci>FLUX_VALUE</ci>
</math>
<listOfParameters>
<parameter id="LOWER_BOUND" value="0" units="mmol_per_gDW_per_hr"/>
<parameter id="UPPER_BOUND" value="999999" units="mmol_per_gDW_per_hr"/>
<parameter id="OBJECTIVE_COEFFICIENT" value="0" />
<parameter id="FLUX_VALUE" value="0" units="mmol_per_gDW_per_hr"/>
</listOfParameters>
</kineticLaw>
</reaction>
<reaction id="R_AIRC3" name="phosphoribosylaminoimidazole carboxylase (mutase rxn)" reversible="true">
<notes>
<html:p>Abbreviation: R_AIRC3</html:p>
<html:p>Synonyms: _2</html:p>
<html:p>SUBSYSTEM: Nucleotide Sugar Metabolism</html:p>
<html:p>Equation: [c] : 5aizc &lt;==&gt; 5caiz</html:p>
<html:p>Confidence Level: 1</html:p>
<html:p>JLR- E.coli uses a two enzymes in the phosphoribosylaminoimidazole carboxylase step to generate 5aizc</html:p>
<html:p>GENE ASSOCIATION: </html:p>
</notes>
<listOfReactants>
<speciesReference species="M_5aizc_c" stoichiometry="1"/>
</listOfReactants>
<listOfProducts>
<speciesReference species="M_5caiz_c" stoichiometry="1"/>
</listOfProducts>
<kineticLaw>
<math xmlns="http://www.w3.org/1998/Math/MathML">
<ci>FLUX_VALUE</ci>
</math>
<listOfParameters>
<parameter id="LOWER_BOUND" value="-999999" units="mmol_per_gDW_per_hr"/>
<parameter id="UPPER_BOUND" value="999999" units="mmol_per_gDW_per_hr"/>
<parameter id="OBJECTIVE_COEFFICIENT" value="0" />
<parameter id="FLUX_VALUE" value="0" units="mmol_per_gDW_per_hr"/>
</listOfParameters>
</kineticLaw>
</reaction>
<reaction id="R_AIRCr" name="phosphoribosylaminoimidazole carboxylase" reversible="true">
<notes>
<html:p>Abbreviation: R_AIRCr</html:p>
<html:p>Synonyms: _0</html:p>
<html:p>EC Number: 4.1.1.21</html:p>
<html:p>SUBSYSTEM: Purine Metabolism</html:p>
<html:p>Equation: [c] : air + co2 &lt;==&gt; 5aizc + h</html:p>
<html:p>Confidence Level: 2</html:p>
<html:p>NCD</html:p>
<html:p>GENE ASSOCIATION: (Rv3276c and Rv3257c or Rv3276c and Rv3275c)</html:p>
</notes>
<listOfReactants>
<speciesReference species="M_air_c" stoichiometry="1"/>
<speciesReference species="M_co2_c" stoichiometry="1"/>
</listOfReactants>
<listOfProducts>
<speciesReference species="M_5aizc_c" stoichiometry="1"/>
<speciesReference species="M_h_c" stoichiometry="1"/>
</listOfProducts>
<kineticLaw>
<math xmlns="http://www.w3.org/1998/Math/MathML">
<ci>FLUX_VALUE</ci>
</math>
<listOfParameters>
<parameter id="LOWER_BOUND" value="-999999" units="mmol_per_gDW_per_hr"/>
<parameter id="UPPER_BOUND" value="999999" units="mmol_per_gDW_per_hr"/>
<parameter id="OBJECTIVE_COEFFICIENT" value="0" />
<parameter id="FLUX_VALUE" value="0" units="mmol_per_gDW_per_hr"/>
</listOfParameters>
</kineticLaw>
</reaction>
<reaction id="R_AKGDb" name="oxoglutarate dehydrogenase (dihydrolipoamide S-succinyltransferase)" reversible="false">
<notes>
<html:p>Abbreviation: R_AKGDb</html:p>
<html:p>Synonyms: _0</html:p>
<html:p>EC Number: 2.3.1.61</html:p>
<html:p>SUBSYSTEM: Citric Acid Cycle</html:p>
<html:p>Equation: [c] : coa + sdhlam --&gt; dhlam + succoa</html:p>
<html:p>Confidence Level: 2</html:p>
<html:p>Part of alpha-ketoglutarate dehydrogenase reaction
SMP</html:p>
<html:p>GENE ASSOCIATION: (Rv2215)</html:p>
</notes>
<listOfReactants>
<speciesReference species="M_coa_c" stoichiometry="1"/>
<speciesReference species="M_sdhlam_c" stoichiometry="1"/>
</listOfReactants>
<listOfProducts>
<speciesReference species="M_dhlam_c" stoichiometry="1"/>
<speciesReference species="M_succoa_c" stoichiometry="1"/>
</listOfProducts>
<kineticLaw>
<math xmlns="http://www.w3.org/1998/Math/MathML">
<ci>FLUX_VALUE</ci>
</math>
<listOfParameters>
<parameter id="LOWER_BOUND" value="0" units="mmol_per_gDW_per_hr"/>
<parameter id="UPPER_BOUND" value="999999" units="mmol_per_gDW_per_hr"/>
<parameter id="OBJECTIVE_COEFFICIENT" value="0" />
<parameter id="FLUX_VALUE" value="0" units="mmol_per_gDW_per_hr"/>
</listOfParameters>
</kineticLaw>
</reaction>
<reaction id="R_ALAALAD" name="D-alanine-D-alanine dipeptidase" reversible="false">
<notes>
<html:p>Abbreviation: R_ALAALAD</html:p>
<html:p>Synonyms: _0</html:p>
<html:p>EC Number: 3.4.17.14</html:p>
<html:p>SUBSYSTEM: Membrane Metabolism</html:p>
<html:p>Equation: [c] : alaala + h2o --&gt; (2) ala-D</html:p>
<html:p>Confidence Level: 2</html:p>
<html:p>AMF
</html:p>
<html:p>GENE ASSOCIATION: (Rv3330)</html:p>
</notes>
<listOfReactants>
<speciesReference species="M_alaala_c" stoichiometry="1"/>
<speciesReference species="M_h2o_c" stoichiometry="1"/>
</listOfReactants>
<listOfProducts>
<speciesReference species="M_ala_DASH_D_c" stoichiometry="2"/>
</listOfProducts>
<kineticLaw>
<math xmlns="http://www.w3.org/1998/Math/MathML">
<ci>FLUX_VALUE</ci>
</math>
<listOfParameters>
<parameter id="LOWER_BOUND" value="0" units="mmol_per_gDW_per_hr"/>
<parameter id="UPPER_BOUND" value="999999" units="mmol_per_gDW_per_hr"/>
<parameter id="OBJECTIVE_COEFFICIENT" value="0" />
<parameter id="FLUX_VALUE" value="0" units="mmol_per_gDW_per_hr"/>
</listOfParameters>
</kineticLaw>
</reaction>
<reaction id="R_ALAALAr" name="D-alanine-D-alanine ligase (reversible)" reversible="true">
<notes>
<html:p>Abbreviation: R_ALAALAr</html:p>
<html:p>Synonyms: _0</html:p>
<html:p>EC Number: 6.3.2.4</html:p>
<html:p>SUBSYSTEM: Alanine and Aspartate Metabolism</html:p>
<html:p>Equation: [c] : (2) ala-D + atp &lt;==&gt; adp + alaala + h + pi</html:p>
<html:p>Confidence Level: 4</html:p>
<html:p>JLR- added reversible form of ALAALA</html:p>
<html:p>GENE ASSOCIATION: (Rv2981c)</html:p>
</notes>
<listOfReactants>
<speciesReference species="M_ala_DASH_D_c" stoichiometry="2"/>
<speciesReference species="M_atp_c" stoichiometry="1"/>
</listOfReactants>
<listOfProducts>
<speciesReference species="M_adp_c" stoichiometry="1"/>
<speciesReference species="M_alaala_c" stoichiometry="1"/>
<speciesReference species="M_h_c" stoichiometry="1"/>
<speciesReference species="M_pi_c" stoichiometry="1"/>
</listOfProducts>
<kineticLaw>
<math xmlns="http://www.w3.org/1998/Math/MathML">
<ci>FLUX_VALUE</ci>
</math>
<listOfParameters>
<parameter id="LOWER_BOUND" value="-999999" units="mmol_per_gDW_per_hr"/>
<parameter id="UPPER_BOUND" value="999999" units="mmol_per_gDW_per_hr"/>
<parameter id="OBJECTIVE_COEFFICIENT" value="0" />
<parameter id="FLUX_VALUE" value="0" units="mmol_per_gDW_per_hr"/>
</listOfParameters>
</kineticLaw>
</reaction>
<reaction id="R_ALAD_L" name="L-alanine dehydrogenase" reversible="false">
<notes>
<html:p>Abbreviation: R_ALAD_L</html:p>
<html:p>Synonyms: _0</html:p>
<html:p>EC Number: 1.4.1.1</html:p>
<html:p>SUBSYSTEM: Other Amino Acid Metabolism</html:p>
<html:p>Equation: [c] : ala-L + h2o + nad --&gt; h + nadh + nh4 + pyr</html:p>
<html:p>Confidence Level: 4</html:p>
<html:p>GENE ASSOCIATION: (Rv2780)</html:p>
</notes>
<listOfReactants>
<speciesReference species="M_ala_DASH_L_c" stoichiometry="1"/>
<speciesReference species="M_h2o_c" stoichiometry="1"/>
<speciesReference species="M_nad_c" stoichiometry="1"/>
</listOfReactants>
<listOfProducts>
<speciesReference species="M_h_c" stoichiometry="1"/>
<speciesReference species="M_nadh_c" stoichiometry="1"/>
<speciesReference species="M_nh4_c" stoichiometry="1"/>
<speciesReference species="M_pyr_c" stoichiometry="1"/>
</listOfProducts>
<kineticLaw>
<math xmlns="http://www.w3.org/1998/Math/MathML">
<ci>FLUX_VALUE</ci>
</math>
<listOfParameters>
<parameter id="LOWER_BOUND" value="0" units="mmol_per_gDW_per_hr"/>
<parameter id="UPPER_BOUND" value="999999" units="mmol_per_gDW_per_hr"/>
<parameter id="OBJECTIVE_COEFFICIENT" value="0" />
<parameter id="FLUX_VALUE" value="0" units="mmol_per_gDW_per_hr"/>
</listOfParameters>
</kineticLaw>
</reaction>
<reaction id="R_ALAR" name="alanine racemase" reversible="true">
<notes>
<html:p>Abbreviation: R_ALAR</html:p>
<html:p>Synonyms: _0</html:p>
<html:p>EC Number: 5.1.1.1</html:p>
<html:p>SUBSYSTEM: Alanine and Aspartate Metabolism</html:p>
<html:p>Equation: [c] : ala-L &lt;==&gt; ala-D</html:p>
<html:p>Confidence Level: 4</html:p>
<html:p>GENE ASSOCIATION: (Rv3423c)</html:p>
</notes>
<listOfReactants>
<speciesReference species="M_ala_DASH_L_c" stoichiometry="1"/>
</listOfReactants>
<listOfProducts>
<speciesReference species="M_ala_DASH_D_c" stoichiometry="1"/>
</listOfProducts>
<kineticLaw>
<math xmlns="http://www.w3.org/1998/Math/MathML">
<ci>FLUX_VALUE</ci>
</math>
<listOfParameters>
<parameter id="LOWER_BOUND" value="-999999" units="mmol_per_gDW_per_hr"/>
<parameter id="UPPER_BOUND" value="999999" units="mmol_per_gDW_per_hr"/>
<parameter id="OBJECTIVE_COEFFICIENT" value="0" />
<parameter id="FLUX_VALUE" value="0" units="mmol_per_gDW_per_hr"/>
</listOfParameters>
</kineticLaw>
</reaction>
<reaction id="R_ALATA_L" name="L-alanine transaminase" reversible="true">
<notes>
<html:p>Abbreviation: R_ALATA_L</html:p>
<html:p>Synonyms: _0</html:p>
<html:p>EC Number: 2.6.1.2</html:p>
<html:p>SUBSYSTEM: Alanine and Aspartate Metabolism</html:p>
<html:p>Equation: [c] : akg + ala-L &lt;==&gt; glu-L + pyr</html:p>
<html:p>Confidence Level: 1</html:p>
<html:p>GENE ASSOCIATION: </html:p>
</notes>
<listOfReactants>
<speciesReference species="M_akg_c" stoichiometry="1"/>
<speciesReference species="M_ala_DASH_L_c" stoichiometry="1"/>
</listOfReactants>
<listOfProducts>
<speciesReference species="M_glu_DASH_L_c" stoichiometry="1"/>
<speciesReference species="M_pyr_c" stoichiometry="1"/>
</listOfProducts>
<kineticLaw>
<math xmlns="http://www.w3.org/1998/Math/MathML">
<ci>FLUX_VALUE</ci>
</math>
<listOfParameters>
<parameter id="LOWER_BOUND" value="-999999" units="mmol_per_gDW_per_hr"/>
<parameter id="UPPER_BOUND" value="999999" units="mmol_per_gDW_per_hr"/>
<parameter id="OBJECTIVE_COEFFICIENT" value="0" />
<parameter id="FLUX_VALUE" value="0" units="mmol_per_gDW_per_hr"/>
</listOfParameters>
</kineticLaw>
</reaction>
<reaction id="R_ALATRS" name="Alanyl-tRNA synthetase" reversible="false">
<notes>
<html:p>Abbreviation: R_ALATRS</html:p>
<html:p>Synonyms: _0</html:p>
<html:p>EC Number: 6.1.1.7</html:p>
<html:p>SUBSYSTEM: Cofactor Metabolism</html:p>
<html:p>Equation: [c] : ala-L + atp + trnaala --&gt; alatrna + amp + ppi</html:p>
<html:p>Confidence Level: 2</html:p>
<html:p>GENE ASSOCIATION: (Rv2992c)</html:p>
</notes>
<listOfReactants>
<speciesReference species="M_ala_DASH_L_c" stoichiometry="1"/>
<speciesReference species="M_atp_c" stoichiometry="1"/>
<speciesReference species="M_trnaala_c" stoichiometry="1"/>
</listOfReactants>
<listOfProducts>
<speciesReference species="M_alatrna_c" stoichiometry="1"/>
<speciesReference species="M_amp_c" stoichiometry="1"/>
<speciesReference species="M_ppi_c" stoichiometry="1"/>
</listOfProducts>
<kineticLaw>
<math xmlns="http://www.w3.org/1998/Math/MathML">
<ci>FLUX_VALUE</ci>
</math>
<listOfParameters>
<parameter id="LOWER_BOUND" value="0" units="mmol_per_gDW_per_hr"/>
<parameter id="UPPER_BOUND" value="999999" units="mmol_per_gDW_per_hr"/>
<parameter id="OBJECTIVE_COEFFICIENT" value="0" />
<parameter id="FLUX_VALUE" value="0" units="mmol_per_gDW_per_hr"/>
</listOfParameters>
</kineticLaw>
</reaction>
<reaction id="R_ALAt2r" name="L-alanine reversible transport via proton symport" reversible="true">
<notes>
<html:p>Abbreviation: R_ALAt2r</html:p>
<html:p>Synonyms: _0</html:p>
<html:p>SUBSYSTEM: Transport</html:p>
<html:p>Equation: ala-L[e] + h[e] &lt;==&gt; ala-L[c] + h[c]</html:p>
<html:p>Confidence Level: 2</html:p>
<html:p>NCD</html:p>
<html:p>GENE ASSOCIATION: </html:p>
</notes>
<listOfReactants>
<speciesReference species="M_ala_DASH_L_e" stoichiometry="1"/>
<speciesReference species="M_h_e" stoichiometry="1"/>
</listOfReactants>
<listOfProducts>
<speciesReference species="M_ala_DASH_L_c" stoichiometry="1"/>
<speciesReference species="M_h_c" stoichiometry="1"/>
</listOfProducts>
<kineticLaw>
<math xmlns="http://www.w3.org/1998/Math/MathML">
<ci>FLUX_VALUE</ci>
</math>
<listOfParameters>
<parameter id="LOWER_BOUND" value="-999999" units="mmol_per_gDW_per_hr"/>
<parameter id="UPPER_BOUND" value="999999" units="mmol_per_gDW_per_hr"/>
<parameter id="OBJECTIVE_COEFFICIENT" value="0" />
<parameter id="FLUX_VALUE" value="0" units="mmol_per_gDW_per_hr"/>
</listOfParameters>
</kineticLaw>
</reaction>
<reaction id="R_ALDD1" name="aldehyde dehydrogenase (formaldehyde, NAD)" reversible="false">
<notes>
<html:p>Abbreviation: R_ALDD1</html:p>
<html:p>Synonyms: _0</html:p>
<html:p>EC Number: 1.2.1.1</html:p>
<html:p>SUBSYSTEM: Redox Metabolism</html:p>
<html:p>Equation: [c] : fald + h2o + nad --&gt; for + (2) h + nadh</html:p>
<html:p>Confidence Level: 2</html:p>
<html:p>GENE ASSOCIATION: (Rv3045) or (Rv1895) or (Rv2259)</html:p>
</notes>
<listOfReactants>
<speciesReference species="M_fald_c" stoichiometry="1"/>
<speciesReference species="M_h2o_c" stoichiometry="1"/>
<speciesReference species="M_nad_c" stoichiometry="1"/>
</listOfReactants>
<listOfProducts>
<speciesReference species="M_for_c" stoichiometry="1"/>
<speciesReference species="M_h_c" stoichiometry="2"/>
<speciesReference species="M_nadh_c" stoichiometry="1"/>
</listOfProducts>
<kineticLaw>
<math xmlns="http://www.w3.org/1998/Math/MathML">
<ci>FLUX_VALUE</ci>
</math>
<listOfParameters>
<parameter id="LOWER_BOUND" value="0" units="mmol_per_gDW_per_hr"/>
<parameter id="UPPER_BOUND" value="999999" units="mmol_per_gDW_per_hr"/>
<parameter id="OBJECTIVE_COEFFICIENT" value="0" />
<parameter id="FLUX_VALUE" value="0" units="mmol_per_gDW_per_hr"/>
</listOfParameters>
</kineticLaw>
</reaction>
<reaction id="R_ALDD19x" name="aldehyde dehydrogenase (phenylacetaldehyde, NAD)" reversible="false">
<notes>
<html:p>Abbreviation: R_ALDD19x</html:p>
<html:p>Synonyms: _0</html:p>
<html:p>EC Number: 1.2.1.39</html:p>
<html:p>SUBSYSTEM: Phenylalanine Tyrosine Tryptophan Metabolism</html:p>
<html:p>Equation: [c] : h2o + nad + pacald --&gt; (2) h + nadh + pac</html:p>
<html:p>Confidence Level: 2</html:p>
<html:p>JLR</html:p>
<html:p>GENE ASSOCIATION: (Rv2858c)</html:p>
</notes>
<listOfReactants>
<speciesReference species="M_h2o_c" stoichiometry="1"/>
<speciesReference species="M_nad_c" stoichiometry="1"/>
<speciesReference species="M_pacald_c" stoichiometry="1"/>
</listOfReactants>
<listOfProducts>
<speciesReference species="M_h_c" stoichiometry="2"/>
<speciesReference species="M_nadh_c" stoichiometry="1"/>
<speciesReference species="M_pac_c" stoichiometry="1"/>
</listOfProducts>
<kineticLaw>
<math xmlns="http://www.w3.org/1998/Math/MathML">
<ci>FLUX_VALUE</ci>
</math>
<listOfParameters>
<parameter id="LOWER_BOUND" value="0" units="mmol_per_gDW_per_hr"/>
<parameter id="UPPER_BOUND" value="999999" units="mmol_per_gDW_per_hr"/>
<parameter id="OBJECTIVE_COEFFICIENT" value="0" />
<parameter id="FLUX_VALUE" value="0" units="mmol_per_gDW_per_hr"/>
</listOfParameters>
</kineticLaw>
</reaction>
<reaction id="R_ALDD2x" name="aldehyde dehydrogenase (acetaldehyde, NAD)" reversible="false">
<notes>
<html:p>Abbreviation: R_ALDD2x</html:p>
<html:p>Synonyms: _0</html:p>
<html:p>EC Number: 1.2.1.3</html:p>
<html:p>SUBSYSTEM: Glycolysis</html:p>
<html:p>Equation: [c] : acald + h2o + nad --&gt; ac + (2) h + nadh</html:p>
<html:p>Confidence Level: 2</html:p>
<html:p>Only acetaldehyde considered for now. See also 1.2.1.4. Wide specificity, including oxidation of D-glucuronolactone to D-glucarate. Formerly EC 1.1.1.70</html:p>
<html:p>GENE ASSOCIATION: (Rv3293 and Rv0768) or (Rv0147)</html:p>
</notes>
<listOfReactants>
<speciesReference species="M_acald_c" stoichiometry="1"/>
<speciesReference species="M_h2o_c" stoichiometry="1"/>
<speciesReference species="M_nad_c" stoichiometry="1"/>
</listOfReactants>
<listOfProducts>
<speciesReference species="M_ac_c" stoichiometry="1"/>
<speciesReference species="M_h_c" stoichiometry="2"/>
<speciesReference species="M_nadh_c" stoichiometry="1"/>
</listOfProducts>
<kineticLaw>
<math xmlns="http://www.w3.org/1998/Math/MathML">
<ci>FLUX_VALUE</ci>
</math>
<listOfParameters>
<parameter id="LOWER_BOUND" value="0" units="mmol_per_gDW_per_hr"/>
<parameter id="UPPER_BOUND" value="999999" units="mmol_per_gDW_per_hr"/>
<parameter id="OBJECTIVE_COEFFICIENT" value="0" />
<parameter id="FLUX_VALUE" value="0" units="mmol_per_gDW_per_hr"/>
</listOfParameters>
</kineticLaw>
</reaction>
<reaction id="R_AMAOTr" name="adenosylmethionine-8-amino-7-oxononanoate transaminase" reversible="true">
<notes>
<html:p>Abbreviation: R_AMAOTr</html:p>
<html:p>Synonyms: _0</html:p>
<html:p>EC Number: 2.6.1.62</html:p>
<html:p>SUBSYSTEM: Biotin Metabolism</html:p>
<html:p>Equation: [c] : 8aonn + amet &lt;==&gt; amob + dann</html:p>
<html:p>Confidence Level: 2</html:p>
<html:p>JLR- reversible version of AMAOT</html:p>
<html:p>GENE ASSOCIATION: (Rv1568)</html:p>
</notes>
<listOfReactants>
<speciesReference species="M_8aonn_c" stoichiometry="1"/>
<speciesReference species="M_amet_c" stoichiometry="1"/>
</listOfReactants>
<listOfProducts>
<speciesReference species="M_amob_c" stoichiometry="1"/>
<speciesReference species="M_dann_c" stoichiometry="1"/>
</listOfProducts>
<kineticLaw>
<math xmlns="http://www.w3.org/1998/Math/MathML">
<ci>FLUX_VALUE</ci>
</math>
<listOfParameters>
<parameter id="LOWER_BOUND" value="-999999" units="mmol_per_gDW_per_hr"/>
<parameter id="UPPER_BOUND" value="999999" units="mmol_per_gDW_per_hr"/>
<parameter id="OBJECTIVE_COEFFICIENT" value="0" />
<parameter id="FLUX_VALUE" value="0" units="mmol_per_gDW_per_hr"/>
</listOfParameters>
</kineticLaw>
</reaction>
<reaction id="R_AMID4" name="amidase" reversible="false">
<notes>
<html:p>Abbreviation: R_AMID4</html:p>
<html:p>Synonyms: _0</html:p>
<html:p>EC Number: 3.5.1.4</html:p>
<html:p>SUBSYSTEM: Other Amino Acid Metabolism</html:p>
<html:p>Equation: [c] : ad + h2o --&gt; ac + nh4</html:p>
<html:p>Confidence Level: 2</html:p>
<html:p>_07-23-04 IT
</html:p>
<html:p>GENE ASSOCIATION: (Rv2363)</html:p>
</notes>
<listOfReactants>
<speciesReference species="M_ad_c" stoichiometry="1"/>
<speciesReference species="M_h2o_c" stoichiometry="1"/>
</listOfReactants>
<listOfProducts>
<speciesReference species="M_ac_c" stoichiometry="1"/>
<speciesReference species="M_nh4_c" stoichiometry="1"/>
</listOfProducts>
<kineticLaw>
<math xmlns="http://www.w3.org/1998/Math/MathML">
<ci>FLUX_VALUE</ci>
</math>
<listOfParameters>
<parameter id="LOWER_BOUND" value="0" units="mmol_per_gDW_per_hr"/>
<parameter id="UPPER_BOUND" value="999999" units="mmol_per_gDW_per_hr"/>
<parameter id="OBJECTIVE_COEFFICIENT" value="0" />
<parameter id="FLUX_VALUE" value="0" units="mmol_per_gDW_per_hr"/>
</listOfParameters>
</kineticLaw>
</reaction>
<reaction id="R_AMMQT6" name="S-adenosylmethione" reversible="false">
<notes>
<html:p>Abbreviation: R_AMMQT6</html:p>
<html:p>Synonyms: _0</html:p>
<html:p>SUBSYSTEM: Ubiquinone Metabolism</html:p>
<html:p>Equation: [c] : 2dmmq6 + amet --&gt; ahcys + h + mqn6</html:p>
<html:p>Confidence Level: 2</html:p>
<html:p>tv
Similar to AMMQT8 but uses menaquinone 6 instead of 8 in Hpylory (suggested by Hpylori&amp;apos;s MK composition)</html:p>
<html:p>GENE ASSOCIATION: </html:p>
</notes>
<listOfReactants>
<speciesReference species="M_2dmmq6_c" stoichiometry="1"/>
<speciesReference species="M_amet_c" stoichiometry="1"/>
</listOfReactants>
<listOfProducts>
<speciesReference species="M_ahcys_c" stoichiometry="1"/>
<speciesReference species="M_h_c" stoichiometry="1"/>
<speciesReference species="M_mqn6_c" stoichiometry="1"/>
</listOfProducts>
<kineticLaw>
<math xmlns="http://www.w3.org/1998/Math/MathML">
<ci>FLUX_VALUE</ci>
</math>
<listOfParameters>
<parameter id="LOWER_BOUND" value="0" units="mmol_per_gDW_per_hr"/>
<parameter id="UPPER_BOUND" value="999999" units="mmol_per_gDW_per_hr"/>
<parameter id="OBJECTIVE_COEFFICIENT" value="0" />
<parameter id="FLUX_VALUE" value="0" units="mmol_per_gDW_per_hr"/>
</listOfParameters>
</kineticLaw>
</reaction>
<reaction id="R_AMMQT8" name="S-adenosylmethione:2-demthylmenaquinone methyltransferase (menaquinone 8)" reversible="false">
<notes>
<html:p>Abbreviation: R_AMMQT8</html:p>
<html:p>Synonyms: _0</html:p>
<html:p>SUBSYSTEM: Ubiquinone Metabolism</html:p>
<html:p>Equation: [c] : 2dmmq8 + amet + h --&gt; ahcys + mql8</html:p>
<html:p>Confidence Level: 2</html:p>
<html:p>EC 2.1.1.-; Donor species is assumed to be S-Adenosyl-L-methionine</html:p>
<html:p>GENE ASSOCIATION: (Rv0558)</html:p>
</notes>
<listOfReactants>
<speciesReference species="M_2dmmq8_c" stoichiometry="1"/>
<speciesReference species="M_amet_c" stoichiometry="1"/>
<speciesReference species="M_h_c" stoichiometry="1"/>
</listOfReactants>
<listOfProducts>
<speciesReference species="M_ahcys_c" stoichiometry="1"/>
<speciesReference species="M_mql8_c" stoichiometry="1"/>
</listOfProducts>
<kineticLaw>
<math xmlns="http://www.w3.org/1998/Math/MathML">
<ci>FLUX_VALUE</ci>
</math>
<listOfParameters>
<parameter id="LOWER_BOUND" value="0" units="mmol_per_gDW_per_hr"/>
<parameter id="UPPER_BOUND" value="999999" units="mmol_per_gDW_per_hr"/>
<parameter id="OBJECTIVE_COEFFICIENT" value="0" />
<parameter id="FLUX_VALUE" value="0" units="mmol_per_gDW_per_hr"/>
</listOfParameters>
</kineticLaw>
</reaction>
<reaction id="R_AMMQT8_2" name="S-adenosylmethione:2-demethylmenaquinone methyltransferase" reversible="false">
<notes>
<html:p>Abbreviation: R_AMMQT8_2</html:p>
<html:p>Synonyms: _0</html:p>
<html:p>SUBSYSTEM: Ubiquinone Metabolism</html:p>
<html:p>Equation: [c] : 2dmmq8 + amet --&gt; ahcys + h + mqn8</html:p>
<html:p>Confidence Level: 2</html:p>
<html:p>JLR- added similar reaction to AMMQT8 except that it produces menaquinone not menaquinol</html:p>
<html:p>GENE ASSOCIATION: </html:p>
</notes>
<listOfReactants>
<speciesReference species="M_2dmmq8_c" stoichiometry="1"/>
<speciesReference species="M_amet_c" stoichiometry="1"/>
</listOfReactants>
<listOfProducts>
<speciesReference species="M_ahcys_c" stoichiometry="1"/>
<speciesReference species="M_h_c" stoichiometry="1"/>
<speciesReference species="M_mqn8_c" stoichiometry="1"/>
</listOfProducts>
<kineticLaw>
<math xmlns="http://www.w3.org/1998/Math/MathML">
<ci>FLUX_VALUE</ci>
</math>
<listOfParameters>
<parameter id="LOWER_BOUND" value="0" units="mmol_per_gDW_per_hr"/>
<parameter id="UPPER_BOUND" value="999999" units="mmol_per_gDW_per_hr"/>
<parameter id="OBJECTIVE_COEFFICIENT" value="0" />
<parameter id="FLUX_VALUE" value="0" units="mmol_per_gDW_per_hr"/>
</listOfParameters>
</kineticLaw>
</reaction>
<reaction id="R_AMPTASECG" name="alanyl aminopeptidase (cys-gly)" reversible="false">
<notes>
<html:p>Abbreviation: R_AMPTASECG</html:p>
<html:p>Synonyms: _0</html:p>
<html:p>EC Number: 3.4.11.2</html:p>
<html:p>SUBSYSTEM: Other Amino Acid Metabolism</html:p>
<html:p>Equation: [c] : cgly + h2o --&gt; cys-L + gly</html:p>
<html:p>Confidence Level: 2</html:p>
<html:p>SAB</html:p>
<html:p>GENE ASSOCIATION: (Rv2467)</html:p>
</notes>
<listOfReactants>
<speciesReference species="M_cgly_c" stoichiometry="1"/>
<speciesReference species="M_h2o_c" stoichiometry="1"/>
</listOfReactants>
<listOfProducts>
<speciesReference species="M_cys_DASH_L_c" stoichiometry="1"/>
<speciesReference species="M_gly_c" stoichiometry="1"/>
</listOfProducts>
<kineticLaw>
<math xmlns="http://www.w3.org/1998/Math/MathML">
<ci>FLUX_VALUE</ci>
</math>
<listOfParameters>
<parameter id="LOWER_BOUND" value="0" units="mmol_per_gDW_per_hr"/>
<parameter id="UPPER_BOUND" value="999999" units="mmol_per_gDW_per_hr"/>
<parameter id="OBJECTIVE_COEFFICIENT" value="0" />
<parameter id="FLUX_VALUE" value="0" units="mmol_per_gDW_per_hr"/>
</listOfParameters>
</kineticLaw>
</reaction>
<reaction id="R_ANPRT" name="anthranilate phosphoribosyltransferase" reversible="false">
<notes>
<html:p>Abbreviation: R_ANPRT</html:p>
<html:p>Synonyms: _0</html:p>
<html:p>EC Number: 2.4.2.18</html:p>
<html:p>SUBSYSTEM: Phenylalanine Tyrosine Tryptophan Metabolism</html:p>
<html:p>Equation: [c] : anth + prpp --&gt; ppi + pran</html:p>
<html:p>Confidence Level: 2</html:p>
<html:p>GENE ASSOCIATION: (Rv2192c)</html:p>
</notes>
<listOfReactants>
<speciesReference species="M_anth_c" stoichiometry="1"/>
<speciesReference species="M_prpp_c" stoichiometry="1"/>
</listOfReactants>
<listOfProducts>
<speciesReference species="M_ppi_c" stoichiometry="1"/>
<speciesReference species="M_pran_c" stoichiometry="1"/>
</listOfProducts>
<kineticLaw>
<math xmlns="http://www.w3.org/1998/Math/MathML">
<ci>FLUX_VALUE</ci>
</math>
<listOfParameters>
<parameter id="LOWER_BOUND" value="0" units="mmol_per_gDW_per_hr"/>
<parameter id="UPPER_BOUND" value="999999" units="mmol_per_gDW_per_hr"/>
<parameter id="OBJECTIVE_COEFFICIENT" value="0" />
<parameter id="FLUX_VALUE" value="0" units="mmol_per_gDW_per_hr"/>
</listOfParameters>
</kineticLaw>
</reaction>
<reaction id="R_ANS" name="anthranilate synthase" reversible="false">
<notes>
<html:p>Abbreviation: R_ANS</html:p>
<html:p>Synonyms: _0</html:p>
<html:p>EC Number: 4.1.3.27</html:p>
<html:p>SUBSYSTEM: Phenylalanine Tyrosine Tryptophan Metabolism</html:p>
<html:p>Equation: [c] : chor + gln-L --&gt; anth + glu-L + h + pyr</html:p>
<html:p>Confidence Level: 2</html:p>
<html:p>GENE ASSOCIATION: (Rv1609) or (Rv2859c)</html:p>
</notes>
<listOfReactants>
<speciesReference species="M_chor_c" stoichiometry="1"/>
<speciesReference species="M_gln_DASH_L_c" stoichiometry="1"/>
</listOfReactants>
<listOfProducts>
<speciesReference species="M_anth_c" stoichiometry="1"/>
<speciesReference species="M_glu_DASH_L_c" stoichiometry="1"/>
<speciesReference species="M_h_c" stoichiometry="1"/>
<speciesReference species="M_pyr_c" stoichiometry="1"/>
</listOfProducts>
<kineticLaw>
<math xmlns="http://www.w3.org/1998/Math/MathML">
<ci>FLUX_VALUE</ci>
</math>
<listOfParameters>
<parameter id="LOWER_BOUND" value="0" units="mmol_per_gDW_per_hr"/>
<parameter id="UPPER_BOUND" value="999999" units="mmol_per_gDW_per_hr"/>
<parameter id="OBJECTIVE_COEFFICIENT" value="0" />
<parameter id="FLUX_VALUE" value="0" units="mmol_per_gDW_per_hr"/>
</listOfParameters>
</kineticLaw>
</reaction>
<reaction id="R_AOXSr" name="_8-amino-7-oxononanoate synthase" reversible="true">
<notes>
<html:p>Abbreviation: R_AOXSr</html:p>
<html:p>Synonyms: _0</html:p>
<html:p>EC Number: 2.3.1.47</html:p>
<html:p>SUBSYSTEM: Biotin Metabolism</html:p>
<html:p>Equation: [c] : ala-L + h + pmcoa &lt;==&gt; 8aonn + co2 + coa</html:p>
<html:p>Confidence Level: 2</html:p>
<html:p>JLR- reversible version of AOXS</html:p>
<html:p>GENE ASSOCIATION: (Rv1569) or (Rv0032)</html:p>
</notes>
<listOfReactants>
<speciesReference species="M_ala_DASH_L_c" stoichiometry="1"/>
<speciesReference species="M_h_c" stoichiometry="1"/>
<speciesReference species="M_pmcoa_c" stoichiometry="1"/>
</listOfReactants>
<listOfProducts>
<speciesReference species="M_8aonn_c" stoichiometry="1"/>
<speciesReference species="M_co2_c" stoichiometry="1"/>
<speciesReference species="M_coa_c" stoichiometry="1"/>
</listOfProducts>
<kineticLaw>
<math xmlns="http://www.w3.org/1998/Math/MathML">
<ci>FLUX_VALUE</ci>
</math>
<listOfParameters>
<parameter id="LOWER_BOUND" value="-999999" units="mmol_per_gDW_per_hr"/>
<parameter id="UPPER_BOUND" value="999999" units="mmol_per_gDW_per_hr"/>
<parameter id="OBJECTIVE_COEFFICIENT" value="0" />
<parameter id="FLUX_VALUE" value="0" units="mmol_per_gDW_per_hr"/>
</listOfParameters>
</kineticLaw>
</reaction>
<reaction id="R_APATr" name="B-alanine-pyruvate aminotransferase" reversible="true">
<notes>
<html:p>Abbreviation: R_APATr</html:p>
<html:p>Synonyms: _0</html:p>
<html:p>EC Number: 2.6.1.18</html:p>
<html:p>SUBSYSTEM: Alanine and Aspartate Metabolism</html:p>
<html:p>Equation: [c] : ala-B + pyr &lt;==&gt; ala-L + msa</html:p>
<html:p>Confidence Level: 1</html:p>
<html:p>kb 1/7/02</html:p>
<html:p>GENE ASSOCIATION: </html:p>
</notes>
<listOfReactants>
<speciesReference species="M_ala_DASH_B_c" stoichiometry="1"/>
<speciesReference species="M_pyr_c" stoichiometry="1"/>
</listOfReactants>
<listOfProducts>
<speciesReference species="M_ala_DASH_L_c" stoichiometry="1"/>
<speciesReference species="M_msa_c" stoichiometry="1"/>
</listOfProducts>
<kineticLaw>
<math xmlns="http://www.w3.org/1998/Math/MathML">
<ci>FLUX_VALUE</ci>
</math>
<listOfParameters>
<parameter id="LOWER_BOUND" value="-999999" units="mmol_per_gDW_per_hr"/>
<parameter id="UPPER_BOUND" value="999999" units="mmol_per_gDW_per_hr"/>
<parameter id="OBJECTIVE_COEFFICIENT" value="0" />
<parameter id="FLUX_VALUE" value="0" units="mmol_per_gDW_per_hr"/>
</listOfParameters>
</kineticLaw>
</reaction>
<reaction id="R_APRAUR" name="_5-amino-6-(5-phosphoribosylamino)uracil reductase" reversible="false">
<notes>
<html:p>Abbreviation: R_APRAUR</html:p>
<html:p>Synonyms: _0</html:p>
<html:p>EC Number: 1.1.1.193</html:p>
<html:p>SUBSYSTEM: Riboflavin Metabolism</html:p>
<html:p>Equation: [c] : 5apru + h + nadph --&gt; 5aprbu + nadp</html:p>
<html:p>Confidence Level: 2</html:p>
<html:p>GENE ASSOCIATION: (Rv2671)</html:p>
</notes>
<listOfReactants>
<speciesReference species="M_5apru_c" stoichiometry="1"/>
<speciesReference species="M_h_c" stoichiometry="1"/>
<speciesReference species="M_nadph_c" stoichiometry="1"/>
</listOfReactants>
<listOfProducts>
<speciesReference species="M_5aprbu_c" stoichiometry="1"/>
<speciesReference species="M_nadp_c" stoichiometry="1"/>
</listOfProducts>
<kineticLaw>
<math xmlns="http://www.w3.org/1998/Math/MathML">
<ci>FLUX_VALUE</ci>
</math>
<listOfParameters>
<parameter id="LOWER_BOUND" value="0" units="mmol_per_gDW_per_hr"/>
<parameter id="UPPER_BOUND" value="999999" units="mmol_per_gDW_per_hr"/>
<parameter id="OBJECTIVE_COEFFICIENT" value="0" />
<parameter id="FLUX_VALUE" value="0" units="mmol_per_gDW_per_hr"/>
</listOfParameters>
</kineticLaw>
</reaction>
<reaction id="R_ARABF" name="arabinan complex formation (M tb)" reversible="false">
<notes>
<html:p>Abbreviation: R_ARABF</html:p>
<html:p>Synonyms: _0</html:p>
<html:p>SUBSYSTEM: Membrane Metabolism</html:p>
<html:p>Equation: [c] : (12) arab-D + (8) mharab-D + (12) tarab-D --&gt; arabinan + (32) h2o</html:p>
<html:p>Confidence Level: 1</html:p>
<html:p>Many of the ligation steps are not known (mechanistically) and the number of actual residues varies among different mycobacterial strains. See for example: PMID 12765785
NJ</html:p>
<html:p>GENE ASSOCIATION: </html:p>
</notes>
<listOfReactants>
<speciesReference species="M_arab_DASH_D_c" stoichiometry="12"/>
<speciesReference species="M_mharab_DASH_D_c" stoichiometry="8"/>
<speciesReference species="M_tarab_DASH_D_c" stoichiometry="12"/>
</listOfReactants>
<listOfProducts>
<speciesReference species="M_arabinan_c" stoichiometry="1"/>
<speciesReference species="M_h2o_c" stoichiometry="32"/>
</listOfProducts>
<kineticLaw>
<math xmlns="http://www.w3.org/1998/Math/MathML">
<ci>FLUX_VALUE</ci>
</math>
<listOfParameters>
<parameter id="LOWER_BOUND" value="0" units="mmol_per_gDW_per_hr"/>
<parameter id="UPPER_BOUND" value="999999" units="mmol_per_gDW_per_hr"/>
<parameter id="OBJECTIVE_COEFFICIENT" value="0" />
<parameter id="FLUX_VALUE" value="0" units="mmol_per_gDW_per_hr"/>
</listOfParameters>
</kineticLaw>
</reaction>
<reaction id="R_ARABI" name="arabinose isomerase" reversible="true">
<notes>
<html:p>Abbreviation: R_ARABI</html:p>
<html:p>Synonyms: _1</html:p>
<html:p>EC Number: 5.3.1.3</html:p>
<html:p>SUBSYSTEM: Sugar Metabolism</html:p>
<html:p>Equation: [c] : arab-D &lt;==&gt; rbl-D</html:p>
<html:p>Confidence Level: 2</html:p>
<html:p>MKA</html:p>
<html:p>GENE ASSOCIATION: </html:p>
</notes>
<listOfReactants>
<speciesReference species="M_arab_DASH_D_c" stoichiometry="1"/>
</listOfReactants>
<listOfProducts>
<speciesReference species="M_rbl_DASH_D_c" stoichiometry="1"/>
</listOfProducts>
<kineticLaw>
<math xmlns="http://www.w3.org/1998/Math/MathML">
<ci>FLUX_VALUE</ci>
</math>
<listOfParameters>
<parameter id="LOWER_BOUND" value="-999999" units="mmol_per_gDW_per_hr"/>
<parameter id="UPPER_BOUND" value="999999" units="mmol_per_gDW_per_hr"/>
<parameter id="OBJECTIVE_COEFFICIENT" value="0" />
<parameter id="FLUX_VALUE" value="0" units="mmol_per_gDW_per_hr"/>
</listOfParameters>
</kineticLaw>
</reaction>
<reaction id="R_ARACHTA" name="transacylase" reversible="true">
<notes>
<html:p>Abbreviation: R_ARACHTA</html:p>
<html:p>Synonyms: _0</html:p>
<html:p>SUBSYSTEM: Membrane Metabolism</html:p>
<html:p>Equation: [c] : ACP + arachcoa &lt;==&gt; arachACP + coa</html:p>
<html:p>Confidence Level: 2</html:p>
<html:p>NJ</html:p>
<html:p>GENE ASSOCIATION: </html:p>
</notes>
<listOfReactants>
<speciesReference species="M_ACP_c" stoichiometry="1"/>
<speciesReference species="M_arachcoa_c" stoichiometry="1"/>
</listOfReactants>
<listOfProducts>
<speciesReference species="M_arachACP_c" stoichiometry="1"/>
<speciesReference species="M_coa_c" stoichiometry="1"/>
</listOfProducts>
<kineticLaw>
<math xmlns="http://www.w3.org/1998/Math/MathML">
<ci>FLUX_VALUE</ci>
</math>
<listOfParameters>
<parameter id="LOWER_BOUND" value="-999999" units="mmol_per_gDW_per_hr"/>
<parameter id="UPPER_BOUND" value="999999" units="mmol_per_gDW_per_hr"/>
<parameter id="OBJECTIVE_COEFFICIENT" value="0" />
<parameter id="FLUX_VALUE" value="0" units="mmol_per_gDW_per_hr"/>
</listOfParameters>
</kineticLaw>
</reaction>
<reaction id="R_ARAI" name="L-arabinose isomerase" reversible="true">
<notes>
<html:p>Abbreviation: R_ARAI</html:p>
<html:p>Synonyms: _0</html:p>
<html:p>EC Number: 5.3.1.4</html:p>
<html:p>SUBSYSTEM: Sugar Metabolism</html:p>
<html:p>Equation: [c] : arab-L &lt;==&gt; rbl-L</html:p>
<html:p>Confidence Level: 2</html:p>
<html:p>GENE ASSOCIATION: </html:p>
</notes>
<listOfReactants>
<speciesReference species="M_arab_DASH_L_c" stoichiometry="1"/>
</listOfReactants>
<listOfProducts>
<speciesReference species="M_rbl_DASH_L_c" stoichiometry="1"/>
</listOfProducts>
<kineticLaw>
<math xmlns="http://www.w3.org/1998/Math/MathML">
<ci>FLUX_VALUE</ci>
</math>
<listOfParameters>
<parameter id="LOWER_BOUND" value="-999999" units="mmol_per_gDW_per_hr"/>
<parameter id="UPPER_BOUND" value="999999" units="mmol_per_gDW_per_hr"/>
<parameter id="OBJECTIVE_COEFFICIENT" value="0" />
<parameter id="FLUX_VALUE" value="0" units="mmol_per_gDW_per_hr"/>
</listOfParameters>
</kineticLaw>
</reaction>
<reaction id="R_ARB_Dabc" name="L-arabinose transport via ABC system" reversible="false">
<notes>
<html:p>Abbreviation: R_ARB_Dabc</html:p>
<html:p>Synonyms: _0</html:p>
<html:p>SUBSYSTEM: Transport</html:p>
<html:p>Equation: arab-D[e] + atp[c] + h2o[c] --&gt; adp[c] + arab-D[c] + h[c] + pi[c]</html:p>
<html:p>Confidence Level: 2</html:p>
<html:p>GENE ASSOCIATION: </html:p>
</notes>
<listOfReactants>
<speciesReference species="M_arab_DASH_D_e" stoichiometry="1"/>
<speciesReference species="M_atp_c" stoichiometry="1"/>
<speciesReference species="M_h2o_c" stoichiometry="1"/>
</listOfReactants>
<listOfProducts>
<speciesReference species="M_adp_c" stoichiometry="1"/>
<speciesReference species="M_arab_DASH_D_c" stoichiometry="1"/>
<speciesReference species="M_h_c" stoichiometry="1"/>
<speciesReference species="M_pi_c" stoichiometry="1"/>
</listOfProducts>
<kineticLaw>
<math xmlns="http://www.w3.org/1998/Math/MathML">
<ci>FLUX_VALUE</ci>
</math>
<listOfParameters>
<parameter id="LOWER_BOUND" value="0" units="mmol_per_gDW_per_hr"/>
<parameter id="UPPER_BOUND" value="999999" units="mmol_per_gDW_per_hr"/>
<parameter id="OBJECTIVE_COEFFICIENT" value="0" />
<parameter id="FLUX_VALUE" value="0" units="mmol_per_gDW_per_hr"/>
</listOfParameters>
</kineticLaw>
</reaction>
<reaction id="R_ARBabc" name="L-arabinose transport via ABC system" reversible="false">
<notes>
<html:p>Abbreviation: R_ARBabc</html:p>
<html:p>Synonyms: _0</html:p>
<html:p>SUBSYSTEM: Transport</html:p>
<html:p>Equation: arab-L[e] + atp[c] + h2o[c] --&gt; adp[c] + arab-L[c] + h[c] + pi[c]</html:p>
<html:p>Confidence Level: 2</html:p>
<html:p>GENE ASSOCIATION: </html:p>
</notes>
<listOfReactants>
<speciesReference species="M_arab_DASH_L_e" stoichiometry="1"/>
<speciesReference species="M_atp_c" stoichiometry="1"/>
<speciesReference species="M_h2o_c" stoichiometry="1"/>
</listOfReactants>
<listOfProducts>
<speciesReference species="M_adp_c" stoichiometry="1"/>
<speciesReference species="M_arab_DASH_L_c" stoichiometry="1"/>
<speciesReference species="M_h_c" stoichiometry="1"/>
<speciesReference species="M_pi_c" stoichiometry="1"/>
</listOfProducts>
<kineticLaw>
<math xmlns="http://www.w3.org/1998/Math/MathML">
<ci>FLUX_VALUE</ci>
</math>
<listOfParameters>
<parameter id="LOWER_BOUND" value="0" units="mmol_per_gDW_per_hr"/>
<parameter id="UPPER_BOUND" value="999999" units="mmol_per_gDW_per_hr"/>
<parameter id="OBJECTIVE_COEFFICIENT" value="0" />
<parameter id="FLUX_VALUE" value="0" units="mmol_per_gDW_per_hr"/>
</listOfParameters>
</kineticLaw>
</reaction>
<reaction id="R_ARBt2r" name="L-arabinose transport via proton symport" reversible="true">
<notes>
<html:p>Abbreviation: R_ARBt2r</html:p>
<html:p>Synonyms: _0</html:p>
<html:p>SUBSYSTEM: Transport</html:p>
<html:p>Equation: arab-L[e] + h[e] &lt;==&gt; arab-L[c] + h[c]</html:p>
<html:p>Confidence Level: 2</html:p>
<html:p>JLR</html:p>
<html:p>GENE ASSOCIATION: </html:p>
</notes>
<listOfReactants>
<speciesReference species="M_arab_DASH_L_e" stoichiometry="1"/>
<speciesReference species="M_h_e" stoichiometry="1"/>
</listOfReactants>
<listOfProducts>
<speciesReference species="M_arab_DASH_L_c" stoichiometry="1"/>
<speciesReference species="M_h_c" stoichiometry="1"/>
</listOfProducts>
<kineticLaw>
<math xmlns="http://www.w3.org/1998/Math/MathML">
<ci>FLUX_VALUE</ci>
</math>
<listOfParameters>
<parameter id="LOWER_BOUND" value="-999999" units="mmol_per_gDW_per_hr"/>
<parameter id="UPPER_BOUND" value="999999" units="mmol_per_gDW_per_hr"/>
<parameter id="OBJECTIVE_COEFFICIENT" value="0" />
<parameter id="FLUX_VALUE" value="0" units="mmol_per_gDW_per_hr"/>
</listOfParameters>
</kineticLaw>
</reaction>
<reaction id="R_ARGDC" name="arginine decarboxylase" reversible="false">
<notes>
<html:p>Abbreviation: R_ARGDC</html:p>
<html:p>Synonyms: _0</html:p>
<html:p>EC Number: 4.1.1.19</html:p>
<html:p>SUBSYSTEM: Glutamate Metabolism</html:p>
<html:p>Equation: [c] : arg-L + h --&gt; agm + co2</html:p>
<html:p>Confidence Level: 2</html:p>
<html:p>GENE ASSOCIATION: (Rv2531c)</html:p>
</notes>
<listOfReactants>
<speciesReference species="M_arg_DASH_L_c" stoichiometry="1"/>
<speciesReference species="M_h_c" stoichiometry="1"/>
</listOfReactants>
<listOfProducts>
<speciesReference species="M_agm_c" stoichiometry="1"/>
<speciesReference species="M_co2_c" stoichiometry="1"/>
</listOfProducts>
<kineticLaw>
<math xmlns="http://www.w3.org/1998/Math/MathML">
<ci>FLUX_VALUE</ci>
</math>
<listOfParameters>
<parameter id="LOWER_BOUND" value="0" units="mmol_per_gDW_per_hr"/>
<parameter id="UPPER_BOUND" value="999999" units="mmol_per_gDW_per_hr"/>
<parameter id="OBJECTIVE_COEFFICIENT" value="0" />
<parameter id="FLUX_VALUE" value="0" units="mmol_per_gDW_per_hr"/>
</listOfParameters>
</kineticLaw>
</reaction>
<reaction id="R_ARGDr" name="arginine deiminase" reversible="true">
<notes>
<html:p>Abbreviation: R_ARGDr</html:p>
<html:p>Synonyms: _0</html:p>
<html:p>EC Number: 3.5.3.6</html:p>
<html:p>SUBSYSTEM: Arginine and Proline Metabolism</html:p>
<html:p>Equation: [c] : arg-L + h2o &lt;==&gt; citr-L + nh4</html:p>
<html:p>Confidence Level: 2</html:p>
<html:p>Need to check reversibility (SAB)
Modified to create nh4 as a product (AF)</html:p>
<html:p>GENE ASSOCIATION: (Rv1001)</html:p>
</notes>
<listOfReactants>
<speciesReference species="M_arg_DASH_L_c" stoichiometry="1"/>
<speciesReference species="M_h2o_c" stoichiometry="1"/>
</listOfReactants>
<listOfProducts>
<speciesReference species="M_citr_DASH_L_c" stoichiometry="1"/>
<speciesReference species="M_nh4_c" stoichiometry="1"/>
</listOfProducts>
<kineticLaw>
<math xmlns="http://www.w3.org/1998/Math/MathML">
<ci>FLUX_VALUE</ci>
</math>
<listOfParameters>
<parameter id="LOWER_BOUND" value="-999999" units="mmol_per_gDW_per_hr"/>
<parameter id="UPPER_BOUND" value="999999" units="mmol_per_gDW_per_hr"/>
<parameter id="OBJECTIVE_COEFFICIENT" value="0" />
<parameter id="FLUX_VALUE" value="0" units="mmol_per_gDW_per_hr"/>
</listOfParameters>
</kineticLaw>
</reaction>
<reaction id="R_ARGSL" name="argininosuccinate lyase" reversible="true">
<notes>
<html:p>Abbreviation: R_ARGSL</html:p>
<html:p>Synonyms: _0</html:p>
<html:p>EC Number: 4.3.2.1</html:p>
<html:p>SUBSYSTEM: Alanine and Aspartate Metabolism</html:p>
<html:p>Equation: [c] : argsuc &lt;==&gt; arg-L + fum</html:p>
<html:p>Confidence Level: 2</html:p>
<html:p>GENE ASSOCIATION: (Rv1659)</html:p>
</notes>
<listOfReactants>
<speciesReference species="M_argsuc_c" stoichiometry="1"/>
</listOfReactants>
<listOfProducts>
<speciesReference species="M_arg_DASH_L_c" stoichiometry="1"/>
<speciesReference species="M_fum_c" stoichiometry="1"/>
</listOfProducts>
<kineticLaw>
<math xmlns="http://www.w3.org/1998/Math/MathML">
<ci>FLUX_VALUE</ci>
</math>
<listOfParameters>
<parameter id="LOWER_BOUND" value="-999999" units="mmol_per_gDW_per_hr"/>
<parameter id="UPPER_BOUND" value="999999" units="mmol_per_gDW_per_hr"/>
<parameter id="OBJECTIVE_COEFFICIENT" value="0" />
<parameter id="FLUX_VALUE" value="0" units="mmol_per_gDW_per_hr"/>
</listOfParameters>
</kineticLaw>
</reaction>
<reaction id="R_ARGSS" name="argininosuccinate synthase" reversible="false">
<notes>
<html:p>Abbreviation: R_ARGSS</html:p>
<html:p>Synonyms: _0</html:p>
<html:p>EC Number: 6.3.4.5</html:p>
<html:p>SUBSYSTEM: Alanine and Aspartate Metabolism</html:p>
<html:p>Equation: [c] : asp-L + atp + citr-L --&gt; amp + argsuc + h + ppi</html:p>
<html:p>Confidence Level: 2</html:p>
<html:p>GENE ASSOCIATION: (Rv1658)</html:p>
</notes>
<listOfReactants>
<speciesReference species="M_asp_DASH_L_c" stoichiometry="1"/>
<speciesReference species="M_atp_c" stoichiometry="1"/>
<speciesReference species="M_citr_DASH_L_c" stoichiometry="1"/>
</listOfReactants>
<listOfProducts>
<speciesReference species="M_amp_c" stoichiometry="1"/>
<speciesReference species="M_argsuc_c" stoichiometry="1"/>
<speciesReference species="M_h_c" stoichiometry="1"/>
<speciesReference species="M_ppi_c" stoichiometry="1"/>
</listOfProducts>
<kineticLaw>
<math xmlns="http://www.w3.org/1998/Math/MathML">
<ci>FLUX_VALUE</ci>
</math>
<listOfParameters>
<parameter id="LOWER_BOUND" value="0" units="mmol_per_gDW_per_hr"/>
<parameter id="UPPER_BOUND" value="999999" units="mmol_per_gDW_per_hr"/>
<parameter id="OBJECTIVE_COEFFICIENT" value="0" />
<parameter id="FLUX_VALUE" value="0" units="mmol_per_gDW_per_hr"/>
</listOfParameters>
</kineticLaw>
</reaction>
<reaction id="R_ARGt5r" name="L-arginine transport via diffusion" reversible="true">
<notes>
<html:p>Abbreviation: R_ARGt5r</html:p>
<html:p>Synonyms: _0</html:p>
<html:p>SUBSYSTEM: Transport</html:p>
<html:p>Equation: arg-L[e] &lt;==&gt; arg-L[c]</html:p>
<html:p>Confidence Level: 2</html:p>
<html:p>IT</html:p>
<html:p>GENE ASSOCIATION: (Rv2320c)</html:p>
</notes>
<listOfReactants>
<speciesReference species="M_arg_DASH_L_e" stoichiometry="1"/>
</listOfReactants>
<listOfProducts>
<speciesReference species="M_arg_DASH_L_c" stoichiometry="1"/>
</listOfProducts>
<kineticLaw>
<math xmlns="http://www.w3.org/1998/Math/MathML">
<ci>FLUX_VALUE</ci>
</math>
<listOfParameters>
<parameter id="LOWER_BOUND" value="-999999" units="mmol_per_gDW_per_hr"/>
<parameter id="UPPER_BOUND" value="999999" units="mmol_per_gDW_per_hr"/>
<parameter id="OBJECTIVE_COEFFICIENT" value="0" />
<parameter id="FLUX_VALUE" value="0" units="mmol_per_gDW_per_hr"/>
</listOfParameters>
</kineticLaw>
</reaction>
<reaction id="R_ARI" name="arabinose ribose isomerase" reversible="true">
<notes>
<html:p>Abbreviation: R_ARI</html:p>
<html:p>Synonyms: _0</html:p>
<html:p>SUBSYSTEM: Membrane Metabolism</html:p>
<html:p>Equation: [c] : arpp &lt;==&gt; prpp</html:p>
<html:p>Confidence Level: 2</html:p>
<html:p>unknown mechanism - physiologically occurs e.g. PMID: 8939897
NJ</html:p>
<html:p>GENE ASSOCIATION: </html:p>
</notes>
<listOfReactants>
<speciesReference species="M_arpp_c" stoichiometry="1"/>
</listOfReactants>
<listOfProducts>
<speciesReference species="M_prpp_c" stoichiometry="1"/>
</listOfProducts>
<kineticLaw>
<math xmlns="http://www.w3.org/1998/Math/MathML">
<ci>FLUX_VALUE</ci>
</math>
<listOfParameters>
<parameter id="LOWER_BOUND" value="-999999" units="mmol_per_gDW_per_hr"/>
<parameter id="UPPER_BOUND" value="999999" units="mmol_per_gDW_per_hr"/>
<parameter id="OBJECTIVE_COEFFICIENT" value="0" />
<parameter id="FLUX_VALUE" value="0" units="mmol_per_gDW_per_hr"/>
</listOfParameters>
</kineticLaw>
</reaction>
<reaction id="R_ASAD" name="aspartate-semialdehyde dehydrogenase" reversible="true">
<notes>
<html:p>Abbreviation: R_ASAD</html:p>
<html:p>Synonyms: _0</html:p>
<html:p>EC Number: 1.2.1.11</html:p>
<html:p>SUBSYSTEM: Glycine, Serine, and Threonine Metabolism</html:p>
<html:p>Equation: [c] : aspsa + nadp + pi &lt;==&gt; 4pasp + h + nadph</html:p>
<html:p>Confidence Level: 2</html:p>
<html:p>GENE ASSOCIATION: (Rv3708c)</html:p>
</notes>
<listOfReactants>
<speciesReference species="M_aspsa_c" stoichiometry="1"/>
<speciesReference species="M_nadp_c" stoichiometry="1"/>
<speciesReference species="M_pi_c" stoichiometry="1"/>
</listOfReactants>
<listOfProducts>
<speciesReference species="M_4pasp_c" stoichiometry="1"/>
<speciesReference species="M_h_c" stoichiometry="1"/>
<speciesReference species="M_nadph_c" stoichiometry="1"/>
</listOfProducts>
<kineticLaw>
<math xmlns="http://www.w3.org/1998/Math/MathML">
<ci>FLUX_VALUE</ci>
</math>
<listOfParameters>
<parameter id="LOWER_BOUND" value="-999999" units="mmol_per_gDW_per_hr"/>
<parameter id="UPPER_BOUND" value="999999" units="mmol_per_gDW_per_hr"/>
<parameter id="OBJECTIVE_COEFFICIENT" value="0" />
<parameter id="FLUX_VALUE" value="0" units="mmol_per_gDW_per_hr"/>
</listOfParameters>
</kineticLaw>
</reaction>
<reaction id="R_ASNN" name="L-asparaginase" reversible="false">
<notes>
<html:p>Abbreviation: R_ASNN</html:p>
<html:p>Synonyms: _0</html:p>
<html:p>EC Number: 3.5.1.1</html:p>
<html:p>SUBSYSTEM: Alanine and Aspartate Metabolism</html:p>
<html:p>Equation: [c] : asn-L + h2o --&gt; asp-L + nh4</html:p>
<html:p>Confidence Level: 2</html:p>
<html:p>GENE ASSOCIATION: (Rv1538c)</html:p>
</notes>
<listOfReactants>
<speciesReference species="M_asn_DASH_L_c" stoichiometry="1"/>
<speciesReference species="M_h2o_c" stoichiometry="1"/>
</listOfReactants>
<listOfProducts>
<speciesReference species="M_asp_DASH_L_c" stoichiometry="1"/>
<speciesReference species="M_nh4_c" stoichiometry="1"/>
</listOfProducts>
<kineticLaw>
<math xmlns="http://www.w3.org/1998/Math/MathML">
<ci>FLUX_VALUE</ci>
</math>
<listOfParameters>
<parameter id="LOWER_BOUND" value="0" units="mmol_per_gDW_per_hr"/>
<parameter id="UPPER_BOUND" value="999999" units="mmol_per_gDW_per_hr"/>
<parameter id="OBJECTIVE_COEFFICIENT" value="0" />
<parameter id="FLUX_VALUE" value="0" units="mmol_per_gDW_per_hr"/>
</listOfParameters>
</kineticLaw>
</reaction>
<reaction id="R_ASNS1" name="asparagine synthase (glutamine-hydrolysing)" reversible="false">
<notes>
<html:p>Abbreviation: R_ASNS1</html:p>
<html:p>Synonyms: _0</html:p>
<html:p>EC Number: 6.3.5.4</html:p>
<html:p>SUBSYSTEM: Alanine and Aspartate Metabolism</html:p>
<html:p>Equation: [c] : asp-L + atp + gln-L + h2o --&gt; amp + asn-L + glu-L + h + ppi</html:p>
<html:p>Confidence Level: 2</html:p>
<html:p>GENE ASSOCIATION: (Rv2201)</html:p>
</notes>
<listOfReactants>
<speciesReference species="M_asp_DASH_L_c" stoichiometry="1"/>
<speciesReference species="M_atp_c" stoichiometry="1"/>
<speciesReference species="M_gln_DASH_L_c" stoichiometry="1"/>
<speciesReference species="M_h2o_c" stoichiometry="1"/>
</listOfReactants>
<listOfProducts>
<speciesReference species="M_amp_c" stoichiometry="1"/>
<speciesReference species="M_asn_DASH_L_c" stoichiometry="1"/>
<speciesReference species="M_glu_DASH_L_c" stoichiometry="1"/>
<speciesReference species="M_h_c" stoichiometry="1"/>
<speciesReference species="M_ppi_c" stoichiometry="1"/>
</listOfProducts>
<kineticLaw>
<math xmlns="http://www.w3.org/1998/Math/MathML">
<ci>FLUX_VALUE</ci>
</math>
<listOfParameters>
<parameter id="LOWER_BOUND" value="0" units="mmol_per_gDW_per_hr"/>
<parameter id="UPPER_BOUND" value="999999" units="mmol_per_gDW_per_hr"/>
<parameter id="OBJECTIVE_COEFFICIENT" value="0" />
<parameter id="FLUX_VALUE" value="0" units="mmol_per_gDW_per_hr"/>
</listOfParameters>
</kineticLaw>
</reaction>
<reaction id="R_ASNt2r" name="L-asparagine reversible transport via proton symport" reversible="true">
<notes>
<html:p>Abbreviation: R_ASNt2r</html:p>
<html:p>Synonyms: _0</html:p>
<html:p>SUBSYSTEM: Transport</html:p>
<html:p>Equation: asn-L[e] + h[e] &lt;==&gt; asn-L[c] + h[c]</html:p>
<html:p>Confidence Level: 2</html:p>
<html:p>NCD</html:p>
<html:p>GENE ASSOCIATION: (Rv2127) or (Rv0346c)</html:p>
</notes>
<listOfReactants>
<speciesReference species="M_asn_DASH_L_e" stoichiometry="1"/>
<speciesReference species="M_h_e" stoichiometry="1"/>
</listOfReactants>
<listOfProducts>
<speciesReference species="M_asn_DASH_L_c" stoichiometry="1"/>
<speciesReference species="M_h_c" stoichiometry="1"/>
</listOfProducts>
<kineticLaw>
<math xmlns="http://www.w3.org/1998/Math/MathML">
<ci>FLUX_VALUE</ci>
</math>
<listOfParameters>
<parameter id="LOWER_BOUND" value="-999999" units="mmol_per_gDW_per_hr"/>
<parameter id="UPPER_BOUND" value="999999" units="mmol_per_gDW_per_hr"/>
<parameter id="OBJECTIVE_COEFFICIENT" value="0" />
<parameter id="FLUX_VALUE" value="0" units="mmol_per_gDW_per_hr"/>
</listOfParameters>
</kineticLaw>
</reaction>
<reaction id="R_ASP1DC" name="aspartate 1-decarboxylase" reversible="false">
<notes>
<html:p>Abbreviation: R_ASP1DC</html:p>
<html:p>Synonyms: _0</html:p>
<html:p>EC Number: 4.1.1.11</html:p>
<html:p>SUBSYSTEM: Alanine and Aspartate Metabolism</html:p>
<html:p>Equation: [c] : asp-L + h --&gt; ala-B + co2</html:p>
<html:p>Confidence Level: 2</html:p>
<html:p>The E. coli enzyme contains a pyruvoyl group.
</html:p>
<html:p>GENE ASSOCIATION: (Rv3601c)</html:p>
</notes>
<listOfReactants>
<speciesReference species="M_asp_DASH_L_c" stoichiometry="1"/>
<speciesReference species="M_h_c" stoichiometry="1"/>
</listOfReactants>
<listOfProducts>
<speciesReference species="M_ala_DASH_B_c" stoichiometry="1"/>
<speciesReference species="M_co2_c" stoichiometry="1"/>
</listOfProducts>
<kineticLaw>
<math xmlns="http://www.w3.org/1998/Math/MathML">
<ci>FLUX_VALUE</ci>
</math>
<listOfParameters>
<parameter id="LOWER_BOUND" value="0" units="mmol_per_gDW_per_hr"/>
<parameter id="UPPER_BOUND" value="999999" units="mmol_per_gDW_per_hr"/>
<parameter id="OBJECTIVE_COEFFICIENT" value="0" />
<parameter id="FLUX_VALUE" value="0" units="mmol_per_gDW_per_hr"/>
</listOfParameters>
</kineticLaw>
</reaction>
<reaction id="R_ASPCT" name="aspartate carbamoyltransferase" reversible="false">
<notes>
<html:p>Abbreviation: R_ASPCT</html:p>
<html:p>Synonyms: _0</html:p>
<html:p>EC Number: 2.1.3.2</html:p>
<html:p>SUBSYSTEM: Pyrimidine Metabolism</html:p>
<html:p>Equation: [c] : asp-L + cbp --&gt; cbasp + h + pi</html:p>
<html:p>Confidence Level: 2</html:p>
<html:p>GENE ASSOCIATION: (Rv1380)</html:p>
</notes>
<listOfReactants>
<speciesReference species="M_asp_DASH_L_c" stoichiometry="1"/>
<speciesReference species="M_cbp_c" stoichiometry="1"/>
</listOfReactants>
<listOfProducts>
<speciesReference species="M_cbasp_c" stoichiometry="1"/>
<speciesReference species="M_h_c" stoichiometry="1"/>
<speciesReference species="M_pi_c" stoichiometry="1"/>
</listOfProducts>
<kineticLaw>
<math xmlns="http://www.w3.org/1998/Math/MathML">
<ci>FLUX_VALUE</ci>
</math>
<listOfParameters>
<parameter id="LOWER_BOUND" value="0" units="mmol_per_gDW_per_hr"/>
<parameter id="UPPER_BOUND" value="999999" units="mmol_per_gDW_per_hr"/>
<parameter id="OBJECTIVE_COEFFICIENT" value="0" />
<parameter id="FLUX_VALUE" value="0" units="mmol_per_gDW_per_hr"/>
</listOfParameters>
</kineticLaw>
</reaction>
<reaction id="R_ASPK" name="aspartate kinase" reversible="true">
<notes>
<html:p>Abbreviation: R_ASPK</html:p>
<html:p>Synonyms: _0</html:p>
<html:p>EC Number: 2.7.2.4</html:p>
<html:p>SUBSYSTEM: Glycine, Serine, and Threonine Metabolism</html:p>
<html:p>Equation: [c] : asp-L + atp &lt;==&gt; 4pasp + adp</html:p>
<html:p>Confidence Level: 2</html:p>
<html:p>GENE ASSOCIATION: (Rv3709c)</html:p>
</notes>
<listOfReactants>
<speciesReference species="M_asp_DASH_L_c" stoichiometry="1"/>
<speciesReference species="M_atp_c" stoichiometry="1"/>
</listOfReactants>
<listOfProducts>
<speciesReference species="M_4pasp_c" stoichiometry="1"/>
<speciesReference species="M_adp_c" stoichiometry="1"/>
</listOfProducts>
<kineticLaw>
<math xmlns="http://www.w3.org/1998/Math/MathML">
<ci>FLUX_VALUE</ci>
</math>
<listOfParameters>
<parameter id="LOWER_BOUND" value="-999999" units="mmol_per_gDW_per_hr"/>
<parameter id="UPPER_BOUND" value="999999" units="mmol_per_gDW_per_hr"/>
<parameter id="OBJECTIVE_COEFFICIENT" value="0" />
<parameter id="FLUX_VALUE" value="0" units="mmol_per_gDW_per_hr"/>
</listOfParameters>
</kineticLaw>
</reaction>
<reaction id="R_ASPO1" name="L-aspartate oxidase" reversible="false">
<notes>
<html:p>Abbreviation: R_ASPO1</html:p>
<html:p>Synonyms: _0</html:p>
<html:p>EC Number: 1.4.3.16</html:p>
<html:p>SUBSYSTEM: Alanine and Aspartate Metabolism</html:p>
<html:p>Equation: [c] : asp-L + h2o + o2 --&gt; h2o2 + nh4 + oaa</html:p>
<html:p>Confidence Level: 2</html:p>
<html:p>A flavoprotein (FAD). A component of the bacterial quinolinate synthase system</html:p>
<html:p>GENE ASSOCIATION: (Rv1595)</html:p>
</notes>
<listOfReactants>
<speciesReference species="M_asp_DASH_L_c" stoichiometry="1"/>
<speciesReference species="M_h2o_c" stoichiometry="1"/>
<speciesReference species="M_o2_c" stoichiometry="1"/>
</listOfReactants>
<listOfProducts>
<speciesReference species="M_h2o2_c" stoichiometry="1"/>
<speciesReference species="M_nh4_c" stoichiometry="1"/>
<speciesReference species="M_oaa_c" stoichiometry="1"/>
</listOfProducts>
<kineticLaw>
<math xmlns="http://www.w3.org/1998/Math/MathML">
<ci>FLUX_VALUE</ci>
</math>
<listOfParameters>
<parameter id="LOWER_BOUND" value="0" units="mmol_per_gDW_per_hr"/>
<parameter id="UPPER_BOUND" value="999999" units="mmol_per_gDW_per_hr"/>
<parameter id="OBJECTIVE_COEFFICIENT" value="0" />
<parameter id="FLUX_VALUE" value="0" units="mmol_per_gDW_per_hr"/>
</listOfParameters>
</kineticLaw>
</reaction>
<reaction id="R_ASPO5" name="L-aspartate oxidase" reversible="false">
<notes>
<html:p>Abbreviation: R_ASPO5</html:p>
<html:p>Synonyms: _0</html:p>
<html:p>SUBSYSTEM: Alanine and Aspartate Metabolism</html:p>
<html:p>Equation: [c] : asp-L + fum --&gt; h + iasp + succ</html:p>
<html:p>Confidence Level: 2</html:p>
<html:p>JLR</html:p>
<html:p>GENE ASSOCIATION: (Rv1595)</html:p>
</notes>
<listOfReactants>
<speciesReference species="M_asp_DASH_L_c" stoichiometry="1"/>
<speciesReference species="M_fum_c" stoichiometry="1"/>
</listOfReactants>
<listOfProducts>
<speciesReference species="M_h_c" stoichiometry="1"/>
<speciesReference species="M_iasp_c" stoichiometry="1"/>
<speciesReference species="M_succ_c" stoichiometry="1"/>
</listOfProducts>
<kineticLaw>
<math xmlns="http://www.w3.org/1998/Math/MathML">
<ci>FLUX_VALUE</ci>
</math>
<listOfParameters>
<parameter id="LOWER_BOUND" value="0" units="mmol_per_gDW_per_hr"/>
<parameter id="UPPER_BOUND" value="999999" units="mmol_per_gDW_per_hr"/>
<parameter id="OBJECTIVE_COEFFICIENT" value="0" />
<parameter id="FLUX_VALUE" value="0" units="mmol_per_gDW_per_hr"/>
</listOfParameters>
</kineticLaw>
</reaction>
<reaction id="R_ASPTA" name="aspartate transaminase" reversible="true">
<notes>
<html:p>Abbreviation: R_ASPTA</html:p>
<html:p>Synonyms: _29</html:p>
<html:p>EC Number: 2.6.1.1</html:p>
<html:p>SUBSYSTEM: Glutamate Metabolism</html:p>
<html:p>Equation: [c] : akg + asp-L &lt;==&gt; glu-L + oaa</html:p>
<html:p>Confidence Level: 2</html:p>
<html:p>GENE ASSOCIATION: (Rv3565) or (Rv0337c)</html:p>
</notes>
<listOfReactants>
<speciesReference species="M_akg_c" stoichiometry="1"/>
<speciesReference species="M_asp_DASH_L_c" stoichiometry="1"/>
</listOfReactants>
<listOfProducts>
<speciesReference species="M_glu_DASH_L_c" stoichiometry="1"/>
<speciesReference species="M_oaa_c" stoichiometry="1"/>
</listOfProducts>
<kineticLaw>
<math xmlns="http://www.w3.org/1998/Math/MathML">
<ci>FLUX_VALUE</ci>
</math>
<listOfParameters>
<parameter id="LOWER_BOUND" value="-999999" units="mmol_per_gDW_per_hr"/>
<parameter id="UPPER_BOUND" value="999999" units="mmol_per_gDW_per_hr"/>
<parameter id="OBJECTIVE_COEFFICIENT" value="0" />
<parameter id="FLUX_VALUE" value="0" units="mmol_per_gDW_per_hr"/>
</listOfParameters>
</kineticLaw>
</reaction>
<reaction id="R_ASPt2r" name="L-aspartate reversible transport via proton symport" reversible="true">
<notes>
<html:p>Abbreviation: R_ASPt2r</html:p>
<html:p>Synonyms: _0</html:p>
<html:p>SUBSYSTEM: Transport</html:p>
<html:p>Equation: asp-L[e] + h[e] &lt;==&gt; asp-L[c] + h[c]</html:p>
<html:p>Confidence Level: 2</html:p>
<html:p>NCD</html:p>
<html:p>GENE ASSOCIATION: </html:p>
</notes>
<listOfReactants>
<speciesReference species="M_asp_DASH_L_e" stoichiometry="1"/>
<speciesReference species="M_h_e" stoichiometry="1"/>
</listOfReactants>
<listOfProducts>
<speciesReference species="M_asp_DASH_L_c" stoichiometry="1"/>
<speciesReference species="M_h_c" stoichiometry="1"/>
</listOfProducts>
<kineticLaw>
<math xmlns="http://www.w3.org/1998/Math/MathML">
<ci>FLUX_VALUE</ci>
</math>
<listOfParameters>
<parameter id="LOWER_BOUND" value="-999999" units="mmol_per_gDW_per_hr"/>
<parameter id="UPPER_BOUND" value="999999" units="mmol_per_gDW_per_hr"/>
<parameter id="OBJECTIVE_COEFFICIENT" value="0" />
<parameter id="FLUX_VALUE" value="0" units="mmol_per_gDW_per_hr"/>
</listOfParameters>
</kineticLaw>
</reaction>
<reaction id="R_AST" name="Arginine succinyltransferase" reversible="false">
<notes>
<html:p>Abbreviation: R_AST</html:p>
<html:p>Synonyms: _0</html:p>
<html:p>EC Number: 2.3.1.109</html:p>
<html:p>SUBSYSTEM: Arginine and Proline Metabolism</html:p>
<html:p>Equation: [c] : arg-L + succoa --&gt; coa + h + sucarg</html:p>
<html:p>Confidence Level: 1</html:p>
<html:p>JLR (R00832)</html:p>
<html:p>GENE ASSOCIATION: </html:p>
</notes>
<listOfReactants>
<speciesReference species="M_arg_DASH_L_c" stoichiometry="1"/>
<speciesReference species="M_succoa_c" stoichiometry="1"/>
</listOfReactants>
<listOfProducts>
<speciesReference species="M_coa_c" stoichiometry="1"/>
<speciesReference species="M_h_c" stoichiometry="1"/>
<speciesReference species="M_sucarg_c" stoichiometry="1"/>
</listOfProducts>
<kineticLaw>
<math xmlns="http://www.w3.org/1998/Math/MathML">
<ci>FLUX_VALUE</ci>
</math>
<listOfParameters>
<parameter id="LOWER_BOUND" value="0" units="mmol_per_gDW_per_hr"/>
<parameter id="UPPER_BOUND" value="999999" units="mmol_per_gDW_per_hr"/>
<parameter id="OBJECTIVE_COEFFICIENT" value="0" />
<parameter id="FLUX_VALUE" value="0" units="mmol_per_gDW_per_hr"/>
</listOfParameters>
</kineticLaw>
</reaction>
<reaction id="R_ATPPRT" name="ATP phosphoribosyltransferase" reversible="false">
<notes>
<html:p>Abbreviation: R_ATPPRT</html:p>
<html:p>Synonyms: _0</html:p>
<html:p>EC Number: 2.4.2.17</html:p>
<html:p>SUBSYSTEM: Histidine Metabolism</html:p>
<html:p>Equation: [c] : atp + prpp --&gt; ppi + prbatp</html:p>
<html:p>Confidence Level: 2</html:p>
<html:p>GENE ASSOCIATION: (Rv2121c)</html:p>
</notes>
<listOfReactants>
<speciesReference species="M_atp_c" stoichiometry="1"/>
<speciesReference species="M_prpp_c" stoichiometry="1"/>
</listOfReactants>
<listOfProducts>
<speciesReference species="M_ppi_c" stoichiometry="1"/>
<speciesReference species="M_prbatp_c" stoichiometry="1"/>
</listOfProducts>
<kineticLaw>
<math xmlns="http://www.w3.org/1998/Math/MathML">
<ci>FLUX_VALUE</ci>
</math>
<listOfParameters>
<parameter id="LOWER_BOUND" value="0" units="mmol_per_gDW_per_hr"/>
<parameter id="UPPER_BOUND" value="999999" units="mmol_per_gDW_per_hr"/>
<parameter id="OBJECTIVE_COEFFICIENT" value="0" />
<parameter id="FLUX_VALUE" value="0" units="mmol_per_gDW_per_hr"/>
</listOfParameters>
</kineticLaw>
</reaction>
<reaction id="R_ATPS1" name="H+-exporting ATPase" reversible="false">
<notes>
<html:p>Abbreviation: R_ATPS1</html:p>
<html:p>Synonyms: _0</html:p>
<html:p>EC Number: 3.6.3.6</html:p>
<html:p>SUBSYSTEM: Transport</html:p>
<html:p>Equation: atp[c] + h[c] + h2o[c] --&gt; adp[c] + (2) h[e] + pi[c]</html:p>
<html:p>Confidence Level: 2</html:p>
<html:p>IF</html:p>
<html:p>GENE ASSOCIATION: (Rv1306 and Rv1309 and Rv1304 and Rv1307 and Rv1305 and Rv1310 and Rv1311 and Rv1308)</html:p>
</notes>
<listOfReactants>
<speciesReference species="M_atp_c" stoichiometry="1"/>
<speciesReference species="M_h_c" stoichiometry="1"/>
<speciesReference species="M_h2o_c" stoichiometry="1"/>
</listOfReactants>
<listOfProducts>
<speciesReference species="M_adp_c" stoichiometry="1"/>
<speciesReference species="M_h_e" stoichiometry="2"/>
<speciesReference species="M_pi_c" stoichiometry="1"/>
</listOfProducts>
<kineticLaw>
<math xmlns="http://www.w3.org/1998/Math/MathML">
<ci>FLUX_VALUE</ci>
</math>
<listOfParameters>
<parameter id="LOWER_BOUND" value="0" units="mmol_per_gDW_per_hr"/>
<parameter id="UPPER_BOUND" value="999999" units="mmol_per_gDW_per_hr"/>
<parameter id="OBJECTIVE_COEFFICIENT" value="0" />
<parameter id="FLUX_VALUE" value="0" units="mmol_per_gDW_per_hr"/>
</listOfParameters>
</kineticLaw>
</reaction>
<reaction id="R_ATPS4r" name="ATP synthase (four protons for one ATP)" reversible="true">
<notes>
<html:p>Abbreviation: R_ATPS4r</html:p>
<html:p>Synonyms: _0</html:p>
<html:p>EC Number: 3.6.3.14</html:p>
<html:p>SUBSYSTEM: Purine Metabolism</html:p>
<html:p>Equation: adp[c] + (4) h[e] + pi[c] &lt;==&gt; atp[c] + (3) h[c] + h2o[c]</html:p>
<html:p>Confidence Level: 2</html:p>
<html:p>JLR- added reversible form of ATPS4 reactioin</html:p>
<html:p>GENE ASSOCIATION: (Rv1306 and Rv1309 and Rv1304 and Rv1307 and Rv1305 and Rv1310 and Rv1311 and Rv1308)</html:p>
</notes>
<listOfReactants>
<speciesReference species="M_adp_c" stoichiometry="1"/>
<speciesReference species="M_h_e" stoichiometry="4"/>
<speciesReference species="M_pi_c" stoichiometry="1"/>
</listOfReactants>
<listOfProducts>
<speciesReference species="M_atp_c" stoichiometry="1"/>
<speciesReference species="M_h_c" stoichiometry="3"/>
<speciesReference species="M_h2o_c" stoichiometry="1"/>
</listOfProducts>
<kineticLaw>
<math xmlns="http://www.w3.org/1998/Math/MathML">
<ci>FLUX_VALUE</ci>
</math>
<listOfParameters>
<parameter id="LOWER_BOUND" value="-999999" units="mmol_per_gDW_per_hr"/>
<parameter id="UPPER_BOUND" value="999999" units="mmol_per_gDW_per_hr"/>
<parameter id="OBJECTIVE_COEFFICIENT" value="0" />
<parameter id="FLUX_VALUE" value="0" units="mmol_per_gDW_per_hr"/>
</listOfParameters>
</kineticLaw>
</reaction>
<reaction id="R_BACCL" name="biotin-[acetyl-CoA-carboxylase] ligase" reversible="false">
<notes>
<html:p>Abbreviation: R_BACCL</html:p>
<html:p>Synonyms: _7</html:p>
<html:p>EC Number: 6.3.4.15</html:p>
<html:p>SUBSYSTEM: Biotin Metabolism</html:p>
<html:p>Equation: [c] : atp + btn + h --&gt; btamp + ppi</html:p>
<html:p>Confidence Level: 2</html:p>
<html:p>IT</html:p>
<html:p>GENE ASSOCIATION: (Rv3279c)</html:p>
</notes>
<listOfReactants>
<speciesReference species="M_atp_c" stoichiometry="1"/>
<speciesReference species="M_btn_c" stoichiometry="1"/>
<speciesReference species="M_h_c" stoichiometry="1"/>
</listOfReactants>
<listOfProducts>
<speciesReference species="M_btamp_c" stoichiometry="1"/>
<speciesReference species="M_ppi_c" stoichiometry="1"/>
</listOfProducts>
<kineticLaw>
<math xmlns="http://www.w3.org/1998/Math/MathML">
<ci>FLUX_VALUE</ci>
</math>
<listOfParameters>
<parameter id="LOWER_BOUND" value="0" units="mmol_per_gDW_per_hr"/>
<parameter id="UPPER_BOUND" value="999999" units="mmol_per_gDW_per_hr"/>
<parameter id="OBJECTIVE_COEFFICIENT" value="0" />
<parameter id="FLUX_VALUE" value="0" units="mmol_per_gDW_per_hr"/>
</listOfParameters>
</kineticLaw>
</reaction>
<reaction id="R_BALAt2r" name="beta-alanine reversible transport via proton symport" reversible="true">
<notes>
<html:p>Abbreviation: R_BALAt2r</html:p>
<html:p>Synonyms: _0</html:p>
<html:p>SUBSYSTEM: Transport</html:p>
<html:p>Equation: ala-B[e] + h[e] &lt;==&gt; ala-B[c] + h[c]</html:p>
<html:p>Confidence Level: 2</html:p>
<html:p>JLR</html:p>
<html:p>GENE ASSOCIATION: (Rv0522)</html:p>
</notes>
<listOfReactants>
<speciesReference species="M_ala_DASH_B_e" stoichiometry="1"/>
<speciesReference species="M_h_e" stoichiometry="1"/>
</listOfReactants>
<listOfProducts>
<speciesReference species="M_ala_DASH_B_c" stoichiometry="1"/>
<speciesReference species="M_h_c" stoichiometry="1"/>
</listOfProducts>
<kineticLaw>
<math xmlns="http://www.w3.org/1998/Math/MathML">
<ci>FLUX_VALUE</ci>
</math>
<listOfParameters>
<parameter id="LOWER_BOUND" value="-999999" units="mmol_per_gDW_per_hr"/>
<parameter id="UPPER_BOUND" value="999999" units="mmol_per_gDW_per_hr"/>
<parameter id="OBJECTIVE_COEFFICIENT" value="0" />
<parameter id="FLUX_VALUE" value="0" units="mmol_per_gDW_per_hr"/>
</listOfParameters>
</kineticLaw>
</reaction>
<reaction id="R_BDH" name="(R)-3-Hydroxybutanoate:NAD+ oxidoreductase" reversible="true">
<notes>
<html:p>Abbreviation: R_BDH</html:p>
<html:p>Synonyms: _0</html:p>
<html:p>EC Number: 1.1.1.30</html:p>
<html:p>SUBSYSTEM: Pyruvate Metabolism</html:p>
<html:p>Equation: [c] : bhb + nad &lt;==&gt; acac + h + nadh</html:p>
<html:p>Confidence Level: 1</html:p>
<html:p>NJ</html:p>
<html:p>GENE ASSOCIATION: </html:p>
</notes>
<listOfReactants>
<speciesReference species="M_bhb_c" stoichiometry="1"/>
<speciesReference species="M_nad_c" stoichiometry="1"/>
</listOfReactants>
<listOfProducts>
<speciesReference species="M_acac_c" stoichiometry="1"/>
<speciesReference species="M_h_c" stoichiometry="1"/>
<speciesReference species="M_nadh_c" stoichiometry="1"/>
</listOfProducts>
<kineticLaw>
<math xmlns="http://www.w3.org/1998/Math/MathML">
<ci>FLUX_VALUE</ci>
</math>
<listOfParameters>
<parameter id="LOWER_BOUND" value="-999999" units="mmol_per_gDW_per_hr"/>
<parameter id="UPPER_BOUND" value="999999" units="mmol_per_gDW_per_hr"/>
<parameter id="OBJECTIVE_COEFFICIENT" value="0" />
<parameter id="FLUX_VALUE" value="0" units="mmol_per_gDW_per_hr"/>
</listOfParameters>
</kineticLaw>
</reaction>
<reaction id="R_BETALDHx" name="betaine-aldehyde dehydrogenase" reversible="false">
<notes>
<html:p>Abbreviation: R_BETALDHx</html:p>
<html:p>Synonyms: _3</html:p>
<html:p>EC Number: 1.2.1.8</html:p>
<html:p>SUBSYSTEM: Other Amino Acid Metabolism</html:p>
<html:p>Equation: [c] : betald + h2o + nad --&gt; glyb + (2) h + nadh</html:p>
<html:p>Confidence Level: 1</html:p>
<html:p>JLR</html:p>
<html:p>GENE ASSOCIATION: </html:p>
</notes>
<listOfReactants>
<speciesReference species="M_betald_c" stoichiometry="1"/>
<speciesReference species="M_h2o_c" stoichiometry="1"/>
<speciesReference species="M_nad_c" stoichiometry="1"/>
</listOfReactants>
<listOfProducts>
<speciesReference species="M_glyb_c" stoichiometry="1"/>
<speciesReference species="M_h_c" stoichiometry="2"/>
<speciesReference species="M_nadh_c" stoichiometry="1"/>
</listOfProducts>
<kineticLaw>
<math xmlns="http://www.w3.org/1998/Math/MathML">
<ci>FLUX_VALUE</ci>
</math>
<listOfParameters>
<parameter id="LOWER_BOUND" value="0" units="mmol_per_gDW_per_hr"/>
<parameter id="UPPER_BOUND" value="999999" units="mmol_per_gDW_per_hr"/>
<parameter id="OBJECTIVE_COEFFICIENT" value="0" />
<parameter id="FLUX_VALUE" value="0" units="mmol_per_gDW_per_hr"/>
</listOfParameters>
</kineticLaw>
</reaction>
<reaction id="R_BMNMSHS" name="conjugated mycothiol synthesis" reversible="false">
<notes>
<html:p>Abbreviation: R_BMNMSHS</html:p>
<html:p>Synonyms: _0</html:p>
<html:p>SUBSYSTEM: Redox Metabolism</html:p>
<html:p>Equation: [c] : bmn + msh --&gt; bmnmsh + (2) h</html:p>
<html:p>Confidence Level: 2</html:p>
<html:p>bimane (usually brominated, in this case H) added -&amp;gt; conjugates with mycothiol 
see PMID: 10978158, 12420157
charge not balanced right now (due to using bimane, not bromobimane)
NJ</html:p>
<html:p>GENE ASSOCIATION: </html:p>
</notes>
<listOfReactants>
<speciesReference species="M_bmn_c" stoichiometry="1"/>
<speciesReference species="M_msh_c" stoichiometry="1"/>
</listOfReactants>
<listOfProducts>
<speciesReference species="M_bmnmsh_c" stoichiometry="1"/>
<speciesReference species="M_h_c" stoichiometry="2"/>
</listOfProducts>
<kineticLaw>
<math xmlns="http://www.w3.org/1998/Math/MathML">
<ci>FLUX_VALUE</ci>
</math>
<listOfParameters>
<parameter id="LOWER_BOUND" value="0" units="mmol_per_gDW_per_hr"/>
<parameter id="UPPER_BOUND" value="999999" units="mmol_per_gDW_per_hr"/>
<parameter id="OBJECTIVE_COEFFICIENT" value="0" />
<parameter id="FLUX_VALUE" value="0" units="mmol_per_gDW_per_hr"/>
</listOfParameters>
</kineticLaw>
</reaction>
<reaction id="R_BMNt" name="bimane transport (diffusion)" reversible="true">
<notes>
<html:p>Abbreviation: R_BMNt</html:p>
<html:p>Synonyms: _0</html:p>
<html:p>SUBSYSTEM: Transport</html:p>
<html:p>Equation: bmn[c] &lt;==&gt; bmn[e]</html:p>
<html:p>Confidence Level: 2</html:p>
<html:p>see PMID: 10978158 - for Mtb
NJ</html:p>
<html:p>GENE ASSOCIATION: </html:p>
</notes>
<listOfReactants>
<speciesReference species="M_bmn_c" stoichiometry="1"/>
</listOfReactants>
<listOfProducts>
<speciesReference species="M_bmn_e" stoichiometry="1"/>
</listOfProducts>
<kineticLaw>
<math xmlns="http://www.w3.org/1998/Math/MathML">
<ci>FLUX_VALUE</ci>
</math>
<listOfParameters>
<parameter id="LOWER_BOUND" value="-999999" units="mmol_per_gDW_per_hr"/>
<parameter id="UPPER_BOUND" value="999999" units="mmol_per_gDW_per_hr"/>
<parameter id="OBJECTIVE_COEFFICIENT" value="0" />
<parameter id="FLUX_VALUE" value="0" units="mmol_per_gDW_per_hr"/>
</listOfParameters>
</kineticLaw>
</reaction>
<reaction id="R_BPNT" name="_3&apos;,5&apos;-bisphosphate nucleotidase" reversible="false">
<notes>
<html:p>Abbreviation: R_BPNT</html:p>
<html:p>Synonyms: _0</html:p>
<html:p>EC Number: 3.1.3.7</html:p>
<html:p>SUBSYSTEM: Other Amino Acid Metabolism</html:p>
<html:p>Equation: [c] : h2o + pap --&gt; amp + pi</html:p>
<html:p>Confidence Level: 1</html:p>
<html:p>GENE ASSOCIATION: </html:p>
</notes>
<listOfReactants>
<speciesReference species="M_h2o_c" stoichiometry="1"/>
<speciesReference species="M_pap_c" stoichiometry="1"/>
</listOfReactants>
<listOfProducts>
<speciesReference species="M_amp_c" stoichiometry="1"/>
<speciesReference species="M_pi_c" stoichiometry="1"/>
</listOfProducts>
<kineticLaw>
<math xmlns="http://www.w3.org/1998/Math/MathML">
<ci>FLUX_VALUE</ci>
</math>
<listOfParameters>
<parameter id="LOWER_BOUND" value="0" units="mmol_per_gDW_per_hr"/>
<parameter id="UPPER_BOUND" value="999999" units="mmol_per_gDW_per_hr"/>
<parameter id="OBJECTIVE_COEFFICIENT" value="0" />
<parameter id="FLUX_VALUE" value="0" units="mmol_per_gDW_per_hr"/>
</listOfParameters>
</kineticLaw>
</reaction>
<reaction id="R_BTS2" name="biotin synthase (ala-L producing)" reversible="true">
<notes>
<html:p>Abbreviation: R_BTS2</html:p>
<html:p>Synonyms: _0</html:p>
<html:p>SUBSYSTEM: Biotin Metabolism</html:p>
<html:p>Equation: [c] : cys-L + dtbt &lt;==&gt; ala-L + btn + (2) h</html:p>
<html:p>Confidence Level: 2</html:p>
<html:p>JLR- based on article (Biochemistry 2002, 41, 9145-9152)
AMf- reaction charge inbalanced</html:p>
<html:p>GENE ASSOCIATION: (Rv1589)</html:p>
</notes>
<listOfReactants>
<speciesReference species="M_cys_DASH_L_c" stoichiometry="1"/>
<speciesReference species="M_dtbt_c" stoichiometry="1"/>
</listOfReactants>
<listOfProducts>
<speciesReference species="M_ala_DASH_L_c" stoichiometry="1"/>
<speciesReference species="M_btn_c" stoichiometry="1"/>
<speciesReference species="M_h_c" stoichiometry="2"/>
</listOfProducts>
<kineticLaw>
<math xmlns="http://www.w3.org/1998/Math/MathML">
<ci>FLUX_VALUE</ci>
</math>
<listOfParameters>
<parameter id="LOWER_BOUND" value="-999999" units="mmol_per_gDW_per_hr"/>
<parameter id="UPPER_BOUND" value="999999" units="mmol_per_gDW_per_hr"/>
<parameter id="OBJECTIVE_COEFFICIENT" value="0" />
<parameter id="FLUX_VALUE" value="0" units="mmol_per_gDW_per_hr"/>
</listOfParameters>
</kineticLaw>
</reaction>
<reaction id="R_BTS3r" name="biotin synthase" reversible="true">
<notes>
<html:p>Abbreviation: R_BTS3r</html:p>
<html:p>Synonyms: _0</html:p>
<html:p>EC Number: 2.8.1.6</html:p>
<html:p>SUBSYSTEM: Biotin Metabolism</html:p>
<html:p>Equation: [c] : dtbt + (2) s &lt;==&gt; btn + h2s</html:p>
<html:p>Confidence Level: 2</html:p>
<html:p>NCD</html:p>
<html:p>GENE ASSOCIATION: (Rv1589)</html:p>
</notes>
<listOfReactants>
<speciesReference species="M_dtbt_c" stoichiometry="1"/>
<speciesReference species="M_s_c" stoichiometry="2"/>
</listOfReactants>
<listOfProducts>
<speciesReference species="M_btn_c" stoichiometry="1"/>
<speciesReference species="M_h2s_c" stoichiometry="1"/>
</listOfProducts>
<kineticLaw>
<math xmlns="http://www.w3.org/1998/Math/MathML">
<ci>FLUX_VALUE</ci>
</math>
<listOfParameters>
<parameter id="LOWER_BOUND" value="-999999" units="mmol_per_gDW_per_hr"/>
<parameter id="UPPER_BOUND" value="999999" units="mmol_per_gDW_per_hr"/>
<parameter id="OBJECTIVE_COEFFICIENT" value="0" />
<parameter id="FLUX_VALUE" value="0" units="mmol_per_gDW_per_hr"/>
</listOfParameters>
</kineticLaw>
</reaction>
<reaction id="R_CAATPS" name="Ca ATPase" reversible="false">
<notes>
<html:p>Abbreviation: R_CAATPS</html:p>
<html:p>Synonyms: _0</html:p>
<html:p>EC Number: 3.6.3.6</html:p>
<html:p>SUBSYSTEM: Transport</html:p>
<html:p>Equation: atp[c] + (2) ca2[c] + h2o[c] --&gt; adp[c] + (2) ca2[e] + h[e] + pi[c]</html:p>
<html:p>Confidence Level: 2</html:p>
<html:p>plasma membrane version (SR and ER versions also exist) stoichiometry actually varies (number of Ca/ATP transported). See PMID: 7876199
NJ
</html:p>
<html:p>GENE ASSOCIATION: (Rv0107c)</html:p>
</notes>
<listOfReactants>
<speciesReference species="M_atp_c" stoichiometry="1"/>
<speciesReference species="M_ca2_c" stoichiometry="2"/>
<speciesReference species="M_h2o_c" stoichiometry="1"/>
</listOfReactants>
<listOfProducts>
<speciesReference species="M_adp_c" stoichiometry="1"/>
<speciesReference species="M_ca2_e" stoichiometry="2"/>
<speciesReference species="M_h_e" stoichiometry="1"/>
<speciesReference species="M_pi_c" stoichiometry="1"/>
</listOfProducts>
<kineticLaw>
<math xmlns="http://www.w3.org/1998/Math/MathML">
<ci>FLUX_VALUE</ci>
</math>
<listOfParameters>
<parameter id="LOWER_BOUND" value="0" units="mmol_per_gDW_per_hr"/>
<parameter id="UPPER_BOUND" value="999999" units="mmol_per_gDW_per_hr"/>
<parameter id="OBJECTIVE_COEFFICIENT" value="0" />
<parameter id="FLUX_VALUE" value="0" units="mmol_per_gDW_per_hr"/>
</listOfParameters>
</kineticLaw>
</reaction>
<reaction id="R_CAT" name="catalase" reversible="false">
<notes>
<html:p>Abbreviation: R_CAT</html:p>
<html:p>Synonyms: _4</html:p>
<html:p>EC Number: 1.11.1.6</html:p>
<html:p>SUBSYSTEM: Redox Metabolism</html:p>
<html:p>Equation: [c] : (2) h2o2 --&gt; (2) h2o + o2</html:p>
<html:p>Confidence Level: 4</html:p>
<html:p>JLR</html:p>
<html:p>GENE ASSOCIATION: (Rv1908c)</html:p>
</notes>
<listOfReactants>
<speciesReference species="M_h2o2_c" stoichiometry="2"/>
</listOfReactants>
<listOfProducts>
<speciesReference species="M_h2o_c" stoichiometry="2"/>
<speciesReference species="M_o2_c" stoichiometry="1"/>
</listOfProducts>
<kineticLaw>
<math xmlns="http://www.w3.org/1998/Math/MathML">
<ci>FLUX_VALUE</ci>
</math>
<listOfParameters>
<parameter id="LOWER_BOUND" value="0" units="mmol_per_gDW_per_hr"/>
<parameter id="UPPER_BOUND" value="999999" units="mmol_per_gDW_per_hr"/>
<parameter id="OBJECTIVE_COEFFICIENT" value="0" />
<parameter id="FLUX_VALUE" value="0" units="mmol_per_gDW_per_hr"/>
</listOfParameters>
</kineticLaw>
</reaction>
<reaction id="R_CAt4" name="calcium transport in/out via proton antiporter" reversible="true">
<notes>
<html:p>Abbreviation: R_CAt4</html:p>
<html:p>Synonyms: _0</html:p>
<html:p>SUBSYSTEM: Transport</html:p>
<html:p>Equation: ca2[c] + h[e] &lt;==&gt; ca2[e] + h[c]</html:p>
<html:p>Confidence Level: 2</html:p>
<html:p>GENE ASSOCIATION: (Rv1607)</html:p>
</notes>
<listOfReactants>
<speciesReference species="M_ca2_c" stoichiometry="1"/>
<speciesReference species="M_h_e" stoichiometry="1"/>
</listOfReactants>
<listOfProducts>
<speciesReference species="M_ca2_e" stoichiometry="1"/>
<speciesReference species="M_h_c" stoichiometry="1"/>
</listOfProducts>
<kineticLaw>
<math xmlns="http://www.w3.org/1998/Math/MathML">
<ci>FLUX_VALUE</ci>
</math>
<listOfParameters>
<parameter id="LOWER_BOUND" value="-999999" units="mmol_per_gDW_per_hr"/>
<parameter id="UPPER_BOUND" value="999999" units="mmol_per_gDW_per_hr"/>
<parameter id="OBJECTIVE_COEFFICIENT" value="0" />
<parameter id="FLUX_VALUE" value="0" units="mmol_per_gDW_per_hr"/>
</listOfParameters>
</kineticLaw>
</reaction>
<reaction id="R_CBIAT" name="Cobinamide adenyltransferase" reversible="true">
<notes>
<html:p>Abbreviation: R_CBIAT</html:p>
<html:p>Synonyms: _0</html:p>
<html:p>EC Number: 2.5.1.17</html:p>
<html:p>SUBSYSTEM: Porphyrin Metabolism</html:p>
<html:p>Equation: [c] : atp + cbi + h &lt;==&gt; adocbi + pppi</html:p>
<html:p>Confidence Level: 2</html:p>
<html:p>JLR (EC 2.5.1.17)</html:p>
<html:p>GENE ASSOCIATION: (Rv2849c)</html:p>
</notes>
<listOfReactants>
<speciesReference species="M_atp_c" stoichiometry="1"/>
<speciesReference species="M_cbi_c" stoichiometry="1"/>
<speciesReference species="M_h_c" stoichiometry="1"/>
</listOfReactants>
<listOfProducts>
<speciesReference species="M_adocbi_c" stoichiometry="1"/>
<speciesReference species="M_pppi_c" stoichiometry="1"/>
</listOfProducts>
<kineticLaw>
<math xmlns="http://www.w3.org/1998/Math/MathML">
<ci>FLUX_VALUE</ci>
</math>
<listOfParameters>
<parameter id="LOWER_BOUND" value="-999999" units="mmol_per_gDW_per_hr"/>
<parameter id="UPPER_BOUND" value="999999" units="mmol_per_gDW_per_hr"/>
<parameter id="OBJECTIVE_COEFFICIENT" value="0" />
<parameter id="FLUX_VALUE" value="0" units="mmol_per_gDW_per_hr"/>
</listOfParameters>
</kineticLaw>
</reaction>
<reaction id="R_CBLAT" name="cob(I)alamin adenosyltransferase" reversible="true">
<notes>
<html:p>Abbreviation: R_CBLAT</html:p>
<html:p>Synonyms: _0</html:p>
<html:p>EC Number: 2.5.1.17</html:p>
<html:p>SUBSYSTEM: Porphyrin Metabolism</html:p>
<html:p>Equation: [c] : atp + cbl1 + h &lt;==&gt; adocbl + pppi</html:p>
<html:p>Confidence Level: 2</html:p>
<html:p>JLR (EC 2.5.1.17)</html:p>
<html:p>GENE ASSOCIATION: (Rv2849c)</html:p>
</notes>
<listOfReactants>
<speciesReference species="M_atp_c" stoichiometry="1"/>
<speciesReference species="M_cbl1_c" stoichiometry="1"/>
<speciesReference species="M_h_c" stoichiometry="1"/>
</listOfReactants>
<listOfProducts>
<speciesReference species="M_adocbl_c" stoichiometry="1"/>
<speciesReference species="M_pppi_c" stoichiometry="1"/>
</listOfProducts>
<kineticLaw>
<math xmlns="http://www.w3.org/1998/Math/MathML">
<ci>FLUX_VALUE</ci>
</math>
<listOfParameters>
<parameter id="LOWER_BOUND" value="-999999" units="mmol_per_gDW_per_hr"/>
<parameter id="UPPER_BOUND" value="999999" units="mmol_per_gDW_per_hr"/>
<parameter id="OBJECTIVE_COEFFICIENT" value="0" />
<parameter id="FLUX_VALUE" value="0" units="mmol_per_gDW_per_hr"/>
</listOfParameters>
</kineticLaw>
</reaction>
<reaction id="R_CBPS" name="carbamoyl-phosphate synthase (glutamine-hydrolysing)" reversible="false">
<notes>
<html:p>Abbreviation: R_CBPS</html:p>
<html:p>Synonyms: _0</html:p>
<html:p>EC Number: 6.3.5.5</html:p>
<html:p>SUBSYSTEM: Pyrimidine Metabolism</html:p>
<html:p>Equation: [c] : (2) atp + gln-L + h2o + hco3 --&gt; (2) adp + cbp + glu-L + (2) h + pi</html:p>
<html:p>Confidence Level: 2</html:p>
<html:p>GENE ASSOCIATION: (Rv1383)</html:p>
</notes>
<listOfReactants>
<speciesReference species="M_atp_c" stoichiometry="2"/>
<speciesReference species="M_gln_DASH_L_c" stoichiometry="1"/>
<speciesReference species="M_h2o_c" stoichiometry="1"/>
<speciesReference species="M_hco3_c" stoichiometry="1"/>
</listOfReactants>
<listOfProducts>
<speciesReference species="M_adp_c" stoichiometry="2"/>
<speciesReference species="M_cbp_c" stoichiometry="1"/>
<speciesReference species="M_glu_DASH_L_c" stoichiometry="1"/>
<speciesReference species="M_h_c" stoichiometry="2"/>
<speciesReference species="M_pi_c" stoichiometry="1"/>
</listOfProducts>
<kineticLaw>
<math xmlns="http://www.w3.org/1998/Math/MathML">
<ci>FLUX_VALUE</ci>
</math>
<listOfParameters>
<parameter id="LOWER_BOUND" value="0" units="mmol_per_gDW_per_hr"/>
<parameter id="UPPER_BOUND" value="999999" units="mmol_per_gDW_per_hr"/>
<parameter id="OBJECTIVE_COEFFICIENT" value="0" />
<parameter id="FLUX_VALUE" value="0" units="mmol_per_gDW_per_hr"/>
</listOfParameters>
</kineticLaw>
</reaction>
<reaction id="R_CDAPPA160" name="CDP-Diacylglycerol pyrophostatase (n-C16:0)" reversible="false">
<notes>
<html:p>Abbreviation: R_CDAPPA160</html:p>
<html:p>Synonyms: _0</html:p>
<html:p>EC Number: 3.6.1.26</html:p>
<html:p>SUBSYSTEM: Membrane Metabolism</html:p>
<html:p>Equation: [c] : cdpdhdecg + h2o --&gt; cmp + (2) h + pa160</html:p>
<html:p>Confidence Level: 4</html:p>
<html:p>AMF</html:p>
<html:p>GENE ASSOCIATION: (Rv2289)</html:p>
</notes>
<listOfReactants>
<speciesReference species="M_cdpdhdecg_c" stoichiometry="1"/>
<speciesReference species="M_h2o_c" stoichiometry="1"/>
</listOfReactants>
<listOfProducts>
<speciesReference species="M_cmp_c" stoichiometry="1"/>
<speciesReference species="M_h_c" stoichiometry="2"/>
<speciesReference species="M_pa160_c" stoichiometry="1"/>
</listOfProducts>
<kineticLaw>
<math xmlns="http://www.w3.org/1998/Math/MathML">
<ci>FLUX_VALUE</ci>
</math>
<listOfParameters>
<parameter id="LOWER_BOUND" value="0" units="mmol_per_gDW_per_hr"/>
<parameter id="UPPER_BOUND" value="999999" units="mmol_per_gDW_per_hr"/>
<parameter id="OBJECTIVE_COEFFICIENT" value="0" />
<parameter id="FLUX_VALUE" value="0" units="mmol_per_gDW_per_hr"/>
</listOfParameters>
</kineticLaw>
</reaction>
<reaction id="R_CDAPPA160190" name="CDP-Diacylglycerol pyrophostatase (C16:0, C19:0)" reversible="false">
<notes>
<html:p>Abbreviation: R_CDAPPA160190</html:p>
<html:p>Synonyms: _0</html:p>
<html:p>EC Number: 3.6.1.26</html:p>
<html:p>SUBSYSTEM: Membrane Metabolism</html:p>
<html:p>Equation: [c] : cdpc16c19g + h2o --&gt; cmp + (2) h + pa160190</html:p>
<html:p>Confidence Level: 4</html:p>
<html:p>R1 = C16:0
R2 = C19:0 = 10-methyl C18:0 (tuberculostearic acid)
NJ</html:p>
<html:p>GENE ASSOCIATION: (Rv2289)</html:p>
</notes>
<listOfReactants>
<speciesReference species="M_cdpc16c19g_c" stoichiometry="1"/>
<speciesReference species="M_h2o_c" stoichiometry="1"/>
</listOfReactants>
<listOfProducts>
<speciesReference species="M_cmp_c" stoichiometry="1"/>
<speciesReference species="M_h_c" stoichiometry="2"/>
<speciesReference species="M_pa160190_c" stoichiometry="1"/>
</listOfProducts>
<kineticLaw>
<math xmlns="http://www.w3.org/1998/Math/MathML">
<ci>FLUX_VALUE</ci>
</math>
<listOfParameters>
<parameter id="LOWER_BOUND" value="0" units="mmol_per_gDW_per_hr"/>
<parameter id="UPPER_BOUND" value="999999" units="mmol_per_gDW_per_hr"/>
<parameter id="OBJECTIVE_COEFFICIENT" value="0" />
<parameter id="FLUX_VALUE" value="0" units="mmol_per_gDW_per_hr"/>
</listOfParameters>
</kineticLaw>
</reaction>
<reaction id="R_CDAPPA190" name="CDP-Diacylglycerol pyrophostatase (C19:0)" reversible="false">
<notes>
<html:p>Abbreviation: R_CDAPPA190</html:p>
<html:p>Synonyms: _0</html:p>
<html:p>EC Number: 3.6.1.26</html:p>
<html:p>SUBSYSTEM: Membrane Metabolism</html:p>
<html:p>Equation: [c] : cdpc19c19g + h2o --&gt; cmp + (2) h + pa190190</html:p>
<html:p>Confidence Level: 4</html:p>
<html:p>R1 = C19:0 = 10-methyl C18:0 (tuberculostearic acid)
R2 = C19:0 = 10-methyl C18:0 (tuberculostearic acid)
for Mtb
NJ</html:p>
<html:p>GENE ASSOCIATION: (Rv2289)</html:p>
</notes>
<listOfReactants>
<speciesReference species="M_cdpc19c19g_c" stoichiometry="1"/>
<speciesReference species="M_h2o_c" stoichiometry="1"/>
</listOfReactants>
<listOfProducts>
<speciesReference species="M_cmp_c" stoichiometry="1"/>
<speciesReference species="M_h_c" stoichiometry="2"/>
<speciesReference species="M_pa190190_c" stoichiometry="1"/>
</listOfProducts>
<kineticLaw>
<math xmlns="http://www.w3.org/1998/Math/MathML">
<ci>FLUX_VALUE</ci>
</math>
<listOfParameters>
<parameter id="LOWER_BOUND" value="0" units="mmol_per_gDW_per_hr"/>
<parameter id="UPPER_BOUND" value="999999" units="mmol_per_gDW_per_hr"/>
<parameter id="OBJECTIVE_COEFFICIENT" value="0" />
<parameter id="FLUX_VALUE" value="0" units="mmol_per_gDW_per_hr"/>
</listOfParameters>
</kineticLaw>
</reaction>
<reaction id="R_CDPMEK" name="_4-(cytidine 5&apos;-diphospho)-2-C-methyl-D-erythritol kinase" reversible="false">
<notes>
<html:p>Abbreviation: R_CDPMEK</html:p>
<html:p>Synonyms: _0</html:p>
<html:p>SUBSYSTEM: Polyprenyl Metabolism</html:p>
<html:p>Equation: [c] : 4c2me + atp --&gt; 2p4c2me + adp + h</html:p>
<html:p>Confidence Level: 4</html:p>
<html:p>EC 2.7.1.148</html:p>
<html:p>GENE ASSOCIATION: (Rv1011)</html:p>
</notes>
<listOfReactants>
<speciesReference species="M_4c2me_c" stoichiometry="1"/>
<speciesReference species="M_atp_c" stoichiometry="1"/>
</listOfReactants>
<listOfProducts>
<speciesReference species="M_2p4c2me_c" stoichiometry="1"/>
<speciesReference species="M_adp_c" stoichiometry="1"/>
<speciesReference species="M_h_c" stoichiometry="1"/>
</listOfProducts>
<kineticLaw>
<math xmlns="http://www.w3.org/1998/Math/MathML">
<ci>FLUX_VALUE</ci>
</math>
<listOfParameters>
<parameter id="LOWER_BOUND" value="0" units="mmol_per_gDW_per_hr"/>
<parameter id="UPPER_BOUND" value="999999" units="mmol_per_gDW_per_hr"/>
<parameter id="OBJECTIVE_COEFFICIENT" value="0" />
<parameter id="FLUX_VALUE" value="0" units="mmol_per_gDW_per_hr"/>
</listOfParameters>
</kineticLaw>
</reaction>
<reaction id="R_CDPPT160" name="CDP diacylglycerol inositon 3-phosphatidyltransferase" reversible="false">
<notes>
<html:p>Abbreviation: R_CDPPT160</html:p>
<html:p>Synonyms: _13</html:p>
<html:p>EC Number: 2.7.8.11</html:p>
<html:p>SUBSYSTEM: Membrane Metabolism</html:p>
<html:p>Equation: [c] : cdpdhdecg + inost --&gt; cmp + h + ptd1ino160</html:p>
<html:p>Confidence Level: 2</html:p>
<html:p>for both R groups = C16:0
NJ</html:p>
<html:p>GENE ASSOCIATION: (Rv2612c)</html:p>
</notes>
<listOfReactants>
<speciesReference species="M_cdpdhdecg_c" stoichiometry="1"/>
<speciesReference species="M_inost_c" stoichiometry="1"/>
</listOfReactants>
<listOfProducts>
<speciesReference species="M_cmp_c" stoichiometry="1"/>
<speciesReference species="M_h_c" stoichiometry="1"/>
<speciesReference species="M_ptd1ino160_c" stoichiometry="1"/>
</listOfProducts>
<kineticLaw>
<math xmlns="http://www.w3.org/1998/Math/MathML">
<ci>FLUX_VALUE</ci>
</math>
<listOfParameters>
<parameter id="LOWER_BOUND" value="0" units="mmol_per_gDW_per_hr"/>
<parameter id="UPPER_BOUND" value="999999" units="mmol_per_gDW_per_hr"/>
<parameter id="OBJECTIVE_COEFFICIENT" value="0" />
<parameter id="FLUX_VALUE" value="0" units="mmol_per_gDW_per_hr"/>
</listOfParameters>
</kineticLaw>
</reaction>
<reaction id="R_CDPPT160190" name="CDP diacylglycerol inositon 3-phosphatidyltransferase" reversible="false">
<notes>
<html:p>Abbreviation: R_CDPPT160190</html:p>
<html:p>Synonyms: _13</html:p>
<html:p>EC Number: 2.7.8.11</html:p>
<html:p>SUBSYSTEM: Membrane Metabolism</html:p>
<html:p>Equation: [c] : cdpc16c19g + inost --&gt; cmp + h + ptd1ino160190</html:p>
<html:p>Confidence Level: 2</html:p>
<html:p>R1 = C16:0
R2 = C19:0 = 10-methyl C18:0 (tuberculostearic acid)
NJ</html:p>
<html:p>GENE ASSOCIATION: (Rv2612c)</html:p>
</notes>
<listOfReactants>
<speciesReference species="M_cdpc16c19g_c" stoichiometry="1"/>
<speciesReference species="M_inost_c" stoichiometry="1"/>
</listOfReactants>
<listOfProducts>
<speciesReference species="M_cmp_c" stoichiometry="1"/>
<speciesReference species="M_h_c" stoichiometry="1"/>
<speciesReference species="M_ptd1ino160190_c" stoichiometry="1"/>
</listOfProducts>
<kineticLaw>
<math xmlns="http://www.w3.org/1998/Math/MathML">
<ci>FLUX_VALUE</ci>
</math>
<listOfParameters>
<parameter id="LOWER_BOUND" value="0" units="mmol_per_gDW_per_hr"/>
<parameter id="UPPER_BOUND" value="999999" units="mmol_per_gDW_per_hr"/>
<parameter id="OBJECTIVE_COEFFICIENT" value="0" />
<parameter id="FLUX_VALUE" value="0" units="mmol_per_gDW_per_hr"/>
</listOfParameters>
</kineticLaw>
</reaction>
<reaction id="R_CHLabc" name="choline transport via ABC system" reversible="false">
<notes>
<html:p>Abbreviation: R_CHLabc</html:p>
<html:p>Synonyms: _0</html:p>
<html:p>SUBSYSTEM: Transport</html:p>
<html:p>Equation: atp[c] + chol[e] + h2o[c] --&gt; adp[c] + chol[c] + h[c] + pi[c]</html:p>
<html:p>Confidence Level: 2</html:p>
<html:p>GENE ASSOCIATION: (Rv3757c and Rv3759c and Rv3756c and Rv3758c)</html:p>
</notes>
<listOfReactants>
<speciesReference species="M_atp_c" stoichiometry="1"/>
<speciesReference species="M_chol_e" stoichiometry="1"/>
<speciesReference species="M_h2o_c" stoichiometry="1"/>
</listOfReactants>
<listOfProducts>
<speciesReference species="M_adp_c" stoichiometry="1"/>
<speciesReference species="M_chol_c" stoichiometry="1"/>
<speciesReference species="M_h_c" stoichiometry="1"/>
<speciesReference species="M_pi_c" stoichiometry="1"/>
</listOfProducts>
<kineticLaw>
<math xmlns="http://www.w3.org/1998/Math/MathML">
<ci>FLUX_VALUE</ci>
</math>
<listOfParameters>
<parameter id="LOWER_BOUND" value="0" units="mmol_per_gDW_per_hr"/>
<parameter id="UPPER_BOUND" value="999999" units="mmol_per_gDW_per_hr"/>
<parameter id="OBJECTIVE_COEFFICIENT" value="0" />
<parameter id="FLUX_VALUE" value="0" units="mmol_per_gDW_per_hr"/>
</listOfParameters>
</kineticLaw>
</reaction>
<reaction id="R_CHOLD" name="choline dehydrogenase" reversible="false">
<notes>
<html:p>Abbreviation: R_CHOLD</html:p>
<html:p>Synonyms: _0</html:p>
<html:p>EC Number: 1.1.99.1</html:p>
<html:p>SUBSYSTEM: Other Amino Acid Metabolism</html:p>
<html:p>Equation: [c] : chol + nad --&gt; betald + h + nadh</html:p>
<html:p>Confidence Level: 1</html:p>
<html:p>added for staph (SAB)</html:p>
<html:p>GENE ASSOCIATION: </html:p>
</notes>
<listOfReactants>
<speciesReference species="M_chol_c" stoichiometry="1"/>
<speciesReference species="M_nad_c" stoichiometry="1"/>
</listOfReactants>
<listOfProducts>
<speciesReference species="M_betald_c" stoichiometry="1"/>
<speciesReference species="M_h_c" stoichiometry="1"/>
<speciesReference species="M_nadh_c" stoichiometry="1"/>
</listOfProducts>
<kineticLaw>
<math xmlns="http://www.w3.org/1998/Math/MathML">
<ci>FLUX_VALUE</ci>
</math>
<listOfParameters>
<parameter id="LOWER_BOUND" value="0" units="mmol_per_gDW_per_hr"/>
<parameter id="UPPER_BOUND" value="999999" units="mmol_per_gDW_per_hr"/>
<parameter id="OBJECTIVE_COEFFICIENT" value="0" />
<parameter id="FLUX_VALUE" value="0" units="mmol_per_gDW_per_hr"/>
</listOfParameters>
</kineticLaw>
</reaction>
<reaction id="R_CHORM" name="chorismate mutase" reversible="false">
<notes>
<html:p>Abbreviation: R_CHORM</html:p>
<html:p>Synonyms: _0</html:p>
<html:p>EC Number: 5.4.99.5</html:p>
<html:p>SUBSYSTEM: Phenylalanine Tyrosine Tryptophan Metabolism</html:p>
<html:p>Equation: [c] : chor --&gt; pphn</html:p>
<html:p>Confidence Level: 4</html:p>
<html:p>GENE ASSOCIATION: (Rv1885c)</html:p>
</notes>
<listOfReactants>
<speciesReference species="M_chor_c" stoichiometry="1"/>
</listOfReactants>
<listOfProducts>
<speciesReference species="M_pphn_c" stoichiometry="1"/>
</listOfProducts>
<kineticLaw>
<math xmlns="http://www.w3.org/1998/Math/MathML">
<ci>FLUX_VALUE</ci>
</math>
<listOfParameters>
<parameter id="LOWER_BOUND" value="0" units="mmol_per_gDW_per_hr"/>
<parameter id="UPPER_BOUND" value="999999" units="mmol_per_gDW_per_hr"/>
<parameter id="OBJECTIVE_COEFFICIENT" value="0" />
<parameter id="FLUX_VALUE" value="0" units="mmol_per_gDW_per_hr"/>
</listOfParameters>
</kineticLaw>
</reaction>
<reaction id="R_CHORS" name="chorismate synthase" reversible="false">
<notes>
<html:p>Abbreviation: R_CHORS</html:p>
<html:p>Synonyms: _0</html:p>
<html:p>EC Number: 4.2.3.5</html:p>
<html:p>SUBSYSTEM: Phenylalanine Tyrosine Tryptophan Metabolism</html:p>
<html:p>Equation: [c] : 3psme --&gt; chor + pi</html:p>
<html:p>Confidence Level: 2</html:p>
<html:p>Previously EC 4.6.1.4. Now EC 4.2.3.5</html:p>
<html:p>GENE ASSOCIATION: (Rv2540c)</html:p>
</notes>
<listOfReactants>
<speciesReference species="M_3psme_c" stoichiometry="1"/>
</listOfReactants>
<listOfProducts>
<speciesReference species="M_chor_c" stoichiometry="1"/>
<speciesReference species="M_pi_c" stoichiometry="1"/>
</listOfProducts>
<kineticLaw>
<math xmlns="http://www.w3.org/1998/Math/MathML">
<ci>FLUX_VALUE</ci>
</math>
<listOfParameters>
<parameter id="LOWER_BOUND" value="0" units="mmol_per_gDW_per_hr"/>
<parameter id="UPPER_BOUND" value="999999" units="mmol_per_gDW_per_hr"/>
<parameter id="OBJECTIVE_COEFFICIENT" value="0" />
<parameter id="FLUX_VALUE" value="0" units="mmol_per_gDW_per_hr"/>
</listOfParameters>
</kineticLaw>
</reaction>
<reaction id="R_CHRPL" name="Chorismate pyruvate lyase" reversible="false">
<notes>
<html:p>Abbreviation: R_CHRPL</html:p>
<html:p>Synonyms: _0</html:p>
<html:p>SUBSYSTEM: Membrane Metabolism</html:p>
<html:p>Equation: [c] : chor --&gt; 4hbz + pyr</html:p>
<html:p>Confidence Level: 4</html:p>
<html:p>JLR (EC 4.1.3.-)</html:p>
<html:p>GENE ASSOCIATION: (Rv2949c)</html:p>
</notes>
<listOfReactants>
<speciesReference species="M_chor_c" stoichiometry="1"/>
</listOfReactants>
<listOfProducts>
<speciesReference species="M_4hbz_c" stoichiometry="1"/>
<speciesReference species="M_pyr_c" stoichiometry="1"/>
</listOfProducts>
<kineticLaw>
<math xmlns="http://www.w3.org/1998/Math/MathML">
<ci>FLUX_VALUE</ci>
</math>
<listOfParameters>
<parameter id="LOWER_BOUND" value="0" units="mmol_per_gDW_per_hr"/>
<parameter id="UPPER_BOUND" value="999999" units="mmol_per_gDW_per_hr"/>
<parameter id="OBJECTIVE_COEFFICIENT" value="0" />
<parameter id="FLUX_VALUE" value="0" units="mmol_per_gDW_per_hr"/>
</listOfParameters>
</kineticLaw>
</reaction>
<reaction id="R_CIGAMS" name="cys-1D-myo-inositol 2-deoxy-D-glucopyranoside synthase" reversible="false">
<notes>
<html:p>Abbreviation: R_CIGAMS</html:p>
<html:p>Synonyms: _1</html:p>
<html:p>SUBSYSTEM: Redox Metabolism</html:p>
<html:p>Equation: [c] : atp + cys-L + igam --&gt; amp + cigam + (2) h + ppi</html:p>
<html:p>Confidence Level: 4</html:p>
<html:p>See PMID: 12754249, 12033919
NJ</html:p>
<html:p>GENE ASSOCIATION: (Rv2130c)</html:p>
</notes>
<listOfReactants>
<speciesReference species="M_atp_c" stoichiometry="1"/>
<speciesReference species="M_cys_DASH_L_c" stoichiometry="1"/>
<speciesReference species="M_igam_c" stoichiometry="1"/>
</listOfReactants>
<listOfProducts>
<speciesReference species="M_amp_c" stoichiometry="1"/>
<speciesReference species="M_cigam_c" stoichiometry="1"/>
<speciesReference species="M_h_c" stoichiometry="2"/>
<speciesReference species="M_ppi_c" stoichiometry="1"/>
</listOfProducts>
<kineticLaw>
<math xmlns="http://www.w3.org/1998/Math/MathML">
<ci>FLUX_VALUE</ci>
</math>
<listOfParameters>
<parameter id="LOWER_BOUND" value="0" units="mmol_per_gDW_per_hr"/>
<parameter id="UPPER_BOUND" value="999999" units="mmol_per_gDW_per_hr"/>
<parameter id="OBJECTIVE_COEFFICIENT" value="0" />
<parameter id="FLUX_VALUE" value="0" units="mmol_per_gDW_per_hr"/>
</listOfParameters>
</kineticLaw>
</reaction>
<reaction id="R_CITL" name="Citrate lyase" reversible="false">
<notes>
<html:p>Abbreviation: R_CITL</html:p>
<html:p>EC Number: 4.1.3.6</html:p>
<html:p>Equation: [c] : cit --&gt; ac + oaa</html:p>
<html:p>Confidence Level: </html:p>
<html:p>GENE ASSOCIATION: </html:p>
</notes>
<listOfReactants>
<speciesReference species="M_cit_c" stoichiometry="1"/>
</listOfReactants>
<listOfProducts>
<speciesReference species="M_ac_c" stoichiometry="1"/>
<speciesReference species="M_oaa_c" stoichiometry="1"/>
</listOfProducts>
<kineticLaw>
<math xmlns="http://www.w3.org/1998/Math/MathML">
<ci>FLUX_VALUE</ci>
</math>
<listOfParameters>
<parameter id="LOWER_BOUND" value="0" units="mmol_per_gDW_per_hr"/>
<parameter id="UPPER_BOUND" value="0" units="mmol_per_gDW_per_hr"/>
<parameter id="OBJECTIVE_COEFFICIENT" value="0" />
<parameter id="FLUX_VALUE" value="0" units="mmol_per_gDW_per_hr"/>
</listOfParameters>
</kineticLaw>
</reaction>
<reaction id="R_CITLr" name="Citrate lyase (reversible)" reversible="true">
<notes>
<html:p>Abbreviation: R_CITLr</html:p>
<html:p>Synonyms: _0</html:p>
<html:p>EC Number: 4.1.3.6</html:p>
<html:p>SUBSYSTEM: Citric Acid Cycle</html:p>
<html:p>Equation: [c] : cit &lt;==&gt; ac + oaa</html:p>
<html:p>Confidence Level: 2</html:p>
<html:p>kb 11/18/02</html:p>
<html:p>GENE ASSOCIATION: (Rv2498c or Rv2075c)</html:p>
</notes>
<listOfReactants>
<speciesReference species="M_cit_c" stoichiometry="1"/>
</listOfReactants>
<listOfProducts>
<speciesReference species="M_ac_c" stoichiometry="1"/>
<speciesReference species="M_oaa_c" stoichiometry="1"/>
</listOfProducts>
<kineticLaw>
<math xmlns="http://www.w3.org/1998/Math/MathML">
<ci>FLUX_VALUE</ci>
</math>
<listOfParameters>
<parameter id="LOWER_BOUND" value="-999999" units="mmol_per_gDW_per_hr"/>
<parameter id="UPPER_BOUND" value="999999" units="mmol_per_gDW_per_hr"/>
<parameter id="OBJECTIVE_COEFFICIENT" value="0" />
<parameter id="FLUX_VALUE" value="0" units="mmol_per_gDW_per_hr"/>
</listOfParameters>
</kineticLaw>
</reaction>
<reaction id="R_CITabc" name="citrate transport via ABC system" reversible="false">
<notes>
<html:p>Abbreviation: R_CITabc</html:p>
<html:p>Synonyms: _0</html:p>
<html:p>SUBSYSTEM: Transport</html:p>
<html:p>Equation: atp[c] + cit[e] + h2o[c] --&gt; adp[c] + cit[c] + h[c] + pi[c]</html:p>
<html:p>Confidence Level: 2</html:p>
<html:p>AR</html:p>
<html:p>GENE ASSOCIATION: </html:p>
</notes>
<listOfReactants>
<speciesReference species="M_atp_c" stoichiometry="1"/>
<speciesReference species="M_cit_e" stoichiometry="1"/>
<speciesReference species="M_h2o_c" stoichiometry="1"/>
</listOfReactants>
<listOfProducts>
<speciesReference species="M_adp_c" stoichiometry="1"/>
<speciesReference species="M_cit_c" stoichiometry="1"/>
<speciesReference species="M_h_c" stoichiometry="1"/>
<speciesReference species="M_pi_c" stoichiometry="1"/>
</listOfProducts>
<kineticLaw>
<math xmlns="http://www.w3.org/1998/Math/MathML">
<ci>FLUX_VALUE</ci>
</math>
<listOfParameters>
<parameter id="LOWER_BOUND" value="0" units="mmol_per_gDW_per_hr"/>
<parameter id="UPPER_BOUND" value="999999" units="mmol_per_gDW_per_hr"/>
<parameter id="OBJECTIVE_COEFFICIENT" value="0" />
<parameter id="FLUX_VALUE" value="0" units="mmol_per_gDW_per_hr"/>
</listOfParameters>
</kineticLaw>
</reaction>
<reaction id="R_CLPNS160190" name="cardiolipin synthase (C16:0, C19:0) tuberculosis" reversible="true">
<notes>
<html:p>Abbreviation: R_CLPNS160190</html:p>
<html:p>Synonyms: _0</html:p>
<html:p>SUBSYSTEM: Membrane Metabolism</html:p>
<html:p>Equation: [c] : (2) pg160190 &lt;==&gt; clpn160190 + glyc</html:p>
<html:p>Confidence Level: 2</html:p>
<html:p>From AMF reaction. Cardiolipin has not been very well characterized in Mtb, however since methyl-stearic acid (tuberculostearic acid) is a predominant FA in Mtb, clpn with 1/2 C16:0 and 1/2 C19:0 made. 
Even split between fatty acyl group 1 and fatty acyl group 2
fatty acyl group 1: palmitate - C16:0
fatty acyl group 2: 10-methyl stearate (tuberculostearic acid) - 10m C18:0
for Mtb
NJ</html:p>
<html:p>GENE ASSOCIATION: </html:p>
</notes>
<listOfReactants>
<speciesReference species="M_pg160190_c" stoichiometry="2"/>
</listOfReactants>
<listOfProducts>
<speciesReference species="M_clpn160190_c" stoichiometry="1"/>
<speciesReference species="M_glyc_c" stoichiometry="1"/>
</listOfProducts>
<kineticLaw>
<math xmlns="http://www.w3.org/1998/Math/MathML">
<ci>FLUX_VALUE</ci>
</math>
<listOfParameters>
<parameter id="LOWER_BOUND" value="-999999" units="mmol_per_gDW_per_hr"/>
<parameter id="UPPER_BOUND" value="999999" units="mmol_per_gDW_per_hr"/>
<parameter id="OBJECTIVE_COEFFICIENT" value="0" />
<parameter id="FLUX_VALUE" value="0" units="mmol_per_gDW_per_hr"/>
</listOfParameters>
</kineticLaw>
</reaction>
<reaction id="R_CMCBTFL" name="carboxymycobactin Fe3 loading" reversible="false">
<notes>
<html:p>Abbreviation: R_CMCBTFL</html:p>
<html:p>Synonyms: _0</html:p>
<html:p>SUBSYSTEM: Redox Metabolism</html:p>
<html:p>Equation: cmcbtt[c] + fe3[e] --&gt; fcmcbtt[c]</html:p>
<html:p>Confidence Level: 2</html:p>
<html:p>see Cole et al Tuberculosis and the Tubercle Bacillus text
NJ</html:p>
<html:p>GENE ASSOCIATION: </html:p>
</notes>
<listOfReactants>
<speciesReference species="M_cmcbtt_c" stoichiometry="1"/>
<speciesReference species="M_fe3_e" stoichiometry="1"/>
</listOfReactants>
<listOfProducts>
<speciesReference species="M_fcmcbtt_c" stoichiometry="1"/>
</listOfProducts>
<kineticLaw>
<math xmlns="http://www.w3.org/1998/Math/MathML">
<ci>FLUX_VALUE</ci>
</math>
<listOfParameters>
<parameter id="LOWER_BOUND" value="0" units="mmol_per_gDW_per_hr"/>
<parameter id="UPPER_BOUND" value="999999" units="mmol_per_gDW_per_hr"/>
<parameter id="OBJECTIVE_COEFFICIENT" value="0" />
<parameter id="FLUX_VALUE" value="0" units="mmol_per_gDW_per_hr"/>
</listOfParameters>
</kineticLaw>
</reaction>
<reaction id="R_CMCBTFU" name="carboxymycobactin Fe3 unloading" reversible="false">
<notes>
<html:p>Abbreviation: R_CMCBTFU</html:p>
<html:p>Synonyms: _0</html:p>
<html:p>SUBSYSTEM: Redox Metabolism</html:p>
<html:p>Equation: [c] : fcmcbtt --&gt; cmcbtt + fe3</html:p>
<html:p>Confidence Level: 2</html:p>
<html:p>see Cole et al Tuberculosis and the Tubercle Bacillus text
NJ</html:p>
<html:p>GENE ASSOCIATION: </html:p>
</notes>
<listOfReactants>
<speciesReference species="M_fcmcbtt_c" stoichiometry="1"/>
</listOfReactants>
<listOfProducts>
<speciesReference species="M_cmcbtt_c" stoichiometry="1"/>
<speciesReference species="M_fe3_c" stoichiometry="1"/>
</listOfProducts>
<kineticLaw>
<math xmlns="http://www.w3.org/1998/Math/MathML">
<ci>FLUX_VALUE</ci>
</math>
<listOfParameters>
<parameter id="LOWER_BOUND" value="0" units="mmol_per_gDW_per_hr"/>
<parameter id="UPPER_BOUND" value="999999" units="mmol_per_gDW_per_hr"/>
<parameter id="OBJECTIVE_COEFFICIENT" value="0" />
<parameter id="FLUX_VALUE" value="0" units="mmol_per_gDW_per_hr"/>
</listOfParameters>
</kineticLaw>
</reaction>
<reaction id="R_CMLDC" name="_4-carboxymuconolactone decarboxylase" reversible="false">
<notes>
<html:p>Abbreviation: R_CMLDC</html:p>
<html:p>Synonyms: _0</html:p>
<html:p>EC Number: 4.1.1.44</html:p>
<html:p>SUBSYSTEM: Miscellaneous</html:p>
<html:p>Equation: [c] : 2c25dho --&gt; 5odhf2a + co2 + h</html:p>
<html:p>Confidence Level: 2</html:p>
<html:p>Not sure if NAD(P) is involved
SMP (11/13/2002)

This reaction is unbalanced. Do not use.
JN</html:p>
<html:p>GENE ASSOCIATION: (Rv0771)</html:p>
</notes>
<listOfReactants>
<speciesReference species="M_2c25dho_c" stoichiometry="1"/>
</listOfReactants>
<listOfProducts>
<speciesReference species="M_5odhf2a_c" stoichiometry="1"/>
<speciesReference species="M_co2_c" stoichiometry="1"/>
<speciesReference species="M_h_c" stoichiometry="1"/>
</listOfProducts>
<kineticLaw>
<math xmlns="http://www.w3.org/1998/Math/MathML">
<ci>FLUX_VALUE</ci>
</math>
<listOfParameters>
<parameter id="LOWER_BOUND" value="0" units="mmol_per_gDW_per_hr"/>
<parameter id="UPPER_BOUND" value="999999" units="mmol_per_gDW_per_hr"/>
<parameter id="OBJECTIVE_COEFFICIENT" value="0" />
<parameter id="FLUX_VALUE" value="0" units="mmol_per_gDW_per_hr"/>
</listOfParameters>
</kineticLaw>
</reaction>
<reaction id="R_CO2t" name="CO2 transporter via diffusion" reversible="true">
<notes>
<html:p>Abbreviation: R_CO2t</html:p>
<html:p>Synonyms: _0</html:p>
<html:p>SUBSYSTEM: Transport</html:p>
<html:p>Equation: co2[e] &lt;==&gt; co2[c]</html:p>
<html:p>Confidence Level: 2</html:p>
<html:p>tv
renamed from CO2TPr to CO2t
NCD</html:p>
<html:p>GENE ASSOCIATION: </html:p>
</notes>
<listOfReactants>
<speciesReference species="M_co2_e" stoichiometry="1"/>
</listOfReactants>
<listOfProducts>
<speciesReference species="M_co2_c" stoichiometry="1"/>
</listOfProducts>
<kineticLaw>
<math xmlns="http://www.w3.org/1998/Math/MathML">
<ci>FLUX_VALUE</ci>
</math>
<listOfParameters>
<parameter id="LOWER_BOUND" value="-999999" units="mmol_per_gDW_per_hr"/>
<parameter id="UPPER_BOUND" value="999999" units="mmol_per_gDW_per_hr"/>
<parameter id="OBJECTIVE_COEFFICIENT" value="0" />
<parameter id="FLUX_VALUE" value="0" units="mmol_per_gDW_per_hr"/>
</listOfParameters>
</kineticLaw>
</reaction>
<reaction id="R_COAt" name="CoA transporter" reversible="true">
<notes>
<html:p>Abbreviation: R_COAt</html:p>
<html:p>Synonyms: _0</html:p>
<html:p>SUBSYSTEM: Transport</html:p>
<html:p>Equation: coa[e] &lt;==&gt; coa[c]</html:p>
<html:p>Confidence Level: 1</html:p>
<html:p>TV
Not a &amp;quot;real&amp;quot; transporter, use in heart mitochondria model only
</html:p>
<html:p>GENE ASSOCIATION: </html:p>
</notes>
<listOfReactants>
<speciesReference species="M_coa_e" stoichiometry="1"/>
</listOfReactants>
<listOfProducts>
<speciesReference species="M_coa_c" stoichiometry="1"/>
</listOfProducts>
<kineticLaw>
<math xmlns="http://www.w3.org/1998/Math/MathML">
<ci>FLUX_VALUE</ci>
</math>
<listOfParameters>
<parameter id="LOWER_BOUND" value="-999999" units="mmol_per_gDW_per_hr"/>
<parameter id="UPPER_BOUND" value="999999" units="mmol_per_gDW_per_hr"/>
<parameter id="OBJECTIVE_COEFFICIENT" value="0" />
<parameter id="FLUX_VALUE" value="0" units="mmol_per_gDW_per_hr"/>
</listOfParameters>
</kineticLaw>
</reaction>
<reaction id="R_COBALTt5" name="cobalt transport in/out via permease (no H+)" reversible="true">
<notes>
<html:p>Abbreviation: R_COBALTt5</html:p>
<html:p>Synonyms: _0</html:p>
<html:p>SUBSYSTEM: Transport</html:p>
<html:p>Equation: cobalt2[c] &lt;==&gt; cobalt2[e]</html:p>
<html:p>Confidence Level: 2</html:p>
<html:p>GENE ASSOCIATION: (Rv1239c)</html:p>
</notes>
<listOfReactants>
<speciesReference species="M_cobalt2_c" stoichiometry="1"/>
</listOfReactants>
<listOfProducts>
<speciesReference species="M_cobalt2_e" stoichiometry="1"/>
</listOfProducts>
<kineticLaw>
<math xmlns="http://www.w3.org/1998/Math/MathML">
<ci>FLUX_VALUE</ci>
</math>
<listOfParameters>
<parameter id="LOWER_BOUND" value="-999999" units="mmol_per_gDW_per_hr"/>
<parameter id="UPPER_BOUND" value="999999" units="mmol_per_gDW_per_hr"/>
<parameter id="OBJECTIVE_COEFFICIENT" value="0" />
<parameter id="FLUX_VALUE" value="0" units="mmol_per_gDW_per_hr"/>
</listOfParameters>
</kineticLaw>
</reaction>
<reaction id="R_COCHL" name="cobaltochelatase" reversible="false">
<notes>
<html:p>Abbreviation: R_COCHL</html:p>
<html:p>Synonyms: _3</html:p>
<html:p>SUBSYSTEM: Porphyrin Metabolism</html:p>
<html:p>Equation: [c] : atp + cobalt2 + h2o + hgbam --&gt; adp + co2dam + (2) h + pi</html:p>
<html:p>Confidence Level: 2</html:p>
<html:p>EC 6.6.1.2
AMF - From KEGG</html:p>
<html:p>GENE ASSOCIATION: (Rv2062c)</html:p>
</notes>
<listOfReactants>
<speciesReference species="M_atp_c" stoichiometry="1"/>
<speciesReference species="M_cobalt2_c" stoichiometry="1"/>
<speciesReference species="M_h2o_c" stoichiometry="1"/>
<speciesReference species="M_hgbam_c" stoichiometry="1"/>
</listOfReactants>
<listOfProducts>
<speciesReference species="M_adp_c" stoichiometry="1"/>
<speciesReference species="M_co2dam_c" stoichiometry="1"/>
<speciesReference species="M_h_c" stoichiometry="2"/>
<speciesReference species="M_pi_c" stoichiometry="1"/>
</listOfProducts>
<kineticLaw>
<math xmlns="http://www.w3.org/1998/Math/MathML">
<ci>FLUX_VALUE</ci>
</math>
<listOfParameters>
<parameter id="LOWER_BOUND" value="0" units="mmol_per_gDW_per_hr"/>
<parameter id="UPPER_BOUND" value="999999" units="mmol_per_gDW_per_hr"/>
<parameter id="OBJECTIVE_COEFFICIENT" value="0" />
<parameter id="FLUX_VALUE" value="0" units="mmol_per_gDW_per_hr"/>
</listOfParameters>
</kineticLaw>
</reaction>
<reaction id="R_CODH2r" name="carbon monoxide dehydrogenase / acetyl-CoA synthase 2" reversible="true">
<notes>
<html:p>Abbreviation: R_CODH2r</html:p>
<html:p>Synonyms: _1</html:p>
<html:p>SUBSYSTEM: Redox Metabolism</html:p>
<html:p>Equation: [c] : co + (2) fdox + h2o &lt;==&gt; co2 + (2) fdred + (2) h</html:p>
<html:p>Confidence Level: 2</html:p>
<html:p>AF
</html:p>
<html:p>GENE ASSOCIATION: (Rv0373c and Rv0375c and Rv0374c)</html:p>
</notes>
<listOfReactants>
<speciesReference species="M_co_c" stoichiometry="1"/>
<speciesReference species="M_fdox_c" stoichiometry="2"/>
<speciesReference species="M_h2o_c" stoichiometry="1"/>
</listOfReactants>
<listOfProducts>
<speciesReference species="M_co2_c" stoichiometry="1"/>
<speciesReference species="M_fdred_c" stoichiometry="2"/>
<speciesReference species="M_h_c" stoichiometry="2"/>
</listOfProducts>
<kineticLaw>
<math xmlns="http://www.w3.org/1998/Math/MathML">
<ci>FLUX_VALUE</ci>
</math>
<listOfParameters>
<parameter id="LOWER_BOUND" value="-999999" units="mmol_per_gDW_per_hr"/>
<parameter id="UPPER_BOUND" value="999999" units="mmol_per_gDW_per_hr"/>
<parameter id="OBJECTIVE_COEFFICIENT" value="0" />
<parameter id="FLUX_VALUE" value="0" units="mmol_per_gDW_per_hr"/>
</listOfParameters>
</kineticLaw>
</reaction>
<reaction id="R_CODH3" name="carbon monoxide dehydrogenase / acetyl-CoA synthase 2" reversible="false">
<notes>
<html:p>Abbreviation: R_CODH3</html:p>
<html:p>Synonyms: _1</html:p>
<html:p>SUBSYSTEM: Redox Metabolism</html:p>
<html:p>Equation: [c] : adfdOX + (2) co + (2) h2o --&gt; adfdRD + (2) co2 + (2) h</html:p>
<html:p>Confidence Level: 4</html:p>
<html:p>NJ
</html:p>
<html:p>GENE ASSOCIATION: (Rv0373c and Rv0375c and Rv0374c)</html:p>
</notes>
<listOfReactants>
<speciesReference species="M_adfdOX_c" stoichiometry="1"/>
<speciesReference species="M_co_c" stoichiometry="2"/>
<speciesReference species="M_h2o_c" stoichiometry="2"/>
</listOfReactants>
<listOfProducts>
<speciesReference species="M_adfdRD_c" stoichiometry="1"/>
<speciesReference species="M_co2_c" stoichiometry="2"/>
<speciesReference species="M_h_c" stoichiometry="2"/>
</listOfProducts>
<kineticLaw>
<math xmlns="http://www.w3.org/1998/Math/MathML">
<ci>FLUX_VALUE</ci>
</math>
<listOfParameters>
<parameter id="LOWER_BOUND" value="0" units="mmol_per_gDW_per_hr"/>
<parameter id="UPPER_BOUND" value="999999" units="mmol_per_gDW_per_hr"/>
<parameter id="OBJECTIVE_COEFFICIENT" value="0" />
<parameter id="FLUX_VALUE" value="0" units="mmol_per_gDW_per_hr"/>
</listOfParameters>
</kineticLaw>
</reaction>
<reaction id="R_COt" name="CO transporter via diffusion" reversible="true">
<notes>
<html:p>Abbreviation: R_COt</html:p>
<html:p>Synonyms: _0</html:p>
<html:p>SUBSYSTEM: Transport</html:p>
<html:p>Equation: co[c] &lt;==&gt; co[e]</html:p>
<html:p>Confidence Level: 2</html:p>
<html:p>TDV</html:p>
<html:p>GENE ASSOCIATION: </html:p>
</notes>
<listOfReactants>
<speciesReference species="M_co_c" stoichiometry="1"/>
</listOfReactants>
<listOfProducts>
<speciesReference species="M_co_e" stoichiometry="1"/>
</listOfProducts>
<kineticLaw>
<math xmlns="http://www.w3.org/1998/Math/MathML">
<ci>FLUX_VALUE</ci>
</math>
<listOfParameters>
<parameter id="LOWER_BOUND" value="-999999" units="mmol_per_gDW_per_hr"/>
<parameter id="UPPER_BOUND" value="999999" units="mmol_per_gDW_per_hr"/>
<parameter id="OBJECTIVE_COEFFICIENT" value="0" />
<parameter id="FLUX_VALUE" value="0" units="mmol_per_gDW_per_hr"/>
</listOfParameters>
</kineticLaw>
</reaction>
[truncated: 1,046,510 more chars]
