# Supplementary material for: Do genome-scale models need exact solvers or clearer standards?
Source: Mol Syst Biol. 2015 Oct 14;11(10):831. doi: 10.15252/msb.20156157 (PMC4631202; doi:10.15252/msb.20156157)
Supplement: Supplementary file 2 — Dataset EV1 [file msb0011-0831-sd2.zip › m_model_collection-master/sbml/iRR1083.xml]

<?xml version="1.0" encoding="UTF-8"?>

<sbml xmlns="http://www.sbml.org/sbml/level2" level="2" version="1" xmlns:html="http://www.w3.org/1999/xhtml">

<model id="iRR1083" name="iRR1083">

<listOfCompartments>

	<compartment id="Extra_organism"/>

	<compartment id="Cytosol" outside="Extra_organism"/>

</listOfCompartments>

<listOfSpecies>

	<species id="M_10fthf_c" name="M_10_Formyltetrahydrofolate_C20H21N7O7" compartment="Cytosol" charge="-2" boundaryCondition="false"/>

	<species id="M_12dgr2_ST_c" name="M_1_2_diacylglycerol__S_typhimurium__C1752H3330O250" compartment="Cytosol" charge="0" boundaryCondition="false"/>

	<species id="M_12ppd_S_c" name="M__S__Propane_1_2_diol_C3H8O2" compartment="Cytosol" charge="0" boundaryCondition="false"/>

	<species id="M_12ppd_S_e" name="M__S__Propane_1_2_diol_C3H8O2" compartment="Extra_organism" charge="0" boundaryCondition="false"/>

	<species id="M_13dpg_c" name="M_3_Phospho_D_glyceroyl_phosphate_C3H4O10P2" compartment="Cytosol" charge="-4" boundaryCondition="false"/>

	<species id="M_15dap_c" name="M_1_5_Diaminopentane_C5H16N2" compartment="Cytosol" charge="2" boundaryCondition="false"/>

	<species id="M_15dap_e" name="M_1_5_Diaminopentane_C5H16N2" compartment="Extra_organism" charge="2" boundaryCondition="false"/>

	<species id="M_1pyr5c_c" name="M_1_Pyrroline_5_carboxylate_C5H6NO2" compartment="Cytosol" charge="-1" boundaryCondition="false"/>

	<species id="M_23camp_c" name="M_2__3__Cyclic_AMP_C10H11N5O6P" compartment="Cytosol" charge="-1" boundaryCondition="false"/>

	<species id="M_23ccmp_c" name="M_2__3__Cyclic_CMP_C9H11N3O7P" compartment="Cytosol" charge="-1" boundaryCondition="false"/>

	<species id="M_23cgmp_c" name="M_2__3__Cyclic_GMP_C10H11N5O7P" compartment="Cytosol" charge="-1" boundaryCondition="false"/>

	<species id="M_23cump_c" name="M_2__3__Cyclic_UMP_C9H10N2O8P" compartment="Cytosol" charge="-1" boundaryCondition="false"/>

	<species id="M_23ddhb_c" name="M_2_3_Dihydro_2_3_dihydroxybenzoate_C7H7O4" compartment="Cytosol" charge="-1" boundaryCondition="false"/>

	<species id="M_23dhb_c" name="M_2_3_Dihydroxybenzoate_C7H5O4" compartment="Cytosol" charge="-1" boundaryCondition="false"/>

	<species id="M_23dhba_c" name="M__2_3_Dihydroxybenzoyl_adenylate_C17H17N5O10P" compartment="Cytosol" charge="-1" boundaryCondition="false"/>

	<species id="M_23dhdp_c" name="M_2_3_Dihydrodipicolinate_C7H5NO4" compartment="Cytosol" charge="-2" boundaryCondition="false"/>

	<species id="M_23dhmb_c" name="M__R__2_3_Dihydroxy_3_methylbutanoate_C5H9O4" compartment="Cytosol" charge="-1" boundaryCondition="false"/>

	<species id="M_23dhmp_c" name="M__R__2_3_Dihydroxy_3_methylpentanoate_C6H11O4" compartment="Cytosol" charge="-1" boundaryCondition="false"/>

	<species id="M_23doguln_c" name="M_2_3_Dioxo_L_gulonate_C6H7O7" compartment="Cytosol" charge="-1" boundaryCondition="false"/>

	<species id="M_24dhhed_c" name="M_2_4_Dihydroxyhept_2_enedioate_C7H8O6" compartment="Cytosol" charge="-2" boundaryCondition="false"/>

	<species id="M_25aics_c" name="M__S__2_5_Amino_1__5_phospho_D_ribosyl_imidazole_4_carboxamidosuccinate_C13H15N4O12P" compartment="Cytosol" charge="-4" boundaryCondition="false"/>

	<species id="M_25dhpp_c" name="M_2_5_Diamino_6_hydroxy_4__5__phosphoribosylamino__pyrimidine_C9H14N5O8P" compartment="Cytosol" charge="-2" boundaryCondition="false"/>

	<species id="M_25dkglcn_c" name="M_2_5_diketo_D_gluconate_C6H7O7" compartment="Cytosol" charge="-1" boundaryCondition="false"/>

	<species id="M_26dap_LL_c" name="M_LL_2_6_Diaminoheptanedioate_C7H14N2O4" compartment="Cytosol" charge="0" boundaryCondition="false"/>

	<species id="M_26dap_M_c" name="M_meso_2_6_Diaminoheptanedioate_C7H14N2O4" compartment="Cytosol" charge="0" boundaryCondition="false"/>

	<species id="M_26dap_M_e" name="M_meso_2_6_Diaminoheptanedioate_C7H14N2O4" compartment="Extra_organism" charge="0" boundaryCondition="false"/>

	<species id="M_2aeppn_c" name="M__2_Aminoethyl_phosphonate_C2H7NO3P" compartment="Cytosol" charge="-1" boundaryCondition="false"/>

	<species id="M_2aeppn_e" name="M__2_Aminoethyl_phosphonate_C2H7NO3P" compartment="Extra_organism" charge="-1" boundaryCondition="false"/>

	<species id="M_2ahbut_c" name="M__S__2_Aceto_2_hydroxybutanoate_C6H9O4" compartment="Cytosol" charge="-1" boundaryCondition="false"/>

	<species id="M_2ahhmd_c" name="M_2_Amino_4_hydroxy_6_hydroxymethyl_7_8_dihydropteridine_diphosphate_C7H8N5O8P2" compartment="Cytosol" charge="-3" boundaryCondition="false"/>

	<species id="M_2ahhmp_c" name="M_2_Amino_4_hydroxy_6_hydroxymethyl_7_8_dihydropteridine_C7H9N5O2" compartment="Cytosol" charge="0" boundaryCondition="false"/>

	<species id="M_2aobut_c" name="M_L_2_Amino_3_oxobutanoate_C4H7NO3" compartment="Cytosol" charge="0" boundaryCondition="false"/>

	<species id="M_2cpr5p_c" name="M_1__2_Carboxyphenylamino__1_deoxy_D_ribulose_5_phosphate_C12H13NO9P" compartment="Cytosol" charge="-3" boundaryCondition="false"/>

	<species id="M_2dda7p_c" name="M_2_Dehydro_3_deoxy_D_arabino_heptonate_7_phosphate_C7H10O10P" compartment="Cytosol" charge="-3" boundaryCondition="false"/>

	<species id="M_2ddg6p_c" name="M_2_Dehydro_3_deoxy_D_gluconate_6_phosphate_C6H8O9P" compartment="Cytosol" charge="-3" boundaryCondition="false"/>

	<species id="M_2ddglcn_c" name="M_2_Dehydro_3_deoxy_D_gluconate_C6H9O6" compartment="Cytosol" charge="-1" boundaryCondition="false"/>

	<species id="M_2ddglcn_e" name="M_2_Dehydro_3_deoxy_D_gluconate_C6H9O6" compartment="Extra_organism" charge="-1" boundaryCondition="false"/>

	<species id="M_2dh3dgal6p_c" name="M_2_Dehydro_3_deoxy_D_galactonate_6_phosphate_C6H8O9P" compartment="Cytosol" charge="-3" boundaryCondition="false"/>

	<species id="M_2dh3dgal_c" name="M_2_Dehydro_3_deoxy_D_galactonate_C6H9O6" compartment="Cytosol" charge="-1" boundaryCondition="false"/>

	<species id="M_2dhglcn_c" name="M_2_Dehydro_D_gluconate_C6H9O7" compartment="Cytosol" charge="-1" boundaryCondition="false"/>

	<species id="M_2dhguln_c" name="M_2_Dehydro_L_gulonate_C6H9O7" compartment="Cytosol" charge="-1" boundaryCondition="false"/>

	<species id="M_2dhp_c" name="M_2_Dehydropantoate_C6H9O4" compartment="Cytosol" charge="-1" boundaryCondition="false"/>

	<species id="M_2dmmq8_c" name="M_2_Demethylmenaquinone_8_C50H70O2" compartment="Cytosol" charge="0" boundaryCondition="false"/>

	<species id="M_2dmmql8_c" name="M_2_Demethylmenaquinol_8_C50H72O2" compartment="Cytosol" charge="0" boundaryCondition="false"/>

	<species id="M_2dr1p_c" name="M_2_Deoxy_D_ribose_1_phosphate_C5H9O7P" compartment="Cytosol" charge="-2" boundaryCondition="false"/>

	<species id="M_2dr5p_c" name="M_2_Deoxy_D_ribose_5_phosphate_C5H9O7P" compartment="Cytosol" charge="-2" boundaryCondition="false"/>

	<species id="M_2h3opp_c" name="M_2_Hydroxy_3_oxopropanoate_C3H3O4" compartment="Cytosol" charge="-1" boundaryCondition="false"/>

	<species id="M_2hh24dd_c" name="M_2_Hydroxyhepta_2_4_dienedioate_C7H6O5" compartment="Cytosol" charge="-2" boundaryCondition="false"/>

	<species id="M_2ins_c" name="M_2_Inosose_C6H10O6" compartment="Cytosol" charge="0" boundaryCondition="false"/>

	<species id="M_2ippm_c" name="M_2_Isopropylmaleate_C7H8O4" compartment="Cytosol" charge="-2" boundaryCondition="false"/>

	<species id="M_2kmb_c" name="M_2_keto_4_methylthiobutyrate_C5H7O3S" compartment="Cytosol" charge="-1" boundaryCondition="false"/>

	<species id="M_2mahmp_c" name="M_2_Methyl_4_amino_5_hydroxymethylpyrimidine_diphosphate_C6H8N3O7P2" compartment="Cytosol" charge="-3" boundaryCondition="false"/>

	<species id="M_2mcacn_c" name="M_cis_2_Methylaconitate_C7H5O6" compartment="Cytosol" charge="-3" boundaryCondition="false"/>

	<species id="M_2mcit_c" name="M_2_Hydroxybutane_1_2_3_tricarboxylate_C7H7O7" compartment="Cytosol" charge="-3" boundaryCondition="false"/>

	<species id="M_2me4p_c" name="M_2_C_methyl_D_erythritol_4_phosphate_C5H11O7P" compartment="Cytosol" charge="-2" boundaryCondition="false"/>

	<species id="M_2mecdp_c" name="M_2_C_methyl_D_erythritol_2_4_cyclodiphosphate_C5H10O9P2" compartment="Cytosol" charge="-2" boundaryCondition="false"/>

	<species id="M_2mop_c" name="M_2_Methyl_3_oxopropanoate_C4H5O3" compartment="Cytosol" charge="-1" boundaryCondition="false"/>

	<species id="M_2obut_c" name="M_2_Oxobutanoate_C4H5O3" compartment="Cytosol" charge="-1" boundaryCondition="false"/>

	<species id="M_2oh3d_c" name="M_2_Oxohept_3_ene_1_7_dioate_C7H6O5" compartment="Cytosol" charge="-2" boundaryCondition="false"/>

	<species id="M_2ohph_c" name="M_2_Octaprenyl_6_hydroxyphenol_C46H70O2" compartment="Cytosol" charge="0" boundaryCondition="false"/>

	<species id="M_2ombzl_c" name="M_2_Octaprenyl_6_methoxy_1_4_benzoquinol_C47H72O3" compartment="Cytosol" charge="0" boundaryCondition="false"/>

	<species id="M_2omhmbl_c" name="M_2_Octaprenyl_3_methyl_5_hydroxy_6_methoxy_1_4_benzoquinol_C48H74O4" compartment="Cytosol" charge="0" boundaryCondition="false"/>

	<species id="M_2ommbl_c" name="M_2_Octaprenyl_3_methyl_6_methoxy__1_4_benzoquinol_C48H74O3" compartment="Cytosol" charge="0" boundaryCondition="false"/>

	<species id="M_2omph_c" name="M_2_Octaprenyl_6_methoxyphenol_C47H72O2" compartment="Cytosol" charge="0" boundaryCondition="false"/>

	<species id="M_2oph_c" name="M_2_Octaprenylphenol_C46H70O" compartment="Cytosol" charge="0" boundaryCondition="false"/>

	<species id="M_2p4c2me_c" name="M_2_phospho_4__cytidine_5__diphospho__2_C_methyl_D_erythritol_C14H22N3O17P3" compartment="Cytosol" charge="-4" boundaryCondition="false"/>

	<species id="M_2pg_c" name="M_D_Glycerate_2_phosphate_C3H4O7P" compartment="Cytosol" charge="-3" boundaryCondition="false"/>

	<species id="M_2pg_e" name="M_D_Glycerate_2_phosphate_C3H4O7P" compartment="Extra_organism" charge="-3" boundaryCondition="false"/>

	<species id="M_2pglyc_c" name="M_2_Phosphoglycolate_C2H2O6P" compartment="Cytosol" charge="-3" boundaryCondition="false"/>

	<species id="M_2shchc_c" name="M_2_Succinyl_6_hydroxy_2_4_cyclohexadiene_1_carboxylate_C11H10O6" compartment="Cytosol" charge="-2" boundaryCondition="false"/>

	<species id="M_34dhpha_c" name="M_3_4_Dihydroxyphenylacetate_C8H7O4" compartment="Cytosol" charge="-1" boundaryCondition="false"/>

	<species id="M_34hpp_c" name="M_3__4_Hydroxyphenyl_pyruvate_C9H7O4" compartment="Cytosol" charge="-1" boundaryCondition="false"/>

	<species id="M_36dahx_c" name="M__3S__3_6_Diaminohexanoate_C6H15N2O2" compartment="Cytosol" charge="1" boundaryCondition="false"/>

	<species id="M_3amp_c" name="M_3__AMP_C10H12N5O7P" compartment="Cytosol" charge="-2" boundaryCondition="false"/>

	<species id="M_3c2hmp_c" name="M_3_Carboxy_2_hydroxy_4_methylpentanoate_C7H10O5" compartment="Cytosol" charge="-2" boundaryCondition="false"/>

	<species id="M_3c3hmp_c" name="M_3_Carboxy_3_hydroxy_4_methylpentanoate_C7H10O5" compartment="Cytosol" charge="-2" boundaryCondition="false"/>

	<species id="M_3c4mop_c" name="M_3_Carboxy_4_methyl_2_oxopentanoate_C7H8O5" compartment="Cytosol" charge="-2" boundaryCondition="false"/>

	<species id="M_3cmp_c" name="M_3__CMP_C9H12N3O8P" compartment="Cytosol" charge="-2" boundaryCondition="false"/>

	<species id="M_3dgulnp_c" name="M_3_keto_L_gulonate_6_phosphate_C6H8O10P" compartment="Cytosol" charge="-3" boundaryCondition="false"/>

	<species id="M_3dhguln_c" name="M_3_Dehydro_L_gulonate_C6H9O7" compartment="Cytosol" charge="-1" boundaryCondition="false"/>

	<species id="M_3dhq_c" name="M_3_Dehydroquinate_C7H9O6" compartment="Cytosol" charge="-1" boundaryCondition="false"/>

	<species id="M_3dhsk_c" name="M_3_Dehydroshikimate_C7H7O5" compartment="Cytosol" charge="-1" boundaryCondition="false"/>

	<species id="M_3gmp_c" name="M_Guanosine_3__phosphate_C10H12N5O8P" compartment="Cytosol" charge="-2" boundaryCondition="false"/>

	<species id="M_3hmp_c" name="M_3_Hydroxy_2_methylpropanoate_C4H7O3" compartment="Cytosol" charge="-1" boundaryCondition="false"/>

	<species id="M_3htdACP_c" name="M__3R__3_Hydroxytetradecanoyl_acyl_carrier_protein_C14H27O2X" compartment="Cytosol" charge="0" boundaryCondition="false"/>

	<species id="M_3ig3p_c" name="M_C___3_Indolyl__glycerol_3_phosphate_C11H12NO6P" compartment="Cytosol" charge="-2" boundaryCondition="false"/>

	<species id="M_3mob_c" name="M_3_Methyl_2_oxobutanoate_C5H7O3" compartment="Cytosol" charge="-1" boundaryCondition="false"/>

	<species id="M_3mop_c" name="M__S__3_Methyl_2_oxopentanoate_C6H9O3" compartment="Cytosol" charge="-1" boundaryCondition="false"/>

	<species id="M_3ophb_c" name="M_3_Octaprenyl_4_hydroxybenzoate_C47H69O3" compartment="Cytosol" charge="-1" boundaryCondition="false"/>

	<species id="M_3pg_c" name="M_3_Phospho_D_glycerate_C3H4O7P" compartment="Cytosol" charge="-3" boundaryCondition="false"/>

	<species id="M_3pg_e" name="M_3_Phospho_D_glycerate_C3H4O7P" compartment="Extra_organism" charge="-3" boundaryCondition="false"/>

	<species id="M_3php_c" name="M_3_Phosphohydroxypyruvate_C3H2O7P" compartment="Cytosol" charge="-3" boundaryCondition="false"/>

	<species id="M_3psme_c" name="M_5_O__1_Carboxyvinyl__3_phosphoshikimate_C10H9O10P" compartment="Cytosol" charge="-4" boundaryCondition="false"/>

	<species id="M_3ump_c" name="M_3__UMP_C9H11N2O9P" compartment="Cytosol" charge="-2" boundaryCondition="false"/>

	<species id="M_4abut_c" name="M_4_Aminobutanoate_C4H9NO2" compartment="Cytosol" charge="0" boundaryCondition="false"/>

	<species id="M_4abut_e" name="M_4_Aminobutanoate_C4H9NO2" compartment="Extra_organism" charge="0" boundaryCondition="false"/>

	<species id="M_4abutn_c" name="M_4_Aminobutanal_C4H10NO" compartment="Cytosol" charge="1" boundaryCondition="false"/>

	<species id="M_4abz_c" name="M_4_Aminobenzoate_C7H6NO2" compartment="Cytosol" charge="-1" boundaryCondition="false"/>

	<species id="M_4adcho_c" name="M_4_amino_4_deoxychorismate_C10H10NO5" compartment="Cytosol" charge="-1" boundaryCondition="false"/>

	<species id="M_4ahmmp_c" name="M_4_Amino_5_hydroxymethyl_2_methylpyrimidine_C6H9N3O" compartment="Cytosol" charge="0" boundaryCondition="false"/>

	<species id="M_4ampm_c" name="M_4_Amino_2_methyl_5_phosphomethylpyrimidine_C6H8N3O4P" compartment="Cytosol" charge="-2" boundaryCondition="false"/>

	<species id="M_4c2me_c" name="M_4__cytidine_5__diphospho__2_C_methyl_D_erythritol_C14H23N3O14P2" compartment="Cytosol" charge="-2" boundaryCondition="false"/>

	<species id="M_4hba_c" name="M_4_Hydroxy_benzyl_alcohol_C7H8O2" compartment="Cytosol" charge="0" boundaryCondition="false"/>

	<species id="M_4hbz_c" name="M_4_Hydroxybenzoate_C7H5O3" compartment="Cytosol" charge="-1" boundaryCondition="false"/>

	<species id="M_4hphac_c" name="M_4_Hydroxyphenylacetate_C8H7O3" compartment="Cytosol" charge="-1" boundaryCondition="false"/>

	<species id="M_4hphac_e" name="M_4_Hydroxyphenylacetate_C8H7O3" compartment="Extra_organism" charge="-1" boundaryCondition="false"/>

	<species id="M_4hthr_c" name="M_4_Hydroxy_L_threonine_C4H9NO4" compartment="Cytosol" charge="0" boundaryCondition="false"/>

	<species id="M_4izp_c" name="M_4_Imidazolone_5_propanoate_C6H7N2O3" compartment="Cytosol" charge="-1" boundaryCondition="false"/>

	<species id="M_4mhetz_c" name="M_4_Methyl_5__2_hydroxyethyl__thiazole_C6H9NOS" compartment="Cytosol" charge="0" boundaryCondition="false"/>

	<species id="M_4mop_c" name="M_4_Methyl_2_oxopentanoate_C6H9O3" compartment="Cytosol" charge="-1" boundaryCondition="false"/>

	<species id="M_4mpetz_c" name="M_4_Methyl_5__2_phosphoethyl__thiazole_C6H8NO4PS" compartment="Cytosol" charge="-2" boundaryCondition="false"/>

	<species id="M_4pasp_c" name="M_4_Phospho_L_aspartate_C4H6NO7P" compartment="Cytosol" charge="-2" boundaryCondition="false"/>

	<species id="M_4per_c" name="M_4_Phospho_D_erythronate_C4H6O8P" compartment="Cytosol" charge="-3" boundaryCondition="false"/>

	<species id="M_4ppan_c" name="M_D_4__Phosphopantothenate_C9H15NO8P" compartment="Cytosol" charge="-3" boundaryCondition="false"/>

	<species id="M_4ppcys_c" name="M_N___R__4_Phosphopantothenoyl__L_cysteine_C12H20N2O9PS" compartment="Cytosol" charge="-3" boundaryCondition="false"/>

	<species id="M_4r5au_c" name="M_4__1_D_Ribitylamino__5_aminouracil_C9H16N4O6" compartment="Cytosol" charge="0" boundaryCondition="false"/>

	<species id="M_5aizc_c" name="M_5_amino_1__5_phospho_D_ribosyl_imidazole_4_carboxylate_C9H11N3O9P" compartment="Cytosol" charge="-3" boundaryCondition="false"/>

	<species id="M_5aop_c" name="M_5_Amino_4_oxopentanoate_C5H9NO3" compartment="Cytosol" charge="0" boundaryCondition="false"/>

	<species id="M_5aprbu_c" name="M_5_Amino_6__5__phosphoribitylamino_uracil_C9H15N4O9P" compartment="Cytosol" charge="-2" boundaryCondition="false"/>

	<species id="M_5apru_c" name="M_5_Amino_6__5__phosphoribosylamino_uracil_C9H13N4O9P" compartment="Cytosol" charge="-2" boundaryCondition="false"/>

	<species id="M_5caiz_c" name="M_5_phosphoribosyl_5_carboxyaminoimidazole_C9H11N3O9P" compartment="Cytosol" charge="-3" boundaryCondition="false"/>

	<species id="M_5cmhm_c" name="M_5_Carboxymethyl_2_hydroxymuconate_C8H5O7" compartment="Cytosol" charge="-3" boundaryCondition="false"/>

	<species id="M_5cmhmsa_c" name="M_5_Carboxymethyl_2_hydroxymuconate_semialdehyde_C8H6O6" compartment="Cytosol" charge="-2" boundaryCondition="false"/>

	<species id="M_5cohe_c" name="M_5_Carboxy_2_oxohept_3_enedioate_C8H5O7" compartment="Cytosol" charge="-3" boundaryCondition="false"/>

	<species id="M_5d4dglcr_c" name="M_5_Dehydro_4_deoxy_D_glucarate_C6H6O7" compartment="Cytosol" charge="-2" boundaryCondition="false"/>

	<species id="M_5dglcn_c" name="M_5_Dehydro_D_gluconate_C6H9O7" compartment="Cytosol" charge="-1" boundaryCondition="false"/>

	<species id="M_5drib_c" name="M_5__deoxyribose_C5H10O4" compartment="Cytosol" charge="0" boundaryCondition="false"/>

	<species id="M_5mdr1p_c" name="M_5_Methylthio_5_deoxy_D_ribose_1_phosphate_C6H11O7PS" compartment="Cytosol" charge="-2" boundaryCondition="false"/>

	<species id="M_5mdru1p_c" name="M_5_Methylthio_5_deoxy_D_ribulose_1_phosphate_C6H11O7PS" compartment="Cytosol" charge="-2" boundaryCondition="false"/>

	<species id="M_5mta_c" name="M_5_Methylthioadenosine_C11H15N5O3S" compartment="Cytosol" charge="0" boundaryCondition="false"/>

	<species id="M_5mthf_c" name="M_5_Methyltetrahydrofolate_C20H24N7O6" compartment="Cytosol" charge="-1" boundaryCondition="false"/>

	<species id="M_5mthglu_c" name="M_5_Methyltetrahydropteroyltri_L_glutamate_C25H34N8O12" compartment="Cytosol" charge="-2" boundaryCondition="false"/>

	<species id="M_5mtr_c" name="M_5_Methylthio_D_ribose_C6H12O4S" compartment="Cytosol" charge="0" boundaryCondition="false"/>

	<species id="M_5prdmbz_c" name="M_N1__5_Phospho_alpha_D_ribosyl__5_6_dimethylbenzimidazole_C14H17N2O7P" compartment="Cytosol" charge="-2" boundaryCondition="false"/>

	<species id="M_6pgc_c" name="M_6_Phospho_D_gluconate_C6H10O10P" compartment="Cytosol" charge="-3" boundaryCondition="false"/>

	<species id="M_6pgg_c" name="M_6_Phospho_beta_D_glucosyl__1_4__D_glucose_C12H21O14P" compartment="Cytosol" charge="-2" boundaryCondition="false"/>

	<species id="M_6pgl_c" name="M_6_phospho_D_glucono_1_5_lactone_C6H9O9P" compartment="Cytosol" charge="-2" boundaryCondition="false"/>

	<species id="M_6pthp_c" name="M_6_Pyruvoyl_5_6_7_8_tetrahydropterin_C9H11N5O3" compartment="Cytosol" charge="0" boundaryCondition="false"/>

	<species id="M_8aonn_c" name="M_8_Amino_7_oxononanoate_C9H17NO3" compartment="Cytosol" charge="0" boundaryCondition="false"/>

	<species id="M_ACP_c" name="M_acyl_carrier_protein_HX" compartment="Cytosol" charge="0" boundaryCondition="false"/>

	<species id="M_L_alagly_c" name="M_L_alanylglycine_C5H10N2O3" compartment="Cytosol" charge="0" boundaryCondition="false"/>

	<species id="M_L_alagly_e" name="M_L_alanylglycine_C5H10N2O3" compartment="Extra_organism" charge="0" boundaryCondition="false"/>

	<species id="M_N1aspmd_c" name="M_N1_Acetylspermidine_C9H23N3O" compartment="Cytosol" charge="2" boundaryCondition="false"/>

	<species id="M_N8aspmd_c" name="M_N8_Acetylspermidine_C9H23N3O" compartment="Cytosol" charge="2" boundaryCondition="false"/>

	<species id="M_acACP_c" name="M_Acetyl_ACP_C2H3OX" compartment="Cytosol" charge="0" boundaryCondition="false"/>

	<species id="M_ac_c" name="M_Acetate_C2H3O2" compartment="Cytosol" charge="-1" boundaryCondition="false"/>

	<species id="M_ac_e" name="M_Acetate_C2H3O2" compartment="Extra_organism" charge="-1" boundaryCondition="false"/>

	<species id="M_acald_c" name="M_Acetaldehyde_C2H4O" compartment="Cytosol" charge="0" boundaryCondition="false"/>

	<species id="M_acald_e" name="M_Acetaldehyde_C2H4O" compartment="Extra_organism" charge="0" boundaryCondition="false"/>

	<species id="M_accoa_c" name="M_Acetyl_CoA_C23H34N7O17P3S" compartment="Cytosol" charge="-4" boundaryCondition="false"/>

	<species id="M_acg5p_c" name="M_N_Acetyl_L_glutamyl_5_phosphate_C7H9NO8P" compartment="Cytosol" charge="-3" boundaryCondition="false"/>

	<species id="M_acg5sa_c" name="M_N_Acetyl_L_glutamate_5_semialdehyde_C7H10NO4" compartment="Cytosol" charge="-1" boundaryCondition="false"/>

	<species id="M_acgam1p_c" name="M_N_Acetyl_D_glucosamine_1_phosphate_C8H14NO9P" compartment="Cytosol" charge="-2" boundaryCondition="false"/>

	<species id="M_acgam6p_c" name="M_N_Acetyl_D_glucosamine_6_phosphate_C8H14NO9P" compartment="Cytosol" charge="-2" boundaryCondition="false"/>

	<species id="M_acgam_c" name="M_N_Acetyl_D_glucosamine_C8H15NO6" compartment="Cytosol" charge="0" boundaryCondition="false"/>

	<species id="M_acgam_e" name="M_N_Acetyl_D_glucosamine_C8H15NO6" compartment="Extra_organism" charge="0" boundaryCondition="false"/>

	<species id="M_acglu_c" name="M_N_Acetyl_L_glutamate_C7H9NO5" compartment="Cytosol" charge="-2" boundaryCondition="false"/>

	<species id="M_acmana_c" name="M_N_Acetyl_D_mannosamine_C8H15NO6" compartment="Cytosol" charge="0" boundaryCondition="false"/>

	<species id="M_acmana_e" name="M_N_Acetyl_D_mannosamine_C8H15NO6" compartment="Extra_organism" charge="0" boundaryCondition="false"/>

	<species id="M_acmanap_c" name="M_N_Acetyl_D_mannosamine_6_phosphate_C8H14NO9P" compartment="Cytosol" charge="-2" boundaryCondition="false"/>

	<species id="M_acnam_c" name="M_N_Acetylneuraminate_C11H18NO9" compartment="Cytosol" charge="-1" boundaryCondition="false"/>

	<species id="M_acnam_e" name="M_N_Acetylneuraminate_C11H18NO9" compartment="Extra_organism" charge="-1" boundaryCondition="false"/>

	<species id="M_acon_C_c" name="M_cis_Aconitate_C6H3O6" compartment="Cytosol" charge="-3" boundaryCondition="false"/>

	<species id="M_acorn_c" name="M_N2_Acetyl_L_ornithine_C7H14N2O3" compartment="Cytosol" charge="0" boundaryCondition="false"/>

	<species id="M_acser_c" name="M_O_Acetyl_L_serine_C5H9NO4" compartment="Cytosol" charge="0" boundaryCondition="false"/>

	<species id="M_actACP_c" name="M_Acetoacetyl_ACP_C4H5O2X" compartment="Cytosol" charge="0" boundaryCondition="false"/>

	<species id="M_actp_c" name="M_Acetyl_phosphate_C2H3O5P" compartment="Cytosol" charge="-2" boundaryCondition="false"/>

	<species id="M_adcoba_c" name="M_Adenosyl_cobinamide_C58H87CoN16O11" compartment="Cytosol" charge="1" boundaryCondition="false"/>

	<species id="M_adcobap_c" name="M_Adenosyl_cobinamide_phosphate_C58H86CoN16O14P" compartment="Cytosol" charge="-1" boundaryCondition="false"/>

	<species id="M_adcobdam_c" name="M_Adenosyl_cobyrinate_diamide_C55H71CoN11O15" compartment="Cytosol" charge="-4" boundaryCondition="false"/>

	<species id="M_adcobhex_c" name="M_adenosyl_cobyric_acid_C55H79CoN15O11" compartment="Cytosol" charge="0" boundaryCondition="false"/>

	<species id="M_ade_c" name="M_Adenine_C5H5N5" compartment="Cytosol" charge="0" boundaryCondition="false"/>

	<species id="M_ade_e" name="M_Adenine_C5H5N5" compartment="Extra_organism" charge="0" boundaryCondition="false"/>

	<species id="M_adgcoba_c" name="M_Adenosine_GDP_cobinamide_C68H98CoN21O21P2" compartment="Cytosol" charge="-1" boundaryCondition="false"/>

	<species id="M_adn_c" name="M_Adenosine_C10H13N5O4" compartment="Cytosol" charge="0" boundaryCondition="false"/>

	<species id="M_adn_e" name="M_Adenosine_C10H13N5O4" compartment="Extra_organism" charge="0" boundaryCondition="false"/>

	<species id="M_adp_c" name="M_ADP_C10H12N5O10P2" compartment="Cytosol" charge="-3" boundaryCondition="false"/>

	<species id="M_adpglc_c" name="M_ADPglucose_C16H23N5O15P2" compartment="Cytosol" charge="-2" boundaryCondition="false"/>

	<species id="M_adphep_D_D_c" name="M_ADP_D_glycero_D_manno_heptose_C17H25N5O16P2" compartment="Cytosol" charge="-2" boundaryCondition="false"/>

	<species id="M_adphep_L_D_c" name="M_ADP_L_glycero_D_manno_heptose_C17H25N5O16P2" compartment="Cytosol" charge="-2" boundaryCondition="false"/>

	<species id="M_adprib_c" name="M_ADPribose_C15H21N5O14P2" compartment="Cytosol" charge="-2" boundaryCondition="false"/>

	<species id="M_agm_c" name="M_Agmatine_C5H16N4" compartment="Cytosol" charge="2" boundaryCondition="false"/>

	<species id="M_agpe2_ST_c" name="M_acyl_glycerophosphoethanolamine__S_typhimurium__C1051H2165N50O350P50" compartment="Cytosol" charge="0" boundaryCondition="false"/>

	<species id="M_agpg2_ST_c" name="M_acyl_glycerolphosphoglycerol__S_typhimurium__C1101H2165O450P50" compartment="Cytosol" charge="-50" boundaryCondition="false"/>

	<species id="M_ahcys_c" name="M_S_Adenosyl_L_homocysteine_C14H20N6O5S" compartment="Cytosol" charge="0" boundaryCondition="false"/>

	<species id="M_ahdt_c" name="M_2_Amino_4_hydroxy_6__erythro_1_2_3_trihydroxypropyl_dihydropteridine_triphosphate_C9H12N5O13P3" compartment="Cytosol" charge="-4" boundaryCondition="false"/>

	<species id="M_aicar_c" name="M_5_Amino_1__5_Phospho_D_ribosyl_imidazole_4_carboxamide_C9H13N4O8P" compartment="Cytosol" charge="-2" boundaryCondition="false"/>

	<species id="M_air_c" name="M_5_amino_1__5_phospho_D_ribosyl_imidazole_C8H12N3O7P" compartment="Cytosol" charge="-2" boundaryCondition="false"/>

	<species id="M_akg_c" name="M_2_Oxoglutarate_C5H4O5" compartment="Cytosol" charge="-2" boundaryCondition="false"/>

	<species id="M_akg_e" name="M_2_Oxoglutarate_C5H4O5" compartment="Extra_organism" charge="-2" boundaryCondition="false"/>

	<species id="M_ala_B_c" name="M_beta_Alanine_C3H7NO2" compartment="Cytosol" charge="0" boundaryCondition="false"/>

	<species id="M_ala_D_c" name="M_D_Alanine_C3H7NO2" compartment="Cytosol" charge="0" boundaryCondition="false"/>

	<species id="M_ala_D_e" name="M_D_Alanine_C3H7NO2" compartment="Extra_organism" charge="0" boundaryCondition="false"/>

	<species id="M_ala_L_Thr_L_c" name="M_ala_L_Thr_L_C7H14N2O4" compartment="Cytosol" charge="0" boundaryCondition="false"/>

	<species id="M_ala_L_Thr_L_e" name="M_ala_L_Thr_L_C7H14N2O4" compartment="Extra_organism" charge="0" boundaryCondition="false"/>

	<species id="M_ala_L_asp_L_c" name="M_ala_L_asp_L_C7H11N2O5" compartment="Cytosol" charge="-1" boundaryCondition="false"/>

	<species id="M_ala_L_asp_L_e" name="M_ala_L_asp_L_C7H11N2O5" compartment="Extra_organism" charge="-1" boundaryCondition="false"/>

	<species id="M_ala_L_c" name="M_L_Alanine_C3H7NO2" compartment="Cytosol" charge="0" boundaryCondition="false"/>

	<species id="M_ala_L_e" name="M_L_Alanine_C3H7NO2" compartment="Extra_organism" charge="0" boundaryCondition="false"/>

	<species id="M_ala_L_gln_L_c" name="M_Ala_Gln_C8H15N3O4" compartment="Cytosol" charge="0" boundaryCondition="false"/>

	<species id="M_ala_L_gln_L_e" name="M_Ala_Gln_C8H15N3O4" compartment="Extra_organism" charge="0" boundaryCondition="false"/>

	<species id="M_ala_L_glu_D_c" name="M_ala_L_glu_D_C8H13N2O5" compartment="Cytosol" charge="-1" boundaryCondition="false"/>

	<species id="M_ala_L_glu_D_dap_c" name="M_L_Ala__D_Glu_diaminopimelate_C15H25N4O8" compartment="Cytosol" charge="-1" boundaryCondition="false"/>

	<species id="M_ala_L_glu_L_c" name="M_ala_L_glu_L_C8H13N2O5" compartment="Cytosol" charge="-1" boundaryCondition="false"/>

	<species id="M_ala_L_glu_L_e" name="M_ala_L_glu_L_C8H13N2O5" compartment="Extra_organism" charge="-1" boundaryCondition="false"/>

	<species id="M_ala_L_his_L_c" name="M_Ala_His_C9H14N4O3" compartment="Cytosol" charge="0" boundaryCondition="false"/>

	<species id="M_ala_L_his_L_e" name="M_Ala_His_C9H14N4O3" compartment="Extra_organism" charge="0" boundaryCondition="false"/>

	<species id="M_ala_L_leu_L_c" name="M_Ala_Leu_C9H18N2O3" compartment="Cytosol" charge="0" boundaryCondition="false"/>

	<species id="M_ala_L_leu_L_e" name="M_Ala_Leu_C9H18N2O3" compartment="Extra_organism" charge="0" boundaryCondition="false"/>

	<species id="M_alaala_c" name="M_D_Alanyl_D_alanine_C6H12N2O3" compartment="Cytosol" charge="0" boundaryCondition="false"/>

	<species id="M_alac_S_c" name="M__S__2_Acetolactate_C5H7O4" compartment="Cytosol" charge="-1" boundaryCondition="false"/>

	<species id="M_alatrna_c" name="M_L_Alanyl_tRNA_Ala__C3H7NO2X" compartment="Cytosol" charge="1" boundaryCondition="false"/>

	<species id="M_alltn_c" name="M_Allantoin_C4H6N4O3" compartment="Cytosol" charge="0" boundaryCondition="false"/>

	<species id="M_alltn_e" name="M_Allantoin_C4H6N4O3" compartment="Extra_organism" charge="0" boundaryCondition="false"/>

	<species id="M_alltt_c" name="M_Allantoate_C4H7N4O4" compartment="Cytosol" charge="-1" boundaryCondition="false"/>

	<species id="M_amet_c" name="M_S_Adenosyl_L_methionine_C15H23N6O5S" compartment="Cytosol" charge="1" boundaryCondition="false"/>

	<species id="M_ametam_c" name="M_S_Adenosylmethioninamine_C14H24N6O3S" compartment="Cytosol" charge="2" boundaryCondition="false"/>

	<species id="M_amob_c" name="M_S_Adenosyl_4_methylthio_2_oxobutanoate_C15H19N5O6S" compartment="Cytosol" charge="0" boundaryCondition="false"/>

	<species id="M_amopbut_L_c" name="M_2_Amino_3_oxo_4_phosphonooxybutyrate_C4H6NO7P" compartment="Cytosol" charge="-2" boundaryCondition="false"/>

	<species id="M_amp_c" name="M_AMP_C10H12N5O7P" compartment="Cytosol" charge="-2" boundaryCondition="false"/>

	<species id="M_ampcln_c" name="M_ampicillin_C16H18N3O4S" compartment="Cytosol" charge="-1" boundaryCondition="false"/>

	<species id="M_ampcln_e" name="M_ampicillin_C16H18N3O4S" compartment="Extra_organism" charge="-1" boundaryCondition="false"/>

	<species id="M_anth_c" name="M_Anthranilate_C7H6NO2" compartment="Cytosol" charge="-1" boundaryCondition="false"/>

	<species id="M_aopp_c" name="M_3_Amino_2_oxopropyl_phosphate_C3H7NO5P" compartment="Cytosol" charge="-1" boundaryCondition="false"/>

	<species id="M_ap4a_c" name="M_P1_P4_Bis_5__adenosyl__tetraphosphate_C20H24N10O19P4" compartment="Cytosol" charge="-4" boundaryCondition="false"/>

	<species id="M_ap5a_c" name="M_P1_P5_Bis_5__adenosyl__pentaphosphate_C20H24N10O22P5" compartment="Cytosol" charge="-5" boundaryCondition="false"/>

	<species id="M_apoACP_c" name="M_apoprotein_acyl_carrier_protein_RHO" compartment="Cytosol" charge="0" boundaryCondition="false"/>

	<species id="M_applp_c" name="M_D_1_Aminopropan_2_ol_O_phosphate_C3H9NO4P" compartment="Cytosol" charge="-1" boundaryCondition="false"/>

	<species id="M_aps_c" name="M_Adenosine_5__phosphosulfate_C10H12N5O10PS" compartment="Cytosol" charge="-2" boundaryCondition="false"/>

	<species id="M_ara5p_c" name="M_D_Arabinose_5_phosphate_C5H9O8P" compartment="Cytosol" charge="-2" boundaryCondition="false"/>

	<species id="M_arab_L_c" name="M_L_Arabinose_C5H10O5" compartment="Cytosol" charge="0" boundaryCondition="false"/>

	<species id="M_arab_L_e" name="M_L_Arabinose_C5H10O5" compartment="Extra_organism" charge="0" boundaryCondition="false"/>

	<species id="M_arg_L_c" name="M_L_Arginine_C6H15N4O2" compartment="Cytosol" charge="1" boundaryCondition="false"/>

	<species id="M_arg_L_e" name="M_L_Arginine_C6H15N4O2" compartment="Extra_organism" charge="1" boundaryCondition="false"/>

	<species id="M_argsuc_c" name="M_N_omega___L_Arginino_succinate_C10H17N4O6" compartment="Cytosol" charge="-1" boundaryCondition="false"/>

	<species id="M_argtrna_c" name="M_L_Arginyl_tRNA_Arg__C6H15N4O2X" compartment="Cytosol" charge="2" boundaryCondition="false"/>

	<species id="M_ascb6p_c" name="M_L_ascorbate_6_phosphate_C6H7O9P" compartment="Cytosol" charge="-2" boundaryCondition="false"/>

	<species id="M_ascb_e" name="M_L_Ascorbate_C6H8O6" compartment="Extra_organism" charge="0" boundaryCondition="false"/>

	<species id="M_asn_L_c" name="M_L_Asparagine_C4H8N2O3" compartment="Cytosol" charge="0" boundaryCondition="false"/>

	<species id="M_asn_L_e" name="M_L_Asparagine_C4H8N2O3" compartment="Extra_organism" charge="0" boundaryCondition="false"/>

	<species id="M_asntrna_c" name="M_L_Asparaginyl_tRNA_Asn__C4H8N2O3X" compartment="Cytosol" charge="1" boundaryCondition="false"/>

	<species id="M_asp_D_c" name="M_D_Aspartate_C4H6NO4" compartment="Cytosol" charge="-1" boundaryCondition="false"/>

	<species id="M_asp_D_e" name="M_D_Aspartate_C4H6NO4" compartment="Extra_organism" charge="-1" boundaryCondition="false"/>

	<species id="M_asp_L_c" name="M_L_Aspartate_C4H6NO4" compartment="Cytosol" charge="-1" boundaryCondition="false"/>

	<species id="M_asp_L_e" name="M_L_Aspartate_C4H6NO4" compartment="Extra_organism" charge="-1" boundaryCondition="false"/>

	<species id="M_aspsa_c" name="M_L_Aspartate_4_semialdehyde_C4H7NO3" compartment="Cytosol" charge="0" boundaryCondition="false"/>

	<species id="M_asptrna_c" name="M_L_Aspartyl_tRNA_Asp__C4H6NO4X" compartment="Cytosol" charge="0" boundaryCondition="false"/>

	<species id="M_atp_c" name="M_ATP_C10H12N5O13P3" compartment="Cytosol" charge="-4" boundaryCondition="false"/>

	<species id="M_bbtcoa_c" name="M_gamma_butyrobetainyl_CoA_C28H46N8O17P3S" compartment="Cytosol" charge="-3" boundaryCondition="false"/>

	<species id="M_btn_c" name="M_Biotin_C10H15N2O3S" compartment="Cytosol" charge="-1" boundaryCondition="false"/>

	<species id="M_btnso_c" name="M_d_biotin_d_sulfoxide_C10H15N2O4S" compartment="Cytosol" charge="-1" boundaryCondition="false"/>

	<species id="M_cam_c" name="M_chloramphenicol_C11H12CL2N2O5" compartment="Cytosol" charge="0" boundaryCondition="false"/>

	<species id="M_cam_e" name="M_chloramphenicol_C11H12CL2N2O5" compartment="Extra_organism" charge="0" boundaryCondition="false"/>

	<species id="M_camp_c" name="M_cAMP_C10H11N5O6P" compartment="Cytosol" charge="-1" boundaryCondition="false"/>

	<species id="M_cbasp_c" name="M_N_Carbamoyl_L_aspartate_C5H6N2O5" compartment="Cytosol" charge="-2" boundaryCondition="false"/>

	<species id="M_cbi_c" name="M_Cobinamide_C48H75CoN11O8" compartment="Cytosol" charge="0" boundaryCondition="false"/>

	<species id="M_cbi_e" name="M_Cobinamide_C48H75CoN11O8" compartment="Extra_organism" charge="0" boundaryCondition="false"/>

	<species id="M_cbl1_c" name="M_Cob_I_alamin_C62H92CoN13O14P" compartment="Cytosol" charge="0" boundaryCondition="false"/>

	<species id="M_cbl1_e" name="M_Cob_I_alamin_C62H92CoN13O14P" compartment="Extra_organism" charge="0" boundaryCondition="false"/>

	<species id="M_cbp_c" name="M_Carbamoyl_phosphate_CH2NO5P" compartment="Cytosol" charge="-2" boundaryCondition="false"/>

	<species id="M_cdp_c" name="M_CDP_C9H12N3O11P2" compartment="Cytosol" charge="-3" boundaryCondition="false"/>

	<species id="M_cdpabe_c" name="M_CDP_abequose_C15H23N3O14P2" compartment="Cytosol" charge="-2" boundaryCondition="false"/>

	<species id="M_cdpdag2_ST_c" name="M_CDP_diacylglycerol__S_typhimurium__C2202H3880N150O750P100" compartment="Cytosol" charge="-100" boundaryCondition="false"/>

	<species id="M_cdpdddg_c" name="M_CDP_4_dehydro_3_6_dideoxy_D_glucose_C15H21N3O14P2" compartment="Cytosol" charge="-2" boundaryCondition="false"/>

	<species id="M_cdpddg_c" name="M_CDP_4_dehydro_6_deoxy_D_glucose_C15H21N3O15P2" compartment="Cytosol" charge="-2" boundaryCondition="false"/>

	<species id="M_cdpglc_c" name="M_CDPglucose_C15H23N3O16P2" compartment="Cytosol" charge="-2" boundaryCondition="false"/>

	<species id="M_cell_c" name="M_Cellulose_C6H10O5" compartment="Cytosol" charge="0" boundaryCondition="false"/>

	<species id="M_cellb_e" name="M_cellobiose_C12H22O11" compartment="Extra_organism" charge="0" boundaryCondition="false"/>

	<species id="M_cftxm_c" name="M_cefotaxime_C16H16N5O7S2" compartment="Cytosol" charge="-1" boundaryCondition="false"/>

	<species id="M_cftxm_e" name="M_cefotaxime_C16H16N5O7S2" compartment="Extra_organism" charge="-1" boundaryCondition="false"/>

	<species id="M_cgly_c" name="M_Cys_Gly_C5H10N2O3S" compartment="Cytosol" charge="0" boundaryCondition="false"/>

	<species id="M_cgly_e" name="M_Cys_Gly_C5H10N2O3S" compartment="Extra_organism" charge="0" boundaryCondition="false"/>

	<species id="M_chit6p_c" name="M_chitobiose_6_phosphate_C16H27N2O14P" compartment="Cytosol" charge="-2" boundaryCondition="false"/>

	<species id="M_chitob_e" name="M_Chitobiose_C16H28N2O11" compartment="Extra_organism" charge="0" boundaryCondition="false"/>

	<species id="M_chor_c" name="M_Chorismate_C10H8O6" compartment="Cytosol" charge="-2" boundaryCondition="false"/>

	<species id="M_cit_c" name="M_Citrate_C6H5O7" compartment="Cytosol" charge="-3" boundaryCondition="false"/>

	<species id="M_cit_e" name="M_Citrate_C6H5O7" compartment="Extra_organism" charge="-3" boundaryCondition="false"/>

	<species id="M_citr_L_c" name="M_L_Citrulline_C6H13N3O3" compartment="Cytosol" charge="0" boundaryCondition="false"/>

	<species id="M_citr_L_e" name="M_L_Citrulline_C6H13N3O3" compartment="Extra_organism" charge="0" boundaryCondition="false"/>

	<species id="M_ckdo_c" name="M_CMP_3_deoxy_D_manno_octulosonate_C17H24N3O15P" compartment="Cytosol" charge="-2" boundaryCondition="false"/>

	<species id="M_cl_c" name="M_Chloride_Cl" compartment="Cytosol" charge="-1" boundaryCondition="false"/>

	<species id="M_cl_e" name="M_Chloride_Cl" compartment="Extra_organism" charge="-1" boundaryCondition="false"/>

	<species id="M_clpn2_ST_c" name="M_Cardiolipin__S_typhimurium__C3654H6860O850P100" compartment="Cytosol" charge="-100" boundaryCondition="false"/>

	<species id="M_cmp_c" name="M_CMP_C9H12N3O8P" compartment="Cytosol" charge="-2" boundaryCondition="false"/>

	<species id="M_co1dam_c" name="M_Cob_I_yrinate_a_c_diamide_C45H59CoN6O12" compartment="Cytosol" charge="-4" boundaryCondition="false"/>

	<species id="M_co2_c" name="M_CO2_CO2" compartment="Cytosol" charge="0" boundaryCondition="false"/>

	<species id="M_co2_e" name="M_CO2_CO2" compartment="Extra_organism" charge="0" boundaryCondition="false"/>

	<species id="M_co2dam_c" name="M_Cob_II_yrinate_a_c_diamide_C45H59CoN6O12" compartment="Cytosol" charge="-3" boundaryCondition="false"/>

	<species id="M_coa_c" name="M_Coenzyme_A_C21H32N7O16P3S" compartment="Cytosol" charge="-4" boundaryCondition="false"/>

	<species id="M_cobalt2_c" name="M_Co2_Co" compartment="Cytosol" charge="2" boundaryCondition="false"/>

	<species id="M_cobalt2_e" name="M_Co2_Co" compartment="Extra_organism" charge="2" boundaryCondition="false"/>

	<species id="M_cobamcoa_c" name="M_Cobamide_coenzyme_C72H104CoN18O17P" compartment="Cytosol" charge="2" boundaryCondition="false"/>

	<species id="M_cobya_c" name="M_Cobyrinate_C45H52N4O14Co" compartment="Cytosol" charge="-6" boundaryCondition="false"/>

	<species id="M_codhpre6_c" name="M_Cobalt_dihydro_precorrin_6_C44H47CoN4O16" compartment="Cytosol" charge="-7" boundaryCondition="false"/>

	<species id="M_copre2_c" name="M_cobalt_precorrin_2_C42H38N4O16Co" compartment="Cytosol" charge="-8" boundaryCondition="false"/>

	<species id="M_copre3_c" name="M_cobalt_precorrin_3_C43H40N4O16Co" compartment="Cytosol" charge="-8" boundaryCondition="false"/>

	<species id="M_copre4_c" name="M_cobalt_precorrin_4_C44H43N4O16Co" compartment="Cytosol" charge="-7" boundaryCondition="false"/>

	<species id="M_copre5_c" name="M_cobalt_precorrin_5_C45H45N4O16Co" compartment="Cytosol" charge="-7" boundaryCondition="false"/>

	<species id="M_copre6_c" name="M_Cobalt_precorrin_6_C44H45CoN4O16" compartment="Cytosol" charge="-7" boundaryCondition="false"/>

	<species id="M_copre8_c" name="M_Cobalt_precorrin_8_C45H52CoN4O14" compartment="Cytosol" charge="-6" boundaryCondition="false"/>

	<species id="M_cpfxn_c" name="M_ciprofloxacin_C17H18FN3O3" compartment="Cytosol" charge="-1" boundaryCondition="false"/>

	<species id="M_cpfxn_e" name="M_ciprofloxacin_C17H18FN3O3" compartment="Extra_organism" charge="-1" boundaryCondition="false"/>

	<species id="M_cpppg3_c" name="M_Coproporphyrinogen_III_C36H40N4O8" compartment="Cytosol" charge="-4" boundaryCondition="false"/>

	<species id="M_crn_c" name="M_L_Carnitine_C7H15NO3" compartment="Cytosol" charge="0" boundaryCondition="false"/>

	<species id="M_crn_e" name="M_L_Carnitine_C7H15NO3" compartment="Extra_organism" charge="0" boundaryCondition="false"/>

	<species id="M_crncoa_c" name="M_Carnitinyl_CoA_C28H46N8O18P3S" compartment="Cytosol" charge="-3" boundaryCondition="false"/>

	<species id="M_csn_c" name="M_Cytosine_C4H5N3O" compartment="Cytosol" charge="0" boundaryCondition="false"/>

	<species id="M_csn_e" name="M_Cytosine_C4H5N3O" compartment="Extra_organism" charge="0" boundaryCondition="false"/>

	<species id="M_ctbt_c" name="M_crotonobetaine_C7H13NO2" compartment="Cytosol" charge="0" boundaryCondition="false"/>

	<species id="M_ctbtcoa_c" name="M_crotonobetainyl_CoA_C28H44N8O17P3S" compartment="Cytosol" charge="-3" boundaryCondition="false"/>

	<species id="M_ctp_c" name="M_CTP_C9H12N3O14P3" compartment="Cytosol" charge="-4" boundaryCondition="false"/>

	<species id="M_cu1_c" name="M_Copper_1_Cu" compartment="Cytosol" charge="1" boundaryCondition="false"/>

	<species id="M_cu2_c" name="M_Cu2_Cu" compartment="Cytosol" charge="2" boundaryCondition="false"/>

	<species id="M_cu2_e" name="M_Cu2_Cu" compartment="Extra_organism" charge="2" boundaryCondition="false"/>

	<species id="M_cyan_c" name="M_cyanide_HCN" compartment="Cytosol" charge="0" boundaryCondition="false"/>

	<species id="M_cys_D_c" name="M_D_Cysteine_C3H7NO2S" compartment="Cytosol" charge="0" boundaryCondition="false"/>

	<species id="M_cys_L_c" name="M_L_Cysteine_C3H7NO2S" compartment="Cytosol" charge="0" boundaryCondition="false"/>

	<species id="M_cys_L_e" name="M_L_Cysteine_C3H7NO2S" compartment="Extra_organism" charge="0" boundaryCondition="false"/>

	<species id="M_cysth_L_c" name="M_L_Cystathionine_C7H14N2O4S" compartment="Cytosol" charge="0" boundaryCondition="false"/>

	<species id="M_cystrna_c" name="M_L_Cysteinyl_tRNA_Cys__C3H7NO2SX" compartment="Cytosol" charge="1" boundaryCondition="false"/>

	<species id="M_cytd_c" name="M_Cytidine_C9H13N3O5" compartment="Cytosol" charge="0" boundaryCondition="false"/>

	<species id="M_cytd_e" name="M_Cytidine_C9H13N3O5" compartment="Extra_organism" charge="0" boundaryCondition="false"/>

	<species id="M_d5kg_c" name="M_2_Deoxy_5_keto_D_gluconic_acid_C6H9O6" compartment="Cytosol" charge="-1" boundaryCondition="false"/>

	<species id="M_d5kgp_c" name="M_2_Deoxy_5_keto_D_gluconic_acid_6_phosphate_C6H8O9P" compartment="Cytosol" charge="-3" boundaryCondition="false"/>

	<species id="M_dad_2_c" name="M_Deoxyadenosine_C10H13N5O3" compartment="Cytosol" charge="0" boundaryCondition="false"/>

	<species id="M_dad_2_e" name="M_Deoxyadenosine_C10H13N5O3" compartment="Extra_organism" charge="0" boundaryCondition="false"/>

	<species id="M_dad_5_c" name="M_5__Deoxyadenosine_C10H13N5O3" compartment="Cytosol" charge="0" boundaryCondition="false"/>

	<species id="M_dadp_c" name="M_dADP_C10H12N5O9P2" compartment="Cytosol" charge="-3" boundaryCondition="false"/>

	<species id="M_damp_c" name="M_dAMP_C10H12N5O6P" compartment="Cytosol" charge="-2" boundaryCondition="false"/>

	<species id="M_dann_c" name="M_7_8_Diaminononanoate_C9H21N2O2" compartment="Cytosol" charge="1" boundaryCondition="false"/>

	<species id="M_datp_c" name="M_dATP_C10H12N5O12P3" compartment="Cytosol" charge="-4" boundaryCondition="false"/>

	<species id="M_db4p_c" name="M_3_4_dihydroxy_2_butanone_4_phosphate_C4H7O6P" compartment="Cytosol" charge="-2" boundaryCondition="false"/>

	<species id="M_dcamp_c" name="M_N6__1_2_Dicarboxyethyl__AMP_C14H14N5O11P" compartment="Cytosol" charge="-4" boundaryCondition="false"/>

	<species id="M_dcdp_c" name="M_dCDP_C9H12N3O10P2" compartment="Cytosol" charge="-3" boundaryCondition="false"/>

	<species id="M_dcmp_c" name="M_dCMP_C9H12N3O7P" compartment="Cytosol" charge="-2" boundaryCondition="false"/>

	<species id="M_dctp_c" name="M_dCTP_C9H12N3O13P3" compartment="Cytosol" charge="-4" boundaryCondition="false"/>

	<species id="M_dcyt_c" name="M_Deoxycytidine_C9H13N3O4" compartment="Cytosol" charge="0" boundaryCondition="false"/>

	<species id="M_dcyt_e" name="M_Deoxycytidine_C9H13N3O4" compartment="Extra_organism" charge="0" boundaryCondition="false"/>

	<species id="M_ddcaACP_c" name="M_Dodecanoyl_ACP__n_C120ACP__C12H23OX" compartment="Cytosol" charge="0" boundaryCondition="false"/>

	<species id="M_ddca_c" name="M_dodecanoate__C120__C12H23O2" compartment="Cytosol" charge="-1" boundaryCondition="false"/>

	<species id="M_ddca_e" name="M_dodecanoate__C120__C12H23O2" compartment="Extra_organism" charge="-1" boundaryCondition="false"/>

	<species id="M_dgdp_c" name="M_dGDP_C10H12N5O10P2" compartment="Cytosol" charge="-3" boundaryCondition="false"/>

	<species id="M_dgmp_c" name="M_dGMP_C10H12N5O7P" compartment="Cytosol" charge="-2" boundaryCondition="false"/>

	<species id="M_dgsn_c" name="M_Deoxyguanosine_C10H13N5O4" compartment="Cytosol" charge="0" boundaryCondition="false"/>

	<species id="M_dgsn_e" name="M_Deoxyguanosine_C10H13N5O4" compartment="Extra_organism" charge="0" boundaryCondition="false"/>

	<species id="M_dgtp_c" name="M_dGTP_C10H12N5O13P3" compartment="Cytosol" charge="-4" boundaryCondition="false"/>

	<species id="M_dha_c" name="M_Dihydroxyacetone_C3H6O3" compartment="Cytosol" charge="0" boundaryCondition="false"/>

	<species id="M_dha_e" name="M_Dihydroxyacetone_C3H6O3" compartment="Extra_organism" charge="0" boundaryCondition="false"/>

	<species id="M_dhap_c" name="M_Dihydroxyacetone_phosphate_C3H5O6P" compartment="Cytosol" charge="-2" boundaryCondition="false"/>

	<species id="M_dhf_c" name="M_7_8_Dihydrofolate_C19H19N7O6" compartment="Cytosol" charge="-2" boundaryCondition="false"/>

	<species id="M_dhna_c" name="M_1_4_Dihydroxy_2_naphthoate_C11H7O4" compartment="Cytosol" charge="-1" boundaryCondition="false"/>

	<species id="M_dhnpt_c" name="M_2_Amino_4_hydroxy_6__D_erythro_1_2_3_trihydroxypropyl__7_8_dihydropteridine_C9H13N5O4" compartment="Cytosol" charge="0" boundaryCondition="false"/>

	<species id="M_dhor_S_c" name="M__S__Dihydroorotate_C5H5N2O4" compartment="Cytosol" charge="-1" boundaryCondition="false"/>

	<species id="M_dhpmp_c" name="M_Dihydroneopterin_monophosphate_C9H12N5O7P" compartment="Cytosol" charge="-2" boundaryCondition="false"/>

	<species id="M_dhpt_c" name="M_Dihydropteroate_C14H13N6O3" compartment="Cytosol" charge="-1" boundaryCondition="false"/>

	<species id="M_dhptd_c" name="M_4_5_dihydroxy_2_3_pentanedione_C5H8O4" compartment="Cytosol" charge="0" boundaryCondition="false"/>

	<species id="M_din_c" name="M_Deoxyinosine_C10H12N4O4" compartment="Cytosol" charge="0" boundaryCondition="false"/>

	<species id="M_din_e" name="M_Deoxyinosine_C10H12N4O4" compartment="Extra_organism" charge="0" boundaryCondition="false"/>

	<species id="M_dkdglcn_c" name="M_2_5_Diketo_3_deoxy_D_gluconate_C6H7O6" compartment="Cytosol" charge="-1" boundaryCondition="false"/>

	<species id="M_dkdi_c" name="M_D_2_3_Diketo_4_deoxy_epi_inositol_C6H8O5" compartment="Cytosol" charge="0" boundaryCondition="false"/>

	<species id="M_dkmpp_c" name="M_2_3_diketo5_methylthio_1_phosphopentane_C6H9O6PS" compartment="Cytosol" charge="-2" boundaryCondition="false"/>

	<species id="M_dmbzid_c" name="M_5_6_Dimethylbenzimidazole_C9H10N2" compartment="Cytosol" charge="0" boundaryCondition="false"/>

	<species id="M_dmlz_c" name="M_6_7_Dimethyl_8__1_D_ribityl_lumazine_C13H18N4O6" compartment="Cytosol" charge="0" boundaryCondition="false"/>

	<species id="M_dmpp_c" name="M_Dimethylallyl_diphosphate_C5H9O7P2" compartment="Cytosol" charge="-3" boundaryCondition="false"/>

	<species id="M_dms_e" name="M_Dimethyl_sulfide_C2H6S" compartment="Extra_organism" charge="0" boundaryCondition="false"/>

	<species id="M_dmso_e" name="M_Dimethyl_sulfoxide_C2H6OS" compartment="Extra_organism" charge="0" boundaryCondition="false"/>

	<species id="M_dnad_c" name="M_Deamino_NAD_C21H24N6O15P2" compartment="Cytosol" charge="-2" boundaryCondition="false"/>

	<species id="M_dpcoa_c" name="M_Dephospho_CoA_C21H33N7O13P2S" compartment="Cytosol" charge="-2" boundaryCondition="false"/>

	<species id="M_drib_c" name="M_Deoxyribose_C5H10O4" compartment="Cytosol" charge="0" boundaryCondition="false"/>

	<species id="M_drib_e" name="M_Deoxyribose_C5H10O4" compartment="Extra_organism" charge="0" boundaryCondition="false"/>

	<species id="M_dt5hsu_c" name="M_4_Deoxy_L_threo_5_hexosulose_uronate_C6H7O6" compartment="Cytosol" charge="-1" boundaryCondition="false"/>

	<species id="M_dtbt_c" name="M_Dethiobiotin_C10H17N2O3" compartment="Cytosol" charge="-1" boundaryCondition="false"/>

	<species id="M_dtdp4aaddg_c" name="M_dTDP_4_acetamido_4_6_dideoxy_D_galactose_C18H27N3O15P2" compartment="Cytosol" charge="-2" boundaryCondition="false"/>

	<species id="M_dtdp4addg_c" name="M_dTDP_4_amino_4_6_dideoxy_D_glucose_C16H26N3O14P2" compartment="Cytosol" charge="-1" boundaryCondition="false"/>

	<species id="M_dtdp_c" name="M_dTDP_C10H13N2O11P2" compartment="Cytosol" charge="-3" boundaryCondition="false"/>

	<species id="M_dtdpddg_c" name="M_dTDP_4_dehydro_6_deoxy_D_glucose_C16H22N2O15P2" compartment="Cytosol" charge="-2" boundaryCondition="false"/>

	<species id="M_dtdpddm_c" name="M_dTDP_4_dehydro_6_deoxy_L_mannose_C16H22N2O15P2" compartment="Cytosol" charge="-2" boundaryCondition="false"/>

	<species id="M_dtdpglc_c" name="M_dTDPglucose_C16H24N2O16P2" compartment="Cytosol" charge="-2" boundaryCondition="false"/>

	<species id="M_dtdprmn_c" name="M_dTDP_6_deoxy_L_mannose_C16H24N2O15P2" compartment="Cytosol" charge="-2" boundaryCondition="false"/>

	<species id="M_dtmp_c" name="M_dTMP_C10H13N2O8P" compartment="Cytosol" charge="-2" boundaryCondition="false"/>

	<species id="M_dttp_c" name="M_dTTP_C10H13N2O14P3" compartment="Cytosol" charge="-4" boundaryCondition="false"/>

	<species id="M_dudp_c" name="M_dUDP_C9H11N2O11P2" compartment="Cytosol" charge="-3" boundaryCondition="false"/>

	<species id="M_dump_c" name="M_dUMP_C9H11N2O8P" compartment="Cytosol" charge="-2" boundaryCondition="false"/>

	<species id="M_duri_c" name="M_Deoxyuridine_C9H12N2O5" compartment="Cytosol" charge="0" boundaryCondition="false"/>

	<species id="M_duri_e" name="M_Deoxyuridine_C9H12N2O5" compartment="Extra_organism" charge="0" boundaryCondition="false"/>

	<species id="M_dutp_c" name="M_dUTP_C9H11N2O14P3" compartment="Cytosol" charge="-4" boundaryCondition="false"/>

	<species id="M_dxyl5p_c" name="M_1_deoxy_D_xylulose_5_phosphate_C5H9O7P" compartment="Cytosol" charge="-2" boundaryCondition="false"/>

	<species id="M_dxyl_c" name="M_1_deoxy_D_xylulose_C5H10O4" compartment="Cytosol" charge="0" boundaryCondition="false"/>

	<species id="M_e4p_c" name="M_D_Erythrose_4_phosphate_C4H7O7P" compartment="Cytosol" charge="-2" boundaryCondition="false"/>

	<species id="M_eca_EC_c" name="M_Enterobacterial_common_antigen_polysaccharide__Ecoli__C24H36N3O15" compartment="Cytosol" charge="-1" boundaryCondition="false"/>

	<species id="M_eig3p_c" name="M_D_erythro_1__Imidazol_4_yl_glycerol_3_phosphate_C6H9N2O6P" compartment="Cytosol" charge="-2" boundaryCondition="false"/>

	<species id="M_enter_c" name="M_Enterochelin_C30H27N3O15" compartment="Cytosol" charge="0" boundaryCondition="false"/>

	<species id="M_etha_c" name="M_Ethanolamine_C2H8NO" compartment="Cytosol" charge="1" boundaryCondition="false"/>

	<species id="M_etha_e" name="M_Ethanolamine_C2H8NO" compartment="Extra_organism" charge="1" boundaryCondition="false"/>

	<species id="M_etoh_c" name="M_Ethanol_C2H6O" compartment="Cytosol" charge="0" boundaryCondition="false"/>

	<species id="M_etoh_e" name="M_Ethanol_C2H6O" compartment="Extra_organism" charge="0" boundaryCondition="false"/>

	<species id="M_f1p_c" name="M_D_Fructose_1_phosphate_C6H11O9P" compartment="Cytosol" charge="-2" boundaryCondition="false"/>

	<species id="M_f6p_c" name="M_D_Fructose_6_phosphate_C6H11O9P" compartment="Cytosol" charge="-2" boundaryCondition="false"/>

	<species id="M_f6p_e" name="M_D_Fructose_6_phosphate_C6H11O9P" compartment="Extra_organism" charge="-2" boundaryCondition="false"/>

	<species id="M_fad_c" name="M_FAD_C27H31N9O15P2" compartment="Cytosol" charge="-2" boundaryCondition="false"/>

	<species id="M_fadh2_c" name="M_FADH2_C27H33N9O15P2" compartment="Cytosol" charge="-2" boundaryCondition="false"/>

	<species id="M_fald_c" name="M_Formaldehyde_CH2O" compartment="Cytosol" charge="0" boundaryCondition="false"/>

	<species id="M_fc1p_c" name="M_L_Fuculose_1_phosphate_C6H11O8P" compartment="Cytosol" charge="-2" boundaryCondition="false"/>

	<species id="M_fcl_L_c" name="M_L_fuculose_C6H12O5" compartment="Cytosol" charge="0" boundaryCondition="false"/>

	<species id="M_fdp_c" name="M_D_Fructose_1_6_bisphosphate_C6H10O12P2" compartment="Cytosol" charge="-4" boundaryCondition="false"/>

	<species id="M_fe2_c" name="M_Fe2_Fe" compartment="Cytosol" charge="2" boundaryCondition="false"/>

	<species id="M_fe2_e" name="M_Fe2_Fe" compartment="Extra_organism" charge="2" boundaryCondition="false"/>

	<species id="M_ferrich_c" name="M_Ferrichrome_C24H38FeN9O11" compartment="Cytosol" charge="0" boundaryCondition="false"/>

	<species id="M_ferrich_e" name="M_Ferrichrome_C24H38FeN9O11" compartment="Extra_organism" charge="0" boundaryCondition="false"/>

	<species id="M_fgam_c" name="M_N2_Formyl_N1__5_phospho_D_ribosyl_glycinamide_C8H13N2O9P" compartment="Cytosol" charge="-2" boundaryCondition="false"/>

	<species id="M_fglut_S_c" name="M_S_Formylglutathione_C11H16N3O7S" compartment="Cytosol" charge="-1" boundaryCondition="false"/>

	<species id="M_fldox_c" name="M_flavodoxin__oxidized__X" compartment="Cytosol" charge="0" boundaryCondition="false"/>

	<species id="M_fldrd_c" name="M_flavodoxin__reduced__XH2" compartment="Cytosol" charge="0" boundaryCondition="false"/>

	<species id="M_flqn_c" name="M_fluoroquinolone_deriv_C25H28FN4O4" compartment="Cytosol" charge="-1" boundaryCondition="false"/>

	<species id="M_flqn_e" name="M_fluoroquinolone_deriv_C25H28FN4O4" compartment="Extra_organism" charge="-1" boundaryCondition="false"/>

	<species id="M_fmet_c" name="M_N_Formyl_L_methionine_C6H10NO3S" compartment="Cytosol" charge="-1" boundaryCondition="false"/>

	<species id="M_fmettrna_c" name="M_N_Formylmethionyl_tRNA_C6H11NO3SX" compartment="Cytosol" charge="1" boundaryCondition="false"/>

	<species id="M_fmn_c" name="M_flavin_mononucleotide_C17H19N4O9P" compartment="Cytosol" charge="-2" boundaryCondition="false"/>

	<species id="M_for_c" name="M_Formate_CH1O2" compartment="Cytosol" charge="-1" boundaryCondition="false"/>

	<species id="M_for_e" name="M_Formate_CH1O2" compartment="Extra_organism" charge="-1" boundaryCondition="false"/>

	<species id="M_forglu_c" name="M_N_Formimidoyl_L_glutamate_C6H9N2O4" compartment="Cytosol" charge="-1" boundaryCondition="false"/>

	<species id="M_fpram_c" name="M_2__Formamido__N1__5_phospho_D_ribosyl_acetamidine_C8H14N3O8P" compartment="Cytosol" charge="-2" boundaryCondition="false"/>

	<species id="M_fprica_c" name="M_5_Formamido_1__5_phospho_D_ribosyl_imidazole_4_carboxamide_C10H13N4O9P" compartment="Cytosol" charge="-2" boundaryCondition="false"/>

	<species id="M_frdp_c" name="M_Farnesyl_diphosphate_C15H25O7P2" compartment="Cytosol" charge="-3" boundaryCondition="false"/>

	<species id="M_frmd_c" name="M_Formamide_CH3NO" compartment="Cytosol" charge="0" boundaryCondition="false"/>

	<species id="M_fru_c" name="M_D_Fructose_C6H12O6" compartment="Cytosol" charge="0" boundaryCondition="false"/>

	<species id="M_fru_e" name="M_D_Fructose_C6H12O6" compartment="Extra_organism" charge="0" boundaryCondition="false"/>

	<species id="M_fruur_c" name="M_D_Fructuronate_C6H9O7" compartment="Cytosol" charge="-1" boundaryCondition="false"/>

	<species id="M_fuc_L_c" name="M_L_Fucose_C6H12O5" compartment="Cytosol" charge="0" boundaryCondition="false"/>

	<species id="M_fuc_L_e" name="M_L_Fucose_C6H12O5" compartment="Extra_organism" charge="0" boundaryCondition="false"/>

	<species id="M_fum_c" name="M_Fumarate_C4H2O4" compartment="Cytosol" charge="-2" boundaryCondition="false"/>

	<species id="M_fum_e" name="M_Fumarate_C4H2O4" compartment="Extra_organism" charge="-2" boundaryCondition="false"/>

	<species id="M_g1p_c" name="M_D_Glucose_1_phosphate_C6H11O9P" compartment="Cytosol" charge="-2" boundaryCondition="false"/>

	<species id="M_g3p_c" name="M_Glyceraldehyde_3_phosphate_C3H5O6P" compartment="Cytosol" charge="-2" boundaryCondition="false"/>

	<species id="M_g3pe_c" name="M_sn_Glycero_3_phosphoethanolamine_C5H14NO6P" compartment="Cytosol" charge="0" boundaryCondition="false"/>

	<species id="M_g3pg_c" name="M_Glycerophosphoglycerol_C6H14O8P" compartment="Cytosol" charge="-1" boundaryCondition="false"/>

	<species id="M_g3ps_c" name="M_Glycerophosphoserine_C6H13NO8P" compartment="Cytosol" charge="-1" boundaryCondition="false"/>

	<species id="M_g6p_c" name="M_D_Glucose_6_phosphate_C6H11O9P" compartment="Cytosol" charge="-2" boundaryCondition="false"/>

	<species id="M_g6p_e" name="M_D_Glucose_6_phosphate_C6H11O9P" compartment="Extra_organism" charge="-2" boundaryCondition="false"/>

	<species id="M_gal1p_c" name="M_alpha_D_Galactose_1_phosphate_C6H11O9P" compartment="Cytosol" charge="-2" boundaryCondition="false"/>

	<species id="M_gal_c" name="M_D_Galactose_C6H12O6" compartment="Cytosol" charge="0" boundaryCondition="false"/>

	<species id="M_gal_e" name="M_D_Galactose_C6H12O6" compartment="Extra_organism" charge="0" boundaryCondition="false"/>

	<species id="M_galctn_D_c" name="M_D_Galactonate_C6H11O7" compartment="Cytosol" charge="-1" boundaryCondition="false"/>

	<species id="M_galctn_D_e" name="M_D_Galactonate_C6H11O7" compartment="Extra_organism" charge="-1" boundaryCondition="false"/>

	<species id="M_galctr_D_c" name="M_D_Galactarate_C6H8O8" compartment="Cytosol" charge="-2" boundaryCondition="false"/>

	<species id="M_galctr_D_e" name="M_D_Galactarate_C6H8O8" compartment="Extra_organism" charge="-2" boundaryCondition="false"/>

	<species id="M_galt1p_c" name="M_Galactitol_1_phosphate_C6H13O9P" compartment="Cytosol" charge="-2" boundaryCondition="false"/>

	<species id="M_galt_e" name="M_Galactitol_C6H14O6" compartment="Extra_organism" charge="0" boundaryCondition="false"/>

	<species id="M_gam1p_c" name="M_D_Glucosamine_1_phosphate_C6H13NO8P" compartment="Cytosol" charge="-1" boundaryCondition="false"/>

	<species id="M_gam6p_c" name="M_D_Glucosamine_6_phosphate_C6H13NO8P" compartment="Cytosol" charge="-1" boundaryCondition="false"/>

	<species id="M_gam_e" name="M_D_Glucosamine_C6H14NO5" compartment="Extra_organism" charge="1" boundaryCondition="false"/>

	<species id="M_gar_c" name="M_N1__5_Phospho_D_ribosyl_glycinamide_C7H14N2O8P" compartment="Cytosol" charge="-1" boundaryCondition="false"/>

	<species id="M_gbbtn_c" name="M_gamma_butyrobetaine_C7H15NO2" compartment="Cytosol" charge="0" boundaryCondition="false"/>

	<species id="M_gbbtn_e" name="M_gamma_butyrobetaine_C7H15NO2" compartment="Extra_organism" charge="0" boundaryCondition="false"/>

	<species id="M_gcald_c" name="M_Glycolaldehyde_C2H4O2" compartment="Cytosol" charge="0" boundaryCondition="false"/>

	<species id="M_gdp_c" name="M_GDP_C10H12N5O11P2" compartment="Cytosol" charge="-3" boundaryCondition="false"/>

	<species id="M_gdpddm_c" name="M_GDP_4_dehydro_6_deoxy_D_mannose_C16H21N5O15P2" compartment="Cytosol" charge="-2" boundaryCondition="false"/>

	<species id="M_gdpdp_c" name="M_Guanosine_3__5__bis_diphosphate__C10H11N5O17P4" compartment="Cytosol" charge="-6" boundaryCondition="false"/>

	<species id="M_gdpfuc_c" name="M_GDP_L_fucose_C16H23N5O15P2" compartment="Cytosol" charge="-2" boundaryCondition="false"/>

	<species id="M_gdpman_c" name="M_GDP_D_mannose_C16H23N5O16P2" compartment="Cytosol" charge="-2" boundaryCondition="false"/>

	<species id="M_gdpofuc_c" name="M_GDP_4_oxo_L_fucose_C16H21N5O15P2" compartment="Cytosol" charge="-2" boundaryCondition="false"/>

	<species id="M_gdptp_c" name="M_Guanosine_3__diphosphate_5__triphosphate_C10H11N5O20P5" compartment="Cytosol" charge="-7" boundaryCondition="false"/>

	<species id="M_glc_D_c" name="M_D_Glucose_C6H12O6" compartment="Cytosol" charge="0" boundaryCondition="false"/>

	<species id="M_glc_D_e" name="M_D_Glucose_C6H12O6" compartment="Extra_organism" charge="0" boundaryCondition="false"/>

	<species id="M_glcn_D_c" name="M_D_Gluconate_C6H11O7" compartment="Cytosol" charge="-1" boundaryCondition="false"/>

	<species id="M_glcn_D_e" name="M_D_Gluconate_C6H11O7" compartment="Extra_organism" charge="-1" boundaryCondition="false"/>

	<species id="M_glcr_c" name="M_D_Glucarate_C6H8O8" compartment="Cytosol" charge="-2" boundaryCondition="false"/>

	<species id="M_glcr_e" name="M_D_Glucarate_C6H8O8" compartment="Extra_organism" charge="-2" boundaryCondition="false"/>

	<species id="M_glcur_c" name="M_D_Glucuronate_C6H9O7" compartment="Cytosol" charge="-1" boundaryCondition="false"/>

	<species id="M_glcur_e" name="M_D_Glucuronate_C6H9O7" compartment="Extra_organism" charge="-1" boundaryCondition="false"/>

	<species id="M_gln_L_c" name="M_L_Glutamine_C5H10N2O3" compartment="Cytosol" charge="0" boundaryCondition="false"/>

	<species id="M_gln_L_e" name="M_L_Glutamine_C5H10N2O3" compartment="Extra_organism" charge="0" boundaryCondition="false"/>

	<species id="M_glntrna_c" name="M_L_Glutaminyl_tRNA_Gln__C5H10N2O3X" compartment="Cytosol" charge="1" boundaryCondition="false"/>

	<species id="M_glu1sa_c" name="M_L_Glutamate_1_semialdehyde_C5H9NO3" compartment="Cytosol" charge="0" boundaryCondition="false"/>

	<species id="M_glu5p_c" name="M_L_Glutamate_5_phosphate_C5H8NO7P" compartment="Cytosol" charge="-2" boundaryCondition="false"/>

	<species id="M_glu5sa_c" name="M_L_Glutamate_5_semialdehyde_C5H9NO3" compartment="Cytosol" charge="0" boundaryCondition="false"/>

	<species id="M_glu_D_c" name="M_D_Glutamate_C5H8NO4" compartment="Cytosol" charge="-1" boundaryCondition="false"/>

	<species id="M_glu_D_e" name="M_D_Glutamate_C5H8NO4" compartment="Extra_organism" charge="-1" boundaryCondition="false"/>

	<species id="M_glu_L_c" name="M_L_Glutamate_C5H8NO4" compartment="Cytosol" charge="-1" boundaryCondition="false"/>

	<species id="M_glu_L_e" name="M_L_Glutamate_C5H8NO4" compartment="Extra_organism" charge="-1" boundaryCondition="false"/>

	<species id="M_glucys_c" name="M_gamma_L_Glutamyl_L_cysteine_C8H13N2O5S" compartment="Cytosol" charge="-1" boundaryCondition="false"/>

	<species id="M_glutrna_c" name="M_L_Glutamyl_tRNA_Glu__C5H8NO4X" compartment="Cytosol" charge="0" boundaryCondition="false"/>

	<species id="M_glx_c" name="M_Glyoxylate_C2H1O3" compartment="Cytosol" charge="-1" boundaryCondition="false"/>

	<species id="M_gly_asn_L_c" name="M_gly_asn_L_C6H11N3O4" compartment="Cytosol" charge="0" boundaryCondition="false"/>

	<species id="M_gly_asn_L_e" name="M_gly_asn_L_C6H11N3O4" compartment="Extra_organism" charge="0" boundaryCondition="false"/>

	<species id="M_gly_asp_L_c" name="M_gly_asp_L_C6H9N2O5" compartment="Cytosol" charge="-1" boundaryCondition="false"/>

	<species id="M_gly_asp_L_e" name="M_gly_asp_L_C6H9N2O5" compartment="Extra_organism" charge="-1" boundaryCondition="false"/>

	<species id="M_gly_c" name="M_Glycine_C2H5NO2" compartment="Cytosol" charge="0" boundaryCondition="false"/>

	<species id="M_gly_e" name="M_Glycine_C2H5NO2" compartment="Extra_organism" charge="0" boundaryCondition="false"/>

	<species id="M_gly_gln_L_c" name="M_Gly_Gln_C7H13N3O4" compartment="Cytosol" charge="0" boundaryCondition="false"/>

	<species id="M_gly_gln_L_e" name="M_Gly_Gln_C7H13N3O4" compartment="Extra_organism" charge="0" boundaryCondition="false"/>

	<species id="M_gly_glu_L_c" name="M_gly_glu_L_C7H11N2O5" compartment="Cytosol" charge="-1" boundaryCondition="false"/>

	<species id="M_gly_glu_L_e" name="M_gly_glu_L_C7H11N2O5" compartment="Extra_organism" charge="-1" boundaryCondition="false"/>

	<species id="M_gly_met_L_c" name="M_Gly_Met_C7H14N2O3S" compartment="Cytosol" charge="0" boundaryCondition="false"/>

	<species id="M_gly_met_L_e" name="M_Gly_Met_C7H14N2O3S" compartment="Extra_organism" charge="0" boundaryCondition="false"/>

	<species id="M_gly_pro_L_c" name="M_gly_pro_L_C7H12N2O3" compartment="Cytosol" charge="0" boundaryCondition="false"/>

	<species id="M_gly_pro_L_e" name="M_gly_pro_L_C7H12N2O3" compartment="Extra_organism" charge="0" boundaryCondition="false"/>

	<species id="M_glyb_c" name="M_Glycine_betaine_C5H11NO2" compartment="Cytosol" charge="0" boundaryCondition="false"/>

	<species id="M_glyb_e" name="M_Glycine_betaine_C5H11NO2" compartment="Extra_organism" charge="0" boundaryCondition="false"/>

	<species id="M_glyc3p_c" name="M_sn_Glycerol_3_phosphate_C3H7O6P" compartment="Cytosol" charge="-2" boundaryCondition="false"/>

	<species id="M_glyc3p_e" name="M_sn_Glycerol_3_phosphate_C3H7O6P" compartment="Extra_organism" charge="-2" boundaryCondition="false"/>

	<species id="M_glyc_R_c" name="M__R__Glycerate_C3H5O4" compartment="Cytosol" charge="-1" boundaryCondition="false"/>

	<species id="M_glyc_R_e" name="M__R__Glycerate_C3H5O4" compartment="Extra_organism" charge="-1" boundaryCondition="false"/>

	<species id="M_glyc_c" name="M_Glycerol_C3H8O3" compartment="Cytosol" charge="0" boundaryCondition="false"/>

	<species id="M_glyc_e" name="M_Glycerol_C3H8O3" compartment="Extra_organism" charge="0" boundaryCondition="false"/>

	<species id="M_glyclt_c" name="M_Glycolate_C2H3O3" compartment="Cytosol" charge="-1" boundaryCondition="false"/>

	<species id="M_glyclt_e" name="M_Glycolate_C2H3O3" compartment="Extra_organism" charge="-1" boundaryCondition="false"/>

	<species id="M_glycogen_c" name="M_glycogen_C6H10O5" compartment="Cytosol" charge="0" boundaryCondition="false"/>

	<species id="M_glytrna_c" name="M_Glycyl_tRNA_Gly__C2H5NO2X" compartment="Cytosol" charge="1" boundaryCondition="false"/>

	<species id="M_gmh17bp_c" name="M_D_Glycero_D_manno_heptose_1_7_bisphosphate_C7H12O13P2" compartment="Cytosol" charge="-4" boundaryCondition="false"/>

	<species id="M_gmh1p_c" name="M_D_Glycero_D_manno_heptose_1_phosphate_C7H13O10P" compartment="Cytosol" charge="-2" boundaryCondition="false"/>

	<species id="M_gmh7p_c" name="M_D_Glycero_D_manno_heptose_7_phosphate_C7H13O10P" compartment="Cytosol" charge="-2" boundaryCondition="false"/>

	<species id="M_gmp_c" name="M_GMP_C10H12N5O8P" compartment="Cytosol" charge="-2" boundaryCondition="false"/>

	<species id="M_gp4g_c" name="M_P1_P4_Bis_5__guanosyl__tetraphosphate_C20H24N10O21P4" compartment="Cytosol" charge="-4" boundaryCondition="false"/>

	<species id="M_grdp_c" name="M_Geranyl_diphosphate_C10H17O7P2" compartment="Cytosol" charge="-3" boundaryCondition="false"/>

	<species id="M_gsn_c" name="M_Guanosine_C10H13N5O5" compartment="Cytosol" charge="0" boundaryCondition="false"/>

	<species id="M_gsn_e" name="M_Guanosine_C10H13N5O5" compartment="Extra_organism" charge="0" boundaryCondition="false"/>

	<species id="M_gthox_c" name="M_Oxidized_glutathione_C20H30N6O12S2" compartment="Cytosol" charge="-2" boundaryCondition="false"/>

	<species id="M_gthrd_c" name="M_Reduced_glutathione_C10H16N3O6S" compartment="Cytosol" charge="-1" boundaryCondition="false"/>

	<species id="M_gthrd_e" name="M_Reduced_glutathione_C10H16N3O6S" compartment="Extra_organism" charge="-1" boundaryCondition="false"/>

	<species id="M_gtp_c" name="M_GTP_C10H12N5O14P3" compartment="Cytosol" charge="-4" boundaryCondition="false"/>

	<species id="M_gtspmd_c" name="M_Glutathionylspermidine_C17H36N6O5S" compartment="Cytosol" charge="2" boundaryCondition="false"/>

	<species id="M_gua_c" name="M_Guanine_C5H5N5O" compartment="Cytosol" charge="0" boundaryCondition="false"/>

	<species id="M_gua_e" name="M_Guanine_C5H5N5O" compartment="Extra_organism" charge="0" boundaryCondition="false"/>

	<species id="M_h2_c" name="M_H2_H2" compartment="Cytosol" charge="0" boundaryCondition="false"/>

	<species id="M_h2mb4p_c" name="M_1_hydroxy_2_methyl_2__E__butenyl_4_diphosphate_C5H9O8P2" compartment="Cytosol" charge="-3" boundaryCondition="false"/>

	<species id="M_h2o2_c" name="M_Hydrogen_peroxide_H2O2" compartment="Cytosol" charge="0" boundaryCondition="false"/>

	<species id="M_h2o2_e" name="M_Hydrogen_peroxide_H2O2" compartment="Extra_organism" charge="0" boundaryCondition="false"/>

	<species id="M_h2o_c" name="M_H2O_H2O" compartment="Cytosol" charge="0" boundaryCondition="false"/>

	<species id="M_h2o_e" name="M_H2O_H2O" compartment="Extra_organism" charge="0" boundaryCondition="false"/>

	<species id="M_h2s_c" name="M_Hydrogen_sulfide_HS" compartment="Cytosol" charge="-1" boundaryCondition="false"/>

	<species id="M_h2s_e" name="M_Hydrogen_sulfide_HS" compartment="Extra_organism" charge="-1" boundaryCondition="false"/>

	<species id="M_h_c" name="M_H_H" compartment="Cytosol" charge="1" boundaryCondition="false"/>

	<species id="M_h_e" name="M_H_H" compartment="Extra_organism" charge="1" boundaryCondition="false"/>

	<species id="M_hco3_c" name="M_Bicarbonate_CHO3" compartment="Cytosol" charge="-1" boundaryCondition="false"/>

	<species id="M_hcys_L_c" name="M_L_Homocysteine_C4H9NO2S" compartment="Cytosol" charge="0" boundaryCondition="false"/>

	<species id="M_hdca_c" name="M_hexadecanoate__n_C160__C16H31O2" compartment="Cytosol" charge="-1" boundaryCondition="false"/>

	<species id="M_hdca_e" name="M_hexadecanoate__n_C160__C16H31O2" compartment="Extra_organism" charge="-1" boundaryCondition="false"/>

	<species id="M_hdcea_c" name="M_hexadecenoate__n_C161__C16H29O2" compartment="Cytosol" charge="-1" boundaryCondition="false"/>

	<species id="M_hdeACP_c" name="M_Hexadecenoyl_ACP__n_C161ACP__C16H29OX" compartment="Cytosol" charge="0" boundaryCondition="false"/>

	<species id="M_hemeO_c" name="M_Heme_O_C49H56FeN4O5" compartment="Cytosol" charge="-2" boundaryCondition="false"/>

	<species id="M_his_L_c" name="M_L_Histidine_C6H9N3O2" compartment="Cytosol" charge="0" boundaryCondition="false"/>

	<species id="M_his_L_e" name="M_L_Histidine_C6H9N3O2" compartment="Extra_organism" charge="0" boundaryCondition="false"/>

	<species id="M_hisp_c" name="M_L_Histidinol_phosphate_C6H11N3O4P" compartment="Cytosol" charge="-1" boundaryCondition="false"/>

	<species id="M_histd_c" name="M_L_Histidinol_C6H12N3O" compartment="Cytosol" charge="1" boundaryCondition="false"/>

	<species id="M_histrna_c" name="M_L_Histidyl_tRNA_His__C6H9N3O2X" compartment="Cytosol" charge="1" boundaryCondition="false"/>

	<species id="M_hmbil_c" name="M_Hydroxymethylbilane_C40H38N4O17" compartment="Cytosol" charge="-8" boundaryCondition="false"/>

	<species id="M_hmfurn_c" name="M_4_hydroxy_5_methyl_3_2H__furanone_C5H6O3" compartment="Cytosol" charge="0" boundaryCondition="false"/>

	<species id="M_hom_L_c" name="M_L_Homoserine_C4H9NO3" compartment="Cytosol" charge="0" boundaryCondition="false"/>

	<species id="M_hom_L_e" name="M_L_Homoserine_C4H9NO3" compartment="Extra_organism" charge="0" boundaryCondition="false"/>

	<species id="M_hpyr_c" name="M_Hydroxypyruvate_C3H3O4" compartment="Cytosol" charge="-1" boundaryCondition="false"/>

	<species id="M_hxan_c" name="M_Hypoxanthine_C5H4N4O" compartment="Cytosol" charge="0" boundaryCondition="false"/>

	<species id="M_hxan_e" name="M_Hypoxanthine_C5H4N4O" compartment="Extra_organism" charge="0" boundaryCondition="false"/>

	<species id="M_iasp_c" name="M_Iminoaspartate_C4H3NO4" compartment="Cytosol" charge="-2" boundaryCondition="false"/>

	<species id="M_ichor_c" name="M_Isochorismate_C10H8O6" compartment="Cytosol" charge="-2" boundaryCondition="false"/>

	<species id="M_icit_c" name="M_Isocitrate_C6H5O7" compartment="Cytosol" charge="-3" boundaryCondition="false"/>

	<species id="M_icit_e" name="M_Isocitrate_C6H5O7" compartment="Extra_organism" charge="-3" boundaryCondition="false"/>

	<species id="M_idon_L_c" name="M_L_Idonate_C6H11O7" compartment="Cytosol" charge="-1" boundaryCondition="false"/>

	<species id="M_idon_L_e" name="M_L_Idonate_C6H11O7" compartment="Extra_organism" charge="-1" boundaryCondition="false"/>

	<species id="M_idp_c" name="M_IDP_C10H11N4O11P2" compartment="Cytosol" charge="-3" boundaryCondition="false"/>

	<species id="M_ile_L_c" name="M_L_Isoleucine_C6H13NO2" compartment="Cytosol" charge="0" boundaryCondition="false"/>

	<species id="M_ile_L_e" name="M_L_Isoleucine_C6H13NO2" compartment="Extra_organism" charge="0" boundaryCondition="false"/>

	<species id="M_iletrna_c" name="M_L_Isoleucyl_tRNA_Ile__C6H13NO2X" compartment="Cytosol" charge="1" boundaryCondition="false"/>

	<species id="M_imacp_c" name="M_3__Imidazol_4_yl__2_oxopropyl_phosphate_C6H8N2O5P" compartment="Cytosol" charge="-1" boundaryCondition="false"/>

	<species id="M_imp_c" name="M_IMP_C10H11N4O8P" compartment="Cytosol" charge="-2" boundaryCondition="false"/>

	<species id="M_indole_c" name="M_Indole_C8H7N" compartment="Cytosol" charge="0" boundaryCondition="false"/>

	<species id="M_indole_e" name="M_Indole_C8H7N" compartment="Extra_organism" charge="0" boundaryCondition="false"/>

	<species id="M_inost_c" name="M_myo_Inositol_C6H12O6" compartment="Cytosol" charge="0" boundaryCondition="false"/>

	<species id="M_inost_e" name="M_myo_Inositol_C6H12O6" compartment="Extra_organism" charge="0" boundaryCondition="false"/>

	<species id="M_ins_c" name="M_Inosine_C10H12N4O5" compartment="Cytosol" charge="0" boundaryCondition="false"/>

	<species id="M_ins_e" name="M_Inosine_C10H12N4O5" compartment="Extra_organism" charge="0" boundaryCondition="false"/>

	<species id="M_ipdp_c" name="M_Isopentenyl_diphosphate_C5H9O7P2" compartment="Cytosol" charge="-3" boundaryCondition="false"/>

	<species id="M_itp_c" name="M_ITP_C10H11N4O14P3" compartment="Cytosol" charge="-4" boundaryCondition="false"/>

	<species id="M_k_c" name="M_K_K" compartment="Cytosol" charge="1" boundaryCondition="false"/>

	<species id="M_k_e" name="M_K_K" compartment="Extra_organism" charge="1" boundaryCondition="false"/>

	<species id="M_kdo2lipid4L_c" name="M_KDO_2__lipid_IV_A__with_laurate_C96H170N2O38P2" compartment="Cytosol" charge="-6" boundaryCondition="false"/>

	<species id="M_kdo2lipid4_c" name="M_KDO_2__lipid_IV_A__C84H148N2O37P2" compartment="Cytosol" charge="-6" boundaryCondition="false"/>

	<species id="M_kdo8p_c" name="M_3_Deoxy_D_manno_octulosonate_8_phosphate_C8H12O11P" compartment="Cytosol" charge="-3" boundaryCondition="false"/>

	<species id="M_kdo_c" name="M_3_Deoxy_D_manno_2_octulosonate_C8H13O8" compartment="Cytosol" charge="-1" boundaryCondition="false"/>

	<species id="M_kdolipid4_c" name="M_KDO_lipid_IV_A__C76H137N2O30P2" compartment="Cytosol" charge="-5" boundaryCondition="false"/>

	<species id="M_lac_D_c" name="M_D_Lactate_C3H5O3" compartment="Cytosol" charge="-1" boundaryCondition="false"/>

	<species id="M_lac_D_e" name="M_D_Lactate_C3H5O3" compartment="Extra_organism" charge="-1" boundaryCondition="false"/>

	<species id="M_lac_L_c" name="M_L_Lactate_C3H5O3" compartment="Cytosol" charge="-1" boundaryCondition="false"/>

	<species id="M_lac_L_e" name="M_L_Lactate_C3H5O3" compartment="Extra_organism" charge="-1" boundaryCondition="false"/>

	<species id="M_lald_L_c" name="M_L_Lactaldehyde_C3H6O2" compartment="Cytosol" charge="0" boundaryCondition="false"/>

	<species id="M_leu_L_c" name="M_L_Leucine_C6H13NO2" compartment="Cytosol" charge="0" boundaryCondition="false"/>

	<species id="M_leu_L_e" name="M_L_Leucine_C6H13NO2" compartment="Extra_organism" charge="0" boundaryCondition="false"/>

	<species id="M_leutrna_c" name="M_L_Leucyl_tRNA_Leu__C6H13NO2X" compartment="Cytosol" charge="1" boundaryCondition="false"/>

	<species id="M_lgt_S_c" name="M__R__S_Lactoylglutathione_C13H20N3O8S" compartment="Cytosol" charge="-1" boundaryCondition="false"/>

	<species id="M_lipa_c" name="M_KDO_2__lipid__A__C110H196N2O39P2" compartment="Cytosol" charge="-6" boundaryCondition="false"/>

	<species id="M_lipidA_c" name="M_2_3_Bis_3_hydroxytetradecanoyl__D_glucosaminyl_1_6_beta_D_2_3_bis_3_hydroxytetradecanoyl__beta_D_glucosaminyl_1_phosphate_C68H126N2O23P2" compartment="Cytosol" charge="-4" boundaryCondition="false"/>

	<species id="M_lipidAds_c" name="M_Lipid_A_Disaccharide_C68H127N2O20P" compartment="Cytosol" charge="-2" boundaryCondition="false"/>

	<species id="M_lipidX_c" name="M_2_3_Bis_3_hydroxytetradecanoyl__beta_D_glucosaminyl_1_phosphate_C34H64NO12P" compartment="Cytosol" charge="-2" boundaryCondition="false"/>

	<species id="M_llx_c" name="M_L_Lyxose_C5H10O5" compartment="Cytosol" charge="0" boundaryCondition="false"/>

	<species id="M_llx_e" name="M_L_Lyxose_C5H10O5" compartment="Extra_organism" charge="0" boundaryCondition="false"/>

	<species id="M_lpsO5_ST_e" name="M_Lipopolysaccharide_O5__Salmonella__C952H1567N6O637P6" compartment="Extra_organism" charge="-7" boundaryCondition="false"/>

	<species id="M_lpscore_ST_c" name="M_lipopolysaccharide_core_in_salmonella_C172H307N6O97P6" compartment="Cytosol" charge="-7" boundaryCondition="false"/>

	<species id="M_lpscore_ST_e" name="M_lipopolysaccharide_core_in_salmonella_C172H307N6O97P6" compartment="Extra_organism" charge="-7" boundaryCondition="false"/>

	<species id="M_lys_L_c" name="M_L_Lysine_C6H15N2O2" compartment="Cytosol" charge="1" boundaryCondition="false"/>

	<species id="M_lys_L_e" name="M_L_Lysine_C6H15N2O2" compartment="Extra_organism" charge="1" boundaryCondition="false"/>

	<species id="M_lystrna_c" name="M_L_Lysine_tRNA__Lys__C6H15N2O2X" compartment="Cytosol" charge="2" boundaryCondition="false"/>

	<species id="M_malACP_c" name="M_Malonyl_acyl_carrier_protein_C3H2O3X" compartment="Cytosol" charge="-1" boundaryCondition="false"/>

	<species id="M_mal_L_c" name="M_L_Malate_C4H4O5" compartment="Cytosol" charge="-2" boundaryCondition="false"/>

	<species id="M_mal_L_e" name="M_L_Malate_C4H4O5" compartment="Extra_organism" charge="-2" boundaryCondition="false"/>

	<species id="M_malcoa_c" name="M_Malonyl_CoA_C24H33N7O19P3S" compartment="Cytosol" charge="-5" boundaryCondition="false"/>

	<species id="M_malt_c" name="M_Maltose_C12H22O11" compartment="Cytosol" charge="0" boundaryCondition="false"/>

	<species id="M_malt_e" name="M_Maltose_C12H22O11" compartment="Extra_organism" charge="0" boundaryCondition="false"/>

	<species id="M_malthp_c" name="M_Maltoheptaose_C42H72O36" compartment="Cytosol" charge="0" boundaryCondition="false"/>

	<species id="M_malthx_c" name="M_Maltohexaose_C36H62O31" compartment="Cytosol" charge="0" boundaryCondition="false"/>

	<species id="M_malthx_e" name="M_Maltohexaose_C36H62O31" compartment="Extra_organism" charge="0" boundaryCondition="false"/>

	<species id="M_maltpt_c" name="M_Maltopentaose_C30H52O26" compartment="Cytosol" charge="0" boundaryCondition="false"/>

	<species id="M_maltpt_e" name="M_Maltopentaose_C30H52O26" compartment="Extra_organism" charge="0" boundaryCondition="false"/>

	<species id="M_malttr_c" name="M_Maltotriose_C18H32O16" compartment="Cytosol" charge="0" boundaryCondition="false"/>

	<species id="M_malttr_e" name="M_Maltotriose_C18H32O16" compartment="Extra_organism" charge="0" boundaryCondition="false"/>

	<species id="M_maltttr_c" name="M_Maltotetraose_C24H42O21" compartment="Cytosol" charge="0" boundaryCondition="false"/>

	<species id="M_maltttr_e" name="M_Maltotetraose_C24H42O21" compartment="Extra_organism" charge="0" boundaryCondition="false"/>

	<species id="M_man1p_c" name="M_D_Mannose_1_phosphate_C6H11O9P" compartment="Cytosol" charge="-2" boundaryCondition="false"/>

	<species id="M_man6p_c" name="M_D_Mannose_6_phosphate_C6H11O9P" compartment="Cytosol" charge="-2" boundaryCondition="false"/>

	<species id="M_man6p_e" name="M_D_Mannose_6_phosphate_C6H11O9P" compartment="Extra_organism" charge="-2" boundaryCondition="false"/>

	<species id="M_man_c" name="M_D_Mannose_C6H12O6" compartment="Cytosol" charge="0" boundaryCondition="false"/>

	<species id="M_man_e" name="M_D_Mannose_C6H12O6" compartment="Extra_organism" charge="0" boundaryCondition="false"/>

	<species id="M_mana_c" name="M_D_Mannonate_C6H11O7" compartment="Cytosol" charge="-1" boundaryCondition="false"/>

	<species id="M_melib_c" name="M_Mellibiose_C12H22O11" compartment="Cytosol" charge="0" boundaryCondition="false"/>

	<species id="M_melib_e" name="M_Mellibiose_C12H22O11" compartment="Extra_organism" charge="0" boundaryCondition="false"/>

	<species id="M_met_D_c" name="M_D_Methionine_C5H11NO2S" compartment="Cytosol" charge="0" boundaryCondition="false"/>

	<species id="M_met_D_e" name="M_D_Methionine_C5H11NO2S" compartment="Extra_organism" charge="0" boundaryCondition="false"/>

	<species id="M_met_L_ala_L_c" name="M_met_L_ala_L_C8H16N2O3S" compartment="Cytosol" charge="0" boundaryCondition="false"/>

	<species id="M_met_L_ala_L_e" name="M_met_L_ala_L_C8H16N2O3S" compartment="Extra_organism" charge="0" boundaryCondition="false"/>

	<species id="M_met_L_c" name="M_L_Methionine_C5H11NO2S" compartment="Cytosol" charge="0" boundaryCondition="false"/>

	<species id="M_met_L_e" name="M_L_Methionine_C5H11NO2S" compartment="Extra_organism" charge="0" boundaryCondition="false"/>

	<species id="M_methf_c" name="M_5_10_Methenyltetrahydrofolate_C20H20N7O6" compartment="Cytosol" charge="-1" boundaryCondition="false"/>

	<species id="M_metox_R_c" name="M_L_methionine_R_oxide_C5H11NO3S" compartment="Cytosol" charge="0" boundaryCondition="false"/>

	<species id="M_metox_R_e" name="M_L_methionine_R_oxide_C5H11NO3S" compartment="Extra_organism" charge="0" boundaryCondition="false"/>

	<species id="M_metox_c" name="M_L_Methionine_S_oxide_C5H11NO3S" compartment="Cytosol" charge="0" boundaryCondition="false"/>

	<species id="M_metox_e" name="M_L_Methionine_S_oxide_C5H11NO3S" compartment="Extra_organism" charge="0" boundaryCondition="false"/>

	<species id="M_mettrna_c" name="M_L_Methionyl_tRNA__Met__C5H11NO2SX" compartment="Cytosol" charge="1" boundaryCondition="false"/>

	<species id="M_mg2_c" name="M_Mg_Mg" compartment="Cytosol" charge="2" boundaryCondition="false"/>

	<species id="M_mg2_e" name="M_Mg_Mg" compartment="Extra_organism" charge="2" boundaryCondition="false"/>

	<species id="M_mi1p_D_c" name="M_1D_myo_Inositol_1_phosphate_C6H11O9P" compartment="Cytosol" charge="-2" boundaryCondition="false"/>

	<species id="M_micit_c" name="M_Methylisocitrate_C7H7O7" compartment="Cytosol" charge="-3" boundaryCondition="false"/>

	<species id="M_mlthf_c" name="M_5_10_Methylenetetrahydrofolate_C20H21N7O6" compartment="Cytosol" charge="-2" boundaryCondition="false"/>

	<species id="M_mnl1p_c" name="M_D_Mannitol_1_phosphate_C6H13O9P" compartment="Cytosol" charge="-2" boundaryCondition="false"/>

	<species id="M_mnl_e" name="M_D_Mannitol_C6H14O6" compartment="Extra_organism" charge="0" boundaryCondition="false"/>

	<species id="M_mql8_c" name="M_Menaquinol_8_C51H74O2" compartment="Cytosol" charge="0" boundaryCondition="false"/>

	<species id="M_mqn8_c" name="M_Menaquinone_8_C51H72O2" compartment="Cytosol" charge="0" boundaryCondition="false"/>

	<species id="M_msa_c" name="M_Malonate_semialdehyde_C3H3O3" compartment="Cytosol" charge="-1" boundaryCondition="false"/>

	<species id="M_mthgxl_c" name="M_Methylglyoxal_C3H4O2" compartment="Cytosol" charge="0" boundaryCondition="false"/>

	<species id="M_mtrp_N_c" name="M_N_methyltryptophan_C12H14N2O2" compartment="Cytosol" charge="0" boundaryCondition="false"/>

	<species id="M_myrsACP_c" name="M_Myristoyl_ACP__n_C140ACP__C14H27OX" compartment="Cytosol" charge="0" boundaryCondition="false"/>

	<species id="M_n2o_c" name="M_Nitrous_oxide_N2O" compartment="Cytosol" charge="0" boundaryCondition="false"/>

	<species id="M_n2o_e" name="M_Nitrous_oxide_N2O" compartment="Extra_organism" charge="0" boundaryCondition="false"/>

	<species id="M_na1_c" name="M_Sodium_Na" compartment="Cytosol" charge="1" boundaryCondition="false"/>

	<species id="M_na1_e" name="M_Sodium_Na" compartment="Extra_organism" charge="1" boundaryCondition="false"/>

	<species id="M_nac_c" name="M_Nicotinate_C6H4NO2" compartment="Cytosol" charge="-1" boundaryCondition="false"/>

	<species id="M_nad_c" name="M_Nicotinamide_adenine_dinucleotide_C21H26N7O14P2" compartment="Cytosol" charge="-1" boundaryCondition="false"/>

	<species id="M_nadh_c" name="M_Nicotinamide_adenine_dinucleotide___reduced_C21H27N7O14P2" compartment="Cytosol" charge="-2" boundaryCondition="false"/>

	<species id="M_nadp_c" name="M_Nicotinamide_adenine_dinucleotide_phosphate_C21H25N7O17P3" compartment="Cytosol" charge="-3" boundaryCondition="false"/>

	<species id="M_nadph_c" name="M_Nicotinamide_adenine_dinucleotide_phosphate___reduced_C21H26N7O17P3" compartment="Cytosol" charge="-4" boundaryCondition="false"/>

	<species id="M_ncam_c" name="M_Nicotinamide_C6H6N2O" compartment="Cytosol" charge="0" boundaryCondition="false"/>

	<species id="M_ncam_e" name="M_Nicotinamide_C6H6N2O" compartment="Extra_organism" charge="0" boundaryCondition="false"/>

	<species id="M_nglut_S_c" name="M_S_Nitrosoglutathione_C10H15O7N4S" compartment="Cytosol" charge="-2" boundaryCondition="false"/>

	<species id="M_nh4_c" name="M_Ammonium_H4N" compartment="Cytosol" charge="1" boundaryCondition="false"/>

	<species id="M_nh4_e" name="M_Ammonium_H4N" compartment="Extra_organism" charge="1" boundaryCondition="false"/>

	<species id="M_ni2_c" name="M_Ni2_Ni" compartment="Cytosol" charge="2" boundaryCondition="false"/>

	<species id="M_ni2_e" name="M_Ni2_Ni" compartment="Extra_organism" charge="2" boundaryCondition="false"/>

	<species id="M_nicrnt_c" name="M_Nicotinate_D_ribonucleotide_C11H12NO9P" compartment="Cytosol" charge="-2" boundaryCondition="false"/>

	<species id="M_nmn_c" name="M_NMN_C11H14N2O8P" compartment="Cytosol" charge="-1" boundaryCondition="false"/>

	<species id="M_nmn_e" name="M_NMN_C11H14N2O8P" compartment="Extra_organism" charge="-1" boundaryCondition="false"/>

	<species id="M_no2_c" name="M_Nitrite_NO2" compartment="Cytosol" charge="-1" boundaryCondition="false"/>

	<species id="M_no2_e" name="M_Nitrite_NO2" compartment="Extra_organism" charge="-1" boundaryCondition="false"/>

	<species id="M_no3_c" name="M_Nitrate_NO3" compartment="Cytosol" charge="-1" boundaryCondition="false"/>

	<species id="M_no3_e" name="M_Nitrate_NO3" compartment="Extra_organism" charge="-1" boundaryCondition="false"/>

	<species id="M_no_c" name="M_Nitric_oxide_NO" compartment="Cytosol" charge="0" boundaryCondition="false"/>

	<species id="M_no_e" name="M_Nitric_oxide_NO" compartment="Extra_organism" charge="0" boundaryCondition="false"/>

	<species id="M_o2__c" name="M_Superoxide_O2" compartment="Cytosol" charge="-1" boundaryCondition="false"/>

	<species id="M_o2__e" name="M_Superoxide_O2" compartment="Extra_organism" charge="-1" boundaryCondition="false"/>

	<species id="M_o2_c" name="M_O2_O2" compartment="Cytosol" charge="0" boundaryCondition="false"/>

	<species id="M_o2_e" name="M_O2_O2" compartment="Extra_organism" charge="0" boundaryCondition="false"/>

	<species id="M_oa_ST_e" name="M_o_antigen_Salmonella_typhimurium_C835H1350O547P2" compartment="Extra_organism" charge="-2" boundaryCondition="false"/>

	<species id="M_oaa_c" name="M_Oxaloacetate_C4H2O5" compartment="Cytosol" charge="-2" boundaryCondition="false"/>

	<species id="M_oaa_e" name="M_Oxaloacetate_C4H2O5" compartment="Extra_organism" charge="-2" boundaryCondition="false"/>

	<species id="M_ocdACP_c" name="M_Octadecanoyl_ACP__n_C180ACP__C18H35OX" compartment="Cytosol" charge="0" boundaryCondition="false"/>

	<species id="M_ocdca_c" name="M_octadecanoate__n_C180__C18H35O2" compartment="Cytosol" charge="-1" boundaryCondition="false"/>

	<species id="M_ocdca_e" name="M_octadecanoate__n_C180__C18H35O2" compartment="Extra_organism" charge="-1" boundaryCondition="false"/>

	<species id="M_ocdcea_c" name="M_octadecenoate__n_C181__C18H33O2" compartment="Cytosol" charge="-1" boundaryCondition="false"/>

	<species id="M_ocdcea_e" name="M_octadecenoate__n_C181__C18H33O2" compartment="Extra_organism" charge="-1" boundaryCondition="false"/>

	<species id="M_ocdcteACP_c" name="M_Octadecatetraenoyl_ACP__n_C184ACP__C18H27OX" compartment="Cytosol" charge="0" boundaryCondition="false"/>

	<species id="M_ocdcte_c" name="M_Octadecatetraenoic_acid__n_C184__C18H27O2" compartment="Cytosol" charge="-1" boundaryCondition="false"/>

	<species id="M_ocdcyaACP_c" name="M_Octadecynoyl_ACP__n_C182ACP__C18H31OX" compartment="Cytosol" charge="0" boundaryCondition="false"/>

	<species id="M_ocdcya_c" name="M_octadecdienoate__n_C182__C18H31O2" compartment="Cytosol" charge="-1" boundaryCondition="false"/>

	<species id="M_octdp_c" name="M_all_trans_Octaprenyl_diphosphate_C40H65O7P2" compartment="Cytosol" charge="-3" boundaryCondition="false"/>

	<species id="M_octeACP_c" name="M_Octadecenoyl_ACP__n_C181ACP__C18H33OX" compartment="Cytosol" charge="0" boundaryCondition="false"/>

	<species id="M_ohpb_c" name="M_2_Oxo_3_hydroxy_4_phosphobutanoate_C4H4O8P" compartment="Cytosol" charge="-3" boundaryCondition="false"/>

	<species id="M_orn_L_c" name="M_L_Ornithine_C5H13N2O2" compartment="Cytosol" charge="1" boundaryCondition="false"/>

	<species id="M_orn_L_e" name="M_L_Ornithine_C5H13N2O2" compartment="Extra_organism" charge="1" boundaryCondition="false"/>

	<species id="M_orot5p_c" name="M_Orotidine_5__phosphate_C10H10N2O11P" compartment="Cytosol" charge="-3" boundaryCondition="false"/>

	<species id="M_orot_c" name="M_Orotate_C5H3N2O4" compartment="Cytosol" charge="-1" boundaryCondition="false"/>

	<species id="M_oxur_c" name="M_Oxalureate_C3H3N2O4" compartment="Cytosol" charge="-1" boundaryCondition="false"/>

	<species id="M_pa2_ST_c" name="M_Phosphatidate__S_typhimurium__C1752H3280O400P50" compartment="Cytosol" charge="-100" boundaryCondition="false"/>

	<species id="M_pald_c" name="M_phosphonoacetaldehyde_C2H3O4P" compartment="Cytosol" charge="-2" boundaryCondition="false"/>

	<species id="M_palmACP_c" name="M_Palmitoyl_ACP__n_C160ACP__C16H31OX" compartment="Cytosol" charge="0" boundaryCondition="false"/>

	<species id="M_pan4p_c" name="M_Pantetheine_4__phosphate_C11H21N2O7PS" compartment="Cytosol" charge="-2" boundaryCondition="false"/>

	<species id="M_pant_R_c" name="M__R__Pantoate_C6H11O4" compartment="Cytosol" charge="-1" boundaryCondition="false"/>

	<species id="M_pap_c" name="M_Adenosine_3__5__bisphosphate_C10H11N5O10P2" compartment="Cytosol" charge="-4" boundaryCondition="false"/>

	<species id="M_paps_c" name="M_3__Phosphoadenylyl_sulfate_C10H11N5O13P2S" compartment="Cytosol" charge="-4" boundaryCondition="false"/>

	<species id="M_pdx5p_c" name="M_Pyridoxine_5__phosphate_C8H10NO6P" compartment="Cytosol" charge="-2" boundaryCondition="false"/>

	<species id="M_pe2_ST_c" name="M_Phosphatidylethanolamine__S_typhimurium__C1852H3630N50O400P50" compartment="Cytosol" charge="0" boundaryCondition="false"/>

	<species id="M_peng_c" name="M_Penicillin_G_C16H17N2O4S" compartment="Cytosol" charge="-1" boundaryCondition="false"/>

	<species id="M_peng_e" name="M_Penicillin_G_C16H17N2O4S" compartment="Extra_organism" charge="-1" boundaryCondition="false"/>

	<species id="M_pep_c" name="M_Phosphoenolpyruvate_C3H2O6P" compartment="Cytosol" charge="-3" boundaryCondition="false"/>

	<species id="M_pep_e" name="M_Phosphoenolpyruvate_C3H2O6P" compartment="Extra_organism" charge="-3" boundaryCondition="false"/>

	<species id="M_peptido_ST_c" name="M_peptidoglycan_subunit_of_Salmonella_C40H62N8O21" compartment="Cytosol" charge="-2" boundaryCondition="false"/>

	<species id="M_pg2_ST_c" name="M_Phosphatidylglycerol__S_typhimurium__C1902H3630O500P50" compartment="Cytosol" charge="-50" boundaryCondition="false"/>

	<species id="M_pgp2_ST_c" name="M_Phosphatidylglycerophosphate__S_typhimurium__C1902H3580O650P100" compartment="Cytosol" charge="-150" boundaryCondition="false"/>

	<species id="M_phe_L_c" name="M_L_Phenylalanine_C9H11NO2" compartment="Cytosol" charge="0" boundaryCondition="false"/>

	<species id="M_phe_L_e" name="M_L_Phenylalanine_C9H11NO2" compartment="Extra_organism" charge="0" boundaryCondition="false"/>

	<species id="M_pheme_c" name="M_Protoheme_C34H31FeN4O4" compartment="Cytosol" charge="-1" boundaryCondition="false"/>

	<species id="M_phetrna_c" name="M_L_Phenylalanyl_tRNA_Phe__C9H11NO2X" compartment="Cytosol" charge="1" boundaryCondition="false"/>

	<species id="M_phom_c" name="M_O_Phospho_L_homoserine_C4H8NO6P" compartment="Cytosol" charge="-2" boundaryCondition="false"/>

	<species id="M_phpyr_c" name="M_Phenylpyruvate_C9H7O3" compartment="Cytosol" charge="-1" boundaryCondition="false"/>

	<species id="M_phthr_c" name="M_O_Phospho_4_hydroxy_L_threonine_C4H8NO7P" compartment="Cytosol" charge="-2" boundaryCondition="false"/>

	<species id="M_pi_c" name="M_Phosphate_HO4P" compartment="Cytosol" charge="-2" boundaryCondition="false"/>

	<species id="M_pi_e" name="M_Phosphate_HO4P" compartment="Extra_organism" charge="-2" boundaryCondition="false"/>

	<species id="M_pime_c" name="M_Pimelate_C7H10O4" compartment="Cytosol" charge="-2" boundaryCondition="false"/>

	<species id="M_pmcoa_c" name="M_Pimeloyl_CoA_C28H41N7O19P3S" compartment="Cytosol" charge="-5" boundaryCondition="false"/>

	<species id="M_pnto_R_c" name="M__R__Pantothenate_C9H16NO5" compartment="Cytosol" charge="-1" boundaryCondition="false"/>

	<species id="M_pnto_R_e" name="M__R__Pantothenate_C9H16NO5" compartment="Extra_organism" charge="-1" boundaryCondition="false"/>

	<species id="M_polypi_c" name="M_Polyphosphate_HO3P" compartment="Cytosol" charge="0" boundaryCondition="false"/>

	<species id="M_ppa_c" name="M_Propionate_C3H5O2" compartment="Cytosol" charge="-1" boundaryCondition="false"/>

	<species id="M_ppal_c" name="M_Propanal_C3H6O" compartment="Cytosol" charge="0" boundaryCondition="false"/>

	<species id="M_ppap_c" name="M_Propanoyl_phosphate_C3H5O5P" compartment="Cytosol" charge="-2" boundaryCondition="false"/>

	<species id="M_ppbng_c" name="M_Porphobilinogen_C10H13N2O4" compartment="Cytosol" charge="-1" boundaryCondition="false"/>

	<species id="M_ppcoa_c" name="M_Propanoyl_CoA_C24H36N7O17P3S" compartment="Cytosol" charge="-4" boundaryCondition="false"/>

	<species id="M_pphn_c" name="M_Prephenate_C10H8O6" compartment="Cytosol" charge="-2" boundaryCondition="false"/>

	<species id="M_ppi_c" name="M_Diphosphate_HO7P2" compartment="Cytosol" charge="-3" boundaryCondition="false"/>

	<species id="M_ppoh_c" name="M_Propanol_C3H8O" compartment="Cytosol" charge="0" boundaryCondition="false"/>

	<species id="M_ppp9_c" name="M_Protoporphyrin_C34H32N4O4" compartment="Cytosol" charge="-2" boundaryCondition="false"/>

	<species id="M_pppg9_c" name="M_Protoporphyrinogen_IX_C34H38N4O4" compartment="Cytosol" charge="-2" boundaryCondition="false"/>

	<species id="M_pppi_c" name="M_Inorganic_triphosphate_HO10P3" compartment="Cytosol" charge="-4" boundaryCondition="false"/>

	<species id="M_pppn_c" name="M_Phenylpropanoate_C9H9O2" compartment="Cytosol" charge="-1" boundaryCondition="false"/>

	<species id="M_pppn_e" name="M_Phenylpropanoate_C9H9O2" compartment="Extra_organism" charge="-1" boundaryCondition="false"/>

	<species id="M_pram_c" name="M_5_Phospho_beta_D_ribosylamine_C5H11NO7P" compartment="Cytosol" charge="-1" boundaryCondition="false"/>

	<species id="M_pran_c" name="M_N__5_Phospho_D_ribosyl_anthranilate_C12H13NO9P" compartment="Cytosol" charge="-3" boundaryCondition="false"/>

	<species id="M_prbamp_c" name="M_1__5_Phosphoribosyl__AMP_C15H19N5O14P2" compartment="Cytosol" charge="-4" boundaryCondition="false"/>

	<species id="M_prbatp_c" name="M_1__5_Phosphoribosyl__ATP_C15H19N5O20P4" compartment="Cytosol" charge="-6" boundaryCondition="false"/>

	<species id="M_prfp_c" name="M_1__5_Phosphoribosyl__5__5_phosphoribosylamino_methylideneaminoimidazole_4_carboxamide_C15H22N5O15P2" compartment="Cytosol" charge="-3" boundaryCondition="false"/>

	<species id="M_prlp_c" name="M_5__5_phospho_1_deoxyribulos_1_ylamino_methylideneamino_1__5_phosphoribosyl_imidazole_4_carboxamide_C15H22N5O15P2" compartment="Cytosol" charge="-3" boundaryCondition="false"/>

	<species id="M_pro_L_c" name="M_L_Proline_C5H9NO2" compartment="Cytosol" charge="0" boundaryCondition="false"/>

	<species id="M_pro_L_e" name="M_L_Proline_C5H9NO2" compartment="Extra_organism" charge="0" boundaryCondition="false"/>

	<species id="M_protrna_c" name="M_L_Prolyl_tRNA_Pro__C5H9NO2X" compartment="Cytosol" charge="1" boundaryCondition="false"/>

	<species id="M_prpp_c" name="M_5_Phospho_alpha_D_ribose_1_diphosphate_C5H8O14P3" compartment="Cytosol" charge="-5" boundaryCondition="false"/>

	<species id="M_ps2_ST_c" name="M_Phosphatidylserine__S_typhimurium__C1902H3580N50O500P50" compartment="Cytosol" charge="-50" boundaryCondition="false"/>

	<species id="M_psd5p_c" name="M_Pseudouridine_5__phosphate_C9H11N2O9P" compartment="Cytosol" charge="-2" boundaryCondition="false"/>

	<species id="M_pser_L_c" name="M_O_Phospho_L_serine_C3H6NO6P" compartment="Cytosol" charge="-2" boundaryCondition="false"/>

	<species id="M_ptrc_c" name="M_Putrescine_C4H14N2" compartment="Cytosol" charge="2" boundaryCondition="false"/>

	<species id="M_ptrc_e" name="M_Putrescine_C4H14N2" compartment="Extra_organism" charge="2" boundaryCondition="false"/>

	<species id="M_pyam5p_c" name="M_Pyridoxamine_5__phosphate_C8H11N2O5P" compartment="Cytosol" charge="-2" boundaryCondition="false"/>

	<species id="M_pydam_c" name="M_Pyridoxamine_C8H12N2O2" compartment="Cytosol" charge="0" boundaryCondition="false"/>

	<species id="M_pydx5p_c" name="M_Pyridoxal_5__phosphate_C8H7NO6P" compartment="Cytosol" charge="-3" boundaryCondition="false"/>

	<species id="M_pydx_c" name="M_Pyridoxal_C8H9NO3" compartment="Cytosol" charge="0" boundaryCondition="false"/>

	<species id="M_pydxn_c" name="M_Pyridoxine_C8H11NO3" compartment="Cytosol" charge="0" boundaryCondition="false"/>

	<species id="M_pyr_c" name="M_Pyruvate_C3H3O3" compartment="Cytosol" charge="-1" boundaryCondition="false"/>

	<species id="M_pyr_e" name="M_Pyruvate_C3H3O3" compartment="Extra_organism" charge="-1" boundaryCondition="false"/>

	<species id="M_quln_c" name="M_Quinolinate_C7H3NO4" compartment="Cytosol" charge="-2" boundaryCondition="false"/>

	<species id="M_r1p_c" name="M_alpha_D_Ribose_1_phosphate_C5H9O8P" compartment="Cytosol" charge="-2" boundaryCondition="false"/>

	<species id="M_r5p_c" name="M_alpha_D_Ribose_5_phosphate_C5H9O8P" compartment="Cytosol" charge="-2" boundaryCondition="false"/>

	<species id="M_rbl_L_c" name="M_L_Ribulose_C5H10O5" compartment="Cytosol" charge="0" boundaryCondition="false"/>

	<species id="M_rdmbzi_c" name="M_N1__alpha_D_ribosyl__5_6_dimethylbenzimidazole_C14H18N2O4" compartment="Cytosol" charge="0" boundaryCondition="false"/>

	<species id="M_rhcys_c" name="M_S_Ribosyl_L_homocysteine_C9H17NO6S" compartment="Cytosol" charge="0" boundaryCondition="false"/>

	<species id="M_rib_D_c" name="M_D_Ribose_C5H10O5" compartment="Cytosol" charge="0" boundaryCondition="false"/>

	<species id="M_rib_D_e" name="M_D_Ribose_C5H10O5" compartment="Extra_organism" charge="0" boundaryCondition="false"/>

	<species id="M_ribflv_c" name="M_Riboflavin_C17H20N4O6" compartment="Cytosol" charge="0" boundaryCondition="false"/>

	<species id="M_rml1p_c" name="M_L_Rhamnulose_1_phosphate_C6H11O8P" compartment="Cytosol" charge="-2" boundaryCondition="false"/>

	<species id="M_rml_c" name="M_L_Rhamnulose_C6H12O5" compartment="Cytosol" charge="0" boundaryCondition="false"/>

	<species id="M_rmn_c" name="M_L_Rhamnose_C6H12O5" compartment="Cytosol" charge="0" boundaryCondition="false"/>

	<species id="M_rmn_e" name="M_L_Rhamnose_C6H12O5" compartment="Extra_organism" charge="0" boundaryCondition="false"/>

	<species id="M_rnam_c" name="M_N_Ribosylnicotinamide_C11H15N2O5" compartment="Cytosol" charge="1" boundaryCondition="false"/>

	<species id="M_rnam_e" name="M_N_Ribosylnicotinamide_C11H15N2O5" compartment="Extra_organism" charge="1" boundaryCondition="false"/>

	<species id="M_ru5p_D_c" name="M_D_Ribulose_5_phosphate_C5H9O8P" compartment="Cytosol" charge="-2" boundaryCondition="false"/>

	<species id="M_ru5p_L_c" name="M_L_Ribulose_5_phosphate_C5H9O8P" compartment="Cytosol" charge="-2" boundaryCondition="false"/>

	<species id="M_s7p_c" name="M_Sedoheptulose_7_phosphate_C7H13O10P" compartment="Cytosol" charge="-2" boundaryCondition="false"/>

	<species id="M_sbt6p_c" name="M_D_Sorbitol_6_phosphate_C6H13O9P" compartment="Cytosol" charge="-2" boundaryCondition="false"/>

	<species id="M_sbt_D_e" name="M_D_Sorbitol_C6H14O6" compartment="Extra_organism" charge="0" boundaryCondition="false"/>

	<species id="M_sbzcoa_c" name="M_O_Succinylbenzoyl_CoA_C32H39N7O20P3S" compartment="Cytosol" charge="-5" boundaryCondition="false"/>

	<species id="M_seln_c" name="M_Selenide_HSe" compartment="Cytosol" charge="-1" boundaryCondition="false"/>

	<species id="M_selnp_c" name="M_Selenophosphate_H2O3PSe" compartment="Cytosol" charge="-1" boundaryCondition="false"/>

	<species id="M_ser_D_c" name="M_D_Serine_C3H7NO3" compartment="Cytosol" charge="0" boundaryCondition="false"/>

	<species id="M_ser_D_e" name="M_D_Serine_C3H7NO3" compartment="Extra_organism" charge="0" boundaryCondition="false"/>

	<species id="M_ser_L_c" name="M_L_Serine_C3H7NO3" compartment="Cytosol" charge="0" boundaryCondition="false"/>

	<species id="M_ser_L_e" name="M_L_Serine_C3H7NO3" compartment="Extra_organism" charge="0" boundaryCondition="false"/>

	<species id="M_seramp_c" name="M_L_seryl_AMP_C13H19N6O9P" compartment="Cytosol" charge="0" boundaryCondition="false"/>

	<species id="M_sertrna_c" name="M_L_Seryl_tRNA_Ser__C3H7NO3X" compartment="Cytosol" charge="1" boundaryCondition="false"/>

	<species id="M_shcl_c" name="M_dihydrosirohydrochlorin_C42H41N4O16" compartment="Cytosol" charge="-7" boundaryCondition="false"/>

	<species id="M_sheme_c" name="M_Siroheme_C42H36FeN4O16" compartment="Cytosol" charge="-8" boundaryCondition="false"/>

	<species id="M_skm5p_c" name="M_Shikimate_5_phosphate_C7H8O8P" compartment="Cytosol" charge="-3" boundaryCondition="false"/>

	<species id="M_skm_c" name="M_Shikimate_C7H9O5" compartment="Cytosol" charge="-1" boundaryCondition="false"/>

	<species id="M_sl26da_c" name="M_N_Succinyl_LL_2_6_diaminoheptanedioate_C11H16N2O7" compartment="Cytosol" charge="-2" boundaryCondition="false"/>

	<species id="M_sl2a6o_c" name="M_N_Succinyl_2_L_amino_6_oxoheptanedioate_C11H12NO8" compartment="Cytosol" charge="-3" boundaryCondition="false"/>

	<species id="M_slcys_c" name="M_S_Sulfo_L_cysteine_C3H6NO5S2" compartment="Cytosol" charge="-1" boundaryCondition="false"/>

	<species id="M_so3_c" name="M_Sulfite_O3S" compartment="Cytosol" charge="-2" boundaryCondition="false"/>

	<species id="M_so3_e" name="M_Sulfite_O3S" compartment="Extra_organism" charge="-2" boundaryCondition="false"/>

	<species id="M_so4_c" name="M_Sulfate_O4S" compartment="Cytosol" charge="-2" boundaryCondition="false"/>

	<species id="M_so4_e" name="M_Sulfate_O4S" compartment="Extra_organism" charge="-2" boundaryCondition="false"/>

	<species id="M_spmd_c" name="M_Spermidine_C7H22N3" compartment="Cytosol" charge="3" boundaryCondition="false"/>

	<species id="M_spmd_e" name="M_Spermidine_C7H22N3" compartment="Extra_organism" charge="3" boundaryCondition="false"/>

	<species id="M_srch_c" name="M_sirohydrochlorin_C42H38N4O16" compartment="Cytosol" charge="-8" boundaryCondition="false"/>

	<species id="M_ssaltpp_c" name="M_Succinate_semialdehyde_thiamin_diphosphate_anion_C16H22N4O10P2S" compartment="Cytosol" charge="-2" boundaryCondition="false"/>

	<species id="M_sucarg_c" name="M_N2_Succinyl_L_arginine_C10H17N4O5" compartment="Cytosol" charge="-1" boundaryCondition="false"/>

	<species id="M_sucbz_c" name="M_o_Succinylbenzoate_C11H8O5" compartment="Cytosol" charge="-2" boundaryCondition="false"/>

	<species id="M_succ_c" name="M_Succinate_C4H4O4" compartment="Cytosol" charge="-2" boundaryCondition="false"/>

	<species id="M_succ_e" name="M_Succinate_C4H4O4" compartment="Extra_organism" charge="-2" boundaryCondition="false"/>

	<species id="M_succoa_c" name="M_Succinyl_CoA_C25H35N7O19P3S" compartment="Cytosol" charge="-5" boundaryCondition="false"/>

	<species id="M_sucglu_c" name="M_N2_Succinyl_L_glutamate_C9H10NO7" compartment="Cytosol" charge="-3" boundaryCondition="false"/>

	<species id="M_sucgsa_c" name="M_N2_Succinyl_L_glutamate_5_semialdehyde_C9H11NO6" compartment="Cytosol" charge="-2" boundaryCondition="false"/>

	<species id="M_suchms_c" name="M_O_Succinyl_L_homoserine_C8H12NO6" compartment="Cytosol" charge="-1" boundaryCondition="false"/>

	<species id="M_sucorn_c" name="M_N2_Succinyl_L_ornithine_C9H15N2O5" compartment="Cytosol" charge="-1" boundaryCondition="false"/>

	<species id="M_sucsal_c" name="M_Succinic_semialdehyde_C4H5O3" compartment="Cytosol" charge="-1" boundaryCondition="false"/>

	<species id="M_tag6p_D_c" name="M_D_Tagatose_6_phosphate_C6H11O9P" compartment="Cytosol" charge="-2" boundaryCondition="false"/>

	<species id="M_tagdp_D_c" name="M_D_Tagatose_1_6_biphosphate_C6H10O12P2" compartment="Cytosol" charge="-4" boundaryCondition="false"/>

	<species id="M_tartr_D_c" name="M_D_Tartrate_C4H4O6" compartment="Cytosol" charge="-2" boundaryCondition="false"/>

	<species id="M_tartr_D_e" name="M_D_Tartrate_C4H4O6" compartment="Extra_organism" charge="-2" boundaryCondition="false"/>

	<species id="M_tartr_L_c" name="M_L_tartarate_C4H4O6" compartment="Cytosol" charge="-2" boundaryCondition="false"/>

	<species id="M_tartr_L_e" name="M_L_tartarate_C4H4O6" compartment="Extra_organism" charge="-2" boundaryCondition="false"/>

	<species id="M_tcb_c" name="M_tricarballylate_C6H5O6" compartment="Cytosol" charge="-3" boundaryCondition="false"/>

	<species id="M_tcb_e" name="M_tricarballylate_C6H5O6" compartment="Extra_organism" charge="-3" boundaryCondition="false"/>

	<species id="M_tcynt_c" name="M_Thiocyanate_CNS" compartment="Cytosol" charge="-1" boundaryCondition="false"/>

	<species id="M_thdp_c" name="M_2_3_4_5_Tetrahydrodipicolinate_C7H7NO4" compartment="Cytosol" charge="-2" boundaryCondition="false"/>

	<species id="M_thf_c" name="M_5_6_7_8_Tetrahydrofolate_C19H21N7O6" compartment="Cytosol" charge="-2" boundaryCondition="false"/>

	<species id="M_thglu_c" name="M_Tetrahydropteroyltri_L_glutamate_C24H32N8O12" compartment="Cytosol" charge="-2" boundaryCondition="false"/>

	<species id="M_thm_c" name="M_Thiamin_C12H17N4OS" compartment="Cytosol" charge="1" boundaryCondition="false"/>

	<species id="M_thm_e" name="M_Thiamin_C12H17N4OS" compartment="Extra_organism" charge="1" boundaryCondition="false"/>

	<species id="M_thmmp_c" name="M_Thiamin_monophosphate_C12H16N4O4PS" compartment="Cytosol" charge="-1" boundaryCondition="false"/>

	<species id="M_thmpp_c" name="M_Thiamine_diphosphate_C12H16N4O7P2S" compartment="Cytosol" charge="-2" boundaryCondition="false"/>

	<species id="M_thr_L_c" name="M_L_Threonine_C4H9NO3" compartment="Cytosol" charge="0" boundaryCondition="false"/>

	<species id="M_thr_L_e" name="M_L_Threonine_C4H9NO3" compartment="Extra_organism" charge="0" boundaryCondition="false"/>

	<species id="M_thrp_c" name="M_L_Threonine_O_3_phosphate_C4H8NO6P" compartment="Cytosol" charge="-2" boundaryCondition="false"/>

	<species id="M_thrtrna_c" name="M_L_Threonyl_tRNA_Thr__C4H9NO3X" compartment="Cytosol" charge="1" boundaryCondition="false"/>

	<species id="M_thym_c" name="M_Thymine_C5H6N2O2" compartment="Cytosol" charge="0" boundaryCondition="false"/>

	<species id="M_thym_e" name="M_Thymine_C5H6N2O2" compartment="Extra_organism" charge="0" boundaryCondition="false"/>

	<species id="M_thymd_c" name="M_Thymidine_C10H14N2O5" compartment="Cytosol" charge="0" boundaryCondition="false"/>

	<species id="M_thymd_e" name="M_Thymidine_C10H14N2O5" compartment="Extra_organism" charge="0" boundaryCondition="false"/>

	<species id="M_tma_e" name="M_Trimethylamine_C3H10N" compartment="Extra_organism" charge="1" boundaryCondition="false"/>

	<species id="M_tmao_e" name="M_Trimethylamine_N_oxide_C3H9NO" compartment="Extra_organism" charge="0" boundaryCondition="false"/>

	<species id="M_trdca_c" name="M_Tridecanoate_C13H25O2" compartment="Cytosol" charge="-1" boundaryCondition="false"/>

	<species id="M_trdca_e" name="M_Tridecanoate_C13H25O2" compartment="Extra_organism" charge="-1" boundaryCondition="false"/>

	<species id="M_trdox_c" name="M_Oxidized_thioredoxin_X" compartment="Cytosol" charge="0" boundaryCondition="false"/>

	<species id="M_trdrd_c" name="M_Reduced_thioredoxin_XH2" compartment="Cytosol" charge="0" boundaryCondition="false"/>

	<species id="M_tre6p_c" name="M_alpha_alpha__Trehalose_6_phosphate_C12H21O14P" compartment="Cytosol" charge="-2" boundaryCondition="false"/>

	<species id="M_tre_c" name="M_Trehalose_C12H22O11" compartment="Cytosol" charge="0" boundaryCondition="false"/>

	<species id="M_tre_e" name="M_Trehalose_C12H22O11" compartment="Extra_organism" charge="0" boundaryCondition="false"/>

	<species id="M_trnaala_c" name="M_tRNA_Ala__HOX" compartment="Cytosol" charge="0" boundaryCondition="false"/>

	<species id="M_trnaarg_c" name="M_tRNA_Arg__HOX" compartment="Cytosol" charge="0" boundaryCondition="false"/>

	<species id="M_trnaasn_c" name="M_tRNA_Asn__HOX" compartment="Cytosol" charge="0" boundaryCondition="false"/>

	<species id="M_trnaasp_c" name="M_tRNA_Asp__HOX" compartment="Cytosol" charge="0" boundaryCondition="false"/>

	<species id="M_trnacys_c" name="M_tRNA_Cys__HOX" compartment="Cytosol" charge="0" boundaryCondition="false"/>

	<species id="M_trnagln_c" name="M_tRNA_Gln__HOX" compartment="Cytosol" charge="0" boundaryCondition="false"/>

	<species id="M_trnaglu_c" name="M_tRNA__Glu__HOX" compartment="Cytosol" charge="0" boundaryCondition="false"/>

	<species id="M_trnagly_c" name="M_tRNA_Gly__HOX" compartment="Cytosol" charge="0" boundaryCondition="false"/>

	<species id="M_trnahis_c" name="M_tRNA_His__HOX" compartment="Cytosol" charge="0" boundaryCondition="false"/>

	<species id="M_trnaile_c" name="M_tRNA_Ile__HOX" compartment="Cytosol" charge="0" boundaryCondition="false"/>

	<species id="M_trnaleu_c" name="M_tRNA_Leu__HOX" compartment="Cytosol" charge="0" boundaryCondition="false"/>

	<species id="M_trnalys_c" name="M_tRNA_Lys__HOX" compartment="Cytosol" charge="0" boundaryCondition="false"/>

	<species id="M_trnamet_c" name="M_tRNA_Met__HOX" compartment="Cytosol" charge="0" boundaryCondition="false"/>

	<species id="M_trnaphe_c" name="M_tRNA_Phe__HOX" compartment="Cytosol" charge="0" boundaryCondition="false"/>

	<species id="M_trnapro_c" name="M_tRNA_Pro__HOX" compartment="Cytosol" charge="0" boundaryCondition="false"/>

	<species id="M_trnaser_c" name="M_tRNA_Ser__HOX" compartment="Cytosol" charge="0" boundaryCondition="false"/>

	<species id="M_trnathr_c" name="M_tRNA_Thr__HOX" compartment="Cytosol" charge="0" boundaryCondition="false"/>

	<species id="M_trnatrp_c" name="M_tRNA_Trp__HOX" compartment="Cytosol" charge="0" boundaryCondition="false"/>

	<species id="M_trnatyr_c" name="M_tRNA_Tyr__HOX" compartment="Cytosol" charge="0" boundaryCondition="false"/>

	<species id="M_trnaval_c" name="M_tRNA_Val__HOX" compartment="Cytosol" charge="0" boundaryCondition="false"/>

	<species id="M_trp_L_c" name="M_L_Tryptophan_C11H12N2O2" compartment="Cytosol" charge="0" boundaryCondition="false"/>

	<species id="M_trp_L_e" name="M_L_Tryptophan_C11H12N2O2" compartment="Extra_organism" charge="0" boundaryCondition="false"/>

	<species id="M_trptrna_c" name="M_L_Tryptophanyl_tRNA_Trp__C11H12N2O2X" compartment="Cytosol" charge="1" boundaryCondition="false"/>

	<species id="M_tsul_c" name="M_Thiosulfate_O3S2" compartment="Cytosol" charge="-2" boundaryCondition="false"/>

	<species id="M_tsul_e" name="M_Thiosulfate_O3S2" compartment="Extra_organism" charge="-2" boundaryCondition="false"/>

	<species id="M_ttdca_c" name="M_tetradecanoate__C140__C14H27O2" compartment="Cytosol" charge="-1" boundaryCondition="false"/>

	<species id="M_ttdca_e" name="M_tetradecanoate__C140__C14H27O2" compartment="Extra_organism" charge="-1" boundaryCondition="false"/>

	<species id="M_tton_e" name="M_Trithionate_O6S3" compartment="Extra_organism" charge="-2" boundaryCondition="false"/>

	<species id="M_ttton_e" name="M_tetrathionate_O6S4" compartment="Extra_organism" charge="-2" boundaryCondition="false"/>

	<species id="M_tyr_L_c" name="M_L_Tyrosine_C9H11NO3" compartment="Cytosol" charge="0" boundaryCondition="false"/>

	<species id="M_tyr_L_e" name="M_L_Tyrosine_C9H11NO3" compartment="Extra_organism" charge="0" boundaryCondition="false"/>

	<species id="M_tyrtrna_c" name="M_L_Tyrosyl_tRNA_Tyr__C9H11NO3X" compartment="Cytosol" charge="1" boundaryCondition="false"/>

	<species id="M_u23ga_c" name="M_UDP_2_3_bis_3_hydroxytetradecanoyl_glucosamine_C43H75N3O20P2" compartment="Cytosol" charge="-2" boundaryCondition="false"/>

	<species id="M_u3aga_c" name="M_UDP_3_O__3_hydroxytetradecanoyl__N_acetylglucosamine_C31H51N3O19P2" compartment="Cytosol" charge="-2" boundaryCondition="false"/>

	<species id="M_u3hga_c" name="M_UDP_3_O__3_hydroxytetradecanoyl__D_glucosamine_C29H50N3O18P2" compartment="Cytosol" charge="-1" boundaryCondition="false"/>

	<species id="M_uaagmda_c" name="M_Undecaprenyl_diphospho_N_acetylmuramoyl__N_acetylglucosamine__L_alanyl_D_glutamyl_meso_2_6_diaminopimeloyl_D_alanyl_D_alanine_C95H152N8O28P2" compartment="Cytosol" charge="-4" boundaryCondition="false"/>

	<species id="M_uaccg_c" name="M_UDP_N_acetyl_3_O__1_carboxyvinyl__D_glucosamine_C20H26N3O19P2" compartment="Cytosol" charge="-3" boundaryCondition="false"/>

	<species id="M_uacgam_c" name="M_UDP_N_acetyl_D_glucosamine_C17H25N3O17P2" compartment="Cytosol" charge="-2" boundaryCondition="false"/>

	<species id="M_uacmam_c" name="M_UDP_N_acetyl_D_mannosamine_C17H25N3O17P2" compartment="Cytosol" charge="-2" boundaryCondition="false"/>

	<species id="M_uacmamu_c" name="M_UDP_N_acetyl_D_mannosaminouronate_C17H22N3O18P2" compartment="Cytosol" charge="-3" boundaryCondition="false"/>

	<species id="M_uagmda_c" name="M_Undecaprenyl_diphospho_N_acetylmuramoyl_L_alanyl_D_glutamyl_meso_2_6_diaminopimeloyl_D_alanyl_D_alanine_C87H139N7O23P2" compartment="Cytosol" charge="-4" boundaryCondition="false"/>

	<species id="M_uama_c" name="M_UDP_N_acetylmuramoyl_L_alanine_C23H33N4O20P2" compartment="Cytosol" charge="-3" boundaryCondition="false"/>

	<species id="M_uamag_c" name="M_UDP_N_acetylmuramoyl_L_alanyl_D_glutamate_C28H39N5O23P2" compartment="Cytosol" charge="-4" boundaryCondition="false"/>

	<species id="M_uamr_c" name="M_UDP_N_acetylmuramate_C20H28N3O19P2" compartment="Cytosol" charge="-3" boundaryCondition="false"/>

	<species id="M_ubq8_c" name="M_Ubiquinone_8_C49H74O4" compartment="Cytosol" charge="0" boundaryCondition="false"/>

	<species id="M_ubq8h2_c" name="M_Ubiquinol_8_C49H76O4" compartment="Cytosol" charge="0" boundaryCondition="false"/>

	<species id="M_udcpdp_c" name="M_Undecaprenyl_diphosphate_C55H89O7P2" compartment="Cytosol" charge="-3" boundaryCondition="false"/>

	<species id="M_udcpg_c" name="M_Undecaprenyl_diphosphate_galactose_C61H100O12P2" compartment="Cytosol" charge="-2" boundaryCondition="false"/>

	<species id="M_udcpgr_c" name="M_Undecaprenyl_diphosphate_galactose_rhamnose_C67H110O16P2" compartment="Cytosol" charge="-2" boundaryCondition="false"/>

	<species id="M_udcpgrm_c" name="M_Undecaprenyl_diphosphate_galactose_rhamnose_mannose_C73H120O21P2" compartment="Cytosol" charge="-2" boundaryCondition="false"/>

	<species id="M_udcpo4_c" name="M_Undecaprenyl_diphosphate_galactose_rhamnose_mannose_abequose_C79H130O24P2" compartment="Cytosol" charge="-2" boundaryCondition="false"/>

	<species id="M_udcpo5_c" name="M_Undecaprenyl_diphosphate_galactose_rhamnose_mannose_abequose_acetyl_C81H132O25P2" compartment="Cytosol" charge="-2" boundaryCondition="false"/>

	<species id="M_udcpo5_e" name="M_Undecaprenyl_diphosphate_galactose_rhamnose_mannose_abequose_acetyl_C81H132O25P2" compartment="Extra_organism" charge="-2" boundaryCondition="false"/>

	<species id="M_udcpp_c" name="M_Undecaprenyl_phosphate_C55H89O4P" compartment="Cytosol" charge="-2" boundaryCondition="false"/>

	<species id="M_udp_c" name="M_UDP_C9H11N2O12P2" compartment="Cytosol" charge="-3" boundaryCondition="false"/>

	<species id="M_udpara4n_c" name="M_UDP_4_amino_4_deoxy_L_arabinose_C14H22N3O15P2" compartment="Cytosol" charge="-1" boundaryCondition="false"/>

	<species id="M_udpara_c" name="M_Undecaprenyl_phosphate_4_amino_4_deoxy_L_arabinose_C60H100NO7P" compartment="Cytosol" charge="0" boundaryCondition="false"/>

	<species id="M_udpg_c" name="M_UDPglucose_C15H22N2O17P2" compartment="Cytosol" charge="-2" boundaryCondition="false"/>

	<species id="M_udpgal_c" name="M_UDPgalactose_C15H22N2O17P2" compartment="Cytosol" charge="-2" boundaryCondition="false"/>

	<species id="M_udpgalfur_c" name="M_UDP_D_galacto_1_4_furanose_C15H22N2O17P2" compartment="Cytosol" charge="-2" boundaryCondition="false"/>

	<species id="M_udpglcur_c" name="M_UDP_D_glucuronate_C15H19N2O18P2" compartment="Cytosol" charge="-3" boundaryCondition="false"/>

	<species id="M_udpkp_c" name="M_UDP_4_keto_pyranose_C14H18N2O16P2" compartment="Cytosol" charge="-2" boundaryCondition="false"/>

	<species id="M_ugmd_c" name="M_UDP_N_acetylmuramoyl_L_alanyl_D_gamma_glutamyl_meso_2_6_diaminopimelate_C35H51N7O26P2" compartment="Cytosol" charge="-4" boundaryCondition="false"/>

	<species id="M_ugmda_c" name="M_UDP_N_acetylmuramoyl_L_alanyl_D_glutamyl_meso_2_6_diaminopimeloyl_D_alanyl_D_alanine_C41H61N9O28P2" compartment="Cytosol" charge="-4" boundaryCondition="false"/>

	<species id="M_ump_c" name="M_UMP_C9H11N2O9P" compartment="Cytosol" charge="-2" boundaryCondition="false"/>

	<species id="M_unaga_c" name="M_Undecaprenyl_diphospho_N_acetyl_glucosamine_C63H103NO12P2" compartment="Cytosol" charge="-2" boundaryCondition="false"/>

	<species id="M_unagamu_c" name="M_Undecaprenyl_diphospho_N_acetylglucosamine_N_acetylmannosaminuronate_C71H113N2O18P2" compartment="Cytosol" charge="-3" boundaryCondition="false"/>

	<species id="M_unagamuf_c" name="M_Undecaprenyl_diphospho_N_acetylglucosamine_N_acetylmannosaminuronate_N_acetamido_4_6_dideoxy_D_galactose_C79H126N3O22P2" compartment="Cytosol" charge="-3" boundaryCondition="false"/>

	<species id="M_uppg3_c" name="M_Uroporphyrinogen_III_C40H36N4O16" compartment="Cytosol" charge="-8" boundaryCondition="false"/>

	<species id="M_ura_c" name="M_Uracil_C4H4N2O2" compartment="Cytosol" charge="0" boundaryCondition="false"/>

	<species id="M_ura_e" name="M_Uracil_C4H4N2O2" compartment="Extra_organism" charge="0" boundaryCondition="false"/>

	<species id="M_urcan_c" name="M_Urocanate_C6H5N2O2" compartment="Cytosol" charge="-1" boundaryCondition="false"/>

	<species id="M_urdglyc_c" name="M_____Ureidoglycolate_C3H5N2O4" compartment="Cytosol" charge="-1" boundaryCondition="false"/>

	<species id="M_urea_c" name="M_Urea_CH4N2O" compartment="Cytosol" charge="0" boundaryCondition="false"/>

	<species id="M_urea_e" name="M_Urea_CH4N2O" compartment="Extra_organism" charge="0" boundaryCondition="false"/>

	<species id="M_uri_c" name="M_Uridine_C9H12N2O6" compartment="Cytosol" charge="0" boundaryCondition="false"/>

	<species id="M_uri_e" name="M_Uridine_C9H12N2O6" compartment="Extra_organism" charge="0" boundaryCondition="false"/>

	<species id="M_utp_c" name="M_UTP_C9H11N2O15P3" compartment="Cytosol" charge="-4" boundaryCondition="false"/>

	<species id="M_val_L_c" name="M_L_Valine_C5H11NO2" compartment="Cytosol" charge="0" boundaryCondition="false"/>

	<species id="M_val_L_e" name="M_L_Valine_C5H11NO2" compartment="Extra_organism" charge="0" boundaryCondition="false"/>

	<species id="M_valtrna_c" name="M_L_Valyl_tRNA_Val__C5H11NO2X" compartment="Cytosol" charge="1" boundaryCondition="false"/>

	<species id="M_xan_c" name="M_Xanthine_C5H4N4O2" compartment="Cytosol" charge="0" boundaryCondition="false"/>

	<species id="M_xan_e" name="M_Xanthine_C5H4N4O2" compartment="Extra_organism" charge="0" boundaryCondition="false"/>

	<species id="M_xmp_c" name="M_Xanthosine_5__phosphate_C10H11N4O9P" compartment="Cytosol" charge="-2" boundaryCondition="false"/>

	<species id="M_xtp_c" name="M_XTP_C10H11N4O15P3" compartment="Cytosol" charge="-4" boundaryCondition="false"/>

	<species id="M_xtsn_c" name="M_Xanthosine_C10H12N4O6" compartment="Cytosol" charge="0" boundaryCondition="false"/>

	<species id="M_xtsn_e" name="M_Xanthosine_C10H12N4O6" compartment="Extra_organism" charge="0" boundaryCondition="false"/>

	<species id="M_xu5p_D_c" name="M_D_Xylulose_5_phosphate_C5H9O8P" compartment="Cytosol" charge="-2" boundaryCondition="false"/>

	<species id="M_xu5p_L_c" name="M_L_Xylulose_5_phosphate_C5H9O8P" compartment="Cytosol" charge="-2" boundaryCondition="false"/>

	<species id="M_xyl_D_c" name="M_D_Xylose_C5H10O5" compartment="Cytosol" charge="0" boundaryCondition="false"/>

	<species id="M_xyl_D_e" name="M_D_Xylose_C5H10O5" compartment="Extra_organism" charge="0" boundaryCondition="false"/>

	<species id="M_xylu_D_c" name="M_D_Xylulose_C5H10O5" compartment="Cytosol" charge="0" boundaryCondition="false"/>

	<species id="M_xylu_L_c" name="M_L_Xylulose_C5H10O5" compartment="Cytosol" charge="0" boundaryCondition="false"/>

	<species id="M_12ppd_S_b" name="M__S__Propane_1_2_diol_C3H8O2" compartment="Extra_organism" charge="0" boundaryCondition="true"/>

	<species id="M_15dap_b" name="M_1_5_Diaminopentane_C5H16N2" compartment="Extra_organism" charge="2" boundaryCondition="true"/>

	<species id="M_26dap_M_b" name="M_meso_2_6_Diaminoheptanedioate_C7H14N2O4" compartment="Extra_organism" charge="0" boundaryCondition="true"/>

	<species id="M_2aeppn_b" name="M__2_Aminoethyl_phosphonate_C2H7NO3P" compartment="Extra_organism" charge="-1" boundaryCondition="true"/>

	<species id="M_2ddglcn_b" name="M_2_Dehydro_3_deoxy_D_gluconate_C6H9O6" compartment="Extra_organism" charge="-1" boundaryCondition="true"/>

	<species id="M_2pg_b" name="M_D_Glycerate_2_phosphate_C3H4O7P" compartment="Extra_organism" charge="-3" boundaryCondition="true"/>

	<species id="M_3pg_b" name="M_3_Phospho_D_glycerate_C3H4O7P" compartment="Extra_organism" charge="-3" boundaryCondition="true"/>

	<species id="M_4abut_b" name="M_4_Aminobutanoate_C4H9NO2" compartment="Extra_organism" charge="0" boundaryCondition="true"/>

	<species id="M_4hphac_b" name="M_4_Hydroxyphenylacetate_C8H7O3" compartment="Extra_organism" charge="-1" boundaryCondition="true"/>

	<species id="M_L_alagly_b" name="M_L_alanylglycine_C5H10N2O3" compartment="Extra_organism" charge="0" boundaryCondition="true"/>

	<species id="M_ac_b" name="M_Acetate_C2H3O2" compartment="Extra_organism" charge="-1" boundaryCondition="true"/>

	<species id="M_acald_b" name="M_Acetaldehyde_C2H4O" compartment="Extra_organism" charge="0" boundaryCondition="true"/>

	<species id="M_acgam_b" name="M_N_Acetyl_D_glucosamine_C8H15NO6" compartment="Extra_organism" charge="0" boundaryCondition="true"/>

	<species id="M_acmana_b" name="M_N_Acetyl_D_mannosamine_C8H15NO6" compartment="Extra_organism" charge="0" boundaryCondition="true"/>

	<species id="M_acnam_b" name="M_N_Acetylneuraminate_C11H18NO9" compartment="Extra_organism" charge="-1" boundaryCondition="true"/>

	<species id="M_ade_b" name="M_Adenine_C5H5N5" compartment="Extra_organism" charge="0" boundaryCondition="true"/>

	<species id="M_adn_b" name="M_Adenosine_C10H13N5O4" compartment="Extra_organism" charge="0" boundaryCondition="true"/>

	<species id="M_akg_b" name="M_2_Oxoglutarate_C5H4O5" compartment="Extra_organism" charge="-2" boundaryCondition="true"/>

	<species id="M_ala_D_b" name="M_D_Alanine_C3H7NO2" compartment="Extra_organism" charge="0" boundaryCondition="true"/>

	<species id="M_ala_L_Thr_L_b" name="M_ala_L_Thr_L_C7H14N2O4" compartment="Extra_organism" charge="0" boundaryCondition="true"/>

	<species id="M_ala_L_asp_L_b" name="M_ala_L_asp_L_C7H11N2O5" compartment="Extra_organism" charge="-1" boundaryCondition="true"/>

	<species id="M_ala_L_b" name="M_L_Alanine_C3H7NO2" compartment="Extra_organism" charge="0" boundaryCondition="true"/>

	<species id="M_ala_L_gln_L_b" name="M_Ala_Gln_C8H15N3O4" compartment="Extra_organism" charge="0" boundaryCondition="true"/>

	<species id="M_ala_L_glu_L_b" name="M_ala_L_glu_L_C8H13N2O5" compartment="Extra_organism" charge="-1" boundaryCondition="true"/>

	<species id="M_ala_L_his_L_b" name="M_Ala_His_C9H14N4O3" compartment="Extra_organism" charge="0" boundaryCondition="true"/>

	<species id="M_ala_L_leu_L_b" name="M_Ala_Leu_C9H18N2O3" compartment="Extra_organism" charge="0" boundaryCondition="true"/>

	<species id="M_alltn_b" name="M_Allantoin_C4H6N4O3" compartment="Extra_organism" charge="0" boundaryCondition="true"/>

	<species id="M_ampcln_b" name="M_ampicillin_C16H18N3O4S" compartment="Extra_organism" charge="-1" boundaryCondition="true"/>

	<species id="M_arab_L_b" name="M_L_Arabinose_C5H10O5" compartment="Extra_organism" charge="0" boundaryCondition="true"/>

	<species id="M_arg_L_b" name="M_L_Arginine_C6H15N4O2" compartment="Extra_organism" charge="1" boundaryCondition="true"/>

	<species id="M_ascb_b" name="M_L_Ascorbate_C6H8O6" compartment="Extra_organism" charge="0" boundaryCondition="true"/>

	<species id="M_asn_L_b" name="M_L_Asparagine_C4H8N2O3" compartment="Extra_organism" charge="0" boundaryCondition="true"/>

	<species id="M_asp_D_b" name="M_D_Aspartate_C4H6NO4" compartment="Extra_organism" charge="-1" boundaryCondition="true"/>

	<species id="M_asp_L_b" name="M_L_Aspartate_C4H6NO4" compartment="Extra_organism" charge="-1" boundaryCondition="true"/>

	<species id="M_cam_b" name="M_chloramphenicol_C11H12CL2N2O5" compartment="Extra_organism" charge="0" boundaryCondition="true"/>

	<species id="M_cbi_b" name="M_Cobinamide_C48H75CoN11O8" compartment="Extra_organism" charge="0" boundaryCondition="true"/>

	<species id="M_cbl1_b" name="M_Cob_I_alamin_C62H92CoN13O14P" compartment="Extra_organism" charge="0" boundaryCondition="true"/>

	<species id="M_cellb_b" name="M_cellobiose_C12H22O11" compartment="Extra_organism" charge="0" boundaryCondition="true"/>

	<species id="M_cftxm_b" name="M_cefotaxime_C16H16N5O7S2" compartment="Extra_organism" charge="-1" boundaryCondition="true"/>

	<species id="M_cgly_b" name="M_Cys_Gly_C5H10N2O3S" compartment="Extra_organism" charge="0" boundaryCondition="true"/>

	<species id="M_chitob_b" name="M_Chitobiose_C16H28N2O11" compartment="Extra_organism" charge="0" boundaryCondition="true"/>

	<species id="M_cit_b" name="M_Citrate_C6H5O7" compartment="Extra_organism" charge="-3" boundaryCondition="true"/>

	<species id="M_citr_L_b" name="M_L_Citrulline_C6H13N3O3" compartment="Extra_organism" charge="0" boundaryCondition="true"/>

	<species id="M_cl_b" name="M_Chloride_Cl" compartment="Extra_organism" charge="-1" boundaryCondition="true"/>

	<species id="M_co2_b" name="M_CO2_CO2" compartment="Extra_organism" charge="0" boundaryCondition="true"/>

	<species id="M_cobalt2_b" name="M_Co2_Co" compartment="Extra_organism" charge="2" boundaryCondition="true"/>

	<species id="M_cpfxn_b" name="M_ciprofloxacin_C17H18FN3O3" compartment="Extra_organism" charge="-1" boundaryCondition="true"/>

	<species id="M_crn_b" name="M_L_Carnitine_C7H15NO3" compartment="Extra_organism" charge="0" boundaryCondition="true"/>

	<species id="M_csn_b" name="M_Cytosine_C4H5N3O" compartment="Extra_organism" charge="0" boundaryCondition="true"/>

	<species id="M_cu2_b" name="M_Cu2_Cu" compartment="Extra_organism" charge="2" boundaryCondition="true"/>

	<species id="M_cys_L_b" name="M_L_Cysteine_C3H7NO2S" compartment="Extra_organism" charge="0" boundaryCondition="true"/>

	<species id="M_cytd_b" name="M_Cytidine_C9H13N3O5" compartment="Extra_organism" charge="0" boundaryCondition="true"/>

	<species id="M_dad_2_b" name="M_Deoxyadenosine_C10H13N5O3" compartment="Extra_organism" charge="0" boundaryCondition="true"/>

	<species id="M_dcyt_b" name="M_Deoxycytidine_C9H13N3O4" compartment="Extra_organism" charge="0" boundaryCondition="true"/>

	<species id="M_ddca_b" name="M_dodecanoate__C120__C12H23O2" compartment="Extra_organism" charge="-1" boundaryCondition="true"/>

	<species id="M_dgsn_b" name="M_Deoxyguanosine_C10H13N5O4" compartment="Extra_organism" charge="0" boundaryCondition="true"/>

	<species id="M_dha_b" name="M_Dihydroxyacetone_C3H6O3" compartment="Extra_organism" charge="0" boundaryCondition="true"/>

	<species id="M_din_b" name="M_Deoxyinosine_C10H12N4O4" compartment="Extra_organism" charge="0" boundaryCondition="true"/>

	<species id="M_dms_b" name="M_Dimethyl_sulfide_C2H6S" compartment="Extra_organism" charge="0" boundaryCondition="true"/>

	<species id="M_dmso_b" name="M_Dimethyl_sulfoxide_C2H6OS" compartment="Extra_organism" charge="0" boundaryCondition="true"/>

	<species id="M_drib_b" name="M_Deoxyribose_C5H10O4" compartment="Extra_organism" charge="0" boundaryCondition="true"/>

	<species id="M_duri_b" name="M_Deoxyuridine_C9H12N2O5" compartment="Extra_organism" charge="0" boundaryCondition="true"/>

	<species id="M_etha_b" name="M_Ethanolamine_C2H8NO" compartment="Extra_organism" charge="1" boundaryCondition="true"/>

	<species id="M_etoh_b" name="M_Ethanol_C2H6O" compartment="Extra_organism" charge="0" boundaryCondition="true"/>

	<species id="M_fe2_b" name="M_Fe2_Fe" compartment="Extra_organism" charge="2" boundaryCondition="true"/>

	<species id="M_ferrich_b" name="M_Ferrichrome_C24H38FeN9O11" compartment="Extra_organism" charge="0" boundaryCondition="true"/>

	<species id="M_flqn_b" name="M_fluoroquinolone_deriv_C25H28FN4O4" compartment="Extra_organism" charge="-1" boundaryCondition="true"/>

	<species id="M_for_b" name="M_Formate_CH1O2" compartment="Extra_organism" charge="-1" boundaryCondition="true"/>

	<species id="M_fru_b" name="M_D_Fructose_C6H12O6" compartment="Extra_organism" charge="0" boundaryCondition="true"/>

	<species id="M_fuc_L_b" name="M_L_Fucose_C6H12O5" compartment="Extra_organism" charge="0" boundaryCondition="true"/>

	<species id="M_fum_b" name="M_Fumarate_C4H2O4" compartment="Extra_organism" charge="-2" boundaryCondition="true"/>

	<species id="M_g6p_b" name="M_D_Glucose_6_phosphate_C6H11O9P" compartment="Extra_organism" charge="-2" boundaryCondition="true"/>

	<species id="M_gal_b" name="M_D_Galactose_C6H12O6" compartment="Extra_organism" charge="0" boundaryCondition="true"/>

	<species id="M_galctn_D_b" name="M_D_Galactonate_C6H11O7" compartment="Extra_organism" charge="-1" boundaryCondition="true"/>

	<species id="M_galctr_D_b" name="M_D_Galactarate_C6H8O8" compartment="Extra_organism" charge="-2" boundaryCondition="true"/>

	<species id="M_galt_b" name="M_Galactitol_C6H14O6" compartment="Extra_organism" charge="0" boundaryCondition="true"/>

	<species id="M_gam_b" name="M_D_Glucosamine_C6H14NO5" compartment="Extra_organism" charge="1" boundaryCondition="true"/>

	<species id="M_gbbtn_b" name="M_gamma_butyrobetaine_C7H15NO2" compartment="Extra_organism" charge="0" boundaryCondition="true"/>

	<species id="M_glc_D_b" name="M_D_Glucose_C6H12O6" compartment="Extra_organism" charge="0" boundaryCondition="true"/>

	<species id="M_glcn_D_b" name="M_D_Gluconate_C6H11O7" compartment="Extra_organism" charge="-1" boundaryCondition="true"/>

	<species id="M_glcr_b" name="M_D_Glucarate_C6H8O8" compartment="Extra_organism" charge="-2" boundaryCondition="true"/>

	<species id="M_glcur_b" name="M_D_Glucuronate_C6H9O7" compartment="Extra_organism" charge="-1" boundaryCondition="true"/>

	<species id="M_gln_L_b" name="M_L_Glutamine_C5H10N2O3" compartment="Extra_organism" charge="0" boundaryCondition="true"/>

	<species id="M_glu_D_b" name="M_D_Glutamate_C5H8NO4" compartment="Extra_organism" charge="-1" boundaryCondition="true"/>

	<species id="M_glu_L_b" name="M_L_Glutamate_C5H8NO4" compartment="Extra_organism" charge="-1" boundaryCondition="true"/>

	<species id="M_gly_asn_L_b" name="M_gly_asn_L_C6H11N3O4" compartment="Extra_organism" charge="0" boundaryCondition="true"/>

	<species id="M_gly_asp_L_b" name="M_gly_asp_L_C6H9N2O5" compartment="Extra_organism" charge="-1" boundaryCondition="true"/>

	<species id="M_gly_b" name="M_Glycine_C2H5NO2" compartment="Extra_organism" charge="0" boundaryCondition="true"/>

	<species id="M_gly_gln_L_b" name="M_Gly_Gln_C7H13N3O4" compartment="Extra_organism" charge="0" boundaryCondition="true"/>

	<species id="M_gly_glu_L_b" name="M_gly_glu_L_C7H11N2O5" compartment="Extra_organism" charge="-1" boundaryCondition="true"/>

	<species id="M_gly_met_L_b" name="M_Gly_Met_C7H14N2O3S" compartment="Extra_organism" charge="0" boundaryCondition="true"/>

	<species id="M_gly_pro_L_b" name="M_gly_pro_L_C7H12N2O3" compartment="Extra_organism" charge="0" boundaryCondition="true"/>

	<species id="M_glyb_b" name="M_Glycine_betaine_C5H11NO2" compartment="Extra_organism" charge="0" boundaryCondition="true"/>

	<species id="M_glyc3p_b" name="M_sn_Glycerol_3_phosphate_C3H7O6P" compartment="Extra_organism" charge="-2" boundaryCondition="true"/>

	<species id="M_glyc_R_b" name="M__R__Glycerate_C3H5O4" compartment="Extra_organism" charge="-1" boundaryCondition="true"/>

	<species id="M_glyc_b" name="M_Glycerol_C3H8O3" compartment="Extra_organism" charge="0" boundaryCondition="true"/>

	<species id="M_glyclt_b" name="M_Glycolate_C2H3O3" compartment="Extra_organism" charge="-1" boundaryCondition="true"/>

	<species id="M_gsn_b" name="M_Guanosine_C10H13N5O5" compartment="Extra_organism" charge="0" boundaryCondition="true"/>

	<species id="M_gthrd_b" name="M_Reduced_glutathione_C10H16N3O6S" compartment="Extra_organism" charge="-1" boundaryCondition="true"/>

	<species id="M_gua_b" name="M_Guanine_C5H5N5O" compartment="Extra_organism" charge="0" boundaryCondition="true"/>

	<species id="M_h2o2_b" name="M_Hydrogen_peroxide_H2O2" compartment="Extra_organism" charge="0" boundaryCondition="true"/>

	<species id="M_h2o_b" name="M_H2O_H2O" compartment="Extra_organism" charge="0" boundaryCondition="true"/>

	<species id="M_h2s_b" name="M_Hydrogen_sulfide_HS" compartment="Extra_organism" charge="-1" boundaryCondition="true"/>

	<species id="M_h_b" name="M_H_H" compartment="Extra_organism" charge="1" boundaryCondition="true"/>

	<species id="M_hdca_b" name="M_hexadecanoate__n_C160__C16H31O2" compartment="Extra_organism" charge="-1" boundaryCondition="true"/>

	<species id="M_his_L_b" name="M_L_Histidine_C6H9N3O2" compartment="Extra_organism" charge="0" boundaryCondition="true"/>

	<species id="M_hom_L_b" name="M_L_Homoserine_C4H9NO3" compartment="Extra_organism" charge="0" boundaryCondition="true"/>

	<species id="M_hxan_b" name="M_Hypoxanthine_C5H4N4O" compartment="Extra_organism" charge="0" boundaryCondition="true"/>

	<species id="M_icit_b" name="M_Isocitrate_C6H5O7" compartment="Extra_organism" charge="-3" boundaryCondition="true"/>

	<species id="M_idon_L_b" name="M_L_Idonate_C6H11O7" compartment="Extra_organism" charge="-1" boundaryCondition="true"/>

	<species id="M_ile_L_b" name="M_L_Isoleucine_C6H13NO2" compartment="Extra_organism" charge="0" boundaryCondition="true"/>

	<species id="M_indole_b" name="M_Indole_C8H7N" compartment="Extra_organism" charge="0" boundaryCondition="true"/>

	<species id="M_inost_b" name="M_myo_Inositol_C6H12O6" compartment="Extra_organism" charge="0" boundaryCondition="true"/>

	<species id="M_ins_b" name="M_Inosine_C10H12N4O5" compartment="Extra_organism" charge="0" boundaryCondition="true"/>

	<species id="M_k_b" name="M_K_K" compartment="Extra_organism" charge="1" boundaryCondition="true"/>

	<species id="M_lac_D_b" name="M_D_Lactate_C3H5O3" compartment="Extra_organism" charge="-1" boundaryCondition="true"/>

	<species id="M_lac_L_b" name="M_L_Lactate_C3H5O3" compartment="Extra_organism" charge="-1" boundaryCondition="true"/>

	<species id="M_leu_L_b" name="M_L_Leucine_C6H13NO2" compartment="Extra_organism" charge="0" boundaryCondition="true"/>

	<species id="M_llx_b" name="M_L_Lyxose_C5H10O5" compartment="Extra_organism" charge="0" boundaryCondition="true"/>

	<species id="M_lpscore_ST_b" name="M_lipopolysaccharide_core_in_salmonella_C172H307N6O97P6" compartment="Extra_organism" charge="-7" boundaryCondition="true"/>

	<species id="M_lys_L_b" name="M_L_Lysine_C6H15N2O2" compartment="Extra_organism" charge="1" boundaryCondition="true"/>

	<species id="M_mal_L_b" name="M_L_Malate_C4H4O5" compartment="Extra_organism" charge="-2" boundaryCondition="true"/>

	<species id="M_malt_b" name="M_Maltose_C12H22O11" compartment="Extra_organism" charge="0" boundaryCondition="true"/>

	<species id="M_malthx_b" name="M_Maltohexaose_C36H62O31" compartment="Extra_organism" charge="0" boundaryCondition="true"/>

	<species id="M_maltpt_b" name="M_Maltopentaose_C30H52O26" compartment="Extra_organism" charge="0" boundaryCondition="true"/>

	<species id="M_malttr_b" name="M_Maltotriose_C18H32O16" compartment="Extra_organism" charge="0" boundaryCondition="true"/>

	<species id="M_maltttr_b" name="M_Maltotetraose_C24H42O21" compartment="Extra_organism" charge="0" boundaryCondition="true"/>

	<species id="M_man6p_b" name="M_D_Mannose_6_phosphate_C6H11O9P" compartment="Extra_organism" charge="-2" boundaryCondition="true"/>

	<species id="M_man_b" name="M_D_Mannose_C6H12O6" compartment="Extra_organism" charge="0" boundaryCondition="true"/>

	<species id="M_melib_b" name="M_Mellibiose_C12H22O11" compartment="Extra_organism" charge="0" boundaryCondition="true"/>

	<species id="M_met_D_b" name="M_D_Methionine_C5H11NO2S" compartment="Extra_organism" charge="0" boundaryCondition="true"/>

	<species id="M_met_L_ala_L_b" name="M_met_L_ala_L_C8H16N2O3S" compartment="Extra_organism" charge="0" boundaryCondition="true"/>

	<species id="M_met_L_b" name="M_L_Methionine_C5H11NO2S" compartment="Extra_organism" charge="0" boundaryCondition="true"/>

	<species id="M_metox_R_b" name="M_L_methionine_R_oxide_C5H11NO3S" compartment="Extra_organism" charge="0" boundaryCondition="true"/>

	<species id="M_metox_b" name="M_L_Methionine_S_oxide_C5H11NO3S" compartment="Extra_organism" charge="0" boundaryCondition="true"/>

	<species id="M_mg2_b" name="M_Mg_Mg" compartment="Extra_organism" charge="2" boundaryCondition="true"/>

	<species id="M_mnl_b" name="M_D_Mannitol_C6H14O6" compartment="Extra_organism" charge="0" boundaryCondition="true"/>

	<species id="M_n2o_b" name="M_Nitrous_oxide_N2O" compartment="Extra_organism" charge="0" boundaryCondition="true"/>

	<species id="M_na1_b" name="M_Sodium_Na" compartment="Extra_organism" charge="1" boundaryCondition="true"/>

	<species id="M_ncam_b" name="M_Nicotinamide_C6H6N2O" compartment="Extra_organism" charge="0" boundaryCondition="true"/>

	<species id="M_nh4_b" name="M_Ammonium_H4N" compartment="Extra_organism" charge="1" boundaryCondition="true"/>

	<species id="M_ni2_b" name="M_Ni2_Ni" compartment="Extra_organism" charge="2" boundaryCondition="true"/>

	<species id="M_nmn_b" name="M_NMN_C11H14N2O8P" compartment="Extra_organism" charge="-1" boundaryCondition="true"/>

	<species id="M_no2_b" name="M_Nitrite_NO2" compartment="Extra_organism" charge="-1" boundaryCondition="true"/>

	<species id="M_no3_b" name="M_Nitrate_NO3" compartment="Extra_organism" charge="-1" boundaryCondition="true"/>

	<species id="M_no_b" name="M_Nitric_oxide_NO" compartment="Extra_organism" charge="0" boundaryCondition="true"/>

	<species id="M_o2__b" name="M_Superoxide_O2" compartment="Extra_organism" charge="-1" boundaryCondition="true"/>

	<species id="M_o2_b" name="M_O2_O2" compartment="Extra_organism" charge="0" boundaryCondition="true"/>

	<species id="M_oa_ST_b" name="M_o_antigen_Salmonella_typhimurium_C835H1350O547P2" compartment="Extra_organism" charge="-2" boundaryCondition="true"/>

	<species id="M_oaa_b" name="M_Oxaloacetate_C4H2O5" compartment="Extra_organism" charge="-2" boundaryCondition="true"/>

	<species id="M_ocdca_b" name="M_octadecanoate__n_C180__C18H35O2" compartment="Extra_organism" charge="-1" boundaryCondition="true"/>

	<species id="M_ocdcea_b" name="M_octadecenoate__n_C181__C18H33O2" compartment="Extra_organism" charge="-1" boundaryCondition="true"/>

	<species id="M_orn_L_b" name="M_L_Ornithine_C5H13N2O2" compartment="Extra_organism" charge="1" boundaryCondition="true"/>

	<species id="M_peng_b" name="M_Penicillin_G_C16H17N2O4S" compartment="Extra_organism" charge="-1" boundaryCondition="true"/>

	<species id="M_pep_b" name="M_Phosphoenolpyruvate_C3H2O6P" compartment="Extra_organism" charge="-3" boundaryCondition="true"/>

	<species id="M_phe_L_b" name="M_L_Phenylalanine_C9H11NO2" compartment="Extra_organism" charge="0" boundaryCondition="true"/>

	<species id="M_pi_b" name="M_Phosphate_HO4P" compartment="Extra_organism" charge="-2" boundaryCondition="true"/>

	<species id="M_pnto_R_b" name="M__R__Pantothenate_C9H16NO5" compartment="Extra_organism" charge="-1" boundaryCondition="true"/>

	<species id="M_pppn_b" name="M_Phenylpropanoate_C9H9O2" compartment="Extra_organism" charge="-1" boundaryCondition="true"/>

	<species id="M_pro_L_b" name="M_L_Proline_C5H9NO2" compartment="Extra_organism" charge="0" boundaryCondition="true"/>

	<species id="M_ptrc_b" name="M_Putrescine_C4H14N2" compartment="Extra_organism" charge="2" boundaryCondition="true"/>

	<species id="M_pyr_b" name="M_Pyruvate_C3H3O3" compartment="Extra_organism" charge="-1" boundaryCondition="true"/>

	<species id="M_rib_D_b" name="M_D_Ribose_C5H10O5" compartment="Extra_organism" charge="0" boundaryCondition="true"/>

	<species id="M_rmn_b" name="M_L_Rhamnose_C6H12O5" compartment="Extra_organism" charge="0" boundaryCondition="true"/>

	<species id="M_rnam_b" name="M_N_Ribosylnicotinamide_C11H15N2O5" compartment="Extra_organism" charge="1" boundaryCondition="true"/>

	<species id="M_sbt_D_b" name="M_D_Sorbitol_C6H14O6" compartment="Extra_organism" charge="0" boundaryCondition="true"/>

	<species id="M_ser_D_b" name="M_D_Serine_C3H7NO3" compartment="Extra_organism" charge="0" boundaryCondition="true"/>

	<species id="M_ser_L_b" name="M_L_Serine_C3H7NO3" compartment="Extra_organism" charge="0" boundaryCondition="true"/>

	<species id="M_so3_b" name="M_Sulfite_O3S" compartment="Extra_organism" charge="-2" boundaryCondition="true"/>

	<species id="M_so4_b" name="M_Sulfate_O4S" compartment="Extra_organism" charge="-2" boundaryCondition="true"/>

	<species id="M_spmd_b" name="M_Spermidine_C7H22N3" compartment="Extra_organism" charge="3" boundaryCondition="true"/>

	<species id="M_succ_b" name="M_Succinate_C4H4O4" compartment="Extra_organism" charge="-2" boundaryCondition="true"/>

	<species id="M_tartr_D_b" name="M_D_Tartrate_C4H4O6" compartment="Extra_organism" charge="-2" boundaryCondition="true"/>

	<species id="M_tartr_L_b" name="M_L_tartarate_C4H4O6" compartment="Extra_organism" charge="-2" boundaryCondition="true"/>

	<species id="M_tcb_b" name="M_tricarballylate_C6H5O6" compartment="Extra_organism" charge="-3" boundaryCondition="true"/>

	<species id="M_thm_b" name="M_Thiamin_C12H17N4OS" compartment="Extra_organism" charge="1" boundaryCondition="true"/>

	<species id="M_thr_L_b" name="M_L_Threonine_C4H9NO3" compartment="Extra_organism" charge="0" boundaryCondition="true"/>

	<species id="M_thym_b" name="M_Thymine_C5H6N2O2" compartment="Extra_organism" charge="0" boundaryCondition="true"/>

	<species id="M_thymd_b" name="M_Thymidine_C10H14N2O5" compartment="Extra_organism" charge="0" boundaryCondition="true"/>

	<species id="M_tma_b" name="M_Trimethylamine_C3H10N" compartment="Extra_organism" charge="1" boundaryCondition="true"/>

	<species id="M_tmao_b" name="M_Trimethylamine_N_oxide_C3H9NO" compartment="Extra_organism" charge="0" boundaryCondition="true"/>

	<species id="M_trdca_b" name="M_Tridecanoate_C13H25O2" compartment="Extra_organism" charge="-1" boundaryCondition="true"/>

	<species id="M_tre_b" name="M_Trehalose_C12H22O11" compartment="Extra_organism" charge="0" boundaryCondition="true"/>

	<species id="M_trp_L_b" name="M_L_Tryptophan_C11H12N2O2" compartment="Extra_organism" charge="0" boundaryCondition="true"/>

	<species id="M_tsul_b" name="M_Thiosulfate_O3S2" compartment="Extra_organism" charge="-2" boundaryCondition="true"/>

	<species id="M_ttdca_b" name="M_tetradecanoate__C140__C14H27O2" compartment="Extra_organism" charge="-1" boundaryCondition="true"/>

	<species id="M_tton_b" name="M_Trithionate_O6S3" compartment="Extra_organism" charge="-2" boundaryCondition="true"/>

	<species id="M_ttton_b" name="M_tetrathionate_O6S4" compartment="Extra_organism" charge="-2" boundaryCondition="true"/>

	<species id="M_tyr_L_b" name="M_L_Tyrosine_C9H11NO3" compartment="Extra_organism" charge="0" boundaryCondition="true"/>

	<species id="M_udcpo5_b" name="M_Undecaprenyl_diphosphate_galactose_rhamnose_mannose_abequose_acetyl_C81H132O25P2" compartment="Extra_organism" charge="-2" boundaryCondition="true"/>

	<species id="M_ura_b" name="M_Uracil_C4H4N2O2" compartment="Extra_organism" charge="0" boundaryCondition="true"/>

	<species id="M_urea_b" name="M_Urea_CH4N2O" compartment="Extra_organism" charge="0" boundaryCondition="true"/>

	<species id="M_uri_b" name="M_Uridine_C9H12N2O6" compartment="Extra_organism" charge="0" boundaryCondition="true"/>

	<species id="M_val_L_b" name="M_L_Valine_C5H11NO2" compartment="Extra_organism" charge="0" boundaryCondition="true"/>

	<species id="M_xan_b" name="M_Xanthine_C5H4N4O2" compartment="Extra_organism" charge="0" boundaryCondition="true"/>

	<species id="M_xtsn_b" name="M_Xanthosine_C10H12N4O6" compartment="Extra_organism" charge="0" boundaryCondition="true"/>

	<species id="M_xyl_D_b" name="M_D_Xylose_C5H10O5" compartment="Extra_organism" charge="0" boundaryCondition="true"/>

</listOfSpecies>

<listOfReactions>

	<reaction id="R_12PPDt" name="R_S_Propane_1_2_diol_facilitated_transport" reversible="true">

		<notes>

			<html:p>GENE_ASSOCIATION: STM2037</html:p>

			<html:p>PROTEIN_ASSOCIATION: PduF</html:p>

			<html:p>SUBSYSTEM: S_Transport</html:p>

			<html:p>PROTEIN_CLASS: </html:p>

		</notes>

		<listOfReactants>

			<speciesReference species="M_12ppd_S_e" stoichiometry="1.000000"/>

		</listOfReactants>

		<listOfProducts>

			<speciesReference species="M_12ppd_S_c" stoichiometry="1.000000"/>

		</listOfProducts>

	</reaction>

	<reaction id="R_23CN2P1" name="R_2__3__cyclic_nucleotide_2__phosphodiesterase__2__3__cyclc_AMP_" reversible="true">

		<notes>

			<html:p>GENE_ASSOCIATION: STM4403</html:p>

			<html:p>PROTEIN_ASSOCIATION: YfkN</html:p>

			<html:p>SUBSYSTEM: S_Nucleotides_and_nucleic_acids</html:p>

			<html:p>PROTEIN_CLASS: 3.1.4.16</html:p>

		</notes>

		<listOfReactants>

			<speciesReference species="M_23camp_c" stoichiometry="1.000000"/>

			<speciesReference species="M_h2o_c" stoichiometry="1.000000"/>

		</listOfReactants>

		<listOfProducts>

			<speciesReference species="M_3amp_c" stoichiometry="1.000000"/>

			<speciesReference species="M_h_c" stoichiometry="1.000000"/>

		</listOfProducts>

	</reaction>

	<reaction id="R_23CN2P2" name="R_2__3__cyclic_nucleotide_2__phosphodiesterase__2__3__cyclic_UMP_" reversible="true">

		<notes>

			<html:p>GENE_ASSOCIATION: STM4403</html:p>

			<html:p>PROTEIN_ASSOCIATION: YfkN</html:p>

			<html:p>SUBSYSTEM: S_Nucleotides_and_nucleic_acids</html:p>

			<html:p>PROTEIN_CLASS: 3.1.4.16</html:p>

		</notes>

		<listOfReactants>

			<speciesReference species="M_23cump_c" stoichiometry="1.000000"/>

			<speciesReference species="M_h2o_c" stoichiometry="1.000000"/>

		</listOfReactants>

		<listOfProducts>

			<speciesReference species="M_3ump_c" stoichiometry="1.000000"/>

			<speciesReference species="M_h_c" stoichiometry="1.000000"/>

		</listOfProducts>

	</reaction>

	<reaction id="R_23CN2P3" name="R_2__3__cyclic_nucleotide_2__phosphodiesterase__2__3__cyclic_CMP_" reversible="true">

		<notes>

			<html:p>GENE_ASSOCIATION: STM4403</html:p>

			<html:p>PROTEIN_ASSOCIATION: YfkN</html:p>

			<html:p>SUBSYSTEM: S_Nucleotides_and_nucleic_acids</html:p>

			<html:p>PROTEIN_CLASS: 3.1.4.16</html:p>

		</notes>

		<listOfReactants>

			<speciesReference species="M_23ccmp_c" stoichiometry="1.000000"/>

			<speciesReference species="M_h2o_c" stoichiometry="1.000000"/>

		</listOfReactants>

		<listOfProducts>

			<speciesReference species="M_3cmp_c" stoichiometry="1.000000"/>

			<speciesReference species="M_h_c" stoichiometry="1.000000"/>

		</listOfProducts>

	</reaction>

	<reaction id="R_23CN2P4" name="R_2__3__cyclic_nucleotide_2__phosphodiesterase__2__3___cyclic_GMP_" reversible="true">

		<notes>

			<html:p>GENE_ASSOCIATION: STM4403</html:p>

			<html:p>PROTEIN_ASSOCIATION: YfkN</html:p>

			<html:p>SUBSYSTEM: S_Nucleotides_and_nucleic_acids</html:p>

			<html:p>PROTEIN_CLASS: 3.1.4.16</html:p>

		</notes>

		<listOfReactants>

			<speciesReference species="M_23cgmp_c" stoichiometry="1.000000"/>

			<speciesReference species="M_h2o_c" stoichiometry="1.000000"/>

		</listOfReactants>

		<listOfProducts>

			<speciesReference species="M_3gmp_c" stoichiometry="1.000000"/>

			<speciesReference species="M_h_c" stoichiometry="1.000000"/>

		</listOfProducts>

	</reaction>

	<reaction id="R_2AMIPYT" name="R_2_aminoethylphosphonate_pyruvate_transaminase" reversible="true">

		<notes>

			<html:p>GENE_ASSOCIATION: STM0431</html:p>

			<html:p>PROTEIN_ASSOCIATION: PhnW</html:p>

			<html:p>SUBSYSTEM: S_Alternate_Carbon_Metabolism</html:p>

			<html:p>PROTEIN_CLASS: 2.6.1.37</html:p>

		</notes>

		<listOfReactants>

			<speciesReference species="M_2aeppn_c" stoichiometry="1.000000"/>

			<speciesReference species="M_pyr_c" stoichiometry="1.000000"/>

		</listOfReactants>

		<listOfProducts>

			<speciesReference species="M_ala_L_c" stoichiometry="1.000000"/>

			<speciesReference species="M_pald_c" stoichiometry="1.000000"/>

		</listOfProducts>

	</reaction>

	<reaction id="R_2DGLCNRx" name="R_2_dehydro_D_gluconate_reductase__NADH_" reversible="false">

		<notes>

			<html:p>GENE_ASSOCIATION: STM3646</html:p>

			<html:p>PROTEIN_ASSOCIATION: YiaE</html:p>

			<html:p>SUBSYSTEM: S_Alternate_Carbon_Metabolism</html:p>

			<html:p>PROTEIN_CLASS: </html:p>

		</notes>

		<listOfReactants>

			<speciesReference species="M_2dhglcn_c" stoichiometry="1.000000"/>

			<speciesReference species="M_h_c" stoichiometry="1.000000"/>

			<speciesReference species="M_nadh_c" stoichiometry="1.000000"/>

		</listOfReactants>

		<listOfProducts>

			<speciesReference species="M_glcn_D_c" stoichiometry="1.000000"/>

			<speciesReference species="M_nad_c" stoichiometry="1.000000"/>

		</listOfProducts>

	</reaction>

	<reaction id="R_2DGLCNRy" name="R_2_dehydro_D_gluconate_reductase__NADPH_" reversible="false">

		<notes>

			<html:p>GENE_ASSOCIATION: STM3646</html:p>

			<html:p>PROTEIN_ASSOCIATION: YiaE</html:p>

			<html:p>SUBSYSTEM: S_Alternate_Carbon_Metabolism</html:p>

			<html:p>PROTEIN_CLASS: 1.1.1.215</html:p>

		</notes>

		<listOfReactants>

			<speciesReference species="M_2dhglcn_c" stoichiometry="1.000000"/>

			<speciesReference species="M_h_c" stoichiometry="1.000000"/>

			<speciesReference species="M_nadph_c" stoichiometry="1.000000"/>

		</listOfReactants>

		<listOfProducts>

			<speciesReference species="M_glcn_D_c" stoichiometry="1.000000"/>

			<speciesReference species="M_nadp_c" stoichiometry="1.000000"/>

		</listOfProducts>

	</reaction>

	<reaction id="R_2DGULRx" name="R_2_dehydro_L_gulonate_reductase__NADH_" reversible="false">

		<notes>

			<html:p>GENE_ASSOCIATION: STM3646</html:p>

			<html:p>PROTEIN_ASSOCIATION: YiaE</html:p>

			<html:p>SUBSYSTEM: S_Alternate_Carbon_Metabolism</html:p>

			<html:p>PROTEIN_CLASS: </html:p>

		</notes>

		<listOfReactants>

			<speciesReference species="M_2dhguln_c" stoichiometry="1.000000"/>

			<speciesReference species="M_h_c" stoichiometry="1.000000"/>

			<speciesReference species="M_nadh_c" stoichiometry="1.000000"/>

		</listOfReactants>

		<listOfProducts>

			<speciesReference species="M_idon_L_c" stoichiometry="1.000000"/>

			<speciesReference species="M_nad_c" stoichiometry="1.000000"/>

		</listOfProducts>

	</reaction>

	<reaction id="R_2DGULRy" name="R_2_dehydro_L_gulonate_reductase__NADPH_" reversible="false">

		<notes>

			<html:p>GENE_ASSOCIATION: STM3646</html:p>

			<html:p>PROTEIN_ASSOCIATION: YiaE</html:p>

			<html:p>SUBSYSTEM: S_Alternate_Carbon_Metabolism</html:p>

			<html:p>PROTEIN_CLASS: </html:p>

		</notes>

		<listOfReactants>

			<speciesReference species="M_2dhguln_c" stoichiometry="1.000000"/>

			<speciesReference species="M_h_c" stoichiometry="1.000000"/>

			<speciesReference species="M_nadph_c" stoichiometry="1.000000"/>

		</listOfReactants>

		<listOfProducts>

			<speciesReference species="M_idon_L_c" stoichiometry="1.000000"/>

			<speciesReference species="M_nadp_c" stoichiometry="1.000000"/>

		</listOfProducts>

	</reaction>

	<reaction id="R_2INSD" name="R_2_Inosose_dehydratase" reversible="false">

		<notes>

			<html:p>GENE_ASSOCIATION: </html:p>

			<html:p>PROTEIN_ASSOCIATION: </html:p>

			<html:p>SUBSYSTEM: S_Alternate_Carbon_Metabolism</html:p>

			<html:p>PROTEIN_CLASS: </html:p>

		</notes>

		<listOfReactants>

			<speciesReference species="M_2ins_c" stoichiometry="1.000000"/>

		</listOfReactants>

		<listOfProducts>

			<speciesReference species="M_dkdi_c" stoichiometry="1.000000"/>

			<speciesReference species="M_h2o_c" stoichiometry="1.000000"/>

		</listOfProducts>

	</reaction>

	<reaction id="R_2PGt6ii" name="R_2_phosphoglycerate_transport_via_phosphate_antiport" reversible="false">

		<notes>

			<html:p>GENE_ASSOCIATION: STM2399</html:p>

			<html:p>PROTEIN_ASSOCIATION: PgtP</html:p>

			<html:p>SUBSYSTEM: S_Transport</html:p>

			<html:p>PROTEIN_CLASS: </html:p>

		</notes>

		<listOfReactants>

			<speciesReference species="M_pi_c" stoichiometry="1.000000"/>

			<speciesReference species="M_2pg_e" stoichiometry="1.000000"/>

		</listOfReactants>

		<listOfProducts>

			<speciesReference species="M_2pg_c" stoichiometry="1.000000"/>

			<speciesReference species="M_pi_e" stoichiometry="1.000000"/>

		</listOfProducts>

	</reaction>

	<reaction id="R_3NUCLE1" name="R_3__nucleotidase__3__AMP_" reversible="true">

		<notes>

			<html:p>GENE_ASSOCIATION: ( STM4403  or  STM2927 )</html:p>

			<html:p>PROTEIN_ASSOCIATION: ( YfkN ) or ( SurE )</html:p>

			<html:p>SUBSYSTEM: S_Nucleotides_and_nucleic_acids</html:p>

			<html:p>PROTEIN_CLASS: 3.1.3.6</html:p>

		</notes>

		<listOfReactants>

			<speciesReference species="M_3amp_c" stoichiometry="1.000000"/>

			<speciesReference species="M_h2o_c" stoichiometry="1.000000"/>

		</listOfReactants>

		<listOfProducts>

			<speciesReference species="M_adn_c" stoichiometry="1.000000"/>

			<speciesReference species="M_pi_c" stoichiometry="1.000000"/>

		</listOfProducts>

	</reaction>

	<reaction id="R_3NUCLE2" name="R_3__nucleotidase__3__UMP_" reversible="true">

		<notes>

			<html:p>GENE_ASSOCIATION: STM4403</html:p>

			<html:p>PROTEIN_ASSOCIATION: YfkN</html:p>

			<html:p>SUBSYSTEM: S_Nucleotides_and_nucleic_acids</html:p>

			<html:p>PROTEIN_CLASS: 3.1.3.6</html:p>

		</notes>

		<listOfReactants>

			<speciesReference species="M_3ump_c" stoichiometry="1.000000"/>

			<speciesReference species="M_h2o_c" stoichiometry="1.000000"/>

		</listOfReactants>

		<listOfProducts>

			<speciesReference species="M_pi_c" stoichiometry="1.000000"/>

			<speciesReference species="M_uri_c" stoichiometry="1.000000"/>

		</listOfProducts>

	</reaction>

	<reaction id="R_3NUCLE3" name="R_3__nucleotidase__3__cMP_" reversible="true">

		<notes>

			<html:p>GENE_ASSOCIATION: ( STM4403  or  STM2927 )</html:p>

			<html:p>PROTEIN_ASSOCIATION: ( YfkN ) or ( SurE )</html:p>

			<html:p>SUBSYSTEM: S_Nucleotides_and_nucleic_acids</html:p>

			<html:p>PROTEIN_CLASS: 3.1.3.6</html:p>

		</notes>

		<listOfReactants>

			<speciesReference species="M_3cmp_c" stoichiometry="1.000000"/>

			<speciesReference species="M_h2o_c" stoichiometry="1.000000"/>

		</listOfReactants>

		<listOfProducts>

			<speciesReference species="M_cytd_c" stoichiometry="1.000000"/>

			<speciesReference species="M_pi_c" stoichiometry="1.000000"/>

		</listOfProducts>

	</reaction>

	<reaction id="R_3NUCLE4" name="R_3__nucleotidase__guanosine_3__phosphate_" reversible="true">

		<notes>

			<html:p>GENE_ASSOCIATION: STM4403</html:p>

			<html:p>PROTEIN_ASSOCIATION: YfkN</html:p>

			<html:p>SUBSYSTEM: S_Nucleotides_and_nucleic_acids</html:p>

			<html:p>PROTEIN_CLASS: 3.1.3.6</html:p>

		</notes>

		<listOfReactants>

			<speciesReference species="M_3gmp_c" stoichiometry="1.000000"/>

			<speciesReference species="M_h2o_c" stoichiometry="1.000000"/>

		</listOfReactants>

		<listOfProducts>

			<speciesReference species="M_gsn_c" stoichiometry="1.000000"/>

			<speciesReference species="M_pi_c" stoichiometry="1.000000"/>

		</listOfProducts>

	</reaction>

	<reaction id="R_3PGt_6" name="R_3_phosphoglycerate_transport_via_phosphate_antiport" reversible="false">

		<notes>

			<html:p>GENE_ASSOCIATION: STM2399</html:p>

			<html:p>PROTEIN_ASSOCIATION: PgtP</html:p>

			<html:p>SUBSYSTEM: S_Transport</html:p>

			<html:p>PROTEIN_CLASS: </html:p>

		</notes>

		<listOfReactants>

			<speciesReference species="M_pi_c" stoichiometry="1.000000"/>

			<speciesReference species="M_3pg_e" stoichiometry="1.000000"/>

		</listOfReactants>

		<listOfProducts>

			<speciesReference species="M_3pg_c" stoichiometry="1.000000"/>

			<speciesReference species="M_pi_e" stoichiometry="1.000000"/>

		</listOfProducts>

	</reaction>

	<reaction id="R_4HPACt2r" name="R_4_Hydroxyphenylacetate__via_proton_symport" reversible="true">

		<notes>

			<html:p>GENE_ASSOCIATION: STM1107</html:p>

			<html:p>PROTEIN_ASSOCIATION: HpaX</html:p>

			<html:p>SUBSYSTEM: S_Transport</html:p>

			<html:p>PROTEIN_CLASS: </html:p>

		</notes>

		<listOfReactants>

			<speciesReference species="M_4hphac_e" stoichiometry="1.000000"/>

			<speciesReference species="M_h_e" stoichiometry="1.000000"/>

		</listOfReactants>

		<listOfProducts>

			<speciesReference species="M_4hphac_c" stoichiometry="1.000000"/>

			<speciesReference species="M_h_c" stoichiometry="1.000000"/>

		</listOfProducts>

	</reaction>

	<reaction id="R_4HTHRS" name="R_4_Hydroxy_L_threonine_synthase" reversible="false">

		<notes>

			<html:p>GENE_ASSOCIATION: STM0004</html:p>

			<html:p>PROTEIN_ASSOCIATION: ThrC</html:p>

			<html:p>SUBSYSTEM: S_Cofactor_and_Prosthetic_Group_Biosynthesis</html:p>

			<html:p>PROTEIN_CLASS: 4.2.3.1</html:p>

		</notes>

		<listOfReactants>

			<speciesReference species="M_h2o_c" stoichiometry="1.000000"/>

			<speciesReference species="M_phthr_c" stoichiometry="1.000000"/>

		</listOfReactants>

		<listOfProducts>

			<speciesReference species="M_4hthr_c" stoichiometry="1.000000"/>

			<speciesReference species="M_pi_c" stoichiometry="1.000000"/>

		</listOfProducts>

	</reaction>

	<reaction id="R_5CMHMISO" name="R_5_carboxymethyl_2_hydroxymuconate_Delta_isomerase" reversible="true">

		<notes>

			<html:p>GENE_ASSOCIATION: STM1104</html:p>

			<html:p>PROTEIN_ASSOCIATION: HpaF</html:p>

			<html:p>SUBSYSTEM: S_Alternate_Carbon_Metabolism</html:p>

			<html:p>PROTEIN_CLASS: 5.3.3.10</html:p>

		</notes>

		<listOfReactants>

			<speciesReference species="M_5cmhm_c" stoichiometry="1.000000"/>

		</listOfReactants>

		<listOfProducts>

			<speciesReference species="M_5cohe_c" stoichiometry="1.000000"/>

		</listOfProducts>

	</reaction>

	<reaction id="R_5DGLCNR" name="R_5_dehydro_D_gluconate_reductase" reversible="true">

		<notes>

			<html:p>GENE_ASSOCIATION: STM4483</html:p>

			<html:p>PROTEIN_ASSOCIATION: IdnO</html:p>

			<html:p>SUBSYSTEM: S_Alternate_Carbon_Metabolism</html:p>

			<html:p>PROTEIN_CLASS: 1.1.1.69</html:p>

		</notes>

		<listOfReactants>

			<speciesReference species="M_5dglcn_c" stoichiometry="1.000000"/>

			<speciesReference species="M_h_c" stoichiometry="1.000000"/>

			<speciesReference species="M_nadph_c" stoichiometry="1.000000"/>

		</listOfReactants>

		<listOfProducts>

			<speciesReference species="M_glcn_D_c" stoichiometry="1.000000"/>

			<speciesReference species="M_nadp_c" stoichiometry="1.000000"/>

		</listOfProducts>

	</reaction>

	<reaction id="R_5DOAN" name="R_5__deoxyadenosine_nuclosidase" reversible="false">

		<notes>

			<html:p>GENE_ASSOCIATION: STM0207</html:p>

			<html:p>PROTEIN_ASSOCIATION: Mtn</html:p>

			<html:p>SUBSYSTEM: S_Unassigned</html:p>

			<html:p>PROTEIN_CLASS: </html:p>

		</notes>

		<listOfReactants>

			<speciesReference species="M_dad_5_c" stoichiometry="1.000000"/>

			<speciesReference species="M_h2o_c" stoichiometry="1.000000"/>

		</listOfReactants>

		<listOfProducts>

			<speciesReference species="M_5drib_c" stoichiometry="1.000000"/>

			<speciesReference species="M_ade_c" stoichiometry="1.000000"/>

		</listOfProducts>

	</reaction>

	<reaction id="R_A5PISO" name="R_arabinose_5_phosphate_isomerase" reversible="true">

		<notes>

			<html:p>GENE_ASSOCIATION: STM3315</html:p>

			<html:p>PROTEIN_ASSOCIATION: ArpI</html:p>

			<html:p>SUBSYSTEM: S_Alternate_Carbon_Metabolism</html:p>

			<html:p>PROTEIN_CLASS: 5.3.1.13</html:p>

		</notes>

		<listOfReactants>

			<speciesReference species="M_ru5p_D_c" stoichiometry="1.000000"/>

		</listOfReactants>

		<listOfProducts>

			<speciesReference species="M_ara5p_c" stoichiometry="1.000000"/>

		</listOfProducts>

	</reaction>

	<reaction id="R_AACPS1" name="R_acyl_acyl_carrier_protein_synthetase__n_C140_" reversible="false">

		<notes>

			<html:p>GENE_ASSOCIATION: STM3010</html:p>

			<html:p>PROTEIN_ASSOCIATION: Aas</html:p>

			<html:p>SUBSYSTEM: S_Membrane_Lipid_Metabolism</html:p>

			<html:p>PROTEIN_CLASS: 6.2.1.20</html:p>

		</notes>

		<listOfReactants>

			<speciesReference species="M_ACP_c" stoichiometry="1.000000"/>

			<speciesReference species="M_atp_c" stoichiometry="1.000000"/>

			<speciesReference species="M_ttdca_c" stoichiometry="1.000000"/>

		</listOfReactants>

		<listOfProducts>

			<speciesReference species="M_amp_c" stoichiometry="1.000000"/>

			<speciesReference species="M_myrsACP_c" stoichiometry="1.000000"/>

			<speciesReference species="M_ppi_c" stoichiometry="1.000000"/>

		</listOfProducts>

	</reaction>

	<reaction id="R_AACPS12" name="R_acyl_acyl_carrier_protein_synthetase" reversible="false">

		<notes>

			<html:p>GENE_ASSOCIATION: STM3010</html:p>

			<html:p>PROTEIN_ASSOCIATION: Aas</html:p>

			<html:p>SUBSYSTEM: S_Membrane_Lipid_Metabolism</html:p>

			<html:p>PROTEIN_CLASS: </html:p>

		</notes>

		<listOfReactants>

			<speciesReference species="M_ACP_c" stoichiometry="1.000000"/>

			<speciesReference species="M_atp_c" stoichiometry="1.000000"/>

			<speciesReference species="M_ocdcya_c" stoichiometry="1.000000"/>

		</listOfReactants>

		<listOfProducts>

			<speciesReference species="M_amp_c" stoichiometry="1.000000"/>

			<speciesReference species="M_ocdcyaACP_c" stoichiometry="1.000000"/>

			<speciesReference species="M_ppi_c" stoichiometry="1.000000"/>

		</listOfProducts>

	</reaction>

	<reaction id="R_AACPS3" name="R_acyl_acyl_carrier_protein_synthetase___n_C160_" reversible="false">

		<notes>

			<html:p>GENE_ASSOCIATION: STM3010</html:p>

			<html:p>PROTEIN_ASSOCIATION: Aas</html:p>

			<html:p>SUBSYSTEM: S_Membrane_Lipid_Metabolism</html:p>

			<html:p>PROTEIN_CLASS: 6.2.1.20</html:p>

		</notes>

		<listOfReactants>

			<speciesReference species="M_ACP_c" stoichiometry="1.000000"/>

			<speciesReference species="M_atp_c" stoichiometry="1.000000"/>

			<speciesReference species="M_hdca_c" stoichiometry="1.000000"/>

		</listOfReactants>

		<listOfProducts>

			<speciesReference species="M_amp_c" stoichiometry="1.000000"/>

			<speciesReference species="M_palmACP_c" stoichiometry="1.000000"/>

			<speciesReference species="M_ppi_c" stoichiometry="1.000000"/>

		</listOfProducts>

	</reaction>

	<reaction id="R_AACPS4" name="R_acyl_acyl_carrier_protein_synthetase___n_C161_" reversible="false">

		<notes>

			<html:p>GENE_ASSOCIATION: STM3010</html:p>

			<html:p>PROTEIN_ASSOCIATION: Aas</html:p>

			<html:p>SUBSYSTEM: S_Membrane_Lipid_Metabolism</html:p>

			<html:p>PROTEIN_CLASS: 6.2.1.20</html:p>

		</notes>

		<listOfReactants>

			<speciesReference species="M_ACP_c" stoichiometry="1.000000"/>

			<speciesReference species="M_atp_c" stoichiometry="1.000000"/>

			<speciesReference species="M_hdcea_c" stoichiometry="1.000000"/>

		</listOfReactants>

		<listOfProducts>

			<speciesReference species="M_amp_c" stoichiometry="1.000000"/>

			<speciesReference species="M_hdeACP_c" stoichiometry="1.000000"/>

			<speciesReference species="M_ppi_c" stoichiometry="1.000000"/>

		</listOfProducts>

	</reaction>

	<reaction id="R_AACPS5" name="R_acyl_acyl_carrier_protein_synthetase___n_C181_" reversible="false">

		<notes>

			<html:p>GENE_ASSOCIATION: STM3010</html:p>

			<html:p>PROTEIN_ASSOCIATION: Aas</html:p>

			<html:p>SUBSYSTEM: S_Membrane_Lipid_Metabolism</html:p>

			<html:p>PROTEIN_CLASS: 6.2.1.20</html:p>

		</notes>

		<listOfReactants>

			<speciesReference species="M_ACP_c" stoichiometry="1.000000"/>

			<speciesReference species="M_atp_c" stoichiometry="1.000000"/>

			<speciesReference species="M_ocdcea_c" stoichiometry="1.000000"/>

		</listOfReactants>

		<listOfProducts>

			<speciesReference species="M_amp_c" stoichiometry="1.000000"/>

			<speciesReference species="M_octeACP_c" stoichiometry="1.000000"/>

			<speciesReference species="M_ppi_c" stoichiometry="1.000000"/>

		</listOfProducts>

	</reaction>

	<reaction id="R_AACPS6" name="R_acyl_acyl_carrier_protein_synthetase___n_C180_" reversible="false">

		<notes>

			<html:p>GENE_ASSOCIATION: STM3010</html:p>

			<html:p>PROTEIN_ASSOCIATION: Aas</html:p>

			<html:p>SUBSYSTEM: S_Membrane_Lipid_Metabolism</html:p>

			<html:p>PROTEIN_CLASS: </html:p>

		</notes>

		<listOfReactants>

			<speciesReference species="M_ACP_c" stoichiometry="1.000000"/>

			<speciesReference species="M_atp_c" stoichiometry="1.000000"/>

			<speciesReference species="M_ocdca_c" stoichiometry="1.000000"/>

		</listOfReactants>

		<listOfProducts>

			<speciesReference species="M_amp_c" stoichiometry="1.000000"/>

			<speciesReference species="M_ocdACP_c" stoichiometry="1.000000"/>

			<speciesReference species="M_ppi_c" stoichiometry="1.000000"/>

		</listOfProducts>

	</reaction>

	<reaction id="R_AACPS7" name="R_acyl_acyl_carrier_protein_synthetase___n_C120_" reversible="false">

		<notes>

			<html:p>GENE_ASSOCIATION: STM3010</html:p>

			<html:p>PROTEIN_ASSOCIATION: Aas</html:p>

			<html:p>SUBSYSTEM: S_Membrane_Lipid_Metabolism</html:p>

			<html:p>PROTEIN_CLASS: </html:p>

		</notes>

		<listOfReactants>

			<speciesReference species="M_ACP_c" stoichiometry="1.000000"/>

			<speciesReference species="M_atp_c" stoichiometry="1.000000"/>

			<speciesReference species="M_ddca_c" stoichiometry="1.000000"/>

		</listOfReactants>

		<listOfProducts>

			<speciesReference species="M_amp_c" stoichiometry="1.000000"/>

			<speciesReference species="M_ddcaACP_c" stoichiometry="1.000000"/>

			<speciesReference species="M_ppi_c" stoichiometry="1.000000"/>

		</listOfProducts>

	</reaction>

	<reaction id="R_AACPS8" name="R_acyl_acyl_carrier_protein_synthetase___n_C184_" reversible="false">

		<notes>

			<html:p>GENE_ASSOCIATION: STM3010</html:p>

			<html:p>PROTEIN_ASSOCIATION: Aas</html:p>

			<html:p>SUBSYSTEM: S_Membrane_Lipid_Metabolism</html:p>

			<html:p>PROTEIN_CLASS: </html:p>

		</notes>

		<listOfReactants>

			<speciesReference species="M_ACP_c" stoichiometry="1.000000"/>

			<speciesReference species="M_atp_c" stoichiometry="1.000000"/>

			<speciesReference species="M_ocdcte_c" stoichiometry="1.000000"/>

		</listOfReactants>

		<listOfProducts>

			<speciesReference species="M_amp_c" stoichiometry="1.000000"/>

			<speciesReference species="M_ocdcteACP_c" stoichiometry="1.000000"/>

			<speciesReference species="M_ppi_c" stoichiometry="1.000000"/>

		</listOfProducts>

	</reaction>

	<reaction id="R_AADDGT" name="R_dTDP_N_4_acetamido_4_6_dideoxy_D_galactose_transferase" reversible="false">

		<notes>

			<html:p>GENE_ASSOCIATION: STM3927</html:p>

			<html:p>PROTEIN_ASSOCIATION: WecF</html:p>

			<html:p>SUBSYSTEM: S_Cell_Envelope_Biosynthesis</html:p>

			<html:p>PROTEIN_CLASS: </html:p>

		</notes>

		<listOfReactants>

			<speciesReference species="M_dtdp4aaddg_c" stoichiometry="1.000000"/>

			<speciesReference species="M_unagamu_c" stoichiometry="1.000000"/>

		</listOfReactants>

		<listOfProducts>

			<speciesReference species="M_dtdp_c" stoichiometry="1.000000"/>

			<speciesReference species="M_h_c" stoichiometry="1.000000"/>

			<speciesReference species="M_unagamuf_c" stoichiometry="1.000000"/>

		</listOfProducts>

	</reaction>

	<reaction id="R_ABTA" name="R_4_aminobutyrate_transaminase" reversible="false">

		<notes>

			<html:p>GENE_ASSOCIATION: STM2792</html:p>

			<html:p>PROTEIN_ASSOCIATION: GabT</html:p>

			<html:p>SUBSYSTEM: S_Arginine_and_Proline_Metabolism</html:p>

			<html:p>PROTEIN_CLASS: 2.6.1.19</html:p>

		</notes>

		<listOfReactants>

			<speciesReference species="M_4abut_c" stoichiometry="1.000000"/>

			<speciesReference species="M_akg_c" stoichiometry="1.000000"/>

		</listOfReactants>

		<listOfProducts>

			<speciesReference species="M_glu_L_c" stoichiometry="1.000000"/>

			<speciesReference species="M_sucsal_c" stoichiometry="1.000000"/>

		</listOfProducts>

	</reaction>

	<reaction id="R_ABUTD" name="R_aminobutyraldehyde_dehydrogenase" reversible="false">

		<notes>

			<html:p>GENE_ASSOCIATION: STM1597</html:p>

			<html:p>PROTEIN_ASSOCIATION: PuuG</html:p>

			<html:p>SUBSYSTEM: S_Arginine_and_Proline_Metabolism</html:p>

			<html:p>PROTEIN_CLASS: 1.2.1.19</html:p>

		</notes>

		<listOfReactants>

			<speciesReference species="M_4abutn_c" stoichiometry="1.000000"/>

			<speciesReference species="M_h2o_c" stoichiometry="1.000000"/>

			<speciesReference species="M_nad_c" stoichiometry="1.000000"/>

		</listOfReactants>

		<listOfProducts>

			<speciesReference species="M_4abut_c" stoichiometry="1.000000"/>

			<speciesReference species="M_h_c" stoichiometry="2.000000"/>

			<speciesReference species="M_nadh_c" stoichiometry="1.000000"/>

		</listOfProducts>

	</reaction>

	<reaction id="R_ACALD" name="R_acetaldehyde_dehydrogenase__acetylating_" reversible="true">

		<notes>

			<html:p>GENE_ASSOCIATION: ( STM1749  or  STM2463 )</html:p>

			<html:p>PROTEIN_ASSOCIATION: ( AdhE ) or ( EutE )</html:p>

			<html:p>SUBSYSTEM: S_Pyruvate_Metabolism</html:p>

			<html:p>PROTEIN_CLASS: 1.2.1.10</html:p>

		</notes>

		<listOfReactants>

			<speciesReference species="M_acald_c" stoichiometry="1.000000"/>

			<speciesReference species="M_coa_c" stoichiometry="1.000000"/>

			<speciesReference species="M_nad_c" stoichiometry="1.000000"/>

		</listOfReactants>

		<listOfProducts>

			<speciesReference species="M_accoa_c" stoichiometry="1.000000"/>

			<speciesReference species="M_h_c" stoichiometry="1.000000"/>

			<speciesReference species="M_nadh_c" stoichiometry="1.000000"/>

		</listOfProducts>

	</reaction>

	<reaction id="R_ACALDt" name="R_acetaldehyde_reversible_transport" reversible="true">

		<notes>

			<html:p>GENE_ASSOCIATION: </html:p>

			<html:p>PROTEIN_ASSOCIATION: </html:p>

			<html:p>SUBSYSTEM: S_Transport</html:p>

			<html:p>PROTEIN_CLASS: </html:p>

		</notes>

		<listOfReactants>

			<speciesReference species="M_acald_e" stoichiometry="1.000000"/>

		</listOfReactants>

		<listOfProducts>

			<speciesReference species="M_acald_c" stoichiometry="1.000000"/>

		</listOfProducts>

	</reaction>

	<reaction id="R_ACBIPGT" name="R_Adenosyl_cobainamide_GTP_transferase" reversible="false">

		<notes>

			<html:p>GENE_ASSOCIATION: STM2018</html:p>

			<html:p>PROTEIN_ASSOCIATION: CobU</html:p>

			<html:p>SUBSYSTEM: S_Cofactor_and_Prosthetic_Group_Biosynthesis</html:p>

			<html:p>PROTEIN_CLASS: </html:p>

		</notes>

		<listOfReactants>

			<speciesReference species="M_adcobap_c" stoichiometry="1.000000"/>

			<speciesReference species="M_gtp_c" stoichiometry="1.000000"/>

			<speciesReference species="M_h_c" stoichiometry="1.000000"/>

		</listOfReactants>

		<listOfProducts>

			<speciesReference species="M_adgcoba_c" stoichiometry="1.000000"/>

			<speciesReference species="M_ppi_c" stoichiometry="1.000000"/>

		</listOfProducts>

	</reaction>

	<reaction id="R_ACCOACr" name="R_acetyl_CoA_carboxylase" reversible="true">

		<notes>

			<html:p>GENE_ASSOCIATION: ( STM0232  and  STM2366  and  STM3379  and  STM3380 )</html:p>

			<html:p>PROTEIN_ASSOCIATION: Acc</html:p>

			<html:p>SUBSYSTEM: S_Membrane_Lipid_Metabolism</html:p>

			<html:p>PROTEIN_CLASS: 6.4.1.2</html:p>

		</notes>

		<listOfReactants>

			<speciesReference species="M_accoa_c" stoichiometry="1.000000"/>

			<speciesReference species="M_atp_c" stoichiometry="1.000000"/>

			<speciesReference species="M_hco3_c" stoichiometry="1.000000"/>

		</listOfReactants>

		<listOfProducts>

			<speciesReference species="M_adp_c" stoichiometry="1.000000"/>

			<speciesReference species="M_h_c" stoichiometry="1.000000"/>

			<speciesReference species="M_malcoa_c" stoichiometry="1.000000"/>

			<speciesReference species="M_pi_c" stoichiometry="1.000000"/>

		</listOfProducts>

	</reaction>

	<reaction id="R_ACCOAL" name="R_acetate_CoA_ligase__ADP_forming_" reversible="false">

		<notes>

			<html:p>GENE_ASSOCIATION: ( STM4275  or  STM0371 )</html:p>

			<html:p>PROTEIN_ASSOCIATION: ( Acs ) or ( PrpE )</html:p>

			<html:p>SUBSYSTEM: S_Alternate_Carbon_Metabolism</html:p>

			<html:p>PROTEIN_CLASS: 6.2.1.13</html:p>

		</notes>

		<listOfReactants>

			<speciesReference species="M_atp_c" stoichiometry="1.000000"/>

			<speciesReference species="M_coa_c" stoichiometry="1.000000"/>

			<speciesReference species="M_ppa_c" stoichiometry="1.000000"/>

		</listOfReactants>

		<listOfProducts>

			<speciesReference species="M_adp_c" stoichiometry="1.000000"/>

			<speciesReference species="M_pi_c" stoichiometry="1.000000"/>

			<speciesReference species="M_ppcoa_c" stoichiometry="1.000000"/>

		</listOfProducts>

	</reaction>

	<reaction id="R_ACGAMT" name="R_UDP_N_acetylglucosamineundecaprenylphosphate_N_acetylglucosamine__1_phosphate_transferase" reversible="false">

		<notes>

			<html:p>GENE_ASSOCIATION: STM3918</html:p>

			<html:p>PROTEIN_ASSOCIATION: WecA</html:p>

			<html:p>SUBSYSTEM: S_Cell_Envelope_Biosynthesis</html:p>

			<html:p>PROTEIN_CLASS: </html:p>

		</notes>

		<listOfReactants>

			<speciesReference species="M_uacgam_c" stoichiometry="1.000000"/>

			<speciesReference species="M_udcpp_c" stoichiometry="1.000000"/>

		</listOfReactants>

		<listOfProducts>

			<speciesReference species="M_ump_c" stoichiometry="1.000000"/>

			<speciesReference species="M_unaga_c" stoichiometry="1.000000"/>

		</listOfProducts>

	</reaction>

	<reaction id="R_ACGApts" name="R_N_Acetyl_D_glucosamine_transport_via_PEPPyr_PTS" reversible="false">

		<notes>

			<html:p>GENE_ASSOCIATION: ( ( STM0685  and  STM2431  and  STM2432 )  or  ( STM2433  and  STM1203  and  STM2431  and  STM2432 ) )</html:p>

			<html:p>PROTEIN_ASSOCIATION: ( NagE and PtsH and PtsI ) or ( Crr and PtsG and PtsH and PtsI )</html:p>

			<html:p>SUBSYSTEM: S_Transport</html:p>

			<html:p>PROTEIN_CLASS: </html:p>

		</notes>

		<listOfReactants>

			<speciesReference species="M_pep_c" stoichiometry="1.000000"/>

			<speciesReference species="M_acgam_e" stoichiometry="1.000000"/>

		</listOfReactants>

		<listOfProducts>

			<speciesReference species="M_acgam6p_c" stoichiometry="1.000000"/>

			<speciesReference species="M_pyr_c" stoichiometry="1.000000"/>

		</listOfProducts>

	</reaction>

	<reaction id="R_ACGK" name="R_acetylglutamate_kinase" reversible="false">

		<notes>

			<html:p>GENE_ASSOCIATION: STM4122</html:p>

			<html:p>PROTEIN_ASSOCIATION: ArgB</html:p>

			<html:p>SUBSYSTEM: S_Arginine_and_Proline_Metabolism</html:p>

			<html:p>PROTEIN_CLASS: 2.7.2.8</html:p>

		</notes>

		<listOfReactants>

			<speciesReference species="M_acglu_c" stoichiometry="1.000000"/>

			<speciesReference species="M_atp_c" stoichiometry="1.000000"/>

		</listOfReactants>

		<listOfProducts>

			<speciesReference species="M_acg5p_c" stoichiometry="1.000000"/>

			<speciesReference species="M_adp_c" stoichiometry="1.000000"/>

		</listOfProducts>

	</reaction>

	<reaction id="R_ACGS" name="R_N_acetylglutamate_synthase" reversible="false">

		<notes>

			<html:p>GENE_ASSOCIATION: STM2992</html:p>

			<html:p>PROTEIN_ASSOCIATION: ArgA</html:p>

			<html:p>SUBSYSTEM: S_Arginine_and_Proline_Metabolism</html:p>

			<html:p>PROTEIN_CLASS: 2.3.1.1</html:p>

		</notes>

		<listOfReactants>

			<speciesReference species="M_accoa_c" stoichiometry="1.000000"/>

			<speciesReference species="M_glu_L_c" stoichiometry="1.000000"/>

		</listOfReactants>

		<listOfProducts>

			<speciesReference species="M_acglu_c" stoichiometry="1.000000"/>

			<speciesReference species="M_coa_c" stoichiometry="1.000000"/>

			<speciesReference species="M_h_c" stoichiometry="1.000000"/>

		</listOfProducts>

	</reaction>

	<reaction id="R_ACHBS" name="R_2_aceto_2_hydroxybutanoate_synthase" reversible="false">

		<notes>

			<html:p>GENE_ASSOCIATION: ( ( STM3795  and  STM3796 )  or  ( STM3901  and  STM3902 )  or  ( STM0116  and  STM0117 ) )</html:p>

			<html:p>PROTEIN_ASSOCIATION: ( IlvB ) or ( IlvG ) or ( IlvH )</html:p>

			<html:p>SUBSYSTEM: S_Valine__leucine__and_isoleucine_metabolism</html:p>

			<html:p>PROTEIN_CLASS: </html:p>

		</notes>

		<listOfReactants>

			<speciesReference species="M_2obut_c" stoichiometry="1.000000"/>

			<speciesReference species="M_h_c" stoichiometry="1.000000"/>

			<speciesReference species="M_pyr_c" stoichiometry="1.000000"/>

		</listOfReactants>

		<listOfProducts>

			<speciesReference species="M_2ahbut_c" stoichiometry="1.000000"/>

			<speciesReference species="M_co2_c" stoichiometry="1.000000"/>

		</listOfProducts>

	</reaction>

	<reaction id="R_ACKr" name="R_acetate_kinase" reversible="true">

		<notes>

			<html:p>GENE_ASSOCIATION: ( STM1883  or  STM2337  or  STM3242 )</html:p>

			<html:p>PROTEIN_ASSOCIATION: ( PurT ) or ( AckA ) or ( TdcD )</html:p>

			<html:p>SUBSYSTEM: S_Pyruvate_metabolism</html:p>

			<html:p>PROTEIN_CLASS: 2.7.2.1</html:p>

		</notes>

		<listOfReactants>

			<speciesReference species="M_ac_c" stoichiometry="1.000000"/>

			<speciesReference species="M_atp_c" stoichiometry="1.000000"/>

		</listOfReactants>

		<listOfProducts>

			<speciesReference species="M_actp_c" stoichiometry="1.000000"/>

			<speciesReference species="M_adp_c" stoichiometry="1.000000"/>

		</listOfProducts>

	</reaction>

	<reaction id="R_ACLS" name="R_acetolactate_synthase__Also_catalyzes_ACHBS_" reversible="false">

		<notes>

			<html:p>GENE_ASSOCIATION: ( ( STM3795  and  STM3796 )  or  ( STM3901  and  STM3902 )  or  ( STM0116  and  STM0117 ) )</html:p>

			<html:p>PROTEIN_ASSOCIATION: ( IlvB ) or ( IlvG ) or ( IlvH )</html:p>

			<html:p>SUBSYSTEM: S_Valine__leucine__and_isoleucine_metabolism</html:p>

			<html:p>PROTEIN_CLASS: </html:p>

		</notes>

		<listOfReactants>

			<speciesReference species="M_h_c" stoichiometry="1.000000"/>

			<speciesReference species="M_pyr_c" stoichiometry="2.000000"/>

		</listOfReactants>

		<listOfProducts>

			<speciesReference species="M_alac_S_c" stoichiometry="1.000000"/>

			<speciesReference species="M_co2_c" stoichiometry="1.000000"/>

		</listOfProducts>

	</reaction>

	<reaction id="R_ACMAMUT" name="R_UDP_N_acetyl_D_mannosaminuronic_acid_transferase" reversible="false">

		<notes>

			<html:p>GENE_ASSOCIATION: STM3929</html:p>

			<html:p>PROTEIN_ASSOCIATION: WecG</html:p>

			<html:p>SUBSYSTEM: S_Cell_Envelope_Biosynthesis</html:p>

			<html:p>PROTEIN_CLASS: </html:p>

		</notes>

		<listOfReactants>

			<speciesReference species="M_uacmamu_c" stoichiometry="1.000000"/>

			<speciesReference species="M_unaga_c" stoichiometry="1.000000"/>

		</listOfReactants>

		<listOfProducts>

			<speciesReference species="M_h_c" stoichiometry="1.000000"/>

			<speciesReference species="M_udp_c" stoichiometry="1.000000"/>

			<speciesReference species="M_unagamu_c" stoichiometry="1.000000"/>

		</listOfProducts>

	</reaction>

	<reaction id="R_ACMANApts" name="R_N_acetyl_D_mannosamine_transport_via_PTS" reversible="false">

		<notes>

			<html:p>GENE_ASSOCIATION: ( STM1830  and  STM1831  and  STM1832  and  STM2431  and  STM2432 )</html:p>

			<html:p>PROTEIN_ASSOCIATION: ( ManX and ManY and ManZ and PtsH and PtsI )</html:p>

			<html:p>SUBSYSTEM: S_Transport</html:p>

			<html:p>PROTEIN_CLASS: </html:p>

		</notes>

		<listOfReactants>

			<speciesReference species="M_pep_c" stoichiometry="1.000000"/>

			<speciesReference species="M_acmana_e" stoichiometry="1.000000"/>

		</listOfReactants>

		<listOfProducts>

			<speciesReference species="M_acmanap_c" stoichiometry="1.000000"/>

			<speciesReference species="M_pyr_c" stoichiometry="1.000000"/>

		</listOfProducts>

	</reaction>

	<reaction id="R_ACMAT1" name="R_Acyl_acyl_carrier_proteinmalonyl_acyl_carrier_protein_C_acyltransferase__decarboxylating_" reversible="false">

		<notes>

			<html:p>GENE_ASSOCIATION: ( STM2378  or  STM1197 )</html:p>

			<html:p>PROTEIN_ASSOCIATION: ( FabB ) or ( FabF )</html:p>

			<html:p>SUBSYSTEM: S_Membrane_Lipid_Metabolism</html:p>

			<html:p>PROTEIN_CLASS: 2.3.1.41</html:p>

		</notes>

		<listOfReactants>

			<speciesReference species="M_acACP_c" stoichiometry="1.000000"/>

			<speciesReference species="M_h_c" stoichiometry="1.000000"/>

			<speciesReference species="M_malACP_c" stoichiometry="1.000000"/>

		</listOfReactants>

		<listOfProducts>

			<speciesReference species="M_ACP_c" stoichiometry="1.000000"/>

			<speciesReference species="M_actACP_c" stoichiometry="1.000000"/>

			<speciesReference species="M_co2_c" stoichiometry="1.000000"/>

		</listOfProducts>

	</reaction>

	<reaction id="R_ACNAMt2" name="R_N_acetylneuraminate_proton_symport" reversible="false">

		<notes>

			<html:p>GENE_ASSOCIATION: STM3338</html:p>

			<html:p>PROTEIN_ASSOCIATION: NanT</html:p>

			<html:p>SUBSYSTEM: S_Transport</html:p>

			<html:p>PROTEIN_CLASS: </html:p>

		</notes>

		<listOfReactants>

			<speciesReference species="M_acnam_e" stoichiometry="1.000000"/>

			<speciesReference species="M_h_e" stoichiometry="1.000000"/>

		</listOfReactants>

		<listOfProducts>

			<speciesReference species="M_acnam_c" stoichiometry="1.000000"/>

			<speciesReference species="M_h_c" stoichiometry="1.000000"/>

		</listOfProducts>

	</reaction>

	<reaction id="R_ACNML" name="R_N_Acetylneuraminate_lyase" reversible="false">

		<notes>

			<html:p>GENE_ASSOCIATION: STM3339</html:p>

			<html:p>PROTEIN_ASSOCIATION: NanA</html:p>

			<html:p>SUBSYSTEM: S_Alternate_Carbon_Metabolism</html:p>

			<html:p>PROTEIN_CLASS: 4.1.3.3</html:p>

		</notes>

		<listOfReactants>

			<speciesReference species="M_acnam_c" stoichiometry="1.000000"/>

		</listOfReactants>

		<listOfProducts>

			<speciesReference species="M_acmana_c" stoichiometry="1.000000"/>

			<speciesReference species="M_pyr_c" stoichiometry="1.000000"/>

		</listOfProducts>

	</reaction>

	<reaction id="R_ACOATA" name="R_Acetyl_CoA_ACP_transacylase" reversible="true">

		<notes>

			<html:p>GENE_ASSOCIATION: STM1193</html:p>

			<html:p>PROTEIN_ASSOCIATION: FabHec</html:p>

			<html:p>SUBSYSTEM: S_Membrane_Lipid_Metabolism</html:p>

			<html:p>PROTEIN_CLASS: 2.3.1.38</html:p>

		</notes>

		<listOfReactants>

			<speciesReference species="M_ACP_c" stoichiometry="1.000000"/>

			<speciesReference species="M_accoa_c" stoichiometry="1.000000"/>

		</listOfReactants>

		<listOfProducts>

			<speciesReference species="M_acACP_c" stoichiometry="1.000000"/>

			<speciesReference species="M_coa_c" stoichiometry="1.000000"/>

		</listOfProducts>

	</reaction>

	<reaction id="R_ACODA" name="R_acetylornithine_deacetylase" reversible="false">

		<notes>

			<html:p>GENE_ASSOCIATION: STM4120</html:p>

			<html:p>PROTEIN_ASSOCIATION: ArgE</html:p>

			<html:p>SUBSYSTEM: S_Arginine_and_Proline_Metabolism</html:p>

			<html:p>PROTEIN_CLASS: 3.5.1.16</html:p>

		</notes>

		<listOfReactants>

			<speciesReference species="M_acorn_c" stoichiometry="1.000000"/>

			<speciesReference species="M_h2o_c" stoichiometry="1.000000"/>

		</listOfReactants>

		<listOfProducts>

			<speciesReference species="M_ac_c" stoichiometry="1.000000"/>

			<speciesReference species="M_orn_L_c" stoichiometry="1.000000"/>

		</listOfProducts>

	</reaction>

	<reaction id="R_ACONTa" name="R_aconitase__half_reaction_A__Citrate_hydro_lyase_" reversible="true">

		<notes>

			<html:p>GENE_ASSOCIATION: ( STM0158  or  STM1712 )</html:p>

			<html:p>PROTEIN_ASSOCIATION: ( AcnB ) or ( AcnA )</html:p>

			<html:p>SUBSYSTEM: S_Citrate_Cycle__TCA_</html:p>

			<html:p>PROTEIN_CLASS: </html:p>

		</notes>

		<listOfReactants>

			<speciesReference species="M_cit_c" stoichiometry="1.000000"/>

		</listOfReactants>

		<listOfProducts>

			<speciesReference species="M_acon_C_c" stoichiometry="1.000000"/>

			<speciesReference species="M_h2o_c" stoichiometry="1.000000"/>

		</listOfProducts>

	</reaction>

	<reaction id="R_ACONTb" name="R_aconitase__half_reaction_B__Isocitrate_hydro_lyase_" reversible="true">

		<notes>

			<html:p>GENE_ASSOCIATION: ( STM1712  or  STM0158 )</html:p>

			<html:p>PROTEIN_ASSOCIATION: ( AcnA ) or ( AcnB )</html:p>

			<html:p>SUBSYSTEM: S_Citrate_Cycle__TCA_</html:p>

			<html:p>PROTEIN_CLASS: </html:p>

		</notes>

		<listOfReactants>

			<speciesReference species="M_acon_C_c" stoichiometry="1.000000"/>

			<speciesReference species="M_h2o_c" stoichiometry="1.000000"/>

		</listOfReactants>

		<listOfProducts>

			<speciesReference species="M_icit_c" stoichiometry="1.000000"/>

		</listOfProducts>

	</reaction>

	<reaction id="R_ACOTA" name="R_acetylornithine_transaminase" reversible="true">

		<notes>

			<html:p>GENE_ASSOCIATION: STM3468</html:p>

			<html:p>PROTEIN_ASSOCIATION: ArgD</html:p>

			<html:p>SUBSYSTEM: S_Arginine_and_Proline_Metabolism</html:p>

			<html:p>PROTEIN_CLASS: 2.6.1.11</html:p>

		</notes>

		<listOfReactants>

			<speciesReference species="M_acorn_c" stoichiometry="1.000000"/>

			<speciesReference species="M_akg_c" stoichiometry="1.000000"/>

		</listOfReactants>

		<listOfProducts>

			<speciesReference species="M_acg5sa_c" stoichiometry="1.000000"/>

			<speciesReference species="M_glu_L_c" stoichiometry="1.000000"/>

		</listOfProducts>

	</reaction>

	<reaction id="R_ACPS1" name="R_acyl_carrier_protein_synthase" reversible="false">

		<notes>

			<html:p>GENE_ASSOCIATION: STM2577</html:p>

			<html:p>PROTEIN_ASSOCIATION: AcpS</html:p>

			<html:p>SUBSYSTEM: S_Cofactor_and_Prosthetic_Group_Biosynthesis</html:p>

			<html:p>PROTEIN_CLASS: 2.7.8.7</html:p>

		</notes>

		<listOfReactants>

			<speciesReference species="M_apoACP_c" stoichiometry="1.000000"/>

			<speciesReference species="M_coa_c" stoichiometry="1.000000"/>

		</listOfReactants>

		<listOfProducts>

			<speciesReference species="M_ACP_c" stoichiometry="1.000000"/>

			<speciesReference species="M_h_c" stoichiometry="1.000000"/>

			<speciesReference species="M_pap_c" stoichiometry="1.000000"/>

		</listOfProducts>

	</reaction>

	<reaction id="R_ACS" name="R_acetyl_CoA_synthetase" reversible="false">

		<notes>

			<html:p>GENE_ASSOCIATION: STM4275</html:p>

			<html:p>PROTEIN_ASSOCIATION: Acs</html:p>

			<html:p>SUBSYSTEM: S_Pyruvate_metabolism</html:p>

			<html:p>PROTEIN_CLASS: 6.2.1.1</html:p>

		</notes>

		<listOfReactants>

			<speciesReference species="M_ac_c" stoichiometry="1.000000"/>

			<speciesReference species="M_atp_c" stoichiometry="1.000000"/>

			<speciesReference species="M_coa_c" stoichiometry="1.000000"/>

		</listOfReactants>

		<listOfProducts>

			<speciesReference species="M_accoa_c" stoichiometry="1.000000"/>

			<speciesReference species="M_amp_c" stoichiometry="1.000000"/>

			<speciesReference species="M_ppi_c" stoichiometry="1.000000"/>

		</listOfProducts>

	</reaction>

	<reaction id="R_ACt4" name="R_acetate_transport_in_via_protonsodium_symport" reversible="false">

		<notes>

			<html:p>GENE_ASSOCIATION: STM4273</html:p>

			<html:p>PROTEIN_ASSOCIATION: ActP</html:p>

			<html:p>SUBSYSTEM: S_Transport</html:p>

			<html:p>PROTEIN_CLASS: </html:p>

		</notes>

		<listOfReactants>

			<speciesReference species="M_ac_e" stoichiometry="1.000000"/>

			<speciesReference species="M_na1_e" stoichiometry="1.000000"/>

		</listOfReactants>

		<listOfProducts>

			<speciesReference species="M_ac_c" stoichiometry="1.000000"/>

			<speciesReference species="M_na1_c" stoichiometry="1.000000"/>

		</listOfProducts>

	</reaction>

	<reaction id="R_ACt6" name="R_acetate_transport_inout_via_proton_symport" reversible="true">

		<notes>

			<html:p>GENE_ASSOCIATION: </html:p>

			<html:p>PROTEIN_ASSOCIATION: </html:p>

			<html:p>SUBSYSTEM: S_Transport</html:p>

			<html:p>PROTEIN_CLASS: </html:p>

		</notes>

		<listOfReactants>

			<speciesReference species="M_ac_e" stoichiometry="1.000000"/>

			<speciesReference species="M_h_e" stoichiometry="1.000000"/>

		</listOfReactants>

		<listOfProducts>

			<speciesReference species="M_ac_c" stoichiometry="1.000000"/>

			<speciesReference species="M_h_c" stoichiometry="1.000000"/>

		</listOfProducts>

	</reaction>

	<reaction id="R_ADA" name="R_Adenosine_deaminase" reversible="false">

		<notes>

			<html:p>GENE_ASSOCIATION: STM1463</html:p>

			<html:p>PROTEIN_ASSOCIATION: Add</html:p>

			<html:p>SUBSYSTEM: S_Nucleotide_Salvage_Pathways</html:p>

			<html:p>PROTEIN_CLASS: 3.5.4.4</html:p>

		</notes>

		<listOfReactants>

			<speciesReference species="M_adn_c" stoichiometry="1.000000"/>

			<speciesReference species="M_h_c" stoichiometry="1.000000"/>

			<speciesReference species="M_h2o_c" stoichiometry="1.000000"/>

		</listOfReactants>

		<listOfProducts>

			<speciesReference species="M_ins_c" stoichiometry="1.000000"/>

			<speciesReference species="M_nh4_c" stoichiometry="1.000000"/>

		</listOfProducts>

	</reaction>

	<reaction id="R_ADCL" name="R_4_aminobenzoate_synthase" reversible="false">

		<notes>

			<html:p>GENE_ASSOCIATION: STM1198</html:p>

			<html:p>PROTEIN_ASSOCIATION: PabC</html:p>

			<html:p>SUBSYSTEM: S_Cofactor_and_Prosthetic_Group_Biosynthesis</html:p>

			<html:p>PROTEIN_CLASS: </html:p>

		</notes>

		<listOfReactants>

			<speciesReference species="M_4adcho_c" stoichiometry="1.000000"/>

		</listOfReactants>

		<listOfProducts>

			<speciesReference species="M_4abz_c" stoichiometry="1.000000"/>

			<speciesReference species="M_h_c" stoichiometry="1.000000"/>

			<speciesReference species="M_pyr_c" stoichiometry="1.000000"/>

		</listOfProducts>

	</reaction>

	<reaction id="R_ADCOBAK" name="R_Adenosyl_cobinamide_kinase" reversible="false">

		<notes>

			<html:p>GENE_ASSOCIATION: STM2018</html:p>

			<html:p>PROTEIN_ASSOCIATION: CobU</html:p>

			<html:p>SUBSYSTEM: S_Cofactor_and_Prosthetic_Group_Biosynthesis</html:p>

			<html:p>PROTEIN_CLASS: </html:p>

		</notes>

		<listOfReactants>

			<speciesReference species="M_adcoba_c" stoichiometry="1.000000"/>

			<speciesReference species="M_atp_c" stoichiometry="1.000000"/>

		</listOfReactants>

		<listOfProducts>

			<speciesReference species="M_adcobap_c" stoichiometry="1.000000"/>

			<speciesReference species="M_adp_c" stoichiometry="1.000000"/>

			<speciesReference species="M_h_c" stoichiometry="1.000000"/>

		</listOfProducts>

	</reaction>

	<reaction id="R_ADCOBHEXS" name="R_adenosylcobyric_acid_synthase" reversible="false">

		<notes>

			<html:p>GENE_ASSOCIATION: STM2019</html:p>

			<html:p>PROTEIN_ASSOCIATION: CbiP</html:p>

			<html:p>SUBSYSTEM: S_Cofactor_and_Prosthetic_Group_Biosynthesis</html:p>

			<html:p>PROTEIN_CLASS: </html:p>

		</notes>

		<listOfReactants>

			<speciesReference species="M_adcobdam_c" stoichiometry="1.000000"/>

			<speciesReference species="M_atp_c" stoichiometry="4.000000"/>

			<speciesReference species="M_gln_L_c" stoichiometry="4.000000"/>

			<speciesReference species="M_h2o_c" stoichiometry="4.000000"/>

		</listOfReactants>

		<listOfProducts>

			<speciesReference species="M_adcobhex_c" stoichiometry="1.000000"/>

			<speciesReference species="M_adp_c" stoichiometry="4.000000"/>

			<speciesReference species="M_glu_L_c" stoichiometry="4.000000"/>

			<speciesReference species="M_h_c" stoichiometry="4.000000"/>

			<speciesReference species="M_pi_c" stoichiometry="4.000000"/>

		</listOfProducts>

	</reaction>

	<reaction id="R_ADCPS2" name="R_adenosylcobinamide_phosphate_synthase" reversible="false">

		<notes>

			<html:p>GENE_ASSOCIATION: STM2034</html:p>

			<html:p>PROTEIN_ASSOCIATION: CbiB</html:p>

			<html:p>SUBSYSTEM: S_Cofactor_and_Prosthetic_Group_Biosynthesis</html:p>

			<html:p>PROTEIN_CLASS: </html:p>

		</notes>

		<listOfReactants>

			<speciesReference species="M_adcobhex_c" stoichiometry="1.000000"/>

			<speciesReference species="M_applp_c" stoichiometry="1.000000"/>

			<speciesReference species="M_atp_c" stoichiometry="1.000000"/>

		</listOfReactants>

		<listOfProducts>

			<speciesReference species="M_adcobap_c" stoichiometry="1.000000"/>

			<speciesReference species="M_adp_c" stoichiometry="1.000000"/>

			<speciesReference species="M_h_c" stoichiometry="1.000000"/>

			<speciesReference species="M_pi_c" stoichiometry="1.000000"/>

		</listOfProducts>

	</reaction>

	<reaction id="R_ADCS" name="R_4_amino_4_deoxychorismate_synthase" reversible="false">

		<notes>

			<html:p>GENE_ASSOCIATION: ( STM3469  and  STM1824 )</html:p>

			<html:p>PROTEIN_ASSOCIATION: ( PabA and PabBec )</html:p>

			<html:p>SUBSYSTEM: S_Cofactor_and_Prosthetic_Group_Biosynthesis</html:p>

			<html:p>PROTEIN_CLASS: </html:p>

		</notes>

		<listOfReactants>

			<speciesReference species="M_chor_c" stoichiometry="1.000000"/>

			<speciesReference species="M_gln_L_c" stoichiometry="1.000000"/>

		</listOfReactants>

		<listOfProducts>

			<speciesReference species="M_4adcho_c" stoichiometry="1.000000"/>

			<speciesReference species="M_glu_L_c" stoichiometry="1.000000"/>

		</listOfProducts>

	</reaction>

	<reaction id="R_ADEt2" name="R_adenine_transport_via_proton_symport__reversible_" reversible="true">

		<notes>

			<html:p>GENE_ASSOCIATION: STM3747</html:p>

			<html:p>PROTEIN_ASSOCIATION: YicE</html:p>

			<html:p>SUBSYSTEM: S_Putative_Transporters</html:p>

			<html:p>PROTEIN_CLASS: </html:p>

		</notes>

		<listOfReactants>

			<speciesReference species="M_ade_e" stoichiometry="1.000000"/>

			<speciesReference species="M_h_e" stoichiometry="1.000000"/>

		</listOfReactants>

		<listOfProducts>

			<speciesReference species="M_ade_c" stoichiometry="1.000000"/>

			<speciesReference species="M_h_c" stoichiometry="1.000000"/>

		</listOfProducts>

	</reaction>

	<reaction id="R_ADK1" name="R_adenylate_kinase" reversible="true">

		<notes>

			<html:p>GENE_ASSOCIATION: STM0488</html:p>

			<html:p>PROTEIN_ASSOCIATION: Adk</html:p>

			<html:p>SUBSYSTEM: S_Nucleotide_Salvage_Pathways</html:p>

			<html:p>PROTEIN_CLASS: 2.7.4.3</html:p>

		</notes>

		<listOfReactants>

			<speciesReference species="M_amp_c" stoichiometry="1.000000"/>

			<speciesReference species="M_atp_c" stoichiometry="1.000000"/>

		</listOfReactants>

		<listOfProducts>

			<speciesReference species="M_adp_c" stoichiometry="2.000000"/>

		</listOfProducts>

	</reaction>

	<reaction id="R_ADK3" name="R_guanylate_kinase__aMPgTP_" reversible="true">

		<notes>

			<html:p>GENE_ASSOCIATION: STM0488</html:p>

			<html:p>PROTEIN_ASSOCIATION: Adk</html:p>

			<html:p>SUBSYSTEM: S_Nucleotide_Salvage_Pathways</html:p>

			<html:p>PROTEIN_CLASS: 2.7.4.8</html:p>

		</notes>

		<listOfReactants>

			<speciesReference species="M_amp_c" stoichiometry="1.000000"/>

			<speciesReference species="M_gtp_c" stoichiometry="1.000000"/>

		</listOfReactants>

		<listOfProducts>

			<speciesReference species="M_adp_c" stoichiometry="1.000000"/>

			<speciesReference species="M_gdp_c" stoichiometry="1.000000"/>

		</listOfProducts>

	</reaction>

	<reaction id="R_ADK4" name="R_adentylate_kinase__ITP_" reversible="true">

		<notes>

			<html:p>GENE_ASSOCIATION: STM0488</html:p>

			<html:p>PROTEIN_ASSOCIATION: Adk</html:p>

			<html:p>SUBSYSTEM: S_Nucleotide_Salvage_Pathways</html:p>

			<html:p>PROTEIN_CLASS: </html:p>

		</notes>

		<listOfReactants>

			<speciesReference species="M_amp_c" stoichiometry="1.000000"/>

			<speciesReference species="M_itp_c" stoichiometry="1.000000"/>

		</listOfReactants>

		<listOfProducts>

			<speciesReference species="M_adp_c" stoichiometry="1.000000"/>

			<speciesReference species="M_idp_c" stoichiometry="1.000000"/>

		</listOfProducts>

	</reaction>

	<reaction id="R_ADMDC" name="R_Adenosylmethionine_decarboxylase" reversible="true">

		<notes>

			<html:p>GENE_ASSOCIATION: STM0165</html:p>

			<html:p>PROTEIN_ASSOCIATION: SpeD</html:p>

			<html:p>SUBSYSTEM: S_Arginine_and_Proline_Metabolism</html:p>

			<html:p>PROTEIN_CLASS: 4.1.1.50</html:p>

		</notes>

		<listOfReactants>

			<speciesReference species="M_amet_c" stoichiometry="1.000000"/>

			<speciesReference species="M_h_c" stoichiometry="1.000000"/>

		</listOfReactants>

		<listOfProducts>

			<speciesReference species="M_ametam_c" stoichiometry="1.000000"/>

			<speciesReference species="M_co2_c" stoichiometry="1.000000"/>

		</listOfProducts>

	</reaction>

	<reaction id="R_ADNCYC" name="R_adenylate_cyclase" reversible="false">

		<notes>

			<html:p>GENE_ASSOCIATION: STM3939</html:p>

			<html:p>PROTEIN_ASSOCIATION: CyaA</html:p>

			<html:p>SUBSYSTEM: S_Nucleotide_Salvage_Pathways</html:p>

			<html:p>PROTEIN_CLASS: 4.6.1.1</html:p>

		</notes>

		<listOfReactants>

			<speciesReference species="M_atp_c" stoichiometry="1.000000"/>

		</listOfReactants>

		<listOfProducts>

			<speciesReference species="M_camp_c" stoichiometry="1.000000"/>

			<speciesReference species="M_ppi_c" stoichiometry="1.000000"/>

		</listOfProducts>

	</reaction>

	<reaction id="R_ADNK1" name="R_adenosine_kinase" reversible="false">

		<notes>

			<html:p>GENE_ASSOCIATION: STM0488</html:p>

			<html:p>PROTEIN_ASSOCIATION: Adk</html:p>

			<html:p>SUBSYSTEM: S_Nucleotide_Salvage_Pathways</html:p>

			<html:p>PROTEIN_CLASS: 2.7.1.20</html:p>

		</notes>

		<listOfReactants>

			<speciesReference species="M_adn_c" stoichiometry="1.000000"/>

			<speciesReference species="M_atp_c" stoichiometry="1.000000"/>

		</listOfReactants>

		<listOfProducts>

			<speciesReference species="M_adp_c" stoichiometry="1.000000"/>

			<speciesReference species="M_amp_c" stoichiometry="1.000000"/>

			<speciesReference species="M_h_c" stoichiometry="1.000000"/>

		</listOfProducts>

	</reaction>

	<reaction id="R_ADNt2" name="R_adenosine_transport_in_via_proton_symport" reversible="false">

		<notes>

			<html:p>GENE_ASSOCIATION: ( STM2421  or  STM3113  or  STM2409 )</html:p>

			<html:p>PROTEIN_ASSOCIATION: ( XapB ) or ( NupG ) or ( NupCec )</html:p>

			<html:p>SUBSYSTEM: S_Transport</html:p>

			<html:p>PROTEIN_CLASS: </html:p>

		</notes>

		<listOfReactants>

			<speciesReference species="M_adn_e" stoichiometry="1.000000"/>

			<speciesReference species="M_h_e" stoichiometry="1.000000"/>

		</listOfReactants>

		<listOfProducts>

			<speciesReference species="M_adn_c" stoichiometry="1.000000"/>

			<speciesReference species="M_h_c" stoichiometry="1.000000"/>

		</listOfProducts>

	</reaction>

	<reaction id="R_ADOCBLS" name="R_Adenosine_GDP_cobinamide__alpha_Ribazole___Cobamide_coenzyme" reversible="false">

		<notes>

			<html:p>GENE_ASSOCIATION: STM2017</html:p>

			<html:p>PROTEIN_ASSOCIATION: CobS</html:p>

			<html:p>SUBSYSTEM: S_Cofactor_and_Prosthetic_Group_Biosynthesis</html:p>

			<html:p>PROTEIN_CLASS: </html:p>

		</notes>

		<listOfReactants>

			<speciesReference species="M_adgcoba_c" stoichiometry="1.000000"/>

			<speciesReference species="M_h_c" stoichiometry="0.500000"/>

			<speciesReference species="M_nad_c" stoichiometry="0.500000"/>

			<speciesReference species="M_rdmbzi_c" stoichiometry="1.000000"/>

		</listOfReactants>

		<listOfProducts>

			<speciesReference species="M_cobamcoa_c" stoichiometry="1.000000"/>

			<speciesReference species="M_gmp_c" stoichiometry="1.000000"/>

			<speciesReference species="M_nadh_c" stoichiometry="0.500000"/>

		</listOfProducts>

	</reaction>

	<reaction id="R_ADPRDP" name="R_ADPribose_diphosphatase" reversible="false">

		<notes>

			<html:p>GENE_ASSOCIATION: ( STM3185  or  STM3494 )</html:p>

			<html:p>PROTEIN_ASSOCIATION: ( NudF ) or ( NudF1 )</html:p>

			<html:p>SUBSYSTEM: S_Nucleotide_Metabolism</html:p>

			<html:p>PROTEIN_CLASS: 3.6.1.13</html:p>

		</notes>

		<listOfReactants>

			<speciesReference species="M_adprib_c" stoichiometry="1.000000"/>

			<speciesReference species="M_h2o_c" stoichiometry="1.000000"/>

		</listOfReactants>

		<listOfProducts>

			<speciesReference species="M_amp_c" stoichiometry="1.000000"/>

			<speciesReference species="M_h_c" stoichiometry="2.000000"/>

			<speciesReference species="M_r5p_c" stoichiometry="1.000000"/>

		</listOfProducts>

	</reaction>

	<reaction id="R_ADPT" name="R_adenine_phosphoribosyltransferase" reversible="false">

		<notes>

			<html:p>GENE_ASSOCIATION: STM0483</html:p>

			<html:p>PROTEIN_ASSOCIATION: Apt</html:p>

			<html:p>SUBSYSTEM: S_Nucleotide_Salvage_Pathways</html:p>

			<html:p>PROTEIN_CLASS: 2.4.2.7</html:p>

		</notes>

		<listOfReactants>

			<speciesReference species="M_ade_c" stoichiometry="1.000000"/>

			<speciesReference species="M_prpp_c" stoichiometry="1.000000"/>

		</listOfReactants>

		<listOfProducts>

			<speciesReference species="M_amp_c" stoichiometry="1.000000"/>

			<speciesReference species="M_ppi_c" stoichiometry="1.000000"/>

		</listOfProducts>

	</reaction>

	<reaction id="R_ADSK" name="R_adenylyl_sulfate_kinase" reversible="false">

		<notes>

			<html:p>GENE_ASSOCIATION: STM2933</html:p>

			<html:p>PROTEIN_ASSOCIATION: CysC</html:p>

			<html:p>SUBSYSTEM: S_Cysteine_Metabolism</html:p>

			<html:p>PROTEIN_CLASS: 2.7.1.25</html:p>

		</notes>

		<listOfReactants>

			<speciesReference species="M_aps_c" stoichiometry="1.000000"/>

			<speciesReference species="M_atp_c" stoichiometry="1.000000"/>

		</listOfReactants>

		<listOfProducts>

			<speciesReference species="M_adp_c" stoichiometry="1.000000"/>

			<speciesReference species="M_h_c" stoichiometry="1.000000"/>

			<speciesReference species="M_paps_c" stoichiometry="1.000000"/>

		</listOfProducts>

	</reaction>

	<reaction id="R_ADSL1r" name="R_adenylsuccinate_lyase" reversible="true">

		<notes>

			<html:p>GENE_ASSOCIATION: STM1232</html:p>

			<html:p>PROTEIN_ASSOCIATION: PurB</html:p>

			<html:p>SUBSYSTEM: S_Purine_and_Pyrimidine_Biosynthesis</html:p>

			<html:p>PROTEIN_CLASS: 4.3.2.2</html:p>

		</notes>

		<listOfReactants>

			<speciesReference species="M_dcamp_c" stoichiometry="1.000000"/>

		</listOfReactants>

		<listOfProducts>

			<speciesReference species="M_amp_c" stoichiometry="1.000000"/>

			<speciesReference species="M_fum_c" stoichiometry="1.000000"/>

		</listOfProducts>

	</reaction>

	<reaction id="R_ADSL2r" name="R_adenylosuccinate_lyase" reversible="true">

		<notes>

			<html:p>GENE_ASSOCIATION: STM1232</html:p>

			<html:p>PROTEIN_ASSOCIATION: PurB</html:p>

			<html:p>SUBSYSTEM: S_Purine_and_Pyrimidine_Biosynthesis</html:p>

			<html:p>PROTEIN_CLASS: 4.3.2.2</html:p>

		</notes>

		<listOfReactants>

			<speciesReference species="M_25aics_c" stoichiometry="1.000000"/>

		</listOfReactants>

		<listOfProducts>

			<speciesReference species="M_aicar_c" stoichiometry="1.000000"/>

			<speciesReference species="M_fum_c" stoichiometry="1.000000"/>

		</listOfProducts>

	</reaction>

	<reaction id="R_ADSS" name="R_adenylosuccinate_synthetase" reversible="false">

		<notes>

			<html:p>GENE_ASSOCIATION: STM4366</html:p>

			<html:p>PROTEIN_ASSOCIATION: PurA</html:p>

			<html:p>SUBSYSTEM: S_Purine_and_Pyrimidine_Biosynthesis</html:p>

			<html:p>PROTEIN_CLASS: 6.3.4.4</html:p>

		</notes>

		<listOfReactants>

			<speciesReference species="M_asp_L_c" stoichiometry="1.000000"/>

			<speciesReference species="M_gtp_c" stoichiometry="1.000000"/>

			<speciesReference species="M_imp_c" stoichiometry="1.000000"/>

		</listOfReactants>

		<listOfProducts>

			<speciesReference species="M_dcamp_c" stoichiometry="1.000000"/>

			<speciesReference species="M_gdp_c" stoichiometry="1.000000"/>

			<speciesReference species="M_h_c" stoichiometry="2.000000"/>

			<speciesReference species="M_pi_c" stoichiometry="1.000000"/>

		</listOfProducts>

	</reaction>

	<reaction id="R_AEPPNabc" name="R_2_Aminoethylphosphonate_transport_via_ABC_system" reversible="false">

		<notes>

			<html:p>GENE_ASSOCIATION: ( STM0429  and  STM0428  and  STM0427  and  STM0426 )</html:p>

			<html:p>PROTEIN_ASSOCIATION: ( PhnS and PhnT and PhnU and PhnV )</html:p>

			<html:p>SUBSYSTEM: S_Transport</html:p>

			<html:p>PROTEIN_CLASS: </html:p>

		</notes>

		<listOfReactants>

			<speciesReference species="M_atp_c" stoichiometry="1.000000"/>

			<speciesReference species="M_h2o_c" stoichiometry="1.000000"/>

			<speciesReference species="M_2aeppn_e" stoichiometry="1.000000"/>

		</listOfReactants>

		<listOfProducts>

			<speciesReference species="M_2aeppn_c" stoichiometry="1.000000"/>

			<speciesReference species="M_adp_c" stoichiometry="1.000000"/>

			<speciesReference species="M_h_c" stoichiometry="1.000000"/>

			<speciesReference species="M_pi_c" stoichiometry="1.000000"/>

		</listOfProducts>

	</reaction>

	<reaction id="R_AGDC" name="R_N_acetylglucosamine_6_phosphate_deacetylase" reversible="false">

		<notes>

			<html:p>GENE_ASSOCIATION: STM0683</html:p>

			<html:p>PROTEIN_ASSOCIATION: NagA</html:p>

			<html:p>SUBSYSTEM: S_Alternate_Carbon_Metabolism</html:p>

			<html:p>PROTEIN_CLASS: 3.5.1.25</html:p>

		</notes>

		<listOfReactants>

			<speciesReference species="M_acgam6p_c" stoichiometry="1.000000"/>

			<speciesReference species="M_h2o_c" stoichiometry="1.000000"/>

		</listOfReactants>

		<listOfProducts>

			<speciesReference species="M_ac_c" stoichiometry="1.000000"/>

			<speciesReference species="M_gam6p_c" stoichiometry="1.000000"/>

		</listOfProducts>

	</reaction>

	<reaction id="R_AGMHE" name="R_ADP_D_glycero_D_manno_heptose_epimerase" reversible="false">

		<notes>

			<html:p>GENE_ASSOCIATION: STM3710</html:p>

			<html:p>PROTEIN_ASSOCIATION: RfaD</html:p>

			<html:p>SUBSYSTEM: S_Cell_Envelope_Biosynthesis</html:p>

			<html:p>PROTEIN_CLASS: 5.1.3.20</html:p>

		</notes>

		<listOfReactants>

			<speciesReference species="M_adphep_D_D_c" stoichiometry="1.000000"/>

		</listOfReactants>

		<listOfProducts>

			<speciesReference species="M_adphep_L_D_c" stoichiometry="1.000000"/>

		</listOfProducts>

	</reaction>

	<reaction id="R_AGMT" name="R_agmatinase" reversible="false">

		<notes>

			<html:p>GENE_ASSOCIATION: STM3078</html:p>

			<html:p>PROTEIN_ASSOCIATION: SpeB</html:p>

			<html:p>SUBSYSTEM: S_Arginine_and_Proline_Metabolism</html:p>

			<html:p>PROTEIN_CLASS: 3.5.3.11</html:p>

		</notes>

		<listOfReactants>

			<speciesReference species="M_agm_c" stoichiometry="1.000000"/>

			<speciesReference species="M_h2o_c" stoichiometry="1.000000"/>

		</listOfReactants>

		<listOfProducts>

			<speciesReference species="M_ptrc_c" stoichiometry="1.000000"/>

			<speciesReference species="M_urea_c" stoichiometry="1.000000"/>

		</listOfProducts>

	</reaction>

	<reaction id="R_AGPR" name="R_N_acetyl_g_glutamyl_phosphate_reductase" reversible="true">

		<notes>

			<html:p>GENE_ASSOCIATION: STM4121</html:p>

			<html:p>PROTEIN_ASSOCIATION: ArgC</html:p>

			<html:p>SUBSYSTEM: S_Arginine_and_Proline_Metabolism</html:p>

			<html:p>PROTEIN_CLASS: 1.2.1.38</html:p>

		</notes>

		<listOfReactants>

			<speciesReference species="M_acg5sa_c" stoichiometry="1.000000"/>

			<speciesReference species="M_nadp_c" stoichiometry="1.000000"/>

			<speciesReference species="M_pi_c" stoichiometry="1.000000"/>

		</listOfReactants>

		<listOfProducts>

			<speciesReference species="M_acg5p_c" stoichiometry="1.000000"/>

			<speciesReference species="M_h_c" stoichiometry="1.000000"/>

			<speciesReference species="M_nadph_c" stoichiometry="1.000000"/>

		</listOfProducts>

	</reaction>

	<reaction id="R_AHAI" name="R_acetohydroxy_acid_isomeroreductase" reversible="false">

		<notes>

			<html:p>GENE_ASSOCIATION: STM3909</html:p>

			<html:p>PROTEIN_ASSOCIATION: IlvCec</html:p>

			<html:p>SUBSYSTEM: S_Valine__leucine__and_isoleucine_metabolism</html:p>

			<html:p>PROTEIN_CLASS: 1.1.1.86</html:p>

		</notes>

		<listOfReactants>

			<speciesReference species="M_alac_S_c" stoichiometry="1.000000"/>

			<speciesReference species="M_h_c" stoichiometry="1.000000"/>

			<speciesReference species="M_nadph_c" stoichiometry="1.000000"/>

		</listOfReactants>

		<listOfProducts>

			<speciesReference species="M_23dhmb_c" stoichiometry="1.000000"/>

			<speciesReference species="M_nadp_c" stoichiometry="1.000000"/>

		</listOfProducts>

	</reaction>

	<reaction id="R_AHCYSNS" name="R_adenosylhomocysteine_nucleosidase" reversible="false">

		<notes>

			<html:p>GENE_ASSOCIATION: STM0207</html:p>

			<html:p>PROTEIN_ASSOCIATION: Mtn</html:p>

			<html:p>SUBSYSTEM: S_Methionine_Metabolism</html:p>

			<html:p>PROTEIN_CLASS: 3.2.2.9</html:p>

		</notes>

		<listOfReactants>

			<speciesReference species="M_ahcys_c" stoichiometry="1.000000"/>

			<speciesReference species="M_h2o_c" stoichiometry="1.000000"/>

		</listOfReactants>

		<listOfProducts>

			<speciesReference species="M_ade_c" stoichiometry="1.000000"/>

			<speciesReference species="M_rhcys_c" stoichiometry="1.000000"/>

		</listOfProducts>

	</reaction>

	<reaction id="R_AICART" name="R_phosphoribosylaminoimidazolecarboxamide_formyltransferase" reversible="true">

		<notes>

			<html:p>GENE_ASSOCIATION: STM4176</html:p>

			<html:p>PROTEIN_ASSOCIATION: PurH</html:p>

			<html:p>SUBSYSTEM: S_Purine_and_Pyrimidine_Biosynthesis</html:p>

			<html:p>PROTEIN_CLASS: 2.1.2.3</html:p>

		</notes>

		<listOfReactants>

			<speciesReference species="M_10fthf_c" stoichiometry="1.000000"/>

			<speciesReference species="M_aicar_c" stoichiometry="1.000000"/>

		</listOfReactants>

		<listOfProducts>

			<speciesReference species="M_fprica_c" stoichiometry="1.000000"/>

			<speciesReference species="M_thf_c" stoichiometry="1.000000"/>

		</listOfProducts>

	</reaction>

	<reaction id="R_AIRC2" name="R_phosphoribosylaminoimidazole_carboxylase" reversible="false">

		<notes>

			<html:p>GENE_ASSOCIATION: STM0533</html:p>

			<html:p>PROTEIN_ASSOCIATION: PurK</html:p>

			<html:p>SUBSYSTEM: S_Purine_and_Pyrimidine_Biosynthesis</html:p>

			<html:p>PROTEIN_CLASS: </html:p>

		</notes>

		<listOfReactants>

			<speciesReference species="M_air_c" stoichiometry="1.000000"/>

			<speciesReference species="M_atp_c" stoichiometry="1.000000"/>

			<speciesReference species="M_hco3_c" stoichiometry="1.000000"/>

		</listOfReactants>

		<listOfProducts>

			<speciesReference species="M_5caiz_c" stoichiometry="1.000000"/>

			<speciesReference species="M_adp_c" stoichiometry="1.000000"/>

			<speciesReference species="M_h_c" stoichiometry="1.000000"/>

			<speciesReference species="M_pi_c" stoichiometry="1.000000"/>

		</listOfProducts>

	</reaction>

	<reaction id="R_AIRC3" name="R_phosphoribosylaminoimidazole_carboxylase__mutase_rxn_" reversible="true">

		<notes>

			<html:p>GENE_ASSOCIATION: STM0534</html:p>

			<html:p>PROTEIN_ASSOCIATION: PurE</html:p>

			<html:p>SUBSYSTEM: S_Purine_and_Pyrimidine_Biosynthesis</html:p>

			<html:p>PROTEIN_CLASS: </html:p>

		</notes>

		<listOfReactants>

			<speciesReference species="M_5aizc_c" stoichiometry="1.000000"/>

		</listOfReactants>

		<listOfProducts>

			<speciesReference species="M_5caiz_c" stoichiometry="1.000000"/>

		</listOfProducts>

	</reaction>

	<reaction id="R_AKGD" name="R_2_oxoglutarate_dehydrogenase" reversible="false">

		<notes>

			<html:p>GENE_ASSOCIATION: ( STM0154  and  STM0736  and  STM0737 )</html:p>

			<html:p>PROTEIN_ASSOCIATION: ( LpdA and SucA and SucBec )</html:p>

			<html:p>SUBSYSTEM: S_Citrate_Cycle__TCA_</html:p>

			<html:p>PROTEIN_CLASS: </html:p>

		</notes>

		<listOfReactants>

			<speciesReference species="M_akg_c" stoichiometry="1.000000"/>

			<speciesReference species="M_coa_c" stoichiometry="1.000000"/>

			<speciesReference species="M_nad_c" stoichiometry="1.000000"/>

		</listOfReactants>

		<listOfProducts>

			<speciesReference species="M_co2_c" stoichiometry="1.000000"/>

			<speciesReference species="M_nadh_c" stoichiometry="1.000000"/>

			<speciesReference species="M_succoa_c" stoichiometry="1.000000"/>

		</listOfProducts>

	</reaction>

	<reaction id="R_AKGt2" name="R_2_oxoglutarate_transport_in_via_proton_symport" reversible="false">

		<notes>

			<html:p>GENE_ASSOCIATION: STM2654</html:p>

			<html:p>PROTEIN_ASSOCIATION: KgtPec</html:p>

			<html:p>SUBSYSTEM: S_Transport</html:p>

			<html:p>PROTEIN_CLASS: </html:p>

		</notes>

		<listOfReactants>

			<speciesReference species="M_akg_e" stoichiometry="1.000000"/>

			<speciesReference species="M_h_e" stoichiometry="1.000000"/>

		</listOfReactants>

		<listOfProducts>

			<speciesReference species="M_akg_c" stoichiometry="1.000000"/>

			<speciesReference species="M_h_c" stoichiometry="1.000000"/>

		</listOfProducts>

	</reaction>

	<reaction id="R_ALAALA" name="R_D_alanine_D_alanine_ligase__reversible_" reversible="true">

		<notes>

			<html:p>GENE_ASSOCIATION: ( STM0130  or  STM0380 )</html:p>

			<html:p>PROTEIN_ASSOCIATION: ( DdlB ) or ( DdlA )</html:p>

			<html:p>SUBSYSTEM: S_Cell_Envelope_Biosynthesis</html:p>

			<html:p>PROTEIN_CLASS: 6.3.2.4</html:p>

		</notes>

		<listOfReactants>

			<speciesReference species="M_ala_D_c" stoichiometry="2.000000"/>

			<speciesReference species="M_atp_c" stoichiometry="1.000000"/>

		</listOfReactants>

		<listOfProducts>

			<speciesReference species="M_adp_c" stoichiometry="1.000000"/>

			<speciesReference species="M_alaala_c" stoichiometry="1.000000"/>

			<speciesReference species="M_h_c" stoichiometry="1.000000"/>

			<speciesReference species="M_pi_c" stoichiometry="1.000000"/>

		</listOfProducts>

	</reaction>

	<reaction id="R_ALAGLUEP" name="R_L_Ala_DL_Glu_epimerase" reversible="true">

		<notes>

			<html:p>GENE_ASSOCIATION: STM1681</html:p>

			<html:p>PROTEIN_ASSOCIATION: YcjG</html:p>

			<html:p>SUBSYSTEM: S_Cell_Envelope_Biosynthesis</html:p>

			<html:p>PROTEIN_CLASS: </html:p>

		</notes>

		<listOfReactants>

			<speciesReference species="M_ala_L_glu_L_c" stoichiometry="1.000000"/>

		</listOfReactants>

		<listOfProducts>

			<speciesReference species="M_ala_L_glu_D_c" stoichiometry="1.000000"/>

		</listOfProducts>

	</reaction>

	<reaction id="R_ALAR" name="R_alanine_racemase" reversible="true">

		<notes>

			<html:p>GENE_ASSOCIATION: ( STM1802  or  STM4247 )</html:p>

			<html:p>PROTEIN_ASSOCIATION: ( DadX ) or ( Alrec )</html:p>

			<html:p>SUBSYSTEM: S_Alanine_and_Aspartate_Metabolism</html:p>

			<html:p>PROTEIN_CLASS: 5.1.1.1</html:p>

		</notes>

		<listOfReactants>

			<speciesReference species="M_ala_L_c" stoichiometry="1.000000"/>

		</listOfReactants>

		<listOfProducts>

			<speciesReference species="M_ala_D_c" stoichiometry="1.000000"/>

		</listOfProducts>

	</reaction>

	<reaction id="R_ALATA_D2" name="R_D_alanine_transaminase" reversible="false">

		<notes>

			<html:p>GENE_ASSOCIATION: STM2555</html:p>

			<html:p>PROTEIN_ASSOCIATION: GlyA</html:p>

			<html:p>SUBSYSTEM: S_Cofactor_and_Prosthetic_Group_Biosynthesis</html:p>

			<html:p>PROTEIN_CLASS: </html:p>

		</notes>

		<listOfReactants>

			<speciesReference species="M_ala_D_c" stoichiometry="1.000000"/>

			<speciesReference species="M_pydx5p_c" stoichiometry="1.000000"/>

		</listOfReactants>

		<listOfProducts>

			<speciesReference species="M_pyam5p_c" stoichiometry="1.000000"/>

			<speciesReference species="M_pyr_c" stoichiometry="1.000000"/>

		</listOfProducts>

	</reaction>

	<reaction id="R_ALATA_L" name="R_L_alanine_transaminase" reversible="true">

		<notes>

			<html:p>GENE_ASSOCIATION: </html:p>

			<html:p>PROTEIN_ASSOCIATION: </html:p>

			<html:p>SUBSYSTEM: S_Alanine_and_Aspartate_Metabolism</html:p>

			<html:p>PROTEIN_CLASS: 2.6.1.2</html:p>

		</notes>

		<listOfReactants>

			<speciesReference species="M_akg_c" stoichiometry="1.000000"/>

			<speciesReference species="M_ala_L_c" stoichiometry="1.000000"/>

		</listOfReactants>

		<listOfProducts>

			<speciesReference species="M_glu_L_c" stoichiometry="1.000000"/>

			<speciesReference species="M_pyr_c" stoichiometry="1.000000"/>

		</listOfProducts>

	</reaction>

	<reaction id="R_ALATA_L2" name="R_alanine_transaminase" reversible="false">

		<notes>

			<html:p>GENE_ASSOCIATION: STM2555</html:p>

			<html:p>PROTEIN_ASSOCIATION: GlyA</html:p>

			<html:p>SUBSYSTEM: S_Cofactor_and_Prosthetic_Group_Biosynthesis</html:p>

			<html:p>PROTEIN_CLASS: 2.6.1.30</html:p>

		</notes>

		<listOfReactants>

			<speciesReference species="M_ala_L_c" stoichiometry="1.000000"/>

			<speciesReference species="M_pydx5p_c" stoichiometry="1.000000"/>

		</listOfReactants>

		<listOfProducts>

			<speciesReference species="M_pyam5p_c" stoichiometry="1.000000"/>

			<speciesReference species="M_pyr_c" stoichiometry="1.000000"/>

		</listOfProducts>

	</reaction>

	<reaction id="R_ALATRS" name="R_Alanyl_tRNA_synthetase" reversible="false">

		<notes>

			<html:p>GENE_ASSOCIATION: STM2827</html:p>

			<html:p>PROTEIN_ASSOCIATION: AlaS</html:p>

			<html:p>SUBSYSTEM: S_Alanine_and_Aspartate_Metabolism</html:p>

			<html:p>PROTEIN_CLASS: 6.1.1.7</html:p>

		</notes>

		<listOfReactants>

			<speciesReference species="M_ala_L_c" stoichiometry="1.000000"/>

			<speciesReference species="M_atp_c" stoichiometry="1.000000"/>

			<speciesReference species="M_trnaala_c" stoichiometry="1.000000"/>

		</listOfReactants>

		<listOfProducts>

			<speciesReference species="M_alatrna_c" stoichiometry="1.000000"/>

			<speciesReference species="M_amp_c" stoichiometry="1.000000"/>

			<speciesReference species="M_ppi_c" stoichiometry="1.000000"/>

		</listOfProducts>

	</reaction>

	<reaction id="R_ALA_Dt2" name="R_D_alanine_transport_in_via_proton_symport" reversible="false">

		<notes>

			<html:p>GENE_ASSOCIATION: STM4398</html:p>

			<html:p>PROTEIN_ASSOCIATION: CycAec</html:p>

			<html:p>SUBSYSTEM: S_Transport</html:p>

			<html:p>PROTEIN_CLASS: </html:p>

		</notes>

		<listOfReactants>

			<speciesReference species="M_ala_D_e" stoichiometry="1.000000"/>

			<speciesReference species="M_h_e" stoichiometry="1.000000"/>

		</listOfReactants>

		<listOfProducts>

			<speciesReference species="M_ala_D_c" stoichiometry="1.000000"/>

			<speciesReference species="M_h_c" stoichiometry="1.000000"/>

		</listOfProducts>

	</reaction>

	<reaction id="R_ALAabc" name="R_L_alanine_transport_via_ABC_system" reversible="false">

		<notes>

			<html:p>GENE_ASSOCIATION: ( STM3560  and  STM3561  and  STM3563  and  STM3567  and  STM3562 )</html:p>

			<html:p>PROTEIN_ASSOCIATION: ( LivF and LivG and LivH and LivJ and LivM )</html:p>

			<html:p>SUBSYSTEM: S_Transport</html:p>

			<html:p>PROTEIN_CLASS: </html:p>

		</notes>

		<listOfReactants>

			<speciesReference species="M_atp_c" stoichiometry="1.000000"/>

			<speciesReference species="M_h2o_c" stoichiometry="1.000000"/>

			<speciesReference species="M_ala_L_e" stoichiometry="1.000000"/>

		</listOfReactants>

		<listOfProducts>

			<speciesReference species="M_adp_c" stoichiometry="1.000000"/>

			<speciesReference species="M_ala_L_c" stoichiometry="1.000000"/>

			<speciesReference species="M_h_c" stoichiometry="1.000000"/>

			<speciesReference species="M_pi_c" stoichiometry="1.000000"/>

		</listOfProducts>

	</reaction>

	<reaction id="R_ALAt2" name="R_L_alanine_transport_in_via_proton_symport" reversible="false">

		<notes>

			<html:p>GENE_ASSOCIATION: STM4398</html:p>

			<html:p>PROTEIN_ASSOCIATION: CycAec</html:p>

			<html:p>SUBSYSTEM: S_Transport</html:p>

			<html:p>PROTEIN_CLASS: </html:p>

		</notes>

		<listOfReactants>

			<speciesReference species="M_ala_L_e" stoichiometry="1.000000"/>

			<speciesReference species="M_h_e" stoichiometry="1.000000"/>

		</listOfReactants>

		<listOfProducts>

			<speciesReference species="M_ala_L_c" stoichiometry="1.000000"/>

			<speciesReference species="M_h_c" stoichiometry="1.000000"/>

		</listOfProducts>

	</reaction>

	<reaction id="R_ALCD2x" name="R_alcohol_dehydrogenase__ethanol_NAD_" reversible="true">

		<notes>

			<html:p>GENE_ASSOCIATION: ( STM1749  or  STM2461  or  STM1567 )</html:p>

			<html:p>PROTEIN_ASSOCIATION: ( AdhE ) or ( EutG ) or ( AdhP )</html:p>

			<html:p>SUBSYSTEM: S_Pyruvate_Metabolism</html:p>

			<html:p>PROTEIN_CLASS: 1.1.1.1</html:p>

		</notes>

		<listOfReactants>

			<speciesReference species="M_etoh_c" stoichiometry="1.000000"/>

			<speciesReference species="M_nad_c" stoichiometry="1.000000"/>

		</listOfReactants>

		<listOfProducts>

			<speciesReference species="M_acald_c" stoichiometry="1.000000"/>

			<speciesReference species="M_h_c" stoichiometry="1.000000"/>

			<speciesReference species="M_nadh_c" stoichiometry="1.000000"/>

		</listOfProducts>

	</reaction>

	<reaction id="R_ALCD2z" name="R_alcohol_dehydrogenase__propanol_NAD_" reversible="false">

		<notes>

			<html:p>GENE_ASSOCIATION: STM2052</html:p>

			<html:p>PROTEIN_ASSOCIATION: PduQ</html:p>

			<html:p>SUBSYSTEM: S_Alternate_Carbon_Metabolism</html:p>

			<html:p>PROTEIN_CLASS: 1.1.1.1</html:p>

		</notes>

		<listOfReactants>

			<speciesReference species="M_h_c" stoichiometry="1.000000"/>

			<speciesReference species="M_nadh_c" stoichiometry="1.000000"/>

			<speciesReference species="M_ppal_c" stoichiometry="1.000000"/>

		</listOfReactants>

		<listOfProducts>

			<speciesReference species="M_nad_c" stoichiometry="1.000000"/>

			<speciesReference species="M_ppoh_c" stoichiometry="1.000000"/>

		</listOfProducts>

	</reaction>

	<reaction id="R_ALDD2y" name="R_aldehyde_dehydrogenase__acetaldehyde__NADP_" reversible="false">

		<notes>

			<html:p>GENE_ASSOCIATION: STM3680</html:p>

			<html:p>PROTEIN_ASSOCIATION: AldB</html:p>

			<html:p>SUBSYSTEM: S_Pyruvate_Metabolism</html:p>

			<html:p>PROTEIN_CLASS: 1.2.1.4</html:p>

		</notes>

		<listOfReactants>

			<speciesReference species="M_acald_c" stoichiometry="1.000000"/>

			<speciesReference species="M_h2o_c" stoichiometry="1.000000"/>

			<speciesReference species="M_nadp_c" stoichiometry="1.000000"/>

		</listOfReactants>

		<listOfProducts>

			<speciesReference species="M_ac_c" stoichiometry="1.000000"/>

			<speciesReference species="M_h_c" stoichiometry="2.000000"/>

			<speciesReference species="M_nadph_c" stoichiometry="1.000000"/>

		</listOfProducts>

	</reaction>

	<reaction id="R_ALLTAMH" name="R_allantoate_amidohydrolase" reversible="false">

		<notes>

			<html:p>GENE_ASSOCIATION: STM0527</html:p>

			<html:p>PROTEIN_ASSOCIATION: AllC</html:p>

			<html:p>SUBSYSTEM: S_Nitrogen</html:p>

			<html:p>PROTEIN_CLASS: </html:p>

		</notes>

		<listOfReactants>

			<speciesReference species="M_alltt_c" stoichiometry="1.000000"/>

			<speciesReference species="M_h_c" stoichiometry="2.000000"/>

			<speciesReference species="M_h2o_c" stoichiometry="2.000000"/>

		</listOfReactants>

		<listOfProducts>

			<speciesReference species="M_co2_c" stoichiometry="1.000000"/>

			<speciesReference species="M_nh4_c" stoichiometry="2.000000"/>

			<speciesReference species="M_urdglyc_c" stoichiometry="1.000000"/>

		</listOfProducts>

	</reaction>

	<reaction id="R_ALLTN" name="R_allantoinase" reversible="false">

		<notes>

			<html:p>GENE_ASSOCIATION: STM0523</html:p>

			<html:p>PROTEIN_ASSOCIATION: AllB</html:p>

			<html:p>SUBSYSTEM: S_Nitrogen</html:p>

			<html:p>PROTEIN_CLASS: 3.5.2.5</html:p>

		</notes>

		<listOfReactants>

			<speciesReference species="M_alltn_c" stoichiometry="1.000000"/>

			<speciesReference species="M_h2o_c" stoichiometry="1.000000"/>

		</listOfReactants>

		<listOfProducts>

			<speciesReference species="M_alltt_c" stoichiometry="1.000000"/>

			<speciesReference species="M_h_c" stoichiometry="1.000000"/>

		</listOfProducts>

	</reaction>

	<reaction id="R_ALLTNt6" name="R_allantoin_transport_inout_via_proton_symport" reversible="true">

		<notes>

			<html:p>GENE_ASSOCIATION: STM0522</html:p>

			<html:p>PROTEIN_ASSOCIATION: AllP</html:p>

			<html:p>SUBSYSTEM: S_Nitrogen</html:p>

			<html:p>PROTEIN_CLASS: </html:p>

		</notes>

		<listOfReactants>

			<speciesReference species="M_alltn_e" stoichiometry="1.000000"/>

			<speciesReference species="M_h_e" stoichiometry="1.000000"/>

		</listOfReactants>

		<listOfProducts>

			<speciesReference species="M_alltn_c" stoichiometry="1.000000"/>

			<speciesReference species="M_h_c" stoichiometry="1.000000"/>

		</listOfProducts>

	</reaction>

	<reaction id="R_AMALT1" name="R_Amylomaltase__maltotriose_" reversible="false">

		<notes>

			<html:p>GENE_ASSOCIATION: STM3513</html:p>

			<html:p>PROTEIN_ASSOCIATION: MalQ</html:p>

			<html:p>SUBSYSTEM: S_Alternate_Carbon_Metabolism</html:p>

			<html:p>PROTEIN_CLASS: 2.4.1.25</html:p>

		</notes>

		<listOfReactants>

			<speciesReference species="M_malt_c" stoichiometry="1.000000"/>

			<speciesReference species="M_malttr_c" stoichiometry="1.000000"/>

		</listOfReactants>

		<listOfProducts>

			<speciesReference species="M_glc_D_c" stoichiometry="1.000000"/>

			<speciesReference species="M_maltttr_c" stoichiometry="1.000000"/>

		</listOfProducts>

	</reaction>

	<reaction id="R_AMALT2" name="R_Amylomaltase__maltotetraose_" reversible="false">

		<notes>

			<html:p>GENE_ASSOCIATION: STM3513</html:p>

			<html:p>PROTEIN_ASSOCIATION: MalQ</html:p>

			<html:p>SUBSYSTEM: S_Alternate_Carbon_Metabolism</html:p>

			<html:p>PROTEIN_CLASS: 2.4.1.25</html:p>

		</notes>

		<listOfReactants>

			<speciesReference species="M_malt_c" stoichiometry="1.000000"/>

			<speciesReference species="M_maltttr_c" stoichiometry="1.000000"/>

		</listOfReactants>

		<listOfProducts>

			<speciesReference species="M_glc_D_c" stoichiometry="1.000000"/>

			<speciesReference species="M_maltpt_c" stoichiometry="1.000000"/>

		</listOfProducts>

	</reaction>

	<reaction id="R_AMALT3" name="R_Amylomaltase__maltopentaose_" reversible="false">

		<notes>

			<html:p>GENE_ASSOCIATION: STM3513</html:p>

			<html:p>PROTEIN_ASSOCIATION: MalQ</html:p>

			<html:p>SUBSYSTEM: S_Alternate_Carbon_Metabolism</html:p>

			<html:p>PROTEIN_CLASS: 2.4.1.25</html:p>

		</notes>

		<listOfReactants>

			<speciesReference species="M_malt_c" stoichiometry="1.000000"/>

			<speciesReference species="M_maltpt_c" stoichiometry="1.000000"/>

		</listOfReactants>

		<listOfProducts>

			<speciesReference species="M_glc_D_c" stoichiometry="1.000000"/>

			<speciesReference species="M_malthx_c" stoichiometry="1.000000"/>

		</listOfProducts>

	</reaction>

	<reaction id="R_AMALT4" name="R_Amylomaltase__maltohexaose_" reversible="false">

		<notes>

			<html:p>GENE_ASSOCIATION: STM3513</html:p>

			<html:p>PROTEIN_ASSOCIATION: MalQ</html:p>

			<html:p>SUBSYSTEM: S_Alternate_Carbon_Metabolism</html:p>

			<html:p>PROTEIN_CLASS: 2.4.1.25</html:p>

		</notes>

		<listOfReactants>

			<speciesReference species="M_malt_c" stoichiometry="1.000000"/>

			<speciesReference species="M_malthx_c" stoichiometry="1.000000"/>

		</listOfReactants>

		<listOfProducts>

			<speciesReference species="M_glc_D_c" stoichiometry="1.000000"/>

			<speciesReference species="M_malthp_c" stoichiometry="1.000000"/>

		</listOfProducts>

	</reaction>

	<reaction id="R_AMANAPEr" name="R_N_acetylmannosamine_6_phosphate_epimerase" reversible="true">

		<notes>

			<html:p>GENE_ASSOCIATION: STM3337</html:p>

			<html:p>PROTEIN_ASSOCIATION: NanE</html:p>

			<html:p>SUBSYSTEM: S_Putative</html:p>

			<html:p>PROTEIN_CLASS: </html:p>

		</notes>

		<listOfReactants>

			<speciesReference species="M_acmanap_c" stoichiometry="1.000000"/>

		</listOfReactants>

		<listOfProducts>

			<speciesReference species="M_acgam6p_c" stoichiometry="1.000000"/>

		</listOfProducts>

	</reaction>

	<reaction id="R_AMANK" name="R_N_acetyl_D_mannosamine_kinase" reversible="false">

		<notes>

			<html:p>GENE_ASSOCIATION: STM3336</html:p>

			<html:p>PROTEIN_ASSOCIATION: NanK</html:p>

			<html:p>SUBSYSTEM: S_Putative</html:p>

			<html:p>PROTEIN_CLASS: 2.7.1.60</html:p>

		</notes>

		<listOfReactants>

			<speciesReference species="M_acmana_c" stoichiometry="1.000000"/>

			<speciesReference species="M_atp_c" stoichiometry="1.000000"/>

		</listOfReactants>

		<listOfProducts>

			<speciesReference species="M_acmanap_c" stoichiometry="1.000000"/>

			<speciesReference species="M_adp_c" stoichiometry="1.000000"/>

			<speciesReference species="M_h_c" stoichiometry="1.000000"/>

		</listOfProducts>

	</reaction>

	<reaction id="R_AMAOT" name="R_adenosylmethionine_8_amino_7_oxononanoate_transaminase" reversible="true">

		<notes>

			<html:p>GENE_ASSOCIATION: STM0793</html:p>

			<html:p>PROTEIN_ASSOCIATION: BioAec</html:p>

			<html:p>SUBSYSTEM: S_Cofactor_and_Prosthetic_Group_Biosynthesis</html:p>

			<html:p>PROTEIN_CLASS: 2.6.1.62</html:p>

		</notes>

		<listOfReactants>

			<speciesReference species="M_8aonn_c" stoichiometry="1.000000"/>

			<speciesReference species="M_amet_c" stoichiometry="1.000000"/>

		</listOfReactants>

		<listOfProducts>

			<speciesReference species="M_amob_c" stoichiometry="1.000000"/>

			<speciesReference species="M_dann_c" stoichiometry="1.000000"/>

		</listOfProducts>

	</reaction>

	<reaction id="R_AMMQT8_2" name="R_S_adenosylmethione2_demethylmenaquinone_methyltransferase" reversible="false">

		<notes>

			<html:p>GENE_ASSOCIATION: STM3970</html:p>

			<html:p>PROTEIN_ASSOCIATION: UbiE</html:p>

			<html:p>SUBSYSTEM: S_Cofactor_and_Prosthetic_Group_Biosynthesis</html:p>

			<html:p>PROTEIN_CLASS: </html:p>

		</notes>

		<listOfReactants>

			<speciesReference species="M_2dmmq8_c" stoichiometry="1.000000"/>

			<speciesReference species="M_amet_c" stoichiometry="1.000000"/>

		</listOfReactants>

		<listOfProducts>

			<speciesReference species="M_ahcys_c" stoichiometry="1.000000"/>

			<speciesReference species="M_h_c" stoichiometry="1.000000"/>

			<speciesReference species="M_mqn8_c" stoichiometry="1.000000"/>

		</listOfProducts>

	</reaction>

	<reaction id="R_AMPCLNt" name="R_ampicillin_efflux_transport" reversible="false">

		<notes>

			<html:p>GENE_ASSOCIATION: ( STM0476  and  STM0475  and  STM3186 )</html:p>

			<html:p>PROTEIN_ASSOCIATION: ( AcrA and AcrB and TolC )</html:p>

			<html:p>SUBSYSTEM: S_Transport</html:p>

			<html:p>PROTEIN_CLASS: </html:p>

		</notes>

		<listOfReactants>

			<speciesReference species="M_ampcln_c" stoichiometry="1.000000"/>

			<speciesReference species="M_h_e" stoichiometry="1.000000"/>

		</listOfReactants>

		<listOfProducts>

			<speciesReference species="M_h_c" stoichiometry="1.000000"/>

			<speciesReference species="M_ampcln_e" stoichiometry="1.000000"/>

		</listOfProducts>

	</reaction>

	<reaction id="R_AMPMS" name="R_4_amino_2_methyl_5_phosphomethylpyrimidine_synthetase" reversible="false">

		<notes>

			<html:p>GENE_ASSOCIATION: STM4164</html:p>

			<html:p>PROTEIN_ASSOCIATION: ThiC</html:p>

			<html:p>SUBSYSTEM: S_Cofactor_and_Prosthetic_Group_Biosynthesis</html:p>

			<html:p>PROTEIN_CLASS: </html:p>

		</notes>

		<listOfReactants>

			<speciesReference species="M_air_c" stoichiometry="1.000000"/>

			<speciesReference species="M_h2o_c" stoichiometry="1.000000"/>

		</listOfReactants>

		<listOfProducts>

			<speciesReference species="M_4ampm_c" stoichiometry="1.000000"/>

			<speciesReference species="M_for_c" stoichiometry="2.000000"/>

			<speciesReference species="M_h_c" stoichiometry="4.000000"/>

		</listOfProducts>

	</reaction>

	<reaction id="R_AMPN" name="R_AMP_nucleosidase" reversible="false">

		<notes>

			<html:p>GENE_ASSOCIATION: STM2009</html:p>

			<html:p>PROTEIN_ASSOCIATION: Amn</html:p>

			<html:p>SUBSYSTEM: S_Nucleotide_Salvage_Pathways</html:p>

			<html:p>PROTEIN_CLASS: 3.2.2.4</html:p>

		</notes>

		<listOfReactants>

			<speciesReference species="M_amp_c" stoichiometry="1.000000"/>

			<speciesReference species="M_h2o_c" stoichiometry="1.000000"/>

		</listOfReactants>

		<listOfProducts>

			<speciesReference species="M_ade_c" stoichiometry="1.000000"/>

			<speciesReference species="M_r5p_c" stoichiometry="1.000000"/>

		</listOfProducts>

	</reaction>

	<reaction id="R_ANPRT" name="R_anthranilate_phosphoribosyltransferase" reversible="false">

		<notes>

			<html:p>GENE_ASSOCIATION: STM1724</html:p>

			<html:p>PROTEIN_ASSOCIATION: TrpDec</html:p>

			<html:p>SUBSYSTEM: S_Tyrosine__Tryptophan__and_Phenylalanine_Metabolism</html:p>

			<html:p>PROTEIN_CLASS: 2.4.2.18</html:p>

		</notes>

		<listOfReactants>

			<speciesReference species="M_anth_c" stoichiometry="1.000000"/>

			<speciesReference species="M_prpp_c" stoichiometry="1.000000"/>

		</listOfReactants>

		<listOfProducts>

			<speciesReference species="M_ppi_c" stoichiometry="1.000000"/>

			<speciesReference species="M_pran_c" stoichiometry="1.000000"/>

		</listOfProducts>

	</reaction>

	<reaction id="R_ANS1" name="R_anthranilate_synthase" reversible="false">

		<notes>

			<html:p>GENE_ASSOCIATION: ( STM1724  and  STM1723 )</html:p>

			<html:p>PROTEIN_ASSOCIATION: ( TrpDec and TrpEec )</html:p>

			<html:p>SUBSYSTEM: S_Tyrosine__Tryptophan__and_Phenylalanine_Metabolism</html:p>

			<html:p>PROTEIN_CLASS: 4.1.3.27</html:p>

		</notes>

		<listOfReactants>

			<speciesReference species="M_chor_c" stoichiometry="1.000000"/>

			<speciesReference species="M_gln_L_c" stoichiometry="1.000000"/>

		</listOfReactants>

		<listOfProducts>

			<speciesReference species="M_anth_c" stoichiometry="1.000000"/>

			<speciesReference species="M_glu_L_c" stoichiometry="1.000000"/>

			<speciesReference species="M_h_c" stoichiometry="1.000000"/>

			<speciesReference species="M_pyr_c" stoichiometry="1.000000"/>

		</listOfProducts>

	</reaction>

	<reaction id="R_AOXS" name="R_8_amino_7_oxononanoate_synthase" reversible="true">

		<notes>

			<html:p>GENE_ASSOCIATION: STM0795</html:p>

			<html:p>PROTEIN_ASSOCIATION: BioF</html:p>

			<html:p>SUBSYSTEM: S_Cofactor_and_Prosthetic_Group_Biosynthesis</html:p>

			<html:p>PROTEIN_CLASS: 2.3.1.47</html:p>

		</notes>

		<listOfReactants>

			<speciesReference species="M_ala_L_c" stoichiometry="1.000000"/>

			<speciesReference species="M_h_c" stoichiometry="1.000000"/>

			<speciesReference species="M_pmcoa_c" stoichiometry="1.000000"/>

		</listOfReactants>

		<listOfProducts>

			<speciesReference species="M_8aonn_c" stoichiometry="1.000000"/>

			<speciesReference species="M_co2_c" stoichiometry="1.000000"/>

			<speciesReference species="M_coa_c" stoichiometry="1.000000"/>

		</listOfProducts>

	</reaction>

	<reaction id="R_AP4AH" name="R_bis_5__nucleosyl__tetraphosphatase" reversible="false">

		<notes>

			<html:p>GENE_ASSOCIATION: STM0088</html:p>

			<html:p>PROTEIN_ASSOCIATION: ApaH</html:p>

			<html:p>SUBSYSTEM: S_Nucleotide_Salvage_Pathways</html:p>

			<html:p>PROTEIN_CLASS: 3.6.1.41</html:p>

		</notes>

		<listOfReactants>

			<speciesReference species="M_ap4a_c" stoichiometry="1.000000"/>

			<speciesReference species="M_h2o_c" stoichiometry="1.000000"/>

		</listOfReactants>

		<listOfProducts>

			<speciesReference species="M_adp_c" stoichiometry="2.000000"/>

			<speciesReference species="M_h_c" stoichiometry="2.000000"/>

		</listOfProducts>

	</reaction>

	<reaction id="R_AP5AH" name="R_Ap5A_hydrolase" reversible="false">

		<notes>

			<html:p>GENE_ASSOCIATION: STM0088</html:p>

			<html:p>PROTEIN_ASSOCIATION: ApaH</html:p>

			<html:p>SUBSYSTEM: S_Nucleotide_Salvage_Pathways</html:p>

			<html:p>PROTEIN_CLASS: </html:p>

		</notes>

		<listOfReactants>

			<speciesReference species="M_ap5a_c" stoichiometry="1.000000"/>

			<speciesReference species="M_h2o_c" stoichiometry="1.000000"/>

		</listOfReactants>

		<listOfProducts>

			<speciesReference species="M_adp_c" stoichiometry="1.000000"/>

			<speciesReference species="M_atp_c" stoichiometry="1.000000"/>

			<speciesReference species="M_h_c" stoichiometry="2.000000"/>

		</listOfProducts>

	</reaction>

	<reaction id="R_APRAUR" name="R_5_amino_6__5_phosphoribosylamino_uracil_reductase" reversible="false">

		<notes>

			<html:p>GENE_ASSOCIATION: STM0416</html:p>

			<html:p>PROTEIN_ASSOCIATION: RibD</html:p>

			<html:p>SUBSYSTEM: S_Cofactor_and_Prosthetic_Group_Biosynthesis</html:p>

			<html:p>PROTEIN_CLASS: 1.1.1.193</html:p>

		</notes>

		<listOfReactants>

			<speciesReference species="M_5apru_c" stoichiometry="1.000000"/>

			<speciesReference species="M_h_c" stoichiometry="1.000000"/>

			<speciesReference species="M_nadph_c" stoichiometry="1.000000"/>

		</listOfReactants>

		<listOfProducts>

			<speciesReference species="M_5aprbu_c" stoichiometry="1.000000"/>

			<speciesReference species="M_nadp_c" stoichiometry="1.000000"/>

		</listOfProducts>

	</reaction>

	<reaction id="R_ARAI" name="R_L_arabinose_isomerase" reversible="true">

		<notes>

			<html:p>GENE_ASSOCIATION: STM0102</html:p>

			<html:p>PROTEIN_ASSOCIATION: AraA</html:p>

			<html:p>SUBSYSTEM: S_Alternate_Carbon_Metabolism</html:p>

			<html:p>PROTEIN_CLASS: 5.3.1.4</html:p>

		</notes>

		<listOfReactants>

			<speciesReference species="M_arab_L_c" stoichiometry="1.000000"/>

		</listOfReactants>

		<listOfProducts>

			<speciesReference species="M_rbl_L_c" stoichiometry="1.000000"/>

		</listOfProducts>

	</reaction>

	<reaction id="R_ARBt2" name="R_L_arabinose_transport_via_proton_symport" reversible="true">

		<notes>

			<html:p>GENE_ASSOCIATION: STM3016</html:p>

			<html:p>PROTEIN_ASSOCIATION: AraE</html:p>

			<html:p>SUBSYSTEM: S_Transport</html:p>

			<html:p>PROTEIN_CLASS: </html:p>

		</notes>

		<listOfReactants>

			<speciesReference species="M_arab_L_e" stoichiometry="1.000000"/>

			<speciesReference species="M_h_e" stoichiometry="1.000000"/>

		</listOfReactants>

		<listOfProducts>

			<speciesReference species="M_arab_L_c" stoichiometry="1.000000"/>

			<speciesReference species="M_h_c" stoichiometry="1.000000"/>

		</listOfProducts>

	</reaction>

	<reaction id="R_ARGDC" name="R_arginine_decarboxylase" reversible="false">

		<notes>

			<html:p>GENE_ASSOCIATION: ( STM3086  or  STM4296 )</html:p>

			<html:p>PROTEIN_ASSOCIATION: ( SpeA ) or ( AdiA )</html:p>

			<html:p>SUBSYSTEM: S_Arginine_and_Proline_Metabolism</html:p>

			<html:p>PROTEIN_CLASS: 4.1.1.19</html:p>

		</notes>

		<listOfReactants>

			<speciesReference species="M_arg_L_c" stoichiometry="1.000000"/>

			<speciesReference species="M_h_c" stoichiometry="1.000000"/>

		</listOfReactants>

		<listOfProducts>

			<speciesReference species="M_agm_c" stoichiometry="1.000000"/>

			<speciesReference species="M_co2_c" stoichiometry="1.000000"/>

		</listOfProducts>

	</reaction>

	<reaction id="R_ARGDr" name="R_arginine_deiminase" reversible="true">

		<notes>

			<html:p>GENE_ASSOCIATION: STM4467</html:p>

			<html:p>PROTEIN_ASSOCIATION: STM4467</html:p>

			<html:p>SUBSYSTEM: S_Arginine_and_Proline_Metabolism</html:p>

			<html:p>PROTEIN_CLASS: </html:p>

		</notes>

		<listOfReactants>

			<speciesReference species="M_arg_L_c" stoichiometry="1.000000"/>

			<speciesReference species="M_h2o_c" stoichiometry="1.000000"/>

		</listOfReactants>

		<listOfProducts>

			<speciesReference species="M_citr_L_c" stoichiometry="1.000000"/>

			<speciesReference species="M_nh4_c" stoichiometry="1.000000"/>

		</listOfProducts>

	</reaction>

	<reaction id="R_ARGORNt3" name="R_Arginineornithine_antiporter" reversible="true">

		<notes>

			<html:p>GENE_ASSOCIATION: STM1477</html:p>

			<html:p>PROTEIN_ASSOCIATION: ArcD</html:p>

			<html:p>SUBSYSTEM: S_Transport</html:p>

			<html:p>PROTEIN_CLASS: </html:p>

		</notes>

		<listOfReactants>

			<speciesReference species="M_orn_L_c" stoichiometry="1.000000"/>

			<speciesReference species="M_arg_L_e" stoichiometry="1.000000"/>

		</listOfReactants>

		<listOfProducts>

			<speciesReference species="M_arg_L_c" stoichiometry="1.000000"/>

			<speciesReference species="M_orn_L_e" stoichiometry="1.000000"/>

		</listOfProducts>

	</reaction>

	<reaction id="R_ARGSL" name="R_argininosuccinate_lyase" reversible="true">

		<notes>

			<html:p>GENE_ASSOCIATION: STM4123</html:p>

			<html:p>PROTEIN_ASSOCIATION: ArgH</html:p>

			<html:p>SUBSYSTEM: S_Arginine_and_Proline_Metabolism</html:p>

			<html:p>PROTEIN_CLASS: 4.3.2.1</html:p>

		</notes>

		<listOfReactants>

			<speciesReference species="M_argsuc_c" stoichiometry="1.000000"/>

		</listOfReactants>

		<listOfProducts>

			<speciesReference species="M_arg_L_c" stoichiometry="1.000000"/>

			<speciesReference species="M_fum_c" stoichiometry="1.000000"/>

		</listOfProducts>

	</reaction>

	<reaction id="R_ARGSS" name="R_argininosuccinate_synthase" reversible="false">

		<notes>

			<html:p>GENE_ASSOCIATION: STM3290</html:p>

			<html:p>PROTEIN_ASSOCIATION: ArgG</html:p>

			<html:p>SUBSYSTEM: S_Transport</html:p>

			<html:p>PROTEIN_CLASS: 6.3.4.5</html:p>

		</notes>

		<listOfReactants>

			<speciesReference species="M_asp_L_c" stoichiometry="1.000000"/>

			<speciesReference species="M_atp_c" stoichiometry="1.000000"/>

			<speciesReference species="M_citr_L_c" stoichiometry="1.000000"/>

		</listOfReactants>

		<listOfProducts>

			<speciesReference species="M_amp_c" stoichiometry="1.000000"/>

			<speciesReference species="M_argsuc_c" stoichiometry="1.000000"/>

			<speciesReference species="M_h_c" stoichiometry="1.000000"/>

			<speciesReference species="M_ppi_c" stoichiometry="1.000000"/>

		</listOfProducts>

	</reaction>

	<reaction id="R_ARGTRS" name="R_Arginyl_tRNA_synthetase" reversible="false">

		<notes>

			<html:p>GENE_ASSOCIATION: STM1909</html:p>

			<html:p>PROTEIN_ASSOCIATION: ArgS</html:p>

			<html:p>SUBSYSTEM: S_Arginine_and_Proline_Metabolism</html:p>

			<html:p>PROTEIN_CLASS: 6.1.1.19</html:p>

		</notes>

		<listOfReactants>

			<speciesReference species="M_arg_L_c" stoichiometry="1.000000"/>

			<speciesReference species="M_atp_c" stoichiometry="1.000000"/>

			<speciesReference species="M_trnaarg_c" stoichiometry="1.000000"/>

		</listOfReactants>

		<listOfProducts>

			<speciesReference species="M_amp_c" stoichiometry="1.000000"/>

			<speciesReference species="M_argtrna_c" stoichiometry="1.000000"/>

			<speciesReference species="M_ppi_c" stoichiometry="1.000000"/>

		</listOfProducts>

	</reaction>

	<reaction id="R_ARGabc" name="R_L_arginine_transport_via_ABC_system" reversible="false">

		<notes>

			<html:p>GENE_ASSOCIATION: ( ( STM2355  and  STM2352  and  STM2351  and  STM2353 )  or  ( STM0887  and  STM0888  and  STM0891  and  STM0889 ) )</html:p>

			<html:p>PROTEIN_ASSOCIATION: ( ArgT and HisM and HisP and HisQ ) or ( ArtJ and ArtM and ArtP and ArtQ )</html:p>

			<html:p>SUBSYSTEM: S_Transport</html:p>

			<html:p>PROTEIN_CLASS: </html:p>

		</notes>

		<listOfReactants>

			<speciesReference species="M_atp_c" stoichiometry="1.000000"/>

			<speciesReference species="M_h2o_c" stoichiometry="1.000000"/>

			<speciesReference species="M_arg_L_e" stoichiometry="1.000000"/>

		</listOfReactants>

		<listOfProducts>

			<speciesReference species="M_adp_c" stoichiometry="1.000000"/>

			<speciesReference species="M_arg_L_c" stoichiometry="1.000000"/>

			<speciesReference species="M_h_c" stoichiometry="1.000000"/>

			<speciesReference species="M_pi_c" stoichiometry="1.000000"/>

		</listOfProducts>

	</reaction>

	<reaction id="R_ARGt3" name="R_L_arginine_transport_out_via_proton_antiport" reversible="false">

		<notes>

			<html:p>GENE_ASSOCIATION: STM3066</html:p>

			<html:p>PROTEIN_ASSOCIATION: YggA</html:p>

			<html:p>SUBSYSTEM: S_Transport</html:p>

			<html:p>PROTEIN_CLASS: </html:p>

		</notes>

		<listOfReactants>

			<speciesReference species="M_arg_L_c" stoichiometry="1.000000"/>

			<speciesReference species="M_h_e" stoichiometry="1.000000"/>

		</listOfReactants>

		<listOfProducts>

			<speciesReference species="M_h_c" stoichiometry="1.000000"/>

			<speciesReference species="M_arg_L_e" stoichiometry="1.000000"/>

		</listOfProducts>

	</reaction>

	<reaction id="R_ASAD" name="R_aspartate_semialdehyde_dehydrogenase" reversible="true">

		<notes>

			<html:p>GENE_ASSOCIATION: STM3539</html:p>

			<html:p>PROTEIN_ASSOCIATION: Asd</html:p>

			<html:p>SUBSYSTEM: S_Threonine_and_Lysine_Metabolism</html:p>

			<html:p>PROTEIN_CLASS: 1.2.1.11</html:p>

		</notes>

		<listOfReactants>

			<speciesReference species="M_aspsa_c" stoichiometry="1.000000"/>

			<speciesReference species="M_nadp_c" stoichiometry="1.000000"/>

			<speciesReference species="M_pi_c" stoichiometry="1.000000"/>

		</listOfReactants>

		<listOfProducts>

			<speciesReference species="M_4pasp_c" stoichiometry="1.000000"/>

			<speciesReference species="M_h_c" stoichiometry="1.000000"/>

			<speciesReference species="M_nadph_c" stoichiometry="1.000000"/>

		</listOfProducts>

	</reaction>

	<reaction id="R_ASCBPL" name="R_L_ascorbate_6_phosphate_lactonase" reversible="false">

		<notes>

			<html:p>GENE_ASSOCIATION: STM4382</html:p>

			<html:p>PROTEIN_ASSOCIATION: UlaG</html:p>

			<html:p>SUBSYSTEM: S_Alternate_Carbon_Metabolism</html:p>

			<html:p>PROTEIN_CLASS: </html:p>

		</notes>

		<listOfReactants>

			<speciesReference species="M_ascb6p_c" stoichiometry="1.000000"/>

			<speciesReference species="M_h2o_c" stoichiometry="1.000000"/>

		</listOfReactants>

		<listOfProducts>

			<speciesReference species="M_3dgulnp_c" stoichiometry="1.000000"/>

			<speciesReference species="M_h_c" stoichiometry="1.000000"/>

		</listOfProducts>

	</reaction>

	<reaction id="R_ASCBpts" name="R_L_ascorbate_transport_via_PEPPyr_PTS" reversible="false">

		<notes>

			<html:p>GENE_ASSOCIATION: ( STM2431  and  STM2432  and  STM4385  and  STM4384  and  STM4383 )</html:p>

			<html:p>PROTEIN_ASSOCIATION: ( PtsH and PtsI and PtxA and SgaB and SgaT )</html:p>

			<html:p>SUBSYSTEM: S_Transport</html:p>

			<html:p>PROTEIN_CLASS: </html:p>

		</notes>

		<listOfReactants>

			<speciesReference species="M_pep_c" stoichiometry="1.000000"/>

			<speciesReference species="M_ascb_e" stoichiometry="1.000000"/>

		</listOfReactants>

		<listOfProducts>

			<speciesReference species="M_ascb6p_c" stoichiometry="1.000000"/>

			<speciesReference species="M_pyr_c" stoichiometry="1.000000"/>

		</listOfProducts>

	</reaction>

	<reaction id="R_ASNN" name="R_L_asparaginase" reversible="false">

		<notes>

			<html:p>GENE_ASSOCIATION: ( STM3598  or  STM1294  or  STM0847 )</html:p>

			<html:p>PROTEIN_ASSOCIATION: ( STM3598 ) or ( AnsA ) or ( YbiK )</html:p>

			<html:p>SUBSYSTEM: S_Alanine_and_Aspartate_Metabolism</html:p>

			<html:p>PROTEIN_CLASS: 3.5.1.1</html:p>

		</notes>

		<listOfReactants>

			<speciesReference species="M_asn_L_c" stoichiometry="1.000000"/>

			<speciesReference species="M_h2o_c" stoichiometry="1.000000"/>

		</listOfReactants>

		<listOfProducts>

			<speciesReference species="M_asp_L_c" stoichiometry="1.000000"/>

			<speciesReference species="M_nh4_c" stoichiometry="1.000000"/>

		</listOfProducts>

	</reaction>

	<reaction id="R_ASNNe" name="R_L_asparaginase__extracellular" reversible="false">

		<notes>

			<html:p>GENE_ASSOCIATION: STM3106</html:p>

			<html:p>PROTEIN_ASSOCIATION: AnsB</html:p>

			<html:p>SUBSYSTEM: S_Alanine_and_Aspartate_Metabolism</html:p>

			<html:p>PROTEIN_CLASS: 3.5.1.1</html:p>

		</notes>

		<listOfReactants>

			<speciesReference species="M_asn_L_e" stoichiometry="1.000000"/>

			<speciesReference species="M_h2o_e" stoichiometry="1.000000"/>

		</listOfReactants>

		<listOfProducts>

			<speciesReference species="M_asp_L_e" stoichiometry="1.000000"/>

			<speciesReference species="M_nh4_e" stoichiometry="1.000000"/>

		</listOfProducts>

	</reaction>

	<reaction id="R_ASNS1" name="R_asparagine_synthase__glutamine_hydrolysing_" reversible="false">

		<notes>

			<html:p>GENE_ASSOCIATION: STM0680</html:p>

			<html:p>PROTEIN_ASSOCIATION: AsnB</html:p>

			<html:p>SUBSYSTEM: S_Alanine_and_Aspartate_Metabolism</html:p>

			<html:p>PROTEIN_CLASS: 6.3.5.4</html:p>

		</notes>

		<listOfReactants>

			<speciesReference species="M_asp_L_c" stoichiometry="1.000000"/>

			<speciesReference species="M_atp_c" stoichiometry="1.000000"/>

			<speciesReference species="M_gln_L_c" stoichiometry="1.000000"/>

			<speciesReference species="M_h2o_c" stoichiometry="1.000000"/>

		</listOfReactants>

		<listOfProducts>

			<speciesReference species="M_amp_c" stoichiometry="1.000000"/>

			<speciesReference species="M_asn_L_c" stoichiometry="1.000000"/>

			<speciesReference species="M_glu_L_c" stoichiometry="1.000000"/>

			<speciesReference species="M_h_c" stoichiometry="1.000000"/>

			<speciesReference species="M_ppi_c" stoichiometry="1.000000"/>

		</listOfProducts>

	</reaction>

	<reaction id="R_ASNS2" name="R_asparagine_synthetase" reversible="false">

		<notes>

			<html:p>GENE_ASSOCIATION: STM3877</html:p>

			<html:p>PROTEIN_ASSOCIATION: AsnA</html:p>

			<html:p>SUBSYSTEM: S_Alanine_and_Aspartate_Metabolism</html:p>

			<html:p>PROTEIN_CLASS: 6.3.1.1</html:p>

		</notes>

		<listOfReactants>

			<speciesReference species="M_asp_L_c" stoichiometry="1.000000"/>

			<speciesReference species="M_atp_c" stoichiometry="1.000000"/>

			<speciesReference species="M_nh4_c" stoichiometry="1.000000"/>

		</listOfReactants>

		<listOfProducts>

			<speciesReference species="M_amp_c" stoichiometry="1.000000"/>

			<speciesReference species="M_asn_L_c" stoichiometry="1.000000"/>

			<speciesReference species="M_h_c" stoichiometry="1.000000"/>

			<speciesReference species="M_ppi_c" stoichiometry="1.000000"/>

		</listOfProducts>

	</reaction>

	<reaction id="R_ASNTRS" name="R_Asparaginyl_tRNA_synthetase" reversible="false">

		<notes>

			<html:p>GENE_ASSOCIATION: STM1000</html:p>

			<html:p>PROTEIN_ASSOCIATION: AsnS</html:p>

			<html:p>SUBSYSTEM: S_Asparagine_metabolism</html:p>

			<html:p>PROTEIN_CLASS: 6.1.1.22</html:p>

		</notes>

		<listOfReactants>

			<speciesReference species="M_asn_L_c" stoichiometry="1.000000"/>

			<speciesReference species="M_atp_c" stoichiometry="1.000000"/>

			<speciesReference species="M_trnaasn_c" stoichiometry="1.000000"/>

		</listOfReactants>

		<listOfProducts>

			<speciesReference species="M_amp_c" stoichiometry="1.000000"/>

			<speciesReference species="M_asntrna_c" stoichiometry="1.000000"/>

			<speciesReference species="M_ppi_c" stoichiometry="1.000000"/>

		</listOfProducts>

	</reaction>

	<reaction id="R_ASNt2" name="R_L_asparagine_transport_in_via_proton_symport" reversible="false">

		<notes>

			<html:p>GENE_ASSOCIATION: STM1584</html:p>

			<html:p>PROTEIN_ASSOCIATION: AnsP</html:p>

			<html:p>SUBSYSTEM: S_Transport</html:p>

			<html:p>PROTEIN_CLASS: </html:p>

		</notes>

		<listOfReactants>

			<speciesReference species="M_asn_L_e" stoichiometry="1.000000"/>

			<speciesReference species="M_h_e" stoichiometry="1.000000"/>

		</listOfReactants>

		<listOfProducts>

			<speciesReference species="M_asn_L_c" stoichiometry="1.000000"/>

			<speciesReference species="M_h_c" stoichiometry="1.000000"/>

		</listOfProducts>

	</reaction>

	<reaction id="R_ASP1DC" name="R_aspartate_1_decarboxylase" reversible="false">

		<notes>

			<html:p>GENE_ASSOCIATION: STM0180</html:p>

			<html:p>PROTEIN_ASSOCIATION: PanD</html:p>

			<html:p>SUBSYSTEM: S_Cofactor_and_Prosthetic_Group_Biosynthesis</html:p>

			<html:p>PROTEIN_CLASS: 4.1.1.11</html:p>

		</notes>

		<listOfReactants>

			<speciesReference species="M_asp_L_c" stoichiometry="1.000000"/>

			<speciesReference species="M_h_c" stoichiometry="1.000000"/>

		</listOfReactants>

		<listOfProducts>

			<speciesReference species="M_ala_B_c" stoichiometry="1.000000"/>

			<speciesReference species="M_co2_c" stoichiometry="1.000000"/>

		</listOfProducts>

	</reaction>

	<reaction id="R_ASPCT" name="R_aspartate_carbamoyltransferase" reversible="false">

		<notes>

			<html:p>GENE_ASSOCIATION: ( STM4459  and  STM4460 )</html:p>

			<html:p>PROTEIN_ASSOCIATION: PyrBec</html:p>

			<html:p>SUBSYSTEM: S_Purine_and_Pyrimidine_Biosynthesis</html:p>

			<html:p>PROTEIN_CLASS: 2.1.3.2</html:p>

		</notes>

		<listOfReactants>

			<speciesReference species="M_asp_L_c" stoichiometry="1.000000"/>

			<speciesReference species="M_cbp_c" stoichiometry="1.000000"/>

		</listOfReactants>

		<listOfProducts>

			<speciesReference species="M_cbasp_c" stoichiometry="1.000000"/>

			<speciesReference species="M_h_c" stoichiometry="1.000000"/>

			<speciesReference species="M_pi_c" stoichiometry="1.000000"/>

		</listOfProducts>

	</reaction>

	<reaction id="R_ASPDt" name="R_D_Aspartic_Acid_transport_reatcion" reversible="true">

		<notes>

			<html:p>GENE_ASSOCIATION: </html:p>

			<html:p>PROTEIN_ASSOCIATION: </html:p>

			<html:p>SUBSYSTEM: S_Transport</html:p>

			<html:p>PROTEIN_CLASS: </html:p>

		</notes>

		<listOfReactants>

			<speciesReference species="M_asp_D_e" stoichiometry="1.000000"/>

		</listOfReactants>

		<listOfProducts>

			<speciesReference species="M_asp_D_c" stoichiometry="1.000000"/>

		</listOfProducts>

	</reaction>

	<reaction id="R_ASPK" name="R_aspartate_kinase" reversible="true">

		<notes>

			<html:p>GENE_ASSOCIATION: ( STM0002  or  STM4101  or  STM4220 )</html:p>

			<html:p>PROTEIN_ASSOCIATION: ( ThrA ) or ( MetL ) or ( LysCec )</html:p>

			<html:p>SUBSYSTEM: S_Threonine_and_Lysine_Metabolism</html:p>

			<html:p>PROTEIN_CLASS: 2.7.2.4</html:p>

		</notes>

		<listOfReactants>

			<speciesReference species="M_asp_L_c" stoichiometry="1.000000"/>

			<speciesReference species="M_atp_c" stoichiometry="1.000000"/>

		</listOfReactants>

		<listOfProducts>

			<speciesReference species="M_4pasp_c" stoichiometry="1.000000"/>

			<speciesReference species="M_adp_c" stoichiometry="1.000000"/>

		</listOfProducts>

	</reaction>

	<reaction id="R_ASPO3" name="R_L_aspartate_oxidase" reversible="false">

		<notes>

			<html:p>GENE_ASSOCIATION: STM2641</html:p>

			<html:p>PROTEIN_ASSOCIATION: NadB</html:p>

			<html:p>SUBSYSTEM: S_Cofactor_and_Prosthetic_Group_Biosynthesis</html:p>

			<html:p>PROTEIN_CLASS: </html:p>

		</notes>

		<listOfReactants>

			<speciesReference species="M_asp_L_c" stoichiometry="1.000000"/>

			<speciesReference species="M_ubq8_c" stoichiometry="1.000000"/>

		</listOfReactants>

		<listOfProducts>

			<speciesReference species="M_h_c" stoichiometry="1.000000"/>

			<speciesReference species="M_iasp_c" stoichiometry="1.000000"/>

			<speciesReference species="M_ubq8h2_c" stoichiometry="1.000000"/>

		</listOfProducts>

	</reaction>

	<reaction id="R_ASPO4" name="R_L_aspartate_oxidase" reversible="false">

		<notes>

			<html:p>GENE_ASSOCIATION: STM2641</html:p>

			<html:p>PROTEIN_ASSOCIATION: NadB</html:p>

			<html:p>SUBSYSTEM: S_Cofactor_and_Prosthetic_Group_Biosynthesis</html:p>

			<html:p>PROTEIN_CLASS: </html:p>

		</notes>

		<listOfReactants>

			<speciesReference species="M_asp_L_c" stoichiometry="1.000000"/>

			<speciesReference species="M_mqn8_c" stoichiometry="1.000000"/>

		</listOfReactants>

		<listOfProducts>

			<speciesReference species="M_h_c" stoichiometry="1.000000"/>

			<speciesReference species="M_iasp_c" stoichiometry="1.000000"/>

			<speciesReference species="M_mql8_c" stoichiometry="1.000000"/>

		</listOfProducts>

	</reaction>

	<reaction id="R_ASPO5" name="R_L_aspartate_oxidase" reversible="false">

		<notes>

			<html:p>GENE_ASSOCIATION: STM2641</html:p>

			<html:p>PROTEIN_ASSOCIATION: NadB</html:p>

			<html:p>SUBSYSTEM: S_Cofactor_and_Prosthetic_Group_Biosynthesis</html:p>

			<html:p>PROTEIN_CLASS: </html:p>

		</notes>

		<listOfReactants>

			<speciesReference species="M_asp_L_c" stoichiometry="1.000000"/>

			<speciesReference species="M_fum_c" stoichiometry="1.000000"/>

		</listOfReactants>

		<listOfProducts>

			<speciesReference species="M_h_c" stoichiometry="1.000000"/>

			<speciesReference species="M_iasp_c" stoichiometry="1.000000"/>

			<speciesReference species="M_succ_c" stoichiometry="1.000000"/>

		</listOfProducts>

	</reaction>

	<reaction id="R_ASPO6" name="R_L_aspartate_oxidase" reversible="false">

		<notes>

			<html:p>GENE_ASSOCIATION: STM2641</html:p>

			<html:p>PROTEIN_ASSOCIATION: NadB</html:p>

			<html:p>SUBSYSTEM: S_Cofactor_and_Prosthetic_Group_Biosynthesis</html:p>

			<html:p>PROTEIN_CLASS: </html:p>

		</notes>

		<listOfReactants>

			<speciesReference species="M_asp_L_c" stoichiometry="1.000000"/>

			<speciesReference species="M_o2_c" stoichiometry="1.000000"/>

		</listOfReactants>

		<listOfProducts>

			<speciesReference species="M_h_c" stoichiometry="1.000000"/>

			<speciesReference species="M_h2o2_c" stoichiometry="1.000000"/>

			<speciesReference species="M_iasp_c" stoichiometry="1.000000"/>

		</listOfProducts>

	</reaction>

	<reaction id="R_ASPR" name="R_aspartate_racemase" reversible="true">

		<notes>

			<html:p>GENE_ASSOCIATION: ( STM4510  or  STM3015 )</html:p>

			<html:p>PROTEIN_ASSOCIATION: ( STM4510 ) or ( YgeA )</html:p>

			<html:p>SUBSYSTEM: S_Alanine_and_Aspartate_Metabolism</html:p>

			<html:p>PROTEIN_CLASS: 5.1.1.1</html:p>

		</notes>

		<listOfReactants>

			<speciesReference species="M_asp_L_c" stoichiometry="1.000000"/>

		</listOfReactants>

		<listOfProducts>

			<speciesReference species="M_asp_D_c" stoichiometry="1.000000"/>

		</listOfProducts>

	</reaction>

	<reaction id="R_ASPT" name="R_L_aspartase" reversible="false">

		<notes>

			<html:p>GENE_ASSOCIATION: STM4326</html:p>

			<html:p>PROTEIN_ASSOCIATION: AspA</html:p>

			<html:p>SUBSYSTEM: S_Alanine_and_Aspartate_Metabolism</html:p>

			<html:p>PROTEIN_CLASS: 4.3.1.1</html:p>

		</notes>

		<listOfReactants>

			<speciesReference species="M_asp_L_c" stoichiometry="1.000000"/>

		</listOfReactants>

		<listOfProducts>

			<speciesReference species="M_fum_c" stoichiometry="1.000000"/>

			<speciesReference species="M_nh4_c" stoichiometry="1.000000"/>

		</listOfProducts>

	</reaction>

	<reaction id="R_ASPTA1r" name="R_aspartate_transaminase" reversible="true">

		<notes>

			<html:p>GENE_ASSOCIATION: STM0998</html:p>

			<html:p>PROTEIN_ASSOCIATION: AspC</html:p>

			<html:p>SUBSYSTEM: S_Alanine_and_Aspartate_Metabolism</html:p>

			<html:p>PROTEIN_CLASS: 2.6.1.1</html:p>

		</notes>

		<listOfReactants>

			<speciesReference species="M_akg_c" stoichiometry="1.000000"/>

			<speciesReference species="M_asp_L_c" stoichiometry="1.000000"/>

		</listOfReactants>

		<listOfProducts>

			<speciesReference species="M_glu_L_c" stoichiometry="1.000000"/>

			<speciesReference species="M_oaa_c" stoichiometry="1.000000"/>

		</listOfProducts>

	</reaction>

	<reaction id="R_ASPTRS" name="R_Aspartyl_tRNA_synthetase" reversible="false">

		<notes>

			<html:p>GENE_ASSOCIATION: STM1901</html:p>

			<html:p>PROTEIN_ASSOCIATION: AspS</html:p>

			<html:p>SUBSYSTEM: S_Alanine_and_Aspartate_Metabolism</html:p>

			<html:p>PROTEIN_CLASS: 6.1.1.12</html:p>

		</notes>

		<listOfReactants>

			<speciesReference species="M_asp_L_c" stoichiometry="1.000000"/>

			<speciesReference species="M_atp_c" stoichiometry="1.000000"/>

			<speciesReference species="M_trnaasp_c" stoichiometry="1.000000"/>

		</listOfReactants>

		<listOfProducts>

			<speciesReference species="M_amp_c" stoichiometry="1.000000"/>

			<speciesReference species="M_asptrna_c" stoichiometry="1.000000"/>

			<speciesReference species="M_ppi_c" stoichiometry="1.000000"/>

		</listOfProducts>

	</reaction>

	<reaction id="R_ASPabc" name="R_L_aspartate_transport_via_ABC_system" reversible="false">

		<notes>

			<html:p>GENE_ASSOCIATION: ( STM0665  and  STM0664  and  STM0663  and  STM0662 )</html:p>

			<html:p>PROTEIN_ASSOCIATION: ( GltI and GltJ and GltK and GltL )</html:p>

			<html:p>SUBSYSTEM: S_Transport</html:p>

			<html:p>PROTEIN_CLASS: </html:p>

		</notes>

		<listOfReactants>

			<speciesReference species="M_atp_c" stoichiometry="1.000000"/>

			<speciesReference species="M_h2o_c" stoichiometry="1.000000"/>

			<speciesReference species="M_asp_L_e" stoichiometry="1.000000"/>

		</listOfReactants>

		<listOfProducts>

			<speciesReference species="M_adp_c" stoichiometry="1.000000"/>

			<speciesReference species="M_asp_L_c" stoichiometry="1.000000"/>

			<speciesReference species="M_h_c" stoichiometry="1.000000"/>

			<speciesReference species="M_pi_c" stoichiometry="1.000000"/>

		</listOfProducts>

	</reaction>

	<reaction id="R_ASPt2" name="R_L_aspartate_transport_in_via_proton_symport" reversible="false">

		<notes>

			<html:p>GENE_ASSOCIATION: STM4283</html:p>

			<html:p>PROTEIN_ASSOCIATION: GltP</html:p>

			<html:p>SUBSYSTEM: S_Transport</html:p>

			<html:p>PROTEIN_CLASS: </html:p>

		</notes>

		<listOfReactants>

			<speciesReference species="M_asp_L_e" stoichiometry="1.000000"/>

			<speciesReference species="M_h_e" stoichiometry="1.000000"/>

		</listOfReactants>

		<listOfProducts>

			<speciesReference species="M_asp_L_c" stoichiometry="1.000000"/>

			<speciesReference species="M_h_c" stoichiometry="1.000000"/>

		</listOfProducts>

	</reaction>

	<reaction id="R_ASPt2_2" name="R_Aspartate_transport_via_proton_symport__2_H_" reversible="false">

		<notes>

			<html:p>GENE_ASSOCIATION: STM3614</html:p>

			<html:p>PROTEIN_ASSOCIATION: DctA</html:p>

			<html:p>SUBSYSTEM: S_Transport</html:p>

			<html:p>PROTEIN_CLASS: </html:p>

		</notes>

		<listOfReactants>

			<speciesReference species="M_asp_L_e" stoichiometry="1.000000"/>

			<speciesReference species="M_h_e" stoichiometry="2.000000"/>

		</listOfReactants>

		<listOfProducts>

			<speciesReference species="M_asp_L_c" stoichiometry="1.000000"/>

			<speciesReference species="M_h_c" stoichiometry="2.000000"/>

		</listOfProducts>

	</reaction>

	<reaction id="R_ASPt2_3" name="R_L_asparate_transport_via_proton_symport__3_H_" reversible="false">

		<notes>

			<html:p>GENE_ASSOCIATION: ( STM4325  or  STM3599  or  STM4301 )</html:p>

			<html:p>PROTEIN_ASSOCIATION: ( DcuA ) or ( DcuB2 ) or ( DcuB )</html:p>

			<html:p>SUBSYSTEM: S_Transport</html:p>

			<html:p>PROTEIN_CLASS: </html:p>

		</notes>

		<listOfReactants>

			<speciesReference species="M_asp_L_e" stoichiometry="1.000000"/>

			<speciesReference species="M_h_e" stoichiometry="3.000000"/>

		</listOfReactants>

		<listOfProducts>

			<speciesReference species="M_asp_L_c" stoichiometry="1.000000"/>

			<speciesReference species="M_h_c" stoichiometry="3.000000"/>

		</listOfProducts>

	</reaction>

	<reaction id="R_AST" name="R_Arginine_succinyltransferase" reversible="false">

		<notes>

			<html:p>GENE_ASSOCIATION: STM1304</html:p>

			<html:p>PROTEIN_ASSOCIATION: AstA</html:p>

			<html:p>SUBSYSTEM: S_Arginine_and_Proline_Metabolism</html:p>

			<html:p>PROTEIN_CLASS: 2.3.1.109</html:p>

		</notes>

		<listOfReactants>

			<speciesReference species="M_arg_L_c" stoichiometry="1.000000"/>

			<speciesReference species="M_succoa_c" stoichiometry="1.000000"/>

		</listOfReactants>

		<listOfProducts>

			<speciesReference species="M_coa_c" stoichiometry="1.000000"/>

			<speciesReference species="M_h_c" stoichiometry="1.000000"/>

			<speciesReference species="M_sucarg_c" stoichiometry="1.000000"/>

		</listOfProducts>

	</reaction>

	<reaction id="R_ATPM" name="R_ATP_maintenance_requirment" reversible="false">

		<notes>

			<html:p>GENE_ASSOCIATION: </html:p>

			<html:p>PROTEIN_ASSOCIATION: </html:p>

			<html:p>SUBSYSTEM: S_Other</html:p>

			<html:p>PROTEIN_CLASS: 3.6.1.15</html:p>

		</notes>

		<listOfReactants>

			<speciesReference species="M_atp_c" stoichiometry="1.000000"/>

			<speciesReference species="M_h2o_c" stoichiometry="1.000000"/>

		</listOfReactants>

		<listOfProducts>

			<speciesReference species="M_adp_c" stoichiometry="1.000000"/>

			<speciesReference species="M_h_c" stoichiometry="1.000000"/>

			<speciesReference species="M_pi_c" stoichiometry="1.000000"/>

		</listOfProducts>

	</reaction>

	<reaction id="R_ATPPRT" name="R_ATP_phosphoribosyltransferase" reversible="false">

		<notes>

			<html:p>GENE_ASSOCIATION: STM2071</html:p>

			<html:p>PROTEIN_ASSOCIATION: HisG</html:p>

			<html:p>SUBSYSTEM: S_Histidine_Metabolism</html:p>

			<html:p>PROTEIN_CLASS: 2.4.2.17</html:p>

		</notes>

		<listOfReactants>

			<speciesReference species="M_atp_c" stoichiometry="1.000000"/>

			<speciesReference species="M_prpp_c" stoichiometry="1.000000"/>

		</listOfReactants>

		<listOfProducts>

			<speciesReference species="M_ppi_c" stoichiometry="1.000000"/>

			<speciesReference species="M_prbatp_c" stoichiometry="1.000000"/>

		</listOfProducts>

	</reaction>

	<reaction id="R_ATPS4r" name="R_ATP_synthase__four_protons_for_one_ATP_" reversible="true">

		<notes>

			<html:p>GENE_ASSOCIATION: ( ( STM3869  and  STM3870  and  STM3871 )  and  ( STM3864  and  STM3865  and  STM3866  and  STM3867  and  STM3868 )  and  STM3872 )</html:p>

			<html:p>PROTEIN_ASSOCIATION: ( AtpF0 and AtpF1 and AtpI )</html:p>

			<html:p>SUBSYSTEM: S_Oxidative_phosphorylation</html:p>

			<html:p>PROTEIN_CLASS: 3.6.3.14</html:p>

		</notes>

		<listOfReactants>

			<speciesReference species="M_adp_c" stoichiometry="1.000000"/>

			<speciesReference species="M_pi_c" stoichiometry="1.000000"/>

			<speciesReference species="M_h_e" stoichiometry="4.000000"/>

		</listOfReactants>

		<listOfProducts>

			<speciesReference species="M_atp_c" stoichiometry="1.000000"/>

			<speciesReference species="M_h_c" stoichiometry="3.000000"/>

			<speciesReference species="M_h2o_c" stoichiometry="1.000000"/>

		</listOfProducts>

	</reaction>

	<reaction id="R_BPNT" name="R_3__5__bisphosphate_nucleotidase" reversible="false">

		<notes>

			<html:p>GENE_ASSOCIATION: </html:p>

			<html:p>PROTEIN_ASSOCIATION: </html:p>

			<html:p>SUBSYSTEM: S_Cysteine_Metabolism</html:p>

			<html:p>PROTEIN_CLASS: 3.1.3.7</html:p>

		</notes>

		<listOfReactants>

			<speciesReference species="M_h2o_c" stoichiometry="1.000000"/>

			<speciesReference species="M_pap_c" stoichiometry="1.000000"/>

		</listOfReactants>

		<listOfProducts>

			<speciesReference species="M_amp_c" stoichiometry="1.000000"/>

			<speciesReference species="M_pi_c" stoichiometry="1.000000"/>

		</listOfProducts>

	</reaction>

	<reaction id="R_BSORx" name="R_Biotin_sulfoxide_reductase" reversible="false">

		<notes>

			<html:p>GENE_ASSOCIATION: STM3644</html:p>

			<html:p>PROTEIN_ASSOCIATION: BisC</html:p>

			<html:p>SUBSYSTEM: S_Unassigned</html:p>

			<html:p>PROTEIN_CLASS: </html:p>

		</notes>

		<listOfReactants>

			<speciesReference species="M_btnso_c" stoichiometry="1.000000"/>

			<speciesReference species="M_h_c" stoichiometry="1.000000"/>

			<speciesReference species="M_nadh_c" stoichiometry="1.000000"/>

		</listOfReactants>

		<listOfProducts>

			<speciesReference species="M_btn_c" stoichiometry="1.000000"/>

			<speciesReference species="M_h2o_c" stoichiometry="1.000000"/>

			<speciesReference species="M_nad_c" stoichiometry="1.000000"/>

		</listOfProducts>

	</reaction>

	<reaction id="R_BSORy" name="R_Biotin_sulfoxide_reductase" reversible="false">

		<notes>

			<html:p>GENE_ASSOCIATION: STM3644</html:p>

			<html:p>PROTEIN_ASSOCIATION: BisC</html:p>

			<html:p>SUBSYSTEM: S_Unassigned</html:p>

			<html:p>PROTEIN_CLASS: </html:p>

		</notes>

		<listOfReactants>

			<speciesReference species="M_btnso_c" stoichiometry="1.000000"/>

			<speciesReference species="M_h_c" stoichiometry="1.000000"/>

			<speciesReference species="M_nadph_c" stoichiometry="1.000000"/>

		</listOfReactants>

		<listOfProducts>

			<speciesReference species="M_btn_c" stoichiometry="1.000000"/>

			<speciesReference species="M_h2o_c" stoichiometry="1.000000"/>

			<speciesReference species="M_nadp_c" stoichiometry="1.000000"/>

		</listOfProducts>

	</reaction>

	<reaction id="R_BTS2" name="R_biotin_synthase__ala_L_producing_" reversible="true">

		<notes>

			<html:p>GENE_ASSOCIATION: STM0794</html:p>

			<html:p>PROTEIN_ASSOCIATION: BioBec</html:p>

			<html:p>SUBSYSTEM: S_Cofactor_and_Prosthetic_Group_Biosynthesis</html:p>

			<html:p>PROTEIN_CLASS: </html:p>

		</notes>

		<listOfReactants>

			<speciesReference species="M_cys_L_c" stoichiometry="1.000000"/>

			<speciesReference species="M_dtbt_c" stoichiometry="1.000000"/>

		</listOfReactants>

		<listOfProducts>

			<speciesReference species="M_ala_L_c" stoichiometry="1.000000"/>

			<speciesReference species="M_btn_c" stoichiometry="1.000000"/>

			<speciesReference species="M_h_c" stoichiometry="2.000000"/>

		</listOfProducts>

	</reaction>

	<reaction id="R_C120SN" name="R_Fatty_acid_biosynthesis__n_C120_" reversible="false">

		<notes>

			<html:p>GENE_ASSOCIATION: ( ( STM1067  and  STM2378  and  STM1195  and  STM1700 )  or  ( STM2378  and  STM1195  and  STM1700  and  STM0227 )  or  ( STM1197  and  STM1195  and  STM1700  and  STM0227 )  or  ( STM1067  and  STM1197  and  STM1195  and  STM1700 ) )</html:p>

			<html:p>PROTEIN_ASSOCIATION: ( FabA and FabB and FabGec and FabI ) or ( FabB and FabGec and FabI and FabZ ) or ( FabF and FabGec and FabI and FabZ ) or ( FabA and FabF and FabGec and FabI )</html:p>

			<html:p>SUBSYSTEM: S_Membrane_Lipid_Metabolism</html:p>

			<html:p>PROTEIN_CLASS: </html:p>

		</notes>

		<listOfReactants>

			<speciesReference species="M_actACP_c" stoichiometry="1.000000"/>

			<speciesReference species="M_h_c" stoichiometry="14.000000"/>

			<speciesReference species="M_malACP_c" stoichiometry="4.000000"/>

			<speciesReference species="M_nadph_c" stoichiometry="10.000000"/>

		</listOfReactants>

		<listOfProducts>

			<speciesReference species="M_ACP_c" stoichiometry="4.000000"/>

			<speciesReference species="M_co2_c" stoichiometry="4.000000"/>

			<speciesReference species="M_ddcaACP_c" stoichiometry="1.000000"/>

			<speciesReference species="M_h2o_c" stoichiometry="5.000000"/>

			<speciesReference species="M_nadp_c" stoichiometry="10.000000"/>

		</listOfProducts>

	</reaction>

	<reaction id="R_C140SN" name="R_Fatty_acid_biosynthesis__n_C140_" reversible="false">

		<notes>

			<html:p>GENE_ASSOCIATION: ( ( STM1067  and  STM2378  and  STM1195  and  STM1700 )  or  ( STM2378  and  STM1195  and  STM1700  and  STM0227 )  or  ( STM1197  and  STM1195  and  STM1700  and  STM0227 )  or  ( STM1067  and  STM1197  and  STM1195  and  STM1700 ) )</html:p>

			<html:p>PROTEIN_ASSOCIATION: ( FabA and FabB and FabGec and FabI ) or ( FabB and FabGec and FabI and FabZ ) or ( FabF and FabGec and FabI and FabZ ) or ( FabA and FabF and FabGec and FabI )</html:p>

			<html:p>SUBSYSTEM: S_Membrane_Lipid_Metabolism</html:p>

			<html:p>PROTEIN_CLASS: </html:p>

		</notes>

		<listOfReactants>

			<speciesReference species="M_actACP_c" stoichiometry="1.000000"/>

			<speciesReference species="M_h_c" stoichiometry="17.000000"/>

			<speciesReference species="M_malACP_c" stoichiometry="5.000000"/>

			<speciesReference species="M_nadph_c" stoichiometry="12.000000"/>

		</listOfReactants>

		<listOfProducts>

			<speciesReference species="M_ACP_c" stoichiometry="5.000000"/>

			<speciesReference species="M_co2_c" stoichiometry="5.000000"/>

			<speciesReference species="M_h2o_c" stoichiometry="6.000000"/>

			<speciesReference species="M_myrsACP_c" stoichiometry="1.000000"/>

			<speciesReference species="M_nadp_c" stoichiometry="12.000000"/>

		</listOfProducts>

	</reaction>

	<reaction id="R_C160SN" name="R_Fatty_acid_biosynthesis__n_C160_" reversible="false">

		<notes>

			<html:p>GENE_ASSOCIATION: ( ( STM2378  and  STM1195  and  STM1700  and  STM0227 )  or  ( STM1197  and  STM1195  and  STM1700  and  STM0227 )  or  ( STM1067  and  STM1197  and  STM1195  and  STM1700 )  or  ( STM1067  and  STM2378  and  STM1195  and  STM1700 ) )</html:p>

			<html:p>PROTEIN_ASSOCIATION: ( FabB and FabGec and FabI and FabZ ) or ( FabF and FabGec and FabI and FabZ ) or ( FabA and FabF and FabGec and FabI ) or ( FabA and FabB and FabGec and FabI )</html:p>

			<html:p>SUBSYSTEM: S_Membrane_Lipid_Metabolism</html:p>

			<html:p>PROTEIN_CLASS: </html:p>

		</notes>

		<listOfReactants>

			<speciesReference species="M_actACP_c" stoichiometry="1.000000"/>

			<speciesReference species="M_h_c" stoichiometry="20.000000"/>

			<speciesReference species="M_malACP_c" stoichiometry="6.000000"/>

			<speciesReference species="M_nadph_c" stoichiometry="14.000000"/>

		</listOfReactants>

		<listOfProducts>

			<speciesReference species="M_ACP_c" stoichiometry="6.000000"/>

			<speciesReference species="M_co2_c" stoichiometry="6.000000"/>

			<speciesReference species="M_h2o_c" stoichiometry="7.000000"/>

			<speciesReference species="M_nadp_c" stoichiometry="14.000000"/>

			<speciesReference species="M_palmACP_c" stoichiometry="1.000000"/>

		</listOfProducts>

	</reaction>

	<reaction id="R_C161SN" name="R_Fatty_acid_biosynthesis__n_C161_" reversible="false">

		<notes>

			<html:p>GENE_ASSOCIATION: ( STM1067  and  STM2378  and  STM1195  and  STM1700  and  STM0227 )</html:p>

			<html:p>PROTEIN_ASSOCIATION: ( FabA and FabB and FabGec and FabI and FabZ )</html:p>

			<html:p>SUBSYSTEM: S_Membrane_Lipid_Metabolism</html:p>

			<html:p>PROTEIN_CLASS: </html:p>

		</notes>

		<listOfReactants>

			<speciesReference species="M_actACP_c" stoichiometry="1.000000"/>

			<speciesReference species="M_h_c" stoichiometry="19.000000"/>

			<speciesReference species="M_malACP_c" stoichiometry="6.000000"/>

			<speciesReference species="M_nadph_c" stoichiometry="13.000000"/>

		</listOfReactants>

		<listOfProducts>

			<speciesReference species="M_ACP_c" stoichiometry="6.000000"/>

			<speciesReference species="M_co2_c" stoichiometry="6.000000"/>

			<speciesReference species="M_h2o_c" stoichiometry="7.000000"/>

			<speciesReference species="M_hdeACP_c" stoichiometry="1.000000"/>

			<speciesReference species="M_nadp_c" stoichiometry="13.000000"/>

		</listOfProducts>

	</reaction>

	<reaction id="R_C180SN" name="R_Fatty_acid_biosynthesis__n_C180_" reversible="false">

		<notes>

			<html:p>GENE_ASSOCIATION: ( STM1067  and  STM2378  and  STM1197  and  STM1195  and  STM1700  and  STM0227 )</html:p>

			<html:p>PROTEIN_ASSOCIATION: ( FabA and FabB and FabF and FabGec and FabI and FabZ )</html:p>

			<html:p>SUBSYSTEM: S_Membrane_Lipid_Metabolism</html:p>

			<html:p>PROTEIN_CLASS: </html:p>

		</notes>

		<listOfReactants>

			<speciesReference species="M_actACP_c" stoichiometry="1.000000"/>

			<speciesReference species="M_h_c" stoichiometry="23.000000"/>

			<speciesReference species="M_malACP_c" stoichiometry="7.000000"/>

			<speciesReference species="M_nadph_c" stoichiometry="16.000000"/>

		</listOfReactants>

		<listOfProducts>

			<speciesReference species="M_ACP_c" stoichiometry="7.000000"/>

			<speciesReference species="M_co2_c" stoichiometry="7.000000"/>

			<speciesReference species="M_h2o_c" stoichiometry="8.000000"/>

			<speciesReference species="M_nadp_c" stoichiometry="16.000000"/>

			<speciesReference species="M_ocdACP_c" stoichiometry="1.000000"/>

		</listOfProducts>

	</reaction>

	<reaction id="R_C181SN" name="R_Fatty_acid_biosynthesis__n_C181_" reversible="false">

		<notes>

			<html:p>GENE_ASSOCIATION: ( STM1067  and  STM2378  and  STM1197  and  STM1195  and  STM1700  and  STM0227 )</html:p>

			<html:p>PROTEIN_ASSOCIATION: ( FabA and FabB and FabF and FabGec and FabI and FabZ )</html:p>

			<html:p>SUBSYSTEM: S_Membrane_Lipid_Metabolism</html:p>

			<html:p>PROTEIN_CLASS: </html:p>

		</notes>

		<listOfReactants>

			<speciesReference species="M_actACP_c" stoichiometry="1.000000"/>

			<speciesReference species="M_h_c" stoichiometry="22.000000"/>

			<speciesReference species="M_malACP_c" stoichiometry="7.000000"/>

			<speciesReference species="M_nadph_c" stoichiometry="15.000000"/>

		</listOfReactants>

		<listOfProducts>

			<speciesReference species="M_ACP_c" stoichiometry="7.000000"/>

			<speciesReference species="M_co2_c" stoichiometry="7.000000"/>

			<speciesReference species="M_h2o_c" stoichiometry="8.000000"/>

			<speciesReference species="M_nadp_c" stoichiometry="15.000000"/>

			<speciesReference species="M_octeACP_c" stoichiometry="1.000000"/>

		</listOfProducts>

	</reaction>

	<reaction id="R_C182SN" name="R_Fatty_acid_biosynthesis__n_C182_" reversible="false">

		<notes>

			<html:p>GENE_ASSOCIATION: ( STM1067  and  STM2378  and  STM1197  and  STM1195  and  STM1700  and  STM0227 )</html:p>

			<html:p>PROTEIN_ASSOCIATION: ( FabA and FabB and FabF and FabGec and FabI and FabZ )</html:p>

			<html:p>SUBSYSTEM: S_Membrane_Lipid_Metabolism</html:p>

			<html:p>PROTEIN_CLASS: </html:p>

		</notes>

		<listOfReactants>

			<speciesReference species="M_actACP_c" stoichiometry="1.000000"/>

			<speciesReference species="M_h_c" stoichiometry="21.000000"/>

			<speciesReference species="M_malACP_c" stoichiometry="7.000000"/>

			<speciesReference species="M_nadph_c" stoichiometry="14.000000"/>

		</listOfReactants>

		<listOfProducts>

			<speciesReference species="M_ACP_c" stoichiometry="7.000000"/>

			<speciesReference species="M_co2_c" stoichiometry="7.000000"/>

			<speciesReference species="M_h2o_c" stoichiometry="8.000000"/>

			<speciesReference species="M_nadp_c" stoichiometry="14.000000"/>

			<speciesReference species="M_ocdcyaACP_c" stoichiometry="1.000000"/>

		</listOfProducts>

	</reaction>

	<reaction id="R_C184SN" name="R_Fatty_acid_biosynthesis__n_C184_" reversible="false">

		<notes>

			<html:p>GENE_ASSOCIATION: ( STM1067  and  STM2378  and  STM1197  and  STM1195  and  STM1700  and  STM0227 )</html:p>

			<html:p>PROTEIN_ASSOCIATION: ( FabA and FabB and FabF and FabGec and FabI and FabZ )</html:p>

			<html:p>SUBSYSTEM: S_Membrane_Lipid_Metabolism</html:p>

			<html:p>PROTEIN_CLASS: </html:p>

		</notes>

		<listOfReactants>

			<speciesReference species="M_actACP_c" stoichiometry="1.000000"/>

			<speciesReference species="M_h_c" stoichiometry="19.000000"/>

			<speciesReference species="M_malACP_c" stoichiometry="7.000000"/>

			<speciesReference species="M_nadph_c" stoichiometry="12.000000"/>

		</listOfReactants>

		<listOfProducts>

			<speciesReference species="M_ACP_c" stoichiometry="7.000000"/>

			<speciesReference species="M_co2_c" stoichiometry="7.000000"/>

			<speciesReference species="M_h2o_c" stoichiometry="8.000000"/>

			<speciesReference species="M_nadp_c" stoichiometry="12.000000"/>

			<speciesReference species="M_ocdcteACP_c" stoichiometry="1.000000"/>

		</listOfProducts>

	</reaction>

	<reaction id="R_CADVt" name="R_LysineCadaverine_antiporter" reversible="false">

		<notes>

			<html:p>GENE_ASSOCIATION: STM2558</html:p>

			<html:p>PROTEIN_ASSOCIATION: CadB</html:p>

			<html:p>SUBSYSTEM: S_Transport</html:p>

			<html:p>PROTEIN_CLASS: </html:p>

		</notes>

		<listOfReactants>

			<speciesReference species="M_15dap_c" stoichiometry="1.000000"/>

			<speciesReference species="M_h_e" stoichiometry="1.000000"/>

			<speciesReference species="M_lys_L_e" stoichiometry="1.000000"/>

		</listOfReactants>

		<listOfProducts>

			<speciesReference species="M_h_c" stoichiometry="1.000000"/>

			<speciesReference species="M_lys_L_c" stoichiometry="1.000000"/>

			<speciesReference species="M_15dap_e" stoichiometry="1.000000"/>

		</listOfProducts>

	</reaction>

	<reaction id="R_CAMt" name="R_chloramphenicol_efflux_transporter" reversible="false">

		<notes>

			<html:p>GENE_ASSOCIATION: ( STM0476  and  STM0475  and  STM3186 )</html:p>

			<html:p>PROTEIN_ASSOCIATION: ( AcrA and AcrB and TolC )</html:p>

			<html:p>SUBSYSTEM: S_Transport</html:p>

			<html:p>PROTEIN_CLASS: </html:p>

		</notes>

		<listOfReactants>

			<speciesReference species="M_cam_c" stoichiometry="1.000000"/>

			<speciesReference species="M_h_e" stoichiometry="1.000000"/>

		</listOfReactants>

		<listOfProducts>

			<speciesReference species="M_h_c" stoichiometry="1.000000"/>

			<speciesReference species="M_cam_e" stoichiometry="1.000000"/>

		</listOfProducts>

	</reaction>

	<reaction id="R_CAMt2" name="R_chloramphenicol_diffusion" reversible="false">

		<notes>

			<html:p>GENE_ASSOCIATION: </html:p>

			<html:p>PROTEIN_ASSOCIATION: </html:p>

			<html:p>SUBSYSTEM: S_Transport</html:p>

			<html:p>PROTEIN_CLASS: </html:p>

		</notes>

		<listOfReactants>

			<speciesReference species="M_cam_e" stoichiometry="1.000000"/>

		</listOfReactants>

		<listOfProducts>

			<speciesReference species="M_cam_c" stoichiometry="1.000000"/>

		</listOfProducts>

	</reaction>

	<reaction id="R_CAT" name="R_catalase" reversible="false">

		<notes>

			<html:p>GENE_ASSOCIATION: ( STM1318  or  STM4106  or  STM1731 )</html:p>

			<html:p>PROTEIN_ASSOCIATION: ( KatE ) or ( KatG ) or ( STM1731 )</html:p>

			<html:p>SUBSYSTEM: S_Unassigned</html:p>

			<html:p>PROTEIN_CLASS: 1.11.1.6</html:p>

		</notes>

		<listOfReactants>

			<speciesReference species="M_h2o2_c" stoichiometry="2.000000"/>

		</listOfReactants>

		<listOfProducts>

			<speciesReference species="M_h2o_c" stoichiometry="2.000000"/>

			<speciesReference species="M_o2_c" stoichiometry="1.000000"/>

		</listOfProducts>

	</reaction>

	<reaction id="R_CBIAT2" name="R_Cobinamide_adenyltransferase" reversible="true">

		<notes>

			<html:p>GENE_ASSOCIATION: STM1718</html:p>

			<html:p>PROTEIN_ASSOCIATION: BtuR</html:p>

			<html:p>SUBSYSTEM: S_Cofactor_and_Prosthetic_Group_Biosynthesis</html:p>

			<html:p>PROTEIN_CLASS: 2.5.1.17</html:p>

		</notes>

		<listOfReactants>

			<speciesReference species="M_atp_c" stoichiometry="1.000000"/>

			<speciesReference species="M_cbi_c" stoichiometry="1.000000"/>

			<speciesReference species="M_h_c" stoichiometry="1.000000"/>

		</listOfReactants>

		<listOfProducts>

			<speciesReference species="M_adcoba_c" stoichiometry="1.000000"/>

			<speciesReference species="M_pppi_c" stoichiometry="1.000000"/>

		</listOfProducts>

	</reaction>

	<reaction id="R_CBIabc" name="R_Cobinamide_transport_via_ABC_system" reversible="false">

		<notes>

			<html:p>GENE_ASSOCIATION: ( STM4130  and  STM1340  and  STM1342  and  STM0206 )</html:p>

			<html:p>PROTEIN_ASSOCIATION: ( BtuB and BtuC and BtuD and BtuF )</html:p>

			<html:p>SUBSYSTEM: S_Transport</html:p>

			<html:p>PROTEIN_CLASS: </html:p>

		</notes>

		<listOfReactants>

			<speciesReference species="M_atp_c" stoichiometry="1.000000"/>

			<speciesReference species="M_h2o_c" stoichiometry="1.000000"/>

			<speciesReference species="M_cbi_e" stoichiometry="1.000000"/>

		</listOfReactants>

		<listOfProducts>

			<speciesReference species="M_adp_c" stoichiometry="1.000000"/>

			<speciesReference species="M_cbi_c" stoichiometry="1.000000"/>

			<speciesReference species="M_h_c" stoichiometry="1.000000"/>

			<speciesReference species="M_pi_c" stoichiometry="1.000000"/>

		</listOfProducts>

	</reaction>

	<reaction id="R_CBL1abc" name="R_Cob_1_alamin_transport_via_ABC_system" reversible="false">

		<notes>

			<html:p>GENE_ASSOCIATION: ( STM4130  and  STM1340  and  STM1342  and  STM0206 )</html:p>

			<html:p>PROTEIN_ASSOCIATION: ( BtuB and BtuC and BtuD and BtuF )</html:p>

			<html:p>SUBSYSTEM: S_Cofactor_and_Prosthetic_Group_Biosynthesis</html:p>

			<html:p>PROTEIN_CLASS: </html:p>

		</notes>

		<listOfReactants>

			<speciesReference species="M_atp_c" stoichiometry="1.000000"/>

			<speciesReference species="M_h2o_c" stoichiometry="1.000000"/>

			<speciesReference species="M_cbl1_e" stoichiometry="1.000000"/>

		</listOfReactants>

		<listOfProducts>

			<speciesReference species="M_adp_c" stoichiometry="1.000000"/>

			<speciesReference species="M_cbl1_c" stoichiometry="1.000000"/>

			<speciesReference species="M_h_c" stoichiometry="1.000000"/>

			<speciesReference species="M_pi_c" stoichiometry="1.000000"/>

		</listOfProducts>

	</reaction>

	<reaction id="R_CBLAT2" name="R_cob_I_alamin_adenosyltransferase" reversible="true">

		<notes>

			<html:p>GENE_ASSOCIATION: ( STM1718  or  STM2467 )</html:p>

			<html:p>PROTEIN_ASSOCIATION: ( BtuR ) or ( EutT )</html:p>

			<html:p>SUBSYSTEM: S_Cofactor_and_Prosthetic_Group_Biosynthesis</html:p>

			<html:p>PROTEIN_CLASS: 2.5.1.17</html:p>

		</notes>

		<listOfReactants>

			<speciesReference species="M_atp_c" stoichiometry="1.000000"/>

			<speciesReference species="M_cbl1_c" stoichiometry="1.000000"/>

			<speciesReference species="M_h_c" stoichiometry="1.000000"/>

		</listOfReactants>

		<listOfProducts>

			<speciesReference species="M_cobamcoa_c" stoichiometry="1.000000"/>

			<speciesReference species="M_pppi_c" stoichiometry="1.000000"/>

		</listOfProducts>

	</reaction>

	<reaction id="R_CBMK2" name="R_Carbamate_kinase" reversible="false">

		<notes>

			<html:p>GENE_ASSOCIATION: ( STM4466  or  STM0532 )</html:p>

			<html:p>PROTEIN_ASSOCIATION: ( ArcC ) or ( ArcCec )</html:p>

			<html:p>SUBSYSTEM: S_Arginine_and_Proline_Metabolism</html:p>

			<html:p>PROTEIN_CLASS: 2.7.2.2</html:p>

		</notes>

		<listOfReactants>

			<speciesReference species="M_atp_c" stoichiometry="1.000000"/>

			<speciesReference species="M_co2_c" stoichiometry="1.000000"/>

			<speciesReference species="M_nh4_c" stoichiometry="1.000000"/>

		</listOfReactants>

		<listOfProducts>

			<speciesReference species="M_adp_c" stoichiometry="1.000000"/>

			<speciesReference species="M_cbp_c" stoichiometry="1.000000"/>

			<speciesReference species="M_h_c" stoichiometry="2.000000"/>

		</listOfProducts>

	</reaction>

	<reaction id="R_CBPS" name="R_carbamoyl_phosphate_synthase__glutamine_hydrolysing_" reversible="false">

		<notes>

			<html:p>GENE_ASSOCIATION: ( STM0066  and  STM0067 )</html:p>

			<html:p>PROTEIN_ASSOCIATION: Car</html:p>

			<html:p>SUBSYSTEM: S_Arginine_and_Proline_Metabolism</html:p>

			<html:p>PROTEIN_CLASS: 6.3.5.5</html:p>

		</notes>

		<listOfReactants>

			<speciesReference species="M_atp_c" stoichiometry="2.000000"/>

			<speciesReference species="M_gln_L_c" stoichiometry="1.000000"/>

			<speciesReference species="M_h2o_c" stoichiometry="1.000000"/>

			<speciesReference species="M_hco3_c" stoichiometry="1.000000"/>

		</listOfReactants>

		<listOfProducts>

			<speciesReference species="M_adp_c" stoichiometry="2.000000"/>

			<speciesReference species="M_cbp_c" stoichiometry="1.000000"/>

			<speciesReference species="M_glu_L_c" stoichiometry="1.000000"/>

			<speciesReference species="M_h_c" stoichiometry="2.000000"/>

			<speciesReference species="M_pi_c" stoichiometry="1.000000"/>

		</listOfProducts>

	</reaction>

	<reaction id="R_CDAPPA2_ST" name="R_CDP_Diacylglycerol_pyrophostatase__S_typhimurium_" reversible="false">

		<notes>

			<html:p>GENE_ASSOCIATION: STM4064</html:p>

			<html:p>PROTEIN_ASSOCIATION: UshB</html:p>

			<html:p>SUBSYSTEM: S_Phospholipid_Metabolism</html:p>

			<html:p>PROTEIN_CLASS: </html:p>

		</notes>

		<listOfReactants>

			<speciesReference species="M_cdpdag2_ST_c" stoichiometry="0.020000"/>

			<speciesReference species="M_h2o_c" stoichiometry="1.000000"/>

		</listOfReactants>

		<listOfProducts>

			<speciesReference species="M_cmp_c" stoichiometry="1.000000"/>

			<speciesReference species="M_h_c" stoichiometry="2.000000"/>

			<speciesReference species="M_pa2_ST_c" stoichiometry="0.020000"/>

		</listOfProducts>

	</reaction>

	<reaction id="R_CDPABEQS" name="R_CDP_abequose_synthase" reversible="false">

		<notes>

			<html:p>GENE_ASSOCIATION: STM2089</html:p>

			<html:p>PROTEIN_ASSOCIATION: RfbJ</html:p>

			<html:p>SUBSYSTEM: S_Cell_Envelope_Biosynthesis</html:p>

			<html:p>PROTEIN_CLASS: </html:p>

		</notes>

		<listOfReactants>

			<speciesReference species="M_cdpdddg_c" stoichiometry="1.000000"/>

			<speciesReference species="M_h_c" stoichiometry="1.000000"/>

			<speciesReference species="M_nadh_c" stoichiometry="1.000000"/>

		</listOfReactants>

		<listOfProducts>

			<speciesReference species="M_cdpabe_c" stoichiometry="1.000000"/>

			<speciesReference species="M_nad_c" stoichiometry="1.000000"/>

		</listOfProducts>

	</reaction>

	<reaction id="R_CDPDDGR" name="R_CDP_4_dehydro_6_deoxyglucose_reductase" reversible="false">

		<notes>

			<html:p>GENE_ASSOCIATION: ( STM2090  and  STM2093 )</html:p>

			<html:p>PROTEIN_ASSOCIATION: ( RfbH and RfbI )</html:p>

			<html:p>SUBSYSTEM: S_Cell_Envelope_Biosynthesis</html:p>

			<html:p>PROTEIN_CLASS: </html:p>

		</notes>

		<listOfReactants>

			<speciesReference species="M_cdpddg_c" stoichiometry="1.000000"/>

			<speciesReference species="M_h_c" stoichiometry="1.000000"/>

			<speciesReference species="M_nadh_c" stoichiometry="1.000000"/>

		</listOfReactants>

		<listOfProducts>

			<speciesReference species="M_cdpdddg_c" stoichiometry="1.000000"/>

			<speciesReference species="M_h2o_c" stoichiometry="1.000000"/>

			<speciesReference species="M_nad_c" stoichiometry="1.000000"/>

		</listOfProducts>

	</reaction>

	<reaction id="R_CDPGHL" name="R_CDPglucose_4_6_hydro_lyase" reversible="false">

		<notes>

			<html:p>GENE_ASSOCIATION: STM2091</html:p>

			<html:p>PROTEIN_ASSOCIATION: RbfG</html:p>

			<html:p>SUBSYSTEM: S_Cell_Envelope_Biosynthesis</html:p>

			<html:p>PROTEIN_CLASS: </html:p>

		</notes>

		<listOfReactants>

			<speciesReference species="M_cdpglc_c" stoichiometry="1.000000"/>

		</listOfReactants>

		<listOfProducts>

			<speciesReference species="M_cdpddg_c" stoichiometry="1.000000"/>

			<speciesReference species="M_h2o_c" stoichiometry="1.000000"/>

		</listOfProducts>

	</reaction>

	<reaction id="R_CDPGLU" name="R_CDP_glucose_pyrophosphorylase" reversible="false">

		<notes>

			<html:p>GENE_ASSOCIATION: STM2092</html:p>

			<html:p>PROTEIN_ASSOCIATION: RfbF</html:p>

			<html:p>SUBSYSTEM: S_Cell_Envelope_Biosynthesis</html:p>

			<html:p>PROTEIN_CLASS: 2.7.7.33</html:p>

		</notes>

		<listOfReactants>

			<speciesReference species="M_ctp_c" stoichiometry="1.000000"/>

			<speciesReference species="M_g1p_c" stoichiometry="1.000000"/>

			<speciesReference species="M_h_c" stoichiometry="1.000000"/>

		</listOfReactants>

		<listOfProducts>

			<speciesReference species="M_cdpglc_c" stoichiometry="1.000000"/>

			<speciesReference species="M_ppi_c" stoichiometry="1.000000"/>

		</listOfProducts>

	</reaction>

	<reaction id="R_CDPMEK" name="R_4__cytidine_5__diphospho__2_C_methyl_D_erythritol_kinase" reversible="false">

		<notes>

			<html:p>GENE_ASSOCIATION: STM1779</html:p>

			<html:p>PROTEIN_ASSOCIATION: IspE</html:p>

			<html:p>SUBSYSTEM: S_Cofactor_and_Prosthetic_Group_Biosynthesis</html:p>

			<html:p>PROTEIN_CLASS: </html:p>

		</notes>

		<listOfReactants>

			<speciesReference species="M_4c2me_c" stoichiometry="1.000000"/>

			<speciesReference species="M_atp_c" stoichiometry="1.000000"/>

		</listOfReactants>

		<listOfProducts>

			<speciesReference species="M_2p4c2me_c" stoichiometry="1.000000"/>

			<speciesReference species="M_adp_c" stoichiometry="1.000000"/>

			<speciesReference species="M_h_c" stoichiometry="1.000000"/>

		</listOfProducts>

	</reaction>

	<reaction id="R_CELBpts" name="R_cellobiose_transport_via_PEPPyr_PTS" reversible="false">

		<notes>

			<html:p>GENE_ASSOCIATION: ( STM1314  and  STM1312  and  STM1313  and  STM2431  and  STM2432 )</html:p>

			<html:p>PROTEIN_ASSOCIATION: ( ChbA and ChbB and ChbC and PtsH and PtsI )</html:p>

			<html:p>SUBSYSTEM: S_Transport</html:p>

			<html:p>PROTEIN_CLASS: </html:p>

		</notes>

		<listOfReactants>

			<speciesReference species="M_pep_c" stoichiometry="1.000000"/>

			<speciesReference species="M_cellb_e" stoichiometry="1.000000"/>

		</listOfReactants>

		<listOfProducts>

			<speciesReference species="M_6pgg_c" stoichiometry="1.000000"/>

			<speciesReference species="M_pyr_c" stoichiometry="1.000000"/>

		</listOfProducts>

	</reaction>

	<reaction id="R_CELLSYN" name="R_Cellulose_synthase" reversible="false">

		<notes>

			<html:p>GENE_ASSOCIATION: ( STM3616  and  STM3618  and  STM3619 )</html:p>

			<html:p>PROTEIN_ASSOCIATION: CelA</html:p>

			<html:p>SUBSYSTEM: S_Cell_Envelope_Biosynthesis</html:p>

			<html:p>PROTEIN_CLASS: 2.4.1.12</html:p>

		</notes>

		<listOfReactants>

			<speciesReference species="M_udpg_c" stoichiometry="1.000000"/>

		</listOfReactants>

		<listOfProducts>

			<speciesReference species="M_cell_c" stoichiometry="1.000000"/>

			<speciesReference species="M_h_c" stoichiometry="1.000000"/>

			<speciesReference species="M_udp_c" stoichiometry="1.000000"/>

		</listOfProducts>

	</reaction>

	<reaction id="R_CFTXMt" name="R_cefotaxime_efflux_transport" reversible="false">

		<notes>

			<html:p>GENE_ASSOCIATION: ( STM0476  and  STM0475  and  STM3186 )</html:p>

			<html:p>PROTEIN_ASSOCIATION: ( AcrA and AcrB and TolC )</html:p>

			<html:p>SUBSYSTEM: S_Transport</html:p>

			<html:p>PROTEIN_CLASS: </html:p>

		</notes>

		<listOfReactants>

			<speciesReference species="M_cftxm_c" stoichiometry="1.000000"/>

			<speciesReference species="M_h_e" stoichiometry="1.000000"/>

		</listOfReactants>

		<listOfProducts>

			<speciesReference species="M_h_c" stoichiometry="1.000000"/>

			<speciesReference species="M_cftxm_e" stoichiometry="1.000000"/>

		</listOfProducts>

	</reaction>

	<reaction id="R_CHCOAL" name="R_6_carboxyhexanoate_CoA_ligase" reversible="false">

		<notes>

			<html:p>GENE_ASSOCIATION: STM3509</html:p>

			<html:p>PROTEIN_ASSOCIATION: BioW</html:p>

			<html:p>SUBSYSTEM: S_Cofactor_and_Prosthetic_Group_Biosynthesis</html:p>

			<html:p>PROTEIN_CLASS: 6.2.1.14</html:p>

		</notes>

		<listOfReactants>

			<speciesReference species="M_atp_c" stoichiometry="1.000000"/>

			<speciesReference species="M_coa_c" stoichiometry="1.000000"/>

			<speciesReference species="M_pime_c" stoichiometry="1.000000"/>

		</listOfReactants>

		<listOfProducts>

			<speciesReference species="M_amp_c" stoichiometry="1.000000"/>

			<speciesReference species="M_pmcoa_c" stoichiometry="1.000000"/>

			<speciesReference species="M_ppi_c" stoichiometry="1.000000"/>

		</listOfProducts>

	</reaction>

	<reaction id="R_CHITOBpts" name="R_Chitobiose_transport_via_PTS" reversible="false">

		<notes>

			<html:p>GENE_ASSOCIATION: ( STM1314  and  STM1312  and  STM1313  and  STM2431  and  STM2432 )</html:p>

			<html:p>PROTEIN_ASSOCIATION: ( ChbA and ChbB and ChbC and PtsH and PtsI )</html:p>

			<html:p>SUBSYSTEM: S_Transport</html:p>

			<html:p>PROTEIN_CLASS: </html:p>

		</notes>

		<listOfReactants>

			<speciesReference species="M_pep_c" stoichiometry="1.000000"/>

			<speciesReference species="M_chitob_e" stoichiometry="1.000000"/>

		</listOfReactants>

		<listOfProducts>

			<speciesReference species="M_chit6p_c" stoichiometry="1.000000"/>

			<speciesReference species="M_pyr_c" stoichiometry="1.000000"/>

		</listOfProducts>

	</reaction>

	<reaction id="R_CHITPH" name="R_chitobiose_6_phosphate_hydrolase" reversible="false">

		<notes>

			<html:p>GENE_ASSOCIATION: STM1316</html:p>

			<html:p>PROTEIN_ASSOCIATION: ChbF</html:p>

			<html:p>SUBSYSTEM: S_Alternate_Carbon_Metabolism</html:p>

			<html:p>PROTEIN_CLASS: </html:p>

		</notes>

		<listOfReactants>

			<speciesReference species="M_chit6p_c" stoichiometry="1.000000"/>

			<speciesReference species="M_h2o_c" stoichiometry="1.000000"/>

		</listOfReactants>

		<listOfProducts>

			<speciesReference species="M_acgam_c" stoichiometry="1.000000"/>

			<speciesReference species="M_acgam6p_c" stoichiometry="1.000000"/>

		</listOfProducts>

	</reaction>

	<reaction id="R_CHORM" name="R_chorismate_mutase" reversible="false">

		<notes>

			<html:p>GENE_ASSOCIATION: ( STM2667  or  STM2669 )</html:p>

			<html:p>PROTEIN_ASSOCIATION: ( PheA ) or ( TyrAec )</html:p>

			<html:p>SUBSYSTEM: S_Tyrosine__Tryptophan__and_Phenylalanine_Metabolism</html:p>

			<html:p>PROTEIN_CLASS: 5.4.99.5</html:p>

		</notes>

		<listOfReactants>

			<speciesReference species="M_chor_c" stoichiometry="1.000000"/>

		</listOfReactants>

		<listOfProducts>

			<speciesReference species="M_pphn_c" stoichiometry="1.000000"/>

		</listOfProducts>

	</reaction>

	<reaction id="R_CHORS" name="R_chorismate_synthase" reversible="false">

		<notes>

			<html:p>GENE_ASSOCIATION: STM2384</html:p>

			<html:p>PROTEIN_ASSOCIATION: AroC</html:p>

			<html:p>SUBSYSTEM: S_Tyrosine__Tryptophan__and_Phenylalanine_Metabolism</html:p>

			<html:p>PROTEIN_CLASS: 4.2.3.5</html:p>

		</notes>

		<listOfReactants>

			<speciesReference species="M_3psme_c" stoichiometry="1.000000"/>

		</listOfReactants>

		<listOfProducts>

			<speciesReference species="M_chor_c" stoichiometry="1.000000"/>

			<speciesReference species="M_pi_c" stoichiometry="1.000000"/>

		</listOfProducts>

	</reaction>

	<reaction id="R_CHRPL" name="R_chorismate_pyruvate_lyase" reversible="false">

		<notes>

			<html:p>GENE_ASSOCIATION: STM4233</html:p>

			<html:p>PROTEIN_ASSOCIATION: UbiC</html:p>

			<html:p>SUBSYSTEM: S_Cofactor_and_Prosthetic_Group_Biosynthesis</html:p>

			<html:p>PROTEIN_CLASS: </html:p>

		</notes>

		<listOfReactants>

			<speciesReference species="M_chor_c" stoichiometry="1.000000"/>

		</listOfReactants>

		<listOfProducts>

			<speciesReference species="M_4hbz_c" stoichiometry="1.000000"/>

			<speciesReference species="M_pyr_c" stoichiometry="1.000000"/>

		</listOfProducts>

	</reaction>

	<reaction id="R_CITL" name="R_Citrate_lyase" reversible="false">

		<notes>

			<html:p>GENE_ASSOCIATION: ( ( STM0059  and  STM0060  and  STM0061 )  or  ( STM0621  and  STM0622  and  STM0623 ) )</html:p>

			<html:p>PROTEIN_ASSOCIATION: ( CitDEF2 ) or ( CitDEF )</html:p>

			<html:p>SUBSYSTEM: S_Citrate_Cycle__TCA_</html:p>

			<html:p>PROTEIN_CLASS: 4.1.3.6</html:p>

		</notes>

		<listOfReactants>

			<speciesReference species="M_cit_c" stoichiometry="1.000000"/>

		</listOfReactants>

		<listOfProducts>

			<speciesReference species="M_ac_c" stoichiometry="1.000000"/>

			<speciesReference species="M_oaa_c" stoichiometry="1.000000"/>

		</listOfProducts>

	</reaction>

	<reaction id="R_CITR_Lt2" name="R_L_Citrulline_transport_in_via_proton_symport" reversible="false">

		<notes>

			<html:p>GENE_ASSOCIATION: </html:p>

			<html:p>PROTEIN_ASSOCIATION: </html:p>

			<html:p>SUBSYSTEM: S_Transport</html:p>

			<html:p>PROTEIN_CLASS: </html:p>

		</notes>

		<listOfReactants>

			<speciesReference species="M_citr_L_e" stoichiometry="1.000000"/>

			<speciesReference species="M_h_e" stoichiometry="1.000000"/>

		</listOfReactants>

		<listOfProducts>

			<speciesReference species="M_citr_L_c" stoichiometry="1.000000"/>

			<speciesReference species="M_h_c" stoichiometry="1.000000"/>

		</listOfProducts>

	</reaction>

	<reaction id="R_CITt2" name="R_citrate_transport_in_via_proton_symport" reversible="false">

		<notes>

			<html:p>GENE_ASSOCIATION: STM0689</html:p>

			<html:p>PROTEIN_ASSOCIATION: TcuC</html:p>

			<html:p>SUBSYSTEM: S_Transport</html:p>

			<html:p>PROTEIN_CLASS: </html:p>

		</notes>

		<listOfReactants>

			<speciesReference species="M_cit_e" stoichiometry="1.000000"/>

			<speciesReference species="M_h_e" stoichiometry="1.000000"/>

		</listOfReactants>

		<listOfProducts>

			<speciesReference species="M_cit_c" stoichiometry="1.000000"/>

			<speciesReference species="M_h_c" stoichiometry="1.000000"/>

		</listOfProducts>

	</reaction>

	<reaction id="R_CITt4_1" name="R_Citrate_transport_via_sodium_symport" reversible="false">

		<notes>

			<html:p>GENE_ASSOCIATION: ( ( STM2786  and  STM2787  and  STM2788 )  or  STM0057 )</html:p>

			<html:p>PROTEIN_ASSOCIATION: ( TctABC ) or ( CitC )</html:p>

			<html:p>SUBSYSTEM: S_Transport</html:p>

			<html:p>PROTEIN_CLASS: </html:p>

		</notes>

		<listOfReactants>

			<speciesReference species="M_cit_e" stoichiometry="1.000000"/>

			<speciesReference species="M_na1_e" stoichiometry="1.000000"/>

		</listOfReactants>

		<listOfProducts>

			<speciesReference species="M_cit_c" stoichiometry="1.000000"/>

			<speciesReference species="M_na1_c" stoichiometry="1.000000"/>

		</listOfProducts>

	</reaction>

	<reaction id="R_CITt7" name="R_Citrate_transport_via_succinate_antiport" reversible="false">

		<notes>

			<html:p>GENE_ASSOCIATION: STM0618</html:p>

			<html:p>PROTEIN_ASSOCIATION: CitT</html:p>

			<html:p>SUBSYSTEM: S_Transport</html:p>

			<html:p>PROTEIN_CLASS: </html:p>

		</notes>

		<listOfReactants>

			<speciesReference species="M_succ_c" stoichiometry="1.000000"/>

			<speciesReference species="M_cit_e" stoichiometry="1.000000"/>

		</listOfReactants>

		<listOfProducts>

			<speciesReference species="M_cit_c" stoichiometry="1.000000"/>

			<speciesReference species="M_succ_e" stoichiometry="1.000000"/>

		</listOfProducts>

	</reaction>

	<reaction id="R_CLPNS2_ST" name="R_Cardiolipin_Synthase__S_typhimurium_" reversible="true">

		<notes>

			<html:p>GENE_ASSOCIATION: ( STM0812  or  STM1739 )</html:p>

			<html:p>PROTEIN_ASSOCIATION: ( YbhO ) or ( Cls )</html:p>

			<html:p>SUBSYSTEM: S_Phospholipid_Metabolism</html:p>

			<html:p>PROTEIN_CLASS: </html:p>

		</notes>

		<listOfReactants>

			<speciesReference species="M_pg2_ST_c" stoichiometry="0.040000"/>

		</listOfReactants>

		<listOfProducts>

			<speciesReference species="M_clpn2_ST_c" stoichiometry="0.020000"/>

			<speciesReference species="M_glyc_c" stoichiometry="1.000000"/>

		</listOfProducts>

	</reaction>

	<reaction id="R_CMCMSAD" name="R_5_carboxymethyl_2_hydroxymuconic_semialdehyde_dehydrogenase" reversible="false">

		<notes>

			<html:p>GENE_ASSOCIATION: STM1102</html:p>

			<html:p>PROTEIN_ASSOCIATION: HpaE</html:p>

			<html:p>SUBSYSTEM: S_Alternate_Carbon_Metabolism</html:p>

			<html:p>PROTEIN_CLASS: </html:p>

		</notes>

		<listOfReactants>

			<speciesReference species="M_5cmhmsa_c" stoichiometry="1.000000"/>

			<speciesReference species="M_h2o_c" stoichiometry="1.000000"/>

			<speciesReference species="M_nad_c" stoichiometry="1.000000"/>

		</listOfReactants>

		<listOfProducts>

			<speciesReference species="M_5cmhm_c" stoichiometry="1.000000"/>

			<speciesReference species="M_h_c" stoichiometry="2.000000"/>

			<speciesReference species="M_nadh_c" stoichiometry="1.000000"/>

		</listOfProducts>

	</reaction>

	<reaction id="R_CMPN" name="R_CMP_nucleosidase" reversible="false">

		<notes>

			<html:p>GENE_ASSOCIATION: </html:p>

			<html:p>PROTEIN_ASSOCIATION: </html:p>

			<html:p>SUBSYSTEM: S_Nucleotide_Salvage_Pathways</html:p>

			<html:p>PROTEIN_CLASS: 3.2.2.10</html:p>

		</notes>

		<listOfReactants>

			<speciesReference species="M_cmp_c" stoichiometry="1.000000"/>

			<speciesReference species="M_h2o_c" stoichiometry="1.000000"/>

		</listOfReactants>

		<listOfProducts>

			<speciesReference species="M_csn_c" stoichiometry="1.000000"/>

			<speciesReference species="M_r5p_c" stoichiometry="1.000000"/>

		</listOfProducts>

	</reaction>

	<reaction id="R_CO1DAMAT" name="R_cob_I_yrinic_acid_a_c_diamide_adenosyltransferase" reversible="false">

		<notes>

			<html:p>GENE_ASSOCIATION: </html:p>

			<html:p>PROTEIN_ASSOCIATION: </html:p>

			<html:p>SUBSYSTEM: S_Cofactor_and_Prosthetic_Group_Biosynthesis</html:p>

			<html:p>PROTEIN_CLASS: </html:p>

		</notes>

		<listOfReactants>

			<speciesReference species="M_atp_c" stoichiometry="1.000000"/>

			<speciesReference species="M_co1dam_c" stoichiometry="1.000000"/>

			<speciesReference species="M_h2o_c" stoichiometry="1.000000"/>

			<speciesReference species="M_nadh_c" stoichiometry="0.500000"/>

		</listOfReactants>

		<listOfProducts>

			<speciesReference species="M_adcobdam_c" stoichiometry="1.000000"/>

			<speciesReference species="M_h_c" stoichiometry="0.500000"/>

			<speciesReference species="M_nad_c" stoichiometry="0.500000"/>

			<speciesReference species="M_pi_c" stoichiometry="1.000000"/>

			<speciesReference species="M_ppi_c" stoichiometry="1.000000"/>

		</listOfProducts>

	</reaction>

	<reaction id="R_CO2DAMR" name="R_cob_II_yrinic_acid_a_c_diamide_reductase" reversible="false">

		<notes>

			<html:p>GENE_ASSOCIATION: </html:p>

			<html:p>PROTEIN_ASSOCIATION: </html:p>

			<html:p>SUBSYSTEM: S_Cofactor_and_Prosthetic_Group_Biosynthesis</html:p>

			<html:p>PROTEIN_CLASS: </html:p>

		</notes>

		<listOfReactants>

			<speciesReference species="M_co2dam_c" stoichiometry="2.000000"/>

			<speciesReference species="M_nadh_c" stoichiometry="1.000000"/>

		</listOfReactants>

		<listOfProducts>

			<speciesReference species="M_co1dam_c" stoichiometry="2.000000"/>

			<speciesReference species="M_h_c" stoichiometry="1.000000"/>

			<speciesReference species="M_nad_c" stoichiometry="1.000000"/>

		</listOfProducts>

	</reaction>

	<reaction id="R_CO2t" name="R_CO2_transport_out_via_diffusion" reversible="true">

		<notes>

			<html:p>GENE_ASSOCIATION: </html:p>

			<html:p>PROTEIN_ASSOCIATION: </html:p>

			<html:p>SUBSYSTEM: S_Transport</html:p>

			<html:p>PROTEIN_CLASS: </html:p>

		</notes>

		<listOfReactants>

			<speciesReference species="M_co2_e" stoichiometry="1.000000"/>

		</listOfReactants>

		<listOfProducts>

			<speciesReference species="M_co2_c" stoichiometry="1.000000"/>

		</listOfProducts>

	</reaction>

	<reaction id="R_COBALTt5" name="R_cobalt_transport_inout_via_permease__no_H_" reversible="true">

		<notes>

			<html:p>GENE_ASSOCIATION: STM3952</html:p>

			<html:p>PROTEIN_ASSOCIATION: CorA</html:p>

			<html:p>SUBSYSTEM: S_Transport</html:p>

			<html:p>PROTEIN_CLASS: </html:p>

		</notes>

		<listOfReactants>

			<speciesReference species="M_cobalt2_c" stoichiometry="1.000000"/>

		</listOfReactants>

		<listOfProducts>

			<speciesReference species="M_cobalt2_e" stoichiometry="1.000000"/>

		</listOfProducts>

	</reaction>

	<reaction id="R_CPC2MT" name="R_precorrin_2_C1_methyltransferase" reversible="false">

		<notes>

			<html:p>GENE_ASSOCIATION: STM2024</html:p>

			<html:p>PROTEIN_ASSOCIATION: CbiL</html:p>

			<html:p>SUBSYSTEM: S_Cofactor_and_Prosthetic_Group_Biosynthesis</html:p>

			<html:p>PROTEIN_CLASS: </html:p>

		</notes>

		<listOfReactants>

			<speciesReference species="M_amet_c" stoichiometry="1.000000"/>

			<speciesReference species="M_copre2_c" stoichiometry="1.000000"/>

		</listOfReactants>

		<listOfProducts>

			<speciesReference species="M_ahcys_c" stoichiometry="1.000000"/>

			<speciesReference species="M_copre3_c" stoichiometry="1.000000"/>

			<speciesReference species="M_h_c" stoichiometry="1.000000"/>

		</listOfProducts>

	</reaction>

	<reaction id="R_CPC3MT" name="R_precorrin_3B_C17_methyltransferase" reversible="false">

		<notes>

			<html:p>GENE_ASSOCIATION: STM2027</html:p>

			<html:p>PROTEIN_ASSOCIATION: CbiH</html:p>

			<html:p>SUBSYSTEM: S_Cofactor_and_Prosthetic_Group_Biosynthesis</html:p>

			<html:p>PROTEIN_CLASS: </html:p>

		</notes>

		<listOfReactants>

			<speciesReference species="M_amet_c" stoichiometry="1.000000"/>

			<speciesReference species="M_copre3_c" stoichiometry="1.000000"/>

		</listOfReactants>

		<listOfProducts>

			<speciesReference species="M_ahcys_c" stoichiometry="1.000000"/>

			<speciesReference species="M_copre4_c" stoichiometry="1.000000"/>

		</listOfProducts>

	</reaction>

	<reaction id="R_CPC4MT" name="R_precorrin_4_C1_methyltransferase" reversible="false">

		<notes>

			<html:p>GENE_ASSOCIATION: STM2029</html:p>

			<html:p>PROTEIN_ASSOCIATION: CbiF</html:p>

			<html:p>SUBSYSTEM: S_Cofactor_and_Prosthetic_Group_Biosynthesis</html:p>

			<html:p>PROTEIN_CLASS: </html:p>

		</notes>

		<listOfReactants>

			<speciesReference species="M_amet_c" stoichiometry="1.000000"/>

			<speciesReference species="M_copre4_c" stoichiometry="1.000000"/>

		</listOfReactants>

		<listOfProducts>

			<speciesReference species="M_ahcys_c" stoichiometry="1.000000"/>

			<speciesReference species="M_copre5_c" stoichiometry="1.000000"/>

			<speciesReference species="M_h_c" stoichiometry="1.000000"/>

		</listOfProducts>

	</reaction>

	<reaction id="R_CPC5MT" name="R_precorrin_5_C1_methyltransferase" reversible="false">

		<notes>

			<html:p>GENE_ASSOCIATION: STM2032</html:p>

			<html:p>PROTEIN_ASSOCIATION: CbiD</html:p>

			<html:p>SUBSYSTEM: S_Cofactor_and_Prosthetic_Group_Biosynthesis</html:p>

			<html:p>PROTEIN_CLASS: </html:p>

		</notes>

		<listOfReactants>

			<speciesReference species="M_amet_c" stoichiometry="1.000000"/>

			<speciesReference species="M_copre5_c" stoichiometry="1.000000"/>

			<speciesReference species="M_h2o_c" stoichiometry="1.000000"/>

		</listOfReactants>

		<listOfProducts>

			<speciesReference species="M_acald_c" stoichiometry="1.000000"/>

			<speciesReference species="M_ahcys_c" stoichiometry="1.000000"/>

			<speciesReference species="M_copre6_c" stoichiometry="1.000000"/>

			<speciesReference species="M_h_c" stoichiometry="1.000000"/>

		</listOfProducts>

	</reaction>

	<reaction id="R_CPC6R" name="R_precorrin_6A_reductase" reversible="false">

		<notes>

			<html:p>GENE_ASSOCIATION: STM2026</html:p>

			<html:p>PROTEIN_ASSOCIATION: CbiJ</html:p>

			<html:p>SUBSYSTEM: S_Cofactor_and_Prosthetic_Group_Biosynthesis</html:p>

			<html:p>PROTEIN_CLASS: </html:p>

		</notes>

		<listOfReactants>

			<speciesReference species="M_copre6_c" stoichiometry="1.000000"/>

			<speciesReference species="M_h_c" stoichiometry="1.000000"/>

			<speciesReference species="M_nadph_c" stoichiometry="1.000000"/>

		</listOfReactants>

		<listOfProducts>

			<speciesReference species="M_codhpre6_c" stoichiometry="1.000000"/>

			<speciesReference species="M_nadp_c" stoichiometry="1.000000"/>

		</listOfProducts>

	</reaction>

	<reaction id="R_CPC8MM" name="R_precorrin_8X_methylmutase" reversible="true">

		<notes>

			<html:p>GENE_ASSOCIATION: STM2033</html:p>

			<html:p>PROTEIN_ASSOCIATION: CbiC</html:p>

			<html:p>SUBSYSTEM: S_Cofactor_and_Prosthetic_Group_Biosynthesis</html:p>

			<html:p>PROTEIN_CLASS: </html:p>

		</notes>

		<listOfReactants>

			<speciesReference species="M_copre8_c" stoichiometry="1.000000"/>

		</listOfReactants>

		<listOfProducts>

			<speciesReference species="M_cobya_c" stoichiometry="1.000000"/>

		</listOfProducts>

	</reaction>

	<reaction id="R_CPFXNt" name="R_ciprofloxacin_efflux_transport" reversible="false">

		<notes>

			<html:p>GENE_ASSOCIATION: ( STM0476  and  STM0475  and  STM3186 )</html:p>

			<html:p>PROTEIN_ASSOCIATION: ( AcrA and AcrB and TolC )</html:p>

			<html:p>SUBSYSTEM: S_Transport</html:p>

			<html:p>PROTEIN_CLASS: </html:p>

		</notes>

		<listOfReactants>

			<speciesReference species="M_cpfxn_c" stoichiometry="1.000000"/>

			<speciesReference species="M_h_e" stoichiometry="1.000000"/>

		</listOfReactants>

		<listOfProducts>

			<speciesReference species="M_h_c" stoichiometry="1.000000"/>

			<speciesReference species="M_cpfxn_e" stoichiometry="1.000000"/>

		</listOfProducts>

	</reaction>

	<reaction id="R_CPFXNt2" name="R_ciprofloxacin_diffusion" reversible="false">

		<notes>

			<html:p>GENE_ASSOCIATION: </html:p>

			<html:p>PROTEIN_ASSOCIATION: </html:p>

			<html:p>SUBSYSTEM: S_Transport</html:p>

			<html:p>PROTEIN_CLASS: </html:p>

		</notes>

		<listOfReactants>

			<speciesReference species="M_cpfxn_e" stoichiometry="1.000000"/>

		</listOfReactants>

		<listOfProducts>

			<speciesReference species="M_cpfxn_c" stoichiometry="1.000000"/>

		</listOfProducts>

	</reaction>

	<reaction id="R_CPPPGO" name="R_coproporphyrinogen_oxidase" reversible="false">

		<notes>

			<html:p>GENE_ASSOCIATION: STM2451</html:p>

			<html:p>PROTEIN_ASSOCIATION: HemF</html:p>

			<html:p>SUBSYSTEM: S_Cofactor_and_Prosthetic_Group_Biosynthesis</html:p>

			<html:p>PROTEIN_CLASS: 1.3.3.3</html:p>

		</notes>

		<listOfReactants>

			<speciesReference species="M_cpppg3_c" stoichiometry="1.000000"/>

			<speciesReference species="M_h_c" stoichiometry="2.000000"/>

			<speciesReference species="M_o2_c" stoichiometry="1.000000"/>

		</listOfReactants>

		<listOfProducts>

			<speciesReference species="M_co2_c" stoichiometry="2.000000"/>

			<speciesReference species="M_h2o_c" stoichiometry="2.000000"/>

			<speciesReference species="M_pppg9_c" stoichiometry="1.000000"/>

		</listOfProducts>

	</reaction>

	<reaction id="R_CRNBTCT" name="R_gamma_butyrobetainyl_CoA_carnitine_CoA_transferase" reversible="true">

		<notes>

			<html:p>GENE_ASSOCIATION: STM0072</html:p>

			<html:p>PROTEIN_ASSOCIATION: CaiB</html:p>

			<html:p>SUBSYSTEM: S_Oxidative_phosphorylation</html:p>

			<html:p>PROTEIN_CLASS: </html:p>

		</notes>

		<listOfReactants>

			<speciesReference species="M_bbtcoa_c" stoichiometry="1.000000"/>

			<speciesReference species="M_crn_c" stoichiometry="1.000000"/>

		</listOfReactants>

		<listOfProducts>

			<speciesReference species="M_crncoa_c" stoichiometry="1.000000"/>

			<speciesReference species="M_gbbtn_c" stoichiometry="1.000000"/>

		</listOfProducts>

	</reaction>

	<reaction id="R_CRNCBCT" name="R_crotonobetainyl_CoA_carnitine_CoA_transferase" reversible="true">

		<notes>

			<html:p>GENE_ASSOCIATION: STM0072</html:p>

			<html:p>PROTEIN_ASSOCIATION: CaiB</html:p>

			<html:p>SUBSYSTEM: S_Oxidative_phosphorylation</html:p>

			<html:p>PROTEIN_CLASS: </html:p>

		</notes>

		<listOfReactants>

			<speciesReference species="M_crn_c" stoichiometry="1.000000"/>

			<speciesReference species="M_ctbtcoa_c" stoichiometry="1.000000"/>

		</listOfReactants>

		<listOfProducts>

			<speciesReference species="M_crncoa_c" stoichiometry="1.000000"/>

			<speciesReference species="M_ctbt_c" stoichiometry="1.000000"/>

		</listOfProducts>

	</reaction>

	<reaction id="R_CRNCDH" name="R_Carnityl_CoA_dehydratse" reversible="true">

		<notes>

			<html:p>GENE_ASSOCIATION: STM0070</html:p>

			<html:p>PROTEIN_ASSOCIATION: CaiD</html:p>

			<html:p>SUBSYSTEM: S_Oxidative_phosphorylation</html:p>

			<html:p>PROTEIN_CLASS: </html:p>

		</notes>

		<listOfReactants>

			<speciesReference species="M_crncoa_c" stoichiometry="1.000000"/>

		</listOfReactants>

		<listOfProducts>

			<speciesReference species="M_ctbtcoa_c" stoichiometry="1.000000"/>

			<speciesReference species="M_h2o_c" stoichiometry="1.000000"/>

		</listOfProducts>

	</reaction>

	<reaction id="R_CRNt7" name="R_Carnitinebutyrobetaine_antiporter" reversible="false">

		<notes>

			<html:p>GENE_ASSOCIATION: STM0074</html:p>

			<html:p>PROTEIN_ASSOCIATION: CaiT</html:p>

			<html:p>SUBSYSTEM: S_Transport</html:p>

			<html:p>PROTEIN_CLASS: </html:p>

		</notes>

		<listOfReactants>

			<speciesReference species="M_gbbtn_c" stoichiometry="1.000000"/>

			<speciesReference species="M_crn_e" stoichiometry="1.000000"/>

		</listOfReactants>

		<listOfProducts>

			<speciesReference species="M_crn_c" stoichiometry="1.000000"/>

			<speciesReference species="M_gbbtn_e" stoichiometry="1.000000"/>

		</listOfProducts>

	</reaction>

	<reaction id="R_CS" name="R_citrate_synthase" reversible="false">

		<notes>

			<html:p>GENE_ASSOCIATION: STM0730</html:p>

			<html:p>PROTEIN_ASSOCIATION: GltA</html:p>

			<html:p>SUBSYSTEM: S_Citrate_Cycle__TCA_</html:p>

			<html:p>PROTEIN_CLASS: </html:p>

		</notes>

		<listOfReactants>

			<speciesReference species="M_accoa_c" stoichiometry="1.000000"/>

			<speciesReference species="M_h2o_c" stoichiometry="1.000000"/>

			<speciesReference species="M_oaa_c" stoichiometry="1.000000"/>

		</listOfReactants>

		<listOfProducts>

			<speciesReference species="M_cit_c" stoichiometry="1.000000"/>

			<speciesReference species="M_coa_c" stoichiometry="1.000000"/>

			<speciesReference species="M_h_c" stoichiometry="1.000000"/>

		</listOfProducts>

	</reaction>

	<reaction id="R_CSND" name="R_Cytosine_deaminase" reversible="false">

		<notes>

			<html:p>GENE_ASSOCIATION: STM3334</html:p>

			<html:p>PROTEIN_ASSOCIATION: CodA</html:p>

			<html:p>SUBSYSTEM: S_Nucleotide_Salvage_Pathways</html:p>

			<html:p>PROTEIN_CLASS: 3.5.4.1</html:p>

		</notes>

		<listOfReactants>

			<speciesReference species="M_csn_c" stoichiometry="1.000000"/>

			<speciesReference species="M_h_c" stoichiometry="1.000000"/>

			<speciesReference species="M_h2o_c" stoichiometry="1.000000"/>

		</listOfReactants>

		<listOfProducts>

			<speciesReference species="M_nh4_c" stoichiometry="1.000000"/>

			<speciesReference species="M_ura_c" stoichiometry="1.000000"/>

		</listOfProducts>

	</reaction>

	<reaction id="R_CSNt2" name="R_cytosine_transport_in_via_proton_symport" reversible="false">

		<notes>

			<html:p>GENE_ASSOCIATION: STM3333</html:p>

			<html:p>PROTEIN_ASSOCIATION: CodB</html:p>

			<html:p>SUBSYSTEM: S_Transport</html:p>

			<html:p>PROTEIN_CLASS: </html:p>

		</notes>

		<listOfReactants>

			<speciesReference species="M_csn_e" stoichiometry="1.000000"/>

			<speciesReference species="M_h_e" stoichiometry="1.000000"/>

		</listOfReactants>

		<listOfProducts>

			<speciesReference species="M_csn_c" stoichiometry="1.000000"/>

			<speciesReference species="M_h_c" stoichiometry="1.000000"/>

		</listOfProducts>

	</reaction>

	<reaction id="R_CTPS2" name="R_CTP_synthase__glutamine_" reversible="false">

		<notes>

			<html:p>GENE_ASSOCIATION: STM2953</html:p>

			<html:p>PROTEIN_ASSOCIATION: PyrG</html:p>

			<html:p>SUBSYSTEM: S_Purine_and_Pyrimidine_Biosynthesis</html:p>

			<html:p>PROTEIN_CLASS: 6.3.4.2</html:p>

		</notes>

		<listOfReactants>

			<speciesReference species="M_atp_c" stoichiometry="1.000000"/>

			<speciesReference species="M_gln_L_c" stoichiometry="1.000000"/>

			<speciesReference species="M_h2o_c" stoichiometry="1.000000"/>

			<speciesReference species="M_utp_c" stoichiometry="1.000000"/>

		</listOfReactants>

		<listOfProducts>

			<speciesReference species="M_adp_c" stoichiometry="1.000000"/>

			<speciesReference species="M_ctp_c" stoichiometry="1.000000"/>

			<speciesReference species="M_glu_L_c" stoichiometry="1.000000"/>

			<speciesReference species="M_h_c" stoichiometry="2.000000"/>

			<speciesReference species="M_pi_c" stoichiometry="1.000000"/>

		</listOfProducts>

	</reaction>

	<reaction id="R_CUOX" name="R_Copper_oxidase" reversible="false">

		<notes>

			<html:p>GENE_ASSOCIATION: STM0168</html:p>

			<html:p>PROTEIN_ASSOCIATION: CueO</html:p>

			<html:p>SUBSYSTEM: S_Other</html:p>

			<html:p>PROTEIN_CLASS: </html:p>

		</notes>

		<listOfReactants>

			<speciesReference species="M_cu1_c" stoichiometry="4.000000"/>

			<speciesReference species="M_h_c" stoichiometry="4.000000"/>

			<speciesReference species="M_o2_c" stoichiometry="1.000000"/>

		</listOfReactants>

		<listOfProducts>

			<speciesReference species="M_cu2_c" stoichiometry="4.000000"/>

			<speciesReference species="M_h2o_c" stoichiometry="2.000000"/>

		</listOfProducts>

	</reaction>

	<reaction id="R_CYRDAS" name="R_Cob_II_yrinate_a_c_diamide_synthase__glutamine_hydrolysing_" reversible="false">

		<notes>

			<html:p>GENE_ASSOCIATION: STM2035</html:p>

			<html:p>PROTEIN_ASSOCIATION: CbiA</html:p>

			<html:p>SUBSYSTEM: S_Cofactor_and_Prosthetic_Group_Biosynthesis</html:p>

			<html:p>PROTEIN_CLASS: </html:p>

		</notes>

		<listOfReactants>

			<speciesReference species="M_atp_c" stoichiometry="2.000000"/>

			<speciesReference species="M_cobya_c" stoichiometry="1.000000"/>

			<speciesReference species="M_gln_L_c" stoichiometry="2.000000"/>

			<speciesReference species="M_h2o_c" stoichiometry="1.000000"/>

		</listOfReactants>

		<listOfProducts>

			<speciesReference species="M_adp_c" stoichiometry="2.000000"/>

			<speciesReference species="M_co2dam_c" stoichiometry="1.000000"/>

			<speciesReference species="M_glu_L_c" stoichiometry="2.000000"/>

			<speciesReference species="M_h_c" stoichiometry="1.000000"/>

			<speciesReference species="M_ppi_c" stoichiometry="1.000000"/>

		</listOfProducts>

	</reaction>

	<reaction id="R_CYSS" name="R_cysteine_synthase" reversible="false">

		<notes>

			<html:p>GENE_ASSOCIATION: ( STM2440  or  STM2430 )</html:p>

			<html:p>PROTEIN_ASSOCIATION: ( CysM ) or ( CysKec )</html:p>

			<html:p>SUBSYSTEM: S_Cysteine_Metabolism</html:p>

			<html:p>PROTEIN_CLASS: 4.2.99.8</html:p>

		</notes>

		<listOfReactants>

			<speciesReference species="M_acser_c" stoichiometry="1.000000"/>

			<speciesReference species="M_h2s_c" stoichiometry="1.000000"/>

		</listOfReactants>

		<listOfProducts>

			<speciesReference species="M_ac_c" stoichiometry="1.000000"/>

			<speciesReference species="M_cys_L_c" stoichiometry="1.000000"/>

		</listOfProducts>

	</reaction>

	<reaction id="R_CYSTL" name="R_cystathionine_b_lyase" reversible="false">

		<notes>

			<html:p>GENE_ASSOCIATION: ( STM1557  or  STM3161 )</html:p>

			<html:p>PROTEIN_ASSOCIATION: ( MalY ) or ( MetC )</html:p>

			<html:p>SUBSYSTEM: S_Methionine_Metabolism</html:p>

			<html:p>PROTEIN_CLASS: 4.4.1.8</html:p>

		</notes>

		<listOfReactants>

			<speciesReference species="M_cysth_L_c" stoichiometry="1.000000"/>

			<speciesReference species="M_h2o_c" stoichiometry="1.000000"/>

		</listOfReactants>

		<listOfProducts>

			<speciesReference species="M_hcys_L_c" stoichiometry="1.000000"/>

			<speciesReference species="M_nh4_c" stoichiometry="1.000000"/>

			<speciesReference species="M_pyr_c" stoichiometry="1.000000"/>

		</listOfProducts>

	</reaction>

	<reaction id="R_CYSTRS" name="R_Cysteinyl_tRNA_synthetase" reversible="false">

		<notes>

			<html:p>GENE_ASSOCIATION: STM0537</html:p>

			<html:p>PROTEIN_ASSOCIATION: CysS</html:p>

			<html:p>SUBSYSTEM: S_Cysteine_Metabolism</html:p>

			<html:p>PROTEIN_CLASS: 6.1.1.16</html:p>

		</notes>

		<listOfReactants>

			<speciesReference species="M_atp_c" stoichiometry="1.000000"/>

			<speciesReference species="M_cys_L_c" stoichiometry="1.000000"/>

			<speciesReference species="M_trnacys_c" stoichiometry="1.000000"/>

		</listOfReactants>

		<listOfProducts>

			<speciesReference species="M_amp_c" stoichiometry="1.000000"/>

			<speciesReference species="M_cystrna_c" stoichiometry="1.000000"/>

			<speciesReference species="M_ppi_c" stoichiometry="1.000000"/>

		</listOfProducts>

	</reaction>

	<reaction id="R_CYSabc" name="R_L_cysteine_transport_via_ABC_system" reversible="false">

		<notes>

			<html:p>GENE_ASSOCIATION: </html:p>

			<html:p>PROTEIN_ASSOCIATION: </html:p>

			<html:p>SUBSYSTEM: S_Transport</html:p>

			<html:p>PROTEIN_CLASS: </html:p>

		</notes>

		<listOfReactants>

			<speciesReference species="M_atp_c" stoichiometry="1.000000"/>

			<speciesReference species="M_h2o_c" stoichiometry="1.000000"/>

			<speciesReference species="M_cys_L_e" stoichiometry="1.000000"/>

		</listOfReactants>

		<listOfProducts>

			<speciesReference species="M_adp_c" stoichiometry="1.000000"/>

			<speciesReference species="M_cys_L_c" stoichiometry="1.000000"/>

			<speciesReference species="M_h_c" stoichiometry="1.000000"/>

			<speciesReference species="M_pi_c" stoichiometry="1.000000"/>

		</listOfProducts>

	</reaction>

	<reaction id="R_CYSabc2" name="R_L_cysteine_export_via_ABC_system" reversible="false">

		<notes>

			<html:p>GENE_ASSOCIATION: ( STM0956  and  STM0957 )</html:p>

			<html:p>PROTEIN_ASSOCIATION: CydCD</html:p>

			<html:p>SUBSYSTEM: S_Transport</html:p>

			<html:p>PROTEIN_CLASS: </html:p>

		</notes>

		<listOfReactants>

			<speciesReference species="M_atp_c" stoichiometry="1.000000"/>

			<speciesReference species="M_cys_L_c" stoichiometry="1.000000"/>

			<speciesReference species="M_h2o_c" stoichiometry="1.000000"/>

		</listOfReactants>

		<listOfProducts>

			<speciesReference species="M_adp_c" stoichiometry="1.000000"/>

			<speciesReference species="M_h_c" stoichiometry="1.000000"/>

			<speciesReference species="M_pi_c" stoichiometry="1.000000"/>

			<speciesReference species="M_cys_L_e" stoichiometry="1.000000"/>

		</listOfProducts>

	</reaction>

	<reaction id="R_CYTBD" name="R_cytochrome_oxidase_bd__ubiquinol_8_2_protons_" reversible="false">

		<notes>

			<html:p>GENE_ASSOCIATION: ( STM0740  and  STM0741 )</html:p>

			<html:p>PROTEIN_ASSOCIATION: CydA</html:p>

			<html:p>SUBSYSTEM: S_Oxidative_phosphorylation</html:p>

			<html:p>PROTEIN_CLASS: </html:p>

		</notes>

		<listOfReactants>

			<speciesReference species="M_h_c" stoichiometry="2.000000"/>

			<speciesReference species="M_o2_c" stoichiometry="0.500000"/>

			<speciesReference species="M_ubq8h2_c" stoichiometry="1.000000"/>

		</listOfReactants>

		<listOfProducts>

			<speciesReference species="M_h2o_c" stoichiometry="1.000000"/>

			<speciesReference species="M_ubq8_c" stoichiometry="1.000000"/>

			<speciesReference species="M_h_e" stoichiometry="2.000000"/>

		</listOfProducts>

	</reaction>

	<reaction id="R_CYTBO3" name="R_cytochrome_oxidase_bo3__ubiquinol_8_25_protons_" reversible="false">

		<notes>

			<html:p>GENE_ASSOCIATION: ( STM0440  and  STM0441  and  STM0442  and  STM0443 )</html:p>

			<html:p>PROTEIN_ASSOCIATION: CyoA</html:p>

			<html:p>SUBSYSTEM: S_Oxidative_phosphorylation</html:p>

			<html:p>PROTEIN_CLASS: </html:p>

		</notes>

		<listOfReactants>

			<speciesReference species="M_h_c" stoichiometry="2.500000"/>

			<speciesReference species="M_o2_c" stoichiometry="0.500000"/>

			<speciesReference species="M_ubq8h2_c" stoichiometry="1.000000"/>

		</listOfReactants>

		<listOfProducts>

			<speciesReference species="M_h2o_c" stoichiometry="1.000000"/>

			<speciesReference species="M_ubq8_c" stoichiometry="1.000000"/>

			<speciesReference species="M_h_e" stoichiometry="2.500000"/>

		</listOfProducts>

	</reaction>

	<reaction id="R_CYTD" name="R_cytidine_deaminase" reversible="false">

		<notes>

			<html:p>GENE_ASSOCIATION: STM2183</html:p>

			<html:p>PROTEIN_ASSOCIATION: Cdd</html:p>

			<html:p>SUBSYSTEM: S_Nucleotide_Salvage_Pathways</html:p>

			<html:p>PROTEIN_CLASS: 3.5.4.5</html:p>

		</notes>

		<listOfReactants>

			<speciesReference species="M_cytd_c" stoichiometry="1.000000"/>

			<speciesReference species="M_h_c" stoichiometry="1.000000"/>

			<speciesReference species="M_h2o_c" stoichiometry="1.000000"/>

		</listOfReactants>

		<listOfProducts>

			<speciesReference species="M_nh4_c" stoichiometry="1.000000"/>

			<speciesReference species="M_uri_c" stoichiometry="1.000000"/>

		</listOfProducts>

	</reaction>

	<reaction id="R_CYTDK2" name="R_cytidine_kinase__GTP_" reversible="false">

		<notes>

			<html:p>GENE_ASSOCIATION: STM2122</html:p>

			<html:p>PROTEIN_ASSOCIATION: Udk</html:p>

			<html:p>SUBSYSTEM: S_Nucleotide_Salvage_Pathways</html:p>

			<html:p>PROTEIN_CLASS: </html:p>

		</notes>

		<listOfReactants>

			<speciesReference species="M_cytd_c" stoichiometry="1.000000"/>

			<speciesReference species="M_gtp_c" stoichiometry="1.000000"/>

		</listOfReactants>

		<listOfProducts>

			<speciesReference species="M_cmp_c" stoichiometry="1.000000"/>

			<speciesReference species="M_gdp_c" stoichiometry="1.000000"/>

			<speciesReference species="M_h_c" stoichiometry="1.000000"/>

		</listOfProducts>

	</reaction>

	<reaction id="R_CYTDt2" name="R_cytidine_transport_in_via_proton_symport" reversible="false">

		<notes>

			<html:p>GENE_ASSOCIATION: ( STM2421  or  STM3113  or  STM2409 )</html:p>

			<html:p>PROTEIN_ASSOCIATION: ( XapB ) or ( NupG ) or ( NupCec )</html:p>

			<html:p>SUBSYSTEM: S_Transport</html:p>

			<html:p>PROTEIN_CLASS: </html:p>

		</notes>

		<listOfReactants>

			<speciesReference species="M_cytd_e" stoichiometry="1.000000"/>

			<speciesReference species="M_h_e" stoichiometry="1.000000"/>

		</listOfReactants>

		<listOfProducts>

			<speciesReference species="M_cytd_c" stoichiometry="1.000000"/>

			<speciesReference species="M_h_c" stoichiometry="1.000000"/>

		</listOfProducts>

	</reaction>

	<reaction id="R_CYTK1" name="R_cytidylate_kinase__CMP_" reversible="true">

		<notes>

			<html:p>GENE_ASSOCIATION: STM0980</html:p>

			<html:p>PROTEIN_ASSOCIATION: Cmk</html:p>

			<html:p>SUBSYSTEM: S_Nucleotide_Salvage_Pathways</html:p>

			<html:p>PROTEIN_CLASS: 2.7.4.14</html:p>

		</notes>

		<listOfReactants>

			<speciesReference species="M_atp_c" stoichiometry="1.000000"/>

			<speciesReference species="M_cmp_c" stoichiometry="1.000000"/>

		</listOfReactants>

		<listOfProducts>

			<speciesReference species="M_adp_c" stoichiometry="1.000000"/>

			<speciesReference species="M_cdp_c" stoichiometry="1.000000"/>

		</listOfProducts>

	</reaction>

	<reaction id="R_CYTK2" name="R_cytidylate_kinase__dCMP_" reversible="true">

		<notes>

			<html:p>GENE_ASSOCIATION: STM0980</html:p>

			<html:p>PROTEIN_ASSOCIATION: Cmk</html:p>

			<html:p>SUBSYSTEM: S_Nucleotide_Salvage_Pathways</html:p>

			<html:p>PROTEIN_CLASS: 2.7.4.14</html:p>

		</notes>

		<listOfReactants>

			<speciesReference species="M_atp_c" stoichiometry="1.000000"/>

			<speciesReference species="M_dcmp_c" stoichiometry="1.000000"/>

		</listOfReactants>

		<listOfProducts>

			<speciesReference species="M_adp_c" stoichiometry="1.000000"/>

			<speciesReference species="M_dcdp_c" stoichiometry="1.000000"/>

		</listOfProducts>

	</reaction>

	<reaction id="R_Clt3" name="R_chloride_ion_transport_out_via_antiport" reversible="false">

		<notes>

			<html:p>GENE_ASSOCIATION: ( STM0203  or  STM1490 )</html:p>

			<html:p>PROTEIN_ASSOCIATION: ( ClcA ) or ( ClC )</html:p>

			<html:p>SUBSYSTEM: S_Transport</html:p>

			<html:p>PROTEIN_CLASS: </html:p>

		</notes>

		<listOfReactants>

			<speciesReference species="M_h_c" stoichiometry="1.000000"/>

			<speciesReference species="M_cl_e" stoichiometry="2.000000"/>

		</listOfReactants>

		<listOfProducts>

			<speciesReference species="M_cl_c" stoichiometry="2.000000"/>

			<speciesReference species="M_h_e" stoichiometry="1.000000"/>

		</listOfProducts>

	</reaction>

	<reaction id="R_Coabc" name="R_Cobalt_transport_via_ABC_system" reversible="false">

		<notes>

			<html:p>GENE_ASSOCIATION: ( STM2023  and  STM2022  and  STM2020  and  STM2021 )</html:p>

			<html:p>PROTEIN_ASSOCIATION: ( CbiM and CbiN and CbiO and CbiQ )</html:p>

			<html:p>SUBSYSTEM: S_Transport</html:p>

			<html:p>PROTEIN_CLASS: </html:p>

		</notes>

		<listOfReactants>

			<speciesReference species="M_atp_c" stoichiometry="1.000000"/>

			<speciesReference species="M_h2o_c" stoichiometry="1.000000"/>

			<speciesReference species="M_cobalt2_e" stoichiometry="1.000000"/>

		</listOfReactants>

		<listOfProducts>

			<speciesReference species="M_adp_c" stoichiometry="1.000000"/>

			<speciesReference species="M_cobalt2_c" stoichiometry="1.000000"/>

			<speciesReference species="M_h_c" stoichiometry="1.000000"/>

			<speciesReference species="M_pi_c" stoichiometry="1.000000"/>

		</listOfProducts>

	</reaction>

	<reaction id="R_Cut1" name="R_Copper_export_via_ATPase" reversible="false">

		<notes>

			<html:p>GENE_ASSOCIATION: STM0353</html:p>

			<html:p>PROTEIN_ASSOCIATION: YvgX</html:p>

			<html:p>SUBSYSTEM: S_Transport</html:p>

			<html:p>PROTEIN_CLASS: </html:p>

		</notes>

		<listOfReactants>

			<speciesReference species="M_atp_c" stoichiometry="1.000000"/>

			<speciesReference species="M_cu2_c" stoichiometry="1.000000"/>

			<speciesReference species="M_h2o_c" stoichiometry="1.000000"/>

		</listOfReactants>

		<listOfProducts>

			<speciesReference species="M_adp_c" stoichiometry="1.000000"/>

			<speciesReference species="M_h_c" stoichiometry="1.000000"/>

			<speciesReference species="M_pi_c" stoichiometry="1.000000"/>

			<speciesReference species="M_cu2_e" stoichiometry="1.000000"/>

		</listOfProducts>

	</reaction>

	<reaction id="R_D5KGK" name="R_2_Deoxy_5_Keto_D_gluconate_kinase" reversible="false">

		<notes>

			<html:p>GENE_ASSOCIATION: STM4420</html:p>

			<html:p>PROTEIN_ASSOCIATION: IolB</html:p>

			<html:p>SUBSYSTEM: S_Alternate_Carbon_Metabolism</html:p>

			<html:p>PROTEIN_CLASS: 2.7.1.92</html:p>

		</notes>

		<listOfReactants>

			<speciesReference species="M_atp_c" stoichiometry="1.000000"/>

			<speciesReference species="M_d5kg_c" stoichiometry="1.000000"/>

		</listOfReactants>

		<listOfProducts>

			<speciesReference species="M_adp_c" stoichiometry="1.000000"/>

			<speciesReference species="M_d5kgp_c" stoichiometry="1.000000"/>

			<speciesReference species="M_h_c" stoichiometry="1.000000"/>

		</listOfProducts>

	</reaction>

	<reaction id="R_D5KGPA" name="R_2_Deoxy_5_keto_D_gluconate_6_phosphate_aldolase" reversible="false">

		<notes>

			<html:p>GENE_ASSOCIATION: </html:p>

			<html:p>PROTEIN_ASSOCIATION: </html:p>

			<html:p>SUBSYSTEM: S_Alternate_Carbon_Metabolism</html:p>

			<html:p>PROTEIN_CLASS: 4.1.2.29</html:p>

		</notes>

		<listOfReactants>

			<speciesReference species="M_d5kgp_c" stoichiometry="1.000000"/>

		</listOfReactants>

		<listOfProducts>

			<speciesReference species="M_dhap_c" stoichiometry="1.000000"/>

			<speciesReference species="M_msa_c" stoichiometry="1.000000"/>

		</listOfProducts>

	</reaction>

	<reaction id="R_DAAD" name="R_D_Amino_acid_dehydrogenase" reversible="false">

		<notes>

			<html:p>GENE_ASSOCIATION: STM1803</html:p>

			<html:p>PROTEIN_ASSOCIATION: DadA</html:p>

			<html:p>SUBSYSTEM: S_Alanine_and_Aspartate_Metabolism</html:p>

			<html:p>PROTEIN_CLASS: 1.4.99.1</html:p>

		</notes>

		<listOfReactants>

			<speciesReference species="M_ala_D_c" stoichiometry="1.000000"/>

			<speciesReference species="M_fad_c" stoichiometry="1.000000"/>

			<speciesReference species="M_h2o_c" stoichiometry="1.000000"/>

		</listOfReactants>

		<listOfProducts>

			<speciesReference species="M_fadh2_c" stoichiometry="1.000000"/>

			<speciesReference species="M_nh4_c" stoichiometry="1.000000"/>

			<speciesReference species="M_pyr_c" stoichiometry="1.000000"/>

		</listOfProducts>

	</reaction>

	<reaction id="R_DADA" name="R_Deoxyadenosine_deaminase" reversible="false">

		<notes>

			<html:p>GENE_ASSOCIATION: STM1463</html:p>

			<html:p>PROTEIN_ASSOCIATION: Add</html:p>

			<html:p>SUBSYSTEM: S_Nucleotide_Salvage_Pathways</html:p>

			<html:p>PROTEIN_CLASS: </html:p>

		</notes>

		<listOfReactants>

			<speciesReference species="M_dad_2_c" stoichiometry="1.000000"/>

			<speciesReference species="M_h_c" stoichiometry="1.000000"/>

			<speciesReference species="M_h2o_c" stoichiometry="1.000000"/>

		</listOfReactants>

		<listOfProducts>

			<speciesReference species="M_din_c" stoichiometry="1.000000"/>

			<speciesReference species="M_nh4_c" stoichiometry="1.000000"/>

		</listOfProducts>

	</reaction>

	<reaction id="R_DADK" name="R_deoxyadenylate_kinase" reversible="true">

		<notes>

			<html:p>GENE_ASSOCIATION: STM0488</html:p>

			<html:p>PROTEIN_ASSOCIATION: Adk</html:p>

			<html:p>SUBSYSTEM: S_Nucleotide_Salvage_Pathways</html:p>

			<html:p>PROTEIN_CLASS: 2.7.4.11</html:p>

		</notes>

		<listOfReactants>

			<speciesReference species="M_atp_c" stoichiometry="1.000000"/>

			<speciesReference species="M_damp_c" stoichiometry="1.000000"/>

		</listOfReactants>

		<listOfProducts>

			<speciesReference species="M_adp_c" stoichiometry="1.000000"/>

			<speciesReference species="M_dadp_c" stoichiometry="1.000000"/>

		</listOfProducts>

	</reaction>

	<reaction id="R_DADNt2" name="R_deoxyadenosine_transport_in_via_proton_symport" reversible="false">

		<notes>

			<html:p>GENE_ASSOCIATION: ( STM3113  or  STM2409 )</html:p>

			<html:p>PROTEIN_ASSOCIATION: ( NupG ) or ( NupCec )</html:p>

			<html:p>SUBSYSTEM: S_Transport</html:p>

			<html:p>PROTEIN_CLASS: </html:p>

		</notes>

		<listOfReactants>

			<speciesReference species="M_dad_2_e" stoichiometry="1.000000"/>

			<speciesReference species="M_h_e" stoichiometry="1.000000"/>

		</listOfReactants>

		<listOfProducts>

			<speciesReference species="M_dad_2_c" stoichiometry="1.000000"/>

			<speciesReference species="M_h_c" stoichiometry="1.000000"/>

		</listOfProducts>

	</reaction>

	<reaction id="R_DAGK2_ST" name="R_Diacylglycerol_kinase__S_typhimurium_" reversible="false">

		<notes>

			<html:p>GENE_ASSOCIATION: STM4236</html:p>

			<html:p>PROTEIN_ASSOCIATION: DgkA</html:p>

			<html:p>SUBSYSTEM: S_Phospholipid_Metabolism</html:p>

			<html:p>PROTEIN_CLASS: </html:p>

		</notes>

		<listOfReactants>

			<speciesReference species="M_12dgr2_ST_c" stoichiometry="0.020000"/>

			<speciesReference species="M_atp_c" stoichiometry="1.000000"/>

		</listOfReactants>

		<listOfProducts>

			<speciesReference species="M_adp_c" stoichiometry="1.000000"/>

			<speciesReference species="M_h_c" stoichiometry="1.000000"/>

			<speciesReference species="M_pa2_ST_c" stoichiometry="0.020000"/>

		</listOfProducts>

	</reaction>

	<reaction id="R_DAHPS" name="R_3_deoxy_D_arabino_heptulosonate_7_phosphate_synthetase" reversible="false">

		<notes>

			<html:p>GENE_ASSOCIATION: ( STM2670  or  STM0760  or  STM1347 )</html:p>

			<html:p>PROTEIN_ASSOCIATION: ( AroF ) or ( AroGec ) or ( AroH )</html:p>

			<html:p>SUBSYSTEM: S_Tyrosine__Tryptophan__and_Phenylalanine_Metabolism</html:p>

			<html:p>PROTEIN_CLASS: 4.1.2.15</html:p>

		</notes>

		<listOfReactants>

			<speciesReference species="M_e4p_c" stoichiometry="1.000000"/>

			<speciesReference species="M_h2o_c" stoichiometry="1.000000"/>

			<speciesReference species="M_pep_c" stoichiometry="1.000000"/>

		</listOfReactants>

		<listOfProducts>

			<speciesReference species="M_2dda7p_c" stoichiometry="1.000000"/>

			<speciesReference species="M_pi_c" stoichiometry="1.000000"/>

		</listOfProducts>

	</reaction>

	<reaction id="R_DAPDC" name="R_diaminopimelate_decarboxylase" reversible="false">

		<notes>

			<html:p>GENE_ASSOCIATION: STM3013</html:p>

			<html:p>PROTEIN_ASSOCIATION: LysA</html:p>

			<html:p>SUBSYSTEM: S_Threonine_and_Lysine_Metabolism</html:p>

			<html:p>PROTEIN_CLASS: 4.1.1.20</html:p>

		</notes>

		<listOfReactants>

			<speciesReference species="M_26dap_M_c" stoichiometry="1.000000"/>

			<speciesReference species="M_h_c" stoichiometry="1.000000"/>

		</listOfReactants>

		<listOfProducts>

			<speciesReference species="M_co2_c" stoichiometry="1.000000"/>

			<speciesReference species="M_lys_L_c" stoichiometry="1.000000"/>

		</listOfProducts>

	</reaction>

	<reaction id="R_DAPE" name="R_diaminopimelate_epimerase" reversible="true">

		<notes>

			<html:p>GENE_ASSOCIATION: STM3947</html:p>

			<html:p>PROTEIN_ASSOCIATION: DapF</html:p>

			<html:p>SUBSYSTEM: S_Threonine_and_Lysine_Metabolism</html:p>

			<html:p>PROTEIN_CLASS: 5.1.1.7</html:p>

		</notes>

		<listOfReactants>

			<speciesReference species="M_26dap_LL_c" stoichiometry="1.000000"/>

		</listOfReactants>

		<listOfProducts>

			<speciesReference species="M_26dap_M_c" stoichiometry="1.000000"/>

		</listOfProducts>

	</reaction>

	<reaction id="R_DAPabc" name="R_M_diaminopimelic_acid_ABC_transport" reversible="false">

		<notes>

			<html:p>GENE_ASSOCIATION: </html:p>

			<html:p>PROTEIN_ASSOCIATION: </html:p>

			<html:p>SUBSYSTEM: S_Transport</html:p>

			<html:p>PROTEIN_CLASS: </html:p>

		</notes>

		<listOfReactants>

			<speciesReference species="M_atp_c" stoichiometry="1.000000"/>

			<speciesReference species="M_h2o_c" stoichiometry="1.000000"/>

			<speciesReference species="M_26dap_M_e" stoichiometry="1.000000"/>

		</listOfReactants>

		<listOfProducts>

			<speciesReference species="M_26dap_M_c" stoichiometry="1.000000"/>

			<speciesReference species="M_adp_c" stoichiometry="1.000000"/>

			<speciesReference species="M_h_c" stoichiometry="1.000000"/>

			<speciesReference species="M_pi_c" stoichiometry="1.000000"/>

		</listOfProducts>

	</reaction>

	<reaction id="R_DASYN2_ST" name="R_CDP_Diacylglycerol_synthetase__S_typhimurium_" reversible="true">

		<notes>

			<html:p>GENE_ASSOCIATION: STM0222</html:p>

			<html:p>PROTEIN_ASSOCIATION: CdsA</html:p>

			<html:p>SUBSYSTEM: S_Phospholipid_Metabolism</html:p>

			<html:p>PROTEIN_CLASS: </html:p>

		</notes>

		<listOfReactants>

			<speciesReference species="M_ctp_c" stoichiometry="1.000000"/>

			<speciesReference species="M_h_c" stoichiometry="1.000000"/>

			<speciesReference species="M_pa2_ST_c" stoichiometry="0.020000"/>

		</listOfReactants>

		<listOfProducts>

			<speciesReference species="M_cdpdag2_ST_c" stoichiometry="0.020000"/>

			<speciesReference species="M_ppi_c" stoichiometry="1.000000"/>

		</listOfProducts>

	</reaction>

	<reaction id="R_DB4PS" name="R_3_4_Dihydroxy_2_butanone_4_phosphate" reversible="false">

		<notes>

			<html:p>GENE_ASSOCIATION: STM3195</html:p>

			<html:p>PROTEIN_ASSOCIATION: RibBec</html:p>

			<html:p>SUBSYSTEM: S_Cofactor_and_Prosthetic_Group_Biosynthesis</html:p>

			<html:p>PROTEIN_CLASS: </html:p>

		</notes>

		<listOfReactants>

			<speciesReference species="M_ru5p_D_c" stoichiometry="1.000000"/>

		</listOfReactants>

		<listOfProducts>

			<speciesReference species="M_db4p_c" stoichiometry="1.000000"/>

			<speciesReference species="M_for_c" stoichiometry="1.000000"/>

			<speciesReference species="M_h_c" stoichiometry="1.000000"/>

		</listOfProducts>

	</reaction>

	<reaction id="R_DBTS" name="R_dethiobiotin_synthase" reversible="false">

		<notes>

			<html:p>GENE_ASSOCIATION: ( STM1489  or  STM0797 )</html:p>

			<html:p>PROTEIN_ASSOCIATION: ( YnfK ) or ( BioD )</html:p>

			<html:p>SUBSYSTEM: S_Cofactor_and_Prosthetic_Group_Biosynthesis</html:p>

			<html:p>PROTEIN_CLASS: 6.3.3.3</html:p>

		</notes>

		<listOfReactants>

			<speciesReference species="M_atp_c" stoichiometry="1.000000"/>

			<speciesReference species="M_co2_c" stoichiometry="1.000000"/>

			<speciesReference species="M_dann_c" stoichiometry="1.000000"/>

		</listOfReactants>

		<listOfProducts>

			<speciesReference species="M_adp_c" stoichiometry="1.000000"/>

			<speciesReference species="M_dtbt_c" stoichiometry="1.000000"/>

			<speciesReference species="M_h_c" stoichiometry="3.000000"/>

			<speciesReference species="M_pi_c" stoichiometry="1.000000"/>

		</listOfProducts>

	</reaction>

	<reaction id="R_DCTPD" name="R_dCTP_deaminase" reversible="false">

		<notes>

			<html:p>GENE_ASSOCIATION: STM2121</html:p>

			<html:p>PROTEIN_ASSOCIATION: Dcd</html:p>

			<html:p>SUBSYSTEM: S_Nucleotide_Salvage_Pathways</html:p>

			<html:p>PROTEIN_CLASS: 3.5.4.13</html:p>

		</notes>

		<listOfReactants>

			<speciesReference species="M_dctp_c" stoichiometry="1.000000"/>

			<speciesReference species="M_h_c" stoichiometry="1.000000"/>

			<speciesReference species="M_h2o_c" stoichiometry="1.000000"/>

		</listOfReactants>

		<listOfProducts>

			<speciesReference species="M_dutp_c" stoichiometry="1.000000"/>

			<speciesReference species="M_nh4_c" stoichiometry="1.000000"/>

		</listOfProducts>

	</reaction>

	<reaction id="R_DCYSL" name="R_D_cysteine_desulfhydrase" reversible="false">

		<notes>

			<html:p>GENE_ASSOCIATION: STM1953</html:p>

			<html:p>PROTEIN_ASSOCIATION: YedO</html:p>

			<html:p>SUBSYSTEM: S_Cysteine_Metabolism</html:p>

			<html:p>PROTEIN_CLASS: </html:p>

		</notes>

		<listOfReactants>

			<speciesReference species="M_cys_D_c" stoichiometry="1.000000"/>

			<speciesReference species="M_h2o_c" stoichiometry="1.000000"/>

		</listOfReactants>

		<listOfProducts>

			<speciesReference species="M_h_c" stoichiometry="1.000000"/>

			<speciesReference species="M_h2s_c" stoichiometry="1.000000"/>

			<speciesReference species="M_nh4_c" stoichiometry="1.000000"/>

			<speciesReference species="M_pyr_c" stoichiometry="1.000000"/>

		</listOfProducts>

	</reaction>

	<reaction id="R_DCYTD" name="R_deoxycytidine_deaminase" reversible="false">

		<notes>

			<html:p>GENE_ASSOCIATION: STM2183</html:p>

			<html:p>PROTEIN_ASSOCIATION: Cdd</html:p>

			<html:p>SUBSYSTEM: S_Nucleotide_Salvage_Pathways</html:p>

			<html:p>PROTEIN_CLASS: 3.5.4.14</html:p>

		</notes>

		<listOfReactants>

			<speciesReference species="M_dcyt_c" stoichiometry="1.000000"/>

			<speciesReference species="M_h_c" stoichiometry="1.000000"/>

			<speciesReference species="M_h2o_c" stoichiometry="1.000000"/>

		</listOfReactants>

		<listOfProducts>

			<speciesReference species="M_duri_c" stoichiometry="1.000000"/>

			<speciesReference species="M_nh4_c" stoichiometry="1.000000"/>

		</listOfProducts>

	</reaction>

	<reaction id="R_DCYTt2" name="R_deoxycytidine_transport_in_via_proton_symport" reversible="false">

		<notes>

			<html:p>GENE_ASSOCIATION: ( STM3113  or  STM2409 )</html:p>

			<html:p>PROTEIN_ASSOCIATION: ( NupG ) or ( NupCec )</html:p>

			<html:p>SUBSYSTEM: S_Transport</html:p>

			<html:p>PROTEIN_CLASS: </html:p>

		</notes>

		<listOfReactants>

			<speciesReference species="M_dcyt_e" stoichiometry="1.000000"/>

			<speciesReference species="M_h_e" stoichiometry="1.000000"/>

		</listOfReactants>

		<listOfProducts>

			<speciesReference species="M_dcyt_c" stoichiometry="1.000000"/>

			<speciesReference species="M_h_c" stoichiometry="1.000000"/>

		</listOfProducts>

	</reaction>

	<reaction id="R_DDCAt2" name="R_Dodecanoate_transport_via_proton_symport" reversible="false">

		<notes>

			<html:p>GENE_ASSOCIATION: STM2391</html:p>

			<html:p>PROTEIN_ASSOCIATION: FadL</html:p>

			<html:p>SUBSYSTEM: S_Transport</html:p>

			<html:p>PROTEIN_CLASS: </html:p>

		</notes>

		<listOfReactants>

			<speciesReference species="M_ddca_e" stoichiometry="1.000000"/>

			<speciesReference species="M_h_e" stoichiometry="1.000000"/>

		</listOfReactants>

		<listOfProducts>

			<speciesReference species="M_ddca_c" stoichiometry="1.000000"/>

			<speciesReference species="M_h_c" stoichiometry="1.000000"/>

		</listOfProducts>

	</reaction>

	<reaction id="R_DDGALK" name="R_2_dehydro_3_deoxygalactonokinase" reversible="false">

		<notes>

			<html:p>GENE_ASSOCIATION: STM3829</html:p>

			<html:p>PROTEIN_ASSOCIATION: DgoK</html:p>

			<html:p>SUBSYSTEM: S_Alternate_Carbon_Metabolism</html:p>

			<html:p>PROTEIN_CLASS: 2.7.1.58</html:p>

		</notes>

		<listOfReactants>

			<speciesReference species="M_2dh3dgal_c" stoichiometry="1.000000"/>

			<speciesReference species="M_atp_c" stoichiometry="1.000000"/>

		</listOfReactants>

		<listOfProducts>

			<speciesReference species="M_2dh3dgal6p_c" stoichiometry="1.000000"/>

			<speciesReference species="M_adp_c" stoichiometry="1.000000"/>

			<speciesReference species="M_h_c" stoichiometry="1.000000"/>

		</listOfProducts>

	</reaction>

	<reaction id="R_DDGLCNt2" name="R_2_dehydro_3_deoxy_D_gluconate_transport_via_proton_symport__reversible" reversible="true">

		<notes>

			<html:p>GENE_ASSOCIATION: ( STM0161  or  STM0651 )</html:p>

			<html:p>PROTEIN_ASSOCIATION: ( KdgT ) or ( STM0651 )</html:p>

			<html:p>SUBSYSTEM: S_Transport</html:p>

			<html:p>PROTEIN_CLASS: </html:p>

		</notes>

		<listOfReactants>

			<speciesReference species="M_2ddglcn_e" stoichiometry="1.000000"/>

			<speciesReference species="M_h_e" stoichiometry="1.000000"/>

		</listOfReactants>

		<listOfProducts>

			<speciesReference species="M_2ddglcn_c" stoichiometry="1.000000"/>

			<speciesReference species="M_h_c" stoichiometry="1.000000"/>

		</listOfProducts>

	</reaction>

	<reaction id="R_DDGLK" name="R_2_dehydro_3_deoxygluconokinase" reversible="false">

		<notes>

			<html:p>GENE_ASSOCIATION: STM3612</html:p>

			<html:p>PROTEIN_ASSOCIATION: KdgK</html:p>

			<html:p>SUBSYSTEM: S_Alternate_Carbon_Metabolism</html:p>

			<html:p>PROTEIN_CLASS: 2.7.1.45</html:p>

		</notes>

		<listOfReactants>

			<speciesReference species="M_2ddglcn_c" stoichiometry="1.000000"/>

			<speciesReference species="M_atp_c" stoichiometry="1.000000"/>

		</listOfReactants>

		<listOfProducts>

			<speciesReference species="M_2ddg6p_c" stoichiometry="1.000000"/>

			<speciesReference species="M_adp_c" stoichiometry="1.000000"/>

			<speciesReference species="M_h_c" stoichiometry="1.000000"/>

		</listOfProducts>

	</reaction>

	<reaction id="R_DDPGALA" name="R_2_dehydro_3_deoxy_6_phosphogalactonate_aldolase" reversible="true">

		<notes>

			<html:p>GENE_ASSOCIATION: </html:p>

			<html:p>PROTEIN_ASSOCIATION: </html:p>

			<html:p>SUBSYSTEM: S_Alternate_Carbon_Metabolism</html:p>

			<html:p>PROTEIN_CLASS: 4.1.2.21</html:p>

		</notes>

		<listOfReactants>

			<speciesReference species="M_2dh3dgal6p_c" stoichiometry="1.000000"/>

		</listOfReactants>

		<listOfProducts>

			<speciesReference species="M_g3p_c" stoichiometry="1.000000"/>

			<speciesReference species="M_pyr_c" stoichiometry="1.000000"/>

		</listOfProducts>

	</reaction>

	<reaction id="R_DGK1" name="R_deoxyguanylate_kinase__dGMPATP_" reversible="true">

		<notes>

			<html:p>GENE_ASSOCIATION: STM3740</html:p>

			<html:p>PROTEIN_ASSOCIATION: Gmkec</html:p>

			<html:p>SUBSYSTEM: S_Nucleotide_Salvage_Pathways</html:p>

			<html:p>PROTEIN_CLASS: </html:p>

		</notes>

		<listOfReactants>

			<speciesReference species="M_atp_c" stoichiometry="1.000000"/>

			<speciesReference species="M_dgmp_c" stoichiometry="1.000000"/>

		</listOfReactants>

		<listOfProducts>

			<speciesReference species="M_adp_c" stoichiometry="1.000000"/>

			<speciesReference species="M_dgdp_c" stoichiometry="1.000000"/>

		</listOfProducts>

	</reaction>

	<reaction id="R_DGLCND" name="R_2_deoxy_D_gluconate_3_dehydrogenase" reversible="false">

		<notes>

			<html:p>GENE_ASSOCIATION: STM3017</html:p>

			<html:p>PROTEIN_ASSOCIATION: KduD</html:p>

			<html:p>SUBSYSTEM: S_Alternate_Carbon_Metabolism</html:p>

			<html:p>PROTEIN_CLASS: </html:p>

		</notes>

		<listOfReactants>

			<speciesReference species="M_dkdglcn_c" stoichiometry="1.000000"/>

			<speciesReference species="M_h_c" stoichiometry="1.000000"/>

			<speciesReference species="M_nadh_c" stoichiometry="1.000000"/>

		</listOfReactants>

		<listOfProducts>

			<speciesReference species="M_2ddglcn_c" stoichiometry="1.000000"/>

			<speciesReference species="M_nad_c" stoichiometry="1.000000"/>

		</listOfProducts>

	</reaction>

	<reaction id="R_DGSNt2" name="R_deoxyguanosine_transport_in_via_proton_symport" reversible="false">

		<notes>

			<html:p>GENE_ASSOCIATION: STM3113</html:p>

			<html:p>PROTEIN_ASSOCIATION: NupG</html:p>

			<html:p>SUBSYSTEM: S_Transport</html:p>

			<html:p>PROTEIN_CLASS: </html:p>

		</notes>

		<listOfReactants>

			<speciesReference species="M_dgsn_e" stoichiometry="1.000000"/>

			<speciesReference species="M_h_e" stoichiometry="1.000000"/>

		</listOfReactants>

		<listOfProducts>

			<speciesReference species="M_dgsn_c" stoichiometry="1.000000"/>

			<speciesReference species="M_h_c" stoichiometry="1.000000"/>

		</listOfProducts>

	</reaction>

	<reaction id="R_DGTPH" name="R_dGTPase" reversible="false">

		<notes>

			<html:p>GENE_ASSOCIATION: STM0208</html:p>

			<html:p>PROTEIN_ASSOCIATION: Dgt</html:p>

			<html:p>SUBSYSTEM: S_Nucleotide_Salvage_Pathways</html:p>

			<html:p>PROTEIN_CLASS: 3.1.5.1</html:p>

		</notes>

		<listOfReactants>

			<speciesReference species="M_dgtp_c" stoichiometry="1.000000"/>

			<speciesReference species="M_h2o_c" stoichiometry="1.000000"/>

		</listOfReactants>

		<listOfProducts>

			<speciesReference species="M_dgsn_c" stoichiometry="1.000000"/>

			<speciesReference species="M_pppi_c" stoichiometry="1.000000"/>

		</listOfProducts>

	</reaction>

	<reaction id="R_DHAD1" name="R_dihydroxy_acid_dehydratase__2_3_dihydroxy_3_methylbutanoate_" reversible="false">

		<notes>

			<html:p>GENE_ASSOCIATION: STM3904</html:p>

			<html:p>PROTEIN_ASSOCIATION: IlvD</html:p>

			<html:p>SUBSYSTEM: S_Valine__leucine__and_isoleucine_metabolism</html:p>

			<html:p>PROTEIN_CLASS: 4.2.1.9</html:p>

		</notes>

		<listOfReactants>

			<speciesReference species="M_23dhmb_c" stoichiometry="1.000000"/>

		</listOfReactants>

		<listOfProducts>

			<speciesReference species="M_3mob_c" stoichiometry="1.000000"/>

			<speciesReference species="M_h2o_c" stoichiometry="1.000000"/>

		</listOfProducts>

	</reaction>

	<reaction id="R_DHAD2" name="R_Dihydroxy_acid_dehydratase__2_3_dihydroxy_3_methylpentanoate_" reversible="false">

		<notes>

			<html:p>GENE_ASSOCIATION: STM3904</html:p>

			<html:p>PROTEIN_ASSOCIATION: IlvD</html:p>

			<html:p>SUBSYSTEM: S_Valine__leucine__and_isoleucine_metabolism</html:p>

			<html:p>PROTEIN_CLASS: </html:p>

		</notes>

		<listOfReactants>

			<speciesReference species="M_23dhmp_c" stoichiometry="1.000000"/>

		</listOfReactants>

		<listOfProducts>

			<speciesReference species="M_3mop_c" stoichiometry="1.000000"/>

			<speciesReference species="M_h2o_c" stoichiometry="1.000000"/>

		</listOfProducts>

	</reaction>

	<reaction id="R_DHAt" name="R_Dihydroxyacetone_transport_via_facilitated_diffusion" reversible="true">

		<notes>

			<html:p>GENE_ASSOCIATION: </html:p>

			<html:p>PROTEIN_ASSOCIATION: </html:p>

			<html:p>SUBSYSTEM: S_Transport</html:p>

			<html:p>PROTEIN_CLASS: </html:p>

		</notes>

		<listOfReactants>

			<speciesReference species="M_dha_e" stoichiometry="1.000000"/>

		</listOfReactants>

		<listOfProducts>

			<speciesReference species="M_dha_c" stoichiometry="1.000000"/>

		</listOfProducts>

	</reaction>

	<reaction id="R_DHBD" name="R_2_3_dihydro_2_3_dihydroxybenzoate_dehydrogenase" reversible="true">

		<notes>

			<html:p>GENE_ASSOCIATION: STM0598</html:p>

			<html:p>PROTEIN_ASSOCIATION: EntA</html:p>

			<html:p>SUBSYSTEM: S_Cofactor_and_Prosthetic_Group_Biosynthesis</html:p>

			<html:p>PROTEIN_CLASS: 1.3.1.28</html:p>

		</notes>

		<listOfReactants>

			<speciesReference species="M_23ddhb_c" stoichiometry="1.000000"/>

			<speciesReference species="M_nad_c" stoichiometry="1.000000"/>

		</listOfReactants>

		<listOfProducts>

			<speciesReference species="M_23dhb_c" stoichiometry="1.000000"/>

			<speciesReference species="M_h_c" stoichiometry="1.000000"/>

			<speciesReference species="M_nadh_c" stoichiometry="1.000000"/>

		</listOfProducts>

	</reaction>

	<reaction id="R_DHBSr" name="R_2_3_dihydroxybenzoate_adenylate_synthase" reversible="true">

		<notes>

			<html:p>GENE_ASSOCIATION: STM0596</html:p>

			<html:p>PROTEIN_ASSOCIATION: EntE</html:p>

			<html:p>SUBSYSTEM: S_Cofactor_and_Prosthetic_Group_Biosynthesis</html:p>

			<html:p>PROTEIN_CLASS: 2.7.7.58</html:p>

		</notes>

		<listOfReactants>

			<speciesReference species="M_23dhb_c" stoichiometry="1.000000"/>

			<speciesReference species="M_atp_c" stoichiometry="1.000000"/>

			<speciesReference species="M_h_c" stoichiometry="1.000000"/>

		</listOfReactants>

		<listOfProducts>

			<speciesReference species="M_23dhba_c" stoichiometry="1.000000"/>

			<speciesReference species="M_ppi_c" stoichiometry="1.000000"/>

		</listOfProducts>

	</reaction>

	<reaction id="R_DHDPRy" name="R_dihydrodipicolinate_reductase__NADPH_" reversible="false">

		<notes>

			<html:p>GENE_ASSOCIATION: STM0064</html:p>

			<html:p>PROTEIN_ASSOCIATION: DapB</html:p>

			<html:p>SUBSYSTEM: S_Threonine_and_Lysine_Metabolism</html:p>

			<html:p>PROTEIN_CLASS: 1.3.1.26</html:p>

		</notes>

		<listOfReactants>

			<speciesReference species="M_23dhdp_c" stoichiometry="1.000000"/>

			<speciesReference species="M_h_c" stoichiometry="1.000000"/>

			<speciesReference species="M_nadph_c" stoichiometry="1.000000"/>

		</listOfReactants>

		<listOfProducts>

			<speciesReference species="M_nadp_c" stoichiometry="1.000000"/>

			<speciesReference species="M_thdp_c" stoichiometry="1.000000"/>

		</listOfProducts>

	</reaction>

	<reaction id="R_DHDPS" name="R_dihydrodipicolinate_synthase" reversible="false">

		<notes>

			<html:p>GENE_ASSOCIATION: STM2489</html:p>

			<html:p>PROTEIN_ASSOCIATION: DapA</html:p>

			<html:p>SUBSYSTEM: S_Threonine_and_Lysine_Metabolism</html:p>

			<html:p>PROTEIN_CLASS: 4.2.1.52</html:p>

		</notes>

		<listOfReactants>

			<speciesReference species="M_aspsa_c" stoichiometry="1.000000"/>

			<speciesReference species="M_pyr_c" stoichiometry="1.000000"/>

		</listOfReactants>

		<listOfProducts>

			<speciesReference species="M_23dhdp_c" stoichiometry="1.000000"/>

			<speciesReference species="M_h_c" stoichiometry="1.000000"/>

			<speciesReference species="M_h2o_c" stoichiometry="2.000000"/>

		</listOfProducts>

	</reaction>

	<reaction id="R_DHEDAA" name="R_2_4_dihydroxyhept_2_ene_1_7_dioic_acid_aldolase" reversible="false">

		<notes>

			<html:p>GENE_ASSOCIATION: ( STM1106  and  STM2289 )</html:p>

			<html:p>PROTEIN_ASSOCIATION: ( HpaI and STM2289 )</html:p>

			<html:p>SUBSYSTEM: S_Alternate_Carbon_Metabolism</html:p>

			<html:p>PROTEIN_CLASS: </html:p>

		</notes>

		<listOfReactants>

			<speciesReference species="M_24dhhed_c" stoichiometry="1.000000"/>

		</listOfReactants>

		<listOfProducts>

			<speciesReference species="M_pyr_c" stoichiometry="1.000000"/>

			<speciesReference species="M_sucsal_c" stoichiometry="1.000000"/>

		</listOfProducts>

	</reaction>

	<reaction id="R_DHFR" name="R_dihydrofolate_reductase" reversible="true">

		<notes>

			<html:p>GENE_ASSOCIATION: STM0087</html:p>

			<html:p>PROTEIN_ASSOCIATION: FolA</html:p>

			<html:p>SUBSYSTEM: S_Threonine_and_Lysine_Metabolism</html:p>

			<html:p>PROTEIN_CLASS: 1.5.1.3</html:p>

		</notes>

		<listOfReactants>

			<speciesReference species="M_dhf_c" stoichiometry="1.000000"/>

			<speciesReference species="M_h_c" stoichiometry="1.000000"/>

			<speciesReference species="M_nadph_c" stoichiometry="1.000000"/>

		</listOfReactants>

		<listOfProducts>

			<speciesReference species="M_nadp_c" stoichiometry="1.000000"/>

			<speciesReference species="M_thf_c" stoichiometry="1.000000"/>

		</listOfProducts>

	</reaction>

	<reaction id="R_DHFS" name="R_dihydrofolate_synthase" reversible="false">

		<notes>

			<html:p>GENE_ASSOCIATION: STM2365</html:p>

			<html:p>PROTEIN_ASSOCIATION: FolCec</html:p>

			<html:p>SUBSYSTEM: S_Threonine_and_Lysine_Metabolism</html:p>

			<html:p>PROTEIN_CLASS: 6.3.2.12</html:p>

		</notes>

		<listOfReactants>

			<speciesReference species="M_atp_c" stoichiometry="1.000000"/>

			<speciesReference species="M_dhpt_c" stoichiometry="1.000000"/>

			<speciesReference species="M_glu_L_c" stoichiometry="1.000000"/>

		</listOfReactants>

		<listOfProducts>

			<speciesReference species="M_adp_c" stoichiometry="1.000000"/>

			<speciesReference species="M_dhf_c" stoichiometry="1.000000"/>

			<speciesReference species="M_h_c" stoichiometry="1.000000"/>

			<speciesReference species="M_pi_c" stoichiometry="1.000000"/>

		</listOfProducts>

	</reaction>

	<reaction id="R_DHNAOT" name="R_1_4_dihydroxy_2_naphthoate_octaprenyltransferase" reversible="false">

		<notes>

			<html:p>GENE_ASSOCIATION: STM4090</html:p>

			<html:p>PROTEIN_ASSOCIATION: MenA</html:p>

			<html:p>SUBSYSTEM: S_Cofactor_and_Prosthetic_Group_Biosynthesis</html:p>

			<html:p>PROTEIN_CLASS: </html:p>

		</notes>

		<listOfReactants>

			<speciesReference species="M_dhna_c" stoichiometry="1.000000"/>

			<speciesReference species="M_nad_c" stoichiometry="1.000000"/>

			<speciesReference species="M_octdp_c" stoichiometry="1.000000"/>

		</listOfReactants>

		<listOfProducts>

			<speciesReference species="M_2dmmq8_c" stoichiometry="1.000000"/>

			<speciesReference species="M_co2_c" stoichiometry="1.000000"/>

			<speciesReference species="M_nadh_c" stoichiometry="1.000000"/>

			<speciesReference species="M_ppi_c" stoichiometry="1.000000"/>

		</listOfProducts>

	</reaction>

	<reaction id="R_DHNPA" name="R_dihydroneopterin_aldolase" reversible="false">

		<notes>

			<html:p>GENE_ASSOCIATION: STM3206</html:p>

			<html:p>PROTEIN_ASSOCIATION: FolB</html:p>

			<html:p>SUBSYSTEM: S_Cofactor_and_Prosthetic_Group_Biosynthesis</html:p>

			<html:p>PROTEIN_CLASS: 4.1.2.25</html:p>

		</notes>

		<listOfReactants>

			<speciesReference species="M_dhnpt_c" stoichiometry="1.000000"/>

		</listOfReactants>

		<listOfProducts>

			<speciesReference species="M_2ahhmp_c" stoichiometry="1.000000"/>

			<speciesReference species="M_gcald_c" stoichiometry="1.000000"/>

		</listOfProducts>

	</reaction>

	<reaction id="R_DHORD2" name="R_dihydoorotic_acid_dehydrogenase__quinone8_" reversible="false">

		<notes>

			<html:p>GENE_ASSOCIATION: STM1058</html:p>

			<html:p>PROTEIN_ASSOCIATION: PyrD</html:p>

			<html:p>SUBSYSTEM: S_Purine_and_Pyrimidine_Biosynthesis</html:p>

			<html:p>PROTEIN_CLASS: 1.3.3.1</html:p>

		</notes>

		<listOfReactants>

			<speciesReference species="M_dhor_S_c" stoichiometry="1.000000"/>

			<speciesReference species="M_ubq8_c" stoichiometry="1.000000"/>

		</listOfReactants>

		<listOfProducts>

			<speciesReference species="M_orot_c" stoichiometry="1.000000"/>

			<speciesReference species="M_ubq8h2_c" stoichiometry="1.000000"/>

		</listOfProducts>

	</reaction>

	<reaction id="R_DHORD5" name="R_dihydroorotic_acid__menaquinone_8_" reversible="false">

		<notes>

			<html:p>GENE_ASSOCIATION: STM1058</html:p>

			<html:p>PROTEIN_ASSOCIATION: PyrD</html:p>

			<html:p>SUBSYSTEM: S_Purine_and_Pyrimidine_Biosynthesis</html:p>

			<html:p>PROTEIN_CLASS: 1.3.3.1</html:p>

		</notes>

		<listOfReactants>

			<speciesReference species="M_dhor_S_c" stoichiometry="1.000000"/>

			<speciesReference species="M_mqn8_c" stoichiometry="1.000000"/>

		</listOfReactants>

		<listOfProducts>

			<speciesReference species="M_mql8_c" stoichiometry="1.000000"/>

			<speciesReference species="M_orot_c" stoichiometry="1.000000"/>

		</listOfProducts>

	</reaction>

	<reaction id="R_DHORTS" name="R_dihydroorotase" reversible="true">

		<notes>

			<html:p>GENE_ASSOCIATION: STM1163</html:p>

			<html:p>PROTEIN_ASSOCIATION: PyrC</html:p>

			<html:p>SUBSYSTEM: S_Purine_and_Pyrimidine_Biosynthesis</html:p>

			<html:p>PROTEIN_CLASS: 3.5.2.3</html:p>

		</notes>

		<listOfReactants>

			<speciesReference species="M_dhor_S_c" stoichiometry="1.000000"/>

			<speciesReference species="M_h2o_c" stoichiometry="1.000000"/>

		</listOfReactants>

		<listOfProducts>

			<speciesReference species="M_cbasp_c" stoichiometry="1.000000"/>

			<speciesReference species="M_h_c" stoichiometry="1.000000"/>

		</listOfProducts>

	</reaction>

	<reaction id="R_DHPDO" name="R_3_4_dihydroxyphenylacetate_2_3_dioxygenase" reversible="false">

		<notes>

			<html:p>GENE_ASSOCIATION: STM1103</html:p>

			<html:p>PROTEIN_ASSOCIATION: HpaD</html:p>

			<html:p>SUBSYSTEM: S_Alternate_Carbon_Metabolism</html:p>

			<html:p>PROTEIN_CLASS: </html:p>

		</notes>

		<listOfReactants>

			<speciesReference species="M_34dhpha_c" stoichiometry="1.000000"/>

			<speciesReference species="M_o2_c" stoichiometry="1.000000"/>

		</listOfReactants>

		<listOfProducts>

			<speciesReference species="M_5cmhmsa_c" stoichiometry="1.000000"/>

			<speciesReference species="M_h_c" stoichiometry="1.000000"/>

		</listOfProducts>

	</reaction>

	<reaction id="R_DHPPDA2" name="R_diaminohydroxyphosphoribosylaminopyrimidine_deaminase" reversible="false">

		<notes>

			<html:p>GENE_ASSOCIATION: STM0416</html:p>

			<html:p>PROTEIN_ASSOCIATION: RibD</html:p>

			<html:p>SUBSYSTEM: S_Cofactor_and_Prosthetic_Group_Biosynthesis</html:p>

			<html:p>PROTEIN_CLASS: 3.5.4.26</html:p>

		</notes>

		<listOfReactants>

			<speciesReference species="M_25dhpp_c" stoichiometry="1.000000"/>

			<speciesReference species="M_h_c" stoichiometry="1.000000"/>

			<speciesReference species="M_h2o_c" stoichiometry="1.000000"/>

		</listOfReactants>

		<listOfProducts>

			<speciesReference species="M_5apru_c" stoichiometry="1.000000"/>

			<speciesReference species="M_nh4_c" stoichiometry="1.000000"/>

		</listOfProducts>

	</reaction>

	<reaction id="R_DHPS3" name="R_dihydropteroate_synthase" reversible="false">

		<notes>

			<html:p>GENE_ASSOCIATION: STM3295</html:p>

			<html:p>PROTEIN_ASSOCIATION: FolP</html:p>

			<html:p>SUBSYSTEM: S_Cofactor_and_Prosthetic_Group_Biosynthesis</html:p>

			<html:p>PROTEIN_CLASS: 2.5.1.15</html:p>

		</notes>

		<listOfReactants>

			<speciesReference species="M_2ahhmd_c" stoichiometry="1.000000"/>

			<speciesReference species="M_4abz_c" stoichiometry="1.000000"/>

		</listOfReactants>

		<listOfProducts>

			<speciesReference species="M_dhpt_c" stoichiometry="1.000000"/>

			<speciesReference species="M_ppi_c" stoichiometry="1.000000"/>

		</listOfProducts>

	</reaction>

	<reaction id="R_DHPTDC" name="R_4_5_dihydroxy_2_3_pentanedione_cyclization__spontaneous_" reversible="false">

		<notes>

			<html:p>GENE_ASSOCIATION: </html:p>

			<html:p>PROTEIN_ASSOCIATION: </html:p>

			<html:p>SUBSYSTEM: S_Methionine_Metabolism</html:p>

			<html:p>PROTEIN_CLASS: </html:p>

		</notes>

		<listOfReactants>

			<speciesReference species="M_dhptd_c" stoichiometry="1.000000"/>

		</listOfReactants>

		<listOfProducts>

			<speciesReference species="M_h2o_c" stoichiometry="1.000000"/>

			<speciesReference species="M_hmfurn_c" stoichiometry="1.000000"/>

		</listOfProducts>

	</reaction>

	<reaction id="R_DHQD1" name="R_3_dehydroquinate_dehydratase" reversible="true">

		<notes>

			<html:p>GENE_ASSOCIATION: STM1358</html:p>

			<html:p>PROTEIN_ASSOCIATION: AroD</html:p>

			<html:p>SUBSYSTEM: S_Tyrosine__Tryptophan__and_Phenylalanine_Metabolism</html:p>

			<html:p>PROTEIN_CLASS: 4.2.1.10</html:p>

		</notes>

		<listOfReactants>

			<speciesReference species="M_3dhq_c" stoichiometry="1.000000"/>

		</listOfReactants>

		<listOfProducts>

			<speciesReference species="M_3dhsk_c" stoichiometry="1.000000"/>

			<speciesReference species="M_h2o_c" stoichiometry="1.000000"/>

		</listOfProducts>

	</reaction>

	<reaction id="R_DHQS" name="R_3_dehydroquinate_synthase" reversible="false">

		<notes>

			<html:p>GENE_ASSOCIATION: STM3486</html:p>

			<html:p>PROTEIN_ASSOCIATION: AroB</html:p>

			<html:p>SUBSYSTEM: S_Tyrosine__Tryptophan__and_Phenylalanine_Metabolism</html:p>

			<html:p>PROTEIN_CLASS: 4.2.3.4</html:p>

		</notes>

		<listOfReactants>

			<speciesReference species="M_2dda7p_c" stoichiometry="1.000000"/>

		</listOfReactants>

		<listOfProducts>

			<speciesReference species="M_3dhq_c" stoichiometry="1.000000"/>

			<speciesReference species="M_pi_c" stoichiometry="1.000000"/>

		</listOfProducts>

	</reaction>

	<reaction id="R_DINSt2" name="R_deoxyinosine_transport_in_via_proton_symport" reversible="false">

		<notes>

			<html:p>GENE_ASSOCIATION: STM3113</html:p>

			<html:p>PROTEIN_ASSOCIATION: NupG</html:p>

			<html:p>SUBSYSTEM: S_Transport</html:p>

			<html:p>PROTEIN_CLASS: </html:p>

		</notes>

		<listOfReactants>

			<speciesReference species="M_din_e" stoichiometry="1.000000"/>

			<speciesReference species="M_h_e" stoichiometry="1.000000"/>

		</listOfReactants>

		<listOfProducts>

			<speciesReference species="M_din_c" stoichiometry="1.000000"/>

			<speciesReference species="M_h_c" stoichiometry="1.000000"/>

		</listOfProducts>

	</reaction>

	<reaction id="R_DIPEPabc1" name="R_Dipeptide_transport_via_ABC_system__ala_asp_" reversible="false">

		<notes>

			<html:p>GENE_ASSOCIATION: STM1743</html:p>

			<html:p>PROTEIN_ASSOCIATION: DppD</html:p>

			<html:p>SUBSYSTEM: S_Transport</html:p>

			<html:p>PROTEIN_CLASS: </html:p>

		</notes>

		<listOfReactants>

			<speciesReference species="M_atp_c" stoichiometry="1.000000"/>

			<speciesReference species="M_h2o_c" stoichiometry="1.000000"/>

			<speciesReference species="M_ala_L_asp_L_e" stoichiometry="1.000000"/>

		</listOfReactants>

		<listOfProducts>

			<speciesReference species="M_adp_c" stoichiometry="1.000000"/>

			<speciesReference species="M_ala_L_asp_L_c" stoichiometry="1.000000"/>

			<speciesReference species="M_h_c" stoichiometry="1.000000"/>

			<speciesReference species="M_pi_c" stoichiometry="1.000000"/>

		</listOfProducts>

	</reaction>

	<reaction id="R_DIPEPabc10" name="R_Dipeptide_transport_via_ABC_system__gly_glu_" reversible="false">

		<notes>

			<html:p>GENE_ASSOCIATION: STM1743</html:p>

			<html:p>PROTEIN_ASSOCIATION: DppD</html:p>

			<html:p>SUBSYSTEM: S_Transport</html:p>

			<html:p>PROTEIN_CLASS: </html:p>

		</notes>

		<listOfReactants>

			<speciesReference species="M_atp_c" stoichiometry="1.000000"/>

			<speciesReference species="M_h2o_c" stoichiometry="1.000000"/>

			<speciesReference species="M_gly_glu_L_e" stoichiometry="1.000000"/>

		</listOfReactants>

		<listOfProducts>

			<speciesReference species="M_adp_c" stoichiometry="1.000000"/>

			<speciesReference species="M_gly_glu_L_c" stoichiometry="1.000000"/>

			<speciesReference species="M_h_c" stoichiometry="1.000000"/>

			<speciesReference species="M_pi_c" stoichiometry="1.000000"/>

		</listOfProducts>

	</reaction>

	<reaction id="R_DIPEPabc11" name="R_Dipeptide_transport_via_ABC_system__gly_met_" reversible="false">

		<notes>

			<html:p>GENE_ASSOCIATION: STM1743</html:p>

			<html:p>PROTEIN_ASSOCIATION: DppD</html:p>

			<html:p>SUBSYSTEM: S_Transport</html:p>

			<html:p>PROTEIN_CLASS: </html:p>

		</notes>

		<listOfReactants>

			<speciesReference species="M_atp_c" stoichiometry="1.000000"/>

			<speciesReference species="M_h2o_c" stoichiometry="1.000000"/>

			<speciesReference species="M_gly_met_L_e" stoichiometry="1.000000"/>

		</listOfReactants>

		<listOfProducts>

			<speciesReference species="M_adp_c" stoichiometry="1.000000"/>

			<speciesReference species="M_gly_met_L_c" stoichiometry="1.000000"/>

			<speciesReference species="M_h_c" stoichiometry="1.000000"/>

			<speciesReference species="M_pi_c" stoichiometry="1.000000"/>

		</listOfProducts>

	</reaction>

	<reaction id="R_DIPEPabc12" name="R_Dipeptide_transport_via_ABC_system__met_ala_" reversible="false">

		<notes>

			<html:p>GENE_ASSOCIATION: STM1743</html:p>

			<html:p>PROTEIN_ASSOCIATION: DppD</html:p>

			<html:p>SUBSYSTEM: S_Transport</html:p>

			<html:p>PROTEIN_CLASS: </html:p>

		</notes>

		<listOfReactants>

			<speciesReference species="M_atp_c" stoichiometry="1.000000"/>

			<speciesReference species="M_h2o_c" stoichiometry="1.000000"/>

			<speciesReference species="M_met_L_ala_L_e" stoichiometry="1.000000"/>

		</listOfReactants>

		<listOfProducts>

			<speciesReference species="M_adp_c" stoichiometry="1.000000"/>

			<speciesReference species="M_h_c" stoichiometry="1.000000"/>

			<speciesReference species="M_met_L_ala_L_c" stoichiometry="1.000000"/>

			<speciesReference species="M_pi_c" stoichiometry="1.000000"/>

		</listOfProducts>

	</reaction>

	<reaction id="R_DIPEPabc13" name="R_Dipeptide_transport_via_ABC_system__gly_asp_" reversible="false">

		<notes>

			<html:p>GENE_ASSOCIATION: STM1743</html:p>

			<html:p>PROTEIN_ASSOCIATION: DppD</html:p>

			<html:p>SUBSYSTEM: S_Transport</html:p>

			<html:p>PROTEIN_CLASS: </html:p>

		</notes>

		<listOfReactants>

			<speciesReference species="M_atp_c" stoichiometry="1.000000"/>

			<speciesReference species="M_h2o_c" stoichiometry="1.000000"/>

			<speciesReference species="M_gly_asp_L_e" stoichiometry="1.000000"/>

		</listOfReactants>

		<listOfProducts>

			<speciesReference species="M_adp_c" stoichiometry="1.000000"/>

			<speciesReference species="M_gly_asp_L_c" stoichiometry="1.000000"/>

			<speciesReference species="M_h_c" stoichiometry="1.000000"/>

			<speciesReference species="M_pi_c" stoichiometry="1.000000"/>

		</listOfProducts>

	</reaction>

	<reaction id="R_DIPEPabc14" name="R_Dipeptide_transport_via_ABC_system__gly_pro_L_" reversible="false">

		<notes>

			<html:p>GENE_ASSOCIATION: STM1743</html:p>

			<html:p>PROTEIN_ASSOCIATION: DppD</html:p>

			<html:p>SUBSYSTEM: S_Transport</html:p>

			<html:p>PROTEIN_CLASS: </html:p>

		</notes>

		<listOfReactants>

			<speciesReference species="M_atp_c" stoichiometry="1.000000"/>

			<speciesReference species="M_h2o_c" stoichiometry="1.000000"/>

			<speciesReference species="M_gly_pro_L_e" stoichiometry="1.000000"/>

		</listOfReactants>

		<listOfProducts>

			<speciesReference species="M_adp_c" stoichiometry="1.000000"/>

			<speciesReference species="M_gly_pro_L_c" stoichiometry="1.000000"/>

			<speciesReference species="M_h_c" stoichiometry="1.000000"/>

			<speciesReference species="M_pi_c" stoichiometry="1.000000"/>

		</listOfProducts>

	</reaction>

	<reaction id="R_DIPEPabc15" name="R_Dipeptide_transport_via_ABC_system__cgly_" reversible="false">

		<notes>

			<html:p>GENE_ASSOCIATION: STM1743</html:p>

			<html:p>PROTEIN_ASSOCIATION: DppD</html:p>

			<html:p>SUBSYSTEM: S_Transport</html:p>

			<html:p>PROTEIN_CLASS: </html:p>

		</notes>

		<listOfReactants>

			<speciesReference species="M_atp_c" stoichiometry="1.000000"/>

			<speciesReference species="M_h2o_c" stoichiometry="1.000000"/>

			<speciesReference species="M_cgly_e" stoichiometry="1.000000"/>

		</listOfReactants>

		<listOfProducts>

			<speciesReference species="M_adp_c" stoichiometry="1.000000"/>

			<speciesReference species="M_cgly_c" stoichiometry="1.000000"/>

			<speciesReference species="M_h_c" stoichiometry="1.000000"/>

			<speciesReference species="M_pi_c" stoichiometry="1.000000"/>

		</listOfProducts>

	</reaction>

	<reaction id="R_DIPEPabc2" name="R_Dipeptide_transport_via_ABC_system__ala_gln_" reversible="false">

		<notes>

			<html:p>GENE_ASSOCIATION: STM1743</html:p>

			<html:p>PROTEIN_ASSOCIATION: DppD</html:p>

			<html:p>SUBSYSTEM: S_Transport</html:p>

			<html:p>PROTEIN_CLASS: </html:p>

		</notes>

		<listOfReactants>

			<speciesReference species="M_atp_c" stoichiometry="1.000000"/>

			<speciesReference species="M_h2o_c" stoichiometry="1.000000"/>

			<speciesReference species="M_ala_L_gln_L_e" stoichiometry="1.000000"/>

		</listOfReactants>

		<listOfProducts>

			<speciesReference species="M_adp_c" stoichiometry="1.000000"/>

			<speciesReference species="M_ala_L_gln_L_c" stoichiometry="1.000000"/>

			<speciesReference species="M_h_c" stoichiometry="1.000000"/>

			<speciesReference species="M_pi_c" stoichiometry="1.000000"/>

		</listOfProducts>

	</reaction>

	<reaction id="R_DIPEPabc3" name="R_Dipeptide_transport_via_ABC_system__ala_glu_" reversible="false">

		<notes>

			<html:p>GENE_ASSOCIATION: STM1743</html:p>

			<html:p>PROTEIN_ASSOCIATION: DppD</html:p>

			<html:p>SUBSYSTEM: S_Transport</html:p>

			<html:p>PROTEIN_CLASS: </html:p>

		</notes>

		<listOfReactants>

			<speciesReference species="M_atp_c" stoichiometry="1.000000"/>

			<speciesReference species="M_h2o_c" stoichiometry="1.000000"/>

			<speciesReference species="M_ala_L_glu_L_e" stoichiometry="1.000000"/>

		</listOfReactants>

		<listOfProducts>

			<speciesReference species="M_adp_c" stoichiometry="1.000000"/>

			<speciesReference species="M_ala_L_glu_L_c" stoichiometry="1.000000"/>

			<speciesReference species="M_h_c" stoichiometry="1.000000"/>

			<speciesReference species="M_pi_c" stoichiometry="1.000000"/>

		</listOfProducts>

	</reaction>

	<reaction id="R_DIPEPabc4" name="R_Dipeptide_transport_via_ABC_system__ala_gly_" reversible="false">

		<notes>

			<html:p>GENE_ASSOCIATION: STM1743</html:p>

			<html:p>PROTEIN_ASSOCIATION: DppD</html:p>

			<html:p>SUBSYSTEM: S_Transport</html:p>

			<html:p>PROTEIN_CLASS: </html:p>

		</notes>

		<listOfReactants>

			<speciesReference species="M_atp_c" stoichiometry="1.000000"/>

			<speciesReference species="M_h2o_c" stoichiometry="1.000000"/>

			<speciesReference species="M_L_alagly_e" stoichiometry="1.000000"/>

		</listOfReactants>

		<listOfProducts>

			<speciesReference species="M_L_alagly_c" stoichiometry="1.000000"/>

			<speciesReference species="M_adp_c" stoichiometry="1.000000"/>

			<speciesReference species="M_h_c" stoichiometry="1.000000"/>

			<speciesReference species="M_pi_c" stoichiometry="1.000000"/>

		</listOfProducts>

	</reaction>

	<reaction id="R_DIPEPabc5" name="R_Dipeptide_transport_via_ABC_system__ala_his_" reversible="false">

		<notes>

			<html:p>GENE_ASSOCIATION: STM1743</html:p>

			<html:p>PROTEIN_ASSOCIATION: DppD</html:p>

			<html:p>SUBSYSTEM: S_Transport</html:p>

			<html:p>PROTEIN_CLASS: </html:p>

		</notes>

		<listOfReactants>

			<speciesReference species="M_atp_c" stoichiometry="1.000000"/>

			<speciesReference species="M_h2o_c" stoichiometry="1.000000"/>

			<speciesReference species="M_ala_L_his_L_e" stoichiometry="1.000000"/>

		</listOfReactants>

		<listOfProducts>

			<speciesReference species="M_adp_c" stoichiometry="1.000000"/>

			<speciesReference species="M_ala_L_his_L_c" stoichiometry="1.000000"/>

			<speciesReference species="M_h_c" stoichiometry="1.000000"/>

			<speciesReference species="M_pi_c" stoichiometry="1.000000"/>

		</listOfProducts>

	</reaction>

	<reaction id="R_DIPEPabc6" name="R_Dipeptide_transport_via_ABC_system__ala_leu_" reversible="false">

		<notes>

			<html:p>GENE_ASSOCIATION: STM1743</html:p>

			<html:p>PROTEIN_ASSOCIATION: DppD</html:p>

			<html:p>SUBSYSTEM: S_Transport</html:p>

			<html:p>PROTEIN_CLASS: </html:p>

		</notes>

		<listOfReactants>

			<speciesReference species="M_atp_c" stoichiometry="1.000000"/>

			<speciesReference species="M_h2o_c" stoichiometry="1.000000"/>

			<speciesReference species="M_ala_L_leu_L_e" stoichiometry="1.000000"/>

		</listOfReactants>

		<listOfProducts>

			<speciesReference species="M_adp_c" stoichiometry="1.000000"/>

			<speciesReference species="M_ala_L_leu_L_c" stoichiometry="1.000000"/>

			<speciesReference species="M_h_c" stoichiometry="1.000000"/>

			<speciesReference species="M_pi_c" stoichiometry="1.000000"/>

		</listOfProducts>

	</reaction>

	<reaction id="R_DIPEPabc7" name="R_Dipeptide_transport_via_ABC_system__ala_thr_" reversible="false">

		<notes>

			<html:p>GENE_ASSOCIATION: STM1743</html:p>

			<html:p>PROTEIN_ASSOCIATION: DppD</html:p>

			<html:p>SUBSYSTEM: S_Transport</html:p>

			<html:p>PROTEIN_CLASS: </html:p>

		</notes>

		<listOfReactants>

			<speciesReference species="M_atp_c" stoichiometry="1.000000"/>

			<speciesReference species="M_h2o_c" stoichiometry="1.000000"/>

			<speciesReference species="M_ala_L_Thr_L_e" stoichiometry="1.000000"/>

		</listOfReactants>

		<listOfProducts>

			<speciesReference species="M_adp_c" stoichiometry="1.000000"/>

			<speciesReference species="M_ala_L_Thr_L_c" stoichiometry="1.000000"/>

			<speciesReference species="M_h_c" stoichiometry="1.000000"/>

			<speciesReference species="M_pi_c" stoichiometry="1.000000"/>

		</listOfProducts>

	</reaction>

	<reaction id="R_DIPEPabc8" name="R_Dipeptide_transport_via_ABC_system__gly_asn_" reversible="false">

		<notes>

			<html:p>GENE_ASSOCIATION: STM1743</html:p>

			<html:p>PROTEIN_ASSOCIATION: DppD</html:p>

			<html:p>SUBSYSTEM: S_Transport</html:p>

			<html:p>PROTEIN_CLASS: </html:p>

		</notes>

		<listOfReactants>

			<speciesReference species="M_atp_c" stoichiometry="1.000000"/>

			<speciesReference species="M_h2o_c" stoichiometry="1.000000"/>

			<speciesReference species="M_gly_asn_L_e" stoichiometry="1.000000"/>

		</listOfReactants>

		<listOfProducts>

			<speciesReference species="M_adp_c" stoichiometry="1.000000"/>

			<speciesReference species="M_gly_asn_L_c" stoichiometry="1.000000"/>

			<speciesReference species="M_h_c" stoichiometry="1.000000"/>

			<speciesReference species="M_pi_c" stoichiometry="1.000000"/>

		</listOfProducts>

	</reaction>

	<reaction id="R_DIPEPabc9" name="R_Dipeptide_transport_via_ABC_system__gly_gln_" reversible="false">

		<notes>

			<html:p>GENE_ASSOCIATION: STM1743</html:p>

			<html:p>PROTEIN_ASSOCIATION: DppD</html:p>

			<html:p>SUBSYSTEM: S_Transport</html:p>

			<html:p>PROTEIN_CLASS: </html:p>

		</notes>

		<listOfReactants>

			<speciesReference species="M_atp_c" stoichiometry="1.000000"/>

			<speciesReference species="M_h2o_c" stoichiometry="1.000000"/>

			<speciesReference species="M_gly_gln_L_e" stoichiometry="1.000000"/>

		</listOfReactants>

		<listOfProducts>

			<speciesReference species="M_adp_c" stoichiometry="1.000000"/>

			<speciesReference species="M_gly_gln_L_c" stoichiometry="1.000000"/>

			<speciesReference species="M_h_c" stoichiometry="1.000000"/>

			<speciesReference species="M_pi_c" stoichiometry="1.000000"/>

		</listOfProducts>

	</reaction>

	<reaction id="R_DKDID" name="R_D_2_3_Diketo_4_deoxy_epi_inositol_dehydratase" reversible="false">

		<notes>

			<html:p>GENE_ASSOCIATION: </html:p>

			<html:p>PROTEIN_ASSOCIATION: </html:p>

			<html:p>SUBSYSTEM: S_Alternate_Carbon_Metabolism</html:p>

			<html:p>PROTEIN_CLASS: </html:p>

		</notes>

		<listOfReactants>

			<speciesReference species="M_dkdi_c" stoichiometry="1.000000"/>

			<speciesReference species="M_h2o_c" stoichiometry="1.000000"/>

		</listOfReactants>

		<listOfProducts>

			<speciesReference species="M_d5kg_c" stoichiometry="1.000000"/>

			<speciesReference species="M_h_c" stoichiometry="1.000000"/>

		</listOfProducts>

	</reaction>

	<reaction id="R_DKGLCNR1" name="R_2_5_diketo_D_gluconate_reductase" reversible="false">

		<notes>

			<html:p>GENE_ASSOCIATION: ( STM3165  or  STM0255 )</html:p>

			<html:p>PROTEIN_ASSOCIATION: ( DkgA ) or ( DkgB )</html:p>

			<html:p>SUBSYSTEM: S_Alternate_Carbon_Metabolism</html:p>

			<html:p>PROTEIN_CLASS: </html:p>

		</notes>

		<listOfReactants>

			<speciesReference species="M_25dkglcn_c" stoichiometry="1.000000"/>

			<speciesReference species="M_h_c" stoichiometry="1.000000"/>

			<speciesReference species="M_nadph_c" stoichiometry="1.000000"/>

		</listOfReactants>

		<listOfProducts>

			<speciesReference species="M_2dhguln_c" stoichiometry="1.000000"/>

			<speciesReference species="M_nadp_c" stoichiometry="1.000000"/>

		</listOfProducts>

	</reaction>

	<reaction id="R_DKGLCNR2x" name="R_2_5_diketo_D_gluconate_reductase__NADH_" reversible="false">

		<notes>

			<html:p>GENE_ASSOCIATION: STM3646</html:p>

			<html:p>PROTEIN_ASSOCIATION: YiaE</html:p>

			<html:p>SUBSYSTEM: S_Alternate_Carbon_Metabolism</html:p>

			<html:p>PROTEIN_CLASS: </html:p>

		</notes>

		<listOfReactants>

			<speciesReference species="M_25dkglcn_c" stoichiometry="1.000000"/>

			<speciesReference species="M_h_c" stoichiometry="1.000000"/>

			<speciesReference species="M_nadh_c" stoichiometry="1.000000"/>

		</listOfReactants>

		<listOfProducts>

			<speciesReference species="M_5dglcn_c" stoichiometry="1.000000"/>

			<speciesReference species="M_nad_c" stoichiometry="1.000000"/>

		</listOfProducts>

	</reaction>

	<reaction id="R_DKGLCNR2y" name="R_2_5_diketo_D_gluconate_reductase__NADPH_" reversible="false">

		<notes>

			<html:p>GENE_ASSOCIATION: STM3646</html:p>

			<html:p>PROTEIN_ASSOCIATION: YiaE</html:p>

			<html:p>SUBSYSTEM: S_Alternate_Carbon_Metabolism</html:p>

			<html:p>PROTEIN_CLASS: </html:p>

		</notes>

		<listOfReactants>

			<speciesReference species="M_25dkglcn_c" stoichiometry="1.000000"/>

			<speciesReference species="M_h_c" stoichiometry="1.000000"/>

			<speciesReference species="M_nadph_c" stoichiometry="1.000000"/>

		</listOfReactants>

		<listOfProducts>

			<speciesReference species="M_5dglcn_c" stoichiometry="1.000000"/>

			<speciesReference species="M_nadp_c" stoichiometry="1.000000"/>

		</listOfProducts>

	</reaction>

	<reaction id="R_DKMPPD" name="R_2_3_diketo_5_methylthio_1_phosphopentane_degradation_reaction" reversible="false">

		<notes>

			<html:p>GENE_ASSOCIATION: </html:p>

			<html:p>PROTEIN_ASSOCIATION: </html:p>

			<html:p>SUBSYSTEM: S_Arginine_and_Proline_Metabolism</html:p>

			<html:p>PROTEIN_CLASS: </html:p>

		</notes>

		<listOfReactants>

			<speciesReference species="M_dkmpp_c" stoichiometry="1.000000"/>

			<speciesReference species="M_h2o_c" stoichiometry="1.000000"/>

			<speciesReference species="M_o2_c" stoichiometry="1.000000"/>

		</listOfReactants>

		<listOfProducts>

			<speciesReference species="M_2kmb_c" stoichiometry="1.000000"/>

			<speciesReference species="M_for_c" stoichiometry="1.000000"/>

			<speciesReference species="M_h_c" stoichiometry="2.000000"/>

			<speciesReference species="M_pi_c" stoichiometry="1.000000"/>

		</listOfProducts>

	</reaction>

	<reaction id="R_DKMPPD2" name="R_2_3_diketo_5_methylthio_1_phosphopentane_degradation_reaction" reversible="false">

		<notes>

			<html:p>GENE_ASSOCIATION: </html:p>

			<html:p>PROTEIN_ASSOCIATION: </html:p>

			<html:p>SUBSYSTEM: S_Arginine_and_Proline_Metabolism</html:p>

			<html:p>PROTEIN_CLASS: </html:p>

		</notes>

		<listOfReactants>

			<speciesReference species="M_dkmpp_c" stoichiometry="1.000000"/>

			<speciesReference species="M_h2o_c" stoichiometry="3.000000"/>

		</listOfReactants>

		<listOfProducts>

			<speciesReference species="M_2kmb_c" stoichiometry="1.000000"/>

			<speciesReference species="M_for_c" stoichiometry="1.000000"/>

			<speciesReference species="M_h_c" stoichiometry="6.000000"/>

			<speciesReference species="M_pi_c" stoichiometry="1.000000"/>

		</listOfProducts>

	</reaction>

	<reaction id="R_DMATT" name="R_dimethylallyltranstransferase" reversible="false">

		<notes>

			<html:p>GENE_ASSOCIATION: STM0423</html:p>

			<html:p>PROTEIN_ASSOCIATION: IspA</html:p>

			<html:p>SUBSYSTEM: S_Cofactor_and_Prosthetic_Group_Biosynthesis</html:p>

			<html:p>PROTEIN_CLASS: 2.5.1.1</html:p>

		</notes>

		<listOfReactants>

			<speciesReference species="M_dmpp_c" stoichiometry="1.000000"/>

			<speciesReference species="M_ipdp_c" stoichiometry="1.000000"/>

		</listOfReactants>

		<listOfProducts>

			<speciesReference species="M_grdp_c" stoichiometry="1.000000"/>

			<speciesReference species="M_ppi_c" stoichiometry="1.000000"/>

		</listOfProducts>

	</reaction>

	<reaction id="R_DMOCT" name="R_3_deoxy_manno_octulosonate_cytidylyltransferase" reversible="false">

		<notes>

			<html:p>GENE_ASSOCIATION: STM0988</html:p>

			<html:p>PROTEIN_ASSOCIATION: KdsBec</html:p>

			<html:p>SUBSYSTEM: S_Cell_Envelope_Biosynthesis</html:p>

			<html:p>PROTEIN_CLASS: 2.7.7.38</html:p>

		</notes>

		<listOfReactants>

			<speciesReference species="M_ctp_c" stoichiometry="1.000000"/>

			<speciesReference species="M_kdo_c" stoichiometry="1.000000"/>

		</listOfReactants>

		<listOfProducts>

			<speciesReference species="M_ckdo_c" stoichiometry="1.000000"/>

			<speciesReference species="M_ppi_c" stoichiometry="1.000000"/>

		</listOfProducts>

	</reaction>

	<reaction id="R_DMPPS" name="R_1_hydroxy_2_methyl_2__E__butenyl_4_diphosphate_reductase__dmpp_" reversible="false">

		<notes>

			<html:p>GENE_ASSOCIATION: STM0049</html:p>

			<html:p>PROTEIN_ASSOCIATION: LytB</html:p>

			<html:p>SUBSYSTEM: S_Cofactor_and_Prosthetic_Group_Biosynthesis</html:p>

			<html:p>PROTEIN_CLASS: </html:p>

		</notes>

		<listOfReactants>

			<speciesReference species="M_h_c" stoichiometry="1.000000"/>

			<speciesReference species="M_h2mb4p_c" stoichiometry="1.000000"/>

			<speciesReference species="M_nadh_c" stoichiometry="1.000000"/>

		</listOfReactants>

		<listOfProducts>

			<speciesReference species="M_dmpp_c" stoichiometry="1.000000"/>

			<speciesReference species="M_h2o_c" stoichiometry="1.000000"/>

			<speciesReference species="M_nad_c" stoichiometry="1.000000"/>

		</listOfProducts>

	</reaction>

	<reaction id="R_DMQMT" name="R_3_Dimethylubiquinonol_3_methyltransferase" reversible="false">

		<notes>

			<html:p>GENE_ASSOCIATION: STM2276</html:p>

			<html:p>PROTEIN_ASSOCIATION: UbiG</html:p>

			<html:p>SUBSYSTEM: S_Cofactor_and_Prosthetic_Group_Biosynthesis</html:p>

			<html:p>PROTEIN_CLASS: </html:p>

		</notes>

		<listOfReactants>

			<speciesReference species="M_2omhmbl_c" stoichiometry="1.000000"/>

			<speciesReference species="M_amet_c" stoichiometry="1.000000"/>

		</listOfReactants>

		<listOfProducts>

			<speciesReference species="M_ahcys_c" stoichiometry="1.000000"/>

			<speciesReference species="M_h_c" stoichiometry="1.000000"/>

			<speciesReference species="M_ubq8h2_c" stoichiometry="1.000000"/>

		</listOfProducts>

	</reaction>

	<reaction id="R_DMSOR1e" name="R_Dimethyl_sulfoxide_reductase__Menaquinol_8_" reversible="false">

		<notes>

			<html:p>GENE_ASSOCIATION: ( ( STM0611  and  STM0612  and  STM0613 )  or  ( STM2528  and  STM2529  and  STM2530 )  or  ( STM0964  and  STM0965  and  STM0966 )  or  ( STM4305  and  STM4306  and  STM4307 ) )</html:p>

			<html:p>PROTEIN_ASSOCIATION: ( DmsABC2 ) or ( DmsABC3 ) or ( DmsABC ) or ( DmsABC4 )</html:p>

			<html:p>SUBSYSTEM: S_Oxidative_Phosphorylation</html:p>

			<html:p>PROTEIN_CLASS: </html:p>

		</notes>

		<listOfReactants>

			<speciesReference species="M_mql8_c" stoichiometry="1.000000"/>

			<speciesReference species="M_dmso_e" stoichiometry="1.000000"/>

		</listOfReactants>

		<listOfProducts>

			<speciesReference species="M_mqn8_c" stoichiometry="1.000000"/>

			<speciesReference species="M_dms_e" stoichiometry="1.000000"/>

			<speciesReference species="M_h2o_e" stoichiometry="1.000000"/>

		</listOfProducts>

	</reaction>

	<reaction id="R_DMSOR2e" name="R_Dimethyl_sulfoxide_reductase__Demethylmenaquinol_8_" reversible="false">

		<notes>

			<html:p>GENE_ASSOCIATION: ( ( STM4305  and  STM4306  and  STM4307 )  or  ( STM2528  and  STM2529  and  STM2530 )  or  ( STM0964  and  STM0965  and  STM0966 )  or  ( STM0611  and  STM0612  and  STM0613 ) )</html:p>

			<html:p>PROTEIN_ASSOCIATION: ( DmsABC4 ) or ( DmsABC3 ) or ( DmsABC ) or ( DmsABC2 )</html:p>

			<html:p>SUBSYSTEM: S_Oxidative_Phosphorylation</html:p>

			<html:p>PROTEIN_CLASS: </html:p>

		</notes>

		<listOfReactants>

			<speciesReference species="M_2dmmql8_c" stoichiometry="1.000000"/>

			<speciesReference species="M_dmso_e" stoichiometry="1.000000"/>

		</listOfReactants>

		<listOfProducts>

			<speciesReference species="M_2dmmq8_c" stoichiometry="1.000000"/>

			<speciesReference species="M_dms_e" stoichiometry="1.000000"/>

			<speciesReference species="M_h2o_e" stoichiometry="1.000000"/>

		</listOfProducts>

	</reaction>

	<reaction id="R_DNMPPA" name="R_Dihydroneopterin_monophosphate_dephosphorylase" reversible="false">

		<notes>

			<html:p>GENE_ASSOCIATION: </html:p>

			<html:p>PROTEIN_ASSOCIATION: </html:p>

			<html:p>SUBSYSTEM: S_Cofactor_and_Prosthetic_Group_Biosynthesis</html:p>

			<html:p>PROTEIN_CLASS: </html:p>

		</notes>

		<listOfReactants>

			<speciesReference species="M_dhpmp_c" stoichiometry="1.000000"/>

			<speciesReference species="M_h2o_c" stoichiometry="1.000000"/>

		</listOfReactants>

		<listOfProducts>

			<speciesReference species="M_dhnpt_c" stoichiometry="1.000000"/>

			<speciesReference species="M_pi_c" stoichiometry="1.000000"/>

		</listOfProducts>

	</reaction>

	<reaction id="R_DNTPPA" name="R_Dihydroneopterin_triphosphate_pyrophosphatase" reversible="false">

		<notes>

			<html:p>GENE_ASSOCIATION: ( STM1900  or  STM0137 )</html:p>

			<html:p>PROTEIN_ASSOCIATION: ( NtpA ) or ( MutT )</html:p>

			<html:p>SUBSYSTEM: S_Cofactor_and_Prosthetic_Group_Biosynthesis</html:p>

			<html:p>PROTEIN_CLASS: </html:p>

		</notes>

		<listOfReactants>

			<speciesReference species="M_ahdt_c" stoichiometry="1.000000"/>

			<speciesReference species="M_h2o_c" stoichiometry="1.000000"/>

		</listOfReactants>

		<listOfProducts>

			<speciesReference species="M_dhpmp_c" stoichiometry="1.000000"/>

			<speciesReference species="M_h_c" stoichiometry="1.000000"/>

			<speciesReference species="M_ppi_c" stoichiometry="1.000000"/>

		</listOfProducts>

	</reaction>

	<reaction id="R_DOGULNR" name="R_2_3_dioxo_L_gulonate_reductase" reversible="false">

		<notes>

			<html:p>GENE_ASSOCIATION: STM3668</html:p>

			<html:p>PROTEIN_ASSOCIATION: YiaK</html:p>

			<html:p>SUBSYSTEM: S_Alternate_Carbon_Metabolism</html:p>

			<html:p>PROTEIN_CLASS: </html:p>

		</notes>

		<listOfReactants>

			<speciesReference species="M_23doguln_c" stoichiometry="1.000000"/>

			<speciesReference species="M_h_c" stoichiometry="1.000000"/>

			<speciesReference species="M_nadh_c" stoichiometry="1.000000"/>

		</listOfReactants>

		<listOfProducts>

			<speciesReference species="M_3dhguln_c" stoichiometry="1.000000"/>

			<speciesReference species="M_nad_c" stoichiometry="1.000000"/>

		</listOfProducts>

	</reaction>

	<reaction id="R_DPCOAK" name="R_dephospho_CoA_kinase" reversible="false">

		<notes>

			<html:p>GENE_ASSOCIATION: STM0140</html:p>

			<html:p>PROTEIN_ASSOCIATION: CoaE</html:p>

			<html:p>SUBSYSTEM: S_Cofactor_and_Prosthetic_Group_Biosynthesis</html:p>

			<html:p>PROTEIN_CLASS: 2.7.1.24</html:p>

		</notes>

		<listOfReactants>

			<speciesReference species="M_atp_c" stoichiometry="1.000000"/>

			<speciesReference species="M_dpcoa_c" stoichiometry="1.000000"/>

		</listOfReactants>

		<listOfProducts>

			<speciesReference species="M_adp_c" stoichiometry="1.000000"/>

			<speciesReference species="M_coa_c" stoichiometry="1.000000"/>

			<speciesReference species="M_h_c" stoichiometry="1.000000"/>

		</listOfProducts>

	</reaction>

	<reaction id="R_DPR" name="R_2_dehydropantoate_2_reductase" reversible="false">

		<notes>

			<html:p>GENE_ASSOCIATION: ( STM2573  or  STM3909  or  STM0434 )</html:p>

			<html:p>PROTEIN_ASSOCIATION: ( STM2573 ) or ( IlvCec ) or ( PanE )</html:p>

			<html:p>SUBSYSTEM: S_Cofactor_and_Prosthetic_Group_Biosynthesis</html:p>

			<html:p>PROTEIN_CLASS: 1.1.1.169</html:p>

		</notes>

		<listOfReactants>

			<speciesReference species="M_2dhp_c" stoichiometry="1.000000"/>

			<speciesReference species="M_h_c" stoichiometry="1.000000"/>

			<speciesReference species="M_nadph_c" stoichiometry="1.000000"/>

		</listOfReactants>

		<listOfProducts>

			<speciesReference species="M_nadp_c" stoichiometry="1.000000"/>

			<speciesReference species="M_pant_R_c" stoichiometry="1.000000"/>

		</listOfProducts>

	</reaction>

	<reaction id="R_DRBK" name="R_Deoxyribokinase" reversible="false">

		<notes>

			<html:p>GENE_ASSOCIATION: STM3793</html:p>

			<html:p>PROTEIN_ASSOCIATION: DeoK</html:p>

			<html:p>SUBSYSTEM: S_Alternate_Carbon_Metabolism</html:p>

			<html:p>PROTEIN_CLASS: 2.7.1.15</html:p>

		</notes>

		<listOfReactants>

			<speciesReference species="M_atp_c" stoichiometry="1.000000"/>

			<speciesReference species="M_drib_c" stoichiometry="1.000000"/>

		</listOfReactants>

		<listOfProducts>

			<speciesReference species="M_2dr5p_c" stoichiometry="1.000000"/>

			<speciesReference species="M_adp_c" stoichiometry="1.000000"/>

			<speciesReference species="M_h_c" stoichiometry="1.000000"/>

		</listOfProducts>

	</reaction>

	<reaction id="R_DRIBt2" name="R_deoxyribose_transport_via_proton_symport" reversible="true">

		<notes>

			<html:p>GENE_ASSOCIATION: STM3792</html:p>

			<html:p>PROTEIN_ASSOCIATION: DeoP</html:p>

			<html:p>SUBSYSTEM: S_Transport</html:p>

			<html:p>PROTEIN_CLASS: </html:p>

		</notes>

		<listOfReactants>

			<speciesReference species="M_drib_e" stoichiometry="1.000000"/>

			<speciesReference species="M_h_e" stoichiometry="1.000000"/>

		</listOfReactants>

		<listOfProducts>

			<speciesReference species="M_drib_c" stoichiometry="1.000000"/>

			<speciesReference species="M_h_c" stoichiometry="1.000000"/>

		</listOfProducts>

	</reaction>

	<reaction id="R_DRPA" name="R_deoxyribose_phosphate_aldolase" reversible="false">

		<notes>

			<html:p>GENE_ASSOCIATION: STM4567</html:p>

			<html:p>PROTEIN_ASSOCIATION: DeoC</html:p>

			<html:p>SUBSYSTEM: S_Alternate_Carbon_Metabolism</html:p>

			<html:p>PROTEIN_CLASS: 4.1.2.4</html:p>

		</notes>

		<listOfReactants>

			<speciesReference species="M_2dr5p_c" stoichiometry="1.000000"/>

		</listOfReactants>

		<listOfProducts>

			<speciesReference species="M_acald_c" stoichiometry="1.000000"/>

			<speciesReference species="M_g3p_c" stoichiometry="1.000000"/>

		</listOfProducts>

	</reaction>

	<reaction id="R_DTARTD" name="R_D_tartrate_dehydratase" reversible="false">

		<notes>

			<html:p>GENE_ASSOCIATION: </html:p>

			<html:p>PROTEIN_ASSOCIATION: </html:p>

			<html:p>SUBSYSTEM: S_Alternate_Carbon_Metabolism</html:p>

			<html:p>PROTEIN_CLASS: 4.2.1.32</html:p>

		</notes>

		<listOfReactants>

			<speciesReference species="M_tartr_D_c" stoichiometry="1.000000"/>

		</listOfReactants>

		<listOfProducts>

			<speciesReference species="M_h2o_c" stoichiometry="1.000000"/>

			<speciesReference species="M_oaa_c" stoichiometry="1.000000"/>

		</listOfProducts>

	</reaction>

	<reaction id="R_DTMPK" name="R_dTMP_kinase" reversible="true">

		<notes>

			<html:p>GENE_ASSOCIATION: STM1200</html:p>

			<html:p>PROTEIN_ASSOCIATION: Tmk</html:p>

			<html:p>SUBSYSTEM: S_Nucleotide_Salvage_Pathways</html:p>

			<html:p>PROTEIN_CLASS: 2.7.4.9</html:p>

		</notes>

		<listOfReactants>

			<speciesReference species="M_atp_c" stoichiometry="1.000000"/>

			<speciesReference species="M_dtmp_c" stoichiometry="1.000000"/>

		</listOfReactants>

		<listOfProducts>

			<speciesReference species="M_adp_c" stoichiometry="1.000000"/>

			<speciesReference species="M_dtdp_c" stoichiometry="1.000000"/>

		</listOfProducts>

	</reaction>

	<reaction id="R_DURIK1" name="R_deoxyuridine_kinase__ATPDeoxyuridine_" reversible="false">

		<notes>

			<html:p>GENE_ASSOCIATION: STM1750</html:p>

			<html:p>PROTEIN_ASSOCIATION: Tdk</html:p>

			<html:p>SUBSYSTEM: S_Nucleotide_Salvage_Pathways</html:p>

			<html:p>PROTEIN_CLASS: </html:p>

		</notes>

		<listOfReactants>

			<speciesReference species="M_atp_c" stoichiometry="1.000000"/>

			<speciesReference species="M_duri_c" stoichiometry="1.000000"/>

		</listOfReactants>

		<listOfProducts>

			<speciesReference species="M_adp_c" stoichiometry="1.000000"/>

			<speciesReference species="M_dump_c" stoichiometry="1.000000"/>

			<speciesReference species="M_h_c" stoichiometry="1.000000"/>

		</listOfProducts>

	</reaction>

	<reaction id="R_DURIPP" name="R_purine_nucleoside_phosphatase__deoxyuridine_" reversible="true">

		<notes>

			<html:p>GENE_ASSOCIATION: STM4568</html:p>

			<html:p>PROTEIN_ASSOCIATION: DeoA</html:p>

			<html:p>SUBSYSTEM: S_Nucleotide_Salvage_Pathways</html:p>

			<html:p>PROTEIN_CLASS: 2.4.2.2</html:p>

		</notes>

		<listOfReactants>

			<speciesReference species="M_duri_c" stoichiometry="1.000000"/>

			<speciesReference species="M_pi_c" stoichiometry="1.000000"/>

		</listOfReactants>

		<listOfProducts>

			<speciesReference species="M_2dr1p_c" stoichiometry="1.000000"/>

			<speciesReference species="M_ura_c" stoichiometry="1.000000"/>

		</listOfProducts>

	</reaction>

	<reaction id="R_DURIt2" name="R_deoxyuridine_transport_in_via_proton_symport" reversible="false">

		<notes>

			<html:p>GENE_ASSOCIATION: ( STM3113  or  STM2409 )</html:p>

			<html:p>PROTEIN_ASSOCIATION: ( NupG ) or ( NupCec )</html:p>

			<html:p>SUBSYSTEM: S_Transport</html:p>

			<html:p>PROTEIN_CLASS: </html:p>

		</notes>

		<listOfReactants>

			<speciesReference species="M_duri_e" stoichiometry="1.000000"/>

			<speciesReference species="M_h_e" stoichiometry="1.000000"/>

		</listOfReactants>

		<listOfProducts>

			<speciesReference species="M_duri_c" stoichiometry="1.000000"/>

			<speciesReference species="M_h_c" stoichiometry="1.000000"/>

		</listOfProducts>

	</reaction>

	<reaction id="R_DUTPDP" name="R_dUTP_diphosphatase" reversible="false">

		<notes>

			<html:p>GENE_ASSOCIATION: STM3731</html:p>

			<html:p>PROTEIN_ASSOCIATION: Dutec</html:p>

			<html:p>SUBSYSTEM: S_Nucleotide_Salvage_Pathways</html:p>

			<html:p>PROTEIN_CLASS: 3.6.1.23</html:p>

		</notes>

		<listOfReactants>

			<speciesReference species="M_dutp_c" stoichiometry="1.000000"/>

			<speciesReference species="M_h2o_c" stoichiometry="1.000000"/>

		</listOfReactants>

		<listOfProducts>

			<speciesReference species="M_dump_c" stoichiometry="1.000000"/>

			<speciesReference species="M_h_c" stoichiometry="1.000000"/>

			<speciesReference species="M_ppi_c" stoichiometry="1.000000"/>

		</listOfProducts>

	</reaction>

	<reaction id="R_DXPRIi" name="R_1_deoxy_D_xylulose_5_phosphate_reductoisomerase" reversible="false">

		<notes>

			<html:p>GENE_ASSOCIATION: STM0220</html:p>

			<html:p>PROTEIN_ASSOCIATION: Dxr</html:p>

			<html:p>SUBSYSTEM: S_Cofactor_and_Prosthetic_Group_Biosynthesis</html:p>

			<html:p>PROTEIN_CLASS: 1.1.1.267</html:p>

		</notes>

		<listOfReactants>

			<speciesReference species="M_dxyl5p_c" stoichiometry="1.000000"/>

			<speciesReference species="M_h_c" stoichiometry="1.000000"/>

			<speciesReference species="M_nadph_c" stoichiometry="1.000000"/>

		</listOfReactants>

		<listOfProducts>

			<speciesReference species="M_2me4p_c" stoichiometry="1.000000"/>

			<speciesReference species="M_nadp_c" stoichiometry="1.000000"/>

		</listOfProducts>

	</reaction>

	<reaction id="R_DXPS" name="R_1_deoxy_D_xylulose_5_phosphate_synthase" reversible="false">

		<notes>

			<html:p>GENE_ASSOCIATION: STM0422</html:p>

			<html:p>PROTEIN_ASSOCIATION: Dxs</html:p>

			<html:p>SUBSYSTEM: S_Cofactor_and_Prosthetic_Group_Biosynthesis</html:p>

			<html:p>PROTEIN_CLASS: </html:p>
[truncated: 651,159 more chars]
